# Supplementary material for: Mechanistic models of asymmetric hand-over-hand translocation and nucleosome navigation by CMG helicase
Source: Nat Commun. 2025 Nov 21;16:10304. doi: 10.1038/s41467-025-65232-x (PMC12639105; doi:10.1038/s41467-025-65232-x)
Supplement: Supplementary file 18 — Source data [file 41467_2025_65232_MOESM18_ESM.zip]

Archive with 1,219 entries (1,100 files):
- SourceData/
- SourceData/SourceData/
- SourceData/SourceData/Fig1D/
- SourceData/SourceData/Fig1D/max_tracking_resid001.txt
- SourceData/SourceData/Fig1D/max_tracking_resid002.txt
- SourceData/SourceData/Fig1D/max_tracking_resid003.txt
- SourceData/SourceData/Fig1D/max_tracking_resid004.txt
- SourceData/SourceData/Fig1D/max_tracking_resid005.txt
- SourceData/SourceData/Fig1D/max_tracking_resid006.txt
- SourceData/SourceData/Fig1D/max_tracking_resid007.txt
- SourceData/SourceData/Fig1D/max_tracking_resid008.txt
- SourceData/SourceData/Fig1D/max_tracking_resid009.txt
- SourceData/SourceData/Fig1D/max_tracking_resid010.txt
- SourceData/SourceData/Fig1D/max_tracking_resid011.txt
- SourceData/SourceData/Fig1D/max_tracking_resid012.txt
- SourceData/SourceData/Fig1D/max_tracking_resid013.txt
- SourceData/SourceData/Fig1D/max_tracking_resid014.txt
- SourceData/SourceData/Fig1D/max_tracking_resid015.txt
- SourceData/SourceData/Fig1D/max_tracking_resid016.txt
- SourceData/SourceData/Fig1D/max_tracking_resid017.txt
- SourceData/SourceData/Fig1D/max_tracking_resid018.txt
- SourceData/SourceData/Fig1D/max_tracking_resid019.txt
- SourceData/SourceData/Fig1D/max_tracking_resid020.txt
- SourceData/SourceData/Fig1D/max_tracking_resid_init.txt
- SourceData/SourceData/Fig1E/
- SourceData/SourceData/Fig1E/stepsizes.txt
- SourceData/SourceData/Fig2C/
- SourceData/SourceData/Fig2C/max_tracking_resid001.txt
- SourceData/SourceData/Fig2C/max_tracking_resid002.txt
- SourceData/SourceData/Fig2C/max_tracking_resid003.txt
- SourceData/SourceData/Fig2C/max_tracking_resid004.txt
- SourceData/SourceData/Fig2C/max_tracking_resid005.txt
- SourceData/SourceData/Fig2C/max_tracking_resid006.txt
- SourceData/SourceData/Fig2C/max_tracking_resid007.txt
- SourceData/SourceData/Fig2C/max_tracking_resid008.txt
- SourceData/SourceData/Fig2C/max_tracking_resid009.txt
- SourceData/SourceData/Fig2C/max_tracking_resid010.txt
- SourceData/SourceData/Fig2C/max_tracking_resid011.txt
- SourceData/SourceData/Fig2C/max_tracking_resid012.txt
- SourceData/SourceData/Fig2C/max_tracking_resid013.txt
- SourceData/SourceData/Fig2C/max_tracking_resid014.txt
- SourceData/SourceData/Fig2C/max_tracking_resid015.txt
- SourceData/SourceData/Fig2C/max_tracking_resid016.txt
- SourceData/SourceData/Fig2C/max_tracking_resid017.txt
- SourceData/SourceData/Fig2C/max_tracking_resid018.txt
- SourceData/SourceData/Fig2C/max_tracking_resid019.txt
- SourceData/SourceData/Fig2C/max_tracking_resid020.txt
- SourceData/SourceData/Fig2C/max_tracking_resid_init.txt
- SourceData/SourceData/Fig2D/
- SourceData/SourceData/Fig2D/displacement_four_model.txt
- SourceData/SourceData/Fig2D/displacement_three_model.txt
- SourceData/SourceData/Fig2E/
- SourceData/SourceData/Fig2E/stepsizes.txt
- SourceData/SourceData/Fig3C/
- SourceData/SourceData/Fig3C/max_tracking_resid001.txt
- SourceData/SourceData/Fig3C/max_tracking_resid002.txt
- SourceData/SourceData/Fig3C/max_tracking_resid003.txt
- SourceData/SourceData/Fig3C/max_tracking_resid004.txt
- SourceData/SourceData/Fig3C/max_tracking_resid005.txt
- SourceData/SourceData/Fig3C/max_tracking_resid006.txt
- SourceData/SourceData/Fig3C/max_tracking_resid007.txt
- SourceData/SourceData/Fig3C/max_tracking_resid008.txt
- SourceData/SourceData/Fig3C/max_tracking_resid009.txt
- SourceData/SourceData/Fig3C/max_tracking_resid010.txt
- SourceData/SourceData/Fig3C/max_tracking_resid011.txt
- SourceData/SourceData/Fig3C/max_tracking_resid012.txt
- SourceData/SourceData/Fig3C/max_tracking_resid013.txt
- SourceData/SourceData/Fig3C/max_tracking_resid014.txt
- SourceData/SourceData/Fig3C/max_tracking_resid015.txt
- SourceData/SourceData/Fig3C/max_tracking_resid016.txt
- SourceData/SourceData/Fig3C/max_tracking_resid017.txt
- SourceData/SourceData/Fig3C/max_tracking_resid018.txt
- SourceData/SourceData/Fig3C/max_tracking_resid019.txt
- SourceData/SourceData/Fig3C/max_tracking_resid020.txt
- SourceData/SourceData/Fig3C/max_tracking_resid_init.txt
- SourceData/SourceData/Fig3D/
- SourceData/SourceData/Fig3D/barplot.py
- SourceData/SourceData/Fig3D/polyAT/
- SourceData/SourceData/Fig3D/polyAT/displacement.txt
- SourceData/SourceData/Fig3D/polyGC/
- SourceData/SourceData/Fig3D/polyGC/displacement.txt
- SourceData/SourceData/Fig3D/Random/
- SourceData/SourceData/Fig3D/Random/displacement.txt
- SourceData/SourceData/Fig3D/ratio.txt
- SourceData/SourceData/Fig3E/
- SourceData/SourceData/Fig3E/correlation.py
- SourceData/SourceData/Fig3E/displacement.txt
- SourceData/SourceData/Fig3E/unwound_bps.txt
- SourceData/SourceData/Fig3G/
- SourceData/SourceData/Fig3G/polyAT/
- SourceData/SourceData/Fig3G/polyAT/mindist_lagging_and_loop_traj001.dat
- SourceData/SourceData/Fig3G/polyAT/mindist_lagging_and_loop_traj002.dat
- SourceData/SourceData/Fig3G/polyAT/mindist_lagging_and_loop_traj003.dat
- SourceData/SourceData/Fig3G/polyAT/mindist_lagging_and_loop_traj004.dat
- SourceData/SourceData/Fig3G/polyAT/mindist_lagging_and_loop_traj005.dat
- SourceData/SourceData/Fig3G/polyAT/mindist_lagging_and_loop_traj006.dat
- SourceData/SourceData/Fig3G/polyAT/mindist_lagging_and_loop_traj007.dat
- SourceData/SourceData/Fig3G/polyAT/mindist_lagging_and_loop_traj008.dat
- SourceData/SourceData/Fig3G/polyAT/mindist_lagging_and_loop_traj009.dat
- SourceData/SourceData/Fig3G/polyAT/mindist_lagging_and_loop_traj010.dat
- SourceData/SourceData/Fig3G/polyAT/mindist_lagging_and_loop_traj011.dat
- SourceData/SourceData/Fig3G/polyAT/mindist_lagging_and_loop_traj012.dat
- SourceData/SourceData/Fig3G/polyAT/mindist_lagging_and_loop_traj013.dat
- SourceData/SourceData/Fig3G/polyAT/mindist_lagging_and_loop_traj014.dat
- SourceData/SourceData/Fig3G/polyAT/mindist_lagging_and_loop_traj015.dat
- SourceData/SourceData/Fig3G/polyAT/mindist_lagging_and_loop_traj016.dat
- SourceData/SourceData/Fig3G/polyAT/mindist_lagging_and_loop_traj017.dat
- SourceData/SourceData/Fig3G/polyAT/mindist_lagging_and_loop_traj018.dat
- SourceData/SourceData/Fig3G/polyAT/mindist_lagging_and_loop_traj019.dat
- SourceData/SourceData/Fig3G/polyAT/mindist_lagging_and_loop_traj020.dat
- SourceData/SourceData/Fig3G/polyGC/
- SourceData/SourceData/Fig3G/polyGC/mindist_lagging_and_loop_traj001.dat
- SourceData/SourceData/Fig3G/polyGC/mindist_lagging_and_loop_traj002.dat
- SourceData/SourceData/Fig3G/polyGC/mindist_lagging_and_loop_traj003.dat
- SourceData/SourceData/Fig3G/polyGC/mindist_lagging_and_loop_traj004.dat
- SourceData/SourceData/Fig3G/polyGC/mindist_lagging_and_loop_traj005.dat
- SourceData/SourceData/Fig3G/polyGC/mindist_lagging_and_loop_traj006.dat
- SourceData/SourceData/Fig3G/polyGC/mindist_lagging_and_loop_traj007.dat
- SourceData/SourceData/Fig3G/polyGC/mindist_lagging_and_loop_traj008.dat
- SourceData/SourceData/Fig3G/polyGC/mindist_lagging_and_loop_traj009.dat
- SourceData/SourceData/Fig3G/polyGC/mindist_lagging_and_loop_traj010.dat
- SourceData/SourceData/Fig3G/polyGC/mindist_lagging_and_loop_traj011.dat
- SourceData/SourceData/Fig3G/polyGC/mindist_lagging_and_loop_traj012.dat
- SourceData/SourceData/Fig3G/polyGC/mindist_lagging_and_loop_traj013.dat
- SourceData/SourceData/Fig3G/polyGC/mindist_lagging_and_loop_traj014.dat
- SourceData/SourceData/Fig3G/polyGC/mindist_lagging_and_loop_traj015.dat
- SourceData/SourceData/Fig3G/polyGC/mindist_lagging_and_loop_traj016.dat
- SourceData/SourceData/Fig3G/polyGC/mindist_lagging_and_loop_traj017.dat
- SourceData/SourceData/Fig3G/polyGC/mindist_lagging_and_loop_traj018.dat
- SourceData/SourceData/Fig3G/polyGC/mindist_lagging_and_loop_traj019.dat
- SourceData/SourceData/Fig3G/polyGC/mindist_lagging_and_loop_traj020.dat
- SourceData/SourceData/Fig3G/Random/
- SourceData/SourceData/Fig3G/Random/mindist_lagging_and_loop_traj001.dat
- SourceData/SourceData/Fig3G/Random/mindist_lagging_and_loop_traj002.dat
- SourceData/SourceData/Fig3G/Random/mindist_lagging_and_loop_traj003.dat
- SourceData/SourceData/Fig3G/Random/mindist_lagging_and_loop_traj004.dat
- SourceData/SourceData/Fig3G/Random/mindist_lagging_and_loop_traj005.dat
- SourceData/SourceData/Fig3G/Random/mindist_lagging_and_loop_traj006.dat
- SourceData/SourceData/Fig3G/Random/mindist_lagging_and_loop_traj007.dat
- SourceData/SourceData/Fig3G/Random/mindist_lagging_and_loop_traj008.dat
- SourceData/SourceData/Fig3G/Random/mindist_lagging_and_loop_traj009.dat
- SourceData/SourceData/Fig3G/Random/mindist_lagging_and_loop_traj010.dat
- SourceData/SourceData/Fig3G/Random/mindist_lagging_and_loop_traj011.dat
- SourceData/SourceData/Fig3G/Random/mindist_lagging_and_loop_traj012.dat
- SourceData/SourceData/Fig3G/Random/mindist_lagging_and_loop_traj013.dat
- SourceData/SourceData/Fig3G/Random/mindist_lagging_and_loop_traj014.dat
- SourceData/SourceData/Fig3G/Random/mindist_lagging_and_loop_traj015.dat
- SourceData/SourceData/Fig3G/Random/mindist_lagging_and_loop_traj016.dat
- SourceData/SourceData/Fig3G/Random/mindist_lagging_and_loop_traj017.dat
- SourceData/SourceData/Fig3G/Random/mindist_lagging_and_loop_traj018.dat
- SourceData/SourceData/Fig3G/Random/mindist_lagging_and_loop_traj019.dat
- SourceData/SourceData/Fig3G/Random/mindist_lagging_and_loop_traj020.dat
- SourceData/SourceData/Fig4B/
- SourceData/SourceData/Fig4B/max_tracking_resid.txt
- SourceData/SourceData/Fig4B/max_tracking_resid001.txt
- SourceData/SourceData/Fig4B/max_tracking_resid002.txt
- SourceData/SourceData/Fig4B/max_tracking_resid003.txt
- SourceData/SourceData/Fig4B/max_tracking_resid004.txt
- SourceData/SourceData/Fig4B/max_tracking_resid005.txt
- SourceData/SourceData/Fig4B/max_tracking_resid006.txt
- SourceData/SourceData/Fig4B/max_tracking_resid007.txt
- SourceData/SourceData/Fig4B/max_tracking_resid008.txt
- SourceData/SourceData/Fig4B/max_tracking_resid009.txt
- SourceData/SourceData/Fig4B/max_tracking_resid010.txt
- SourceData/SourceData/Fig4B/max_tracking_resid011.txt
- SourceData/SourceData/Fig4B/max_tracking_resid012.txt
- SourceData/SourceData/Fig4B/max_tracking_resid013.txt
- SourceData/SourceData/Fig4B/max_tracking_resid014.txt
- SourceData/SourceData/Fig4B/max_tracking_resid015.txt
- SourceData/SourceData/Fig4B/max_tracking_resid016.txt
- SourceData/SourceData/Fig4B/max_tracking_resid017.txt
- SourceData/SourceData/Fig4B/max_tracking_resid018.txt
- SourceData/SourceData/Fig4B/max_tracking_resid019.txt
- SourceData/SourceData/Fig4B/max_tracking_resid020.txt
- SourceData/SourceData/Fig4C/
- SourceData/SourceData/Fig4C/RPA+FPCCtf4+/
- SourceData/SourceData/Fig4C/RPA+FPCCtf4+/stepsizes.dat
- SourceData/SourceData/Fig4C/RPA+FPCCtf4-/
- SourceData/SourceData/Fig4C/RPA+FPCCtf4-/stepsizes.dat
- SourceData/SourceData/Fig4C/RPA-FPCCtf4+/
- SourceData/SourceData/Fig4C/RPA-FPCCtf4+/stepsizes.dat
- SourceData/SourceData/Fig4C/RPA-FPCCtf4-/
- SourceData/SourceData/Fig4C/RPA-FPCCtf4-/stepsizes.dat
- SourceData/SourceData/Fig4D/
- SourceData/SourceData/Fig4D/withoutRPA/
- SourceData/SourceData/Fig4D/withoutRPA/mindist_lagging_and_loop_traj001.dat
- SourceData/SourceData/Fig4D/withoutRPA/mindist_lagging_and_loop_traj002.dat
- SourceData/SourceData/Fig4D/withoutRPA/mindist_lagging_and_loop_traj003.dat
- SourceData/SourceData/Fig4D/withoutRPA/mindist_lagging_and_loop_traj004.dat
- SourceData/SourceData/Fig4D/withoutRPA/mindist_lagging_and_loop_traj005.dat
- SourceData/SourceData/Fig4D/withoutRPA/mindist_lagging_and_loop_traj006.dat
- SourceData/SourceData/Fig4D/withoutRPA/mindist_lagging_and_loop_traj007.dat
- SourceData/SourceData/Fig4D/withoutRPA/mindist_lagging_and_loop_traj008.dat
- SourceData/SourceData/Fig4D/withoutRPA/mindist_lagging_and_loop_traj009.dat
- SourceData/SourceData/Fig4D/withoutRPA/mindist_lagging_and_loop_traj010.dat
- SourceData/SourceData/Fig4D/withoutRPA/mindist_lagging_and_loop_traj011.dat
- SourceData/SourceData/Fig4D/withoutRPA/mindist_lagging_and_loop_traj012.dat
- SourceData/SourceData/Fig4D/withoutRPA/mindist_lagging_and_loop_traj013.dat
- SourceData/SourceData/Fig4D/withoutRPA/mindist_lagging_and_loop_traj014.dat
- SourceData/SourceData/Fig4D/withoutRPA/mindist_lagging_and_loop_traj015.dat
- SourceData/SourceData/Fig4D/withoutRPA/mindist_lagging_and_loop_traj016.dat
- SourceData/SourceData/Fig4D/withoutRPA/mindist_lagging_and_loop_traj017.dat
- SourceData/SourceData/Fig4D/withoutRPA/mindist_lagging_and_loop_traj018.dat
- SourceData/SourceData/Fig4D/withoutRPA/mindist_lagging_and_loop_traj019.dat
- SourceData/SourceData/Fig4D/withoutRPA/mindist_lagging_and_loop_traj020.dat
- SourceData/SourceData/Fig4D/withRPA/
- SourceData/SourceData/Fig4D/withRPA/mindist_lagging_and_loop_traj001.dat
- SourceData/SourceData/Fig4D/withRPA/mindist_lagging_and_loop_traj002.dat
- SourceData/SourceData/Fig4D/withRPA/mindist_lagging_and_loop_traj003.dat
- SourceData/SourceData/Fig4D/withRPA/mindist_lagging_and_loop_traj004.dat
- SourceData/SourceData/Fig4D/withRPA/mindist_lagging_and_loop_traj005.dat
- SourceData/SourceData/Fig4D/withRPA/mindist_lagging_and_loop_traj006.dat
- SourceData/SourceData/Fig4D/withRPA/mindist_lagging_and_loop_traj007.dat
- SourceData/SourceData/Fig4D/withRPA/mindist_lagging_and_loop_traj008.dat
- SourceData/SourceData/Fig4D/withRPA/mindist_lagging_and_loop_traj009.dat
- SourceData/SourceData/Fig4D/withRPA/mindist_lagging_and_loop_traj010.dat
- SourceData/SourceData/Fig4D/withRPA/mindist_lagging_and_loop_traj011.dat
- SourceData/SourceData/Fig4D/withRPA/mindist_lagging_and_loop_traj012.dat
- SourceData/SourceData/Fig4D/withRPA/mindist_lagging_and_loop_traj013.dat
- SourceData/SourceData/Fig4D/withRPA/mindist_lagging_and_loop_traj014.dat
- SourceData/SourceData/Fig4D/withRPA/mindist_lagging_and_loop_traj015.dat
- SourceData/SourceData/Fig4D/withRPA/mindist_lagging_and_loop_traj016.dat
- SourceData/SourceData/Fig4D/withRPA/mindist_lagging_and_loop_traj017.dat
- SourceData/SourceData/Fig4D/withRPA/mindist_lagging_and_loop_traj018.dat
- SourceData/SourceData/Fig4D/withRPA/mindist_lagging_and_loop_traj019.dat
- SourceData/SourceData/Fig4D/withRPA/mindist_lagging_and_loop_traj020.dat
- SourceData/SourceData/Fig4F/
- SourceData/SourceData/Fig4F/max_tracking_resid.txt
- SourceData/SourceData/Fig4F/max_tracking_resid001.txt
- SourceData/SourceData/Fig4F/max_tracking_resid002.txt
- SourceData/SourceData/Fig4F/max_tracking_resid003.txt
- SourceData/SourceData/Fig4F/max_tracking_resid004.txt
- SourceData/SourceData/Fig4F/max_tracking_resid005.txt
- SourceData/SourceData/Fig4F/max_tracking_resid006.txt
- SourceData/SourceData/Fig4F/max_tracking_resid007.txt
- SourceData/SourceData/Fig4F/max_tracking_resid008.txt
- SourceData/SourceData/Fig4F/max_tracking_resid009.txt
- SourceData/SourceData/Fig4F/max_tracking_resid010.txt
- SourceData/SourceData/Fig4F/max_tracking_resid011.txt
- SourceData/SourceData/Fig4F/max_tracking_resid012.txt
- SourceData/SourceData/Fig4F/max_tracking_resid013.txt
- SourceData/SourceData/Fig4F/max_tracking_resid014.txt
- SourceData/SourceData/Fig4F/max_tracking_resid015.txt
- SourceData/SourceData/Fig4F/max_tracking_resid016.txt
- SourceData/SourceData/Fig4F/max_tracking_resid017.txt
- SourceData/SourceData/Fig4F/max_tracking_resid018.txt
- SourceData/SourceData/Fig4F/max_tracking_resid019.txt
- SourceData/SourceData/Fig4F/max_tracking_resid020.txt
- SourceData/SourceData/Fig4H/
- SourceData/SourceData/Fig4H/max_tracking_resid.txt
- SourceData/SourceData/Fig4H/max_tracking_resid001.txt
- SourceData/SourceData/Fig4H/max_tracking_resid002.txt
- SourceData/SourceData/Fig4H/max_tracking_resid003.txt
- SourceData/SourceData/Fig4H/max_tracking_resid004.txt
- SourceData/SourceData/Fig4H/max_tracking_resid005.txt
- SourceData/SourceData/Fig4H/max_tracking_resid006.txt
- SourceData/SourceData/Fig4H/max_tracking_resid007.txt
- SourceData/SourceData/Fig4H/max_tracking_resid008.txt
- SourceData/SourceData/Fig4H/max_tracking_resid009.txt
- SourceData/SourceData/Fig4H/max_tracking_resid010.txt
- SourceData/SourceData/Fig4H/max_tracking_resid011.txt
- SourceData/SourceData/Fig4H/max_tracking_resid012.txt
- SourceData/SourceData/Fig4H/max_tracking_resid013.txt
- SourceData/SourceData/Fig4H/max_tracking_resid014.txt
- SourceData/SourceData/Fig4H/max_tracking_resid015.txt
- SourceData/SourceData/Fig4H/max_tracking_resid016.txt
- SourceData/SourceData/Fig4H/max_tracking_resid017.txt
- SourceData/SourceData/Fig4H/max_tracking_resid018.txt
- SourceData/SourceData/Fig4H/max_tracking_resid019.txt
- SourceData/SourceData/Fig4H/max_tracking_resid020.txt
- SourceData/SourceData/Fig4I/
- SourceData/SourceData/Fig4I/RPA+FPCCtf4+/
- SourceData/SourceData/Fig4I/RPA+FPCCtf4+/stepsizes.dat
- SourceData/SourceData/Fig4I/RPA+FPCCtf4-/
- SourceData/SourceData/Fig4I/RPA+FPCCtf4-/stepsizes.dat
- SourceData/SourceData/Fig4I/RPA+FPCCtf4de/
- SourceData/SourceData/Fig4I/RPA+FPCCtf4de/stepsizes.dat
- SourceData/SourceData/Fig4I/RPA-FPCCtf4+/
- SourceData/SourceData/Fig4I/RPA-FPCCtf4+/stepsizes.dat
- SourceData/SourceData/Fig4I/RPA-FPCCtf4-/
- SourceData/SourceData/Fig4I/RPA-FPCCtf4-/stepsizes.dat
- SourceData/SourceData/Fig4K/
- SourceData/SourceData/Fig4K/contactprob_csm3tof1_to_dna_without_elect.dat
- SourceData/SourceData/Fig4K/contactprob_csm3tof1_to_dna_with_elect.dat
- SourceData/SourceData/Fig5C/
- SourceData/SourceData/Fig5C/displacement/
- SourceData/SourceData/Fig5C/displacement/max_tracking_resid.pdf
- SourceData/SourceData/Fig5C/displacement/max_tracking_resid.txt
- SourceData/SourceData/Fig5C/displacement/max_tracking_resid001.pdf
- SourceData/SourceData/Fig5C/displacement/max_tracking_resid001.txt
- SourceData/SourceData/Fig5C/displacement/max_tracking_resid002.pdf
- SourceData/SourceData/Fig5C/displacement/max_tracking_resid002.txt
- SourceData/SourceData/Fig5C/displacement/max_tracking_resid003.pdf
- SourceData/SourceData/Fig5C/displacement/max_tracking_resid003.txt
- SourceData/SourceData/Fig5C/displacement/max_tracking_resid004.pdf
- SourceData/SourceData/Fig5C/displacement/max_tracking_resid004.txt
- SourceData/SourceData/Fig5C/displacement/max_tracking_resid005.pdf
- SourceData/SourceData/Fig5C/displacement/max_tracking_resid005.txt
- SourceData/SourceData/Fig5C/displacement/max_tracking_resid006.pdf
- SourceData/SourceData/Fig5C/displacement/max_tracking_resid006.txt
[truncated: 919 more entries]
