# Supplementary material for: Mechanistic models of asymmetric hand-over-hand translocation and nucleosome navigation by CMG helicase
Source: Nat Commun. 2025 Nov 21;16:10304. doi: 10.1038/s41467-025-65232-x (PMC12639105; doi:10.1038/s41467-025-65232-x)
Supplement: Supplementary file 18 — Source data [file 41467_2025_65232_MOESM18_ESM.zip › SourceData/SourceData/Fig1E/stepsizes.txt]

#     1-2      2-3      3-1
   0.7796   6.0733  -6.0467
   0.7380   5.2950   5.8883
   0.6930   6.2283   5.0083
   0.7096   6.2033   4.9800
   0.7346   6.1967  -6.9567
   0.6680   6.3083   4.9450
   0.7063   5.4733   4.7867
   0.5846   6.2567   5.0383
   0.5713   5.4733   4.9200
   0.7530   6.1500  -6.9667
   0.6213   5.4450   2.5467
   0.5263   6.4467   3.0717
   0.6563   6.1967   5.0617
   0.6580   6.2000   5.0467
   0.5730   6.3800   4.9633
   0.7463   4.2967  -5.6517
   0.7880   6.1267   4.9933
   1.3880   7.6950   4.7917
   0.7496   6.1050  -6.9083
  -0.2387   6.2767  -7.1517
