# Supplementary material for: Mechanistic models of asymmetric hand-over-hand translocation and nucleosome navigation by CMG helicase
Source: Nat Commun. 2025 Nov 21;16:10304. doi: 10.1038/s41467-025-65232-x (PMC12639105; doi:10.1038/s41467-025-65232-x)
Supplement: Supplementary file 18 — Source data [file 41467_2025_65232_MOESM18_ESM.zip › SourceData/SourceData/Fig2D/displacement_three_model.txt]

# Δbp
     2
    12
    12
    12
     0
    12
    11
    12
    10
     0
    11
    10
    12
    12
    12
    -1
    12
    14
     1
    -1
