# Supplementary material for: Mechanistic models of asymmetric hand-over-hand translocation and nucleosome navigation by CMG helicase
Source: Nat Commun. 2025 Nov 21;16:10304. doi: 10.1038/s41467-025-65232-x (PMC12639105; doi:10.1038/s41467-025-65232-x)
Supplement: Supplementary file 18 — Source data [file 41467_2025_65232_MOESM18_ESM.zip › SourceData/SourceData/Fig2E/stepsizes.txt]

#     1-2      2-3      3-4      4-1
   0.7796   6.0733   0.9350   3.1133
   0.7380   5.2950   2.1650   3.7167
   0.6930   6.2283   1.6100   4.3167
   0.7096   6.2033   1.2983   0.7100
   0.7346   6.1967   0.7550   2.3317
   0.6680   6.3083  -0.1300   2.0767
   0.7063   5.4733   1.9333   3.8000
   0.5846   6.2567   1.0150   5.0050
   0.5713   5.4733   1.8900   3.9417
   0.7530   6.1500   0.2083   1.8533
   0.6213   5.4450   3.5950   4.2350
   0.5263   6.4467   1.6800   3.2383
   0.6563   6.1967   1.3633   1.7633
   0.6580   6.2000   0.5750   5.4117
   0.5730   6.3800   1.2950   1.7483
   0.7463   4.2967   1.8250   5.0083
   0.7880   6.1267   1.2117  -4.2167
   1.3880   7.6950   3.3017   3.5567
   0.7496   6.1050   2.5900   3.3917
  -0.2387   6.2767  -1.4267   0.4500
