# Supplementary material for: Mechanistic models of asymmetric hand-over-hand translocation and nucleosome navigation by CMG helicase
Source: Nat Commun. 2025 Nov 21;16:10304. doi: 10.1038/s41467-025-65232-x (PMC12639105; doi:10.1038/s41467-025-65232-x)
Supplement: Supplementary file 18 — Source data [file 41467_2025_65232_MOESM18_ESM.zip › SourceData/SourceData/Fig3C/max_tracking_resid016.txt]

   0
  -1
  -2
  -2
  -1
  -1
  -1
  -1
  -1
  -1
  -1
  -2
  -1
  -1
  -1
  -1
   0
  -1
  -1
  -1
  -1
  -1
   0
   0
   0
   0
   0
   0
   0
   1
   0
   0
   0
   0
   0
   1
   1
   0
   1
   1
   0
   1
   0
   0
   0
   0
   0
   0
   0
   0
   0
   0
   1
   1
   0
   0
   0
  -1
  -1
   0
   1
   0
   0
   0
   1
   1
   1
   0
   0
   0
   0
   0
   0
   0
   0
   0
   1
   0
   0
   0
   0
   1
   0
   0
   2
   1
   0
   0
   0
   1
   1
   1
   0
   0
   0
   0
   0
   0
   0
   0
   0
   0
   0
   0
   0
   1
   0
   0
   1
   0
   0
   0
   2
   0
   0
   0
   0
   0
   0
   0
   0
   0
   1
   0
   0
   1
   0
   0
   0
   0
   1
   0
   0
   0
   1
   0
   0
   1
   0
   0
   0
   0
  -1
  -1
  -1
  -1
  -1
  -1
  -1
  -1
  -1
  -1
  -2
   0
   1
   1
   0
   0
   0
   0
   0
   0
   1
   0
   0
   0
   0
   0
   0
   0
   0
   0
   0
  -1
   0
   0
   0
   0
   0
  -1
   1
   1
   1
   0
   0
   1
   1
   0
   0
   0
   0
   1
   0
   0
   0
   1
   1
   0
   1
   0
   0
   0
   0
   0
   0
  -1
   0
   0
   0
   0
   0
   0
   0
   1
   0
   0
   0
   0
   0
   0
   0
   0
   0
   0
   0
   0
   0
   0
   0
   0
   0
   0
   1
   0
   1
   1
   0
   1
   0
   0
   0
   0
   0
   0
   1
   0
   0
   1
   1
   1
   1
   0
   0
   0
   0
   0
   0
   0
   0
   0
   1
   0
   0
   0
   2
   1
   1
   1
   0
   1
   2
   2
   1
   1
   1
   1
   2
   2
   0
   0
   0
   2
   0
   0
   1
   1
   1
   1
   1
   1
   0
   0
   1
   0
   0
   0
   0
   0
   0
   0
   0
   0
   0
   0
   1
   0
   0
   1
   0
   0
   0
   0
   0
   0
   0
   0
   0
   0
   0
   0
   0
  -1
   0
   0
   0
   0
   0
   0
   0
   1
   1
   1
   0
   0
   0
   0
   0
   0
   2
   0
   0
   0
   1
   2
   0
   0
   1
   1
   1
   1
   1
   1
   2
   1
   1
   0
   0
   0
   1
   1
   0
   0
   0
   0
   0
   0
   1
   1
   1
   2
   1
   1
   1
   1
   2
   0
   1
   1
   1
   1
   0
   0
   0
   0
   0
   0
   0
   0
   0
   0
   0
   0
   1
   0
   1
   2
   1
   1
   1
   2
   1
   1
   2
   1
   1
   1
   0
   2
   1
   2
   0
   0
   1
   0
   0
   0
  -1
   0
   0
   1
   0
   0
   0
   0
   0
   0
   0
   0
   0
   0
   1
   0
   1
   0
   1
   0
   0
   0
   1
   0
   0
   1
   0
   1
   1
   1
   0
   0
   0
   0
   0
   1
   0
   1
   1
   0
   0
   0
   2
   1
   2
   1
   2
   1
   1
   1
   1
   1
   2
   1
   1
   2
   1
   1
   1
   1
   0
   1
   0
   0
   1
   1
   2
   1
   0
   2
   1
   0
   0
   1
   0
   0
   0
   0
   1
   0
   1
   0
   0
   0
   0
   0
   0
   0
   0
   0
   1
   0
   0
   0
   0
   0
   0
  -1
  -1
   0
  -1
   0
  -1
   0
   0
   1
   0
   0
   0
   0
   1
   1
   2
  -1
   0
   0
   0
   0
   1
   1
   0
   1
   0
   1
   2
   0
   1
   0
   0
   0
   1
   1
   0
   0
   0
   1
   0
   0
   0
   0
   0
   0
   0
   0
   0
   0
   0
   0
   0
   0
   0
   0
   0
   0
   0
   0
   0
   0
   0
   0
   1
   1
   1
   1
   0
   1
   1
   0
   1
   0
   1
   1
   1
   0
   1
   1
   0
   0
   0
   0
   0
   0
   0
   0
   0
   0
   2
   1
   0
   0
   0
   0
   0
   0
   0
   1
   0
   1
   2
   1
   1
   1
   2
   0
   2
   0
   1
   2
   0
   0
   1
   1
   1
   1
   1
   1
   1
   0
   1
   1
   1
   1
   0
   0
   0
   1
   0
   0
   0
  -1
   0
   0
   0
   1
   0
   1
   0
   0
   0
   0
   0
   0
   0
   1
   1
   0
   0
   0
   0
   0
   0
   0
   0
   0
   0
  -1
   0
  -1
   0
   0
   0
   0
   0
   0
   0
   0
   0
   1
  -1
   0
  -1
   0
   0
   1
   0
   0
   0
   0
   0
   0
   0
   0
   1
   0
   1
   1
   1
   1
   1
   1
   1
   1
   1
   1
   0
   1
   1
   0
   0
   0
   0
   0
  -1
   0
   1
   1
   1
   1
   2
   0
   0
   0
   0
   0
   1
   1
   0
   1
   1
   0
   0
   0
   0
   0
   1
   1
   0
   0
   1
   0
   0
   0
   1
   0
   0
   1
   0
   0
   0
   0
   1
   0
   1
   1
   1
   1
   1
   1
   1
   1
   1
   1
   0
   1
   1
   1
   0
   0
   1
   0
   1
   0
   1
   1
   0
   0
   0
   0
  -1
   0
   0
   0
   0
   0
   0
   1
   0
   0
   1
   0
   0
   1
   0
   0
   0
   0
   0
   1
   1
   0
   0
   1
   1
   0
   0
   0
   0
   0
   0
   0
   0
   0
   0
   0
   0
  -1
  -1
  -1
  -1
   0
   0
   0
   0
   0
   1
   0
   0
   0
   0
   0
   0
   0
   0
   0
   0
   0
   0
   1
   0
   0
   0
   0
   0
   0
   0
   1
   0
   0
   0
   0
   0
   0
   0
   0
   0
   1
   0
   0
   0
   1
   1
   0
   0
   0
   0
   2
   1
   1
   0
   0
   1
   1
   0
   0
   0
   0
   0
   0
   0
   0
   0
   0
   0
   0
   0
   0
  -1
  -1
  -1
   0
   0
   0
   0
   0
   0
   0
   0
   0
   0
   0
   0
   0
   0
   0
   0
   1
   1
   0
   1
   0
   0
   0
   0
   0
   0
   0
   0
   0
   0
   0
   0
   1
   1
   0
   0
   0
   0
   1
   0
   0
   0
   0
   0
   0
   0
   0
   0
  -1
  -1
  -1
  -1
  -1
  -1
  -1
  -1
  -1
  -1
  -1
   0
   0
   0
   0
   0
   0
   0
  -1
  -1
   0
   1
   0
   0
   1
   1
   1
   1
   2
   1
   1
   0
   0
   2
   1
   1
   1
   1
   1
   1
   0
   0
   0
   0
   0
   1
   1
   0
   0
   3
   1
   0
   1
   0
   0
   1
   0
   1
   0
   1
   1
   2
   1
   4
   5
   5
   5
   5
   5
   5
   6
   6
   6
   5
   5
   5
   5
   5
   5
   6
   5
   6
   6
   5
   5
   5
   5
   6
   6
   5
   6
   5
   5
   6
   6
   6
   6
   5
   5
   6
   6
   5
   5
   4
   4
   5
   5
   6
   5
   5
   5
   6
   5
   5
   5
   6
   5
   5
   5
   6
   5
   6
   5
   6
   5
   5
   5
   5
   5
   5
   5
   4
   5
   5
   4
   5
   5
   5
   5
   5
   5
   5
   5
   6
   5
   5
   6
   5
   5
   5
   6
   5
   6
   5
   6
   7
   5
   5
   6
   6
   5
   5
   6
   5
   5
   5
   5
   5
   5
   5
   5
   5
   5
   5
   5
   5
   5
   5
   4
   5
   5
   6
   5
   5
   5
   5
   5
   5
   5
   4
   5
   4
   5
   5
   5
   5
   6
   5
   4
   5
   5
   5
   5
   4
   5
   5
   5
   5
   5
   5
   5
   5
   5
   5
   5
   5
   5
   4
   5
   5
   4
   5
   5
   5
   5
   5
   4
   5
   5
   5
   5
   5
   5
   5
   5
   5
   4
   5
   5
   5
   5
   6
   5
   5
   5
   5
   5
   5
   5
   5
   5
   5
   5
   5
   4
   5
   5
   7
   6
   6
   5
   5
   5
   5
   5
   5
   5
   5
   6
   5
   5
   5
   5
   5
   5
   5
   5
   6
   5
   5
   5
   5
   5
   5
   5
   5
   5
   5
   5
   4
   5
   5
   5
   5
   5
   5
   5
   5
   5
   5
   5
   5
   6
   5
   5
   6
   6
   5
   6
   5
   5
   5
   6
   5
   5
   5
   5
   6
   5
   5
   5
   5
   6
   5
   5
   5
   5
   5
   6
   5
   5
   5
   6
   6
   5
   5
   6
   5
   5
   5
   5
   5
   5
   5
   5
   6
   5
   5
   6
   7
   6
   6
   5
   5
   5
   5
   5
   5
   6
   5
   6
   6
   5
   5
   5
   5
   6
   5
   5
   5
   5
   5
   5
   5
   5
   6
   5
   5
   6
   5
   5
   6
   5
   5
   5
   5
   5
   5
   5
   6
   6
   6
   6
   6
   6
   6
   5
   5
   6
   6
   5
   5
   6
   6
   6
   6
   6
   6
   5
   6
   6
   6
   5
   6
   5
   6
   5
   5
   5
   5
   5
   5
   5
   5
   5
   5
   5
   5
   6
   6
   6
   6
   5
   5
   5
   5
   6
   5
   6
   6
   4
   4
   4
   4
   5
   4
   4
   4
   4
   4
   4
   5
   5
   3
   4
   4
   5
   5
   4
   4
   5
   5
   5
   5
   5
   5
   4
   4
   5
   5
   4
   5
   5
   4
   5
   4
   4
   6
   5
   6
   5
   5
   5
   5
   5
   5
   5
   6
   6
   6
   5
   6
   5
   5
   5
   5
   5
   5
   5
   5
   5
   5
   5
   6
   6
   5
   5
   5
   5
   5
   5
   5
   5
   5
   6
   5
   5
   5
   6
   6
   5
   5
   5
   5
   6
   6
   6
   6
   6
   6
   6
   6
   5
   5
   6
   5
   5
   6
   6
   6
   6
   5
   5
   4
   6
   5
   6
   5
   5
   5
   5
   5
   5
   6
   6
   6
   6
   6
   5
   6
   5
   5
   6
   5
   6
   6
   5
   5
   6
   6
   6
   5
   6
   5
   5
   5
   5
   6
   6
   6
   5
   5
   6
   6
   6
   5
   6
   5
   5
   6
   6
   6
   5
   6
   6
   5
   5
   5
   6
   6
   6
   6
   6
   6
   6
   5
   5
   5
   6
   6
   6
   6
   5
   7
   5
   5
   5
   6
   6
   6
   5
   6
   6
   5
   5
   5
   5
   6
   5
   5
   5
   5
   4
   5
   5
   5
   5
   5
   5
   5
   5
   6
   6
   5
   5
   5
   6
   5
   5
   5
   5
   5
   6
   5
   6
   6
   5
   5
   5
   6
   5
   5
   6
   5
   5
   5
   6
   5
   5
   5
   5
   6
   6
   5
   5
   6
   5
   6
   5
   5
   5
   5
   5
   5
   4
   5
   5
   5
   5
   4
   5
   5
   5
   5
   5
   4
   4
   4
   4
   4
   4
   4
   4
   5
   4
   4
   5
   5
   5
   5
   5
   5
   5
   6
   5
   5
   5
   5
   5
   5
   5
   5
   5
   6
   5
   5
   5
   6
   5
   6
   6
   5
   6
   5
   5
   5
   5
   5
   5
   5
   6
   5
   6
   6
   5
   6
   5
   5
   5
   6
   7
   5
   6
   6
   7
   5
   5
   5
   5
   6
   5
   5
   6
   6
   5
   5
   5
   6
   6
   5
   5
   5
   5
   5
   5
   5
   6
   5
   5
   6
   6
   5
   5
   6
   6
   5
   5
   5
   6
   5
   5
   6
   5
   5
   5
   6
   6
   6
   6
   5
   6
   6
   6
   6
   5
   6
   6
   6
   6
   6
   5
   5
   6
   5
   6
   5
   6
   5
   5
   6
   6
   6
   6
   6
   5
   5
   5
   5
   5
   5
   5
   5
   6
   6
   6
   5
   6
   5
   7
   6
   6
   6
   5
   5
   6
   6
   6
   6
   5
   6
   6
   6
   5
   6
   6
   5
   5
   5
   5
   5
   5
   5
   5
   6
   6
   5
   5
   5
   5
   5
   5
   6
   6
   5
   6
   6
   5
   6
   5
   5
   5
   6
   6
   6
   6
   7
   5
   6
   6
   5
   5
   6
   6
   6
   6
   6
   6
   6
   6
   6
   6
   5
   5
   5
   6
   6
   6
   5
   6
   6
   6
   6
   6
   5
   6
   6
   5
   6
   6
   6
   6
   6
   5
   6
   5
   6
   6
   5
   6
   6
   6
   6
   5
   5
   5
   5
   6
   5
   5
   6
   5
   5
   5
   6
   6
   6
   7
   5
   5
   5
   5
   6
   5
   5
   5
   6
   5
   5
   6
   6
   5
   6
   5
   5
   6
   5
   6
   5
   5
   5
   6
   5
   5
   6
   5
   6
   6
   5
   5
   5
   5
   6
   6
   6
   5
   5
   6
   6
   6
   6
   5
   6
   5
   6
   7
   6
   6
   6
   5
   6
   5
   5
   6
   6
   6
   6
   5
   6
   5
   6
   5
   5
   5
   5
   4
   4
   6
   5
   6
   6
   6
   5
   6
   5
   5
   5
   5
   5
   5
   6
   7
   5
   5
   6
   5
   6
   5
   6
   6
   6
   5
   5
   5
   6
   6
   6
   6
   6
   6
   6
   6
   6
   7
   6
   6
   6
   6
   5
   5
   7
   7
   7
   7
   7
   7
   7
   8
   7
   7
   7
   7
   7
   8
   7
   7
   7
   7
   7
   7
   7
   7
   7
   7
   7
   7
   7
   7
   8
   6
   6
   7
   7
   6
   8
   7
   7
   8
   7
   7
   7
   7
   7
   7
   7
   8
   8
   8
   8
   8
   8
   7
   7
   8
   7
   7
   7
   7
   7
   7
   7
   8
   7
   8
   8
   7
   7
   7
   7
   8
   7
   7
   7
   8
   7
   7
   7
   6
   7
   7
   8
   7
   8
   7
   8
   8
   6
   8
   8
   7
   7
   7
   7
   7
   8
   7
   7
   6
   7
   7
   7
   8
   7
   8
   6
   7
   7
   7
   7
   7
   7
   8
   7
   7
   6
   8
   7
   7
   7
   7
   7
   7
   7
   6
   8
   7
   7
   8
   8
   7
   7
   8
   7
   7
   8
   8
   7
   8
   7
   8
   7
   7
   8
   8
   9
   9
   8
   8
   8
   7
   7
   7
   7
   7
   7
   7
   7
   7
   6
   7
   7
   7
   7
   7
   6
   6
   6
   5
   6
   5
   6
   5
   6
   7
   6
   7
   7
   7
   6
   7
   7
   7
   5
   5
   7
   5
   6
   6
   7
   7
   7
   7
   7
   6
   7
   7
   7
   6
   6
   7
   5
   5
   7
   5
   5
   5
   6
   6
   6
   6
   6
   6
   6
   6
   6
   5
   6
   7
   7
   5
   5
   6
   6
   6
   6
   6
   6
   6
   6
   6
   6
   5
   6
   6
   6
   5
   6
   5
   6
   6
   6
   6
   6
   6
   6
   6
   7
   6
   6
   6
   6
   6
   6
   6
   7
   6
   5
   6
   7
   6
   6
   6
   6
   6
   6
   6
   6
   6
   6
   7
   6
   7
   6
   6
   6
   7
   6
   7
   7
   7
   7
   7
   6
   7
   7
   6
   6
   7
   7
   6
   7
   6
   6
   6
   6
   7
   6
   7
   7
   6
   6
   7
   6
   6
   6
   6
   6
   7
   6
   6
   6
   7
   7
   6
   6
   6
   6
   6
   6
   6
   6
   6
   6
   6
   7
   7
   6
   7
   7
   6
   6
   6
   6
   5
   7
   6
   7
   7
   6
   6
   7
   6
   6
   5
   7
   6
   6
   6
   6
   6
   7
   7
   7
   6
   7
   6
   6
   6
   6
   6
   6
   6
   7
   6
   6
   6
   6
   6
   5
   6
   6
   6
   5
   5
   6
   5
   4
   6
   5
   6
   6
   5
   5
   5
   6
   5
   5
   6
   5
   6
   6
   6
   6
   6
   6
   6
   6
   5
   5
   5
   5
   6
   5
   5
   5
   5
   6
   5
   5
   5
   5
   6
   6
   5
   6
   6
   4
   6
   5
   6
   6
   5
   6
   6
   5
   5
   6
   5
   6
   6
   5
   6
   6
   5
   4
   6
   6
   5
   6
   4
   5
   4
   5
   5
   5
   6
   6
   5
   5
   5
   5
   4
   4
   4
   5
   5
   5
   5
   5
   5
   5
   5
   5
   5
   5
   5
   5
   5
   6
   5
   6
   6
   6
   5
   5
   5
   6
   6
   5
   6
   5
   5
   5
   4
   6
   5
   5
   5
   4
   5
   6
   6
   5
   4
   5
   6
   5
   4
   5
   5
   5
   5
   6
   4
   5
   5
   4
   4
   5
   5
   4
   5
   5
   5
   6
   5
   5
   5
   5
   4
   5
   5
   5
   6
   6
   5
   6
   5
   5
   5
   5
   5
   6
   5
   5
   5
   5
   5
   5
   6
   4
   4
   4
   6
   4
   4
   5
   3
   5
   5
   4
   4
   4
   5
   3
   4
   4
   4
   4
   4
   4
   4
   4
   4
   4
   4
   5
   4
   4
   4
   4
   2
   4
   4
   3
   4
   3
   3
   4
   5
   4
   4
   4
   4
   4
   4
   4
   3
   4
   4
   3
   4
   3
   2
   3
   2
   3
   4
   4
   4
   3
   3
   3
   3
   3
   4
   3
   3
   4
   3
   3
   3
   2
   3
   3
   3
   3
   3
   4
   4
   4
   4
   3
   4
   4
   4
   3
   3
   4
   4
   3
   3
   3
   4
   3
   3
   3
   3
   3
   3
   3
   3
   3
   3
   3
   4
   4
   4
   3
   4
   3
   3
   3
   3
   3
   4
   3
   4
   4
   3
   4
   3
   3
   3
   3
   3
   3
   3
   2
   2
   3
   3
   2
   3
   3
   3
   3
   3
   3
   3
   2
   3
   3
   3
   3
   3
   2
   2
   2
   2
   3
   2
   2
   2
   3
   3
   2
   3
   3
   3
   3
   3
   3
   2
   2
   2
   2
   2
   2
   2
   3
   2
   3
   3
   2
   2
   2
   1
   3
   2
   2
   2
   3
   3
   2
   2
   2
   2
   2
   2
   2
   2
   2
   2
   2
   2
   2
   2
   2
   1
   2
   2
   2
   1
   2
   3
   2
   2
   1
   2
   2
   2
   2
   2
   3
   2
   2
   2
   2
   3
   2
   3
   2
   2
   2
   2
   1
   1
   1
   1
   3
   2
   2
   1
   1
   1
   0
   1
   1
   1
   2
   1
   2
   1
   2
   0
   0
   0
   2
   2
   1
   0
   0
   1
   1
   1
   1
   1
   1
   1
   1
   2
   1
   1
   1
   1
   1
   2
   1
   1
   1
   1
   1
   1
   0
   1
   1
   0
   1
   1
   1
   1
   0
   1
   1
   1
   1
   1
   1
   1
   1
   1
   1
   0
   0
   1
   2
   1
   1
   1
   1
   1
   1
   2
   2
   2
   2
   2
   1
   1
   0
   2
   0
   2
   2
   2
   1
   1
   1
   1
   1
   1
   2
   1
   0
   0
   1
   1
   1
   1
   1
   1
   2
   1
   1
   2
   1
   1
   1
   1
   1
   1
   1
   1
   2
   1
   0
   1
   1
   2
   1
   1
   1
   2
   1
   1
   1
   1
   1
   2
   1
   1
   2
   2
   1
   1
   2
   1
   1
   1
   1
   1
   2
   1
   1
   1
   2
   1
   1
   2
   1
   1
   2
   2
   3
   3
   2
   2
   2
   2
   2
   2
   2
   2
   2
   1
   2
   0
   1
   2
   1
   1
   2
   2
   1
   1
   1
   1
   1
   1
   2
   2
   2
   2
   2
   1
   1
   1
   2
   1
   1
   2
   1
   1
   1
   1
   1
   1
   2
   2
   3
   2
   2
   2
   2
   1
   1
   1
   1
   1
   1
   1
   1
   2
   2
   1
   1
   1
   1
   1
   1
   1
   1
   1
   1
   1
   1
   1
   1
   1
   3
   3
   3
   3
   4
   4
   5
   4
   4
   4
   5
   5
   4
   4
   5
   5
   5
   4
   4
   4
   4
   5
   5
   4
   4
   4
   5
   5
   5
   5
   4
   4
   4
   4
   4
   4
   4
   5
   5
   5
   4
   5
   5
   5
   4
   5
   5
   5
   4
   4
   5
   5
   4
   5
   4
   4
   5
   4
   5
   5
   4
   4
   5
   5
   5
   5
   5
   5
   5
   5
   5
   5
   5
   4
   5
   5
   5
   5
   5
   5
   4
   5
   5
   5
   4
   5
   5
   5
   5
   5
   5
   5
   4
   5
   5
   4
   4
   5
   4
   5
   4
   4
   5
   4
   5
   4
   5
   4
   5
   5
   4
   4
   5
   4
   4
   5
   5
   4
   5
   5
   5
   4
   5
   4
   4
   5
   4
   4
   4
   4
   4
   5
   4
   4
   5
   4
   5
   4
   5
   4
   5
   5
   4
   4
   4
   5
   4
   4
   4
   4
   5
   4
   4
   5
   5
   5
   5
   5
   4
   5
   5
   5
   5
   5
   5
   4
   5
   5
   5
   5
   5
   4
   4
   5
   5
   4
   5
   5
   5
   4
   5
   5
   5
   5
   5
   4
   5
   5
   5
   4
   5
   5
   4
   4
   5
   5
   4
   4
   4
   4
   4
   4
   4
   5
   5
   5
   5
   5
   5
   5
   4
   5
   5
   5
   5
   5
   5
   5
   5
   5
   4
   5
   4
   4
   5
   5
   5
   5
   5
   5
   5
   4
   4
   5
   4
   5
   5
   5
   5
   5
   4
   5
   5
   5
   5
   5
   5
   5
   4
   4
   5
   5
   5
   5
   5
   5
   4
   4
   4
   4
   4
   4
   4
   4
   4
   4
   5
   4
   4
   5
   4
   5
   4
   4
   4
   4
   4
   4
   4
   4
   4
   4
   4
   4
   4
   4
   4
   4
   4
   4
   4
   4
   4
   4
   4
   4
   4
   4
   4
   4
   4
   4
   4
   4
   4
   4
   4
   5
   4
   5
   5
   5
   4
   4
   4
   4
   4
   5
   5
   5
   4
   4
   4
   4
   5
   5
   4
   5
   5
   4
   5
   4
   5
   5
   4
   5
   4
   5
   5
   5
   4
   4
   5
   5
   5
   4
   5
   4
   4
   5
   5
   4
   5
   4
   4
   5
   4
   5
   4
   5
   4
   4
   5
   4
   5
   5
   4
   5
   4
   5
   4
   4
   5
   4
   4
   5
   5
   4
   5
   5
   4
   5
   5
   4
   4
   4
   5
   4
   5
   4
   4
   4
   4
   4
   4
   4
   4
   5
   4
   4
   4
   4
   4
   4
   4
   4
   4
   4
   4
   4
   4
   4
   4
   5
   5
   4
   5
   5
   5
   5
   4
   4
   4
   4
   4
   4
   4
   4
   4
   5
   5
   4
   5
   4
   3
   4
   5
   5
   4
   5
   5
   5
   5
   5
   5
   4
   5
   5
   5
   4
   5
   5
   5
   4
   4
   4
   4
   4
   5
   5
   5
   5
   4
   4
   4
   4
   5
   5
   5
   4
   4
   4
   5
   5
   5
   5
   4
   5
   4
   5
   4
   5
   5
   5
   5
   4
   4
   4
   4
   4
   5
   4
   4
   4
   4
   5
   4
   4
   4
   4
   4
   5
   5
   5
   5
   5
   5
   5
   5
   5
   5
   5
   5
   4
   5
   4
   5
   5
   5
   5
   5
   5
   5
   5
   5
   4
   5
   5
   5
   5
   4
   5
   4
   4
   5
   5
   5
   4
   5
   5
   5
   5
   5
   5
   5
   5
   5
   5
   4
   5
   5
   5
   5
   5
   5
   5
   5
   5
   5
   5
   4
   5
   4
   5
   5
   5
   5
   5
   5
   5
   4
   5
   5
   4
   5
   5
   4
   5
   5
   5
   5
   5
   5
   5
   5
   5
   5
   5
   5
   5
   5
   4
   5
   4
   4
   5
   5
   4
   5
   5
   5
   5
   5
   5
   5
   5
   5
   5
   5
   5
   5
   5
   5
   5
   5
   5
   5
   5
   5
   5
   5
   5
   5
   5
   5
   5
   4
   5
   5
   5
   4
   5
   4
   4
   4
   4
   4
   4
   5
   5
   5
   5
   5
   5
   5
   4
   5
   5
   5
   5
   5
   5
   5
   5
   5
   5
   5
   5
   5
   5
   5
   5
   5
   5
   5
   4
   5
   5
   5
   5
   5
   5
   5
   5
   5
   4
   5
   5
   5
   4
   5
   5
   5
   4
   5
   5
   5
   5
   5
   5
   5
   4
   5
   5
   5
   5
   5
   5
   5
   5
   5
   5
   5
   5
   5
   5
   5
   5
   5
   5
   5
   5
   5
   5
   5
   5
   5
   5
   5
   5
   5
   5
   5
   5
   5
   5
   5
   4
   5
   5
   5
   5
   5
   4
   5
   4
   5
   5
   4
   5
   5
   4
   5
   5
   4
   4
   4
   5
   5
   5
   5
   4
   5
   4
   5
   5
   5
   5
   5
   4
   4
   5
   5
   4
   5
   4
   5
   5
   4
   5
   5
   5
   5
   4
   5
   5
   5
   5
   5
   5
   5
   5
   5
   5
   4
   5
   5
   5
   4
   5
   5
   5
   5
   4
   5
   4
   5
   5
   5
   5
   4
   5
   5
   5
   4
   4
   5
   4
   5
   5
   5
   5
   4
   5
   5
   5
   5
   5
   5
   5
   4
   4
   5
   5
   5
   5
   5
   5
   4
   5
   5
   5
   5
   5
   5
   5
   5
   5
   5
   5
   5
   5
   5
   5
   5
   5
   5
   5
   5
   5
   5
   5
   5
   4
   5
   5
   5
   5
   5
   5
   5
   5
   5
   5
   5
   5
   5
   5
   5
   5
   5
   5
   5
   5
   5
   5
   5
   5
   5
   4
   4
   5
   5
   5
   4
   4
   5
   5
   5
   5
   4
   4
   4
   5
   5
   5
   4
   5
   5
   5
   5
   5
   5
   5
   4
   4
   4
   5
   4
   5
   5
   5
   5
   4
   5
   5
   4
   4
   5
   5
   5
   4
   5
   5
   5
   5
   5
   5
   4
   5
   5
   5
   5
   5
   5
   5
   4
   5
   5
   5
   5
   5
   5
   5
   5
   5
   5
   5
   5
   4
   5
   5
   5
   5
   4
   5
   4
   5
   5
   4
   5
   5
   4
   5
   5
   5
   5
   5
   5
   4
   5
   5
   5
   5
   5
   4
   5
   5
   5
   5
   5
   5
   5
   4
   5
   5
   5
   5
   5
   5
   5
   5
   5
   5
   5
   5
   5
   5
   5
