# Supplementary material for: Mechanistic models of asymmetric hand-over-hand translocation and nucleosome navigation by CMG helicase
Source: Nat Commun. 2025 Nov 21;16:10304. doi: 10.1038/s41467-025-65232-x (PMC12639105; doi:10.1038/s41467-025-65232-x)
Supplement: Supplementary file 18 — Source data [file 41467_2025_65232_MOESM18_ESM.zip › SourceData/SourceData/Fig3D/barplot.py]

import numpy as np


def read_statistics(fname):
	retval = list()
	with open(fname, 'r') as fin:
		for line in fin:
			if line.startswith('#'):
				continue
			retval.append(int(line))
	return np.array(retval)


def draw(tables, xlabels, params, out):
	from matplotlib import pyplot as plt
	fig, ax = plt.subplots(figsize = (8, 4))
	xs = np.arange(tables.shape[1])
	bottom = np.zeros((len(xs),))
	for param, state in zip(params, tables):
		ax.bar(xs, height = state, bottom = bottom, color = param[1], edgecolor = "black", linewidth = 2.0, label = param[0])
		bottom += state
	ax.set_xticks(xs)
	ax.set_xticklabels(xlabels)
	yticks = np.arange(0.0, 1.1, 0.2)
	ax.set_yticks(yticks)
	ax.set_ylim(0, 1)
	ax.legend()
	ax.grid()
	ax.set_axisbelow(True)
	plt.show() if not out else plt.savefig(out)


def main(fnames, labels, out):
	tables = list()
	sigma = 3.0
	for fname in fnames:
		table = read_statistics(fname)
		total     = len(table)
		backtrack = np.count_nonzero(table < -sigma)
		forward   = np.count_nonzero(table >  sigma)
		idling    = total - backtrack - forward
		tables.append([backtrack / total, idling / total, forward / total])
	tables = np.array(tables).T
	params = [("backtracking", "steelblue"), ("idling", "darkgray"), ("forward", "darkred")]
	xlabels = labels if labels else np.arange(len(fnames))
	print(tables)
	draw(tables, xlabels, params, out)


if __name__ == "__main__":
	import argparse
	p = argparse.ArgumentParser()
	p.add_argument("--input", '-i', nargs = '*', required = True)
	p.add_argument("--label", '-l', nargs = '*')
	p.add_argument("--output", '-o')
	args = p.parse_args()
	main(args.input, args.label, args.output)
