# Supplementary material for: Mechanistic models of asymmetric hand-over-hand translocation and nucleosome navigation by CMG helicase
Source: Nat Commun. 2025 Nov 21;16:10304. doi: 10.1038/s41467-025-65232-x (PMC12639105; doi:10.1038/s41467-025-65232-x)
Supplement: Supplementary file 18 — Source data [file 41467_2025_65232_MOESM18_ESM.zip › SourceData/SourceData/Fig3D/polyAT/displacement.txt]

# Δbp
    -5
     6
     4
    -3
     6
     7
     0
     4
     6
     2
     9
     9
    11
     3
     5
     2
    -1
    11
     5
    -2
