# Supplementary material for: Mechanistic models of asymmetric hand-over-hand translocation and nucleosome navigation by CMG helicase
Source: Nat Commun. 2025 Nov 21;16:10304. doi: 10.1038/s41467-025-65232-x (PMC12639105; doi:10.1038/s41467-025-65232-x)
Supplement: Supplementary file 18 — Source data [file 41467_2025_65232_MOESM18_ESM.zip › SourceData/SourceData/Fig3D/polyGC/displacement.txt]

# Δbp
    -4
   -12
    -8
   -13
    -6
    -3
   -10
   -10
     4
     4
    -8
   -13
    -5
    -3
    -6
    -5
   -12
    -6
   -11
   -14
