# Supplementary material for: Mechanistic models of asymmetric hand-over-hand translocation and nucleosome navigation by CMG helicase
Source: Nat Commun. 2025 Nov 21;16:10304. doi: 10.1038/s41467-025-65232-x (PMC12639105; doi:10.1038/s41467-025-65232-x)
Supplement: Supplementary file 18 — Source data [file 41467_2025_65232_MOESM18_ESM.zip › SourceData/SourceData/Fig3E/correlation.py]

import numpy as np


def read_data(fname):
	retval = list()
	with open(fname, 'r') as fin:
		for line in fin:
			if line.startswith('#'):
				continue
			retval.append(int(line))
	return np.array(retval)


def draw(stepsizes, unwoundbps, out):
	from matplotlib import pyplot as plt
	fig, ax = plt.subplots(figsize = (9, 9))
	ax.scatter(stepsizes, unwoundbps, color = "orange", s = 500, edgecolor = "black")
	ticks = np.arange(-10, 11, 5)
	ax.set_xticks(ticks)
	ax.set_yticks(ticks)
	ax.set_xlim(-11, 10)
	ax.set_ylim(-11, 10)
	ax.grid()
	ax.set_axisbelow(True)
	plt.show() if not out else plt.savefig(out)


def correlation(data1, data2):
	def normalize(data):
		shift = np.mean(data)
		scale = np.std(data)
		return (data - shift) / scale
	if len(data1) != len(data2):
		print("The size of data1 is inconsistent with that of data2", file = sys.stderr)
		sys.exit()
	norm1 = normalize(data1)
	norm2 = normalize(data2)
	return np.dot(norm1, norm2) / len(data1)


def main(step_fn, unwound_fn, out):

	stepsizes  = read_data(step_fn)
	unwoundbps = read_data(unwound_fn)
	print(correlation(stepsizes, unwoundbps))
	draw(stepsizes, unwoundbps, out)


if __name__ == "__main__":
	import argparse
	p = argparse.ArgumentParser()
	p.add_argument("--step", '-s', required = True)
	p.add_argument("--unwound", '-u', required = True)
	p.add_argument("--output", '-o')
	args = p.parse_args()
	main(args.step, args.unwound, args.output)
