# Supplementary material for: Mechanistic models of asymmetric hand-over-hand translocation and nucleosome navigation by CMG helicase
Source: Nat Commun. 2025 Nov 21;16:10304. doi: 10.1038/s41467-025-65232-x (PMC12639105; doi:10.1038/s41467-025-65232-x)
Supplement: Supplementary file 18 — Source data [file 41467_2025_65232_MOESM18_ESM.zip › SourceData/SourceData/Fig3G/polyAT/mindist_lagging_and_loop_traj001.dat]

# Distance
    23.8310
    25.2535
    23.5969
    25.0731
    20.7986
    25.1876
    24.1707
    25.0932
    23.8420
    22.2096
    23.4508
    27.2472
    28.6092
    27.7413
    27.4623
    28.9786
    31.8981
    27.5677
    26.7308
    24.4843
    25.6172
    26.8994
    27.5844
    28.9268
    20.8539
    18.5615
    17.7882
    19.1371
    24.4762
    25.9594
    21.6077
    21.2939
    21.1535
    19.3545
    18.7949
    18.1155
    20.0468
    21.7194
    21.9172
    22.3646
    22.1069
    22.6505
    26.8409
    25.3890
    25.7280
    23.8559
    24.1722
    22.0530
    27.2026
    23.9754
    25.8621
    24.3274
    24.9389
    29.5211
    25.5742
    29.1997
    23.3947
    25.4203
    28.5117
    26.5401
    29.7634
    26.9325
    27.2139
    25.4163
    26.4526
    22.0145
    25.5784
    24.4524
    24.7701
    23.7227
    26.8733
    26.5124
    23.6667
    22.7484
    24.9970
    21.5584
    24.7165
    24.2740
    23.1072
    26.0692
    27.2244
    26.1587
    25.5839
    24.7417
    26.6165
    21.9652
    24.1015
    24.1339
    23.8812
    22.8531
    26.8115
    23.1174
    23.6879
    24.3802
    26.8179
    26.6018
    31.9585
    25.6375
    24.7548
    25.8716
    25.0268
    25.7085
    25.5443
    28.2093
    24.8898
    24.9356
    26.0361
    24.4273
    26.3454
    26.1069
    25.6404
    25.6910
    21.4849
    20.1108
    23.2493
    24.3070
    23.3436
    23.6089
    23.8569
    24.3585
    24.6420
    22.4968
    30.4330
    29.4367
    26.0073
    27.9529
    27.4001
    24.0608
    25.4230
    27.2379
    27.9823
    26.5427
    27.3368
    25.6959
    25.8335
    30.4000
    27.1096
    25.8686
    25.7476
    25.5002
    26.0503
    26.9229
    26.8303
    25.7341
    28.2434
    26.4635
    28.8531
    29.6792
    26.7028
    23.8956
    23.9871
    25.3189
    22.7270
    20.7888
    26.3711
    24.3248
    25.4814
    25.1520
    25.7303
    26.1735
    26.0563
    22.5967
    24.0473
    22.3769
    21.6961
    21.8155
    24.6119
    25.9495
    22.9393
    23.8752
    22.2921
    29.7902
    31.2579
    25.3070
    28.4592
    26.5044
    26.4861
    27.7031
    20.9625
    30.1767
    23.5012
    24.7146
    20.7533
    23.6660
    23.9247
    22.4948
    24.8323
    22.1771
    22.7418
    21.4985
    23.6531
    24.5111
    24.1756
    20.7584
    22.0050
    24.6767
    23.4398
    23.2893
    26.9594
    29.3357
    27.6005
    27.5474
    24.3667
    21.8338
    25.1163
    20.4090
    25.9332
    23.8305
    24.3284
    23.9997
    25.0089
    25.5470
    29.0449
    21.3684
    22.3702
    22.4759
    25.3104
    25.3912
    28.5119
    27.5320
    26.3770
    24.2523
    29.2623
    30.5512
    27.7472
    26.5296
    26.0360
    28.6871
    29.8098
    35.1685
    29.2443
    29.6746
    25.2857
    26.3148
    32.9967
    24.0045
    26.3032
    29.8264
    33.3182
    30.4264
    29.4157
    32.0359
    26.5459
    25.8590
    26.2406
    26.6870
    26.5387
    27.4911
    26.0047
    26.1194
    29.6926
    26.9080
    28.1549
    25.2218
    24.2897
    29.1954
    26.2688
    25.8304
    26.4718
    25.4764
    24.2556
    22.5746
    23.1929
    27.7823
    26.9083
    25.6866
    29.8339
    25.5674
    27.6917
    28.4352
    27.6343
    28.9416
    27.4926
    30.2020
    29.4486
    30.8569
    30.1241
    29.5408
    27.9381
    29.3537
    27.7382
    24.4703
    26.3865
    26.7469
    26.2014
    33.5222
    27.3568
    25.6068
    25.2909
    23.3315
    23.1574
    25.9608
    22.9876
    25.2733
    24.8736
    24.5311
    25.7794
    25.0983
    26.7738
    29.4858
    25.4424
    24.7839
    25.7512
    27.3207
    26.7400
    25.5386
    26.1444
    32.7448
    26.8601
    30.8046
    28.1268
    27.2089
    28.9762
    27.4036
    28.0383
    25.8304
    27.1670
    26.6919
    24.9194
    24.9036
    25.9013
    25.8926
    25.9151
    24.6851
    25.7413
    25.6836
    25.2247
    22.5809
    26.8469
    25.9807
    23.8293
    26.0596
    26.7352
    27.0387
    28.1932
    24.6230
    24.0134
    27.9521
    26.5581
    24.5573
    24.1732
    26.4864
    28.0943
    29.2292
    24.9165
    28.0143
    31.0277
    29.0959
    29.7570
    29.9202
    29.0273
    26.3438
    25.7813
    26.5971
    28.4122
    27.9860
    25.6762
    29.0394
    27.3099
    28.6211
    29.8548
    28.7054
    28.3256
    24.5626
    25.1126
    23.4180
    29.6847
    28.2999
    33.4764
    32.2018
    31.0036
    32.0655
    31.6756
    32.6652
    30.6657
    28.5132
    27.9351
    29.5263
    31.6606
    27.5063
    27.2188
    25.2932
    28.9965
    33.8570
    27.2544
    25.7467
    27.3078
    26.2067
    27.8102
    27.6991
    29.1746
    27.1407
    27.2072
    27.5457
    25.6041
    25.2223
    26.2572
    26.5026
    26.5504
    25.0980
    25.7427
    26.5677
    26.1579
    27.5279
    28.3658
    28.7735
    25.5913
    28.6471
    27.2569
    26.8703
    31.8690
    26.3808
    30.0728
    26.4539
    26.8219
    27.4732
    25.3171
    30.5181
    36.4802
    34.0980
    33.8743
    34.9104
    29.9755
    33.9889
    41.1099
    34.0597
    34.6960
    30.7087
    28.6342
    27.9928
    31.0408
    32.1297
    29.4514
    29.5073
    28.5757
    27.5879
    28.7064
    27.3353
    28.6461
    28.8359
    29.9267
    27.3850
    27.5624
    31.2620
    28.9491
    29.6103
    32.2074
    29.9636
    31.1743
    30.9719
    31.4448
    32.3354
    28.6186
    26.6696
    29.5655
    25.5004
    24.2674
    27.7083
    24.9771
    27.5240
    28.3884
    32.3956
    27.5500
    28.6142
    25.2206
    28.2977
    28.3072
    29.1284
    28.6959
    26.1864
    26.8040
    26.4212
    27.9940
    26.9778
    25.8551
    26.7267
    23.8885
    25.1226
    24.4049
    22.7690
    27.5597
    24.2388
    29.0592
    30.6945
    30.5874
    31.8505
    31.1379
    30.4905
    30.0756
    31.1633
    26.7552
    25.4786
    25.0561
    30.4526
    31.2258
    30.5023
    29.9760
    33.7773
    29.2115
    29.9107
    27.0419
    25.3696
    32.1289
    28.8851
    26.0190
    30.1039
    29.9905
    27.1290
    31.1760
    35.5980
    29.7712
    31.3316
    29.7088
    38.5313
    31.8743
    31.5016
    31.2533
    35.2493
    35.7173
    30.7070
    32.2713
    25.6592
    29.9659
    27.1085
    28.5540
    29.3999
    27.3552
    27.6114
    25.1150
    26.4382
    27.7081
    25.0441
    27.8627
    31.1687
    30.4003
    30.4727
    26.2678
    26.5980
    28.9697
    28.3583
    28.6126
    27.2212
    25.8099
    28.8155
    28.3114
    29.0338
    27.6547
    28.3712
    25.3063
    28.1545
    27.8785
    29.2949
    24.8898
    26.7655
    25.1013
    27.8479
    27.0746
    27.3044
    27.0782
    27.1633
    26.6401
    30.1339
    28.9502
    27.5299
    25.8317
    29.2814
    27.6082
    26.3431
    27.1185
    27.1033
    28.4381
    32.1697
    31.3167
    30.7346
    27.7671
    30.8159
    30.5706
    33.0676
    35.2843
    36.6440
    34.4404
    38.3166
    33.1291
    35.3766
    35.5427
    35.6766
    31.1271
    34.8530
    33.0687
    32.5947
    28.8338
    32.1286
    33.4027
    31.0177
    28.7513
    28.9754
    25.7156
    39.0225
    32.7628
    33.3729
    32.7031
    29.7811
    33.0649
    31.8888
    31.1174
    31.0109
    30.7875
    33.0240
    32.0255
    32.1871
    33.3757
    39.8149
    35.1170
    33.6561
    33.0086
    26.3167
    25.4495
    29.4735
    27.6089
    29.4058
    27.9739
    25.6214
    27.0528
    25.0849
    27.8417
    32.6730
    27.3275
    29.1787
    27.3350
    26.6935
    25.1385
    29.3382
    30.3367
    28.2882
    28.1665
    28.4106
    29.5743
    30.6170
    34.2606
    32.5727
    28.1819
    29.5858
    27.7362
    28.1527
    23.9684
    27.8012
    25.3971
    25.7513
    24.9554
    25.0729
    25.1543
    28.6678
    29.2209
    28.2606
    28.7804
    26.7427
    28.8463
    27.2087
    31.4097
    25.9026
    30.2022
    26.7337
    27.3394
    28.6619
    27.7127
    24.5401
    25.7563
    24.8281
    29.7906
    30.9906
    30.8655
    30.2105
    35.8553
    32.6891
    31.1464
    35.4020
    33.8605
    32.2824
    32.5738
    30.9630
    30.3068
    31.9798
    32.9084
    27.7969
    30.5320
    31.6816
    31.3356
    30.5057
    27.8877
    27.7217
    28.8369
    28.6428
    28.8717
    32.4565
    27.5314
    29.9855
    32.8569
    29.9068
    28.1879
    31.3263
    31.2803
    28.3251
    28.5930
    26.6463
    28.4302
    26.8381
    27.7065
    31.0335
    29.6295
    33.2266
    29.3266
    29.2753
    30.7172
    30.3337
    28.6981
    33.6948
    28.6810
    29.7813
    25.7301
    25.1051
    29.5304
    32.2585
    33.7313
    28.1036
    32.7929
    27.0088
    29.9477
    34.0219
    34.8684
    30.7474
    28.4181
    25.1694
    27.2805
    27.1435
    25.2477
    29.6416
    26.9655
    25.7417
    26.4297
    27.3607
    25.6049
    24.2824
    24.8590
    26.1488
    25.6300
    28.1263
    26.8783
    26.1365
    26.9240
    26.4547
    26.2859
    26.0211
    27.0380
    27.9232
    26.9997
    26.9361
    28.1749
    28.3893
    24.0159
    27.9221
    25.9380
    26.6809
    26.9357
    28.9175
    28.7234
    26.2618
    27.6596
    34.4314
    29.2524
    26.2916
    31.9033
    29.5594
    31.1360
    32.2934
    28.4559
    30.5284
    31.2787
    32.3608
    28.4937
    25.6812
    27.9187
    26.3234
    27.3689
    27.0403
    28.3224
    27.7121
    26.0129
    28.8516
    28.8795
    27.9486
    24.7855
    26.1425
    26.0610
    26.8805
    26.2022
    25.7447
    28.4691
    26.0381
    29.6665
    28.0026
    25.5112
    24.8665
    25.1400
    26.8179
    31.3130
    26.2393
    29.7949
    28.9656
    28.8494
    30.7881
    29.7766
    28.1548
    28.6902
    34.0313
    34.3913
    28.3184
    25.5594
    24.4144
    27.0100
    27.6621
    26.0595
    25.5251
    25.4280
    25.5910
    25.6359
    23.8274
    25.6023
    26.9540
    25.3575
    24.7109
    28.2915
    28.2852
    24.7411
    25.8045
    26.5215
    25.5748
    27.2743
    24.3211
    26.9299
    25.7565
    26.8059
    26.8839
    27.8856
    27.8467
    25.6470
    23.9932
    26.4104
    24.6067
    24.4152
    23.0900
    24.3200
    25.1031
    25.8128
    27.0553
    25.7506
    26.2477
    26.9055
    26.6741
    32.4673
    35.8691
    30.1395
    29.1657
    30.0164
    27.3218
    27.4320
    32.3470
    30.1062
    28.3335
    25.3391
    26.3809
    26.0870
    26.4176
    25.9842
    26.5314
    27.8165
    25.5849
    27.3262
    24.9337
    25.3451
    24.1198
    20.3003
    22.0692
    22.2559
    24.7959
    25.8350
    26.1475
    26.3619
    24.8900
    25.8337
    26.5382
    25.5929
    26.3243
    25.3259
    27.7285
    26.0903
    25.6842
    26.1837
    25.7517
    23.1041
    25.7833
    25.8199
    27.8372
    25.2079
    29.5596
    23.5863
    25.6386
    24.3108
    25.7501
    26.6114
    25.3367
    24.5016
    26.5381
    24.6247
    27.0310
    28.7155
    26.0152
    24.8239
    22.9072
    28.1160
    24.4395
    26.1377
    28.2236
    26.5349
    26.0531
    26.6814
    27.6065
    26.3006
    24.7035
    26.8236
    23.6221
    23.6116
    21.1853
    22.2785
    24.6623
    25.7180
    28.9528
    23.8584
    24.8928
    28.7395
    28.4854
    25.6647
    24.3606
    25.1581
    25.1914
    26.4387
    28.6092
    26.4143
    26.2746
    22.1881
    24.1979
    27.4630
    25.4880
    26.7469
    22.3225
    26.5012
    25.1640
    24.0614
    27.3425
    24.5764
    23.5443
    30.6038
    32.1416
    27.9317
    30.3679
    32.3074
    31.7703
    28.8252
    29.8923
    26.1802
    24.4899
    25.3427
    27.4382
    24.1623
    28.5698
    25.9611
    24.1171
    28.7008
    29.4758
    31.2488
    30.8311
    24.9170
    27.0775
    28.9019
    27.5779
    28.0350
    25.4303
    27.4984
    29.0352
    27.5978
    25.0904
    26.7664
    26.5668
    24.7356
    24.7913
    25.2074
    27.7728
    27.0238
    25.3619
    26.9766
    29.6163
    28.6308
    29.9717
    21.4923
    22.6324
    22.2846
    22.0803
    19.5780
    23.2309
    27.1892
    28.7235
    28.5651
    29.9797
    29.5668
    28.9757
    33.0017
    36.0004
    28.9167
    35.2700
    30.1552
    34.5257
    34.3523
    40.0006
    42.5814
    43.7638
    42.7846
    38.9592
    44.3978
    45.3904
    44.9511
    42.9471
    41.2196
    43.6246
    43.3669
    46.5342
    41.0969
    40.6503
    42.3416
    47.7870
    48.6783
    49.3190
    48.1756
    48.3446
    48.1215
    42.0783
    48.5900
    44.1244
    48.2505
    51.0927
    49.1845
    51.4186
    46.0638
    49.9132
    49.7508
    50.4217
    43.7110
    45.8303
    39.7444
    34.1106
    34.1918
    30.4812
    28.5279
    31.4129
    33.8553
    34.1667
    33.8226
    30.1789
    29.9334
    33.4949
    31.6129
    29.5942
    33.5633
    32.4036
    33.7910
    31.5957
    30.8637
    27.7138
    26.3678
    28.8877
    28.5233
    32.4173
    31.6067
    27.0838
    29.3503
    29.5792
    29.9644
    28.8129
    28.0453
    29.1498
    32.9233
    27.4158
    33.6235
    30.2402
    29.1689
    27.2017
    26.1617
    28.8649
    26.7128
    24.5301
    29.7955
    30.0079
    29.3108
    27.1129
    32.5784
    28.5959
    29.0168
    27.6349
    26.2795
    28.4154
    30.3755
    26.0947
    30.9860
    28.5690
    24.0040
    26.6022
    21.7172
    27.3569
    25.7746
    25.2484
    27.9262
    21.7188
    29.6023
    26.0467
    24.8780
    22.1739
    25.7038
    23.7826
    27.3798
    27.7505
    21.4617
    26.1132
    28.2630
    25.1750
    25.8875
    25.6759
    22.7997
    25.0813
    27.0485
    23.3204
    27.9312
    29.1499
    28.3164
    26.9544
    24.2174
    25.5066
    30.8693
    25.7909
    28.0406
    28.4635
    27.7282
    27.5048
    28.2856
    27.9194
    26.6266
    27.1721
    26.6627
    30.0330
    29.9424
    27.9564
    26.5023
    24.9007
    21.5686
    21.7667
    19.6452
    21.3879
    23.9942
    28.2662
    21.7278
    23.7654
    27.1677
    23.7844
    21.9347
    24.8531
    24.5399
    22.4681
    28.3630
    23.4535
    26.9995
    26.4915
    24.7950
    23.5206
    17.2735
    22.4252
    26.3349
    32.2936
    30.0100
    30.0978
    28.9269
    33.3375
    29.8831
    31.4844
    27.6539
    27.0646
    30.4924
    27.2000
    28.5538
    30.2799
    27.4797
    29.2062
    24.8302
    26.1496
    28.1268
    27.5389
    33.0149
    27.7350
    30.7206
    18.0700
    19.5363
    24.7672
    25.2829
    24.8309
    24.5750
    21.1548
    25.9656
    24.8273
    28.9345
    26.7728
    20.6416
    20.4678
    20.8453
    21.9383
    20.3489
    22.1447
    26.1095
    27.4041
    27.8184
    19.6398
    22.8975
    14.9577
    23.8370
    23.3765
    25.7324
    26.3102
    29.4752
    28.4167
    26.1502
    23.2493
    23.4870
    24.2450
    21.5699
    23.5942
    22.7391
    21.1840
    22.7759
    22.6259
    24.0663
    25.4798
    23.0471
    24.5852
    22.6692
    22.0723
    25.9688
    24.4368
    22.5740
    25.7372
    27.4442
    21.0537
    21.5629
    26.2813
    23.6980
    24.1218
    23.5010
    29.7472
    24.4102
    22.1823
    20.9636
    21.8386
    22.3971
    20.6093
    20.0917
    21.0117
    24.2491
    28.6621
    24.3235
    25.4968
    26.5423
    25.7875
    25.7127
    22.7115
    26.3332
    24.9998
    25.3384
    27.6023
    26.7233
    28.7939
    30.3775
    28.3927
    28.4711
    22.4266
    26.7504
    25.8991
    26.9956
    19.2791
    25.2959
    27.5752
    25.5068
    25.6701
    23.9070
    26.5392
    25.1093
    20.5907
    21.3230
    21.6119
    23.3204
    31.7760
    22.7866
    24.7402
    23.9563
    20.3672
    24.1594
    24.7461
    20.3436
    23.8513
    22.3691
    22.3925
    25.5953
    29.9491
    26.9769
    24.5743
    27.7590
    24.0460
    26.7242
    23.1891
    21.7113
    22.9305
    26.2570
    25.7140
    19.8305
    18.6519
    26.2754
    24.7573
    25.9430
    27.5992
    27.2842
    25.9380
    23.4922
    25.1132
    28.0065
    28.5109
    26.5653
    28.5717
    26.1985
    23.8184
    25.6067
    25.9771
    25.3896
    23.1991
    26.8249
    25.2591
    26.1962
    23.8261
    28.1818
    23.6489
    21.8332
    23.3875
    18.5402
    21.6107
    21.4631
    24.8666
    27.5462
    24.8389
    23.3051
    25.9196
    27.8847
    26.8275
    28.0657
    28.5989
    26.0803
    27.2826
    26.6184
    25.3420
    25.6293
    24.5198
    25.9960
    31.2881
    28.5518
    25.4604
    31.4972
    26.2049
    32.0880
    28.6620
    26.8441
    28.0433
    29.9025
    30.8522
    29.1271
    29.1024
    25.1365
    23.5431
    19.8317
    23.2694
    18.7168
    24.9831
    21.6766
    28.2298
    23.7516
    23.5800
    18.6594
    22.3797
    21.3603
    23.9822
    25.6043
    23.8894
    17.2298
    25.6931
    21.4175
    25.5993
    18.9018
    21.8102
    23.7185
    21.1841
    27.6080
    22.4712
    20.5132
    19.3664
    26.2749
    16.8508
    22.1793
    21.8278
    17.0432
    21.9574
    27.3940
    29.9121
    28.2932
    22.0802
    18.7282
    22.3691
    19.8608
    22.2750
    23.7466
    26.8203
    22.0352
    26.3172
    23.7060
    21.1699
    18.9741
    20.5016
    16.2342
    19.9399
    14.9299
    17.4788
    21.0874
    22.1028
    21.4191
    17.4289
    22.8784
    22.8804
    24.1817
    18.7218
    15.5532
    18.7511
    21.2929
    17.8996
    23.2061
    24.2127
    21.2988
    22.6026
    20.8601
    19.2751
    17.8556
    22.7906
    22.0688
    21.2441
    20.2443
    19.7530
    16.5165
    20.9376
    22.5224
    14.8416
    19.6688
    18.4694
    20.7967
    22.5335
    25.4065
    25.0629
    22.8810
    20.4932
    21.2898
    22.7085
    20.2886
    28.2911
    30.8828
    32.9233
    31.5088
    32.0540
    29.2171
    29.3727
    27.2472
    30.5803
    23.3211
    25.0852
    27.7002
    25.1124
    22.1316
    26.5686
    25.2632
    22.4695
    24.6059
    23.0466
    25.8675
    26.2529
    22.8112
    24.3662
    26.4509
    26.7894
    22.6373
    26.3046
    25.9431
    23.7444
    31.9080
    25.6264
    25.3980
    28.3903
    28.3381
    26.0829
    28.1646
    27.7535
    29.1017
    26.8995
    26.3021
    25.9601
    26.8849
    24.3179
    25.8272
    25.4361
    26.4534
    22.7147
    26.9070
    27.4212
    25.5232
    23.9527
    24.2186
    26.5916
    23.1284
    21.0906
    21.4161
    21.3769
    17.7091
    22.1476
    25.6042
    32.6026
    29.2624
    26.4679
    30.1486
    28.3612
    22.6507
    26.5855
    28.2347
    27.7617
    30.9025
    29.7142
    28.7863
    21.8580
    19.7850
    21.3493
    27.2738
    28.6947
    26.0990
    28.3645
    26.9556
    23.6315
    24.6268
    19.4007
    25.7151
    22.2274
    21.8390
    22.1312
    20.9477
    22.2416
    22.2963
    24.4475
    27.4006
    25.8277
    26.1923
    23.0447
    26.7037
    23.2194
    21.5063
    23.6111
    21.9496
    23.8854
    24.3958
    20.0201
    23.1381
    25.3767
    26.4764
    23.5369
    21.7411
    21.1526
    22.3136
    26.5495
    21.1770
    23.9309
    22.6858
    22.1685
    20.0666
    21.1727
    16.1843
    20.6077
    20.5012
    27.0625
    28.2851
    28.2949
    22.9342
    21.9197
    22.9896
    24.2085
    27.1141
    27.8799
    25.4470
    23.4780
    20.1934
    25.2942
    24.1574
    19.6490
    19.4281
    20.5327
    16.2475
    17.2226
    27.3972
    26.3236
    25.0325
    22.9395
    21.1229
    24.7884
    25.1915
    22.8156
    25.3912
    21.8829
    26.8143
    29.0588
    25.5320
    24.6804
    24.3366
    20.5346
    22.5429
    23.9916
    21.9864
    22.9518
    25.3696
    24.7286
    28.4913
    26.7476
    22.5651
    21.8361
    28.7301
    28.4995
    27.8900
    25.4237
    22.8303
    25.2974
    30.3338
    33.2499
    29.6522
    24.7444
    25.6782
    30.2547
    23.9362
    26.6337
    27.2065
    24.4628
    24.0508
    21.4813
    18.9128
    24.6492
    25.4132
    27.4372
    26.0270
    27.7152
    31.1292
    22.6521
    28.3034
    21.4010
    25.4739
    25.8487
    20.6514
    15.0021
    25.5758
    21.5590
    26.3483
    26.8791
    28.7214
    27.6012
    19.7965
    19.2585
    17.6992
    22.2929
    23.7838
    21.1618
    27.5194
    25.8859
    22.8868
    20.8351
    20.9715
    19.3165
    19.1595
    16.3857
    20.3724
    13.2534
     9.9413
    14.5269
    14.2723
    17.1985
    14.4171
    14.7415
    14.2406
    14.5728
    11.5173
    14.0212
    23.2132
    21.3604
    18.2942
    20.2028
    20.0468
    23.2319
    23.9422
    21.3201
    26.9125
    25.2828
    18.8782
    24.8412
    21.7035
    21.6013
    19.5945
    22.8253
    20.0338
    19.4760
    22.7786
    19.9129
    21.9304
    19.5126
    20.0390
    22.6199
    20.3786
    17.2735
    19.2577
    15.8066
    14.3780
    16.4779
    13.4199
    11.7544
    15.7884
    11.6210
    14.2819
    13.4880
    12.7175
    11.9897
    14.7399
    13.6163
    16.3576
    12.5365
     8.8426
    11.5336
     6.1825
    17.2932
    12.5875
    12.4208
    16.9088
    14.0552
    14.4033
    15.3293
    14.1990
    13.7292
    15.1088
    14.4516
    11.8377
     9.2736
    13.2847
    16.0008
    17.0372
    12.7811
    14.6720
    16.1061
    18.2652
    10.6175
    17.0094
    15.4664
    18.0475
     9.0061
    10.3462
    14.1313
    12.6438
    17.1733
    16.6359
    14.7778
    13.9891
    12.6834
    16.1351
    16.8812
    15.3613
    18.7266
    18.6764
    14.9659
    16.8045
    13.2231
    10.3877
    13.6857
    17.3229
    14.6421
    13.8646
    15.8716
    17.0184
    17.7806
    16.8251
    13.5161
    15.9708
    16.6815
    18.6819
    17.4618
    16.3889
    14.7457
    15.7489
    11.5126
    14.4697
    10.4214
    10.9725
    11.1942
    12.3182
    12.2015
    14.4767
    15.4193
    12.9498
    14.0446
    16.6362
    10.5680
    11.0167
    11.7078
    14.0989
    15.2225
    13.6435
    13.3501
    14.3330
    13.6130
    13.4428
    13.2436
    11.7290
    11.5072
    10.1401
    11.0736
    10.8524
    11.9773
    12.9819
    11.2114
    12.1534
    15.8644
    14.7827
    13.6677
    12.3106
    15.5318
    11.9052
    13.9740
    13.9950
    13.4868
    14.2651
    13.5070
    10.1518
    11.9273
    14.4807
    10.9086
    12.7496
    12.6169
    11.8206
    13.6544
    12.3607
    14.4245
    14.6201
    13.8955
    14.0956
    13.2269
    16.2129
    11.5150
    11.8402
    13.9000
    15.9019
    16.9952
    15.4971
    13.1586
    13.5992
    14.7754
    14.5578
    10.8182
    14.1811
    18.4536
    18.0904
    15.6634
    11.6718
    13.9175
    14.1348
    11.9119
    12.5811
    14.0461
    13.8895
     9.7313
    15.0224
    10.6467
    12.5564
    15.5929
    17.6198
    14.0691
    12.2894
    14.6569
    17.1812
    15.1953
    14.4513
    13.7446
    13.9208
    13.7773
    13.9334
    15.6030
    17.6393
    15.4801
    10.6738
    12.1383
    15.5684
    10.9704
    12.8293
    11.7304
    13.0006
    14.1271
    15.4576
    16.4129
    16.1305
    17.9320
    15.9777
    14.2296
    14.8394
    13.4014
    14.9382
    13.8751
    11.8613
    14.8933
    15.1700
    16.3480
    17.7034
    13.2642
    17.8742
    13.8003
    14.7679
    16.3799
    16.4857
    12.0365
    12.5848
    12.2490
    13.9312
    16.0430
    15.4047
    16.2022
    13.0815
    14.3441
    13.3288
    13.9438
    11.4186
    13.9090
     9.4661
    10.4839
    11.1426
    14.8371
    13.8614
    13.6966
    15.4244
    14.8936
    16.5496
    14.2760
    15.6328
    14.9020
    11.8068
    13.8847
    12.0584
    13.9964
    15.0396
    13.2449
    12.3251
    15.7739
    10.9155
    11.1844
    15.3632
    12.2164
    10.0939
    11.6970
    12.6729
    15.6865
    13.2926
    11.0035
    10.0604
    17.0110
    12.6076
    11.1890
     9.8173
    12.3911
    12.2685
    14.4912
    11.0996
    11.0380
    12.9104
    16.9436
     6.8157
     8.1419
    11.6208
    16.3127
    10.6867
    14.9713
    16.1806
    17.4173
    12.7632
    12.5446
    11.2970
    12.5258
    11.5292
    15.6766
    16.2710
    18.7173
    23.2330
    19.7849
    25.4382
    23.0937
    24.6709
    24.2691
    25.5167
    23.9164
    22.6673
    23.8359
    24.0215
    22.2196
    25.1323
    25.5806
    18.4930
    29.8055
    31.9996
    25.4356
    26.7271
    25.0373
    24.1273
    25.1595
    23.0254
    23.5421
    20.5943
    20.1616
    20.1980
    21.8361
    22.2195
    22.1106
    24.6377
    25.7280
    24.3259
    23.0427
    29.4005
    28.2626
    28.1446
    24.8764
    26.5542
    28.0289
    24.8341
    19.3020
    16.0597
    17.3106
    21.1067
    19.0086
    16.2938
    13.0621
    19.6385
    25.7181
    15.8011
    18.1911
    15.4899
    21.6160
    21.2243
    24.0009
    15.3970
    19.7646
    18.1995
    17.2853
    17.8711
    21.2873
    24.9982
    29.8734
    24.8876
    23.5728
    23.3534
    20.5903
    26.6952
    25.5764
    27.8393
    29.0974
    27.0470
    32.0556
    36.3433
    31.6140
    33.1891
    34.9413
    26.2455
    20.6028
    21.6346
    20.5129
    19.0786
    21.5640
    21.8563
    18.4341
    18.5224
    21.1902
    25.1067
    25.1397
    27.0074
    27.9963
    21.6623
    25.5522
    22.6575
    23.7022
    21.2066
    21.6293
    18.0169
    21.5518
    22.1505
    21.8055
    21.9558
    22.5543
    21.3956
    30.6343
    29.9501
    23.7287
    22.9210
    26.8214
    24.9254
    17.7692
    19.6147
    19.5645
    20.9906
    24.6817
    23.0927
    24.4908
    19.9807
    21.1585
    19.6700
    20.2368
    20.0752
    23.0011
    19.5937
    24.1085
    23.2905
    19.6246
    18.7658
    19.9196
    22.2352
    20.9101
    19.1115
    18.0278
    18.6264
    21.4897
    20.9068
    21.4112
    20.4286
    23.7366
    22.7280
    21.7210
    23.9366
    26.8492
    25.1721
    21.5467
    20.8453
    21.7211
    23.1854
    24.1667
    21.1629
    21.7780
    21.5839
    20.1763
    21.0960
    22.0811
    22.0683
    22.0480
    18.9079
    20.9335
    20.4259
    23.3708
    16.7684
    20.5945
    23.2935
    20.2640
    22.2265
    23.3848
    21.8100
    28.0859
    23.2108
    22.5254
    24.4045
    21.3721
    20.0699
    16.2107
    20.6482
    24.4820
    24.0669
    25.4736
    22.3837
    26.6531
    25.3855
    21.3307
    21.0915
    22.9468
    23.2502
    24.4032
    26.1561
    22.5406
    21.2494
    21.1953
    20.6928
    22.0157
    16.6737
    20.7474
    17.8009
    20.5690
    17.3931
    22.4160
    21.3229
    23.5085
    23.9045
    25.8774
    25.7668
    23.5135
    29.4696
    27.1089
    27.5653
    25.2437
    23.9791
    25.1461
    22.9316
    23.1986
    23.7715
    23.7064
    21.5586
    25.3415
    22.2847
    24.2370
    23.8781
    21.6621
    21.7096
    23.0929
    25.1819
    23.0588
    22.6943
    26.6386
    22.7276
    25.6966
    21.3830
    24.2807
    22.0422
    21.3881
    24.6177
    21.4408
    27.8835
    29.3188
    33.0654
    25.5862
    27.8071
    28.1940
    31.8534
    23.1688
    26.8585
    21.1320
    21.3010
    27.7462
    22.6326
    22.6963
    23.1739
    21.0954
    20.0134
    20.7373
    22.7595
    21.1231
    22.6026
    20.9437
    21.6328
    23.6386
    24.3002
    21.8901
    23.1231
    20.3172
    23.6667
    24.3618
    21.9891
    21.8541
    20.9489
    22.2265
    24.6414
    21.7562
    22.5316
    26.7384
    19.7255
    24.1464
    25.1911
    21.6689
    24.3365
    28.9342
    25.5788
    27.2603
    28.0649
    21.7410
    29.7863
    27.3702
    19.8036
    24.1552
    26.2287
    23.1567
    21.6910
    21.0059
    22.9080
    27.3152
    26.1594
    26.8257
    26.6565
    27.7226
    33.3507
    29.7071
    28.1117
    30.8175
    23.8008
    24.2968
    24.9810
    26.3513
    31.6785
    24.2607
    31.5944
    26.9119
    22.5080
    23.1085
    26.4211
    26.7709
    26.3056
    27.6382
    24.2232
    28.7891
    22.8769
    25.9567
    26.6446
    23.5060
    28.3346
    25.5094
    23.3575
    24.2010
    23.5694
    28.0428
    20.4416
    23.8384
    23.8789
    25.8536
    29.1914
    26.7237
    28.5236
    24.7754
    25.3060
    28.0074
    28.4623
    27.1198
    23.0862
    27.8748
    24.8279
    29.0573
    24.7250
    27.7492
    24.1135
    25.1800
    16.2936
    15.8330
    15.6682
    14.6785
    21.7880
    21.9118
    21.0589
    27.8313
    29.5904
    26.0844
    27.0035
    28.4561
    30.2894
    31.6578
    31.0735
    34.1979
    32.5991
    31.6621
    25.3946
    26.1296
    27.3030
    26.0444
    30.2999
    27.3957
    28.0160
    31.7304
    30.3525
    33.8684
    27.0128
    28.0707
    30.3543
    28.0795
    26.6553
    24.3627
    24.8721
    26.2784
    23.6805
    27.9216
    28.8920
    26.8204
    24.1929
    28.8320
    26.5940
    25.3857
    21.5548
    25.0976
    21.7307
    24.1291
    23.4532
    22.1800
    21.2569
    23.8680
    22.5981
    19.7805
    20.1666
    28.0721
    25.3278
    24.5849
    19.0366
    20.8152
    22.3953
    25.8252
    26.8855
    23.0181
    26.1876
    21.2104
    14.8480
    14.8880
    14.4697
    28.5218
    19.8332
    21.2325
    25.8463
    25.2584
    23.3489
    21.2871
    22.1442
    18.4572
    19.6911
    24.4171
    22.4855
    24.3948
    26.4613
    22.7563
    22.9589
    25.3347
    23.6960
    29.4255
    24.3747
    27.5192
    19.9725
    19.1530
    19.0869
    18.3589
    21.4942
    22.6758
    21.6192
    16.5180
    18.2807
    18.2212
    22.0048
    22.4270
    20.1686
    24.6794
    28.6088
    33.2178
    29.0798
    25.9372
    18.6655
    19.4192
    18.1102
    21.6551
    14.0643
    21.2008
    16.1017
    17.5041
    20.4550
    22.0587
    18.0567
    13.7871
    18.6959
    16.1389
    13.7454
    16.9233
    17.7390
    15.3237
    18.0560
    17.8506
    18.7256
    22.6647
    18.7428
    19.5033
    21.6551
    17.0107
    17.3310
    20.7507
    17.7032
    14.3954
    17.6273
    14.4891
    14.7235
    12.5464
    12.3687
    12.4872
    10.6548
    11.2894
    11.0896
    12.2316
    12.9883
    12.1309
    14.6365
    11.8382
    11.7100
    13.6555
    15.5651
    18.8582
    18.2782
    18.2671
    17.9890
    15.5302
    15.5483
    22.4349
    18.4059
    16.9631
    15.5899
    18.0123
    17.0554
    22.4672
    16.6458
    19.7233
    22.9381
    23.7095
    18.5504
    24.5401
    21.7353
    20.8815
    22.6797
    16.4866
    19.3698
    22.8239
    17.6901
    21.0857
    19.6092
    23.2822
    24.3340
    27.9346
    26.5278
    25.4633
    24.6883
    17.4338
    23.5808
    17.8743
    19.8594
    24.9186
    21.3557
    17.5377
    18.4965
    21.2005
    19.5172
    21.0450
    25.9155
    22.3714
    25.4132
    25.0275
    21.1684
    23.3798
    23.7618
    25.0122
    21.0205
    24.6146
    18.5460
    15.2845
    17.1198
    21.1846
    19.2654
    23.9017
    24.6703
    25.5232
    23.7217
    19.5687
    22.2390
    22.0865
    22.2344
    20.2300
    21.1467
    17.1353
    20.9693
    22.7420
    22.2683
    21.7193
    27.5161
    24.6380
    24.4114
    29.5190
    32.6390
    32.6240
    25.3939
    26.2271
    28.7411
    22.0467
    25.5677
    20.9874
    21.9748
    19.8734
    21.7014
    21.2443
    20.1064
    22.5800
    21.9954
    23.2008
    20.4877
    17.3768
    22.6048
    22.2814
    18.5595
    21.8616
    25.9888
    21.3576
    23.4288
    26.9516
    19.8350
    21.2867
    20.3694
    23.6193
    22.6709
    20.5328
    24.0045
    21.2039
    23.2303
    26.5498
    22.7796
    20.7234
    24.0265
    19.5677
    21.1150
    24.4345
    27.6740
    25.3153
    26.7411
    28.6900
    25.8433
    23.1392
    24.7806
    23.1693
    24.0221
    21.9215
    23.5839
    23.5300
    25.2141
    24.1667
    24.2689
    22.8094
    24.8981
    25.7608
    26.4038
    30.5562
    27.9575
    27.8398
    29.8711
    23.5109
    27.2926
    29.6021
    22.5493
    19.5110
    22.7815
    23.2167
    17.5934
    19.0277
    18.8182
    20.2147
    27.3926
    25.6265
    26.7928
    22.6986
    26.5292
    28.1399
    31.1803
    23.8572
    22.7225
    27.2208
    32.1253
    20.5015
    24.9125
    24.1939
    27.5169
    26.7630
    27.9186
    25.1138
    27.5282
    26.5114
    33.4882
    25.8072
    26.7423
    22.2810
    23.5317
    27.5270
    27.1669
    27.1781
    28.9201
    26.2035
    24.9009
    26.2861
    27.5110
    24.3000
    24.7458
    27.6224
    29.4617
    22.2841
    22.1670
    25.5787
    25.5873
    29.0824
    33.2939
    26.1020
    29.7596
    30.0822
    29.7954
    26.4712
    26.5085
    27.2318
    23.8222
    21.0092
    19.4025
    22.3868
    26.0462
    20.8612
    25.5730
    24.3419
    26.3656
    22.9788
    21.9166
    22.8864
    27.0996
    30.2273
    28.8707
    26.6448
    28.9752
    29.2045
    25.4676
    28.3398
    27.1242
    29.5457
    28.2840
    22.1949
    21.2356
    20.6186
    19.2890
    26.3664
    31.3489
    24.1484
    26.8757
    30.9735
    35.4696
    30.5133
    28.7160
    25.3505
    32.0970
    30.0722
    24.3054
    27.9088
    31.7275
    29.6263
    31.1174
    24.5529
    22.6846
    26.9045
    26.4619
    26.1873
    26.3496
    23.9581
    27.9083
    30.5755
    23.6357
    25.3111
    18.1402
    20.4261
    24.6975
    19.5433
    24.2561
    19.1706
    21.9290
    21.4407
    28.8325
    24.8544
    21.5816
    21.6712
    19.9414
    22.9358
    22.2119
    22.0829
    20.1362
    18.4797
    23.2300
    26.3126
    25.6284
    22.0922
    24.2297
    21.2212
    26.8611
    26.3967
    30.9227
    28.4848
    22.2056
    25.9147
    28.6201
    23.6788
    28.0982
    25.3875
    31.1290
    31.5199
    27.9830
    19.5638
    22.2369
    25.6434
    25.2626
    24.0038
    19.9526
    26.6888
    25.0023
    25.5930
    25.4110
    27.7809
    22.8216
    27.4847
    25.3770
    28.1139
    24.8479
    23.1733
    20.7213
    18.1552
    13.0798
    13.3500
    14.9735
    23.1849
    26.1273
    26.9585
    25.8625
    21.3552
    22.8467
    18.7115
    18.5989
    18.0700
    19.9195
    26.7617
    22.0312
    24.1950
    21.5538
    22.7390
    19.5201
    18.5263
    19.5160
    18.9070
    20.5373
    22.3498
    20.3146
    18.1155
    22.4649
    22.3047
    16.3901
    21.8606
    24.2287
    23.0889
    22.8135
    22.2316
    21.3230
    22.3494
    29.1606
    29.1372
    25.8085
    23.2212
    21.3200
    21.6700
    25.5505
    19.2932
    19.4570
    22.8253
    24.7220
    18.8520
    23.1719
    22.0258
    25.0569
    24.3439
    22.2766
    26.1696
    26.3512
    22.1973
    26.8040
    30.6663
    24.5622
    24.7992
    24.0160
    22.6984
    25.3040
    25.0003
    25.4308
    22.5113
    19.9754
    17.8506
    24.3665
    19.4091
    15.3632
    19.4575
    18.5555
    20.6651
    22.8005
    24.4786
    22.6183
    26.6853
    24.8436
    27.1523
    27.2456
    24.0483
    28.7679
    24.2237
    25.0989
    23.9127
    27.0876
    22.1189
    27.2339
    32.2897
    21.9479
    24.3254
    25.3657
    22.8232
    23.6241
    27.9022
    23.5837
    24.6559
    23.0163
    27.9183
    21.1273
    22.1260
    22.1323
    26.4979
    30.6591
    27.1607
    27.5447
    25.0781
    23.3216
    24.8970
    18.8849
    22.8656
    26.8055
    28.7026
    24.9048
    26.8044
    27.7484
    27.0291
    25.1822
    23.3154
    23.6769
    19.0512
    20.6550
    26.7625
    26.1476
    29.8666
    23.5994
    23.5025
    25.2749
    27.2544
    26.9557
    28.7005
    32.8833
    30.4081
    29.7044
    33.2087
    28.8057
    33.3729
    29.7275
    29.2052
    32.4949
    38.0195
    29.0371
    24.8204
    26.3130
    30.0496
    30.5794
    24.7356
    26.8912
    32.0429
    25.8674
    26.9559
    27.0777
    29.7731
    31.1546
    26.5304
    29.6136
    27.6866
    28.6041
    29.7507
    32.6161
    30.9766
    29.6431
    24.1576
    27.0716
    21.7762
    23.9791
    23.4841
    26.5747
    23.6972
    31.6815
    30.9125
    29.2038
    28.4148
    29.7946
    25.0345
    28.1449
    24.8393
    21.4731
    20.2702
    19.7091
    20.9061
    20.6946
    19.2215
    15.1628
    19.1325
    14.2783
    18.4432
    18.6427
    18.0649
    18.8289
    17.7254
    20.6650
    18.4680
    19.6828
    17.7294
    18.7208
    23.7352
    22.2681
    20.8379
    20.2534
    20.9887
    19.7455
    20.6410
    22.6202
    20.4853
    19.3259
    18.7444
    17.6874
    20.5045
    23.3110
    22.4314
    23.0630
    21.7841
    19.0330
    20.4338
    17.8731
    19.2762
    19.0277
    15.9545
    19.6596
    20.1486
    19.1917
    20.8399
    18.4554
    19.4248
    20.5141
    21.2750
    20.1732
    18.9353
    20.9749
    20.4628
    17.5236
    20.1107
    21.4236
    20.5007
    18.9941
    18.9835
    20.1545
    20.1468
    19.2700
    18.3155
    18.9533
    18.1057
    21.5743
    20.3936
    20.8784
    24.1082
    28.7898
    25.2233
    24.3720
    20.8893
    29.8032
    22.4891
    25.3895
    30.0554
    24.3481
    29.1334
    24.8054
    31.9979
    23.9578
    22.8863
    22.5196
    29.0501
    22.6786
    26.5902
    27.6564
    24.2782
    27.5944
    27.9732
    23.7569
    24.6389
    26.5326
    23.8402
    25.8660
    27.5851
    24.7412
    21.9219
    23.2787
    23.2923
    27.4552
    19.0752
    23.4632
    23.3364
    19.8888
    20.0567
    24.3174
    21.6244
    22.2879
    24.1713
    28.7107
    26.2127
    25.1667
    25.5429
    22.6412
    22.6842
    22.5893
    21.6510
    21.2962
    21.0654
    20.1330
    22.1322
    19.1384
    25.8212
    21.9390
    19.8616
    21.8690
    20.2971
    21.0144
    20.1705
    22.9588
    23.1518
    21.3201
    20.8769
    18.9841
    24.4316
    24.3257
    21.9391
    24.0029
    22.2313
    22.4857
    19.7765
    20.9742
    21.9357
    20.9137
    22.8749
    24.8379
    24.3436
    23.0659
    20.7925
    22.4386
    21.2393
    22.6121
    21.1704
    25.9917
    24.1207
    22.8113
    22.4642
    19.6554
    23.6244
    20.2017
    24.8920
    20.6660
    21.4916
    29.5464
    22.4966
    24.3551
    29.1846
    25.6796
    23.9951
    25.8649
    25.2881
    22.6420
    24.8047
    25.0690
    23.6563
    22.9062
    25.9439
    21.4684
    19.2831
    21.4928
    20.6166
    22.7602
    21.8427
    21.9342
    22.4354
    23.4229
    21.9217
    20.4981
    22.7799
    22.7511
    23.5164
    22.3824
    21.2911
    22.2933
    23.5420
    24.6083
    23.4333
    24.2508
    22.7654
    21.5271
    20.5915
    24.6967
    19.7656
    25.5432
    25.0932
    24.4785
    22.4431
    26.5460
    28.9758
    25.7254
    19.7623
    21.1345
    22.9083
    22.4468
    21.6994
    24.4505
    23.1135
    24.6911
    21.0479
    22.9913
    22.4709
    23.4581
    20.8936
    22.7150
    21.7208
    18.9356
    20.5427
    18.6428
    21.1971
    19.2482
    18.9972
    20.0745
    16.5395
    26.2353
    20.5948
    22.0234
    27.4233
    29.7008
    26.7704
    24.4205
    29.5190
    27.0182
    30.8282
    25.5220
    28.6438
    20.8897
    22.6296
    27.6959
    24.7873
    22.9005
    23.0190
    20.6088
    21.6962
    25.4131
    26.6515
    24.4975
    26.4943
    30.2640
    33.2104
    35.0628
    30.3927
    37.1265
    34.7736
    32.0380
    34.3847
    27.4504
    28.2294
    27.2889
    23.9600
    22.1948
    24.9133
    25.7722
    19.4829
    25.7402
    24.2908
    23.0353
    30.4231
    21.5601
    21.4523
    28.3020
    24.7431
    26.3065
    23.5685
    24.5453
    24.8142
    27.3245
    29.2278
    30.2861
    29.4658
    24.7455
    28.2160
    27.9436
    24.1786
    28.4354
    25.3024
    28.3301
    24.3561
    25.2764
    30.7458
    30.0367
    27.9704
    26.8834
    28.0445
    21.9120
    22.6924
    26.2901
    23.2712
    24.7705
    24.8912
    32.0607
    28.9171
    27.6062
    26.6111
    25.7623
    22.7469
    26.7266
    19.5141
    23.1809
    24.2192
    30.8083
    30.4545
    25.6813
    25.5633
    26.6590
    22.4842
    20.9092
    17.9303
    20.4355
    22.6874
    23.5370
    21.9079
    15.5688
    18.3313
    19.9730
    19.1392
    19.1406
    20.8256
    17.7885
    20.9819
    19.0221
    20.7665
    21.4890
    21.1952
    19.2737
    18.2429
    20.6259
    17.5889
    18.4631
    18.4566
    19.2804
    21.8461
    21.1907
    23.4313
    21.1105
    19.1113
    14.0715
    21.3982
    26.2560
    20.2088
    22.3669
    20.8136
    19.8666
    21.6944
    16.8803
    17.1772
    15.8743
    19.7317
    23.7893
    21.4148
    26.7675
    21.3514
    23.1020
    22.2215
    21.5237
    21.7370
    21.1088
    22.5052
    25.3198
    22.1080
    28.7319
    35.0855
    27.2017
    24.4704
    27.5318
    25.0734
    22.7819
    21.4487
    21.6174
    22.3668
    19.9661
    19.9938
    17.9211
    21.1770
    20.9745
    22.4590
    19.5000
    22.0173
    22.1490
    19.5923
    24.1688
    22.9625
    21.2236
    20.2875
    18.7249
    17.6360
    20.5626
    23.0519
    18.3864
    19.4481
    20.0378
    19.8034
    22.4576
    19.5204
    18.7031
    18.2445
    20.1526
    18.8912
    19.0362
    25.0567
    24.5990
    20.4263
    18.5247
    22.0767
    20.4076
    22.0065
    19.4917
    21.7422
    17.7366
    18.5678
    22.0758
    18.4136
    19.7773
    23.2424
    24.5133
    24.0073
    23.0919
    23.4590
    19.9841
    21.2967
    21.0800
    21.2409
    20.6537
    21.5229
    24.8920
    24.2453
    25.2042
    21.2297
    22.5921
    22.1452
    25.1948
    25.2294
    21.3117
    28.6565
    27.9159
    27.2811
    21.4740
    23.6312
    25.6777
    24.8892
    25.7152
    24.2647
    21.7448
    25.2706
    24.8292
    22.4189
    25.2256
    22.1434
    21.8062
    25.5698
    27.2347
    22.2791
    17.7236
    24.9623
    21.3991
    25.0675
    28.4285
    30.1707
    29.9788
    27.0197
    24.4003
    26.0795
    26.0029
    28.1960
    27.2622
    21.5975
    22.4027
    21.1621
    24.0500
    21.1386
    21.3953
    22.6430
    24.2694
    22.1290
    23.3255
    21.2923
    22.5058
    21.3248
    19.5880
    21.3045
    19.2473
    21.9870
    22.9748
    23.6023
    21.9050
    22.1147
    26.0220
    27.9830
    27.4791
    32.2254
    27.7807
    35.4656
    26.9346
    30.1228
    29.6093
    22.9087
    21.9617
    26.5171
    24.2811
    24.2919
    22.3327
    23.9871
    22.0022
    21.8567
    19.7886
    20.9760
    21.1823
    24.1243
    20.6819
    22.0985
    23.1090
    20.1218
    23.0386
    22.3500
    21.4476
    20.0875
    20.8996
    23.6408
    22.9727
    19.8201
    20.8548
    21.9469
    22.5016
    19.3609
    21.9355
    24.9465
    22.1877
    24.0849
    23.5242
    22.7171
    21.0000
    23.0930
    25.0166
    32.8348
    30.2481
    25.4385
    29.1262
    24.5835
    24.9486
    22.4685
    22.9452
    26.1868
    23.0517
    21.0335
    22.1394
    21.2744
    25.8401
    22.3302
    19.6600
    20.0863
    21.4445
    24.1443
    22.5133
    22.4093
    19.8308
    20.3503
    21.7360
    20.4276
    20.9284
    21.7573
    20.8037
    19.9063
    17.5976
    21.3865
    21.7234
    20.2922
    21.6724
    20.6480
    22.5417
    22.0766
    24.8036
    26.6039
    26.5294
    20.9493
    21.2022
    22.1374
    22.1851
    22.5514
    22.2359
    22.7636
    18.2281
    25.5287
    21.8793
    22.9859
    22.4201
    18.1161
    22.7453
    24.9338
    23.2166
    17.1558
    19.8874
    24.1828
    26.0175
    26.3700
    26.5273
    25.5909
    23.3620
    27.7352
    24.7412
    22.9359
    25.5065
    22.9109
    23.3229
    22.4265
    21.2808
    23.5227
    25.8966
    19.8616
    24.6833
    19.5464
    21.5738
    23.7436
    22.6253
    22.7111
    19.8565
    19.1561
    20.1083
    19.8377
    19.6906
    16.1141
    17.1684
    18.2393
    16.9778
    14.5653
    19.0698
    20.5965
    18.6948
    16.1716
    18.3794
    16.4878
    20.9511
    22.1803
    20.5946
    16.5634
    19.2574
    19.2423
    16.5865
    19.0118
    15.8431
    14.3005
    13.2028
    14.2640
    14.5048
    21.6469
    16.9243
    13.1163
    15.8375
    17.5727
    23.6779
    17.4005
    19.4933
    17.5107
    20.7590
    19.3005
    20.5733
    20.0423
    16.5083
    18.5341
    21.1696
    20.9305
    18.0268
    13.4590
    17.1633
    21.8286
    23.5207
    19.9984
    24.7320
    20.0732
    19.2052
    22.6762
    20.7145
    19.6809
    13.0895
    13.8228
    14.8792
    10.3457
    13.5332
    17.0247
    16.7486
    15.6621
    10.2824
    14.8556
    11.8878
    11.4816
    17.2383
    15.0857
    12.7199
    12.1687
    12.6397
     8.5750
    11.9225
    12.1726
    14.0859
    16.8029
    16.4469
    14.3814
    13.2038
    16.3841
     9.8607
    11.6445
    12.6577
    12.6230
    11.8713
    11.6465
    13.8446
    12.4421
    12.0923
    13.5142
    13.1520
    18.0805
    22.3421
    20.2114
    20.0965
    17.8190
    22.4901
    17.6403
    16.9812
    14.7728
    12.0160
    12.6957
    14.7016
    15.2613
    18.3991
    21.7956
    21.5356
    17.4610
    16.2084
    12.9984
    13.7658
    16.2457
    13.1814
    12.1616
    12.4101
    14.7620
    15.0493
    17.0766
    15.4469
    21.9126
    19.7846
    17.7627
    15.5139
    13.6685
    21.3718
    19.5836
    20.5383
    17.6471
    18.4313
    18.1956
    19.0876
    17.0067
    21.2542
    20.4047
    18.7494
    21.0388
    17.5904
    17.8266
    16.7511
    17.8464
    17.3447
    20.1115
    20.0023
    20.2982
    17.7580
    18.9332
    19.1618
    21.7426
    20.9230
    17.7584
    20.8319
    20.2925
    22.0533
    17.9103
    19.0929
    19.3223
    14.3785
    19.6567
    17.5610
    16.3013
    15.7257
    16.1170
    15.2741
    19.1291
    22.7600
    18.5245
    19.5829
    12.0871
    16.5710
    16.8911
    19.1471
    13.4890
    12.2045
    14.1637
    12.5314
    15.0456
    14.0606
    11.5012
    11.2283
    10.1667
    10.6593
    11.2903
    11.5578
    11.4793
     9.6631
    10.2006
    10.3367
     9.9449
     9.3189
    11.4630
    10.4001
     8.0503
     8.9922
     8.8217
     7.2670
    12.4505
    13.0582
    10.4970
    10.2363
    12.9523
     8.8764
    13.0847
    13.5228
    22.9040
    22.9747
    17.1024
    16.3584
    16.7524
    16.5230
    17.9923
    17.2398
    15.2012
    21.7975
    20.0860
    20.9325
    17.8239
    16.5215
    15.1841
    18.8326
    20.0410
    18.4672
    24.0575
    20.3648
    18.2201
    20.2666
    18.8728
    21.7629
    15.8958
    17.6122
    21.0317
    19.2336
    16.2940
    19.4593
    18.5650
    21.1802
    17.2914
    17.8719
    19.2335
    18.1591
    19.0557
    17.8439
    20.7253
    20.6664
    20.1697
    20.7384
    17.1703
    16.3905
    18.2927
    21.6290
    22.0180
    22.4435
    21.6724
    18.0762
    17.2571
    22.6235
    19.9945
    20.3330
    23.1078
    19.0148
    19.6392
    17.5931
    22.7711
    21.6443
    23.5838
    21.7601
    20.2186
    24.8437
    24.8758
    20.6854
    25.7697
    22.3840
    21.0995
    26.4004
    24.9268
    23.6182
    20.5835
    20.4891
    23.6693
    20.4684
    20.1891
    25.3007
    21.2054
    20.9945
    19.0083
    20.6483
    20.3296
    19.9907
    18.4741
    18.2648
    17.5921
    19.5301
    19.2699
    24.4269
    18.6293
    23.8356
    21.5995
    21.9223
    23.8094
    22.0672
    22.4421
    20.7886
    23.0170
    23.9091
    28.9555
    25.8520
    28.0819
    26.4399
    23.3175
    21.8411
    24.8816
    23.7944
    18.4766
    13.7566
    22.4208
    17.5003
    20.1079
    17.2718
    17.5729
    17.1814
    19.2975
    25.6844
    19.8916
    22.3436
    17.4051
    19.4286
    18.0203
    22.8996
    19.8869
    22.4953
    22.4322
    18.9343
    21.7169
    19.5730
    18.6394
    16.1089
    19.7061
    21.3851
    19.6696
    17.9552
    20.1362
    20.7112
    17.9085
    20.1301
    23.2223
    23.5070
    19.9145
    20.8664
    19.2880
    20.1501
    25.0655
    20.9151
    20.8222
    22.7277
    22.0628
    22.1896
