# Supplementary material for: Mechanistic models of asymmetric hand-over-hand translocation and nucleosome navigation by CMG helicase
Source: Nat Commun. 2025 Nov 21;16:10304. doi: 10.1038/s41467-025-65232-x (PMC12639105; doi:10.1038/s41467-025-65232-x)
Supplement: Supplementary file 18 — Source data [file 41467_2025_65232_MOESM18_ESM.zip › SourceData/SourceData/Fig3G/polyAT/mindist_lagging_and_loop_traj002.dat]

# Distance
    23.8310
    25.2535
    23.3670
    25.3115
    26.3144
    24.1937
    26.3381
    26.0812
    25.0401
    24.8916
    24.2645
    22.3798
    20.2975
    22.3360
    19.3514
    22.1522
    21.6352
    26.5596
    21.1352
    21.8646
    22.0419
    24.5905
    25.9047
    19.7789
    20.2363
    20.8650
    22.7896
    24.6800
    23.3828
    26.0130
    21.2304
    23.1436
    27.0465
    22.7639
    24.0733
    23.6275
    22.4646
    26.7217
    24.6934
    20.8994
    22.3902
    22.6791
    21.8247
    20.6452
    21.3980
    19.8398
    23.7054
    21.0227
    20.7154
    20.7798
    22.0103
    21.5886
    21.9789
    23.9226
    22.7754
    28.6920
    21.8703
    25.0857
    22.4947
    22.5016
    21.5076
    19.8605
    20.1981
    22.9999
    25.9199
    20.8483
    24.2513
    22.9147
    22.6879
    22.8842
    22.9807
    25.5126
    21.6298
    20.4903
    24.5700
    20.7155
    21.4560
    19.5777
    22.6775
    20.3995
    21.9590
    21.5639
    25.2437
    27.0399
    20.7837
    23.5955
    21.4654
    22.4282
    25.8513
    20.6300
    20.9426
    25.9286
    20.9584
    24.5461
    20.0920
    21.7457
    22.1475
    23.7860
    21.7118
    22.7025
    23.0800
    21.1108
    22.0938
    20.5402
    21.5524
    22.4317
    29.3767
    26.4016
    24.0300
    24.8785
    21.9536
    25.1749
    24.5968
    25.4277
    28.3940
    26.3615
    22.8868
    23.5322
    25.6521
    27.0660
    25.9864
    25.5482
    25.6531
    25.8152
    21.1393
    21.7948
    23.5683
    22.4862
    24.8465
    23.6097
    26.2324
    26.9340
    23.4545
    29.7393
    26.8971
    31.0961
    25.5907
    24.0867
    25.7625
    23.5180
    25.3950
    24.7794
    25.6882
    26.1523
    25.9433
    28.2124
    30.5228
    28.0569
    26.6067
    23.2324
    22.6293
    26.9374
    22.9416
    22.8802
    28.0335
    27.1970
    28.0805
    29.4143
    28.6974
    29.0114
    28.6494
    26.6263
    26.4446
    27.0822
    27.8124
    26.0697
    28.6578
    26.4329
    26.7867
    31.4330
    29.3341
    30.2979
    29.7511
    25.7221
    30.0762
    27.8104
    24.7773
    29.8544
    28.1638
    30.9913
    29.5843
    30.4400
    29.3572
    29.9864
    31.2546
    31.3012
    30.7497
    30.1025
    24.4596
    23.1532
    29.2368
    26.7066
    28.1704
    26.8479
    24.9614
    29.1005
    28.4736
    30.4502
    28.5554
    32.2095
    30.3814
    26.1152
    30.3034
    27.8183
    29.5153
    30.3977
    28.2376
    31.7624
    29.5421
    27.0882
    30.6539
    31.7944
    34.2789
    35.3953
    38.6596
    35.7883
    34.1376
    31.8102
    28.3320
    29.8952
    26.5295
    24.6245
    25.1567
    22.4120
    30.0176
    24.1762
    25.3341
    26.5112
    28.2185
    31.1510
    25.3576
    28.9646
    30.3334
    34.9806
    29.3777
    27.9777
    27.2686
    28.6404
    27.1878
    29.2805
    29.9981
    27.7737
    25.8424
    27.3346
    25.4508
    25.1895
    26.4987
    27.1771
    26.8271
    27.1728
    24.9253
    27.6740
    27.1266
    30.3665
    28.3104
    28.6696
    25.4587
    27.9357
    25.2878
    27.7033
    30.3032
    28.6830
    30.4110
    28.3019
    29.6521
    27.2659
    24.5418
    22.3823
    22.0164
    22.7283
    21.8152
    26.1189
    25.1269
    24.8748
    24.4484
    26.1428
    24.8021
    27.1315
    24.6906
    26.2296
    28.1453
    24.8703
    24.7466
    24.1888
    26.1298
    25.7779
    26.6959
    26.7663
    25.4090
    27.8334
    25.8278
    27.5362
    25.9847
    27.0557
    25.5691
    28.4556
    26.0305
    26.3283
    27.1532
    27.3860
    23.7867
    25.1370
    24.7211
    23.5734
    27.0210
    25.4335
    26.6699
    28.1019
    24.9399
    24.3577
    26.3165
    27.4025
    25.6237
    24.6331
    25.3992
    29.0347
    28.8521
    30.2381
    28.5553
    30.7452
    28.4454
    28.7247
    25.4715
    31.6644
    28.3913
    29.4092
    26.0235
    27.5276
    30.2309
    30.0366
    32.3254
    30.6799
    29.5645
    33.2516
    31.0174
    29.9436
    26.0812
    29.5024
    29.9766
    30.2891
    32.9540
    28.6677
    23.8791
    26.8855
    23.6240
    27.1583
    27.8964
    24.5491
    30.2082
    23.3906
    27.1534
    26.5634
    28.2184
    28.6898
    28.8098
    28.4006
    30.7753
    26.9262
    25.3526
    25.5057
    27.2186
    25.3780
    28.5299
    29.5620
    29.7876
    28.5743
    26.6873
    26.0620
    24.9940
    24.9000
    24.7853
    27.3182
    25.2378
    28.1129
    27.9762
    27.7799
    24.4784
    28.9722
    27.3563
    25.0565
    25.7996
    26.8547
    26.8716
    26.1246
    26.0170
    27.7308
    27.6999
    26.1077
    29.3942
    27.0738
    28.3802
    30.0223
    26.9184
    26.0151
    28.8813
    26.5410
    27.9353
    28.1221
    28.2877
    29.1904
    31.6997
    28.8223
    29.7136
    29.7698
    29.1931
    25.6910
    26.2477
    28.9329
    27.7500
    28.2790
    25.0342
    28.8423
    28.4590
    29.0778
    32.4143
    26.0363
    25.9725
    24.2051
    25.0608
    25.3390
    24.4051
    26.9962
    26.2458
    27.1697
    25.4183
    28.0561
    24.2538
    24.7072
    25.4220
    27.1914
    24.8138
    28.0432
    25.1317
    24.0181
    25.5391
    25.1253
    23.9820
    25.8055
    26.9691
    27.3777
    26.6463
    27.5008
    26.8374
    29.5231
    26.6011
    29.9833
    26.6146
    30.9064
    30.3847
    28.0761
    24.5297
    26.7974
    32.7497
    28.0965
    30.5010
    34.1536
    33.5556
    26.4582
    31.2929
    29.3573
    29.6208
    31.3842
    30.5080
    27.3503
    25.7978
    29.5009
    27.0877
    31.6311
    28.9989
    27.0297
    29.1555
    27.7049
    27.5089
    31.1756
    31.6677
    30.6251
    29.8602
    26.9498
    26.9092
    23.9901
    25.8643
    26.4424
    27.8919
    25.4221
    24.4468
    28.1688
    26.6757
    26.1416
    23.8103
    24.0318
    25.4303
    25.0654
    25.8623
    28.5739
    28.3048
    27.0004
    26.1730
    25.1027
    26.7862
    24.3415
    25.7070
    27.0615
    26.7002
    28.1431
    29.0396
    26.2344
    28.5000
    28.3018
    26.0324
    28.2718
    28.8022
    26.7846
    26.8046
    26.6366
    27.8779
    29.3870
    28.3067
    28.9951
    28.3387
    28.9839
    26.7026
    25.8989
    24.6478
    24.1931
    24.6462
    25.5520
    27.8809
    25.4158
    24.9773
    25.8590
    24.2694
    27.7187
    25.5981
    26.7666
    28.6123
    26.6116
    23.6976
    26.0832
    23.6040
    25.8237
    28.3556
    28.5068
    29.9210
    27.9479
    27.5739
    25.9916
    27.8831
    29.4163
    29.5001
    29.3127
    29.3989
    26.6166
    28.0118
    26.5832
    27.1407
    30.9756
    30.5373
    34.3221
    29.7398
    28.7155
    27.0806
    25.3360
    25.2470
    28.3497
    26.9266
    26.8268
    26.4287
    26.0696
    27.5615
    27.2492
    27.9152
    30.1830
    25.1067
    27.5866
    28.9326
    30.6728
    29.1123
    29.0072
    30.7201
    29.8905
    27.7450
    30.2742
    29.3213
    31.0121
    31.4606
    28.6337
    28.1723
    30.5698
    26.8188
    27.5094
    30.1442
    31.1005
    26.7501
    29.4351
    30.9782
    27.9103
    28.1734
    30.2748
    28.6933
    31.0508
    31.5824
    33.4466
    30.6503
    26.4235
    30.4237
    28.9537
    29.5022
    34.5031
    31.8340
    28.6589
    27.6605
    28.7594
    30.2418
    29.9501
    31.3325
    31.3198
    28.7449
    27.5862
    28.6871
    30.5005
    36.7178
    36.5091
    31.2112
    28.7753
    30.4051
    27.8245
    25.2871
    26.1732
    26.8626
    31.3333
    30.3244
    32.3334
    28.4484
    26.3462
    29.2577
    28.7621
    31.2209
    29.1477
    29.7228
    24.8466
    26.3063
    27.3547
    26.2420
    24.4809
    25.9448
    25.7327
    23.6684
    20.3370
    20.6900
    23.9869
    24.7734
    23.3145
    23.1612
    24.8913
    25.6180
    23.7671
    22.6548
    23.5357
    24.0243
    22.7421
    24.0405
    24.7741
    22.8635
    23.2459
    22.3597
    23.4060
    20.0471
    25.3035
    24.1031
    26.3510
    25.7543
    26.0981
    30.8756
    26.5308
    25.8283
    21.7928
    25.2494
    25.2410
    24.4688
    24.2607
    26.9105
    23.7621
    28.5585
    25.8904
    34.0055
    31.8036
    30.6583
    27.2695
    28.4991
    29.4459
    29.4352
    32.9676
    32.3782
    32.0494
    29.2755
    31.4436
    31.1942
    30.4298
    29.6001
    31.3914
    29.1257
    28.3965
    31.4984
    32.8116
    31.1858
    32.2428
    30.7381
    31.4918
    31.1930
    30.8192
    34.7847
    31.3205
    29.1719
    29.6250
    31.1637
    30.3892
    30.6097
    33.4169
    30.8387
    33.7937
    32.7141
    28.2271
    29.2650
    31.3295
    30.3152
    30.9478
    34.5782
    30.4366
    31.3680
    32.1704
    28.9463
    29.4508
    28.5511
    27.8244
    29.1093
    31.3978
    28.8536
    30.8149
    29.1468
    27.0525
    23.8811
    25.7357
    22.7094
    29.1420
    29.8423
    28.4125
    32.9301
    33.9093
    31.2452
    33.8293
    30.8281
    29.7503
    31.0582
    30.1705
    31.8848
    31.5751
    34.5958
    30.2623
    29.1140
    29.2990
    29.7641
    31.0534
    34.1185
    30.3121
    28.5994
    32.1045
    29.2502
    29.0401
    29.9128
    28.0899
    28.0410
    28.6117
    29.2590
    32.2195
    29.9763
    27.5746
    29.4513
    30.5598
    32.0969
    29.9756
    29.2901
    29.0117
    26.4675
    30.4480
    29.3015
    26.5352
    32.9358
    31.3473
    32.0629
    27.6343
    29.7215
    27.7802
    26.5526
    22.1996
    26.5483
    26.6197
    27.6880
    27.1391
    25.0371
    27.8132
    29.9610
    27.5905
    30.7985
    29.4728
    32.6769
    29.8346
    30.0757
    29.0017
    26.4907
    28.2021
    34.4059
    31.5178
    32.4888
    26.1234
    22.1254
    27.7666
    31.3636
    28.4415
    28.9480
    25.1752
    24.0910
    22.7309
    27.4115
    28.0494
    33.2245
    29.7126
    31.1476
    29.8860
    30.2841
    31.3098
    31.0624
    32.1286
    27.5358
    25.2712
    26.9326
    25.0488
    28.5578
    27.1382
    28.8692
    31.2204
    29.5222
    30.0258
    30.1093
    25.4945
    25.7714
    27.4872
    28.1345
    29.0163
    27.0783
    24.1790
    22.6180
    26.9821
    24.7465
    23.5387
    26.0345
    26.1047
    27.2892
    27.1468
    32.4066
    25.6588
    28.3335
    32.7245
    27.1809
    27.0564
    26.4209
    31.8173
    27.6177
    26.1934
    26.4526
    23.7863
    24.7573
    24.1348
    26.8746
    27.6691
    27.5708
    26.7117
    27.3685
    23.1420
    25.6135
    30.8933
    26.8393
    26.5704
    30.1316
    29.7400
    26.6947
    27.4701
    28.5592
    25.2530
    25.0826
    24.1311
    26.2872
    24.4881
    25.2719
    27.0630
    29.7512
    26.4419
    29.0580
    32.4206
    35.3561
    30.3123
    26.8863
    29.6614
    24.6212
    28.9470
    25.8602
    29.0836
    29.2174
    30.6892
    28.5953
    26.6770
    29.4044
    25.1234
    23.3232
    28.9646
    28.8362
    30.6319
    31.1774
    32.2132
    33.1456
    31.1747
    28.7608
    26.3359
    24.0828
    25.3707
    29.8929
    27.5124
    24.9688
    24.7102
    25.1135
    25.9104
    27.1496
    30.4501
    22.1869
    24.2976
    27.3022
    25.6986
    21.3557
    23.5527
    23.9347
    21.9508
    29.0899
    26.8635
    23.3708
    23.9210
    34.2728
    28.5051
    27.9091
    27.9972
    23.3776
    29.0834
    24.9161
    29.5134
    26.7198
    24.5513
    29.3129
    26.1076
    30.3260
    32.5130
    30.8171
    34.7485
    36.6245
    35.9773
    32.7441
    33.7065
    33.9692
    34.8299
    34.8062
    31.6744
    30.4725
    29.7256
    27.1256
    28.9157
    31.4701
    29.7652
    34.7847
    35.7682
    34.4854
    33.3891
    34.8593
    32.0716
    31.6798
    31.6713
    32.6136
    31.2028
    27.9089
    29.0853
    35.6888
    31.2178
    38.0534
    36.3474
    34.7951
    26.0875
    26.8670
    31.7995
    29.6771
    31.7544
    32.8715
    35.5418
    31.9157
    31.7089
    26.0137
    28.7369
    32.2562
    25.3571
    25.3696
    24.4511
    25.8605
    22.4308
    20.3581
    25.1423
    24.3155
    27.1361
    23.7975
    26.6282
    27.0468
    28.6124
    25.6151
    21.9333
    24.0338
    26.6218
    24.7492
    17.1629
    28.1395
    27.6112
    29.0395
    26.1416
    30.0232
    27.5079
    31.5869
    32.2933
    32.3227
    32.3093
    29.1136
    29.3008
    30.3563
    25.9638
    26.3886
    25.8796
    21.9678
    27.1836
    23.8220
    26.2102
    23.3081
    21.6387
    24.8136
    25.8199
    19.4927
    19.6722
    24.2556
    24.2386
    24.1988
    18.3310
    23.5633
    17.5183
    21.4474
    24.1803
    18.3370
    14.0605
    20.6021
    23.9001
    23.2506
    20.9103
    21.0367
    23.6431
    17.7818
    22.1252
    22.5604
    24.5030
    26.5064
    23.0349
    24.4938
    23.3566
    24.3666
    21.7678
    24.9957
    21.1539
    17.5424
    26.9102
    20.4842
    21.6318
    27.2737
    26.0951
    22.2751
    25.1536
    18.5969
    25.4281
    25.2484
    20.5958
    22.7210
    25.6534
    20.2385
    17.7874
    24.5811
    23.5845
    23.7365
    25.9037
    24.6276
    28.5924
    29.1303
    27.3018
    20.4672
    25.8553
    25.3993
    24.2024
    22.3674
    22.5111
    27.1186
    25.9064
    22.4398
    26.5394
    19.5674
    20.4587
    20.3588
    24.2757
    23.0409
    18.9680
    25.6975
    22.7600
    22.1911
    23.7219
    28.4235
    26.9697
    21.5897
    19.1022
    22.3339
    18.5883
    21.7707
    23.0921
    24.7257
    20.4345
    22.9230
    26.8522
    20.3420
    27.9293
    27.7605
    19.9577
    23.3962
    25.3792
    25.8557
    20.1908
    25.4227
    24.3064
    23.3352
    29.1008
    30.8444
    25.4615
    25.8773
    26.7254
    26.6922
    29.4699
    29.1602
    28.6321
    24.6645
    27.8389
    26.3698
    29.1371
    29.1699
    28.1452
    26.7320
    26.7234
    30.5274
    27.9537
    30.7454
    25.9814
    28.4333
    29.2687
    23.8190
    23.4578
    25.9731
    26.4382
    26.0243
    27.6961
    26.7147
    27.1964
    23.6600
    26.3978
    29.1319
    29.4652
    26.9187
    24.4457
    24.4293
    26.1259
    27.4018
    26.0521
    23.8896
    25.0359
    20.8181
    24.9627
    24.6475
    25.8211
    23.2905
    24.1960
    25.2990
    19.1336
    21.0105
    21.5282
    25.6629
    19.8877
    21.3217
    24.1930
    24.2896
    29.5590
    31.1532
    29.8771
    27.4240
    26.2256
    32.9335
    25.7265
    25.3828
    29.4295
    28.0127
    29.2716
    28.4597
    29.7659
    32.2392
    32.7613
    29.4976
    26.7061
    34.5517
    27.4716
    32.4682
    28.3032
    29.3834
    29.7673
    24.6665
    29.2860
    24.4972
    25.2812
    27.3550
    28.0208
    24.7224
    28.2587
    26.1175
    28.7706
    26.8686
    28.2042
    24.8590
    30.4761
    23.4378
    20.8645
    21.8575
    22.5314
    23.7024
    22.9918
    26.6076
    25.0509
    28.2026
    30.1938
    28.6392
    28.0835
    25.5148
    29.5936
    27.0003
    27.6602
    24.6154
    32.0694
    29.7325
    29.6065
    29.5126
    27.9232
    33.2695
    28.8659
    29.2664
    27.3481
    32.0247
    31.3569
    28.9812
    29.8968
    28.2036
    31.0833
    28.1248
    28.7813
    31.7134
    28.3409
    25.9150
    25.4893
    32.5746
    32.2752
    30.4586
    23.2970
    25.4152
    29.7543
    28.3901
    30.1290
    31.7424
    24.4528
    28.3296
    30.3088
    27.8849
    24.3026
    27.6473
    30.6790
    28.3985
    29.1080
    29.1346
    25.9608
    28.2303
    29.1839
    27.0561
    30.3536
    24.3895
    26.6949
    28.0164
    26.1395
    26.8593
    26.9057
    26.1613
    25.6976
    24.5141
    27.2424
    29.3928
    24.0758
    28.1922
    26.7340
    29.3182
    30.9195
    30.6361
    25.6524
    25.6508
    30.1060
    32.9666
    29.6918
    30.4357
    27.2681
    36.4733
    35.7686
    36.6413
    32.5468
    27.8249
    31.7278
    29.5906
    32.4888
    30.7122
    29.1297
    29.9472
    29.4171
    31.2571
    21.0536
    26.1214
    21.7594
    26.6065
    20.9080
    20.3356
    22.6862
    24.0576
    22.8612
    24.9070
    25.2663
    23.2470
    24.6778
    27.6525
    26.2405
    26.3268
    28.2583
    32.1704
    29.0989
    30.7292
    31.1865
    29.2552
    24.5844
    28.5704
    30.6961
    27.6917
    27.1915
    28.4580
    26.4365
    27.3652
    31.9857
    25.9131
    25.2945
    32.4540
    28.8630
    26.0343
    29.0851
    25.9019
    32.6616
    26.9955
    25.8662
    28.7032
    30.7115
    28.6373
    22.6548
    27.3402
    27.6050
    31.3848
    27.4656
    27.3984
    28.2295
    25.4742
    28.5083
    28.4193
    24.4327
    26.8922
    24.4668
    26.7525
    26.5443
    30.6091
    28.4930
    29.7694
    24.9330
    26.7677
    26.8206
    25.1793
    27.4617
    28.0547
    30.1601
    30.6735
    28.1757
    32.0502
    29.5561
    26.2299
    28.0493
    27.2652
    24.7292
    23.6816
    24.6746
    23.8610
    27.5451
    24.4932
    23.0616
    22.1269
    23.6652
    23.9665
    25.0682
    22.7762
    24.2989
    22.3576
    24.2219
    24.2976
    23.7943
    25.5559
    25.1942
    27.3675
    25.8935
    24.0172
    25.1817
    28.6590
    27.2737
    24.4639
    24.0727
    27.7208
    26.5357
    27.4364
    26.4864
    27.3886
    28.2107
    27.1037
    26.5368
    26.0518
    28.5013
    28.2736
    32.2714
    28.4743
    30.6400
    28.2386
    27.7652
    25.6762
    29.3811
    24.9791
    27.2214
    28.6705
    25.3329
    28.9417
    27.4739
    27.9718
    26.6991
    25.7634
    28.6758
    28.8980
    26.9573
    29.1627
    27.4101
    29.3434
    27.0359
    29.6588
    28.1777
    22.4014
    26.9621
    25.6982
    27.6765
    25.3910
    26.0801
    27.1234
    27.7393
    27.3361
    27.2051
    28.2156
    28.0553
    26.5950
    25.6151
    26.9887
    26.3102
    25.9369
    25.8446
    28.3184
    25.6357
    24.1696
    28.6038
    27.4747
    25.3833
    25.9674
    25.6103
    29.5175
    22.3436
    24.8459
    25.6006
    27.4811
    26.0531
    27.8871
    29.0525
    27.8504
    28.2386
    25.8780
    29.2895
    25.0212
    27.9818
    30.9502
    28.6264
    25.6525
    27.5162
    27.1652
    25.1938
    27.3173
    25.0442
    24.0785
    24.8648
    27.0434
    24.8618
    27.8824
    29.4262
    27.1455
    29.8827
    30.2367
    29.9903
    27.6689
    27.4584
    28.0949
    26.1120
    27.3371
    27.5745
    33.4666
    29.1308
    34.7526
    29.2291
    25.9873
    27.4752
    25.0607
    26.2121
    25.0012
    28.0179
    25.5782
    26.2627
    26.9643
    26.6621
    23.4584
    27.9523
    24.2742
    24.8719
    24.0814
    25.6847
    25.6570
    22.2868
    26.8852
    28.0074
    28.6517
    24.0552
    25.8971
    23.8958
    26.8096
    26.4663
    24.6203
    25.7127
    26.0249
    26.2266
    26.6719
    24.3538
    25.7535
    25.3212
    25.7488
    26.4616
    27.3632
    28.1902
    30.3799
    25.6115
    29.3052
    25.7827
    25.5575
    25.9948
    23.5257
    30.0389
    23.1830
    20.5631
    26.3824
    26.9571
    22.1023
    22.3045
    23.5234
    28.2603
    25.5337
    19.9045
    21.3369
    22.6376
    23.3887
    18.5485
    22.5873
    18.9271
    23.3906
    14.2794
    19.6515
    21.3732
    14.7552
    20.2486
    19.6447
    14.5552
    21.2833
    18.4163
    16.3855
    15.4185
    14.7999
    19.5152
    14.5806
    15.4345
    14.9228
    16.1135
    14.9112
    14.7890
    12.6350
    15.3749
    15.5377
    21.8826
    19.9686
    13.7979
    24.3667
    16.5084
    19.2057
    16.5757
    18.9411
    15.5045
    20.0709
    17.9361
    16.8292
    13.8809
    18.3530
    19.7847
    16.7085
    16.4797
    15.8059
    14.5953
    14.9777
    13.5674
    21.3752
    23.8960
    22.7011
    13.5374
    19.2041
    22.4092
    26.4783
    19.3867
    17.9557
    21.1635
    24.7825
    23.8710
    21.7743
    19.7414
    17.5185
    14.5393
    16.9333
    21.2012
    20.5847
    20.4286
    23.0499
    25.0878
    21.8611
    20.6261
    23.7154
    18.2249
    17.2572
    16.2742
    22.6123
    20.3266
    24.9541
    23.4327
    26.3686
    26.9370
    19.1185
    16.1032
    19.2957
    18.7784
    13.3684
    14.3544
    18.0290
    18.6096
    19.9123
    20.8634
    24.8160
    23.7040
    22.8362
    26.1429
    25.8076
    22.1713
    22.4294
    26.4881
    24.3666
    22.6261
    23.3217
    23.7447
    20.4810
    23.1647
    20.5015
    18.8379
    13.9827
    23.7061
    23.8434
    24.8624
    28.3016
    25.1436
    27.2110
    16.2779
    18.9405
    21.2107
    20.6551
    22.1835
    22.2301
    30.6671
    25.6444
    22.8014
    22.4469
    21.2359
    18.2296
    17.2630
    16.2956
    16.0520
    16.0336
    18.7667
    20.1186
    21.5957
    22.0234
    26.5968
    27.8971
    24.0951
    23.7729
    21.0274
    25.3881
    19.0257
    22.2329
    23.6155
    24.0120
    24.9065
    26.8269
    27.4026
    27.3740
    29.4063
    19.1251
    20.1783
    21.5224
    20.2338
    22.2735
    15.7904
    19.8391
    21.3904
    24.1353
    23.6607
    24.9506
    27.4565
    25.2894
    26.6372
    25.6761
    20.2178
    24.2273
    23.7232
    25.1197
    26.9458
    24.1920
    23.6935
    24.2605
    22.4938
    25.0062
    24.5865
    15.7048
    21.1368
    20.1720
    22.0019
    26.6459
    28.2452
    27.5011
    28.7105
    29.1375
    28.1313
    28.3929
    24.9983
    19.8973
    21.6701
    19.8751
    17.3283
    15.9022
    20.4229
    17.4581
    23.7872
    20.8454
    21.8752
    17.1366
    17.9990
    13.1589
    17.4727
    12.6554
    16.8206
    17.5757
    18.8376
    18.0273
    20.1705
    12.3682
    15.3737
    16.3059
    24.4406
    17.0258
    18.9119
    12.0848
    16.2939
    11.6478
    12.0506
    12.5987
    11.5941
    15.6506
    17.3010
    12.5719
    14.3829
    17.6103
    14.9580
    21.1538
    21.5905
    21.6531
    25.2390
    23.6704
    21.9968
    22.3795
    23.4832
    22.0790
    18.9478
    23.2709
    20.7039
    19.5015
    22.3365
    21.6808
    20.7021
    23.7557
    26.3757
    21.8461
    22.0515
    18.7686
    21.4573
    23.5880
    21.5435
    21.4760
    22.1221
    26.5456
    26.7310
    22.3240
    23.0576
    18.0165
    19.1948
    21.2265
    22.9186
    23.6686
    20.7966
    24.6333
    21.9747
    21.0180
    19.6641
    18.2485
    20.6385
    24.5063
    21.9578
    25.1543
    20.1050
    26.9743
    18.3701
    23.4828
    23.6304
    20.8270
    18.6112
    24.1722
    23.4326
    24.9110
    26.0358
    24.2777
    18.4641
    23.2305
    21.8268
    25.6962
    29.6010
    19.0240
    16.0471
    16.9280
    20.9619
    15.7168
    17.7686
    20.4412
    22.7935
    21.8292
    22.8434
    25.3198
    28.1068
    23.1336
    26.2500
    21.0954
    20.3596
    23.0911
    24.3374
    25.6994
    29.9237
    26.0453
    20.3765
    23.0576
    21.2928
    22.0775
    23.9897
    21.8784
    22.7544
    24.5730
    29.4346
    22.4067
    21.5289
    21.1939
    18.8674
    16.0346
    13.1034
    28.9942
    21.8022
    26.1745
    24.7842
    24.3834
    26.4912
    22.1801
    25.6407
    21.3233
    23.5666
    18.1525
    21.1960
    21.1724
    25.3150
    25.2082
    18.4497
    16.2143
    20.3436
    21.8850
    22.3838
    22.8746
    20.7772
    21.1827
    20.1131
    21.0097
    23.4490
    19.6018
    16.5020
    21.3636
    26.2318
    24.7382
    19.8435
    16.7383
    18.5903
    22.6838
    20.7228
    23.5569
    24.2784
    20.9004
    20.3963
    19.9146
    22.1881
    22.8166
    22.0901
    23.4454
    19.9386
    18.4992
    22.2097
    16.2061
    19.7937
    22.1028
    27.2600
    23.9276
    22.5828
    17.3675
    17.9194
    17.4880
    25.6844
    17.2117
    25.4338
    20.4172
    24.9542
    22.1121
    18.9756
    22.7934
    22.8837
    21.8780
    22.9375
    20.5598
    23.3649
    21.7490
    23.5928
    23.1446
    19.0633
    26.3901
    26.7049
    27.9309
    31.8636
    34.1887
    32.8417
    31.8478
    30.0863
    22.8483
    17.9833
    14.2370
    12.7534
    12.6731
    13.3097
    11.0138
    13.4834
    12.7043
    11.5984
    14.0113
    12.3226
    13.1369
    17.8526
    17.3845
    14.4646
    13.3818
    14.1004
    13.9801
    13.4493
    11.6182
    11.2050
    13.2540
    12.5850
    12.3490
    16.0548
    12.1861
    13.9950
    12.4347
     9.8170
     9.4794
    10.3646
     8.4663
    11.4072
     8.2117
    14.2298
    11.2440
    13.7114
    10.1249
    12.4355
    13.3638
    12.4496
    11.1096
    14.1452
     8.7980
     9.0181
     8.2563
    10.1895
     9.5110
     7.9065
    10.7475
    10.6999
     9.8058
     9.2724
    12.3270
    12.5620
    12.7770
    12.2018
    10.0509
     6.7454
    10.7681
    11.0261
     8.8534
    11.0518
    10.1336
     9.1901
    10.6541
     9.9675
    10.8257
     9.7946
     7.3430
     7.3965
     7.9235
    11.1690
     9.8171
    12.0988
    13.5015
    11.2843
    11.4406
    14.6932
    17.3180
    19.7670
    17.3524
    20.5437
    15.9096
    15.3999
    18.3592
    21.8877
    15.2318
    16.8379
    17.3982
    13.7733
    12.7982
    12.7330
    14.7557
    12.3513
    13.1509
    15.7753
    13.1581
    13.9615
    15.2691
    16.3344
    15.8019
    14.6094
    13.0517
    14.7647
    12.2704
    14.9587
    17.8006
    18.3625
    15.1721
    19.3298
    18.3315
    21.2875
    14.5455
    14.7417
    14.2258
    15.9371
    13.5808
    14.6501
    14.4293
    13.4813
    14.1649
    14.1650
    16.8190
    17.0699
    12.6292
    13.9784
    18.5983
    16.2622
    15.3713
    13.6987
    13.8746
    16.9959
    14.2499
    17.0362
     8.3738
    15.8794
    13.5136
    10.1840
     9.9458
     8.8481
     9.0731
    10.2935
    10.5381
    11.1195
    13.5414
    11.1324
     9.4045
    11.4474
    11.4575
    15.7466
    12.3295
    10.1616
     9.0767
    12.2393
    12.9417
    15.5173
    12.8516
    13.4588
    12.1807
    14.1256
    14.0006
    16.9041
    13.8463
    20.4651
    14.1197
    14.4008
    11.0041
    14.4960
    18.9994
    19.9539
    14.4148
    14.8301
    16.1690
    18.1274
    16.5998
    15.3955
    14.6932
    14.4620
    14.6518
    12.3139
    16.1036
    14.4803
    16.7386
    14.3640
    15.3241
    13.3517
    12.7181
    15.9139
    14.7497
    19.2390
    21.1072
    18.0658
    13.4504
    18.8152
    15.8893
    13.1630
    13.6909
    20.0985
    17.9352
    14.2704
    14.0256
    12.7804
    14.0456
    12.5560
    16.0621
    17.9269
    15.6455
    18.0173
    17.2036
    17.9000
    15.8695
    14.9049
    14.2442
    15.3794
    15.0761
    14.4050
    15.3612
    16.5423
    15.4949
    17.0817
    13.3016
    17.2381
    21.4547
    19.6301
    20.2906
    18.2918
    20.2303
    22.3302
    21.1415
    23.6074
    22.6369
    22.4663
    18.7143
    16.9213
    13.7534
    15.3875
    14.7695
    13.5201
    20.0421
    17.6455
    13.5764
    22.1553
    18.0747
    11.2152
    13.2568
    13.7219
    12.9462
    16.5124
    13.1096
    17.0969
    15.3210
    12.8015
    16.6561
    11.1327
    12.6074
    12.9383
    11.8919
    13.3486
    15.4528
    14.3500
     7.8729
    15.3266
    12.8968
    23.1161
    19.6546
    13.6895
    10.1079
    12.2925
    12.6586
    13.7933
    12.1190
    11.8825
    17.4254
    17.4846
    16.5239
    12.5355
    14.8290
    15.3147
    20.4041
    17.7589
    15.3318
    17.9719
    20.1093
    20.5802
    20.4009
    23.2851
    18.2117
    16.0910
    18.7268
    26.2622
    22.4385
    24.2508
    20.6565
    20.8256
    18.7753
    19.3236
    27.2782
    22.6768
    23.4189
    21.6281
    22.9615
    26.3049
    24.4760
    23.3195
    19.9266
    17.2272
    21.9952
    18.9563
    18.8928
    16.5528
    13.1512
    13.1270
    11.0088
    13.2818
     8.5625
    12.6779
    13.7681
    13.7098
    11.4065
    11.6376
    16.7457
    19.6890
    16.7732
    16.8443
    17.5481
    17.5568
    14.6044
    12.7973
    11.6018
    14.2837
    10.9979
    13.8508
    11.9628
    10.0212
    11.0993
    10.2919
     9.0637
     9.9910
    12.8670
    12.4917
    11.0510
    10.3683
    10.0624
    10.4523
    11.6484
    10.7942
    13.7566
    11.0652
    12.9113
    13.0796
    10.6068
    13.2119
    11.6885
    10.2088
    13.5384
    14.2216
    13.0724
    12.0085
    12.1476
    12.9671
    10.7261
    13.0633
    11.1801
    11.9316
    13.2236
    12.8217
    10.6378
    10.0840
    12.0298
    11.8217
    13.2088
    11.3887
    14.4372
    11.8386
    10.5615
    12.7023
    11.8801
    12.2640
    10.2676
    16.2250
    16.7908
    14.9364
    14.6759
    15.0404
    11.0220
    11.5243
    13.6608
    11.8922
    14.5136
    13.2003
    15.2009
    12.0700
    10.9489
    10.4951
    10.9353
    14.7163
    11.6401
    15.5017
    12.4886
    13.6117
    12.6061
    10.5726
    10.7451
    12.9138
    11.0758
    10.9008
    10.1445
    11.5635
    10.1053
    12.3321
    12.4224
    13.1736
    12.0920
    12.8152
    14.7737
    15.3922
    17.8078
    13.8718
    14.8564
    10.8527
     9.9351
    11.7764
    13.1191
    14.3869
    18.7119
    12.7556
    18.0722
    22.1646
    21.8731
    21.4663
    19.4613
    18.3985
    18.8006
    19.3618
    23.3340
    16.5204
    18.4613
    16.8990
    23.2880
    18.8258
    16.5407
    21.6869
    15.4899
    12.1319
    11.9809
    10.6256
    14.4963
    13.4612
    14.2115
    11.3641
    14.1152
    13.0255
    16.3649
    14.4930
    16.3581
    14.5505
    11.8270
    10.1806
    14.8236
    13.7444
    15.6878
    14.1383
    12.4533
    10.3583
    18.1436
    15.9387
    12.0982
    10.5378
    13.9321
    12.8882
    14.7031
    16.3604
    15.1472
    13.6535
    15.6820
    12.8259
    15.9569
    13.1494
    13.2634
    12.9894
    14.5146
    13.6648
    13.3667
    13.9094
    11.2991
     9.3535
    14.5787
    12.9208
     6.5433
     9.2247
     8.5110
     7.5719
     6.6543
     7.7153
     8.6842
    10.0076
     8.4460
    10.1695
    10.6983
    11.0129
    10.4370
    14.2705
    15.5423
    14.3907
    11.2915
    13.3747
    14.5468
    14.5035
    13.7620
    12.7101
    16.4568
    17.5256
    15.6641
    16.0802
    10.5829
    12.7234
    13.6735
    15.0819
    13.6862
    16.4788
    17.7414
    15.8117
    20.4479
    12.1421
    14.2214
    19.6919
    15.1448
    15.0976
    17.6824
    16.2415
    15.9912
    14.8446
    17.7372
    12.9470
    17.9253
    21.0585
    15.5542
    17.9485
    17.1363
    15.5385
    16.3054
    15.3286
    12.1436
    12.0353
    11.7792
    12.4929
     9.9266
    10.1326
     8.8734
    14.6629
    11.2372
    13.3918
    13.1107
    15.0185
    10.6347
    17.4216
    13.2002
    13.6463
    15.0787
    15.7772
    16.6848
    17.9468
    20.2702
    17.3984
    18.2310
    14.7562
    11.5960
     9.5646
    10.4655
    10.7156
    10.0477
    11.7207
    10.8971
    11.6702
    13.9286
    14.8179
    16.5755
    12.3642
    12.8183
    13.1151
    16.7104
    16.0492
    14.1699
    13.1273
    15.6032
    13.8192
    16.7620
    14.2078
    15.6555
    13.1145
    13.9808
    13.6808
    17.2755
    15.0726
    16.7629
    17.7034
    20.6581
    19.9484
    24.3423
    22.2359
    21.6187
    20.9338
    26.9972
    22.8784
    22.4469
    21.9768
    23.1009
    23.1325
    19.6171
    24.6308
    21.9857
    28.8510
    23.4713
    23.8272
    25.9922
    15.8232
    16.2610
    20.6857
    19.6027
    13.5270
    19.1600
    24.7145
    25.4368
    20.8869
    20.4172
    15.5611
    12.2396
    10.8705
    12.1363
     9.5932
     9.2485
    12.5740
    12.5094
    13.9223
    15.0496
    13.5516
    14.1473
    13.0000
    13.1872
    13.1199
    11.9802
    11.3905
     7.8936
    11.3898
    10.7208
    11.7571
    10.0935
     9.8943
     5.5622
     9.0866
    11.1111
     8.6079
    13.1397
    14.8009
    12.2661
    11.8507
    13.9014
    12.1124
    11.2707
     9.1780
     8.4299
    10.5888
    11.7960
     7.4391
     7.2773
    11.1311
    13.8777
     8.8324
     6.1105
     8.8913
     8.8570
     7.8386
    11.9054
     9.7389
    13.6884
     9.4444
    12.5200
     6.9035
    10.6617
     6.7265
     6.1671
     7.4174
     6.5668
    10.4650
     8.6620
     6.0575
    10.3328
     8.1446
     9.1354
    10.2867
    12.1552
     8.2350
    12.1616
     8.3046
    11.7782
    11.1255
    11.3584
    13.3854
    15.6110
    21.4799
    17.4856
    12.8792
    12.8890
    11.0720
    10.1054
     9.0475
     6.7025
     9.2811
     7.4126
    10.8895
    13.4446
    11.3023
     7.8827
    11.4866
     9.5702
     7.1760
     9.7616
     9.4544
    10.0107
    11.6169
    10.7186
    13.0988
    16.7518
    10.4629
     9.2678
     9.0425
    10.1458
     7.2945
     8.4071
     9.5092
     9.3329
     9.5344
    11.0947
    11.2510
     9.5113
     9.2937
     7.9020
     8.1311
    11.1440
     7.9143
     9.2658
    10.1847
    11.5722
     5.7131
    10.4248
     8.1619
     9.0310
     7.3123
     8.6548
     9.1249
     8.2393
     8.3269
     9.9567
     8.2794
     7.9182
     9.0588
     9.5805
    10.1883
     8.4696
     9.8336
     8.7669
    10.0804
     7.5448
     8.3595
     8.8393
     9.3815
     8.0344
     7.6659
     8.3959
    11.4807
    10.1899
     9.7918
     8.2320
     7.4036
     8.7068
     9.4158
    10.4346
     6.9526
     8.2309
     8.4882
     5.6976
     8.2800
     8.0539
     8.6051
     7.7180
     9.6870
     9.0360
     6.4723
     7.6008
     7.2890
     7.4444
     8.5547
     8.8813
    10.9882
    12.8016
    11.2715
     8.2201
    12.8525
    10.5330
    11.4829
    12.5350
    10.6020
     7.8024
     9.4563
    10.6621
    12.7913
    13.4451
    10.8746
    10.0405
     8.2418
    11.3469
    13.4923
     8.8495
    14.0906
     7.7952
     8.5998
     8.9405
     9.5913
     9.6176
     9.4718
     6.3839
     7.5816
     9.0824
    10.7577
    11.0607
     6.4430
    14.8715
    12.1658
     9.5832
    11.9481
    12.1696
     9.9206
    10.8587
    10.1632
    13.5868
    12.4577
    14.2147
    14.7219
    23.1737
    22.0860
    14.2891
    16.3030
    16.8246
    16.4543
    16.1461
    15.6559
    17.7974
    11.9277
    15.9563
    13.9554
     9.3564
    10.3042
    10.6615
    13.8214
    12.3055
    14.3417
    13.3369
    11.5567
    13.4314
    12.4162
    15.1396
    15.1603
    15.0663
    15.0616
    15.8951
    13.2492
    16.5047
    16.6083
    16.8946
    13.2984
    13.0934
    11.6443
    16.4440
    12.6159
    13.6639
    14.3386
    14.9679
    16.9780
    18.0179
    13.3494
    17.2017
    17.2218
    18.1705
    13.0064
    18.2966
    18.4367
    16.1833
    21.3097
    19.3451
    25.7787
    23.2626
    19.1119
    20.4801
    10.8597
    14.1923
    16.2850
    15.1094
    16.5728
    21.3535
    18.1969
    19.7741
    18.9038
    17.8683
    20.1551
    21.4591
    14.2886
    18.7301
    13.7762
    15.8193
    17.2377
    11.5866
    15.9965
    12.9650
    13.1518
    15.6155
    11.8805
    17.5462
    16.7208
    14.3410
    14.7812
    14.0368
    12.8160
    22.0267
    13.1941
    12.3732
    13.7651
    14.0527
    13.0541
    10.7218
    11.9859
    12.6684
    11.0962
    13.2982
    12.5564
    12.0497
    12.4605
    11.7488
    10.0704
    12.5051
    12.0754
    10.5812
    14.0637
    14.7231
    11.0628
    13.0341
    13.2389
    14.8815
    10.5329
    13.3648
    12.4617
     9.2506
     9.6137
     6.7048
     9.6186
     9.6373
     4.7806
     8.8049
     9.9399
     7.8402
    11.6815
     9.3054
    11.0069
     9.3642
     9.8224
    12.2922
     6.8254
    11.7475
    14.9954
    12.0885
    14.0515
    13.7804
    14.3057
    12.0571
    13.5587
    13.9292
    15.8007
    14.6342
     9.4053
     9.2524
    11.3532
    15.1689
    13.2332
    18.2415
    15.6599
    18.4061
    16.3997
    20.3319
    19.5753
    21.7765
    21.3866
    18.4217
    20.7709
    15.5187
    18.5336
    20.2721
    18.3298
    16.9456
    16.1213
    17.6750
    17.2177
    11.8417
     8.2747
    16.5628
    16.5942
    22.2612
    19.9977
    16.5309
    11.7215
    21.9183
    20.6056
    24.3269
    23.6926
    22.6747
    25.3581
    24.9861
    21.1140
    20.8415
    23.7004
    22.2251
    20.0992
    23.3373
    21.4861
    20.1176
    22.0162
    23.3886
    21.3734
    21.1666
    20.8398
    23.3521
    22.4553
    25.1532
    20.2205
    19.7287
    22.5607
    19.8509
    21.1452
    22.0091
    21.0140
    18.9480
    24.3418
    19.2752
    19.5086
    18.7731
    18.7927
    19.6044
    18.6304
    22.0511
    21.6857
    21.6602
    22.3414
    20.6722
    22.7188
    19.6808
    20.5346
    21.5551
    21.4722
    19.6772
    22.4082
    20.4306
    19.9293
    19.4645
    21.5512
    21.6550
    21.3181
    20.5160
    24.5280
    23.8238
    23.4643
    22.8029
    25.5056
    23.0035
    26.9437
    27.0553
    28.1320
    22.9056
    27.6074
    27.2874
    26.1884
    25.3752
    21.9976
    23.8117
    22.6883
    23.5280
    20.6109
    21.8646
    25.1316
    25.6678
    24.8753
    25.9629
    22.0879
    24.5794
    23.9642
    27.3806
    22.0368
    21.9848
    23.0328
    23.2667
    21.9428
    22.4701
    24.4629
    22.9932
    21.9865
    24.6731
    23.6086
    22.4983
    21.7444
    21.5795
    23.7364
    22.8265
    20.8416
    22.8697
    28.8369
    26.9726
    26.1910
    26.0526
    25.5542
    27.6308
    25.4984
    24.5350
    30.6246
    26.8114
    24.5089
    27.7794
    24.0955
    23.3886
    26.0330
    27.0475
    22.0876
    25.9862
    24.5030
    26.5697
    27.3766
    23.9625
    27.5286
    26.4450
    29.1315
    29.6289
    28.5303
    24.7561
    22.9380
    23.1565
    24.0847
    22.5174
    24.7287
    27.7307
    25.7831
    23.6914
    24.3057
    24.8832
    23.4548
    19.1646
    26.8583
    26.3583
    29.7546
    30.9364
    30.2527
    33.6428
    25.6672
    29.2282
    27.7933
    30.4385
    33.7037
    30.5041
    30.6569
    25.9743
    25.1197
    26.2562
    27.4669
    24.6823
    23.9409
    26.5290
    28.3487
    25.8171
    23.8481
    25.1831
    24.4216
    23.9827
    29.6963
    26.0696
    28.7747
    29.6715
    29.3179
    27.4338
    27.3148
    26.5330
    25.5250
    28.8876
    26.7214
    28.6291
    28.8746
    29.0652
    25.3956
    27.3311
    28.4824
    22.1449
    21.4599
    18.1323
    23.2945
    26.8124
    23.0421
    22.6417
    23.0497
    22.4195
    23.9790
    27.9404
    28.7508
    28.8356
    28.5454
    28.6761
    25.1672
    26.4121
    25.4912
    24.8378
    23.3866
    23.8555
    30.1675
    29.0852
    33.3633
    29.7266
    29.4544
    26.1876
    19.6498
    24.5064
    23.1145
    20.3128
    23.2262
    27.4954
    21.4486
    23.8812
    20.0863
    25.6968
    27.4526
    28.3545
    22.5805
    29.2252
    28.2287
    28.3982
    24.6459
    27.0081
    26.2304
    26.4779
    27.4284
    28.2830
    26.7897
    28.0783
    27.0417
    31.1558
    28.8718
    28.2960
    28.9119
    27.5614
    27.0072
    29.3415
    24.2682
    25.9249
    29.6268
    28.4673
    27.8803
    31.7980
    27.4661
    28.3869
    28.2825
    29.4692
    28.4978
    27.2663
    28.3204
    24.4199
    26.5856
    24.7229
    23.7304
    25.0092
    27.4732
    23.7894
    24.7645
    22.8080
    25.6802
    21.0194
    20.8999
    21.7521
    24.3001
    23.6551
    25.7534
    25.3606
    24.0278
    24.9382
    25.7052
    27.0059
    28.2904
    25.5903
    25.4294
    25.6174
    24.5191
    28.2305
    26.4789
    29.6300
    28.8805
    28.4947
    30.4491
    29.7060
    32.9233
    26.0448
    30.8295
    29.8341
    29.0887
    25.9730
    26.7399
    26.9778
    24.4627
    25.6104
    25.3512
    24.0628
    28.2259
    22.4358
    24.2545
    23.9040
    29.3992
    28.1956
    27.9514
    22.8856
    25.4160
    22.4554
    23.2908
    25.3780
    26.1545
    27.0619
    27.7607
    24.0583
    24.0099
    23.4697
    26.6601
    18.6727
    21.3187
    23.2085
    26.4114
    26.2053
    25.2182
    24.0436
    23.1477
    22.7436
    23.1633
    22.6926
    23.8202
    24.6683
    19.8844
    26.7114
    23.6327
    22.8085
    24.1657
    24.7333
    26.5732
    24.7424
    25.1558
    25.2025
    21.1716
    24.5892
    22.4170
    27.1245
    29.8672
    24.7814
    32.3346
    31.9791
    30.3370
    27.3933
    30.0400
    29.4088
    28.0939
    29.3195
    31.0450
    37.0982
    31.9670
    27.6741
    30.1396
    28.2928
    27.3317
    31.0046
    28.9682
    26.4285
    29.2535
    27.5910
    25.8636
    22.7508
    26.8260
    25.0940
    25.6996
    29.7872
    28.5225
    26.1051
    27.8787
    25.7927
    26.1107
    28.5695
    24.3214
    26.1507
    26.7465
    22.8672
    35.1806
    31.9316
    28.9248
    27.3325
    30.2708
    29.7484
    26.7798
    29.4951
    30.3249
    29.7633
    29.0122
    25.3370
    24.9313
    26.3927
    27.9206
    24.6264
    25.7751
    26.6148
    29.0196
    28.2828
    30.1020
    28.2964
    31.0927
    24.9808
    26.9443
    29.9771
    28.5239
    27.3808
    31.2689
    30.1216
    29.4209
    27.7847
    30.3907
    29.2998
    29.3818
    26.8906
    29.5136
    28.6869
    32.4700
    30.9529
    31.9366
    29.0956
    29.1764
    29.2678
    29.2917
    28.4726
    28.2841
    28.3142
    29.9482
    28.6669
    28.9528
    31.2759
    30.3770
    31.0548
    27.8417
    23.9575
    28.1581
    25.0696
    26.8020
    31.5501
    29.5298
    28.0643
    28.7386
    31.0601
    31.6737
    32.2622
    29.0825
    30.0459
    36.4695
    28.3188
    28.8404
    27.1994
    32.3436
    32.5927
    30.2545
    31.5758
    31.3495
    30.8899
    30.8071
    30.0095
    35.2508
    35.8220
    31.9137
    32.0551
    31.0433
    31.4554
    29.3911
    30.6721
    36.1322
    28.2941
    28.5027
    30.0187
    27.3155
    27.9387
    29.1137
    30.0679
    29.1435
    27.1604
    28.1394
    31.0852
    29.4098
    29.7164
    32.6318
    28.7984
    30.0182
    29.5663
    29.0058
    31.2582
    29.8874
    29.2780
    29.5235
    30.9290
    32.6295
    31.6287
    34.0321
    30.5750
    33.7726
    31.9340
    32.2320
    28.6534
    29.3757
    32.0393
    28.5884
    29.1160
    27.0894
    27.9580
    24.1995
    28.8887
    29.7088
    29.9048
    28.6276
    30.5794
    26.4249
    26.5696
    28.1763
    29.1195
    30.6701
    31.6259
    28.0085
    30.4251
    28.2345
    28.4756
    27.2851
    26.4206
    28.8910
    27.7394
    29.0235
    26.9616
    26.5576
    29.9680
    25.0079
    28.2101
    28.5647
    30.3020
    30.9422
    30.3551
    30.8027
    33.3485
    29.8213
    31.1076
    33.8661
    31.8265
    31.5858
    33.0270
    34.4584
    31.3158
    31.6654
    30.4134
    24.1873
    28.3055
    32.5535
    31.2388
    32.5251
    30.4616
    33.3190
    33.3600
    26.3756
    31.7604
    24.9496
    28.8494
    25.1003
    26.2642
    29.7588
    28.0135
    26.9246
    25.7312
    27.4828
    28.2854
    29.8136
    24.9982
    26.8110
    25.4993
    26.5118
    24.8452
    27.5610
    24.9822
    24.8841
    28.3405
    25.3393
    25.3613
    27.9117
    24.4759
    25.0652
    24.9434
    28.1899
    26.7047
    27.3285
    26.8459
    30.0403
    28.4950
    28.6294
    26.2943
    22.7706
    22.6070
    24.3626
    26.1969
    27.5977
    25.3892
    27.2618
    24.5290
    27.1750
    26.5475
    24.5493
    25.0797
    24.5732
    23.9998
    25.2018
    29.5182
    27.0631
    29.5133
    29.3914
    29.1840
    28.4489
    24.8041
    27.5907
    27.9094
    27.6606
    25.6879
    27.0315
    27.3219
    29.7804
    26.3974
    27.0797
    28.5601
    25.6290
    22.8639
    25.7474
    28.6355
    28.6841
    23.9616
    26.2363
    29.8275
    27.8422
    30.8937
    30.2313
    29.1752
    27.3481
    29.0621
    28.9848
    31.3666
    30.8373
    28.0542
    29.9049
    29.7488
    26.5667
    29.1142
    30.9181
    26.8879
    27.0241
    27.1521
    26.7395
    28.7392
    26.8919
    28.4546
    27.4254
    25.9948
    29.3175
    29.8667
    31.3629
    32.0237
    31.8338
    26.5810
    30.6304
    27.2155
    24.5245
    28.0553
    24.2844
    26.9753
    23.1479
    21.3594
    23.0164
    22.7768
    26.2486
    26.3123
    24.9140
    25.3048
    27.5381
    28.6644
    26.7128
    28.6461
    26.9427
    27.8994
    31.4219
    30.8860
    28.7108
    30.5988
    27.9988
    28.2881
    27.4960
    32.1343
    30.0957
    27.9053
    30.1408
    30.3186
    27.4585
    30.2188
    28.9673
    30.9761
    30.2089
    29.5508
    30.1150
    28.7915
    33.4339
    31.6500
    30.6945
    32.2819
    30.2367
    31.0282
    29.5638
    28.7810
    29.6655
    29.7747
    30.5075
    32.9741
    31.9475
    32.3260
    30.4654
    26.5708
    27.7238
    30.7265
    28.4749
    29.3155
    30.7037
    27.7306
    26.3265
    30.0480
    31.8651
    31.8062
    30.6469
    35.1281
    31.2698
    30.7560
    31.4503
    31.0206
    31.9964
    37.9821
    36.3453
    34.7611
    36.5319
    32.3093
    31.3063
    36.2661
    31.7057
    26.6403
    31.2391
    30.9391
    32.3072
    37.1457
    33.0985
    33.6301
    34.9978
    34.2887
    36.0107
    35.8581
    33.9197
    31.1572
    30.1653
    34.0747
    32.7507
    27.5052
    33.5729
    33.9718
    34.5292
    23.7005
    25.0067
    30.0948
    27.9863
    23.6652
    33.4203
    30.3843
    32.5271
    31.3688
    31.0020
    32.6200
    31.2218
    33.6788
    34.9620
    32.7072
    29.7401
    32.4446
    33.8557
    30.8039
    30.0117
    30.0865
    33.1150
    28.1808
    28.3678
    32.0567
    30.7169
    33.0934
    31.7012
    30.2348
    29.5728
    30.3223
    27.0598
    26.2608
    24.9799
    22.6460
    29.8552
    28.4477
    30.2522
    30.4663
    30.5928
    26.9736
    27.7950
    30.3655
    29.1717
    25.5454
    26.1882
    30.6719
    32.2382
    29.2426
    27.2789
    30.6727
    31.0823
    28.2192
    32.1970
    26.3454
    27.8737
    26.5590
    30.4363
    28.0750
    26.0436
    26.7922
    26.4647
    25.1501
    30.1268
    31.6974
    28.3440
    31.0170
    29.1778
    31.6046
    29.7410
    26.3528
    29.2480
    27.8530
    29.7001
    30.1467
    30.0823
    29.0182
    30.4943
    30.0699
    34.3749
    30.3011
    29.6498
    31.5392
    32.0791
    36.3456
    37.5723
    34.7455
    34.5545
    39.7726
    35.1206
    35.2927
    26.7198
    28.4041
    31.1869
    34.6094
    31.6510
    31.5614
    30.1981
    29.0582
    30.9203
    32.1899
    32.4795
    30.8354
    29.3141
    28.1209
    30.6276
    33.8195
    29.9345
    32.0023
    31.4938
    27.9529
    31.0085
    29.1355
    31.3188
    31.8818
    29.0851
    33.8934
    29.2004
    28.5132
    31.5758
    29.0776
    30.8880
    27.3715
    28.8069
    30.5982
    29.9373
    28.7776
    34.1667
    34.4807
    30.7472
    30.1135
    30.6193
    30.8619
    33.1189
    28.5595
    33.5284
    27.2483
    30.3733
    31.1779
    30.6126
    30.4895
    30.7803
    30.1702
    30.9686
    29.3766
    25.9500
    24.2910
    27.4789
    25.0456
    25.7827
    37.1751
    32.4606
    30.3631
    29.0833
    31.7335
    26.5759
    27.2172
    29.3299
    26.3428
    27.8125
    29.1300
    29.0486
    31.8952
    31.8322
    26.7762
    30.2201
    24.7623
    28.9804
    23.7023
    26.1083
    30.9757
    31.6922
    29.3158
    27.8400
    29.3673
    24.6677
    28.6759
    25.5408
    29.6609
    30.7300
    30.5979
    27.8474
    24.8115
    29.1786
    30.1974
    26.8252
    28.1441
    27.5444
    26.5891
    31.5885
    32.4809
    30.2764
    29.0475
    26.1713
    23.5632
    24.8444
    28.0025
    27.0461
    27.7019
    28.3271
    24.6721
    21.4772
    22.9389
    28.1164
    29.8158
    24.4900
    31.4846
    28.6253
    26.6309
    29.1399
    28.7814
    32.4328
    33.1967
