# Supplementary material for: Mechanistic models of asymmetric hand-over-hand translocation and nucleosome navigation by CMG helicase
Source: Nat Commun. 2025 Nov 21;16:10304. doi: 10.1038/s41467-025-65232-x (PMC12639105; doi:10.1038/s41467-025-65232-x)
Supplement: Supplementary file 18 — Source data [file 41467_2025_65232_MOESM18_ESM.zip › SourceData/SourceData/Fig3G/polyAT/mindist_lagging_and_loop_traj003.dat]

# Distance
    23.8310
    25.2535
    24.9832
    25.0789
    24.6616
    28.8248
    22.6935
    26.3383
    25.9246
    24.7121
    21.9589
    21.7139
    26.4197
    25.4411
    26.5615
    21.7525
    23.4721
    21.1839
    23.2771
    23.3133
    20.3719
    23.0482
    21.7517
    21.8863
    21.7853
    23.1148
    26.5304
    24.1131
    22.1832
    21.9056
    24.3544
    20.5537
    23.3503
    21.5177
    19.5908
    20.6032
    21.1296
    21.1078
    23.5649
    21.5008
    22.2532
    24.6643
    22.1313
    22.7689
    22.6382
    19.9838
    25.3742
    21.3599
    22.5277
    22.3363
    22.9464
    21.7315
    22.0141
    22.3275
    23.4974
    22.7583
    22.4903
    23.7632
    28.1224
    23.9990
    24.6338
    27.3325
    27.6351
    31.4497
    33.8088
    30.8693
    27.6617
    27.5298
    30.5742
    27.1992
    26.4228
    25.8879
    26.3812
    25.6313
    28.4170
    25.6169
    27.8234
    31.5822
    28.2416
    28.1065
    26.6106
    24.0816
    31.6790
    28.6974
    24.4295
    25.2501
    25.2674
    26.2388
    26.4813
    27.3481
    28.0308
    31.7230
    24.8951
    27.6455
    29.6535
    27.5462
    28.3785
    26.2948
    22.0141
    22.2596
    25.4963
    22.1988
    22.2159
    22.0468
    24.0669
    24.6059
    19.1983
    23.0757
    21.2797
    21.0072
    22.6991
    22.8640
    22.2135
    22.4941
    22.7398
    22.4070
    23.6992
    22.3305
    22.0885
    22.9935
    21.9050
    21.9582
    20.7390
    21.4899
    21.3934
    21.8190
    22.7375
    21.0307
    21.4260
    25.7019
    24.2017
    23.1680
    19.4157
    22.8795
    18.3142
    19.5808
    21.4424
    21.3712
    22.4473
    21.5830
    20.8503
    20.2130
    21.9543
    20.5236
    22.6527
    20.2280
    23.4372
    21.9755
    23.8426
    23.7993
    23.8840
    21.9641
    24.0761
    23.0244
    24.9980
    20.5089
    23.4756
    22.8913
    22.6337
    23.0293
    23.3761
    24.9996
    24.9634
    26.1955
    23.8238
    25.6440
    24.9031
    22.4587
    22.9403
    24.9643
    23.4613
    21.4124
    28.0073
    26.1687
    24.5784
    21.5416
    24.4366
    26.6378
    23.6787
    24.2411
    26.0382
    26.0305
    27.8432
    25.3179
    30.8459
    36.3608
    33.4122
    27.9649
    27.2575
    28.7589
    30.3483
    29.2392
    27.4165
    29.0279
    24.0540
    27.2007
    25.3987
    27.6620
    26.9097
    25.4892
    22.9496
    22.8733
    19.5730
    22.2159
    25.3626
    23.2152
    19.0217
    21.6414
    24.4292
    23.3972
    28.4424
    23.2435
    25.7242
    24.2032
    30.8287
    23.6943
    26.3158
    23.5847
    23.8560
    29.0517
    30.1949
    26.6743
    25.5850
    27.7096
    23.4909
    31.3028
    29.9382
    32.5212
    27.7181
    29.3955
    22.8671
    29.2985
    24.1798
    23.5269
    22.8746
    23.4177
    21.6165
    21.9474
    22.7174
    25.6946
    26.4891
    21.1468
    20.7596
    20.2087
    21.4310
    21.3578
    23.9276
    23.2515
    20.1906
    24.2045
    23.2133
    25.4793
    21.3249
    20.6240
    22.0846
    23.2199
    22.7356
    24.7714
    21.1742
    19.7617
    24.5150
    23.0612
    23.0940
    21.7197
    23.0539
    23.4403
    23.1178
    24.6681
    23.2834
    24.9977
    22.4773
    24.7918
    28.5815
    25.7364
    24.5787
    25.9058
    26.6855
    25.9013
    23.3322
    25.7122
    23.6420
    29.8122
    27.4253
    27.4964
    28.6860
    29.7064
    29.0223
    28.9443
    36.4599
    32.0033
    30.1137
    24.5083
    26.8415
    24.4277
    24.5237
    24.7206
    24.6165
    26.3168
    23.7182
    26.0579
    27.2609
    24.7335
    23.8581
    25.2776
    31.8550
    27.0485
    24.4779
    22.6041
    26.6199
    25.1973
    25.9489
    24.2964
    24.2314
    25.1059
    28.5240
    25.7967
    28.5356
    27.0415
    30.0423
    30.1157
    27.6297
    27.4363
    31.8778
    29.1800
    28.3792
    28.6145
    29.1164
    32.2001
    28.9805
    30.4652
    26.2338
    29.1545
    26.0012
    28.8431
    27.3978
    27.0332
    24.0030
    20.7903
    22.9515
    22.2231
    27.1180
    27.2220
    24.3136
    24.5573
    25.4248
    29.0262
    24.7445
    24.3603
    21.1797
    23.3385
    25.9753
    25.1632
    26.6901
    26.3517
    24.5715
    19.8822
    22.0817
    22.5445
    24.3677
    24.0279
    29.6314
    21.5828
    24.8321
    24.0373
    25.9466
    25.4129
    24.0867
    21.7607
    26.9954
    26.8638
    26.4553
    25.8576
    26.9162
    31.3123
    29.1243
    31.3940
    28.7047
    25.3126
    28.3757
    27.3527
    23.2310
    26.6705
    26.9264
    25.6727
    23.9485
    25.4394
    26.6058
    24.8836
    27.2538
    27.5079
    28.0341
    26.2899
    24.7046
    22.2122
    29.1268
    27.6660
    30.7579
    29.4957
    26.2560
    24.5887
    23.0998
    24.6955
    26.1411
    28.5024
    28.4022
    28.9929
    29.8586
    29.7472
    30.5225
    31.1426
    29.0256
    29.5299
    31.3739
    28.8525
    27.1633
    26.3295
    28.9919
    26.2842
    32.6346
    32.3122
    32.1184
    29.6595
    26.7014
    28.8988
    31.8933
    27.6969
    33.0031
    31.4434
    30.2222
    23.5529
    21.0793
    22.8052
    23.0227
    22.2792
    24.7201
    29.6628
    25.9535
    22.8437
    24.3346
    23.8310
    26.4767
    26.6708
    28.4055
    27.3130
    28.6818
    29.6516
    30.0224
    26.0567
    24.4210
    28.2267
    28.9426
    26.0814
    26.3727
    28.0002
    27.1242
    27.5456
    23.3007
    25.8884
    24.9785
    25.0132
    25.7964
    25.8486
    27.1864
    22.5537
    21.2164
    25.1035
    28.7671
    27.4764
    25.2648
    23.7098
    24.7319
    24.6742
    24.6492
    25.3328
    24.7169
    22.0547
    23.7676
    21.9559
    26.2689
    24.9948
    22.6642
    26.7608
    24.3202
    25.0383
    26.2895
    24.3383
    28.2108
    32.1170
    28.0604
    26.8702
    32.6620
    28.7499
    26.6733
    25.7182
    29.5391
    26.9502
    27.4684
    24.2181
    26.2333
    22.3393
    24.2711
    24.7839
    24.1520
    23.4673
    24.7867
    23.5632
    23.7517
    26.0589
    27.4322
    23.1046
    24.6485
    27.3517
    27.1041
    28.3963
    24.8884
    27.4740
    25.8531
    24.7460
    23.9981
    26.9406
    27.6067
    23.5562
    27.6598
    27.9671
    26.0216
    25.6573
    23.0716
    28.0469
    27.0908
    27.6167
    28.4925
    23.8446
    28.6869
    24.4815
    25.1139
    28.7520
    28.3407
    26.1712
    26.7223
    24.9686
    26.2042
    25.0385
    24.9119
    27.6319
    26.1659
    27.0828
    27.9622
    27.8810
    32.6752
    23.9950
    23.7150
    24.5864
    22.3295
    24.6529
    24.0145
    21.9301
    27.9035
    27.8892
    27.5041
    30.1794
    28.2147
    29.2668
    27.9054
    23.9826
    30.6612
    26.2593
    26.5558
    30.3242
    28.3605
    29.6537
    27.5616
    27.9904
    27.9516
    29.9493
    28.5632
    28.3043
    25.9205
    26.9230
    27.4454
    29.6584
    26.6558
    25.7471
    26.6794
    27.9748
    30.0879
    31.9289
    24.5351
    22.1313
    24.4959
    28.8379
    26.7359
    26.0727
    27.5885
    26.1500
    22.8065
    24.5264
    29.6286
    34.0604
    30.2798
    27.0236
    29.2099
    30.0006
    33.6130
    29.4301
    32.2386
    31.5748
    31.8519
    35.9749
    34.5823
    38.7862
    31.1968
    26.1127
    29.7806
    31.2852
    31.9063
    32.3236
    31.1056
    33.1226
    29.7911
    26.0095
    29.1838
    27.4899
    26.8286
    25.6286
    25.8808
    24.3226
    25.4944
    24.3847
    24.8725
    26.6159
    24.9249
    22.9147
    27.0616
    26.9957
    27.7745
    24.9457
    24.9438
    26.2199
    23.7360
    25.0078
    25.6172
    27.1383
    25.4514
    24.6783
    26.2436
    24.1692
    24.1166
    23.6344
    24.9995
    20.5750
    25.5467
    24.6889
    24.8720
    23.1960
    24.9177
    24.4790
    25.7287
    24.8476
    24.2924
    25.4282
    25.6510
    22.6514
    24.5043
    23.7820
    23.6565
    25.9818
    28.4620
    28.7861
    33.2560
    34.0572
    29.5585
    34.1028
    25.3747
    23.6694
    22.9840
    26.1552
    24.8268
    29.5428
    25.9278
    29.1454
    25.1231
    21.5426
    27.8282
    25.1595
    26.0694
    27.0825
    25.8849
    23.6022
    25.0735
    21.2335
    19.2487
    23.0394
    22.8774
    18.7816
    23.0501
    24.0112
    21.9292
    23.5195
    24.9495
    26.7909
    27.5160
    28.4411
    29.4381
    28.3430
    28.2051
    30.4046
    28.6514
    31.0146
    23.7801
    26.3864
    26.0362
    30.2441
    33.2697
    30.3083
    28.1153
    31.6409
    24.7191
    28.0769
    27.2475
    28.9434
    25.1590
    30.4567
    26.7297
    26.7070
    27.8461
    27.5395
    26.4897
    26.6183
    30.0172
    26.8226
    26.4823
    27.4751
    27.3109
    30.5844
    29.6897
    29.2621
    27.1375
    28.1030
    27.1135
    27.4734
    28.4513
    27.1073
    28.3359
    27.6447
    29.4698
    29.2126
    27.3348
    25.5647
    30.7120
    27.6348
    27.0057
    26.2254
    24.7500
    26.7585
    26.9002
    27.6697
    23.5332
    23.0355
    21.6919
    22.4406
    23.3051
    27.4431
    28.1703
    23.8726
    23.4820
    20.2312
    22.5743
    29.5907
    24.7899
    24.9490
    26.5062
    28.8821
    27.7549
    27.6210
    25.6887
    26.1681
    24.4424
    27.1125
    28.9430
    29.2642
    26.4798
    28.2601
    32.4781
    31.7756
    29.0706
    31.5446
    27.6187
    29.7314
    25.8061
    22.6837
    23.6660
    25.0230
    26.3050
    26.5885
    25.8231
    26.5572
    25.1258
    30.4317
    29.8451
    26.6809
    23.8560
    25.1242
    25.8568
    27.2466
    25.7698
    28.1780
    26.9076
    26.6441
    26.0722
    28.0194
    27.1129
    26.6796
    25.7976
    24.7868
    23.9850
    23.0989
    26.3256
    27.2655
    28.3218
    33.0964
    31.3232
    26.8934
    26.3470
    24.4055
    22.7052
    31.4339
    26.6449
    27.5272
    27.1932
    29.4214
    27.1766
    26.4305
    22.8359
    21.8708
    22.7727
    23.7692
    24.4345
    19.6328
    20.7164
    21.8629
    19.8359
    21.2632
    21.3147
    23.5356
    30.5107
    24.9947
    28.9544
    27.2814
    30.3046
    27.2473
    24.4425
    26.1531
    25.9484
    26.0356
    26.8556
    19.1688
    20.3965
    22.8814
    20.5590
    19.3639
    21.5081
    23.8413
    22.8309
    27.3662
    31.5147
    28.6533
    24.7029
    25.1277
    24.4406
    22.5233
    25.5254
    22.3927
    23.4289
    23.3909
    28.3877
    32.1263
    28.1121
    24.2158
    22.9336
    27.8548
    31.5035
    27.8616
    26.1890
    30.9506
    33.0126
    30.3773
    28.2610
    25.7332
    27.2852
    26.4237
    29.5779
    28.5264
    27.7983
    31.7970
    25.5176
    33.4954
    28.1616
    24.0625
    25.0347
    25.8929
    24.3581
    27.8977
    20.9441
    25.0635
    24.9973
    23.1851
    24.6514
    26.0271
    25.4858
    27.5410
    25.5952
    23.3530
    21.0404
    21.2948
    23.1145
    23.5418
    21.9031
    27.9216
    25.1141
    24.3572
    24.3140
    24.5617
    26.6416
    23.7215
    26.8805
    28.3290
    26.8596
    27.1782
    23.4557
    26.1328
    28.1204
    25.7089
    26.7770
    27.1240
    27.0666
    27.6661
    30.7181
    26.0069
    27.4421
    27.0372
    25.6012
    27.0340
    27.2304
    30.2940
    28.2128
    28.6732
    27.5344
    28.9320
    27.1447
    28.1280
    26.9108
    26.5126
    30.3034
    27.9136
    28.8785
    24.9878
    26.7301
    27.4519
    26.9972
    26.0710
    24.1446
    26.6363
    27.7298
    29.9546
    28.2038
    30.2421
    27.0758
    28.1051
    28.8848
    30.5488
    29.9885
    36.3712
    34.8257
    26.3138
    28.4702
    33.8983
    32.3573
    30.8421
    31.4067
    30.3310
    37.1729
    32.2615
    36.6301
    35.7571
    32.2349
    29.8014
    30.4587
    34.2151
    35.9486
    31.2741
    30.3102
    30.3271
    33.1724
    37.4848
    34.2554
    34.3842
    33.2822
    29.7353
    29.5419
    32.5007
    30.3546
    33.6271
    27.0334
    25.4105
    26.5092
    27.3746
    29.3367
    35.2428
    26.5632
    25.7762
    35.5924
    28.9952
    28.1247
    33.0236
    33.8208
    32.9201
    20.8800
    27.0403
    28.6812
    26.3233
    23.5057
    25.1819
    27.3814
    31.4996
    31.6020
    28.0647
    26.6578
    26.8053
    27.6626
    30.3622
    29.7981
    29.7076
    32.3623
    28.3635
    23.4950
    17.4063
    16.4971
    23.8944
    19.7751
    28.0267
    26.1639
    21.0689
    28.3554
    25.5142
    25.6192
    25.4298
    20.3270
    25.3208
    27.3674
    26.4739
    23.4581
    23.2809
    24.2366
    22.5423
    25.5996
    24.5278
    30.9991
    28.9243
    17.9248
    22.9054
    15.5275
    25.8250
    24.2508
    26.4043
    25.2487
    26.4193
    28.4060
    27.5250
    28.9117
    28.7451
    31.9781
    29.6261
    22.0107
    27.9908
    26.8758
    26.2050
    19.8325
    24.3933
    27.3136
    27.2557
    28.5208
    24.7129
    23.9642
    26.3847
    29.7198
    25.8149
    28.4268
    25.7801
    23.4037
    26.3944
    27.9403
    29.2927
    18.8002
    21.7626
    19.4514
    19.7791
    23.9049
    18.3602
    23.9442
    23.5711
    25.0881
    22.5187
    21.1594
    23.1429
    25.1677
    24.1634
    25.5844
    25.5596
    26.9279
    26.5913
    24.0767
    22.2368
    25.5525
    26.3630
    26.9466
    27.1656
    26.2300
    24.8924
    28.0893
    29.8911
    27.0347
    25.9751
    27.8342
    29.1995
    29.3626
    27.1840
    26.2223
    26.5444
    30.1778
    25.3134
    24.0313
    24.3664
    25.7097
    25.5412
    26.0194
    25.6115
    24.3575
    19.8138
    24.3976
    23.8846
    22.7264
    26.5833
    24.2212
    28.1811
    30.8605
    27.8786
    29.3715
    27.0303
    29.9893
    29.4801
    25.6431
    29.6021
    27.4122
    28.9113
    26.6865
    24.9047
    27.1925
    31.3530
    28.6292
    28.4810
    29.9858
    33.0213
    32.4397
    29.1609
    29.4126
    27.5314
    28.8048
    33.2157
    26.4994
    27.1755
    28.4697
    27.4970
    27.0287
    26.9082
    24.1416
    29.7937
    25.0576
    27.1651
    26.4334
    23.5104
    21.9019
    26.6641
    28.1945
    28.0503
    27.6820
    28.6366
    28.3223
    27.1906
    31.5656
    29.8791
    27.6786
    31.0056
    26.7596
    24.3229
    26.1213
    31.1371
    25.6273
    24.9554
    28.6766
    27.0737
    29.8893
    23.3780
    29.8559
    29.9564
    30.2254
    25.2412
    20.7234
    21.7000
    24.4293
    25.1778
    25.9393
    25.4470
    26.0570
    33.4621
    24.8720
    24.3616
    27.1733
    24.6499
    24.3513
    24.4470
    28.1237
    26.5946
    23.6833
    27.0309
    27.2623
    23.7690
    27.8888
    24.3208
    27.6612
    26.9804
    23.9423
    23.0630
    26.6734
    23.3031
    25.7551
    25.6338
    29.0019
    28.9277
    28.5519
    27.5425
    27.5125
    21.5385
    26.6264
    22.7989
    25.0565
    23.3425
    23.9742
    27.8668
    25.0461
    27.3793
    24.8171
    19.2349
    21.6321
    23.0997
    29.4504
    26.2863
    26.5790
    24.3273
    24.9431
    28.0676
    27.1387
    29.1255
    25.7071
    28.4542
    29.6110
    27.7554
    29.7997
    25.6777
    25.6854
    27.1065
    26.3475
    28.0603
    24.7904
    25.6864
    23.4421
    25.8818
    26.5421
    29.2842
    26.0837
    29.8026
    28.6637
    24.9923
    22.4718
    27.1996
    22.7742
    23.3168
    28.2825
    26.2892
    26.6461
    20.1840
    27.2116
    25.8834
    17.1767
    20.6811
    20.8364
    18.5738
    21.8469
    20.4954
    23.2792
    25.9044
    24.4650
    27.0707
    25.4034
    22.2359
    25.6467
    24.2740
    24.6904
    27.4901
    26.2352
    23.5708
    21.8386
    24.0190
    24.5535
    28.2131
    22.4563
    22.4794
    24.2897
    26.5358
    27.7131
    26.9679
    24.2548
    29.5041
    27.2394
    22.4336
    17.9043
    29.4972
    29.7395
    33.3748
    28.8989
    31.0372
    29.5930
    33.6749
    26.7550
    25.0912
    28.7091
    30.2313
    27.6317
    22.4115
    27.8314
    23.7970
    26.9122
    28.8878
    28.7715
    25.7103
    25.2111
    27.0884
    25.1483
    27.9449
    26.1424
    25.6529
    24.5914
    26.5197
    24.5538
    26.5733
    24.9223
    19.3425
    25.8345
    28.3599
    27.8104
    22.8351
    26.0462
    26.8170
    25.5987
    23.6173
    25.2626
    27.0922
    24.9795
    27.8334
    28.4396
    24.5328
    21.5432
    25.1512
    22.3190
    25.8249
    26.2753
    26.8070
    25.4611
    23.4958
    26.2172
    25.4571
    29.7627
    25.3764
    25.6436
    27.2465
    23.0879
    21.2963
    23.6226
    23.2701
    22.2647
    25.6884
    20.8870
    25.2489
    26.4676
    30.3628
    29.9051
    28.7855
    31.4532
    29.5231
    26.0013
    28.0920
    25.2173
    24.3295
    23.9996
    22.2562
    24.6703
    27.6970
    25.3273
    19.3604
    30.0346
    24.2515
    25.7760
    33.3856
    25.5266
    30.1016
    27.7085
    23.8487
    27.4051
    25.6947
    30.3818
    29.0120
    25.0231
    26.3942
    25.3211
    28.8148
    23.8193
    22.2975
    26.2324
    26.9563
    29.0798
    29.8560
    29.6554
    26.6957
    29.8881
    28.0618
    34.3066
    34.9593
    27.8437
    26.7611
    23.7565
    24.0221
    28.0662
    25.1823
    23.0440
    25.8737
    20.7782
    22.2617
    28.8490
    25.7866
    27.5277
    22.6132
    23.5460
    20.2968
    23.5615
    20.2950
    21.5793
    21.7877
    25.1673
    27.4806
    25.1595
    23.3295
    27.5440
    24.0318
    25.8267
    28.2630
    22.2433
    26.8583
    25.9942
    30.3391
    27.7471
    28.4358
    27.4085
    29.0516
    27.9007
    30.2354
    27.8618
    29.8663
    32.0544
    25.7552
    26.6303
    28.7192
    25.5341
    23.6654
    23.9587
    19.7321
    23.2388
    22.4399
    19.7597
    27.2667
    25.3524
    22.0690
    26.4795
    31.5478
    21.7472
    29.5932
    27.2510
    24.4298
    26.9266
    28.9339
    31.0048
    36.4400
    26.7018
    29.0956
    26.7395
    25.8695
    26.8397
    28.3720
    26.8845
    30.0932
    25.7245
    26.6330
    29.8134
    32.8838
    28.0977
    31.5245
    30.7381
    27.6956
    34.0897
    29.6100
    27.7448
    28.1081
    27.1670
    26.8541
    28.9968
    29.9255
    26.8804
    26.6054
    26.1833
    31.2739
    36.9331
    31.6651
    28.4085
    23.9868
    30.4260
    28.4930
    24.2628
    28.3739
    29.2686
    21.6126
    28.9554
    26.2225
    27.3839
    26.5130
    25.7812
    27.8547
    24.1771
    27.1395
    25.1656
    26.0857
    27.6204
    28.5517
    28.7875
    25.3076
    26.3705
    27.0576
    26.2397
    28.4799
    23.8483
    27.9481
    28.9449
    26.4583
    27.8153
    28.2527
    26.6445
    30.2030
    27.2318
    27.2635
    28.8154
    24.0639
    22.4683
    22.7468
    27.1956
    22.5590
    23.5912
    22.6730
    21.7731
    23.7904
    22.8863
    20.8230
    26.8733
    24.9695
    25.3394
    24.8588
    27.3411
    20.8577
    24.0478
    26.0511
    24.2348
    28.6086
    28.0348
    24.1274
    24.2891
    30.6904
    28.2491
    26.5438
    19.0493
    27.3682
    25.3114
    26.3480
    22.3485
    20.7473
    21.8222
    23.2921
    23.5841
    25.2810
    24.5774
    22.7698
    24.4250
    24.7897
    20.5238
    26.3221
    31.3449
    33.1462
    30.2100
    23.6793
    22.0036
    21.2885
    25.5510
    21.7263
    22.5175
    28.8223
    23.2355
    21.2318
    25.0777
    25.2404
    24.8267
    24.9717
    22.5553
    26.1226
    19.2466
    26.5801
    24.5973
    26.5118
    26.7035
    27.5486
    24.3703
    26.9630
    25.2886
    26.2304
    26.3874
    24.6487
    26.5082
    24.7512
    25.7391
    17.2738
    24.4083
    27.9262
    26.9090
    24.5448
    25.3756
    25.7428
    28.7049
    21.2832
    23.7790
    21.8717
    25.3756
    27.4808
    24.8600
    25.7103
    24.4502
    26.6298
    20.4518
    18.9368
    22.8788
    23.0776
    23.8285
    19.9580
    17.2840
    19.5860
    23.8680
    23.7157
    27.8938
    25.0717
    25.5322
    26.6323
    27.4926
    26.7760
    27.0450
    26.8644
    27.2035
    30.7392
    28.6101
    31.8962
    27.5113
    30.4428
    28.8876
    29.7892
    26.3590
    21.5947
    28.0495
    28.4622
    28.8635
    28.5223
    29.3646
    26.8380
    29.4857
    26.9876
    26.1499
    28.0231
    25.5095
    25.6888
    27.4815
    31.6322
    31.4475
    28.7775
    31.5674
    29.1924
    33.9036
    28.8170
    32.0013
    26.6754
    27.8134
    32.6375
    27.0407
    30.8011
    29.9674
    29.7688
    31.5420
    29.8383
    28.9644
    31.9420
    31.3422
    30.8496
    26.8521
    29.2545
    28.5703
    31.8485
    30.3492
    29.9880
    26.4466
    26.6212
    26.3560
    30.3702
    27.1666
    29.4890
    29.8852
    30.9113
    28.4512
    28.7068
    26.2970
    29.8538
    29.1230
    25.8722
    24.8824
    24.5437
    15.3287
    18.3545
    18.7045
    19.5164
    21.5088
    26.2432
    18.8377
    20.5849
    21.6302
    20.3535
    20.7283
    19.5943
    20.0469
    23.8385
    26.8742
    26.9789
    25.8527
    27.4172
    29.0000
    27.8431
    27.3559
    25.8107
    25.6351
    27.4721
    29.5871
    31.2901
    30.5220
    27.1593
    27.9735
    26.1244
    27.5428
    27.2437
    23.5523
    27.9794
    27.0359
    26.2474
    22.0019
    23.0490
    23.9733
    26.8400
    27.6533
    24.9766
    23.1164
    22.7673
    24.4806
    21.2950
    26.6986
    22.1908
    24.3983
    22.9984
    25.3770
    24.4568
    25.1356
    25.5722
    24.2463
    21.4214
    25.3271
    20.3271
    31.3157
    28.9639
    23.6313
    20.9239
    19.2931
    25.2320
    19.6921
    28.3610
    23.3193
    25.3822
    27.2843
    28.5988
    29.4915
    31.4248
    22.8233
    24.6276
    25.8240
    23.0025
    23.3341
    24.3953
    24.5424
    24.1618
    23.5761
    25.6158
    22.0854
    24.6597
    22.5187
    23.4748
    23.8062
    31.1681
    26.0232
    28.4489
    27.3846
    27.0145
    27.2037
    27.2055
    28.1184
    26.4377
    27.0156
    25.9327
    22.0931
    26.4914
    28.2368
    28.1599
    27.5930
    26.8795
    27.1864
    22.1338
    23.3087
    25.4649
    22.3856
    21.1176
    27.0617
    27.7657
    27.5785
    22.2586
    22.6104
    22.5091
    23.5484
    17.3567
    26.7240
    26.8223
    20.6748
    20.6285
    24.2369
    29.6968
    26.3720
    26.6098
    20.6313
    28.4295
    27.6982
    28.7659
    28.2248
    30.5577
    26.6184
    29.8832
    20.3207
    23.7674
    18.9322
    23.1083
    25.5911
    21.4920
    24.7178
    25.8388
    29.2461
    29.9297
    32.8851
    32.2490
    29.8669
    21.4850
    19.4821
    23.6573
    20.0387
    19.0599
    11.8145
    12.9735
    11.8140
    18.3275
    16.4629
    20.2310
    16.4455
    21.3261
    16.8692
    23.4645
    19.0039
    23.9709
    31.1991
    23.3763
    18.4069
    21.5580
    23.0321
    25.1199
    28.1606
    24.2601
    26.9971
    25.2741
    20.8951
    25.1653
    28.8224
    27.3883
    27.2630
    28.6812
    27.2269
    24.9534
    23.5701
    28.7075
    27.7040
    23.3360
    21.2190
    27.3160
    27.9774
    23.7540
    25.6830
    24.5691
    25.0732
    19.8610
    26.8182
    25.8124
    25.0235
    27.5380
    26.4602
    23.2597
    25.6140
    20.9822
    27.7341
    23.7216
    24.1355
    19.9948
    20.9905
    23.0614
    25.0495
    26.4931
    24.4233
    18.7591
    18.2134
    16.3880
    18.0339
    18.8798
    16.1618
    13.3160
    18.5613
    19.6634
    22.6732
    24.3595
    25.5957
    20.5937
    24.9896
    24.8206
    19.4100
    20.5666
    20.3179
    16.7191
    20.9446
    23.8196
    24.7095
    16.5379
    24.5384
    26.1208
    21.5090
    19.9236
    21.1387
    28.9991
    23.8760
    19.4740
    22.4457
    23.1836
    25.7118
    19.3164
    24.5839
    26.9183
    25.6569
    26.2759
    23.1280
    26.2331
    25.3084
    30.3717
    28.3509
    30.4024
    29.1753
    27.7721
    31.1897
    31.9028
    31.1614
    26.6645
    27.0932
    26.5691
    28.7932
    24.7550
    27.4980
    30.9730
    28.0170
    32.9350
    25.2223
    24.5019
    30.7875
    31.7407
    31.2001
    30.6901
    30.8764
    33.4987
    35.5155
    31.9045
    32.5029
    30.2215
    32.5503
    28.5004
    32.0323
    35.8734
    32.1674
    33.8713
    37.5865
    42.0601
    33.8350
    34.0082
    33.9183
    35.3626
    30.5480
    32.5536
    27.9360
    26.7490
    32.7752
    33.9297
    33.0078
    31.7940
    28.6462
    25.6056
    23.5788
    24.6817
    25.8391
    20.3266
    23.6311
    25.0813
    22.2856
    26.4316
    26.5287
    34.9131
    29.3976
    29.3012
    31.7627
    32.3359
    32.1348
    37.9394
    39.3278
    34.6132
    36.2887
    36.6107
    32.3538
    39.5060
    34.7484
    38.2185
    39.0560
    37.5187
    38.5426
    35.9552
    37.3868
    30.7310
    33.4221
    32.6352
    32.1416
    31.0376
    30.8591
    33.4558
    28.0712
    29.0609
    25.9977
    29.2686
    31.4125
    29.2141
    28.6502
    28.1269
    29.7323
    31.6730
    36.3928
    37.8960
    32.3697
    34.1599
    33.2845
    30.6504
    34.2015
    31.9715
    31.9496
    37.0243
    32.6478
    32.7677
    28.9557
    29.1970
    31.6632
    30.8051
    28.4726
    35.0451
    30.4495
    32.2250
    27.6580
    32.5383
    31.5552
    30.3317
    30.6932
    32.8713
    32.8390
    31.8247
    33.0652
    32.4088
    31.7655
    28.7637
    35.6186
    36.6609
    36.6896
    36.8597
    33.5187
    30.6754
    34.6838
    33.4781
    37.0769
    33.5080
    34.2672
    30.5028
    38.8415
    36.8700
    33.7083
    31.5713
    35.7423
    29.7406
    28.7832
    34.5211
    32.5059
    33.3051
    37.5423
    31.6453
    34.5906
    31.5959
    36.1570
    36.3741
    35.1172
    36.0348
    33.5972
    34.8882
    33.5757
    29.3367
    34.6489
    31.3662
    31.0657
    33.6337
    34.4477
    29.5642
    28.0230
    27.7605
    29.6548
    32.0324
    28.7990
    26.6386
    28.1705
    27.4858
    30.7854
    30.5483
    41.1824
    35.7787
    34.3404
    35.5760
    36.1543
    37.4284
    32.0576
    41.8400
    39.8348
    38.9082
    37.1318
    33.8791
    33.3281
    35.1325
    33.4604
    37.8537
    30.6765
    37.2615
    41.0069
    43.7870
    38.4375
    36.7848
    34.8847
    36.8586
    41.1237
    37.9607
    36.4770
    37.4036
    37.3934
    33.2660
    29.4135
    29.7259
    29.6708
    35.1629
    30.8503
    30.7527
    30.6366
    30.1643
    27.5515
    32.0716
    34.1151
    26.9603
    30.2749
    31.4907
    29.8875
    30.1667
    31.9425
    35.0620
    34.9709
    35.6706
    31.8024
    31.4780
    31.7870
    33.7482
    30.5228
    37.9020
    33.5101
    36.4517
    37.6586
    34.7869
    32.0875
    30.2605
    29.3630
    33.6670
    35.7896
    31.3657
    37.4105
    33.9937
    31.6247
    34.4562
    39.5866
    39.4800
    37.1142
    36.6246
    35.5030
    33.1869
    31.6810
    30.3164
    26.1383
    33.0461
    35.9291
    34.0967
    35.7559
    38.3679
    35.4070
    42.1035
    35.4530
    43.1758
    36.0963
    34.4873
    32.4856
    31.8952
    36.0979
    34.9144
    38.1128
    41.3088
    35.7475
    35.0625
    37.6804
    37.6749
    35.7344
    32.8826
    40.1886
    37.1548
    32.4682
    34.0546
    31.9211
    35.4992
    35.1503
    38.1978
    34.2594
    34.0154
    37.4454
    35.4088
    33.2369
    33.6119
    30.9235
    33.7246
    36.7411
    38.5502
    34.7708
    37.0375
    33.7588
    35.3097
    37.1266
    33.1474
    33.0987
    34.1538
    29.1479
    29.0517
    35.1700
    38.0285
    33.4745
    28.7689
    30.8392
    31.9672
    34.4866
    29.6307
    29.4460
    33.7985
    28.2274
    36.0974
    37.5557
    33.6608
    38.6031
    38.7417
    35.1690
    37.6228
    35.2025
    31.4769
    34.7218
    34.2264
    35.0925
    35.3681
    34.9145
    32.0931
    35.7620
    37.6269
    36.3545
    37.3151
    37.4770
    32.7766
    33.9523
    37.1804
    33.7439
    27.2874
    30.4767
    36.1522
    31.7183
    32.4719
    38.0041
    39.1728
    35.8864
    33.3037
    29.7176
    32.0436
    28.6031
    31.2621
    26.6963
    27.2340
    33.5654
    27.9577
    23.6484
    24.5888
    33.9060
    31.0198
    27.1592
    28.5962
    34.4180
    28.9250
    31.4828
    31.3071
    35.1595
    32.5987
    25.1641
    27.0593
    27.9079
    26.3377
    29.7873
    32.7606
    36.6927
    32.1019
    33.0467
    35.9069
    33.8185
    34.3329
    36.5363
    33.9402
    36.7347
    35.8186
    34.3432
    34.0960
    38.6947
    36.2179
    38.9946
    35.4140
    38.1663
    33.5392
    36.3630
    32.3437
    35.4612
    40.4594
    37.4223
    44.3328
    40.4350
    50.8854
    52.6936
    56.5454
    54.9841
    45.3230
    40.4344
    35.4885
    37.8887
    32.8737
    33.9688
    34.4105
    31.1258
    35.6710
    43.7544
    39.4672
    33.3877
    38.2195
    41.3463
    39.7793
    34.5848
    36.3897
    35.0344
    35.6184
    35.1946
    33.6999
    29.8677
    35.6537
    30.8604
    31.6639
    33.0370
    34.4678
    37.1472
    34.5853
    36.8307
    38.3397
    36.6032
    34.4441
    35.6165
    33.0394
    33.0031
    34.0714
    33.7059
    33.0860
    32.4112
    36.5488
    36.0878
    34.5681
    36.1899
    34.9375
    36.0818
    34.4729
    31.5860
    37.2733
    38.6512
    34.1910
    37.5886
    37.1299
    35.1371
    35.7173
    40.4507
    38.1114
    35.4551
    33.4706
    37.0139
    35.7227
    36.1535
    34.9610
    32.0477
    36.9273
    35.6121
    33.8582
    35.5682
    35.3143
    34.1987
    33.2305
    35.0447
    41.7139
    41.2192
    31.2267
    35.1995
    34.1471
    32.0033
    33.0628
    35.3513
    38.3117
    31.9719
    33.9393
    36.1250
    30.9595
    33.6395
    38.9770
    31.3011
    33.5174
    34.7346
    38.1827
    32.6348
    28.4665
    31.7120
    30.8366
    32.5220
    34.3530
    35.7404
    32.8585
    31.1193
    37.5818
    40.3096
    31.5841
    31.1386
    33.8985
    34.0779
    33.4589
    32.7493
    33.1012
    31.9192
    32.9498
    32.9928
    31.3172
    34.7332
    35.4700
    38.0057
    32.7505
    35.0838
    31.6170
    30.8980
    32.7786
    33.2540
    28.7641
    31.0295
    33.2464
    30.6409
    30.1225
    31.8023
    32.1524
    26.8886
    29.8184
    29.4652
    31.3225
    28.8145
    32.8614
    30.9910
    30.9237
    31.4767
    32.8637
    28.6086
    33.0179
    30.9585
    32.7787
    32.9771
    32.8930
    34.0760
    33.2792
    34.8104
    34.7418
    29.0437
    32.4930
    29.1697
    30.3577
    28.2074
    30.6088
    28.6464
    29.1885
    31.7869
    30.4183
    33.9034
    30.6987
    35.3961
    32.1389
    34.6981
    33.8027
    33.3712
    32.9335
    36.5945
    38.7760
    37.0961
    35.9177
    37.6168
    39.1762
    34.0524
    36.0085
    33.7791
    32.4670
    28.9925
    33.0189
    35.9104
    34.6229
    35.0338
    32.1894
    34.8140
    36.1263
    37.0693
    36.5680
    34.4474
    30.6666
    40.7321
    30.5336
    31.6182
    33.2229
    35.3645
    32.8673
    37.9934
    37.8512
    40.6151
    41.5391
    33.6039
    34.0822
    35.2755
    35.2279
    34.8885
    35.1515
    41.9255
    47.8357
    39.4383
    45.7613
    38.9293
    40.5151
    35.6615
    31.9927
    35.6238
    28.8358
    29.6841
    32.7138
    32.1930
    29.1862
    37.4730
    31.0938
    34.3358
    30.0792
    28.6420
    29.8459
    31.1247
    32.6327
    33.3846
    34.8721
    33.8064
    35.8975
    37.8629
    31.9707
    31.5568
    29.2140
    31.5940
    32.4885
    32.1016
    35.0205
    29.7339
    31.5242
    30.8365
    33.2172
    36.7386
    34.8145
    30.3317
    32.8943
    36.5405
    37.0238
    37.9152
    34.2714
    32.4846
    33.7980
    31.9246
    28.3831
    28.9488
    31.5053
    29.7258
    27.9610
    30.3437
    28.2396
    29.2159
    25.1964
    25.5933
    27.0380
    26.9234
    27.4676
    27.7770
    29.0784
    31.5912
    29.7084
    34.6172
    32.8194
    31.2896
    28.9871
    32.8885
    28.7788
    32.1583
    31.1299
    34.8839
    34.5898
    33.6143
    35.0579
    31.0689
    34.0769
    33.9905
    35.3587
    42.1289
    40.9298
    35.5782
    42.4353
    28.4704
    25.1970
    27.4663
    27.9308
    25.3946
    28.8303
    27.0208
    25.9975
    29.6665
    34.0966
    31.0673
    35.1806
    29.0485
    32.9605
    28.2459
    29.2065
    28.6674
    31.8697
    30.2719
    37.3041
    33.0574
    33.3211
    35.9439
    36.3423
    32.6856
    32.2012
    33.4151
    30.8834
    31.9169
    31.2723
    31.6878
    33.7584
    36.7633
    39.1495
    30.7984
    31.6473
    38.4942
    33.9765
    34.4623
    31.8075
    32.0530
    31.7138
    31.7485
    28.1410
    31.3828
    32.2818
    34.0153
    29.8207
    30.2479
    32.7482
    30.3870
    34.9689
    42.6679
    44.1623
    40.5035
    40.9209
    37.5358
    34.4395
    30.5194
    32.1476
    29.4666
    34.7034
    29.0899
    26.3610
    29.7857
    30.6091
    33.6193
    36.6173
    29.7343
    37.7158
    41.4693
    38.6992
    35.8051
    36.2309
    36.4045
    35.1958
    29.4516
    28.4471
    30.9992
    30.3912
    31.6243
    30.6007
    39.0233
    43.2231
    39.0630
    38.8938
    34.1665
    37.1155
    33.2075
    31.8202
    30.2653
    36.1123
    29.1217
    29.1041
    24.4697
    31.6531
    34.1191
    31.5411
    34.2837
    36.3902
    36.3355
    29.1996
    39.8353
    35.4048
    34.9336
    35.9453
    29.3559
    27.8082
    31.2440
    31.0119
    31.7657
    30.7562
    34.0812
    28.7815
    32.0641
    32.0805
    32.6056
    32.2586
    33.7344
    29.5361
    33.8118
    30.7076
    28.6019
    31.5537
    33.6004
    35.1850
    37.9849
    40.5866
    43.5442
    37.5557
    31.9371
    31.4123
    30.7811
    31.8949
    26.5703
    31.0133
    32.5721
    35.6456
    37.1635
    35.6201
    36.8441
    33.8543
    42.0446
    36.9536
    38.7995
    27.6205
    36.0077
    31.5681
    33.1045
    32.9173
    33.9823
    29.3088
    29.7037
    32.1038
    30.7771
    37.0534
    29.7389
    39.2815
    35.7169
    36.6537
    34.1276
    38.0771
    35.8819
    41.0877
    42.0162
    42.1245
    40.7165
    37.6460
    39.3408
    35.9160
    37.0916
    47.7471
    36.2196
    34.1016
    39.6942
    42.3950
    39.2928
    40.2127
    38.9665
    37.3848
    47.6702
    36.2728
    49.5999
    35.9203
    30.0737
    34.7585
    36.3960
    30.7356
    33.2435
    32.3828
    32.6327
    38.5539
    38.1618
    37.1848
    36.3325
    33.2116
    38.1437
    38.2993
    38.6939
    44.4287
    41.0940
    34.3526
    43.7496
    44.5045
    40.2105
    49.1113
    46.2190
    49.3424
    44.9114
    44.5788
    47.5159
    48.0910
    48.9177
    43.7332
    46.7664
    46.6227
    47.8386
    45.5017
    49.5580
    43.1199
    42.7560
    46.2562
    42.5070
    45.9241
    46.0340
    47.2516
    34.8854
    40.8717
    42.0158
    40.2557
    42.4902
    46.1408
    40.2674
    40.8420
    37.0388
    41.9253
    39.8139
    40.0524
    37.3719
    37.1042
    39.2135
    29.9911
    39.4423
    42.0406
    35.2631
    34.3773
    35.3669
    42.4495
    39.0952
    44.8644
    38.5528
    45.4468
    42.0886
    37.3422
    43.2235
    37.6933
    36.7471
    36.8709
    40.5678
    37.9610
    37.2438
    42.2545
    37.2093
    34.2432
    37.0331
    36.9089
    37.8561
    36.9038
    32.1323
    35.9487
    36.8807
    39.2513
    34.3308
    29.0272
    30.1607
    26.9152
    27.2355
    32.7671
    33.8219
    29.8014
    35.8192
    32.6309
    38.0145
    37.1920
    35.5465
    38.7611
    33.0660
    39.5323
    37.8305
    36.9747
    32.8632
    34.8904
    39.1780
    37.2584
    33.8008
    36.3756
    39.0470
    34.6620
    36.3371
    39.5073
    41.5063
    44.2261
    40.3770
    43.5218
    39.8275
    39.8987
    37.2197
    37.6611
    33.7691
    29.2909
    26.6829
    27.5754
    26.2050
    25.7794
    26.3081
    22.3854
    22.3879
    21.2133
    25.7124
    28.8256
    21.2384
    22.9342
    24.1870
    24.8267
    24.6095
    24.6659
    25.5132
    23.5994
    27.8751
    23.4270
    26.3274
    27.5268
    28.8291
    30.7472
    37.1306
    30.9381
    24.1685
    25.8131
    21.9806
    28.7266
    28.4965
    20.0281
    19.8441
    18.5149
    22.3106
    19.4308
    19.0923
    22.8195
    18.3860
    19.4817
    20.0924
    19.4977
    21.8872
    24.4528
    20.9408
    20.7075
    22.3893
    25.9595
    26.3213
    29.7570
    27.6899
    25.8604
    26.8375
    24.0800
    29.9717
    29.7253
    31.3490
    29.3082
    28.3146
    20.9556
    27.0123
    25.3736
    20.6931
    25.4199
    19.9742
    23.0911
    20.0809
    20.7299
    21.0628
    22.9627
    19.9356
    18.8333
    18.4328
    21.4157
    20.1620
    21.8844
    20.8980
    19.5259
    21.2243
    22.5393
    15.5710
    17.3298
    17.6216
    17.3817
    17.7342
    20.3214
    20.0423
    23.9542
    21.9073
    19.8553
    19.5203
    17.2012
    19.6096
    16.6580
    18.8757
    20.8937
    21.2051
    19.4190
    21.6496
    19.7314
    21.2285
    17.1231
    16.6461
    22.4100
    21.9584
    15.4268
    17.0356
    19.0087
    19.0157
    20.1134
    17.9416
    15.3521
    13.8101
    14.8080
    16.5475
    13.8197
    19.0273
    18.3240
    25.4000
    20.2577
    19.1143
    15.6238
    19.3492
    25.1332
    22.7352
    20.0748
    23.6173
    23.6789
    20.4730
    23.8703
    21.9007
    21.1392
    18.5146
    21.5459
    19.9394
    18.3508
    15.8806
    17.6157
    23.7010
    23.2768
    27.2305
    27.5395
    23.1443
    24.4453
    22.5634
    26.9029
    21.6564
    18.9307
    20.7816
    19.1734
    24.8608
    26.3318
    29.0538
    30.5164
    29.3775
    31.6165
    32.5433
    31.6180
    35.6175
    30.4672
    35.0813
    31.5480
    28.5675
    29.6523
    27.2894
    26.8545
    29.5044
    28.3890
    27.9303
    29.5323
    29.3003
    27.4605
    29.7056
    32.8426
    28.1681
    27.7470
    32.7040
    30.7611
    31.0254
    27.1477
    33.0139
    29.0967
    29.5824
    24.6311
    23.8857
    25.1792
    23.0028
    25.9042
    26.4401
    27.0826
    26.2329
    27.6014
    22.8680
    26.3215
    26.8593
    23.4226
    26.6740
    23.7764
    27.6498
    29.1144
    27.0870
    24.8384
    25.1828
    25.6264
    29.1773
    23.5990
    27.9701
    24.5187
    21.3063
    23.6993
    28.7317
    27.8001
    25.3894
    23.7476
    19.0194
    26.2235
    24.3360
    25.7799
    29.1951
    29.5061
    25.3073
    26.5712
    28.5352
    27.4868
    29.9348
    27.4440
    27.1982
    26.8293
    22.0966
    25.5577
    26.3745
    23.0379
    22.0904
    24.1345
    24.3620
    23.0842
    22.2094
    22.6543
    25.1957
    20.2062
    20.7972
    27.3840
    27.0176
    27.2281
    27.1539
    18.5481
    24.0946
    23.9455
    23.7121
    26.4395
    25.0404
    23.9188
    21.8594
    25.0633
    25.6496
    25.0097
    23.5184
    25.6408
    24.2767
    26.3184
    21.0428
    22.9820
    19.7589
    19.2455
    19.9913
    26.2086
    22.5485
    20.3974
    21.3578
    21.1340
    21.7671
    21.9689
    22.8557
    21.1315
    22.2659
    23.2080
    18.3528
    21.2799
    21.3541
    18.1455
    18.6018
    21.0576
    22.8352
    18.8155
    19.2657
    19.8861
    21.4802
    20.9066
    20.9504
    22.3823
    21.9090
    25.5232
    22.5065
    22.1218
    28.0995
    22.0439
    21.7744
    22.7194
    20.7010
    19.7664
    20.5570
    19.5809
    19.6496
    20.5332
    25.2166
    20.9576
    23.1931
    28.2589
    25.8001
    21.8574
    21.4955
    22.8761
    22.9271
    19.4996
    18.2031
    19.6151
    19.7907
    18.8790
    25.7080
    27.5202
    28.7388
    27.9211
    29.0818
    26.2547
    26.0180
    28.5987
    28.2342
    30.8315
    28.5286
    27.3417
    26.3873
    27.3528
    21.8642
    24.7872
    24.6737
    26.6638
    25.4828
    24.6779
    24.6181
    25.7981
    25.5442
    26.6357
    23.2333
    24.0752
    25.5931
    28.9008
    27.0513
    23.4751
    25.6498
    24.3564
    28.8788
    21.8492
    27.6037
    30.5479
    28.8937
    27.9878
    28.0148
    28.3072
    26.8990
    27.4405
    28.2262
    24.4462
    28.8766
    33.1631
    30.6203
    31.9131
    34.3666
    28.3105
    28.0489
    28.1345
    30.6330
    27.7043
    31.6972
    29.8157
    29.3938
    34.8370
    27.7597
    30.6497
    31.2987
    30.2553
    30.8284
    32.4376
    31.8064
    30.4484
    32.0449
    28.5453
    26.5760
    24.8267
    28.2662
    28.9182
    31.0008
    33.1685
    32.3651
    32.0804
    30.2958
    29.9764
    28.5290
    25.5933
    25.3622
    27.0293
    23.9284
    30.3105
    25.5088
    23.5935
    23.9401
    20.6657
    25.1036
    26.6562
    25.8022
    25.5487
    27.4213
    22.3807
    19.1142
    19.5294
    19.2938
    17.5056
    22.6364
    20.9375
    22.4487
    21.0126
    20.9921
    21.2370
    21.3216
    21.7821
    18.9787
    27.0173
    26.9998
    27.2054
    24.0815
    23.7730
    23.2922
    27.6592
    27.5049
    19.7887
    20.7590
    27.1770
    25.1451
    22.0443
    27.0779
    21.1149
    26.6293
    23.6260
    21.0308
    22.2398
    23.7305
    23.9648
    23.3693
    21.5169
    22.7577
    24.6298
    22.6685
    22.0050
    20.3390
    23.4269
    22.4029
    21.7262
    23.5995
    21.7638
    23.0093
    24.0231
    25.1440
    24.7100
    22.6742
    23.6955
    23.6370
    25.9183
    22.4122
    24.3289
    23.3795
    20.3905
    21.6783
    21.2544
    24.1904
    20.9959
    21.1392
    22.4244
    21.5267
    20.4481
    23.3778
    22.3217
    19.7359
    23.6449
    16.1888
    16.9386
    20.5338
    20.6278
    23.7519
    22.9156
    23.6747
    26.5663
    24.0951
    23.8622
    22.8956
    20.9587
    22.8934
    22.4600
    22.6754
    18.9139
    20.9769
    21.6793
    22.0858
    23.2292
    22.8078
    21.1715
    22.2919
    19.5563
    20.9599
    19.1443
    21.5629
    21.0266
    23.6872
    21.1936
    24.2688
    24.3626
    23.2822
    23.6607
    21.6781
    20.8016
    21.7766
    22.3269
    20.4670
    20.0995
    21.3802
    22.8092
    22.2054
    25.4286
    19.6881
    21.2752
    21.5626
    23.6551
    23.8176
    21.6347
    19.0928
    26.8759
    25.1247
    21.6797
    22.8518
    24.0490
    22.8040
    25.0813
    23.6677
    25.9595
    23.6363
    23.3505
    23.8294
    24.7416
    17.0998
    21.8472
    18.1746
    23.9570
    21.9310
    26.3836
    23.0452
    27.3659
    24.9207
    24.3554
    26.8274
    26.6075
    28.9558
    27.5541
    26.4296
    27.6491
    21.7359
    22.5972
    24.8338
    24.0800
    20.5569
    29.6597
    24.0022
    22.2073
    24.6728
    25.0481
    22.6693
    21.5485
    20.9067
    20.5152
    24.1060
    20.6072
    22.3417
    27.7663
    23.6911
    23.0066
    25.0509
    23.7375
    24.1187
    24.4043
    25.1210
    25.2719
    20.1036
    23.1357
    27.3316
    28.9501
    27.5748
    23.7940
    27.7973
    27.7612
    26.4194
    23.0628
    27.6497
    24.7132
    26.0860
    29.2689
    25.7910
    23.4298
    24.0834
    26.9785
    25.7044
    21.6855
    24.2185
    25.1023
    26.4925
    23.8981
    25.3306
    28.4936
    27.5834
    31.2167
    26.1897
    23.8558
    25.3122
    28.3912
    24.1455
    23.7169
    25.4079
    23.8322
    29.9388
    24.6124
    21.7105
    25.3840
    25.2626
    26.2397
    24.9799
    24.8605
    27.9884
    27.4625
    26.9440
    25.6676
    24.3865
    18.8403
    22.6030
    23.5476
    22.5795
    13.5008
    17.2179
    20.8386
    18.9546
    16.9324
    20.2739
    18.3356
    21.6306
    30.2579
    25.4648
    23.9784
    25.4798
    25.3693
    26.3667
    23.2945
    25.4412
    23.7511
    22.2395
    24.7955
    24.7816
    23.0052
    25.9017
    26.8603
    26.7554
    25.0220
    28.4807
    31.6190
    25.4045
    25.3818
    24.1628
    25.2301
    27.7524
    30.3502
    23.0242
    27.8048
    26.7778
    28.7325
    32.5670
    25.5955
    32.9264
    24.3698
    25.3844
    27.6784
    24.1901
    28.9406
    28.1888
    25.0373
    25.4792
    27.3596
    25.6327
    21.3235
    26.8746
    22.5474
    21.8566
    25.2248
    23.8930
    22.6980
    28.6133
    24.3060
    24.4163
    21.1598
    21.2788
    21.1679
    23.9173
    25.9073
    25.7349
    22.8971
    30.2111
    27.2102
    29.0548
    28.8991
    28.8770
    26.2743
    31.0364
    24.4991
    22.5506
    29.1418
    26.6353
    29.3180
    33.8250
    28.1414
    23.5728
    21.2281
    22.0582
    22.0245
    27.4973
    21.4437
    21.0805
    26.9991
    23.3698
    24.9382
    25.1122
    28.4608
    26.1572
    29.1558
    25.7542
    23.4311
    28.8932
    23.1554
    26.6279
    25.7343
    25.5788
    25.0019
    21.1582
    27.9358
    26.9709
    28.9677
    28.2288
    24.2473
    27.1630
    25.8578
    27.6532
    28.6326
    27.7150
    25.2483
    27.7558
    25.1296
    26.5611
    26.8312
    28.7597
    25.2868
    27.1640
    24.6638
    25.9253
    31.8632
    30.8347
    29.9883
    30.9281
    29.1134
    25.6935
    26.7928
    29.7137
    28.6949
    25.6967
    25.9966
    26.4782
    27.3105
    33.9303
    27.8978
    27.2076
    28.7197
    29.9716
    24.5767
    25.3840
    26.2016
    27.0823
    26.7387
    26.7617
    25.8725
    27.0825
    26.5943
    30.9324
    30.3645
    30.0208
    26.0411
    25.0784
    23.8619
    26.2923
    27.3154
    21.5661
    23.4324
    26.1228
    24.0092
    25.6385
    27.8407
    27.4117
    27.3700
    30.4146
    27.2245
    29.6760
    30.4920
    36.2220
    30.7287
    29.5677
    28.4520
    28.5949
    30.8064
    26.9529
    28.8529
    24.7298
    30.3534
    29.1810
    25.6992
    24.3266
    24.6953
    25.3162
    19.9860
    24.4219
    21.7602
    27.0769
    26.1052
    27.7562
    24.3164
    28.0769
    23.5967
    25.9080
    25.5465
    24.1609
    24.5635
    21.9463
    23.4147
    21.8733
    24.4100
    25.3087
    20.7329
    20.2667
    18.6039
    20.6018
    22.6830
    23.9113
    22.8570
    26.8071
    27.4829
    26.3915
    26.6382
    30.0630
    29.0802
    31.9662
    28.9839
    33.0749
    29.1696
    29.6140
    31.2532
    27.2451
    31.1347
    28.7639
    29.3227
    30.7515
    28.4446
    25.2856
    23.6948
    24.5311
    23.6792
    28.2800
    24.3210
    24.3991
    23.4747
    25.9673
    22.2556
    24.1375
    21.8731
    21.1499
    26.3539
    28.1917
    26.4916
    24.9514
    26.0806
    25.5803
    25.0829
    21.5970
    27.5529
    27.2456
    25.5672
    28.0377
    29.4011
    26.5516
    22.5246
    27.6436
    29.6067
    27.0893
    28.0264
    28.6614
    26.4499
    31.3044
    27.3074
    28.9032
    28.3725
    26.5322
    29.1105
    28.6006
    28.7148
    31.2930
    30.6410
    31.2175
    30.7420
    28.9347
    30.5199
    27.8457
    27.0051
    25.7419
    32.7611
    30.7722
    29.8634
    28.4047
    25.9058
    28.2983
    30.9015
    29.4881
    29.7875
    23.8971
    24.1490
    24.6564
    26.2838
    24.2968
    22.7527
    22.0890
    27.0727
    22.5900
    22.0693
    22.5109
    21.7368
    22.9617
    23.1400
    23.4719
    24.5288
    22.6756
    22.3310
    22.3639
    19.8401
    22.0693
    22.0939
    22.2992
    19.8353
    22.7209
    23.6896
    21.6724
    22.0306
    19.1836
    23.1640
    23.2624
    24.9266
    27.3081
    22.2444
    24.0742
    25.6922
    21.4045
    21.8597
    23.9492
    23.6372
    20.7548
    17.2861
    21.4947
    20.8379
    24.2983
    25.7247
    25.8929
    24.7374
    25.5311
    25.1736
    23.7535
    24.7002
    22.0194
    24.2008
    23.6146
    23.7514
    26.5273
    24.6767
    24.6121
    21.7855
    24.2834
    18.5805
    20.6501
    21.4233
    18.5381
