# Supplementary material for: Mechanistic models of asymmetric hand-over-hand translocation and nucleosome navigation by CMG helicase
Source: Nat Commun. 2025 Nov 21;16:10304. doi: 10.1038/s41467-025-65232-x (PMC12639105; doi:10.1038/s41467-025-65232-x)
Supplement: Supplementary file 18 — Source data [file 41467_2025_65232_MOESM18_ESM.zip › SourceData/SourceData/Fig3G/polyAT/mindist_lagging_and_loop_traj004.dat]

# Distance
    23.8310
    25.2535
    24.6639
    23.9140
    24.0744
    23.8521
    24.8328
    22.8594
    22.3509
    25.6331
    26.9205
    23.6835
    25.5760
    24.2242
    25.8433
    23.4230
    20.3416
    23.4473
    24.7303
    24.7610
    24.7565
    25.6970
    26.6673
    24.4321
    24.2332
    23.5935
    23.5750
    31.3798
    28.0684
    28.7186
    28.2035
    29.5731
    30.6202
    28.6315
    28.4599
    30.7243
    28.1191
    24.8210
    25.4751
    29.2840
    27.0322
    25.0208
    26.2797
    25.8902
    30.2311
    36.3502
    33.9858
    35.2511
    36.7268
    34.0836
    35.5149
    32.0201
    33.2580
    31.5311
    33.7937
    33.5042
    26.6982
    29.1212
    26.6512
    26.7180
    27.7269
    31.9151
    29.4430
    31.6287
    29.7734
    32.3879
    27.9802
    29.5994
    26.7494
    27.1642
    27.3433
    29.9650
    24.9018
    27.2249
    26.6321
    26.9465
    29.4357
    28.5447
    27.9681
    25.6911
    27.5925
    26.7983
    26.0086
    26.2673
    26.0653
    26.8643
    27.5683
    27.9734
    24.3206
    25.1396
    25.6400
    24.7841
    25.3281
    25.2086
    24.5118
    27.1693
    28.4614
    24.0195
    22.1232
    24.7801
    25.5647
    27.7879
    23.6603
    25.5121
    29.1483
    30.5772
    27.5099
    22.3717
    23.4183
    23.6054
    23.5787
    22.6820
    21.9255
    24.8726
    27.3255
    25.2694
    23.5673
    23.2860
    21.8405
    27.0518
    24.5541
    25.3523
    25.0031
    26.1181
    25.5736
    25.0875
    25.2870
    23.4627
    24.6661
    26.4487
    24.8132
    26.3909
    28.1456
    28.1788
    28.1107
    28.7881
    26.8767
    26.0872
    23.5512
    28.0224
    24.9247
    26.2116
    24.9566
    26.9233
    25.9159
    24.8463
    27.8738
    26.5527
    26.8310
    28.5161
    26.4171
    29.0381
    26.7463
    24.1535
    24.4093
    26.6952
    26.2049
    28.0381
    24.9284
    26.4287
    25.8932
    23.3099
    28.2257
    26.8002
    27.5597
    28.7240
    26.2265
    26.3355
    26.8003
    25.7017
    25.2869
    25.8886
    25.3483
    25.9466
    27.9938
    27.3487
    26.4498
    25.4410
    23.5485
    23.9398
    25.4960
    29.1428
    30.5502
    28.4820
    26.0668
    25.1521
    26.1364
    26.4042
    27.5296
    26.1977
    27.5508
    25.9155
    29.0326
    30.0697
    29.0277
    26.4795
    24.6621
    26.1944
    28.3463
    23.9747
    26.3410
    26.7890
    26.0743
    27.0763
    26.6041
    24.7681
    24.4750
    27.4869
    27.3308
    25.9590
    26.9178
    28.3068
    25.2636
    26.4033
    25.9849
    26.6878
    25.5912
    24.8784
    28.3616
    26.7474
    26.6839
    27.4757
    24.6949
    25.3594
    24.9756
    28.0661
    23.8201
    25.5986
    25.1025
    26.3872
    24.3839
    26.4125
    26.8987
    27.8002
    25.0580
    27.7467
    28.0552
    26.9717
    28.5285
    29.0207
    28.6717
    29.9950
    28.2631
    25.4745
    27.4379
    26.6714
    27.5335
    27.1979
    24.6988
    26.1927
    27.7396
    26.4149
    28.0754
    25.2735
    28.8724
    24.7388
    28.0221
    32.5711
    28.1449
    27.3597
    25.7764
    27.8298
    25.9853
    24.8989
    24.2629
    28.1989
    25.7746
    26.8417
    28.5945
    32.5105
    28.6899
    25.4466
    26.8305
    28.7107
    27.8078
    25.5939
    26.9076
    26.0228
    28.9020
    26.6720
    24.5981
    27.1151
    26.1188
    26.3155
    26.3768
    32.5740
    28.3616
    31.5790
    27.9095
    23.9477
    27.3696
    24.1786
    26.2175
    25.1498
    30.2129
    28.9194
    34.9629
    33.4494
    31.2327
    31.2630
    32.7766
    29.6970
    34.4135
    32.2101
    31.6334
    30.9212
    31.3798
    31.7978
    31.1965
    29.7613
    32.8399
    30.0552
    31.4624
    28.6733
    32.0005
    32.2973
    26.9996
    25.4017
    26.9917
    29.0597
    29.2508
    31.7941
    29.9183
    33.5539
    34.8281
    32.3664
    31.2458
    32.2442
    30.8028
    32.1204
    29.3749
    33.0115
    30.0437
    27.4998
    24.8817
    26.0202
    28.9169
    30.5104
    26.7424
    26.7623
    26.0815
    26.4846
    26.6821
    24.0083
    27.4675
    24.3971
    27.9853
    28.3787
    26.5327
    26.5774
    26.9277
    25.9449
    26.5145
    29.6576
    23.7935
    28.0203
    26.8864
    26.8505
    26.4789
    27.6332
    29.0992
    28.1058
    27.6399
    24.8856
    28.0931
    29.0421
    28.7955
    27.0942
    27.8652
    30.6689
    27.2661
    30.1941
    29.2365
    29.1027
    27.7664
    28.8948
    27.5551
    27.9381
    29.2715
    28.4605
    29.9786
    28.1186
    26.8845
    28.5632
    29.2326
    28.4103
    29.6282
    31.3129
    29.1161
    30.3660
    41.0663
    36.2272
    35.2794
    34.0207
    35.0880
    32.7468
    29.6766
    24.0408
    28.0603
    23.6283
    25.0071
    28.9024
    28.0920
    28.2493
    31.1872
    30.3880
    26.7893
    29.2064
    29.6310
    27.3325
    26.7990
    23.6005
    31.3854
    31.1162
    28.2112
    31.4853
    32.0489
    29.9938
    28.1265
    29.2028
    31.8022
    29.1758
    28.6205
    28.9876
    27.6264
    22.0894
    24.4430
    26.6516
    24.8739
    27.7186
    22.8037
    24.9679
    25.0031
    24.2045
    26.0043
    24.9717
    23.0747
    26.7608
    26.1718
    30.1310
    32.0661
    34.7382
    25.4479
    31.9034
    29.9427
    30.0920
    28.7358
    28.3767
    24.8989
    24.5338
    23.1602
    24.9526
    27.3608
    30.8086
    27.3501
    26.0665
    27.9689
    27.6289
    27.8663
    26.4636
    27.4056
    26.7021
    26.1636
    27.9061
    25.8621
    28.1723
    29.3871
    30.5250
    35.3245
    38.3351
    29.5969
    29.3282
    30.1299
    28.6921
    26.5672
    28.4963
    26.3622
    26.9774
    24.9568
    26.1674
    28.3874
    30.4927
    29.6230
    28.4100
    25.5376
    24.0569
    24.5594
    27.3286
    26.5478
    26.9664
    26.3513
    30.4144
    30.7838
    28.7403
    30.3130
    32.5375
    29.2314
    29.5368
    26.3151
    27.4464
    25.3870
    26.3164
    26.2324
    26.0990
    26.4985
    26.5044
    24.9069
    25.4824
    28.5784
    25.4741
    28.0130
    29.2725
    29.3675
    31.9132
    35.1963
    29.2040
    31.8462
    26.3174
    25.6553
    25.6102
    26.9823
    29.2306
    28.5345
    28.8680
    25.4967
    29.9361
    28.8162
    24.5504
    26.7746
    28.6479
    25.8662
    29.2963
    28.3058
    27.5507
    29.3484
    29.1296
    27.6493
    31.0308
    30.4063
    32.7297
    26.6098
    26.3060
    29.3626
    26.6441
    31.5072
    31.3076
    30.7121
    29.7724
    28.9973
    26.3396
    28.5478
    28.7655
    27.8674
    27.6683
    27.9140
    31.5644
    27.2363
    33.7376
    32.2077
    32.5713
    28.7739
    28.1347
    31.6473
    27.2500
    29.2035
    32.8025
    25.7145
    28.0887
    26.8761
    27.3257
    27.9534
    28.5392
    27.9919
    27.6707
    31.8660
    29.2113
    28.3561
    26.9793
    26.8148
    27.5646
    26.4965
    25.5899
    23.9689
    26.8350
    25.8064
    27.2651
    27.9262
    26.4947
    26.9228
    29.0146
    26.9348
    30.0133
    28.3066
    30.2560
    28.7534
    26.2110
    24.6604
    27.2605
    27.1016
    33.0678
    28.7250
    24.7126
    27.6851
    25.2235
    27.7498
    25.7159
    26.7702
    28.3228
    27.0712
    27.8329
    28.5607
    27.2853
    26.3176
    25.6060
    25.5310
    23.3761
    24.7951
    24.2223
    25.2983
    23.2533
    25.2239
    21.7879
    21.6198
    19.3722
    18.4265
    17.9147
    19.6202
    21.8138
    15.6994
    19.6657
    21.9460
    21.3073
    24.4089
    20.4699
    21.6821
    22.3708
    19.5126
    20.8855
    21.7453
    21.8453
    19.7532
    23.9856
    22.0190
    24.6943
    23.1763
    22.8879
    22.7324
    22.4576
    24.3263
    24.1965
    24.5495
    23.7939
    22.3378
    25.1674
    26.7623
    27.0948
    27.1587
    25.8606
    25.4563
    23.6233
    21.9116
    24.2123
    26.5234
    24.0111
    23.0074
    23.0497
    24.7155
    28.2740
    24.6666
    30.2970
    29.5207
    19.6016
    27.4290
    23.4715
    21.0968
    23.9644
    20.0631
    21.0732
    23.2137
    25.0441
    22.9303
    20.1220
    22.4452
    22.9809
    24.6718
    22.4546
    21.4013
    21.6066
    20.5478
    22.8179
    21.7667
    17.2722
    23.2705
    23.0189
    23.7276
    25.7829
    21.3613
    24.5215
    23.1003
    25.3917
    23.7214
    29.7169
    29.8348
    26.6263
    25.3781
    26.0763
    26.6729
    28.9746
    27.0250
    26.9748
    26.2637
    29.4679
    30.9398
    30.3622
    25.8603
    27.9683
    25.6014
    25.1389
    23.3433
    20.9401
    21.9381
    21.2546
    19.1263
    21.2375
    21.1199
    21.1870
    21.2551
    23.3621
    19.1796
    20.0479
    22.7472
    22.2485
    21.7110
    23.1750
    20.9116
    20.8154
    19.3987
    20.3323
    22.7238
    21.7777
    19.7725
    21.7522
    21.7811
    18.1766
    16.6816
    19.2557
    21.0330
    21.0343
    21.0829
    22.4571
    20.0626
    23.6657
    20.8190
    19.7063
    22.9601
    18.8931
    22.7879
    22.9860
    26.5018
    25.4626
    26.1318
    23.8495
    27.9188
    22.8588
    24.1636
    25.1409
    25.7844
    25.4090
    27.7970
    27.6766
    24.7592
    26.7998
    23.2993
    21.5270
    23.0457
    24.0794
    21.4290
    22.3802
    21.9250
    19.2490
    21.0526
    20.7866
    21.9888
    24.6755
    24.3516
    20.3243
    18.4217
    20.4012
    20.5113
    23.7297
    21.5700
    22.5809
    20.5136
    18.6095
    19.1388
    20.4312
    20.5422
    21.1452
    23.6473
    23.6544
    22.6563
    19.1484
    21.7642
    20.3978
    19.3583
    21.0556
    24.5680
    23.7495
    19.2614
    18.9540
    22.0842
    24.1801
    22.7181
    22.2190
    21.7331
    19.7385
    23.8380
    20.5437
    21.6999
    21.5639
    23.0910
    23.4517
    22.0293
    26.1320
    27.2826
    31.2459
    27.3371
    29.6571
    27.0542
    25.6522
    24.8174
    27.2755
    23.9498
    25.1663
    24.7704
    23.8589
    23.2348
    21.5731
    19.3081
    23.0085
    22.9312
    22.5339
    22.9387
    22.9708
    24.3559
    24.6372
    24.5507
    25.1191
    23.9118
    21.3451
    23.0676
    24.3193
    21.7609
    24.5281
    23.2641
    20.1249
    23.6308
    20.3697
    21.9824
    22.1016
    22.2948
    25.2025
    23.3944
    23.7227
    22.4369
    20.8247
    24.3210
    21.7584
    23.2399
    20.1925
    18.5433
    24.0926
    27.3404
    25.3181
    24.3433
    23.1308
    21.8467
    23.8168
    27.2841
    27.8934
    23.8127
    23.1191
    21.5511
    22.3370
    22.4333
    21.6053
    24.6887
    21.0713
    26.0854
    24.4167
    24.1361
    21.8806
    22.4354
    24.4276
    23.6900
    23.1444
    20.7195
    24.6605
    25.2068
    22.4528
    25.1972
    22.4872
    22.7976
    22.0187
    22.4861
    22.6945
    23.6464
    22.9006
    24.2486
    21.7931
    23.1205
    23.4334
    22.3199
    23.3904
    22.9097
    22.2243
    21.5557
    26.7712
    26.5908
    21.2825
    22.6189
    23.9179
    26.2688
    24.3260
    23.7082
    22.9576
    20.4883
    22.6023
    20.3132
    19.5788
    15.6572
    20.2619
    21.0664
    20.9245
    24.5107
    22.8822
    25.5042
    23.3834
    23.8679
    19.5974
    21.4891
    18.9101
    18.1343
    19.1729
    19.2241
    17.3813
    22.2296
    19.0612
    23.5342
    21.8288
    21.4905
    21.1021
    18.3634
    22.0286
    19.0089
    22.9538
    25.4031
    18.9582
    23.4589
    14.2694
    23.0119
    21.2525
    18.9512
    24.5559
    26.2320
    27.2581
    27.5861
    24.7822
    22.5153
    22.6392
    21.2796
    21.6474
    20.6021
    24.1510
    22.7037
    20.9342
    19.9212
    21.1678
    18.5042
    22.1408
    19.3589
    22.4531
    21.5685
    18.5310
    22.9370
    19.1979
    20.7393
    24.6471
    26.2903
    26.8053
    26.8678
    26.6222
    34.0031
    27.5965
    24.8963
    21.9362
    24.9132
    23.9359
    26.5456
    25.3283
    27.7286
    25.7365
    19.5414
    17.0790
    19.0847
    23.6066
    16.0052
    19.5745
    16.1651
    13.3754
    16.3508
    16.2006
    13.6030
    24.9159
    26.0117
    27.2308
    30.3041
    26.7964
    28.3982
    24.2408
    21.4011
    23.3892
    23.4185
    26.3386
    23.0241
    25.1478
    17.0332
    23.4909
    19.4146
    17.6873
    18.4623
    19.5223
    16.1579
    20.8216
    18.3761
    16.4229
    18.3065
    22.5399
    17.5927
    20.1460
    21.8146
    20.8354
    22.0800
    20.6228
    21.5749
    24.8878
    22.7190
    21.0087
    23.1846
    23.3720
    20.2808
    26.0814
    27.6633
    30.9228
    27.6364
    27.1935
    26.1966
    26.8702
    20.8724
    23.0975
    23.9109
    24.1987
    26.2575
    30.3381
    27.0201
    23.6683
    25.9421
    26.2546
    23.3415
    31.6802
    27.9245
    26.9306
    27.8382
    29.2778
    30.9244
    33.1768
    25.1444
    22.3147
    23.8756
    25.1966
    25.3108
    23.4461
    20.5647
    20.8824
    29.6134
    22.3145
    21.9092
    24.0731
    27.6141
    22.7612
    28.3060
    25.8150
    26.7982
    27.7674
    27.7532
    26.3570
    26.1812
    21.9821
    24.5451
    25.1439
    20.3759
    17.9457
    29.9681
    26.8198
    26.1742
    28.3839
    28.0509
    30.0317
    27.5615
    28.6283
    26.5491
    23.4642
    27.8011
    26.6455
    20.5075
    20.5676
    25.2296
    22.7496
    19.3838
    24.4236
    27.8466
    20.5483
    21.1291
    28.0112
    25.3315
    24.0504
    23.4055
    26.8838
    26.5650
    22.3570
    26.8457
    29.0606
    27.0210
    24.6737
    26.9891
    24.1022
    27.3906
    20.2815
    20.9849
    22.3601
    22.0005
    22.0895
    26.2824
    20.3869
    24.8765
    25.4848
    23.2752
    26.8968
    24.2258
    20.7919
    20.9050
    16.6788
    24.0745
    24.2006
    23.3375
    21.9627
    20.8307
    26.8239
    24.6092
    25.4544
    29.3027
    28.2196
    22.6971
    19.1261
    23.8257
    25.2095
    26.3394
    31.0339
    21.7612
    27.6100
    26.3494
    21.0054
    25.0531
    21.4307
    26.5332
    19.7152
    27.2337
    29.3065
    26.4029
    27.4344
    22.8990
    26.7117
    26.7915
    26.0153
    25.6484
    28.5730
    29.7363
    25.5379
    25.2752
    25.1744
    26.4157
    29.3985
    29.2236
    28.6916
    27.1639
    30.1534
    28.5802
    29.0093
    23.6208
    28.5412
    18.6391
    25.9279
    24.4921
    26.0648
    26.2428
    28.8927
    24.5429
    25.3102
    33.2113
    25.9719
    27.4741
    28.9137
    31.1765
    30.3727
    28.6696
    26.6452
    26.8298
    24.9028
    20.6938
    21.9232
    26.6016
    26.4315
    24.0037
    21.5564
    18.8622
    24.1526
    26.2724
    24.7817
    26.8991
    27.9701
    23.3842
    31.9578
    29.1620
    24.2414
    23.2711
    24.9732
    31.5465
    29.9769
    30.0803
    22.7036
    26.0525
    23.9035
    23.8083
    30.8390
    28.4071
    29.7199
    31.0992
    24.8478
    33.3119
    31.6468
    27.4059
    29.6537
    31.3334
    29.6542
    31.5222
    27.6238
    26.8371
    25.9370
    26.1594
    30.7934
    28.0162
    25.2443
    30.4404
    31.9974
    30.8714
    27.0431
    28.8184
    17.5054
    23.6661
    26.0680
    25.7183
    26.6829
    24.9912
    27.9900
    27.9889
    27.6433
    26.5799
    25.2100
    27.0213
    28.7370
    28.2426
    26.9780
    28.6466
    23.5400
    24.1786
    30.4028
    26.4768
    32.1079
    26.4890
    26.8269
    20.3153
    25.3712
    25.0526
    24.4848
    20.5561
    20.9516
    18.4038
    19.3712
    19.6420
    18.9580
    18.3409
    22.4028
    19.8319
    17.5508
    22.2593
    27.0156
    21.1580
    26.8201
    24.6440
    30.3638
    29.5757
    30.0598
    28.0433
    27.8335
    22.5818
    21.1326
    24.1926
    26.1836
    26.4811
    25.9309
    25.4384
    26.3600
    26.6344
    23.2690
    20.2696
    26.2877
    23.7575
    24.0508
    23.9028
    27.8319
    23.2457
    22.9414
    23.7172
    20.3343
    20.0115
    20.3008
    25.3184
    21.2530
    20.2204
    24.4726
    24.4846
    23.2294
    19.2270
    17.6369
    20.4781
    20.1600
    19.8839
    18.9317
    20.1763
    23.8462
    21.5166
    30.1331
    30.5896
    26.8225
    28.6117
    23.5574
    27.1150
    24.1548
    25.5889
    24.7592
    24.4883
    25.3754
    28.0637
    26.4977
    21.1323
    22.3144
    26.6564
    23.9044
    22.3238
    24.6300
    24.1010
    22.6738
    26.3869
    23.4362
    22.2206
    25.6206
    25.7388
    25.5959
    23.9395
    25.8588
    25.0833
    28.8948
    20.7888
    22.6547
    24.4754
    26.8388
    24.3396
    26.4507
    24.2553
    21.2138
    21.4813
    21.3357
    26.0315
    28.6086
    27.3875
    24.9525
    21.6291
    25.2609
    23.0491
    29.5931
    22.5766
    30.3468
    30.3889
    26.8703
    24.2507
    23.1350
    30.0538
    26.0093
    25.7776
    22.5737
    16.6672
    27.8323
    18.5834
    18.7460
    19.7180
    21.1980
    26.7271
    27.8219
    26.1965
    22.8129
    24.0919
    22.6192
    18.7724
    23.3868
    26.1937
    24.3738
    30.5837
    26.7538
    19.4710
    21.9598
    22.9858
    26.1825
    23.9038
    20.7022
    24.1781
    22.2335
    25.2635
    22.4240
    29.3257
    22.5755
    22.9785
    30.2171
    26.8617
    28.2395
    25.6355
    25.8036
    25.8118
    26.4910
    24.5348
    23.1980
    18.0392
    25.3225
    26.3534
    20.9086
    27.7667
    26.4844
    20.6669
    20.0914
    24.1139
    28.9874
    26.2989
    23.3443
    26.0916
    30.8283
    27.6983
    26.7059
    28.5779
    22.5958
    24.8705
    25.0749
    28.5668
    27.2239
    24.8355
    29.2928
    19.5181
    23.9401
    22.6731
    25.9934
    27.1667
    26.3116
    25.9104
    22.8414
    24.5455
    25.0250
    29.1449
    29.2885
    22.3335
    28.4166
    24.6304
    21.6697
    20.4117
    22.2509
    24.3336
    27.2870
    25.8465
    20.1081
    20.6378
    27.9135
    26.7776
    24.5444
    22.2780
    26.0280
    19.6499
    17.3654
    21.2137
    26.5249
    21.8899
    23.0656
    24.5672
    19.5433
    25.9991
    26.2577
    24.3596
    23.2708
    24.7354
    23.8983
    28.2684
    25.9132
    26.3171
    23.4547
    20.7425
    22.3599
    27.3370
    24.3594
    21.7845
    27.5593
    22.7313
    32.5724
    33.5435
    31.9843
    28.2885
    32.2467
    27.2052
    29.0987
    32.9665
    34.5220
    31.3253
    32.0234
    31.5262
    27.5145
    25.5635
    31.5954
    26.1508
    33.3511
    32.0856
    32.0235
    25.7685
    24.2347
    31.5477
    28.9427
    28.6547
    28.5246
    29.3957
    27.0385
    24.3457
    29.8090
    28.1726
    28.1465
    27.6372
    23.0325
    18.7754
    27.9595
    23.8235
    30.1514
    24.4042
    25.3258
    26.8350
    27.0136
    32.3297
    27.6035
    28.2933
    25.2157
    23.8076
    23.9661
    19.4768
    18.3906
    24.4036
    25.8679
    23.6559
    18.9383
    28.5523
    24.6809
    24.9281
    25.5746
    27.2987
    24.2904
    23.4113
    23.7286
    24.3655
    24.5057
    21.0754
    25.7802
    28.2144
    28.7912
    20.4808
    19.8402
    20.4304
    26.0125
    25.4530
    30.4353
    27.7703
    24.0743
    25.9051
    27.0851
    24.1677
    21.3044
    20.8605
    19.8682
    18.3953
    20.7220
    21.8884
    18.1627
    18.8863
    19.4365
    23.0970
    16.8119
    21.2170
    21.0218
    26.1084
    23.4072
    24.3246
    18.7154
    18.3240
    25.2533
    26.5881
    24.5881
    22.8129
    21.7881
    24.7109
    22.8833
    25.0022
    26.7136
    20.1712
    19.3237
    21.2496
    25.5250
    23.3657
    19.9704
    26.1242
    25.6195
    19.4021
    24.6848
    26.9263
    21.7316
    29.0833
    20.8709
    22.6919
    22.9576
    29.2474
    25.0311
    23.7240
    20.6735
    25.2478
    19.2147
    20.4595
    21.6028
    34.5730
    26.3581
    28.6225
    29.3626
    28.9982
    27.2609
    27.9485
    28.8480
    26.8620
    30.3257
    27.7258
    32.9132
    28.6060
    27.0130
    24.9175
    25.4928
    32.4800
    26.2659
    28.9085
    31.2181
    26.6258
    30.7006
    27.3421
    27.1207
    28.3012
    28.1299
    29.1140
    29.0292
    30.2747
    29.3729
    32.1330
    27.4760
    26.0473
    28.8663
    28.3487
    32.1404
    29.7954
    27.4934
    26.1652
    22.3476
    25.5847
    24.3135
    24.7492
    26.4427
    26.3678
    22.1701
    23.1416
    21.8361
    25.4286
    27.3773
    27.1483
    22.6059
    19.4646
    22.7761
    20.3907
    21.4526
    18.4764
    22.1965
    17.7878
    20.9061
    21.1695
    22.5738
    18.1954
    18.5501
    23.8262
    23.5486
    24.3615
    20.0152
    22.1612
    16.3151
    18.2827
    20.9075
    23.7549
    14.9365
    21.8228
    19.5784
    22.5673
    28.9252
    23.7935
    21.4925
    24.2037
    24.4309
    24.4841
    22.4155
    22.4609
    30.6306
    30.7883
    22.0841
    23.0559
    22.7032
    22.2477
    30.4303
    25.4297
    23.9651
    15.8377
    17.3144
    15.4045
    13.6053
    20.2738
    20.4606
    21.0575
    27.2852
    20.7361
    16.9693
    23.6074
    23.3130
    24.3350
    25.8702
    22.0599
    20.9226
    20.2049
    17.1904
    22.6433
    18.6005
    24.0644
    22.4017
    24.2503
    21.9127
    20.5430
    19.1752
    27.1110
    22.3629
    19.2369
    28.1636
    23.9312
    28.0367
    22.0513
    20.1203
    19.8905
    20.8940
    22.4236
    23.6727
    22.2436
    24.5725
    21.3730
    24.4228
    26.5551
    24.7161
    30.0626
    24.6312
    24.4744
    24.4255
    26.2801
    21.7632
    27.9222
    24.8165
    24.7587
    25.4132
    23.2700
    26.1965
    31.7374
    27.4444
    30.4793
    28.3701
    22.4539
    26.2497
    23.8508
    21.0396
    24.1734
    24.6901
    25.8031
    23.5834
    22.6447
    27.6026
    21.1438
    20.3744
    24.9750
    20.9616
    22.5148
    28.1643
    26.8760
    26.7268
    22.7620
    26.5103
    27.0805
    22.0384
    27.9796
    25.1841
    27.0188
    27.0960
    24.9811
    30.4671
    23.0656
    27.9666
    24.7151
    28.2020
    27.7898
    26.6980
    31.5125
    30.4768
    26.1929
    26.8823
    28.4743
    29.8482
    27.5852
    25.3210
    26.0149
    25.9583
    26.4956
    27.8866
    17.6174
    24.0880
    27.5278
    23.5146
    21.5035
    25.6035
    26.2196
    25.7377
    27.5679
    27.0421
    28.4597
    26.2009
    25.9101
    23.2329
    23.1573
    25.5809
    24.2233
    24.6214
    24.4027
    25.1655
    28.4320
    27.8691
    25.6809
    30.7152
    25.5861
    27.6349
    24.0951
    24.9418
    21.2219
    25.8283
    27.6459
    26.1345
    26.3833
    30.6827
    20.3962
    27.8127
    25.1513
    26.8050
    27.6747
    23.6115
    28.3736
    25.7699
    22.9531
    26.5913
    21.6488
    24.3808
    25.2378
    30.7857
    26.2427
    29.9392
    25.7194
    22.7775
    26.1190
    25.6752
    26.3598
    22.9177
    25.4398
    27.0573
    21.1937
    19.9420
    23.1397
    21.0174
    25.1130
    25.2560
    21.8409
    18.6820
    26.0781
    22.0791
    27.9052
    19.9878
    19.2151
    19.8239
    19.5682
    21.8556
    17.1688
    18.5682
    23.3976
    21.9382
    21.4380
    21.1811
    23.1779
    20.3209
    18.5172
    17.8228
    20.3252
    18.9888
    29.2929
    22.5048
    17.1391
    19.3432
    18.2305
    26.8807
    23.3981
    26.9696
    27.8743
    28.9223
    29.8108
    28.6627
    27.5387
    21.3153
    24.6360
    26.9920
    24.2338
    25.2965
    23.5189
    21.5519
    25.8893
    23.0346
    24.4531
    27.3314
    31.0364
    29.8515
    31.5986
    29.0830
    28.9133
    29.1574
    23.1683
    26.0283
    23.2289
    24.6565
    21.3780
    19.3406
    22.4476
    25.3117
    25.3022
    21.8088
    23.7500
    28.9829
    22.3493
    24.7526
    20.6411
    26.6208
    26.1391
    26.9255
    23.8161
    21.1442
    20.7795
    22.5012
    11.8751
    14.4872
    13.9275
    21.7037
    16.7514
    13.7587
    20.6995
    18.0487
    17.3530
    14.5492
    15.0792
    16.6677
    19.4532
    14.3068
    14.4927
    18.3934
    16.9875
    20.6718
    17.0341
    15.8084
    16.8338
    12.9664
    14.9493
    14.3342
    11.3045
    13.2183
    18.3928
    13.2748
     6.9876
    12.6285
    10.2573
    11.7374
     8.8342
    13.3649
    10.4231
    11.1793
    10.1388
    14.0745
    13.7227
    17.9040
    10.7774
    15.3491
    12.3935
    14.5684
    16.3069
    12.7949
    15.6304
    14.1704
    13.4719
    12.6332
    11.8090
    10.8480
    12.3711
     9.4194
     7.7629
    12.0477
    14.2516
    10.9176
    13.3717
    10.2264
    11.0693
    12.1638
    13.7711
    15.6975
    13.6053
    14.3787
     8.3507
    13.8907
    15.1497
     9.5823
    11.5963
    16.8149
    18.1368
    14.4828
    10.0768
    12.6685
    15.6377
    17.0213
    12.7769
    13.4110
    11.7329
    15.0405
    14.1513
    13.6441
    10.8379
    12.9411
    12.8123
    11.7519
    10.3720
     9.5924
    11.5231
    13.4088
    14.6524
    14.4397
    11.6841
    13.6516
    13.7632
    14.2602
    14.7465
    14.3277
    14.2051
    13.8498
    12.8699
    13.5156
    14.4832
    13.3102
    12.1981
    12.0762
    11.6214
    10.6807
    12.0410
    14.4836
    12.2669
     9.4857
    12.8160
    13.4014
    13.1611
    10.5008
    12.3863
    14.3036
    14.1162
    12.5196
    22.8179
    18.0092
    24.1688
    21.5300
    25.9846
    25.2239
    23.3778
    20.0235
    15.3948
    17.5828
    13.1736
    17.1245
    17.2799
    14.2893
    19.7495
    15.6586
    15.5930
    24.2584
    20.8574
    22.8781
    30.0790
    24.9092
    17.1664
    20.7677
    20.0275
    21.9222
    24.9235
    24.6810
    24.9672
    30.2949
    30.6499
    29.0536
    32.3889
    37.6861
    35.9285
    34.4028
    32.6727
    29.8999
    32.3837
    36.4761
    34.6089
    37.1866
    35.4466
    31.2005
    29.7540
    31.8004
    29.7788
    32.3937
    35.2421
    31.1241
    33.0284
    34.0044
    30.5502
    31.0838
    32.8272
    32.2391
    39.1382
    40.1733
    35.3324
    35.2048
    37.8934
    37.2637
    35.9285
    33.6827
    35.2619
    36.2283
    37.1900
    44.0480
    45.1956
    43.1038
    48.6617
    50.2417
    45.4804
    46.0818
    54.9033
    46.8951
    47.6273
    44.0505
    41.5931
    36.5688
    39.1006
    41.7914
    44.3880
    44.7828
    45.4336
    45.9887
    43.7648
    49.4183
    53.4587
    48.6330
    49.7113
    53.5825
    45.8641
    50.1284
    47.3369
    53.2166
    51.0220
    48.8391
    48.5198
    54.3699
    49.2331
    51.6181
    59.7722
    55.3867
    54.6708
    49.9752
    53.6555
    57.1540
    52.1847
    54.7990
    50.1533
    47.5339
    42.6381
    52.1629
    53.1199
    40.0263
    36.5923
    39.6119
    38.7976
    36.6686
    36.2697
    34.9390
    29.1696
    42.6588
    49.0603
    47.0448
    41.1652
    44.7438
    52.5257
    50.7698
    47.5492
    40.3292
    47.3810
    40.0598
    36.0833
    35.4937
    52.1152
    52.1461
    49.7908
    44.8505
    44.4008
    46.6446
    47.1451
    43.9282
    39.0073
    39.5552
    41.2345
    42.6168
    46.0260
    39.6117
    41.6935
    40.6213
    37.5493
    37.9206
    27.4472
    40.9829
    43.6370
    37.2006
    38.4207
    44.8653
    39.4007
    47.1285
    46.4751
    43.3881
    45.3617
    44.5506
    44.8723
    53.4838
    51.8037
    46.3795
    52.8450
    59.6702
    55.0687
    57.6771
    61.2553
    53.1997
    50.9973
    54.0517
    52.2127
    53.7781
    51.4008
    52.2926
    45.0510
    50.5241
    49.9051
    45.5893
    42.8525
    43.0223
    45.3084
    41.1504
    49.0539
    48.8045
    44.8818
    36.1146
    43.5176
    45.6569
    34.6330
    33.6167
    33.7610
    28.9981
    34.3805
    37.8413
    36.4802
    32.8662
    38.2104
    39.2103
    34.2526
    39.5027
    40.4901
    38.3585
    36.5546
    39.6864
    36.0130
    41.2684
    41.3541
    36.5258
    35.4832
    42.6683
    39.8545
    39.3859
    38.2615
    39.3739
    37.2146
    43.7887
    37.0124
    30.7808
    39.8850
    40.1957
    38.0987
    32.1538
    36.0841
    35.2368
    35.0698
    41.0554
    42.5198
    38.7948
    39.0758
    42.6268
    42.4462
    41.3513
    42.0481
    40.0030
    50.7926
    47.3538
    40.0488
    44.6709
    38.0718
    36.9926
    41.3692
    38.7878
    36.4575
    39.1382
    39.1160
    49.6924
    46.8323
    51.2921
    47.3863
    47.7585
    44.5502
    43.4616
    44.8812
    46.8207
    35.9193
    44.3353
    48.2947
    46.6326
    49.9766
    45.5113
    38.0920
    35.4007
    35.7338
    34.5482
    37.6017
    31.3274
    36.6314
    37.8399
    39.9159
    36.9784
    32.8374
    36.0606
    31.0848
    32.8265
    35.9693
    34.4008
    35.9375
    33.2219
    33.1960
    36.8801
    38.1345
    38.6032
    37.3851
    38.7074
    33.8123
    33.4352
    31.3952
    34.8932
    31.7998
    34.8312
    38.3060
    34.8888
    38.9845
    35.4129
    36.7111
    35.5246
    38.4396
    35.4890
    44.1983
    40.9724
    34.6826
    42.4351
    40.2811
    42.3860
    39.8527
    39.1014
    40.2527
    43.9986
    41.1128
    40.0027
    38.1094
    34.4608
    32.4927
    39.3728
    40.0853
    40.8986
    37.3055
    40.8217
    45.7469
    40.4433
    38.7796
    38.2239
    36.4439
    37.6904
    41.1263
    42.4844
    39.5605
    36.9898
    40.5936
    36.8081
    36.2101
    28.7727
    26.4417
    33.9384
    36.4650
    39.1351
    37.7154
    46.5625
    38.8425
    33.2236
    33.0791
    37.2335
    34.5860
    35.0447
    36.5821
    34.6625
    29.1402
    35.1979
    29.0477
    31.6075
    36.3840
    38.4477
    34.3141
    30.5478
    26.5316
    41.7826
    39.7958
    44.1130
    36.4533
    37.9184
    40.0722
    32.4141
    35.2879
    32.8640
    35.1821
    39.9521
    48.9825
    43.3372
    37.4988
    31.9113
    38.5011
    38.1868
    34.4907
    38.7231
    36.3944
    39.2120
    41.4574
    41.5001
    39.1213
    43.3710
    39.8518
    40.8852
    41.9990
    40.7068
    40.8145
    37.7177
    39.0186
    39.4731
    40.5045
    36.2499
    42.6083
    43.1465
    38.6254
    40.2083
    40.1665
    38.8251
    40.4885
    48.7709
    47.2900
    40.8732
    35.6964
    42.7014
    37.6750
    34.4139
    37.2731
    35.3251
    35.2651
    33.2881
    36.9941
    32.9379
    29.3643
    33.7864
    35.3519
    41.8557
    36.4887
    36.8588
    33.2002
    35.9409
    36.5118
    43.0153
    39.1278
    34.3373
    41.7390
    43.2136
    47.5116
    37.4194
    40.5455
    35.1072
    34.1312
    39.3258
    34.5767
    34.0047
    41.6835
    38.3316
    37.9163
    36.2148
    31.3686
    32.1900
    27.4095
    37.8743
    32.6057
    33.3739
    37.0140
    38.9954
    38.4462
    38.1007
    35.0009
    35.3336
    38.2533
    36.8299
    40.7182
    35.3840
    40.3565
    38.5860
    48.8564
    42.0030
    39.9627
    42.5572
    40.4066
    37.9998
    41.0941
    41.0865
    36.2168
    36.9587
    35.5313
    38.9383
    37.3493
    35.3188
    34.8133
    33.9814
    35.8483
    36.0700
    31.9751
    35.4645
    39.3898
    35.9680
    38.6846
    35.5799
    35.0062
    30.9788
    34.2461
    38.4032
    36.5501
    42.9311
    35.9519
    33.8400
    43.1009
    38.6054
    40.1261
    39.7422
    41.9661
    46.3224
    40.3083
    40.1994
    39.4090
    40.3654
    40.2717
    40.5806
    40.0315
    42.5878
    37.2990
    39.4766
    39.4970
    44.1369
    49.0223
    47.0152
    47.0708
    48.3947
    49.5091
    50.4648
    44.8928
    41.9020
    38.4050
    46.9095
    39.4636
    42.8063
    38.5043
    42.4909
    38.4455
    44.5883
    45.5716
    48.2515
    46.9139
    47.0889
    40.0895
    41.2020
    38.7129
    43.4545
    36.9739
    41.1293
    42.3964
    40.9688
    44.1714
    43.3837
    45.7234
    41.9698
    37.2112
    44.0523
    40.7012
    46.2590
    38.7575
    35.6826
    45.8415
    41.2857
    41.2718
    37.7366
    35.7083
    39.2530
    37.3785
    39.1502
    46.3555
    49.9899
    54.5743
    54.5662
    42.8752
    38.6333
    43.5635
    47.4559
    41.0506
    45.7161
    51.8330
    54.4907
    54.8908
    61.9194
    53.9340
    49.6199
    44.1291
    39.7683
    44.9882
    44.8336
    36.1957
    39.3545
    38.7624
    39.1847
    35.0487
    45.4519
    42.8783
    40.4716
    44.0206
    44.5530
    38.5921
    41.2858
    40.0512
    44.8071
    44.0162
    40.8682
    41.8493
    43.8538
    43.4851
    43.9160
    43.1774
    48.8888
    44.8213
    42.4085
    39.2089
    37.0138
    36.9022
    32.6416
    39.0289
    38.8497
    44.8203
    41.1495
    38.4182
    44.6477
    42.0165
    36.4453
    34.0862
    38.1264
    36.0039
    36.2195
    31.5456
    36.0057
    31.1458
    30.4155
    38.9923
    43.4660
    41.6651
    42.7756
    45.7033
    38.7362
    42.3727
    44.6103
    46.3082
    38.9423
    38.7178
    43.0046
    38.4646
    40.2573
    39.7421
    40.3564
    41.8532
    40.5016
    40.6932
    37.5123
    35.9729
    33.6815
    37.8254
    35.5908
    43.3778
    41.4482
    39.3384
    38.2496
    41.3975
    36.5973
    43.1929
    41.2316
    41.1953
    39.6932
    35.3507
    30.8903
    29.4722
    27.9276
    29.0016
    23.1354
    25.7688
    29.6577
    25.8436
    21.3864
    24.9106
    31.8558
    34.5959
    28.7475
    30.4037
    35.4020
    32.6071
    36.1300
    36.0474
    34.8768
    34.0958
    37.9223
    37.7453
    41.7297
    42.2320
    44.2673
    47.6132
    39.5597
    39.1319
    37.2311
    37.0951
    33.0662
    32.3841
    35.6696
    33.1030
    32.6865
    30.8605
    30.5234
    35.8210
    27.0110
    33.2674
    34.8460
    34.7993
    34.6660
    29.6330
    29.4752
    32.0991
    30.2587
    30.3558
    36.9715
    38.5655
    35.9563
    31.9000
    32.3485
    28.9204
    31.5019
    36.2188
    28.2212
    31.5615
    33.5892
    32.1416
    26.5850
    32.2192
    32.9459
    28.3077
    35.1918
    27.6312
    32.1627
    30.7437
    32.5584
    31.3181
    32.9114
    27.5557
    26.7654
    22.3158
    21.6919
    23.1591
    31.0881
    23.7052
    30.7310
    28.3091
    26.8144
    24.9298
    24.2567
    34.8040
    29.5727
    34.5353
    37.9760
    35.8517
    38.3901
    38.0415
    33.2786
    34.6738
    34.1482
    32.6574
    25.2169
    30.9992
    28.9832
    28.3738
    28.5232
    32.7613
    30.5275
    32.8669
    35.3987
    39.9509
    25.5267
    32.6362
    32.5050
    28.1776
    22.7198
    26.7971
    19.9636
    20.3496
    27.3618
    32.8214
    23.2656
    28.3833
    24.0725
    29.9022
    35.6356
    26.0491
    30.5338
    27.8239
    37.9039
    29.7794
    29.3636
    32.2711
    34.4377
    34.0056
    31.8897
    38.4347
    39.1478
    32.1400
    36.0422
    36.2385
    34.3548
    33.9829
    27.8432
    26.9910
    29.3060
    30.3738
    30.1043
    30.9499
    33.1531
    28.9574
    32.9134
    34.3244
    32.9191
    30.6247
    25.0704
    30.9161
    29.0472
    31.5678
    28.3634
    27.1829
    32.2521
    24.9575
    23.8013
    21.8438
    21.9467
    17.7665
    17.8863
    13.3215
    14.0517
    13.7816
    12.9079
    13.8253
    15.0142
    19.2088
    17.3061
    17.3492
    19.9557
    18.4610
    21.1622
    18.1451
    19.2845
    22.4998
    19.3958
    17.1176
    19.6088
     9.8721
    16.0584
     9.2321
     9.3961
     9.4670
     6.8439
    11.9455
    11.4442
    13.3653
    12.5753
    13.8815
    10.1619
     9.2060
     9.4537
     8.4314
     9.0437
     9.4000
    10.0181
    12.5850
    11.4243
    12.2689
    11.2328
    12.3700
    13.3881
     9.4660
     5.3495
     8.3672
    10.1497
    11.5515
     6.7186
     8.6246
    11.0155
     8.6810
    16.4029
    18.3323
    11.7156
    13.9397
     9.4013
    14.4480
    11.2456
    12.5334
    12.7228
    16.0219
    20.0188
    14.5303
    15.7054
    14.3589
    16.9241
    13.0631
    14.7897
    19.9865
    29.2929
    19.6982
    23.6644
    24.3677
    26.3336
    25.1598
    26.0961
    24.6349
    27.9998
    27.7172
    24.5377
    27.2200
    22.2115
    26.3584
    28.2953
    31.1996
    28.5194
    29.9664
    26.1363
    29.3112
    23.6169
    25.6843
    26.6762
    24.4555
    25.8308
    23.5808
    28.1407
    27.4216
    28.3786
    29.7941
    27.9777
    29.8653
    28.8961
    25.5025
    25.0688
    27.2547
    23.4785
    26.9896
    29.9117
    33.8353
    28.7876
    25.2390
    36.3166
    34.7409
    32.4544
    22.3785
    32.8630
    27.8637
    26.1790
    26.8949
    25.3255
    27.6450
    25.3439
    23.9012
    24.0641
    28.1881
    24.2780
    23.8929
    25.2036
    24.5650
    24.9430
    21.8646
    29.8930
    28.4100
    25.0105
    31.6779
    29.1957
    30.9385
    28.3991
    28.4144
    27.8914
    29.3080
    33.2592
    29.3830
    26.0039
    31.6079
    29.7905
    28.9912
    28.2776
    27.1358
    28.1447
    27.0112
    26.7912
    30.0451
    30.4228
    26.8338
    22.9801
    22.8574
    21.5179
    20.7585
    23.7109
    26.2833
    27.2424
    26.4781
    24.8140
    31.6611
    28.4489
    26.3114
    24.8558
    32.5683
    33.4906
    28.8136
    24.6515
    24.1996
    25.3601
    24.6360
    24.1075
    28.0789
    27.2737
    24.6641
    26.2546
    26.0618
    26.0769
    25.5424
    25.3935
    25.9923
    27.4653
    29.1592
    29.8140
    29.5477
    25.6538
    26.5410
    25.9609
    28.3718
    28.2269
    27.9259
    37.8657
    38.6284
    29.0236
    28.1760
    28.3275
    28.8291
    25.4346
    25.3601
    27.3807
    28.5924
    24.4098
    29.7476
    26.7898
    29.3069
    27.3351
    26.5554
    27.0261
    24.8361
    31.3157
    26.8763
    27.8434
    26.6305
    29.0589
    29.9590
    27.6086
    26.1670
    28.7959
    32.9291
    29.2365
    30.8068
    27.6175
    30.5746
    29.1468
    27.0032
    23.6112
    26.0094
    23.2689
    22.1955
    27.5164
    24.7902
    29.4409
    26.2741
    28.1793
    27.4923
    22.6170
    29.4538
    29.1540
    25.6734
    27.8200
    26.8883
    25.8427
    29.1567
    26.4071
    30.6604
    26.9138
    26.4053
    29.0600
    29.7796
    29.7612
    30.7439
    34.4696
    30.0535
    32.2273
    33.4523
    28.0915
    28.0431
    28.2761
    31.7030
    33.2521
    32.4846
    27.6996
    28.0657
    29.2573
    29.4229
    29.6098
    28.7109
    26.2280
    27.9262
    26.3336
    28.0613
    30.2858
    25.4945
    24.5564
    32.5788
    30.3793
    29.5599
    29.0179
    31.3032
    31.1746
    30.6864
    29.7280
    28.4089
    28.2115
    32.8873
    29.8705
    30.8339
    30.8289
    29.5980
    27.7281
    26.9790
    25.0546
    24.4450
    30.9639
    24.7186
    27.9895
    29.9917
    31.1592
    29.8265
    27.9439
    28.4096
    30.7760
    27.4417
    26.1171
    29.8622
    30.0358
    32.7404
    39.9624
    43.4284
    44.9607
    37.7625
    34.7957
    38.3978
    39.2170
    40.2772
    37.3163
    38.6041
    29.3460
    25.9511
    26.3664
    28.3749
    28.2237
    25.8505
    26.0705
    29.2200
    28.1416
    27.9742
    26.4401
    28.2882
    28.3687
    25.9930
    28.6863
    28.4672
    29.9503
    24.0083
    25.6399
    24.9331
    27.3018
    25.9702
    25.0926
    25.8946
    25.9985
    26.0765
    24.8348
    26.5971
    26.1737
    27.6989
    26.7949
    29.5488
    29.9604
    31.0210
    33.6021
    32.8603
    31.2750
    31.6838
    29.2303
    25.5741
    23.6732
    27.5017
    24.5662
    24.9596
    31.2373
    27.0237
    29.4553
    25.2185
    28.3117
    27.1653
    30.1726
    31.7354
    30.2228
    29.0167
    31.4927
    31.2671
    29.3330
    32.3943
    31.9692
    33.3348
    29.1495
    28.7997
    29.8833
    30.8948
    27.6748
    26.0926
    29.1654
    26.7678
    27.1679
    29.5402
    30.0770
    30.8301
    30.0920
    30.1616
    28.5894
    34.2799
    32.6994
    31.9082
    32.2468
    32.1283
    26.5841
    33.5165
    31.5704
    28.6084
    30.0573
    31.9448
    29.1974
    28.3587
    29.7023
    28.4616
    30.2738
    30.0682
    31.3613
    28.8796
    28.0119
    29.6294
    28.7092
    31.0783
    28.8014
    25.1365
    26.7969
    26.7767
    29.5514
    28.0959
    34.3493
    28.2508
    25.9680
    26.9161
    27.2770
    27.2273
    31.1702
    30.6532
    31.4074
    30.9808
    29.1471
    29.9642
    26.8265
    26.7012
    26.2704
    28.2240
    25.3390
    25.1396
    24.1658
    27.7516
    30.2285
    28.7950
    28.3782
    33.8798
    26.3929
    30.0304
    32.7078
    32.7944
    27.2464
    28.3165
    28.6046
    28.6097
    30.0917
    27.4120
    23.8055
    26.8712
    27.1550
    27.2597
    28.4839
    24.0391
    26.2616
    26.9567
    31.1268
    29.4572
    27.5787
    28.4779
    29.6815
    26.2866
    26.2789
    25.8930
    26.6668
    27.5722
    20.8743
    25.3851
    28.1913
    32.2989
    28.1444
    28.1270
    29.6609
    24.7412
    25.0071
    31.2191
    24.1857
    28.6321
    32.4209
    29.3054
    25.4653
    28.3909
    25.5299
    29.7596
    30.0320
    30.9095
    27.5236
    28.3909
    25.5477
    26.0512
    28.8523
    30.9728
    32.7365
    30.5112
    31.4783
    29.4636
    28.5563
    30.7592
    28.2155
    29.3839
    25.7570
    29.3955
    27.6999
    29.2732
    27.9586
    30.1830
    31.8416
    28.9184
    29.8250
    25.1432
    30.2287
    31.9400
    27.1795
    25.2927
    24.8694
    27.1857
    23.8584
    27.5938
    24.1350
    30.3186
    26.9188
    25.9137
    29.0079
    30.4209
    30.9882
    30.5554
    28.6773
    27.2471
    28.9306
    30.6763
    28.3672
    28.8921
    23.7737
    26.6557
    31.0404
    25.6790
    24.2277
    22.3356
    22.0383
    26.5899
    23.4603
    28.1776
    32.7239
    28.2665
    27.6738
    32.5805
    26.0334
    25.9534
    29.5380
    32.9534
    33.6599
    31.8494
    26.4762
    27.1843
    28.6460
    28.2041
    25.4465
    26.7371
    25.5819
    28.8999
    27.4623
    27.9424
    28.0438
    24.1840
    26.0835
    28.1845
    27.2768
    29.4241
    29.0469
    26.7486
    29.8386
    30.2739
    29.1911
    26.5284
    31.6532
    29.6217
    31.0292
    28.5776
    27.6714
    27.7362
    28.5993
    30.3422
    27.9736
    27.6357
    28.6566
    25.0232
    27.5630
    27.7664
    32.5269
    33.1417
    33.0816
    30.5287
    28.9689
    30.1866
    31.8231
    31.6111
    28.3465
    32.7737
    35.3776
    27.7371
    33.7744
    25.5637
    30.5938
    29.4223
    31.6407
    33.2366
    32.0442
    26.9600
    33.7218
    31.9604
    32.2716
    33.3516
    31.2462
    27.9255
    29.0309
    31.3640
    32.7814
    33.8717
    34.2274
    30.6416
    31.6882
    30.5478
    34.5038
    31.9876
    28.8451
    33.2654
    33.1025
    31.3469
    28.1438
    34.2585
    29.0143
    32.8817
    27.1681
    28.8013
    27.8688
    34.9490
    27.1499
    28.7549
    28.0210
    30.6189
    27.9037
    28.3682
    31.2833
    27.2162
    27.7071
    27.6046
    27.3542
    32.1034
    32.7127
    27.1507
    31.2305
    28.3595
    28.3545
    29.8875
    24.0216
    28.2181
    25.7088
    25.5434
    27.9242
    27.1780
    26.3822
    26.3228
    29.8858
    32.9575
    33.3531
    32.2882
    34.8132
    33.4288
    31.2399
    31.3594
    31.3867
    31.7296
    30.5573
    28.4331
    28.2498
    29.7352
    25.7284
    28.1663
    30.2209
    27.9697
    27.9128
    24.0250
    30.3393
    28.0891
    27.1501
    30.0988
    29.2514
    30.2108
    27.3756
    29.6075
    25.5983
    26.2710
    28.9242
    28.7475
    28.1884
    31.6288
    28.7485
    29.0891
    30.5875
    27.6327
    24.2882
    27.4787
    29.4396
    27.6357
    27.8535
    28.8343
    29.4723
    26.5879
    27.4157
    31.0043
    28.3764
    32.5647
    32.7680
    31.0835
    29.8105
    34.4359
    32.0207
    35.4992
    26.1825
    30.5886
    29.7621
    29.4538
    34.9298
    30.2456
    29.8770
    31.2730
    30.7670
    31.3542
    36.5362
    36.5615
    35.5426
    31.4804
    29.1366
    30.5516
    35.1002
    32.7827
    34.3192
    33.3967
    37.7787
    39.6502
    37.0917
    36.0523
    37.5473
    41.1843
    35.0839
    33.8871
    33.1293
    33.6206
    32.5495
    32.5523
    33.8559
    33.1439
    29.9302
    27.4985
    33.1423
    34.8330
    33.5290
    27.8316
    28.8914
    23.9300
    29.0303
    29.1813
    32.0954
    30.4346
    30.8063
    32.5609
    33.0532
    37.2027
    33.2852
    31.6116
    31.6997
    32.7909
    29.0911
    30.5373
    31.6941
    32.3245
    32.6063
    30.8564
    35.0293
    29.0127
    31.3746
    30.2667
    32.5142
    34.7114
    29.7833
    35.0222
    33.3903
    33.0328
    32.6034
    33.3352
    27.3420
    29.5381
    34.1801
    26.9063
    29.0902
    27.2119
    28.1302
    27.0143
    26.2116
    26.6675
    27.7778
    26.9101
    25.2054
    29.9096
    30.9241
    31.5696
    33.5131
    27.4041
    24.6771
    25.4153
    24.1801
    26.4526
    24.8880
    21.4566
    28.0146
    24.3493
    23.9851
    23.9946
    23.4126
    26.1558
    25.3147
    25.6220
    24.2997
    24.5121
    23.3919
    24.7837
    20.9747
    23.7025
    25.5452
    21.5938
    20.6453
    27.2975
    28.6023
    29.5138
    27.4945
    30.0906
    28.4536
    29.8445
    27.3078
    27.6615
    30.1017
    27.3066
    29.0027
    27.0374
    31.1807
    27.0099
    27.4719
    23.8712
    21.7345
    21.4932
    26.2391
    24.0690
    26.4352
    26.6479
    20.8644
    25.1311
    25.8716
    27.4119
    30.6094
    24.3722
    21.3728
    21.5838
    23.3817
    29.4078
    27.8807
    28.9752
    23.2392
    25.9509
    26.7982
    25.2330
    23.5228
    25.7920
    25.1340
    24.3992
    28.7214
    27.5912
    23.8752
    25.0586
    17.5321
    18.0988
    19.9256
    18.9584
    22.9574
    26.2425
    24.0080
    25.2327
    24.0436
    23.7566
    27.6410
    24.5530
    30.6442
    26.8918
    24.6733
    26.6283
    26.6978
    27.4419
    24.5956
    18.7767
    18.2088
    16.8092
    19.0737
    16.2417
    19.6761
    20.4700
    18.2810
    25.1380
    19.0947
    17.5271
    18.3032
    18.9157
    16.5045
    18.8797
    23.6257
    22.8718
    24.7691
    24.7785
    18.0361
    16.4366
    22.6024
    28.1531
    29.4174
    26.9334
    24.0130
    22.9362
    18.7345
    19.9899
    22.6913
    22.9743
    17.5217
    19.2771
    23.9565
    24.7763
    23.7240
    24.1583
    24.1579
    29.0048
    26.8741
    24.4341
    26.0756
    23.7244
    26.4452
    26.4227
    26.9142
    25.5858
    27.9877
    28.0405
    24.8837
    29.5420
    33.2457
    31.2763
    30.7669
    30.8605
    38.2971
    30.8037
    34.0753
    33.9832
    30.9493
    31.5696
    31.8075
    35.3495
    33.9027
    33.3714
    37.6985
    33.6634
    38.2531
    38.9593
    30.2914
    30.1419
    32.4120
    33.6889
    31.6986
    30.9130
    36.0969
    34.8048
    31.8780
    32.5481
    35.8560
    33.8804
    34.5749
    36.8406
    31.3934
    32.7881
    29.3828
    30.8726
    30.9206
    33.0766
    33.1299
    28.0905
    42.1246
    33.9951
    34.6634
    34.1344
    31.3490
    26.5459
    30.0856
    33.5499
    31.3442
    36.9696
    36.5370
    36.6394
    35.4539
    32.7620
    34.4394
    37.2447
    35.4637
    34.5412
    36.5577
    37.3775
    35.4793
    34.5116
    33.3914
    33.9802
    33.2783
    35.5029
    37.4266
    37.0440
    37.7020
    32.8662
    33.0257
    34.9713
    30.0908
    28.5658
    30.5731
    30.7524
    27.2515
    33.8078
    33.8097
    35.6236
    34.1501
    31.9381
    31.7703
    33.8622
    31.9863
    34.1034
    31.3307
    30.6825
    33.0562
    31.3040
    33.1365
    33.0363
    31.2922
    31.5325
    33.1791
    29.9504
    28.6432
    31.9976
    32.0400
    29.4951
    27.2985
    31.2596
    31.3567
    31.4650
    31.3110
    34.1684
    34.0474
    29.2293
