# Supplementary material for: Mechanistic models of asymmetric hand-over-hand translocation and nucleosome navigation by CMG helicase
Source: Nat Commun. 2025 Nov 21;16:10304. doi: 10.1038/s41467-025-65232-x (PMC12639105; doi:10.1038/s41467-025-65232-x)
Supplement: Supplementary file 18 — Source data [file 41467_2025_65232_MOESM18_ESM.zip › SourceData/SourceData/Fig3G/polyAT/mindist_lagging_and_loop_traj005.dat]

# Distance
    23.8310
    25.2535
    23.3933
    22.9289
    23.8647
    21.2798
    22.9758
    24.1992
    24.3467
    24.6735
    25.7632
    24.9212
    24.5100
    26.9684
    26.9479
    23.2597
    25.1709
    25.3179
    23.5493
    26.8637
    22.4386
    23.6081
    20.5024
    21.6009
    21.7358
    20.6890
    22.3548
    22.3512
    20.2994
    22.4618
    21.7593
    22.8438
    23.3893
    20.3354
    22.3417
    23.4902
    21.2371
    23.8822
    26.3485
    23.7274
    21.0564
    19.7974
    20.3750
    20.3938
    23.5682
    26.5341
    21.9835
    22.1333
    24.8451
    23.4305
    23.2062
    21.9838
    21.6903
    24.5034
    21.1164
    23.2614
    23.3739
    23.7811
    27.2107
    26.1342
    24.3261
    24.2236
    23.0736
    22.1873
    22.7481
    21.8255
    23.1149
    24.8981
    23.6964
    19.1406
    19.9806
    23.0174
    24.6412
    18.7763
    21.7122
    19.2304
    22.7632
    21.2919
    21.1458
    24.1008
    21.5496
    20.9819
    21.0142
    20.4438
    20.5311
    23.3473
    20.1615
    25.4904
    24.6628
    23.1253
    23.2263
    26.4028
    24.6356
    22.9318
    22.6579
    20.4145
    20.9906
    23.4782
    23.9163
    21.9372
    20.2079
    27.1398
    24.7877
    20.0965
    21.5318
    21.5659
    23.4600
    20.4515
    21.1980
    22.6764
    24.9372
    22.8831
    22.1730
    23.7228
    21.8404
    22.3066
    30.0239
    25.8515
    26.9033
    25.4010
    26.2631
    24.1210
    26.3203
    27.4416
    24.9959
    19.5759
    22.5298
    25.1048
    23.1273
    22.2833
    27.0184
    26.4018
    28.4284
    25.6118
    24.7363
    25.2620
    22.7251
    24.0864
    24.0581
    24.6657
    25.9288
    25.3455
    22.4736
    26.5846
    26.9339
    22.2270
    29.6736
    25.1913
    33.6693
    27.5189
    26.2633
    27.3916
    29.2571
    31.8484
    32.4914
    28.4558
    26.0042
    27.0533
    22.9559
    27.6244
    21.7890
    27.1623
    24.9063
    28.3799
    28.0708
    27.4078
    26.1774
    23.6553
    25.8631
    26.6765
    27.2538
    27.6367
    26.0246
    28.6777
    24.2478
    25.5888
    27.5702
    21.4240
    24.1346
    18.4354
    22.5207
    22.2879
    22.4970
    28.5736
    26.3794
    27.3715
    31.1869
    27.3987
    29.1552
    23.5775
    26.4470
    27.6132
    25.9294
    27.6392
    27.8345
    26.0974
    26.8871
    25.7933
    25.3590
    24.6026
    23.0996
    25.3991
    24.2220
    24.6137
    22.8810
    25.2232
    29.5544
    29.9764
    22.8162
    29.1081
    30.4094
    29.5323
    30.2247
    27.8167
    28.5274
    36.8286
    29.0098
    23.1217
    25.5352
    25.8271
    25.1632
    26.0716
    25.5695
    27.8592
    27.6577
    29.5616
    28.4889
    24.5010
    24.4668
    22.5649
    26.3361
    29.7737
    25.2810
    23.3259
    22.6007
    23.9677
    22.5205
    22.4023
    18.8873
    23.0030
    25.2012
    30.0690
    26.9444
    24.8733
    25.1277
    26.6065
    25.2929
    24.6699
    23.4774
    23.0018
    24.4611
    24.8697
    24.5586
    26.1684
    24.1006
    28.1798
    27.1804
    25.9954
    24.1378
    28.2948
    28.0279
    27.1135
    28.1525
    24.3107
    23.8267
    25.4895
    23.0928
    28.1221
    22.9776
    26.0187
    27.1873
    27.2429
    22.3128
    24.6125
    25.9302
    26.6863
    26.7867
    23.6665
    26.4621
    27.9613
    32.5403
    25.3573
    29.4586
    25.1652
    24.5490
    22.1549
    22.8536
    22.4995
    24.3212
    24.3658
    24.5224
    25.9523
    27.3909
    26.5060
    24.6140
    28.6236
    26.4899
    25.3770
    24.6303
    23.4439
    25.6750
    29.0666
    27.8273
    28.0152
    34.3025
    28.6374
    29.4048
    28.3620
    27.7165
    25.8903
    27.3703
    24.6822
    24.4875
    26.8964
    27.5131
    23.1199
    24.0275
    22.5144
    24.9047
    26.6138
    28.4752
    29.1978
    26.0642
    29.8076
    29.9994
    34.1831
    23.9229
    26.0429
    28.4255
    28.9098
    26.3112
    27.1289
    24.5483
    22.3401
    25.7149
    22.5957
    24.5437
    26.0329
    27.2562
    24.6302
    23.8819
    27.4899
    22.5786
    22.2494
    22.4621
    22.5391
    24.6717
    26.1668
    28.5670
    25.4819
    26.6342
    27.1136
    25.0698
    24.4829
    23.7779
    25.6195
    27.2019
    27.2662
    25.8926
    27.5544
    26.6335
    24.5590
    24.2749
    24.2852
    24.5429
    27.5110
    25.1227
    24.4695
    24.0022
    26.8134
    25.2403
    26.0965
    27.3423
    28.4225
    26.4741
    28.7383
    30.1057
    29.7481
    33.0111
    30.9307
    24.9276
    27.6687
    29.2435
    25.9127
    26.0295
    27.0715
    28.5377
    27.4844
    25.3826
    27.4649
    26.8881
    26.8392
    31.7846
    28.0597
    24.5040
    29.6614
    33.9619
    25.0735
    26.6879
    28.6274
    29.5611
    31.0206
    32.5501
    37.5271
    30.0668
    29.6276
    31.8152
    30.1484
    27.5454
    28.3567
    30.5588
    31.6770
    28.1640
    27.0792
    32.2461
    30.7582
    35.5158
    37.2108
    32.2062
    33.9169
    31.3808
    31.0079
    33.6608
    32.9194
    31.3831
    33.5623
    32.5451
    32.2887
    31.1643
    30.5852
    34.9438
    39.2057
    34.8638
    35.8142
    35.1842
    38.4588
    29.1260
    29.7277
    28.7091
    28.0745
    30.5713
    31.2236
    28.8461
    30.6722
    31.9039
    30.1522
    31.6071
    36.0588
    31.6769
    29.1655
    28.7393
    30.8606
    29.6101
    29.2210
    31.7589
    33.2574
    33.6799
    27.6430
    30.2041
    30.2838
    30.0791
    30.3405
    33.4013
    28.0828
    30.7073
    31.6570
    31.8435
    31.9486
    29.2671
    30.8588
    29.1375
    29.1805
    32.1438
    29.0261
    32.6315
    32.1952
    33.5238
    38.3110
    33.2948
    28.6626
    28.2359
    29.7003
    31.7579
    27.7466
    28.7383
    28.6503
    33.4389
    34.6006
    31.8697
    33.6613
    28.8407
    29.0932
    28.6805
    32.4643
    26.8815
    32.1008
    31.7641
    30.7795
    32.8557
    27.1645
    27.0120
    26.7066
    28.8684
    29.2483
    25.7942
    30.5157
    30.3982
    24.7476
    26.9621
    23.0535
    25.9477
    30.6657
    28.7444
    30.8354
    30.8980
    31.0111
    30.9763
    30.1714
    32.8396
    29.7496
    33.7414
    31.1122
    32.9551
    36.1936
    30.5902
    32.8344
    30.3054
    33.3471
    30.9144
    29.4427
    30.6313
    30.9367
    30.0888
    30.7975
    30.7685
    30.6009
    35.7702
    30.7290
    30.2751
    35.7412
    30.0556
    30.8665
    31.7845
    30.9589
    31.4675
    33.5775
    32.3347
    30.0592
    33.3028
    32.7767
    30.6789
    30.8137
    31.4933
    26.5492
    31.1509
    26.6211
    27.7430
    30.4308
    30.5103
    31.5230
    29.3230
    30.0975
    28.3551
    28.6095
    29.9196
    30.4868
    30.6445
    26.9860
    26.3987
    32.1247
    30.8682
    28.5356
    32.1224
    29.2489
    31.8343
    31.3967
    32.5433
    31.3885
    30.6366
    32.9912
    32.0523
    31.9446
    31.1322
    30.1939
    31.8070
    28.1261
    28.3622
    26.7242
    28.0437
    28.9703
    26.4156
    29.5145
    28.0931
    29.2588
    32.1887
    30.7298
    30.5495
    32.3994
    30.7299
    30.7881
    34.5442
    29.9677
    31.5144
    29.3006
    26.9882
    28.8467
    30.6651
    29.8468
    31.5760
    31.8576
    31.1561
    31.0762
    31.1117
    30.6287
    26.4115
    29.8730
    32.6919
    29.4527
    32.2116
    30.0308
    35.4119
    29.7824
    32.9872
    31.2101
    31.1016
    31.6151
    30.2300
    27.9950
    25.5982
    28.5276
    27.7767
    27.2711
    26.6041
    25.5760
    27.4174
    27.1175
    30.2393
    30.8152
    33.2930
    28.0347
    30.4435
    28.4218
    27.9668
    25.6521
    26.3304
    26.8496
    28.5702
    29.6766
    30.1651
    29.8149
    30.7255
    34.0564
    31.6508
    31.3760
    28.5828
    27.7269
    28.4164
    28.4204
    30.4549
    28.6222
    26.6888
    29.0190
    26.5390
    29.5085
    28.5725
    29.0852
    29.8974
    31.8076
    30.0026
    35.4919
    34.0530
    32.4245
    31.4125
    31.9164
    32.5073
    34.0260
    32.3811
    33.6491
    33.3271
    32.4075
    33.1823
    26.8992
    31.6554
    30.5637
    32.8429
    29.5023
    35.6277
    31.8739
    35.9484
    36.3208
    33.5507
    32.5100
    34.7637
    32.3891
    29.5585
    29.1369
    27.8198
    30.0710
    27.8328
    26.7465
    26.4410
    26.9071
    24.7163
    30.6749
    29.1791
    28.7280
    25.1417
    27.2142
    26.7203
    25.5988
    27.4008
    25.4591
    24.7778
    24.7465
    26.4259
    28.9631
    27.9843
    26.3179
    29.4750
    29.9458
    26.6796
    26.7548
    26.7647
    28.8256
    25.8340
    26.0582
    25.6081
    27.4002
    29.1953
    30.6228
    27.8074
    28.4448
    25.5255
    24.8724
    29.3687
    28.5654
    28.2051
    29.3387
    26.9512
    26.4994
    27.7774
    30.2224
    28.1018
    25.7799
    26.2880
    27.4805
    27.5767
    28.0538
    25.9382
    28.5703
    29.2655
    26.0376
    30.0823
    27.5936
    26.8447
    26.4913
    28.0519
    24.9877
    28.8879
    26.0634
    26.0570
    28.7613
    28.9193
    26.3021
    26.9091
    23.8310
    26.3470
    27.0235
    30.4727
    29.3196
    26.2228
    28.8978
    31.1520
    28.5405
    31.3509
    29.1014
    31.9439
    30.3425
    27.5082
    26.8877
    26.6166
    25.8355
    24.9074
    26.9577
    27.5202
    27.0765
    26.2068
    27.0063
    30.4276
    30.3645
    26.2765
    27.2526
    26.5112
    25.9931
    26.7269
    26.6644
    27.6262
    29.8476
    27.7770
    26.3089
    31.1557
    36.8423
    32.7288
    29.8595
    33.4555
    33.0682
    36.5740
    34.7828
    36.6862
    33.4464
    29.5324
    29.9013
    33.6568
    30.0979
    24.8068
    27.6427
    28.2716
    30.6684
    25.6675
    29.9878
    27.9847
    26.2204
    28.6664
    28.1733
    27.3360
    27.6677
    28.0227
    27.6704
    28.3008
    30.3136
    29.9110
    27.7677
    26.7886
    25.8123
    27.4504
    26.0592
    30.4825
    29.0254
    29.3712
    27.9702
    27.3539
    25.2835
    30.0457
    30.4028
    31.7129
    29.3018
    27.6061
    25.3992
    27.6943
    30.4572
    28.3751
    26.2939
    30.2116
    26.8517
    26.7312
    26.1705
    24.5719
    27.5441
    27.2953
    26.3341
    27.5966
    27.8862
    27.8737
    30.6412
    28.6114
    28.3789
    29.0781
    27.9994
    27.6237
    27.0324
    24.6993
    26.7631
    26.8632
    29.0807
    29.2808
    27.7962
    29.0975
    29.5135
    27.6400
    27.3563
    29.2790
    29.1644
    27.4651
    26.6068
    30.1365
    29.0164
    27.9130
    26.7529
    28.5432
    30.1053
    25.5931
    31.0115
    27.3855
    28.0136
    26.8920
    28.1338
    31.9953
    29.9840
    26.7633
    27.3769
    21.9896
    25.9193
    26.4154
    28.8767
    25.7894
    28.6750
    29.8140
    24.9442
    27.2247
    29.1203
    28.6715
    28.0920
    25.5949
    23.4548
    23.3656
    22.8506
    23.5302
    24.7626
    24.4050
    27.0542
    24.6538
    27.1494
    27.0670
    28.8359
    25.9830
    25.7122
    27.0814
    28.1119
    28.4717
    28.4426
    27.6611
    28.2532
    26.5600
    27.3208
    28.9430
    29.5982
    29.8237
    29.6145
    28.3420
    27.8123
    25.2629
    27.0865
    27.0275
    27.4790
    29.0433
    26.2227
    25.3926
    26.3103
    27.4773
    27.3175
    25.9421
    27.2032
    27.8685
    27.3056
    27.8974
    25.6946
    27.2150
    26.9964
    27.5070
    28.1157
    24.3616
    27.5392
    26.2586
    26.4483
    27.3880
    24.5524
    23.8410
    25.1192
    24.8366
    25.7223
    24.0106
    26.7197
    26.6982
    27.3802
    26.1599
    25.4432
    30.7091
    26.7407
    28.7040
    30.6549
    32.4685
    32.3388
    34.9487
    33.8263
    32.9320
    29.9677
    31.8555
    36.0360
    33.0118
    27.5230
    30.0568
    27.8422
    26.0213
    25.9012
    27.4990
    28.0712
    31.4140
    37.6005
    30.5438
    33.9355
    28.5613
    31.2921
    25.0062
    21.9066
    23.2665
    22.1446
    25.3424
    23.6838
    19.7719
    17.7147
    23.4692
    22.1578
    22.5678
    23.8925
    26.1322
    23.0775
    23.8251
    20.6694
    23.2201
    23.2205
    22.1829
    22.0455
    23.0132
    25.2912
    23.5814
    22.0221
    26.8673
    22.2767
    18.0504
    20.7276
    21.3460
    24.2373
    22.9310
    21.1525
    17.9741
    21.4670
    23.7032
    24.3203
    23.2494
    25.3560
    27.9351
    19.2500
    26.2788
    22.4421
    22.1069
    19.9102
    24.8856
    23.1418
    20.3705
    17.6935
    21.8687
    22.3402
    24.2239
    25.6873
    26.2574
    24.3888
    24.1755
    26.8451
    29.3313
    26.9372
    21.1943
    21.8210
    21.8674
    21.0210
    21.1566
    21.2116
    18.4030
    23.0445
    22.6245
    19.4393
    26.8922
    30.2454
    25.8766
    25.1139
    26.6961
    25.1932
    26.5695
    24.0379
    25.5976
    19.8523
    25.1924
    21.8877
    24.8626
    23.8397
    23.9401
    25.0735
    25.9949
    27.9118
    26.3419
    21.8626
    29.3164
    29.1713
    27.1131
    27.3910
    22.4790
    20.9736
    24.9916
    22.4877
    28.7727
    25.3975
    25.9527
    22.1123
    23.3139
    22.4478
    24.6995
    24.5429
    26.3297
    23.6453
    26.7943
    22.2998
    27.5796
    29.2965
    23.8048
    22.4193
    27.0019
    20.7478
    25.9276
    27.0660
    23.8454
    26.4474
    28.7080
    21.9403
    24.0074
    28.1404
    29.5423
    28.0081
    26.9351
    23.9254
    27.3009
    26.5112
    28.5912
    25.2633
    25.2723
    28.0187
    25.3686
    20.6624
    21.5706
    23.9099
    19.6460
    19.9745
    17.6105
    19.5888
    22.9376
    22.7332
    21.7620
    19.7910
    21.4134
    20.8848
    22.6501
    18.1342
    15.1495
    22.3063
    17.2842
    21.6683
    21.8891
    20.1883
    21.5456
    22.1249
    18.2412
    17.4747
    18.5916
    20.6948
    17.2349
    21.1863
    18.7406
    22.4855
    19.7681
    24.1312
    28.0366
    18.8545
    19.2161
    19.1910
    24.4151
    23.3746
    16.6260
    25.9677
    23.6789
    21.1222
    23.4580
    20.3708
    25.6591
    22.2418
    22.2429
    25.4356
    16.0912
    18.5511
    25.3390
    24.0182
    24.4014
    19.5590
    21.6188
    20.5480
    21.4648
    20.0821
    21.4204
    16.9361
    26.0508
    22.2219
    27.2918
    17.0139
    17.4129
    19.4732
    19.2568
    22.1940
    22.3347
    22.0351
    18.3943
    14.8818
    17.6135
    17.5864
    20.5464
    20.0487
    14.8142
    24.9755
    21.6465
    23.8119
    20.9411
    25.9689
    21.9083
    26.8650
    22.9399
    25.0226
    26.1295
    23.5581
    28.3894
    26.1638
    21.1016
    15.9276
    20.6692
    21.4521
    18.3859
    20.7377
    21.7188
    22.6214
    27.7855
    26.5679
    28.8477
    31.3739
    29.0801
    29.7629
    27.0855
    24.4893
    20.9283
    26.9098
    20.0568
    21.7700
    19.6584
    24.3919
    24.3695
    20.7832
    21.7120
    20.7706
    21.4497
    22.7612
    26.5935
    21.5724
    17.3283
    20.5414
    17.1244
    23.9955
    20.1247
    19.6975
    23.5917
    17.4663
    26.8991
    23.8698
    20.8188
    26.7856
    23.5592
    20.4038
    23.2323
    21.9693
    19.6235
    24.2378
    20.4485
    19.3969
    18.7347
    26.9155
    29.5530
    21.9653
    22.1273
    23.1062
    21.7698
    24.2326
    20.7860
    24.1373
    21.6812
    23.3760
    22.7109
    17.8672
    13.3241
    18.4050
    16.7599
    22.5170
    16.4238
    27.9718
    24.8635
    23.7325
    25.0189
    23.8112
    19.9335
    23.7946
    20.9107
    21.5104
    26.5151
    24.7501
    22.4708
    21.7862
    21.3853
    24.2385
    24.8840
    24.4083
    25.8954
    22.9791
    23.8138
    22.0818
    23.3575
    21.6285
    26.7637
    26.3573
    29.7585
    26.4928
    28.5261
    29.7207
    30.3391
    28.8998
    30.4083
    25.1096
    30.8717
    27.5966
    29.6091
    30.1017
    29.0710
    27.8174
    26.6860
    30.3704
    25.2612
    24.0675
    31.6564
    33.4010
    30.5957
    29.2006
    28.5396
    34.6579
    32.0146
    26.6161
    26.5350
    27.1411
    32.6501
    25.5915
    27.6395
    29.6719
    23.4512
    22.4536
    21.6533
    26.1280
    27.2084
    27.3879
    25.1260
    27.2887
    27.8910
    28.3896
    25.4979
    26.3283
    28.1361
    28.4192
    31.8859
    28.1476
    25.5997
    26.1145
    23.4616
    24.7990
    23.6702
    18.8564
    26.7174
    23.0158
    24.8142
    28.5548
    29.4896
    28.6735
    22.9385
    27.1908
    21.1330
    25.5408
    23.1140
    28.2439
    25.3631
    18.6253
    27.3677
    27.0620
    27.9607
    29.7972
    31.9731
    32.4993
    31.6710
    31.3710
    32.5150
    31.7627
    33.6750
    31.3880
    25.4362
    28.5206
    32.1772
    30.9993
    26.5688
    28.6052
    26.7136
    32.9565
    24.4800
    23.6587
    29.6681
    24.7321
    29.9772
    31.4328
    32.9390
    30.5297
    27.8131
    30.9996
    26.5104
    26.0492
    29.0464
    22.1130
    26.0165
    21.5383
    20.9136
    23.0672
    21.6445
    17.3046
    23.4123
    21.1268
    24.1681
    26.9886
    23.8312
    23.6981
    26.6826
    26.3873
    22.6525
    28.0999
    23.5760
    24.3191
    25.9819
    17.7837
    20.3179
    22.6654
    20.8435
    22.7316
    25.1902
    19.0652
    19.2103
    23.9655
    20.0981
    22.9542
    22.1535
    29.6467
    26.1688
    29.1525
    27.2330
    29.8238
    29.3554
    27.6500
    20.1565
    20.8423
    15.6613
    20.8675
    30.4349
    22.1781
    30.7822
    30.0113
    24.8446
    25.4255
    24.4493
    26.2189
    31.0255
    22.0141
    26.6783
    28.7231
    27.0337
    27.3331
    21.5316
    19.0731
    26.7505
    24.4870
    23.2204
    21.1026
    26.3134
    30.7191
    28.7872
    32.2227
    27.9277
    21.9074
    24.0983
    22.2583
    25.8402
    24.7250
    25.8964
    25.4312
    24.1942
    20.5076
    22.0705
    22.2033
    22.0802
    20.6723
    21.4133
    24.8936
    23.4530
    20.9265
    24.7620
    21.9108
    22.8552
    28.9975
    24.5763
    29.0444
    30.1897
    22.7692
    23.2622
    21.8581
    23.1180
    21.8047
    24.1318
    21.5796
    19.3963
    17.4908
    17.3322
    19.6102
    25.8446
    21.7915
    19.9992
    22.1092
    25.8967
    16.4933
    27.2698
    26.6194
    29.0868
    23.8294
    19.4472
    19.4403
    21.0063
    20.0490
    19.2385
    24.3267
    22.3370
    22.4587
    25.4057
    25.7499
    24.3750
    25.3647
    24.0557
    22.1209
    24.8451
    22.3270
    23.3046
    24.6127
    24.9511
    21.3857
    26.8790
    20.8969
    25.4060
    23.7275
    27.2476
    26.2584
    24.5571
    18.6096
    19.9172
    21.3949
    22.5828
    22.1873
    21.3055
    23.5643
    26.5744
    21.9043
    25.4245
    23.8659
    25.4764
    21.6786
    26.5448
    24.7556
    21.6919
    18.3115
    19.6437
    17.0564
    17.9754
    18.4411
    18.2439
    21.9783
    22.6551
    16.1808
    20.2195
    29.5036
    26.6103
    19.3292
    18.5420
    24.0234
    18.5112
    25.1137
    25.4780
    25.1089
    24.1082
    22.6529
    15.8178
    20.8861
    26.1357
    24.0157
    23.0578
    22.4599
    24.9199
    24.0439
    20.8645
    26.3719
    27.0138
    26.1561
    22.5897
    28.5473
    29.5138
    27.1915
    28.7967
    30.6486
    32.9299
    28.9898
    23.7056
    19.9267
    25.0718
    23.9370
    24.5301
    32.8321
    24.9900
    19.2729
    25.1899
    26.4030
    25.2231
    27.7207
    28.5005
    28.5303
    26.4995
    28.5615
    28.4049
    26.3210
    26.2002
    26.4996
    27.1053
    27.3029
    26.0169
    27.5897
    27.1632
    23.0791
    26.6610
    27.7952
    23.3327
    24.8545
    22.6129
    26.2074
    31.2567
    32.7357
    28.1771
    32.1189
    26.8979
    30.3554
    26.3223
    26.8880
    19.8423
    24.9846
    27.9434
    21.5286
    23.5911
    23.1336
    22.8763
    25.8990
    27.4638
    22.9233
    24.4148
    21.6562
    18.7346
    23.6510
    25.5000
    22.0138
    23.7240
    20.5312
    23.8539
    20.0099
    19.1866
    24.2705
    25.4827
    25.9475
    19.6043
    21.0882
    22.5162
    19.6213
    22.2516
    20.7492
    27.0678
    28.4758
    27.7478
    25.3881
    28.7054
    22.6684
    17.9533
    23.8243
    22.6658
    24.3486
    27.6018
    26.0266
    28.0349
    29.0193
    23.4164
    23.7211
    20.8894
    25.0684
    23.3611
    24.2240
    21.9529
    30.1231
    28.2192
    28.4568
    27.1173
    30.1430
    24.0255
    25.6808
    28.5492
    27.3197
    24.4695
    24.8178
    26.9320
    25.5804
    23.4274
    27.1962
    25.8352
    28.1657
    27.7683
    26.6205
    25.0076
    23.3893
    26.3367
    26.8362
    25.7669
    21.1853
    26.1432
    14.4340
    23.4180
    19.1174
    23.5139
    20.4592
    26.8724
    22.2420
    21.5002
    19.6093
    22.8873
    30.5971
    23.6666
    23.6125
    25.0191
    26.2324
    24.0042
    25.8986
    26.8118
    29.3643
    28.2041
    27.8244
    24.7792
    23.1343
    26.1943
    26.5602
    28.9258
    25.4398
    29.1569
    27.8240
    26.9506
    24.0896
    14.4346
    24.1045
    27.4128
    18.5102
    26.1940
    23.6733
    20.2593
    18.0036
    21.0973
    21.3357
    19.5461
    18.1155
    20.9961
    21.7645
    19.6202
    26.6735
    24.3837
    24.5679
    28.1397
    30.2401
    23.4062
    24.8177
    27.7890
    29.7926
    28.7117
    29.2467
    24.1498
    21.0557
    26.2545
    25.8352
    25.5462
    24.9624
    22.8823
    25.6083
    30.4222
    29.3304
    26.2330
    20.5027
    25.8527
    21.6959
    26.8786
    18.9216
    17.4531
    21.5741
    26.9574
    25.3019
    21.6182
    25.0575
    23.2026
    22.9591
    25.7599
    27.6711
    22.5867
    16.5039
    21.9121
    31.7210
    25.4668
    20.3366
    20.3877
    23.4402
    18.9245
    20.0272
    25.1689
    25.8761
    24.3213
    22.7329
    27.2181
    21.6766
    26.0677
    26.2383
    25.9530
    21.4834
    24.1056
    22.9244
    27.3133
    28.0578
    28.5294
    24.6281
    26.5533
    24.8783
    30.1803
    25.3660
    26.2341
    26.5684
    27.0845
    31.0198
    29.6976
    22.5011
    22.8687
    26.9075
    30.1234
    27.9578
    28.2115
    29.8557
    26.5607
    29.7733
    28.6195
    28.3242
    30.3609
    27.0446
    28.2840
    29.0675
    24.2852
    28.3065
    25.2196
    23.1830
    24.1371
    25.9285
    24.0148
    27.7743
    27.4707
    22.8430
    25.7174
    25.4850
    26.1849
    26.9712
    31.4143
    33.7288
    30.5923
    26.7815
    30.9240
    28.5975
    31.5828
    30.6454
    35.3411
    32.6564
    33.2942
    27.8541
    31.1482
    31.1843
    28.3088
    31.4984
    29.5515
    29.6931
    30.2286
    29.8994
    27.5096
    32.3782
    32.6878
    32.2236
    28.7184
    30.5145
    31.9072
    31.3964
    20.0202
    19.5354
    23.3140
    23.6483
    24.8939
    24.5161
    21.5560
    23.7574
    23.4335
    23.8167
    21.0605
    22.8010
    20.9620
    22.0879
    27.4192
    20.7385
    23.0143
    25.1203
    20.0906
    19.8302
    19.1002
    22.0630
    25.0865
    20.4206
    28.7260
    22.8299
    24.2211
    23.4277
    21.3582
    27.1578
    23.3654
    18.1973
    22.6853
    25.7351
    29.2248
    26.2410
    26.2550
    22.8415
    19.4994
    26.4091
    20.2905
    19.7253
    23.0563
    25.7635
    22.4180
    20.6413
    25.5447
    25.8274
    21.3653
    22.2745
    26.4406
    25.9180
    27.1069
    23.3029
    26.7852
    22.6368
    24.4429
    23.6481
    15.6528
    19.6838
    25.7857
    22.5100
    19.4012
    18.6898
    22.1441
    19.3331
    23.6698
    26.9880
    19.9610
    22.4697
    23.9041
    25.5834
    26.0205
    25.1209
    28.1111
    30.0594
    31.1147
    28.8914
    27.9290
    27.4165
    28.6656
    26.5188
    22.9920
    20.1882
    23.2567
    20.2746
    20.7119
    22.3449
    25.8468
    22.9774
    27.0929
    28.4785
    26.9016
    25.0809
    25.7035
    22.8115
    20.0641
    21.7662
    15.9062
    16.4662
    15.7635
    13.8237
    13.8583
    17.3051
    21.9332
    13.7847
    11.3253
    11.4910
    16.6287
    12.6136
    12.8653
    11.6098
    15.1308
    14.4687
    12.3903
    15.4243
    16.4379
    17.1665
    21.3721
    25.3232
    24.8611
    19.2839
    17.4169
    12.9937
    15.5093
    13.3043
    10.6614
    12.9770
    15.5854
    17.7757
    11.2155
    11.3016
    11.4353
    13.5156
    15.5387
    13.5019
    13.3846
    10.3778
     9.9095
     7.9583
     9.3075
     9.0049
     9.4257
    10.5556
     7.0104
     8.5587
     7.2313
     5.7514
    10.4681
    13.1391
    11.9456
    12.4473
    12.5526
    11.1413
    12.0874
    14.1468
    13.1682
    11.3283
    13.2030
    12.4428
    15.5463
    15.0157
    16.0834
    17.9754
    18.7839
    12.6989
    17.6045
    13.1558
    17.6519
    14.1581
    14.4601
    12.1459
    14.5242
    14.4545
    13.6445
    14.9185
    11.0660
    10.9365
    20.3205
    18.6398
    15.2152
    12.5639
    16.5336
    15.5076
    15.3609
    15.9286
    18.1028
    11.9493
    14.4418
    16.7577
    15.8777
    15.5238
    15.9983
    15.8262
    13.1480
    12.4647
    13.3749
    12.0647
    12.1901
    15.6816
    11.7288
    12.9530
    13.5073
    15.2929
    12.8724
     9.1873
    12.4994
    10.2578
     9.1616
     8.2995
     9.2957
    12.6423
     7.5559
    13.0835
    12.5058
    12.9105
    12.6402
     9.1894
    14.2973
    13.6646
     9.6711
    11.4039
    13.9577
    12.9936
    18.1424
    15.4221
     8.8924
     9.9106
     8.9518
    10.3014
    11.7860
    10.1346
     9.8244
    10.7773
    12.2794
    10.6045
    13.4906
    11.4537
    12.3385
    11.3678
    16.3079
    11.7902
    12.1374
    13.4852
    14.2307
    11.3054
    11.5735
    12.8299
    12.4784
    11.6969
    15.8111
    16.3159
    12.9548
    12.3719
    12.4995
    13.3043
    12.4191
    14.0581
    11.0623
    12.9176
    10.3778
    11.2450
    10.5683
    14.4614
    12.3092
    11.4401
    11.7867
     7.0417
     6.4661
     9.4345
     9.0760
     9.3306
     7.8882
    13.2024
     9.1424
     7.0365
    10.8976
     9.7332
    11.4447
    10.2660
    12.5252
     9.6036
    10.9681
    11.3227
    10.1789
     8.8536
     8.8738
     8.0461
    10.5999
     7.9942
     8.8965
    10.5488
    11.5936
     9.5880
    12.4960
    12.2812
    12.0048
    12.7185
    10.1225
     5.8074
     8.1651
     8.8160
    10.6408
    14.5689
    11.3248
    10.4194
    12.7830
    15.2520
    14.2810
    14.1761
    14.2325
    13.4955
    16.0803
    12.3323
    11.1097
    13.1487
    13.4753
    10.9054
    17.5405
    23.4238
    17.8951
    19.6022
    21.3249
    16.5900
    32.1045
    24.0914
    22.9535
    23.0084
    11.6631
    14.5337
    12.4513
    10.9826
    13.2975
    11.2711
    14.4506
    13.1886
    14.4209
    13.5604
    12.2781
    13.7573
    12.2297
    15.5538
    16.0798
    17.7333
    18.4721
    19.4774
    13.9099
    17.5395
    21.6144
    21.3723
    19.2780
    17.9192
    19.8090
    13.8670
    11.2581
    11.2976
    14.5794
    13.9712
    15.0067
    14.6827
    16.5443
    13.5690
    12.9173
    15.4775
    17.0781
    15.6590
    15.6819
    15.4234
    14.7260
    12.9320
    15.1587
    14.8917
    15.7059
    16.4547
    14.1924
    15.1096
    12.6103
    17.2074
    17.8195
    19.5599
    13.1906
    13.4328
    12.6809
    13.3716
    13.6513
    14.2326
     9.5719
     9.2406
    12.5016
    11.8064
    12.4732
    12.2365
    12.2743
    11.2184
    13.6262
    11.9105
    13.2191
    11.7630
    14.5811
    12.9423
    12.5986
    11.1643
    12.4334
    13.9473
    14.8798
    11.4119
    13.1905
    12.0498
    12.9155
    14.0953
    12.3423
    12.0204
    10.7848
    10.1482
     7.3798
     8.1625
     8.3922
     8.5217
    11.5646
     9.8496
    11.3325
    10.7408
     9.2691
     9.0689
    10.9733
     9.6878
     9.9953
    11.2047
     9.5666
    10.4246
    11.5423
     8.6009
     9.7964
     9.5225
    10.6882
     8.2184
     9.4477
    10.2348
     8.3816
     8.3037
     7.5676
    11.9277
    11.0078
    10.1412
     9.5866
     8.0594
     9.4452
     9.7383
     7.2547
    10.3881
    12.0033
    10.3866
    10.7341
     8.2516
     9.4392
    11.7536
     9.7784
    10.2650
     9.3967
     8.6992
     7.5928
    10.0831
    10.0547
    10.5616
     9.4113
     9.1420
    10.3694
    10.7107
    10.0676
    13.9406
    10.6813
     9.0677
     8.0471
     9.1584
    12.9732
    10.5029
    10.2051
     9.2823
    10.9680
    11.7083
    11.8559
    13.4381
     8.0521
    13.8046
    12.7345
    13.2758
    13.5958
    12.3651
    13.5831
    11.3005
    12.6285
    14.5266
    12.9748
    12.6697
    10.5489
     8.7722
    10.6215
     7.9270
    10.7018
    10.3306
     8.2369
     9.9039
    10.1447
    13.5106
    10.2414
    12.2878
     8.8413
    10.0170
    10.4453
    10.5730
    11.8831
     8.9221
    12.0066
     9.5916
    10.1286
     9.0727
     8.9171
    10.6091
     7.1753
    10.3464
    11.8102
    13.1738
    12.0166
    11.6773
    11.6575
     7.9093
    10.0364
     9.0034
     9.5194
     9.8501
     8.5963
    10.4022
     6.1742
    10.3002
    10.8064
     9.9966
     6.8991
    11.2951
     8.6577
     7.7368
    10.3087
     9.8083
    10.0409
     9.6495
    12.1589
    10.5202
    10.6115
     9.5941
    10.1770
     9.1284
     9.7183
    10.7169
    11.3945
    10.9116
    12.7044
    15.3905
     9.5950
    13.8503
    13.5658
    13.0314
    13.5618
    14.5336
    14.8013
    14.5350
    15.4442
    13.9241
    11.8684
    13.5558
    12.4044
    11.1764
    14.6263
    12.7177
     8.9403
     9.7106
    10.9527
    17.0939
    14.2584
    13.7634
    13.6065
    13.9564
    16.0127
    17.1465
    16.7872
    16.2959
    15.6576
    12.4071
    14.1819
    13.4670
    14.9097
    13.6748
    12.9797
    13.0839
    11.5395
    11.7521
     9.3907
    10.6604
    13.6149
    11.6958
    12.8231
    11.6001
     8.8789
    11.8218
     9.4670
    11.2303
    13.9684
    10.8276
    12.6448
    14.8089
    12.8873
    14.9719
    10.4144
    14.5091
    11.5946
    11.9638
    12.2795
    12.9422
    14.2491
    13.7053
    10.8260
    11.7135
    12.7878
    11.6412
    16.0798
    11.7650
    12.3578
    13.0823
    15.2335
    13.1117
    18.2109
    21.4123
    22.6385
    22.6877
    21.1882
    21.4958
    18.5273
    19.0193
    17.5828
    14.0604
    12.6507
    10.7907
    13.0990
    13.2766
    12.7055
    13.8413
    11.2559
    13.1412
    12.9682
    12.4893
    11.4300
    12.8131
    18.1741
    17.5583
    14.4597
    16.2879
    25.5568
    17.5382
    16.6965
    18.4600
    15.9657
    14.8796
    20.0915
    16.8826
    18.7804
    15.2545
    14.0252
    13.2770
    14.2701
    13.5654
    11.9057
    13.0745
    12.2292
    12.2014
    13.6679
    10.6721
    12.6504
    12.5446
    12.6556
    14.6862
    13.7517
    13.6660
    13.3821
    12.0007
    12.4629
    10.7024
    14.1208
     9.6622
     6.4768
     9.6967
     9.4673
    10.1701
     6.9205
     7.6850
     8.6571
    10.1436
     5.9188
     6.3168
     9.9317
    11.4687
    10.2446
    11.2650
     8.4320
     9.0439
     7.8866
    11.4975
     9.4630
     9.1903
    10.8379
    10.7783
     9.4834
    10.7715
    12.7559
     8.3222
    11.6168
    10.6637
    11.0004
    11.2457
     8.0900
     9.3301
    11.8933
    13.0185
    12.4357
    14.5438
    12.2891
    13.7840
    12.1286
    11.8888
    12.8728
    15.2943
     9.6766
    12.6323
    13.4954
     9.7151
     8.5654
     9.0350
     7.2176
    10.0110
     8.2784
     9.7077
     8.0664
     7.0465
     5.9509
     7.2655
     5.9857
     8.0579
     7.6388
    10.2577
    11.3727
     7.6329
     6.0116
    10.9184
     9.9072
    10.6328
    10.9544
     7.1411
     8.8734
     8.5066
     9.1627
     6.1157
     8.9967
     7.2530
     8.7162
     9.1236
     8.6220
     8.2869
     9.1674
     7.4781
     7.5115
     7.3816
     7.6198
     8.0957
    10.0559
    11.0750
    11.1079
    11.0483
    10.8372
     9.1368
     7.5887
    10.1314
     8.7814
     6.8059
     6.4203
     7.7726
     5.9738
     7.1940
     8.4086
     7.4329
     7.1154
     9.5507
     7.5027
    13.2759
     6.4146
     8.9315
     6.2325
     8.0325
     5.6734
     7.7345
     6.0131
     8.1107
     9.2538
     6.3890
     9.9736
     9.7174
    10.3949
     8.1512
     9.3868
    13.2755
    10.6424
    10.0689
     9.4093
     9.3332
    10.2686
     8.4002
     8.3152
     7.9508
    10.6566
     8.1932
     9.0459
     8.5437
     9.3783
     7.9729
    13.0375
    11.1644
     9.4149
     9.9414
    10.2391
    11.3638
     8.9279
    12.1043
     9.3722
    11.2700
    10.2131
     9.5796
     7.6034
     9.5799
     8.5640
     8.7941
     8.7499
     8.2616
     9.2189
    10.7205
     7.3876
     7.8359
    11.1256
     8.9479
     6.4430
    10.2535
     6.3410
     8.0268
     9.6746
     9.9881
     9.2924
    11.5748
    14.9806
     9.8106
     9.6638
     7.3482
    10.1856
     9.3297
    10.1615
    11.8256
     8.5220
    11.7377
    13.2946
     9.6957
     9.1068
     9.7332
     4.7421
     8.9800
     9.3504
     8.1004
     9.4389
     7.2938
     9.1511
     7.9310
    11.3551
    12.0673
     9.7954
    11.9086
     9.3386
    11.1130
     8.0720
     9.5901
    11.7917
     9.2065
     9.3896
     9.1359
     9.5657
    10.7978
     7.7362
     9.5498
     6.7352
    10.5588
     9.7740
     9.2134
    11.5023
    12.8722
    13.8259
    16.5197
    13.5210
    13.3528
    10.7956
     7.8212
    10.4677
     9.1054
     9.0669
    10.8753
     9.5253
    10.2036
     6.9485
    10.8512
    12.1400
    10.9857
    13.6706
    15.1678
    13.9942
    15.4251
    14.7690
    14.1317
    14.3412
    11.3104
     9.3825
    11.8707
    10.4536
    11.7292
    14.4305
    17.6515
    14.5071
    13.4705
    15.7339
    18.2347
    17.2929
    13.3886
    18.4961
    15.9726
    22.1535
    20.2901
    13.6697
    13.6580
    13.8763
    12.6273
    15.4239
    14.8694
    12.8198
     9.4373
    11.5143
    11.5220
    13.5467
    14.6784
    16.4861
    14.0723
    19.7974
    16.0145
    14.2709
    15.7155
    15.0842
    13.2070
    12.8993
    14.3024
    15.5570
    15.3318
    14.1221
    13.9495
    15.7830
    14.6030
    13.8379
    14.4263
    14.1598
    17.3044
    16.4803
    16.1356
    14.1535
    22.0139
    19.1355
    18.5617
    16.6697
    14.7621
    14.9402
    15.0768
    15.0135
    16.2742
    15.6865
    13.6011
    11.2253
    15.1229
    15.7589
    14.1427
    10.7643
    13.4191
    12.8833
    14.6087
    17.9981
    17.4546
    15.5848
    14.2172
    15.2378
    19.9932
    15.2300
    18.1248
    13.7029
    12.0658
    12.9375
     9.8329
     9.4622
    11.6983
    11.3345
    11.8875
    11.2981
    12.6130
     9.2067
    13.8192
    11.3909
    12.0643
    12.0237
     7.8458
     8.2132
     7.1353
    10.2336
    12.7076
     9.2285
    11.7481
    13.7769
    12.8961
     9.0929
    13.0302
    12.8463
    17.4812
    12.5173
     9.9368
    10.4625
    11.2691
    12.4578
     9.2145
     9.4505
    11.0681
    13.5776
    16.4182
    14.0352
    14.2969
    14.6138
    15.1737
    15.8172
    14.6938
    13.1427
    17.4697
    15.2318
    17.3396
    16.7943
    14.2565
    14.4677
    14.2331
    15.2661
    17.1353
    16.0600
    13.8509
    16.5673
    13.5624
    16.8112
    18.3239
    20.4813
    13.9601
    21.6648
    18.0221
    17.1643
    13.1582
    14.9575
    23.1751
    17.9521
    21.0883
    21.9785
    12.2647
    14.3064
    14.5444
    14.4550
    10.4531
     8.8378
    11.9494
    10.4771
    10.9779
    10.2134
    11.5548
    11.7293
    16.2606
    10.6324
     9.6293
    14.4664
    16.0875
    16.7995
    15.3638
    17.9010
    15.5487
    17.9741
    20.4944
    17.6955
    13.7146
    10.2017
    10.8191
    10.4438
     5.0791
     7.7117
     7.3094
    10.6211
     7.5237
    10.9031
     5.7238
     9.9114
     8.7348
     7.0851
     5.3709
     9.3970
     5.9241
     8.7038
     6.7254
    13.2681
     9.1558
    10.0166
    11.3338
     9.5408
    14.9860
    11.9685
    14.5431
    15.5459
    15.0615
    13.7468
    14.9603
    13.9990
    12.5582
    11.6876
    14.5139
    18.3272
    17.4403
    17.4622
    20.8732
    19.5165
    16.5754
    20.2540
    21.5950
    19.4570
    15.7492
    14.2755
    11.4334
    12.7366
    13.8235
     9.7385
    11.5927
     9.7521
    10.8838
    12.2490
    10.9576
    11.8976
    11.3474
    12.0736
    13.5437
    13.9991
    14.8360
    17.6374
    13.9897
    15.3025
    13.2164
    18.6869
    15.5453
    18.4046
    19.0126
    21.4812
    19.4683
    21.4188
    20.9463
    22.5450
    18.8005
    17.4429
    16.8095
    18.2446
    20.7063
    19.3287
    20.5512
    18.6001
    20.5721
    21.5543
    19.8871
    20.7115
    21.4075
    23.6093
    27.5766
    26.0989
    24.7900
    23.9279
    23.3570
    20.5458
    24.7710
    24.6244
    27.7703
    27.2740
    25.3172
    23.7708
    25.0241
    25.2440
    18.4714
    25.5781
    27.9635
    23.7388
    26.8159
    25.0408
    28.8533
    25.5250
    25.0650
    24.3214
    25.8790
    28.4859
    26.1453
    26.8883
    23.8865
    28.7045
    29.9460
    30.5121
    31.4465
    29.2223
    30.7905
    29.3037
    29.2000
    29.3126
    28.2655
    32.0317
    28.6136
    28.3177
    26.5294
    30.2991
    23.1336
    27.0183
    27.2693
    21.5456
    23.7652
    23.1344
    22.1218
    25.3316
    27.1627
    28.4989
    27.7964
    29.6660
    29.8546
    24.1579
    27.3878
    27.5796
    28.2882
    24.8549
    28.4825
    25.8871
    24.4141
    26.3394
    25.4140
    26.8299
    26.9462
    32.6910
    29.7230
    26.6016
    23.8634
    27.8857
    29.5253
    25.1290
    26.4752
    29.6131
    27.0074
    24.8582
    26.9171
    24.6503
    26.8160
    26.9537
    24.4478
    29.5929
    27.2985
    25.7992
    28.7800
    26.6557
    28.8396
    29.7230
    32.5777
    29.7751
    29.5268
    28.1667
    27.9479
    28.1956
    28.8195
    25.6854
    27.7393
    25.4540
    28.7491
    28.2826
    25.4757
    22.7469
    23.8249
    23.4355
    31.1940
    27.5585
    26.7779
    24.6681
    25.3556
    26.4550
    25.6543
    27.9349
    36.8100
    34.0495
    28.3657
    27.5519
    28.2727
    25.5823
    25.3252
    26.4727
    24.0401
    27.6099
    23.5328
    21.8162
    21.4764
    25.9166
    22.2205
    20.8381
    22.2918
    24.6132
    21.5978
    23.9447
    19.6435
    25.5770
    25.5068
    26.7439
    24.7405
    20.8486
    20.0799
    26.1001
    27.0702
    30.1004
    25.9902
    30.7698
    29.3157
    26.6088
    29.1935
    27.5654
    26.9358
    27.7971
    27.6003
    30.0825
    28.3309
    22.5434
    22.5115
    25.1121
    18.0187
    23.9504
    24.4194
    19.5140
    23.3012
    20.6723
    22.7056
    22.2566
    23.7642
    22.2181
    20.9986
    20.8046
    20.1807
    20.3767
    24.5208
    25.2079
    23.8100
    21.8917
    23.0754
    24.0608
    24.6902
    20.5921
    22.5740
    20.0253
    23.3363
    21.4424
    19.8030
    24.7371
    24.8240
    24.2393
    23.8226
    27.4074
    26.4542
    22.2447
    27.8837
    26.8526
    21.4740
    22.2843
    22.1112
    25.3823
    21.8804
    24.3073
    22.1520
    21.9077
    22.8285
    20.5014
    21.8245
    23.6494
    22.2022
    21.5641
    17.3553
    22.5477
    22.7564
    21.0137
    23.4419
    21.8688
    18.2505
    23.7550
    23.5342
    27.0337
    24.8005
    24.4982
    25.7883
    26.5602
    28.1757
    27.5471
    27.6393
    28.0877
    22.6250
    20.2818
    22.2016
    24.0730
    25.4046
    20.7260
    23.0480
    24.6208
    19.8814
    22.9262
    21.1068
    19.7536
    23.1275
    24.3501
    23.6628
    26.0628
    21.5926
    24.4372
    25.5761
    24.5967
    21.0061
    20.7023
    22.0354
    22.9201
    23.3918
    24.9415
    23.8398
    25.1850
    26.9682
    21.5856
    21.5348
    23.6565
    23.1802
    30.0873
    30.6594
    22.1689
    25.1209
    24.8804
    23.7391
    22.1797
    22.8025
    19.8566
    26.7589
    21.7358
    21.9277
    19.8871
    20.2609
    24.6886
    26.0030
    24.2412
    25.2585
    26.8967
    26.9665
    26.3671
    24.4362
    19.7138
    19.6523
    23.8202
    22.4221
    26.5795
    22.2169
    27.6010
    22.1867
    29.9966
    28.6616
    28.1716
    29.2920
    26.9173
    22.0636
    30.4604
    26.1332
    28.0267
    27.3736
    28.2363
    29.2932
    26.1237
    28.6942
    24.0501
    26.2413
    23.6524
    24.5109
    26.0993
    25.3472
    27.2060
    26.5056
    30.1862
    26.9102
    25.2326
    27.6779
    25.1588
    23.2053
    23.8374
    23.1054
    24.5886
    25.4359
    24.9115
    26.8966
    31.0245
    27.7256
    24.6332
    27.8400
    26.0737
    25.1649
    28.9387
    27.0695
    26.0450
    22.8859
    24.2843
    21.1251
    27.7555
    23.8720
    23.2214
    24.4028
    26.3185
    22.9432
    23.9513
    23.4016
    22.4538
    29.1063
    27.6059
    26.2521
    22.5051
    23.4301
    25.4519
    25.2926
    25.3867
    24.9577
    25.0925
    26.0515
    22.8776
    24.8508
    31.6298
    21.1844
    24.5798
    25.4499
    26.8213
    27.0764
    25.4823
    31.4681
    30.0567
    25.6905
    27.2164
    29.9208
    27.0778
    27.4914
    30.2581
    29.7379
    30.7646
    36.6119
    38.1327
    37.9650
    37.3155
    31.8872
    31.5781
    28.9591
    30.7923
    29.4985
    28.5420
    28.0781
    26.7698
    31.7109
    30.9080
    24.1768
    23.2188
    26.8852
    28.7678
    26.5247
    27.3179
    30.6612
    30.0170
    31.2681
    35.6859
    30.9935
    26.4079
    29.7845
    27.4526
    24.8850
    27.9813
    24.1637
    28.8502
    28.4364
    25.9877
    26.3682
    25.9267
    23.9788
    21.1263
    24.1038
    20.8778
    25.3296
    24.9667
    22.9604
    25.4354
    27.0143
    28.0687
    26.8490
    26.2777
    22.7788
    24.0600
    27.6983
    28.1731
    27.2105
    29.4304
    30.5636
    26.4856
    28.5854
    24.3939
    28.5137
    28.1931
    24.7760
    25.9685
    29.2178
    30.4004
    31.9895
    29.4320
    27.2406
    24.3522
    24.8368
    24.0126
    22.3809
    28.7324
    33.8857
    28.9032
    29.3143
    28.0895
    23.9768
    22.8564
    25.3700
    23.4528
    29.1433
    28.3820
    30.3808
    28.8273
    26.3478
    24.1281
    28.6612
    28.3240
    29.6644
    26.9450
    29.3239
    27.8540
    29.4486
    32.3253
    25.9242
    30.7154
    25.0558
    27.0754
    30.6877
    28.0346
    27.0324
    22.6041
    27.4765
    24.8291
    26.1730
    27.7250
    22.5705
    28.0662
    27.0417
    25.4641
    27.4029
    26.4527
    27.8711
    30.1475
    26.4956
    28.0815
    31.2099
    24.4411
    27.2999
    26.0839
    23.4063
    25.5828
    23.4641
    22.1489
    17.9011
    19.9098
    23.3693
    22.4476
    20.2394
    21.5003
    23.4314
    25.6370
    26.2294
    25.6353
    25.2216
    24.5940
    27.1473
    29.5058
    28.0003
    28.6513
    26.8821
    30.4150
    27.0182
    29.9425
    31.9459
    31.4862
    30.5541
    30.3399
    30.4867
    32.4940
    34.3849
    36.8721
    31.5674
    35.3277
    26.1120
    28.6110
    30.7212
    28.7412
    27.7354
    29.5308
    29.7430
    28.3875
    30.0988
    27.8429
    31.4893
    24.9915
    29.8402
    27.2464
    25.8147
    23.1048
    26.0209
    25.8137
    26.0489
    27.8389
    28.5516
    25.6263
    26.9906
    25.8785
    26.3195
    27.8988
    31.1399
    31.0449
    28.2881
    29.3577
    25.2969
    30.2843
    29.9589
    29.3453
    33.1976
    31.9699
    31.1239
    29.1511
    30.5271
    25.6066
    27.5923
    29.3289
    33.2260
    31.3144
    27.9071
    25.5780
    26.4192
    25.4827
    29.5684
    27.4897
    27.6416
    30.2355
    28.5963
    28.8455
    31.8534
    27.5935
    32.7472
    27.4932
    29.5789
    31.6467
    34.2141
    29.9454
    30.3725
    30.3407
    31.2777
    30.6431
    30.6087
    29.5813
    29.4201
    29.1694
    29.8228
    26.9983
    32.1766
    30.5091
    28.3736
    28.4857
    30.6780
    30.0836
    30.6839
    31.0862
    27.9401
    29.4939
    29.5390
    30.2595
    31.0407
    33.9169
    33.3738
    36.4427
    36.2026
    34.3123
    33.8064
    28.6866
    30.1389
    30.7417
    29.7639
    30.3663
    29.2701
    24.8560
    28.9211
    29.7194
    27.9446
    29.4863
    27.1969
    26.2319
    27.7682
    28.7496
    27.5318
    30.2654
    34.1898
    32.5788
    31.1211
    30.0552
    30.7037
    29.6493
    32.2423
    26.1373
    33.6969
    28.2874
    24.9043
    27.2381
    27.3581
    28.5705
    25.8434
    28.4825
    27.9529
    27.8632
    28.4361
    30.2408
    33.2754
    34.5339
    30.9935
    31.1797
    33.2376
    33.1391
    32.1542
    29.5595
    21.7505
    25.3610
    27.1997
    22.5282
    28.5971
    30.3682
    28.0698
    32.7966
    25.3233
    30.6275
    31.3597
    28.8806
    30.0114
    25.4916
    24.8961
    29.6204
    28.6936
    26.5756
    29.8875
    29.2822
    33.3532
    31.7787
    28.4643
    28.9734
    31.7176
    26.5577
    29.5110
    29.0414
    27.2551
    30.0742
    30.2890
    30.4717
    30.5801
    26.3744
    29.1106
    30.2097
    27.8104
    29.8573
    28.8325
    26.5768
    31.4328
    28.9954
    30.8942
    30.2476
    30.9481
    27.4987
    29.2743
    29.1095
    27.5872
    29.7534
    30.0872
    31.8290
    29.3022
    33.1947
    29.2876
    28.1618
    30.4610
    28.5216
    32.8357
    28.9542
    29.2669
    26.7131
    29.8574
    26.7663
    29.8082
    29.8167
    25.8388
    28.0373
    26.3579
    26.1919
    28.6496
    28.1764
    27.9368
    24.5390
    28.6736
    31.1804
    31.0815
    27.5493
    26.9651
    29.0337
    25.8849
    24.4751
    26.2841
    24.9194
    26.2594
    24.7744
    24.7756
    24.5939
    27.7920
    24.8046
    25.5772
    25.2134
    27.1334
    25.6553
    25.3536
    27.7430
    27.5311
    23.1875
    24.4286
    25.5438
    25.8415
    25.2631
    26.0779
    28.3329
    26.9212
    23.2833
    25.4335
    25.7950
    26.3432
    26.5705
    28.4987
    26.5127
    29.4058
    30.2502
    25.5747
    28.4588
    27.2090
    34.0428
    30.2032
    34.3055
    29.0437
    28.3601
    30.9512
    29.7419
    29.1954
    27.6512
    26.2852
    25.8262
    21.8788
    33.5222
    29.6392
    27.9047
    26.4269
    26.4853
    27.9415
    26.9013
    28.6338
    30.2415
    29.4877
    31.6602
    28.3726
    34.1928
    30.4119
    28.5512
    29.3570
    30.3203
    27.5017
    30.2112
    31.3641
    30.4537
    29.2922
    28.5190
    27.2834
    25.1330
    25.3776
    24.1498
    28.0579
    33.2533
    26.4765
    28.1157
    29.8645
    27.5931
    27.1437
    31.5407
    27.7740
    27.8857
    29.0562
    29.6978
    27.0933
    26.4258
    27.7063
    28.5676
    33.5869
    35.2477
    30.9427
    30.8934
    33.2905
    32.2193
    29.3143
    30.2862
    27.9582
    29.1734
    26.7125
    27.2526
    28.6031
    26.4282
    30.4553
    29.6187
    27.2661
    33.2693
    32.6799
    34.1040
    29.7813
    33.9877
    28.2524
    25.0453
    24.0852
    29.9543
    32.2976
    26.4527
    27.9231
    26.0282
    25.9279
    27.7842
    24.3307
    31.0263
    30.3610
    27.4475
    27.1880
    24.3781
    25.3915
    25.2163
    26.4182
    29.7992
    20.1258
    26.2169
    27.2596
    26.8228
    24.6035
    28.8217
    27.8780
    28.2982
    24.4782
    29.6282
    25.8866
    28.0885
    24.9056
    24.6020
    25.5827
    26.7531
    27.1938
    27.0682
    25.4269
    27.5642
    30.4677
    30.4223
    30.3894
    36.9422
    32.2510
    31.7107
    30.0226
    27.6375
    32.3430
    31.9500
