# Supplementary material for: Mechanistic models of asymmetric hand-over-hand translocation and nucleosome navigation by CMG helicase
Source: Nat Commun. 2025 Nov 21;16:10304. doi: 10.1038/s41467-025-65232-x (PMC12639105; doi:10.1038/s41467-025-65232-x)
Supplement: Supplementary file 18 — Source data [file 41467_2025_65232_MOESM18_ESM.zip › SourceData/SourceData/Fig3G/polyAT/mindist_lagging_and_loop_traj006.dat]

# Distance
    23.8310
    25.2535
    27.5686
    21.7867
    22.5701
    22.7338
    25.3617
    23.5840
    22.9657
    26.6108
    22.9815
    28.0106
    22.9571
    24.1568
    27.3537
    27.5424
    23.4712
    21.8069
    21.3270
    25.2151
    30.4011
    27.0596
    28.2164
    31.0278
    29.7425
    30.2133
    24.0877
    25.5657
    28.7918
    26.4224
    32.3309
    34.6812
    36.9802
    31.2498
    30.1915
    23.9821
    33.0970
    31.2842
    25.8391
    25.7084
    24.0989
    27.3939
    28.7750
    32.1704
    31.8521
    26.8668
    27.9654
    27.4194
    27.9942
    36.3286
    33.1057
    32.3462
    31.5593
    31.0301
    29.2518
    31.1402
    31.3806
    28.0166
    26.4362
    28.9678
    28.1203
    29.6751
    26.7990
    26.6181
    26.8260
    29.6403
    29.1209
    30.5743
    28.8951
    33.3685
    36.2185
    34.2904
    29.0388
    29.0698
    30.2526
    30.9048
    33.5535
    32.1808
    25.6521
    26.1817
    24.9411
    25.6239
    27.6599
    23.4955
    25.9061
    28.3799
    23.9993
    27.8143
    29.0632
    32.3613
    37.1008
    29.7016
    29.3141
    31.5282
    31.0521
    29.4845
    30.9574
    30.6432
    30.7595
    30.3904
    32.8196
    38.7774
    33.0871
    31.8307
    28.7223
    28.6139
    26.6372
    27.3375
    28.5721
    30.9833
    30.9008
    27.6836
    37.4955
    32.4909
    30.1516
    31.1106
    30.5595
    32.3199
    33.0503
    31.0605
    32.4381
    33.0688
    32.5803
    31.4868
    37.9562
    31.3845
    27.6420
    35.7729
    33.4871
    33.3335
    33.4609
    34.0599
    29.3478
    28.6532
    29.2958
    26.9881
    31.2832
    28.0131
    32.9443
    31.3479
    34.6760
    30.0547
    28.9595
    32.3003
    28.6976
    31.3150
    29.9621
    32.3203
    30.1511
    23.9179
    24.9398
    25.9391
    29.8926
    29.3626
    31.9546
    33.8256
    30.4942
    29.3848
    27.1530
    25.5586
    24.9499
    25.2651
    24.7386
    24.9351
    25.3076
    27.8935
    31.6173
    25.9484
    28.7371
    25.5003
    27.9495
    26.9267
    27.1583
    27.5500
    28.6391
    29.7686
    29.4205
    31.1078
    28.0022
    28.2092
    26.4449
    31.4028
    27.8866
    26.3987
    25.4813
    26.2797
    29.2059
    26.1984
    26.8015
    26.6956
    30.1003
    29.4973
    29.7745
    28.0981
    29.4347
    28.3663
    28.4962
    30.6750
    29.6655
    27.3466
    30.4650
    24.6140
    27.2474
    28.7472
    29.3320
    30.0293
    26.5217
    26.0113
    29.5087
    31.6194
    27.5525
    28.0234
    29.9579
    27.8792
    29.6952
    29.6392
    28.4565
    31.0342
    31.9937
    27.0557
    29.6281
    31.0351
    28.3639
    29.7764
    26.5824
    27.7271
    26.6521
    27.7470
    29.4207
    30.1022
    28.1721
    28.7265
    31.5366
    26.4856
    27.2691
    30.2135
    33.6003
    29.7586
    28.1235
    30.1948
    31.4229
    31.3667
    28.2806
    26.7667
    31.1711
    31.9342
    30.6026
    29.5603
    31.6747
    34.8058
    33.1325
    31.9362
    31.1411
    30.8932
    28.2842
    31.8506
    24.4841
    27.8276
    28.8944
    32.6130
    29.0247
    33.2009
    33.0852
    35.8572
    27.2363
    28.0509
    25.4054
    28.7013
    28.2325
    28.8957
    28.4656
    27.8116
    28.6668
    30.0464
    27.0687
    29.6157
    28.1744
    25.5282
    29.0775
    26.6235
    29.1239
    29.6547
    35.3619
    28.1000
    28.3017
    26.1411
    25.2920
    28.2416
    28.4330
    26.0760
    32.1304
    26.9347
    27.4498
    31.3189
    27.9800
    31.5101
    32.0296
    29.4391
    29.8169
    29.5169
    26.5093
    23.3967
    25.0280
    26.8954
    26.2908
    25.2634
    21.7268
    25.2392
    29.3241
    31.8881
    32.4936
    29.0551
    30.0307
    30.8239
    26.5886
    28.7201
    26.1424
    25.6902
    25.4572
    24.2898
    27.7333
    24.7635
    28.5185
    31.1669
    31.6711
    30.0334
    31.7827
    25.0068
    24.1466
    25.6040
    29.9418
    31.4811
    32.9582
    30.1252
    28.0212
    28.1789
    27.4751
    32.5558
    31.1474
    32.1897
    32.8686
    33.6323
    33.6571
    35.5541
    36.4896
    33.7676
    33.7547
    34.3122
    37.1646
    35.3851
    35.4583
    31.3480
    26.7628
    30.7324
    33.4630
    30.7605
    32.0349
    34.0462
    30.5452
    29.4187
    31.6067
    30.2295
    29.3646
    33.4477
    30.7068
    25.5404
    26.5618
    34.3686
    33.5220
    28.2593
    31.1889
    30.9120
    29.8152
    30.1711
    29.1042
    30.8584
    32.7747
    27.6671
    28.1347
    30.4876
    29.7204
    30.2983
    31.1166
    31.4119
    26.8726
    31.2859
    29.5675
    33.7060
    30.7945
    30.7896
    29.4465
    32.0384
    28.7325
    29.5707
    31.2165
    31.3349
    31.5646
    33.1853
    27.6780
    27.3099
    28.8887
    29.1196
    26.4833
    27.4759
    30.2684
    28.6138
    30.0106
    29.8132
    28.8471
    29.3647
    26.0186
    27.8753
    31.9108
    28.4023
    30.8706
    31.6250
    27.7726
    28.5873
    27.0790
    28.6530
    26.5178
    26.5118
    28.5661
    26.8912
    26.6055
    28.1979
    28.9817
    30.6439
    27.9057
    24.6102
    25.1178
    27.4700
    30.6492
    28.5548
    30.4534
    30.1028
    31.9784
    30.3884
    30.3384
    29.8833
    30.3625
    30.7378
    29.2336
    27.0676
    28.9438
    31.7322
    29.0920
    26.0676
    28.1625
    26.1076
    25.1637
    26.1925
    26.5732
    25.9607
    24.9023
    28.9590
    29.4118
    26.6892
    25.5810
    28.7699
    28.3431
    28.0262
    31.3964
    27.5928
    27.5279
    29.0947
    29.6367
    29.3811
    30.4125
    28.9109
    27.7296
    26.8578
    29.7953
    35.2397
    32.1290
    29.7163
    28.7045
    27.1791
    25.0922
    26.9402
    29.2003
    27.2423
    26.1486
    28.0135
    30.0278
    29.9544
    28.5474
    28.8588
    30.0622
    27.4079
    31.0476
    30.6722
    29.7572
    30.4140
    31.0524
    29.7702
    30.4707
    29.8242
    26.3604
    27.0784
    29.5288
    35.3020
    30.9924
    34.0390
    25.8154
    24.9070
    26.1346
    27.0987
    26.3707
    27.9836
    30.9073
    32.9366
    31.2901
    29.9288
    31.6810
    29.2433
    27.8394
    27.9242
    28.1815
    29.0299
    29.8365
    27.6101
    26.6794
    27.0993
    28.1688
    27.3561
    29.2123
    28.6085
    31.1525
    32.5096
    25.4145
    28.5103
    28.0458
    33.4754
    29.6672
    29.3986
    28.1800
    30.2553
    31.9853
    32.1166
    29.1597
    27.1951
    23.5112
    23.0411
    22.9345
    22.5983
    21.1584
    23.6842
    26.4493
    24.9667
    26.2158
    27.5230
    23.0302
    23.5249
    22.9901
    23.3374
    24.9209
    24.4403
    25.4194
    24.4281
    23.9171
    23.1609
    24.6579
    23.1825
    21.7242
    23.2601
    23.3399
    23.6352
    22.3643
    28.2973
    24.3192
    24.7127
    25.2903
    26.6046
    37.4813
    28.9459
    27.0214
    29.7876
    27.4286
    29.3081
    27.9040
    30.0731
    27.0045
    26.4956
    27.2745
    25.2725
    24.5434
    24.7284
    26.8096
    29.2042
    26.6736
    26.6156
    30.4778
    25.9915
    26.9236
    27.5720
    32.3149
    31.0584
    30.6588
    29.1508
    24.9683
    30.1136
    32.6452
    29.9364
    33.9052
    33.5647
    31.1275
    33.4319
    31.7928
    28.1301
    28.8634
    27.4962
    28.4652
    27.4462
    31.1910
    29.0440
    32.8154
    30.9672
    29.4990
    28.6658
    30.3497
    27.5300
    30.1298
    28.7579
    27.0333
    26.2385
    27.7951
    26.5551
    26.0969
    26.9618
    29.4902
    31.7847
    29.8561
    31.7783
    27.8417
    29.2579
    29.4900
    30.5939
    29.1707
    28.9803
    27.4949
    30.8432
    29.0050
    28.1208
    28.1394
    28.4941
    27.9691
    28.3545
    27.3224
    31.5622
    30.0775
    26.4958
    25.8955
    25.8522
    27.1444
    28.7299
    28.2642
    27.1988
    26.1193
    29.2486
    27.8571
    27.8201
    28.2282
    27.2993
    32.4094
    33.6356
    33.5430
    29.4863
    29.3293
    29.3393
    30.8914
    26.6337
    25.3218
    25.9598
    29.6804
    28.3109
    24.4304
    23.8211
    31.6215
    27.7160
    27.0642
    27.7902
    26.7267
    29.8780
    28.5682
    24.9311
    23.8095
    24.5440
    27.1443
    26.0927
    24.0049
    25.1053
    22.6858
    23.7196
    24.7128
    23.1998
    24.3477
    22.0352
    25.6180
    31.0262
    26.7601
    27.9498
    30.7438
    28.4587
    22.7261
    30.0070
    31.7919
    26.5151
    31.6018
    29.3861
    30.8318
    27.6185
    28.1652
    28.6036
    30.5800
    27.1147
    28.6046
    25.8913
    26.2488
    29.5890
    27.6333
    30.1599
    30.0210
    28.2207
    28.2398
    27.3808
    32.1423
    25.9488
    27.3218
    24.7341
    26.8381
    28.1962
    28.0668
    27.8770
    26.6166
    26.2830
    26.1392
    21.9547
    26.4264
    25.9546
    22.8044
    24.3269
    23.5910
    24.7346
    26.7811
    28.7499
    30.8941
    25.7319
    26.8381
    29.5424
    29.5840
    33.1245
    31.9877
    29.5752
    26.5205
    30.3091
    30.0646
    32.4135
    28.9156
    29.0115
    30.3413
    30.0814
    37.0627
    29.9827
    32.2262
    29.6254
    29.5733
    30.6815
    28.3713
    29.4487
    32.0538
    31.5565
    27.1905
    27.5049
    27.7361
    28.6882
    27.8988
    24.1900
    24.6688
    25.2575
    23.2643
    24.8127
    23.8256
    24.5950
    26.4572
    26.9370
    29.0944
    24.9918
    23.6780
    23.3645
    22.0386
    22.4004
    25.0537
    22.5503
    23.3305
    26.4329
    24.8854
    23.6080
    21.2753
    24.2443
    25.0526
    23.8212
    24.2830
    24.0394
    26.7220
    24.3562
    25.1116
    22.7483
    23.3245
    23.3422
    25.3007
    23.5807
    25.0508
    23.5234
    22.1245
    18.9859
    20.9915
    21.8733
    23.4439
    21.3318
    17.1143
    22.2617
    22.5552
    22.4679
    23.2592
    24.6313
    21.6132
    25.0738
    25.8026
    25.9788
    24.9446
    24.0973
    24.6677
    25.0871
    24.8424
    22.7548
    25.1212
    24.3242
    22.9973
    24.9936
    24.4763
    22.2693
    21.7044
    21.3761
    21.3306
    22.0396
    24.2451
    25.3268
    24.5206
    25.0888
    25.5116
    24.4871
    25.4510
    22.4296
    21.7678
    23.9533
    24.4779
    24.0388
    21.8149
    21.5005
    21.8621
    22.3622
    25.0680
    26.9602
    25.1118
    24.1763
    30.4216
    27.6386
    30.5530
    28.5655
    25.1429
    25.2374
    24.1396
    29.9571
    32.3258
    25.8459
    24.2895
    25.4545
    25.3125
    24.6030
    23.3160
    23.0623
    26.7353
    24.8362
    23.1587
    25.3004
    26.6166
    25.4416
    30.1693
    25.2016
    26.9414
    24.0347
    23.3454
    24.9857
    26.7392
    26.5696
    23.8966
    25.6694
    22.7763
    26.0181
    26.9336
    28.1391
    28.0501
    30.3721
    27.2886
    31.9679
    32.5024
    26.1723
    26.6581
    27.2502
    28.0422
    28.5604
    26.9226
    25.5411
    26.4023
    27.5204
    26.5943
    29.1543
    34.8109
    29.3320
    27.2745
    28.6532
    28.6451
    23.0247
    25.5623
    26.0975
    29.0013
    29.0485
    24.5425
    25.7767
    24.9706
    25.1209
    21.5198
    23.1397
    19.6644
    21.4959
    21.5767
    21.4910
    21.6717
    21.9612
    24.6891
    21.7914
    19.6842
    21.3158
    24.6843
    22.1785
    23.7407
    24.6266
    23.7311
    20.8008
    25.0370
    22.5909
    22.7043
    26.6175
    20.5168
    23.0248
    26.1060
    25.9282
    23.5531
    23.3969
    26.9110
    28.2556
    28.5478
    26.2793
    26.4894
    28.3197
    31.8830
    26.6441
    27.0907
    26.6423
    25.7560
    29.5957
    28.4150
    25.2171
    29.3517
    27.4297
    29.6968
    23.7076
    28.0900
    26.5513
    27.2840
    27.5110
    25.1959
    26.0937
    28.0510
    24.8263
    26.5460
    26.3434
    25.9780
    25.8505
    26.5164
    25.2928
    25.0607
    24.0707
    24.7407
    26.4006
    25.1120
    25.5898
    25.9185
    28.3702
    26.3738
    26.8568
    18.5839
    15.6691
    23.7190
    20.4456
    16.3241
    15.6220
    13.3919
    18.5822
    14.9666
    18.7951
    17.0613
    17.9193
    15.2172
    12.6006
    13.8319
    13.9963
    14.3318
    12.9965
    10.5801
    16.6476
    14.6505
    16.5877
    14.7455
    22.3946
    21.3669
    23.2635
    27.0488
    21.4210
    26.2012
    24.0582
    25.6503
    25.8280
    21.9904
    25.9797
    25.4971
    23.1763
    24.4924
    24.3485
    20.8561
    13.5063
    13.5553
    14.9902
    15.2257
    15.7659
    11.1537
    20.2287
    27.5586
    19.2975
    23.6300
    24.9367
    26.9725
    19.9907
    25.3177
    25.0260
    26.2967
    25.5123
    20.4115
    26.8603
    19.8507
    21.9918
    16.5379
    24.0546
    21.3275
    27.2509
    25.9772
    28.8539
    24.8131
    25.7110
    20.1135
    20.8574
    26.1257
    29.9947
    29.1604
    23.6905
    19.5078
    22.0725
    22.0323
    21.2705
    20.4263
    19.6965
    20.9486
    22.9033
    24.2476
    21.2970
    20.5454
    27.6815
    26.7544
    18.9869
    25.0850
    23.5064
    21.5187
    20.1853
    21.4434
    19.5197
    17.9914
    19.5406
    17.9195
    22.8178
    22.9524
    26.7991
    22.4643
    22.8235
    21.2503
    27.8025
    24.6549
    24.8057
    18.0238
    18.9351
    27.2297
    20.3732
    23.7553
    27.4769
    24.5810
    25.4220
    24.4035
    28.2398
    25.7505
    22.3663
    26.5446
    26.1731
    24.1079
    26.3682
    26.1053
    27.6103
    28.0003
    22.9205
    24.6946
    27.6117
    26.1481
    25.9351
    26.9516
    26.5545
    25.3314
    25.0201
    30.0700
    27.9372
    24.6146
    25.0474
    23.1961
    25.1547
    25.4663
    27.2179
    21.7149
    24.1105
    23.6636
    21.2671
    24.4221
    23.0555
    25.2039
    22.5947
    20.4516
    25.4718
    23.9453
    26.0567
    19.9405
    24.3723
    25.8568
    28.7429
    27.8150
    20.4030
    25.0008
    23.8755
    24.4989
    26.7621
    24.1080
    25.8184
    25.5254
    21.8298
    26.4651
    24.0648
    26.1697
    23.6385
    21.9612
    24.7284
    24.9647
    25.7016
    25.9889
    25.5989
    26.5540
    25.6323
    27.4247
    24.2739
    24.5052
    19.1544
    26.1750
    30.5444
    26.2232
    24.9554
    32.5289
    29.5780
    29.9966
    31.7415
    30.0253
    31.8749
    33.0836
    30.6891
    30.6267
    29.8153
    28.1234
    29.8380
    25.6540
    25.5274
    24.1879
    22.5628
    24.4314
    23.5027
    24.9979
    26.6670
    22.9024
    23.1621
    22.5238
    20.1657
    21.0473
    24.5189
    25.1740
    26.0366
    26.1417
    27.7266
    31.8909
    31.9738
    26.1779
    28.8317
    28.5231
    32.5717
    25.1556
    26.0059
    25.7896
    28.2565
    28.1578
    22.6391
    27.0780
    29.0079
    28.0690
    19.0915
    22.6666
    21.6353
    24.1803
    22.4535
    24.9902
    20.2037
    20.4144
    18.4277
    24.9599
    25.8819
    21.1601
    18.4980
    25.3159
    25.3785
    25.2791
    23.1131
    30.1030
    24.9051
    23.3116
    26.4099
    30.8275
    30.6211
    30.8260
    28.1846
    32.8094
    28.9562
    32.0090
    29.1548
    24.4023
    29.1061
    31.3367
    29.9724
    31.5894
    26.6378
    24.9560
    24.4628
    26.1129
    25.5296
    27.0639
    23.9702
    25.2146
    26.3677
    25.7009
    26.9079
    31.2970
    33.1115
    26.7733
    31.4168
    34.2241
    30.2908
    28.2421
    28.3858
    31.1030
    26.9042
    25.2716
    24.9936
    28.9551
    24.8035
    32.0564
    30.6177
    25.9848
    24.4001
    25.5757
    26.3457
    19.3221
    24.1714
    25.8758
    24.3770
    24.1294
    25.1160
    22.3402
    21.5347
    26.5300
    27.3647
    20.4240
    23.0936
    26.2674
    27.5755
    27.9613
    23.8018
    29.6355
    24.6346
    23.6503
    24.7512
    25.1352
    24.2615
    25.2716
    22.1851
    21.4999
    18.0943
    22.4507
    25.9440
    25.2944
    27.8437
    29.7368
    28.1031
    28.1951
    25.1881
    24.4010
    25.9781
    28.6891
    28.0174
    27.0147
    26.4937
    30.6846
    29.4041
    25.9554
    28.7133
    32.2798
    29.2445
    27.9583
    24.7836
    25.6129
    26.3649
    25.3406
    20.5925
    20.3953
    25.0941
    22.9722
    28.7303
    26.8812
    25.6109
    26.4453
    25.5288
    25.7281
    29.3683
    28.8450
    26.4375
    26.6620
    26.6909
    28.4989
    23.7912
    26.3797
    24.2598
    26.8444
    26.1113
    24.0997
    27.1705
    26.2736
    24.9212
    24.4347
    25.9502
    19.4030
    19.8534
    18.5488
    21.9866
    22.5767
    25.8790
    20.0204
    22.0520
    20.4505
    27.8962
    22.2337
    22.8575
    25.2458
    19.4356
    26.6428
    22.9299
    25.6141
    20.7070
    22.3683
    24.9317
    23.2466
    31.1414
    27.7228
    23.6957
    25.1682
    25.7466
    28.7108
    25.3408
    20.8131
    20.8981
    25.0569
    23.7749
    25.2790
    23.0904
    20.8226
    17.7429
    20.3803
    19.7709
    21.7956
    21.7936
    24.8633
    26.4452
    23.4244
    28.1156
    29.8903
    28.1006
    28.0447
    31.5525
    31.2883
    30.5812
    28.1940
    28.7572
    29.7926
    19.3310
    24.9903
    28.8984
    25.7266
    21.1987
    18.8972
    27.9264
    19.8046
    23.1790
    20.0340
    20.1679
    26.0772
    17.9006
    29.4392
    26.8217
    29.4542
    25.8787
    28.1048
    26.8164
    26.9440
    22.5444
    21.5273
    21.1823
    24.9062
    26.0453
    23.8220
    23.5839
    27.2582
    23.1815
    26.0351
    28.3128
    24.3673
    22.9044
    24.1039
    22.5744
    20.8473
    24.2452
    24.2414
    27.8227
    28.9828
    28.4742
    31.5821
    26.8961
    30.5507
    29.2264
    22.0707
    23.4476
    24.8321
    31.1573
    29.5197
    28.0250
    31.4980
    26.2686
    25.3957
    29.2518
    28.3845
    27.2783
    24.9825
    28.0253
    27.0047
    24.5347
    24.8546
    25.9485
    33.4344
    26.6297
    28.1064
    27.0460
    26.9777
    25.0349
    23.7704
    30.1097
    26.4866
    28.0558
    26.4646
    25.1043
    20.9587
    22.6247
    24.7553
    25.3601
    23.5930
    27.4375
    26.5389
    25.1320
    23.2789
    28.5051
    27.9159
    23.8717
    25.8937
    27.2941
    22.5700
    25.3926
    20.6812
    24.6422
    24.7546
    27.5518
    21.6889
    21.7241
    19.8349
    22.1694
    25.0799
    29.8821
    25.8194
    22.4780
    24.5852
    26.6667
    24.4399
    28.1073
    28.3820
    26.4326
    28.8590
    25.8429
    29.0875
    25.9737
    26.9687
    22.9560
    23.3258
    26.9122
    27.4512
    25.4834
    21.6318
    23.6720
    26.5574
    26.8095
    24.6259
    29.8927
    28.7192
    30.3965
    30.8252
    22.7355
    27.5737
    22.5705
    26.4524
    20.8630
    27.9682
    23.9691
    28.1825
    23.9503
    25.5940
    21.9677
    31.5243
    25.1271
    20.6073
    26.8510
    26.4809
    25.7854
    24.8475
    28.6425
    28.1551
    23.6767
    29.1215
    30.8573
    27.8571
    28.0424
    22.8508
    25.9638
    29.6041
    28.3996
    23.7679
    28.3183
    26.6152
    27.7869
    29.8829
    22.3722
    20.3806
    26.7716
    27.5327
    21.2445
    22.9910
    28.0504
    25.6228
    21.8244
    29.7114
    28.1542
    29.7322
    29.6782
    31.5483
    31.7851
    32.6440
    32.3851
    28.7182
    28.0777
    28.3768
    28.6627
    29.7433
    25.7437
    24.9151
    26.3670
    29.8947
    29.5262
    26.6757
    31.4796
    33.6070
    31.9841
    32.0886
    25.1776
    28.3711
    31.3707
    27.2045
    26.8930
    24.6188
    22.2067
    26.3268
    28.5566
    23.6550
    24.8756
    23.1025
    22.1002
    25.3479
    17.0814
    20.6914
    26.7943
    24.7808
    21.0194
    30.5759
    27.5240
    25.8901
    23.8055
    25.0770
    27.1654
    21.0485
    17.2249
    22.7921
    23.5270
    25.7637
    27.1325
    29.1697
    23.7749
    23.4102
    22.7809
    21.1313
    25.7652
    26.7427
    27.3806
    27.4920
    24.5534
    18.7170
    21.0325
    25.8968
    23.2652
    19.2367
    23.8885
    22.2707
    21.1613
    21.0551
    19.9892
    20.2955
    21.9281
    25.5077
    26.1378
    27.3358
    20.7985
    21.6211
    26.7423
    17.8833
    22.1894
    20.6051
    21.2296
    22.4321
    26.9836
    26.5184
    23.8769
    24.2157
    27.1297
    22.3355
    25.5113
    24.3403
    20.5461
    20.8523
    17.9700
    18.5731
    22.5917
    19.2715
    26.3130
    24.4579
    18.1000
    22.2990
    27.9855
    25.0708
    21.7076
    20.7259
    22.6811
    26.6090
    31.0400
    25.7847
    23.1367
    25.5610
    25.6152
    28.8218
    25.2168
    27.1992
    23.6885
    25.1201
    31.0663
    23.9747
    25.5133
    24.3108
    28.7177
    28.1318
    28.2915
    26.2410
    30.6456
    25.6221
    26.8468
    23.0705
    28.2780
    25.8718
    25.2826
    22.9080
    22.9244
    24.5017
    24.5232
    21.7876
    22.2810
    21.9162
    25.0121
    22.7558
    25.0332
    24.1470
    28.3827
    28.1893
    31.8591
    37.7483
    35.4442
    30.8566
    31.6223
    27.9959
    29.2831
    29.0726
    26.7722
    21.9800
    20.9737
    18.7915
    23.6978
    26.5526
    21.8225
    27.5871
    25.7943
    19.8697
    16.2821
    22.7470
    19.9116
    19.4833
    19.8273
    21.8419
    24.8698
    26.6494
    24.1096
    23.8536
    21.2037
    22.2090
    23.6568
    28.4059
    23.1896
    24.1015
    25.5441
    20.6659
    25.3954
    27.0593
    20.5992
    21.1098
    22.7895
    29.1783
    24.6011
    26.7201
    26.2571
    22.9089
    26.7426
    25.4395
    29.1324
    24.6599
    22.1538
    24.5704
    26.5007
    27.6359
    25.8688
    28.9812
    27.2084
    23.6190
    25.0055
    26.1624
    27.3241
    30.0315
    30.7013
    30.8613
    30.4537
    29.9474
    28.1830
    30.5495
    28.2627
    27.2291
    26.0157
    29.4407
    31.2044
    33.3702
    36.2724
    30.8442
    27.6622
    23.8891
    26.9528
    25.0461
    28.1779
    31.1524
    22.3138
    20.8116
    19.4532
    23.0035
    20.4219
    27.1591
    26.3225
    26.9981
    27.4929
    25.1265
    26.7886
    30.3613
    24.8298
    24.1911
    24.0303
    27.0486
    28.8712
    27.8800
    29.9405
    26.9170
    27.6435
    26.4803
    27.7545
    27.0786
    25.0398
    27.4324
    27.8983
    25.3767
    30.1520
    32.6810
    28.9985
    28.6152
    30.6393
    29.2791
    28.9589
    26.9853
    32.4344
    27.3898
    28.7937
    27.7507
    25.5536
    28.7267
    28.4016
    29.4104
    27.1626
    28.0870
    35.7722
    25.4063
    27.1524
    30.8014
    25.3600
    24.9353
    27.7630
    29.1111
    28.2033
    26.9533
    23.7159
    28.1838
    28.3053
    26.0128
    25.1346
    30.0001
    27.9413
    27.9264
    27.9812
    30.4339
    25.9946
    24.5945
    25.6533
    24.6223
    30.8679
    25.6002
    27.2656
    30.4527
    31.7574
    33.3295
    32.0214
    32.8369
    29.2665
    28.3050
    27.4668
    28.0770
    29.5798
    26.1781
    28.3039
    30.6370
    28.7493
    27.0023
    27.5710
    25.8501
    30.2104
    26.2667
    23.9802
    19.5710
    25.6558
    25.0979
    25.7295
    23.9731
    22.1635
    21.1901
    23.1620
    16.2669
    26.0021
    26.7299
    20.2738
    20.2181
    18.1625
    26.2100
    20.6404
    15.7993
    22.6919
    21.0451
    20.7964
    20.9616
    24.1448
    16.9012
    15.5467
    20.3241
    22.1241
    24.9805
    15.4683
    16.4220
    16.0572
    19.2605
    23.1279
    20.4630
    17.9283
    23.9567
    20.5536
    26.1552
    20.1118
    29.3314
    30.6467
    27.1652
    28.7922
    28.5266
    30.5852
    24.0874
    23.4028
    31.7062
    31.4625
    30.6315
    33.3544
    28.2067
    26.2415
    28.5021
    27.4888
    29.4637
    31.0106
    27.6967
    27.9008
    25.8091
    28.3106
    34.4770
    27.9320
    29.6249
    32.3648
    32.9009
    33.8434
    27.9168
    27.4695
    29.6544
    28.8361
    32.4240
    29.1018
    29.8433
    27.7982
    32.2910
    31.2006
    29.9974
    28.1447
    20.9377
    21.7807
    22.8276
    22.4146
    29.1377
    23.6359
    21.7832
    24.2775
    24.6710
    25.0685
    27.4001
    26.6312
    24.8999
    26.0601
    25.1632
    24.0217
    23.0572
    22.4568
    24.6889
    21.9916
    24.8347
    21.3758
    25.3581
    20.4412
    23.8359
    26.7068
    26.4038
    31.1452
    29.1226
    28.8135
    34.1066
    33.9903
    32.4109
    32.6708
    24.2435
    24.6613
    24.7107
    23.8174
    24.4242
    23.4874
    23.5265
    25.3368
    27.6139
    23.8992
    29.9551
    35.0161
    30.4414
    33.8218
    34.2476
    33.7288
    23.6954
    30.6866
    30.6921
    27.4819
    24.7059
    28.7791
    23.6623
    23.5597
    27.0660
    27.0825
    24.1418
    27.5677
    27.0553
    23.7737
    25.6879
    25.8382
    24.9462
    25.3905
    23.3488
    21.7448
    24.0133
    27.6268
    22.6039
    30.2752
    33.8550
    29.7578
    28.5371
    29.7189
    24.2953
    26.3103
    28.8551
    27.9856
    24.7997
    26.8309
    24.7381
    27.9075
    34.0360
    27.9897
    27.9374
    30.9298
    24.1661
    28.4803
    28.1719
    27.8353
    32.6932
    34.8141
    27.8199
    28.4628
    27.4927
    30.9390
    28.2035
    31.6116
    29.9488
    27.5425
    28.1985
    28.0878
    31.3678
    32.3067
    35.3165
    30.1214
    31.3876
    27.6753
    30.9618
    29.7666
    29.4219
    33.2172
    31.1338
    30.9706
    28.8039
    28.1396
    27.3898
    30.8827
    25.7886
    21.9557
    26.7041
    28.0162
    22.5524
    24.3337
    21.3464
    22.0011
    24.9254
    21.5656
    19.9683
    17.7139
    19.5180
    19.6209
    22.4606
    19.9777
    16.3015
    20.2758
    19.4052
    18.0028
    23.1914
    21.8376
    18.1676
    22.0887
    23.3149
    22.8659
    23.3927
    21.8865
    15.9990
    20.8666
    23.2622
    23.8928
    22.7568
    22.0949
    26.8506
    26.0270
    23.5605
    23.3728
    20.2397
    17.5235
    21.2646
    17.3866
    23.8844
    21.1185
    25.1439
    21.2651
    20.4924
    18.6229
    15.7206
    17.1020
    24.1860
    22.7629
    20.8180
    20.5893
    22.8581
    23.6207
    27.8033
    22.5078
    19.5523
    20.3383
    22.5470
    19.2746
    20.5443
    22.7996
    27.0289
    25.5927
    21.2318
    21.2164
    23.6318
    26.3263
    23.0202
    28.1710
    27.8678
    27.4588
    33.3679
    26.8787
    25.4582
    21.5711
    28.7807
    27.1987
    26.7687
    24.2448
    29.6534
    22.7669
    32.3890
    31.2087
    28.2528
    30.8524
    24.9051
    27.3394
    24.5312
    24.0519
    28.9916
    26.8313
    22.8873
    22.8759
    24.1612
    23.7688
    25.8581
    24.4165
    28.5773
    27.3873
    26.8747
    28.2218
    25.4515
    25.0374
    21.9831
    28.6929
    29.1059
    28.8743
    24.2669
    21.6281
    24.2308
    25.7582
    26.6809
    27.7117
    29.1441
    28.5515
    31.5032
    33.0514
    26.2485
    28.2588
    21.6866
    23.9778
    26.9307
    25.4848
    26.2769
    27.1767
    25.7996
    25.3538
    27.4957
    24.5826
    22.8531
    23.6913
    20.5528
    23.3434
    22.8101
    20.5700
    21.8418
    24.7486
    22.8484
    21.2582
    22.8733
    26.0580
    23.8532
    19.5521
    19.9958
    18.2113
    24.1332
    21.1828
    21.6181
    18.7209
    18.2372
    18.4084
    19.9999
    20.1380
    19.4784
    19.7697
    20.1514
    19.1243
    17.2524
    20.9840
    20.8555
    23.3008
    21.3603
    23.8555
    23.6068
    23.4329
    24.9745
    25.8483
    24.9708
    26.4306
    27.0402
    23.6733
    26.1004
    26.0174
    24.5916
    27.2354
    27.4314
    21.6696
    22.5519
    19.9804
    25.3730
    22.2801
    22.9064
    22.1688
    19.3729
    20.6221
    24.4505
    18.0211
    22.2320
    22.4913
    19.1810
    27.5877
    26.8865
    26.0781
    23.5481
    23.8561
    21.2727
    25.0983
    23.7058
    20.8161
    24.7681
    20.8883
    21.5325
    22.2409
    24.5000
    25.7679
    28.2375
    28.3101
    18.9550
    26.1417
    25.2067
    22.3699
    25.7712
    28.8214
    23.7414
    28.8250
    29.6828
    25.6877
    20.5677
    23.0679
    21.8164
    23.5411
    23.0078
    28.0384
    23.0798
    29.2919
    22.3399
    26.5406
    30.1509
    25.3822
    22.9367
    26.1194
    28.0401
    26.3434
    30.5582
    29.9861
    29.8218
    23.0850
    24.1854
    27.1782
    26.0607
    30.3628
    27.2807
    27.7078
    27.3108
    23.1114
    23.2400
    22.4074
    26.5385
    25.9993
    27.1951
    28.8721
    32.7524
    23.9167
    26.5599
    24.6943
    26.9765
    25.2487
    25.0666
    29.4502
    28.7737
    28.9447
    24.8260
    23.3551
    26.6173
    26.0971
    20.3342
    25.7612
    29.5325
    27.1721
    26.0766
    29.0089
    25.5250
    27.5204
    24.4343
    24.0375
    25.8775
    30.1326
    35.1678
    37.4029
    33.5764
    32.3820
    34.8899
    30.3059
    33.1457
    29.1432
    21.9399
    23.9402
    24.9755
    26.0295
    28.0420
    25.4127
    21.8563
    22.6185
    21.3465
    22.9917
    26.6135
    26.3236
    23.9605
    24.8113
    24.8765
    31.6846
    30.7799
    30.4437
    27.2559
    28.9411
    31.0625
    19.4686
    26.2288
    23.2039
    29.2038
    27.3871
    31.1690
    34.2218
    27.0691
    31.1463
    27.7795
    24.4577
    29.3072
    23.9686
    23.2266
    24.1084
    28.1770
    24.5041
    28.2595
    27.8715
    25.7753
    27.4153
    25.7675
    23.2175
    32.1692
    30.3656
    25.1780
    27.6293
    26.7583
    25.9893
    25.7159
    26.8567
    26.7920
    26.2423
    20.5157
    22.0203
    25.1499
    21.1104
    27.6445
    26.3404
    21.7426
    27.2865
    24.1700
    21.5833
    22.4604
    22.3310
    20.9254
    20.1977
    19.5267
    24.3760
    24.2896
    20.1612
    15.1359
    16.2242
    14.2789
    14.5804
    22.3008
    28.0073
    22.0665
    26.2396
    30.5745
    26.5079
    27.0388
    26.4940
    29.4944
    30.3323
    35.1404
    31.1057
    26.2329
    25.3443
    32.0582
    31.2109
    29.0705
    30.0635
    25.0516
    25.9817
    26.1939
    27.2006
    27.1532
    26.1974
    26.7173
    21.0910
    22.6083
    24.1832
    26.1379
    22.5476
    21.3938
    25.2583
    24.5895
    26.5476
    25.7235
    22.9596
    23.3761
    21.3669
    29.6418
    22.9736
    24.6446
    21.9478
    22.0550
    24.2926
    22.6405
    20.1233
    21.2705
    21.1564
    19.0181
    19.2111
    22.4211
    23.6307
    22.6077
    26.5166
    24.7136
    28.3944
    24.0099
    22.7592
    23.0197
    30.2886
    27.7284
    31.1162
    23.4494
    26.2756
    24.2835
    27.7997
    25.5471
    23.3162
    28.0343
    28.0578
    28.5005
    17.7870
    24.2556
    28.0892
    23.1263
    27.6028
    21.4055
    18.3463
    17.9454
    15.6996
    24.0604
    24.2415
    21.7607
    18.5632
    22.2641
    24.5587
    25.7098
    20.5754
    24.6952
    22.3958
    20.4056
    21.5410
    24.6035
    23.0325
    26.9672
    26.0844
    26.8106
    24.3666
    21.3814
    19.8663
    30.0380
    23.1596
    20.9245
    20.4177
    21.8221
    26.4403
    24.3397
    24.3017
    22.6730
    21.5992
    24.4290
    24.8123
    22.8448
    21.8593
    20.9802
    25.0429
    22.8247
    24.3078
    26.5832
    20.1994
    18.6491
    20.9525
    20.8748
    26.3150
    23.9943
    21.6349
    22.4588
    25.5814
    25.7919
    21.9499
    18.6772
    23.0311
    22.1170
    17.8774
    19.0702
    18.7596
    18.5866
    18.8577
    19.4092
    21.0426
    21.8479
    25.8915
    22.2495
    23.5981
    24.5396
    21.8344
    20.6728
    28.0792
    23.8296
    21.1157
    17.3602
    20.1277
    24.3419
    22.7844
    19.5724
    18.2721
    19.4157
    20.8490
    14.7406
    22.0846
    18.5206
    16.3608
    18.3991
    18.5355
    15.3022
    21.4042
    15.8901
    20.4429
    20.5136
    15.8861
    16.6375
    22.7328
    20.5017
    16.7649
    16.8651
    25.2273
    21.4509
    24.9256
    26.5663
    24.1079
    24.5349
    28.2007
    23.8314
    22.9869
    19.9654
    24.6558
    21.4627
    25.5055
    26.6924
    23.5215
    23.0902
    20.7774
    23.8626
    23.6649
    25.7094
    21.4502
    25.0026
    27.4206
    21.2174
    22.7344
    20.9300
    24.8757
    27.6730
    25.0339
    25.3371
    28.4667
    23.5904
    21.5308
    23.5233
    22.2911
    24.2822
    26.8882
    25.8874
    32.2340
    23.6025
    24.7733
    19.4666
    27.3070
    31.5030
    33.1859
    31.1173
    28.9943
    30.3675
    30.8546
    30.7771
    27.0180
    27.3917
    26.6396
    20.5581
    20.2649
    20.3601
    21.9172
    26.6766
    25.2548
    29.1898
    33.4540
    30.2029
    32.4481
    30.2503
    34.5598
    36.2822
    35.0127
    37.0538
    38.9619
    33.3348
    35.1799
    28.6304
    29.3273
    28.9685
    36.7070
    31.8656
    25.6232
    34.4635
    23.3593
    23.0666
    22.8947
    23.3939
    22.7366
    24.5102
    20.4045
    21.5616
    25.2011
    25.8909
    29.0213
    26.9209
    28.3759
    26.2548
    29.9362
    25.7899
    28.4633
    30.3909
    30.2174
    29.8835
    28.9033
    28.0973
    26.3611
    27.5733
    25.6147
    26.6661
    29.6378
    27.5629
    24.6330
    26.4137
    32.1792
    28.8797
    28.0251
    33.9707
    32.6871
    35.0246
    27.4797
    26.9689
    32.6672
    25.9380
    27.3718
    24.5837
    24.4401
    22.3204
    23.4847
    20.7145
    22.4401
    22.3397
    26.9065
    20.2163
    16.5885
    23.5770
    31.1279
    29.3609
    30.1839
    24.9773
    26.2058
    22.9443
    25.4802
    28.8413
    24.0227
    25.7646
    26.2858
    28.8172
    28.6633
    25.2973
    28.4219
    28.7077
    28.2708
    21.7198
    26.8898
    33.1729
    26.6904
    22.7440
    29.7563
    27.8694
    22.7741
    20.4851
    24.5054
    20.5596
    28.2311
    22.5223
    24.8335
    21.6492
    24.3731
    24.4084
    23.1449
    18.4039
    18.4650
    23.6256
    27.7218
    20.6473
    23.5930
    25.4179
    22.6751
    22.3318
    25.8558
    20.1398
    23.7569
    25.6599
    21.0263
    21.8307
    23.5034
    29.6883
    25.5659
    24.8229
    26.8695
    25.9071
    24.9949
    27.3270
    23.0496
    22.7886
    26.0707
    26.7294
    17.9768
    23.3230
    20.1425
    16.3546
    19.3371
    20.4156
    20.5955
    22.6083
    22.9815
    17.6765
    17.9638
    20.1906
    21.9701
    28.8739
    21.5009
    31.9386
    26.3808
    26.1867
    24.6055
    25.4473
    26.1736
    23.7515
    20.7184
    20.1520
    18.8061
    20.5672
    23.4992
    26.7973
    24.4424
    26.6808
    26.8385
    24.5726
    23.3989
    22.1297
    23.3735
    21.1689
    25.2572
    22.9753
    18.7823
    18.3224
    19.7945
    23.4005
    24.6707
    24.9943
    24.7645
    30.1637
    26.2610
    29.8049
    30.8107
    23.0873
    24.0003
    23.3641
    25.8292
    25.1868
    24.8697
    23.1663
    28.0722
    26.0495
    27.5797
    26.1317
    21.6478
    26.8956
    18.1392
    15.2695
    19.9311
    22.2504
    25.5458
    28.2535
    24.5460
    25.7211
    21.7163
    29.3327
    27.3161
    26.6546
    26.3634
    25.6246
    23.8911
    28.4394
    32.3171
    29.0632
    30.1152
    32.8161
    30.2935
    30.6975
    26.0535
    24.7828
    26.6686
    26.1674
    27.2753
    26.9530
    23.6343
    25.5561
    23.0128
    23.6574
    30.5871
    27.5558
    30.7914
    34.3871
    37.4435
    34.6928
    31.6911
    28.7296
    22.9107
    26.6587
    24.3471
    25.1901
    25.3377
    28.5938
    28.7272
    25.3340
    27.3186
    22.7002
    23.7512
    25.0721
    24.0721
    23.4495
    25.1055
    24.7904
    22.2422
    25.7989
    24.8218
    27.0374
    24.8079
    27.0887
    30.7678
    25.3210
    31.5216
    28.1891
    27.3706
    28.4395
    22.4034
    26.9595
    24.2897
    27.6506
    29.6780
    24.0525
    25.8751
    25.1097
    24.7846
    19.5389
    22.7411
    23.0401
    19.6501
    20.6285
    22.5266
    21.1953
    13.1840
    12.7029
    12.9109
    14.8721
    15.2955
    16.0054
    19.6045
    17.4480
    19.3113
    15.4344
    14.2990
    15.9107
    17.0000
    14.9955
    15.4391
    16.0646
    16.2427
    19.2256
    19.5252
    15.4818
    21.3355
    22.4301
    23.4778
    18.0889
    16.8585
    14.4191
    10.2173
    15.5563
    16.0232
    14.9905
    12.8370
    10.7580
    10.4990
     6.4131
     7.8729
    11.4622
    10.7357
    13.6005
    17.5352
    18.6716
    18.2848
    18.5403
    18.4066
    15.0757
    14.7019
    11.4263
    11.8788
    14.7677
    17.6192
    13.5650
    19.4195
    17.7998
    17.0361
    20.7828
    21.0523
    20.1323
    14.4114
    18.3931
    16.2526
    14.1797
    16.0904
    15.1530
    14.2808
    18.0164
    21.0264
    24.1238
    21.3304
    22.4870
    27.3592
    27.5410
    22.0782
    22.3662
    28.5679
    28.0304
    27.1846
    24.9673
    22.8440
    20.2890
    22.7275
    20.7338
    21.5757
    23.3859
    19.7611
    20.2288
    19.1483
    21.7111
    20.5566
    26.1336
    24.7642
    19.1228
    18.7466
    21.0280
    19.0428
    19.0026
    18.4790
    19.1960
    20.4051
    21.8499
    14.8710
    24.4471
    21.2701
    23.5739
    22.4389
    25.2164
    20.6887
    16.9352
    20.9744
    19.1517
    18.9908
    23.7944
    22.0752
    20.7983
    24.8427
    23.0226
    20.3580
    21.3481
    19.8582
    19.1572
    19.4123
    21.0593
    22.0246
    25.3678
    20.8954
    20.3111
    21.3473
    22.3524
    17.4517
    19.7871
    20.2144
    18.4473
    18.1640
    19.8457
    19.6116
    24.8709
    20.4521
    19.5559
    19.9871
    23.9786
    20.7603
    18.8567
    20.2823
    18.4968
    18.8575
    22.4710
    21.0992
    21.0518
    22.6015
    21.4463
    20.6386
    15.4587
    18.5423
    15.5733
    17.3795
    16.4208
    19.7840
    13.7046
    18.4652
    18.8150
    20.6086
    19.9603
    18.8668
    19.3031
    13.1459
    18.7561
    15.4866
    12.5601
    17.8564
    16.3963
    13.8363
    21.3478
    19.9471
    18.6866
    20.0701
    20.1305
    18.4724
    18.5325
    19.9798
    19.1378
    19.5773
    20.4862
    21.5875
    20.8760
    20.2183
    20.8407
    20.4062
    22.8664
    20.6354
    23.5387
    19.7009
    22.7156
    25.5970
    25.8114
    25.3188
    21.9536
    21.0693
    17.9307
    18.2811
    18.1123
    18.7780
    21.9562
    20.2132
    20.0217
    24.7582
    23.1926
    19.9114
    22.3031
    20.3945
    19.2860
    18.3945
    19.8515
    21.0979
    22.7084
    20.9039
    22.8813
    20.0803
    19.4835
    22.6761
    18.3823
    22.4980
    24.1460
    20.1166
    19.2225
    20.6065
    23.9614
    16.7909
    21.8150
    19.2419
    18.8070
    18.2970
    17.4102
    23.3686
    18.9847
    19.6366
    20.0628
    17.3646
    20.4707
    19.9334
    19.0266
    20.6968
    21.8520
    17.7555
    17.9662
    23.8644
    22.3347
    17.3045
    17.5484
    15.2909
    20.4360
    14.3647
    11.6740
    11.2834
    11.9635
    10.5910
    16.7357
    19.8101
    24.8503
    21.7772
    25.4820
    22.5299
    20.1095
    20.5758
    20.8603
    20.0229
    21.0816
    21.0233
    16.7104
    19.9560
    20.6577
    19.9238
    22.3963
    21.5109
    19.5646
    23.3110
    24.8328
    21.5011
    22.5817
    20.4847
    20.9854
    20.0433
    18.1731
    19.2408
    17.2346
    20.9164
    19.7243
    19.8836
    19.3784
    17.9942
    18.9166
    19.4608
    18.8619
    23.1130
    20.2933
    20.0350
    19.0117
    20.6105
    20.4950
    21.8915
    17.5365
    20.9307
    21.3007
    20.0399
    23.5064
    21.9305
    16.5896
    22.1158
    21.6642
    18.3324
    19.2393
    19.0461
    20.2377
    19.7907
    19.0020
    19.7782
    20.2307
    20.4546
    18.3636
    19.5241
    19.4021
    20.1187
    18.9842
    18.0864
    20.5903
    19.8394
    19.2210
    23.7506
    19.4918
    23.0829
    20.5761
    22.0769
    21.2464
    20.8073
    22.5730
    25.2560
    17.1044
    19.0665
    22.6881
    21.5823
    22.7758
    22.6302
    21.8077
    20.6738
    21.6687
    20.4077
    22.3648
    19.2474
    17.7949
    21.2978
    22.0577
    27.0968
    23.1899
    22.2876
    22.3691
    20.4370
    21.4530
    23.8729
    27.7545
    23.7800
    20.9972
    24.7480
    21.5710
    26.2775
    22.9872
    21.7708
    21.9792
    22.6298
    20.9588
    23.5967
    24.6242
    21.7674
    20.9829
    22.5743
    20.3663
    18.4062
    24.4690
    23.0425
    22.0887
    23.7071
    21.7942
    20.6724
    19.5536
    18.3180
    23.3060
    18.6944
    21.4032
    23.2325
    20.5527
    22.5215
    21.6133
    23.4959
    19.0502
    20.7090
    19.0585
    20.2021
    19.2095
    18.9423
    15.4726
    19.9527
    14.6858
    14.8513
    19.1770
    16.0348
    16.0632
    18.3286
    24.1631
    22.9720
    20.9311
    20.0117
    19.0944
    23.2528
    20.7717
    21.0053
    22.3449
    21.3333
    18.4248
    17.7916
    19.7836
    20.6370
    20.7335
    16.5079
    18.5781
    16.2212
    21.9486
    18.6199
    20.0802
    19.0110
    18.0945
    19.9303
    17.8843
    16.3997
    12.8097
    14.0530
    16.5765
    21.4744
    16.3326
    18.2063
    17.9377
    19.2228
    21.4018
    19.6009
    18.1939
    20.7740
    21.4686
    21.0123
    19.7981
    22.9558
    21.9319
    23.9937
    23.1582
    22.6915
    24.8098
    21.9699
    22.2404
    23.4633
    25.5905
    23.1912
    23.3821
    22.0777
    22.2160
    21.1825
    27.3564
    23.1534
    21.2950
    23.8655
    29.0032
    25.5557
    25.3528
    22.4489
    22.0341
    21.6917
    23.9778
    21.9677
    22.3098
    26.0660
    25.5589
    22.5637
    20.8598
    21.4868
    21.0080
    23.1290
    22.1783
    18.7761
    20.7889
    22.6920
    23.6447
    24.5167
    23.1443
    19.7935
    21.4133
    19.5682
    19.1247
    20.5709
    18.3076
    21.4080
    18.9962
    16.7747
    20.2549
    25.0355
    23.0745
    23.3246
    22.7823
    22.8814
    21.9507
    17.6336
    14.6656
    16.8985
    20.7152
    18.1152
    19.2880
    19.5519
    19.1555
    18.4968
    22.1633
    23.0235
    24.4573
    25.4950
    22.6878
    23.5947
    21.3719
    18.8844
    23.3852
    21.3281
    24.8380
    20.8966
    19.3297
    21.1543
    20.5095
    17.6807
    22.3657
    21.1983
    17.8775
    16.7141
    20.0120
    20.6654
    18.6055
    21.6638
    20.9626
    20.9460
    20.1806
    19.0521
    20.3787
    24.4448
    23.5076
    22.5738
    22.6967
    21.5436
    25.3523
    23.9941
    21.2445
    24.8402
    24.5171
    22.8793
    20.0893
    20.7646
    22.1570
    22.2724
    24.2701
    23.8883
    22.7199
    23.0977
    21.6575
    18.8618
    23.0420
    19.7692
    20.4584
    21.6110
    21.2662
    23.7185
    21.5294
    23.8046
    22.2527
    24.7282
    26.2627
    22.4606
    23.5092
    19.2003
    22.3414
    19.0476
    19.3204
    18.5632
    21.8093
    17.0904
    18.7756
    19.5089
    21.4007
    17.8500
    22.1467
    24.0045
    22.6617
    24.5454
    22.7285
    22.8097
    22.1905
    21.7919
    23.1476
    22.9406
    22.0902
    21.1790
    22.4688
    21.1389
    26.4041
    21.1035
    21.0249
    22.4244
    24.9774
    21.1985
    22.6637
    23.6609
    18.6247
    21.6475
    23.9967
    20.8510
    19.9873
    17.6315
    21.4965
    19.6310
    19.7149
    19.9543
    19.4000
    20.5476
    15.2831
    18.8507
    20.7928
    20.9908
    20.3756
    19.6564
    20.1735
    24.3157
    22.1932
    20.1277
    20.8642
    18.2286
    20.4126
    19.4187
    19.8320
    19.1429
    21.8567
    20.7224
    20.6766
    21.0608
    22.6237
    22.8010
    18.5302
    20.4439
    16.7407
    17.9236
    15.7469
    15.6944
    18.9767
    17.7415
    12.7566
    15.3076
    20.9800
    19.8533
    19.3135
    19.0828
    20.9329
    23.7585
    23.1834
    27.4636
    18.3213
    20.6036
    20.4292
    18.8976
    18.6808
    22.9907
    16.1015
    22.5171
    22.1445
    22.1134
    19.7660
    20.2693
    18.6695
    22.0851
    21.6568
    19.6995
    22.7947
    27.8274
    20.7967
    20.3588
    17.4173
    22.4888
    18.0385
    19.6859
    21.3230
    18.3970
    22.3340
    20.6233
    15.9329
    14.9588
    16.4331
    17.8112
    15.2647
    15.1721
    18.8341
    14.2807
    21.3663
    20.2481
    13.5136
    16.6408
    15.2789
    16.5296
    13.9379
    13.7299
    21.2686
    13.6684
    11.3515
    17.4920
    18.6827
    19.0102
    15.1741
    14.4078
    11.8547
    16.1462
    16.2390
    16.4667
    12.0829
    11.0491
    12.7122
    17.0672
    20.6402
    18.2115
    20.1668
    20.4972
    20.5037
    23.7043
    21.6908
    24.5588
    25.9720
    24.7457
    29.4139
    27.6145
    26.9892
    28.6223
    22.2060
    16.0568
    18.3083
    19.6068
    16.8694
    18.3886
    17.9675
    13.9398
    14.3204
    11.7284
    18.8293
    20.3874
    20.7727
    21.5473
    22.7720
    20.9949
    19.9894
    19.7471
    25.3192
    20.5135
    19.0412
    19.4609
    23.4396
    20.5007
    24.8390
    22.7810
    17.3138
    19.3112
    18.7037
    18.2724
    18.0367
    20.8828
    19.7524
    20.7034
    20.8429
    23.0622
    21.3261
    26.3557
    22.2177
    17.9539
    22.1072
    23.3482
    21.9307
    22.6993
    18.4646
    20.5678
    19.9800
    19.8824
    20.2771
    21.8767
    20.2018
    22.9908
    20.7124
    21.5469
    21.3562
    20.8691
    21.1441
    21.7626
    19.3873
    21.2448
    16.9267
    17.4349
    20.2579
    20.2272
    20.4373
    20.2041
    17.2146
    21.6691
    20.9847
    22.3890
    20.0551
    19.9947
    24.0361
    18.3442
    16.6040
    15.4409
    20.4809
    18.7345
    18.0559
    19.8570
    21.9958
    20.2346
    18.7668
    19.2625
    16.3061
    16.0120
    19.7667
    22.5466
    19.3949
    19.7221
    19.3052
    18.9934
    19.7880
    18.6550
    22.5208
    21.6913
    19.1668
    21.1358
    20.7176
    20.2133
    17.9089
    21.9019
    21.6438
    25.7510
    21.9694
    22.5593
    22.1458
    19.0730
    23.4396
    22.9495
    19.4496
    19.8212
    17.8982
    19.2906
    18.5784
    19.9364
    19.2667
    21.3876
    20.3653
    18.3508
    21.5392
    22.5452
    18.7377
    18.8865
    19.9755
    17.9829
    20.4833
    19.0651
    20.8490
    18.5962
    17.7645
    19.2291
    19.0010
    19.1844
    17.6268
    18.5401
    19.6997
    20.8423
    19.3863
    21.0615
    21.4977
    21.6797
    21.4296
    20.8964
    21.8827
    18.4218
    21.0574
    19.9101
    17.9262
    16.2409
    13.9713
    17.9345
    17.6416
    19.6035
    19.5392
    19.0204
    17.6927
    18.9782
    19.3479
    18.5050
    19.0202
    18.5647
    21.6630
    23.3329
    15.5101
    19.9287
    23.2346
    22.5776
    22.1306
    25.2638
    25.2682
    20.4029
    19.8881
    21.7189
    21.4396
    17.9012
    17.4921
    19.6510
    23.2332
    19.8878
    18.1853
    19.7396
    14.5199
    18.4987
    15.4193
    15.6286
    17.1982
    18.9891
    20.3500
    24.8613
    20.0891
    27.2609
    24.4050
    26.5825
    19.6216
    26.6173
    27.8500
    22.9775
    19.0857
    19.2250
    21.2716
    22.7614
    23.2908
    19.9710
    22.3766
    20.1229
    21.9868
    18.0363
    20.7676
    21.9436
    23.8696
    23.1952
    20.9042
    21.7215
    18.5490
    19.2968
    19.4774
    20.0447
    19.1145
    22.5791
    20.7624
    23.1015
    22.0540
    22.3734
    19.6299
    18.2333
    20.9042
    20.7107
    22.6840
    17.0667
    20.2620
    20.6851
    28.8804
    27.9857
    27.0006
    26.6245
    26.5601
    21.1703
    23.5354
    28.5985
    25.7339
    20.1806
    21.6802
    30.0407
    27.5936
    20.5465
    27.4182
    27.5399
    25.9695
    27.4878
    27.7696
    27.3007
    22.4433
    17.8926
    24.1272
    25.1950
    20.9721
    22.6948
    20.3408
    19.7128
    24.3039
    21.4649
    24.3629
    21.8193
    22.8418
