# Supplementary material for: Mechanistic models of asymmetric hand-over-hand translocation and nucleosome navigation by CMG helicase
Source: Nat Commun. 2025 Nov 21;16:10304. doi: 10.1038/s41467-025-65232-x (PMC12639105; doi:10.1038/s41467-025-65232-x)
Supplement: Supplementary file 18 — Source data [file 41467_2025_65232_MOESM18_ESM.zip › SourceData/SourceData/Fig3G/polyAT/mindist_lagging_and_loop_traj007.dat]

# Distance
    23.8310
    25.2535
    26.2128
    24.6554
    27.3131
    23.6426
    18.4381
    19.5736
    21.2043
    21.5570
    26.3591
    22.1295
    21.1466
    26.1747
    25.4147
    23.7375
    21.0103
    25.2137
    25.5643
    25.4356
    27.8506
    24.2162
    23.5442
    23.9714
    25.9018
    26.0057
    23.7537
    26.0324
    25.8050
    26.9124
    26.0720
    25.2987
    27.7328
    27.6654
    25.8455
    27.4365
    27.5082
    22.8216
    22.8389
    22.5524
    21.0601
    19.6361
    20.7954
    21.6156
    22.2474
    21.7132
    27.2184
    26.4233
    23.2200
    28.2631
    26.9629
    29.2287
    26.3475
    30.9380
    34.3169
    31.4537
    34.0163
    31.2269
    29.3223
    29.6214
    30.0233
    31.7984
    33.0761
    38.9480
    39.8656
    28.6368
    27.2179
    27.4072
    26.5171
    25.3854
    28.2738
    24.0249
    25.4563
    25.2151
    26.7887
    26.2960
    26.8613
    22.0116
    24.8150
    28.3575
    26.2968
    25.9061
    24.8676
    33.0504
    36.0317
    30.1166
    31.6406
    33.2882
    32.4651
    30.0822
    34.5690
    32.9132
    32.7775
    36.0109
    36.9371
    39.8707
    35.7281
    32.7371
    31.8099
    27.6707
    32.2402
    33.3016
    30.2609
    32.1443
    34.7694
    30.3842
    29.6471
    28.4614
    32.1165
    32.6481
    29.6518
    29.4615
    27.7560
    28.5106
    27.3721
    28.1313
    24.4781
    22.5922
    23.3453
    26.3471
    24.0981
    27.6518
    26.3259
    29.3607
    28.6860
    27.5623
    27.8520
    29.7836
    32.9434
    30.3467
    29.7731
    30.3338
    29.3361
    31.9444
    29.3420
    24.5646
    25.2916
    30.0140
    25.0309
    28.1996
    30.2795
    31.0580
    29.5927
    32.4734
    29.3855
    33.5376
    30.6540
    36.2749
    32.0097
    31.8145
    30.8157
    31.2950
    32.1796
    36.2370
    32.8386
    28.4514
    30.5915
    35.5894
    31.2959
    30.4963
    32.6616
    34.1039
    31.3346
    32.0004
    29.8900
    31.1879
    32.4674
    34.0657
    35.0088
    34.4430
    31.1526
    35.1500
    30.8343
    29.6690
    30.9140
    34.8505
    32.9223
    28.9142
    31.9495
    29.1239
    28.7333
    28.2192
    31.0866
    28.4236
    32.1408
    30.0960
    27.4212
    29.5901
    27.0255
    33.0140
    22.2387
    27.7679
    24.6759
    27.9510
    26.9836
    28.8187
    30.2819
    35.7193
    34.1222
    38.2253
    29.2534
    25.9523
    26.2183
    22.4171
    26.4450
    26.6165
    23.3158
    24.4878
    26.3222
    28.4335
    25.6981
    26.2545
    28.0084
    27.7765
    28.5191
    33.2807
    27.4554
    27.2742
    24.9171
    24.5328
    24.4198
    27.2520
    25.1542
    24.2296
    23.8631
    25.3745
    25.9030
    25.8704
    25.7400
    25.7274
    23.4574
    28.0212
    25.3864
    22.1163
    26.9454
    29.2197
    27.9854
    24.3091
    28.9225
    27.1350
    25.7841
    31.2281
    28.7454
    30.2643
    24.5605
    28.4853
    26.6279
    26.1518
    27.2695
    27.8148
    26.6676
    23.5533
    17.7977
    23.9546
    21.7001
    24.8556
    22.6955
    25.0835
    27.7535
    27.0177
    25.9510
    24.9832
    23.5715
    23.6419
    23.3794
    23.5861
    23.9062
    29.2681
    24.6006
    31.4740
    29.6630
    26.2438
    26.0631
    31.7464
    26.4888
    29.2236
    30.1483
    29.9715
    26.5259
    25.6222
    21.0518
    25.1762
    27.7524
    24.9732
    25.4829
    27.7755
    26.3367
    34.0565
    29.3395
    27.0326
    30.7202
    26.2652
    26.8094
    28.2010
    26.9794
    27.0625
    26.0655
    28.4887
    31.6262
    36.5750
    31.4601
    26.0570
    28.3184
    27.2995
    31.1159
    31.6066
    27.6127
    24.7553
    25.8891
    32.7392
    26.7021
    29.3361
    29.0188
    26.2302
    25.2656
    26.9698
    28.1870
    27.2745
    27.8571
    26.0792
    26.8051
    24.7130
    26.0998
    26.2546
    27.6678
    26.7015
    31.6465
    23.1036
    30.9508
    31.6298
    29.2345
    26.8611
    28.7548
    29.3873
    33.8167
    27.8858
    26.3083
    26.9967
    31.7393
    28.7092
    25.7762
    26.8683
    25.9237
    27.2901
    29.0954
    29.3750
    26.0839
    25.2195
    24.3367
    24.8249
    22.4270
    22.4188
    22.7682
    22.2478
    20.6737
    20.8945
    20.6974
    26.0310
    22.8781
    25.4309
    23.8835
    23.1565
    23.0352
    23.9434
    26.2643
    31.3390
    31.3980
    31.2713
    27.2902
    28.2194
    30.0767
    26.0343
    26.7601
    27.6779
    28.0050
    28.7533
    30.6442
    25.7910
    25.1495
    24.5213
    23.3107
    22.4646
    23.7168
    22.4965
    23.0167
    27.2597
    24.5949
    23.4321
    23.7342
    24.5893
    23.0130
    27.5872
    19.7023
    24.6356
    24.0701
    23.0974
    24.1746
    22.4317
    22.8594
    21.1258
    21.9007
    21.7706
    25.6283
    31.3983
    24.8155
    23.4785
    25.2074
    32.9427
    34.1649
    30.1017
    32.2353
    31.9212
    25.7582
    24.6620
    20.8787
    24.0394
    21.5117
    20.0050
    20.3624
    20.6846
    28.3518
    24.6455
    19.8800
    23.7916
    26.4669
    26.5804
    29.5098
    30.0202
    27.7497
    28.3752
    29.5185
    26.1923
    30.7854
    30.3737
    30.2242
    30.5626
    29.2780
    23.9215
    31.1151
    29.7226
    26.9224
    33.0615
    28.9856
    30.4255
    32.9097
    26.1602
    34.0094
    31.9609
    29.8654
    30.1882
    31.7102
    41.9612
    35.0335
    28.2984
    29.9766
    30.2461
    32.0834
    30.3841
    32.5679
    26.2006
    27.6756
    26.5502
    26.1148
    26.0255
    26.1523
    25.9843
    27.1847
    29.1407
    23.5699
    25.3230
    29.7809
    25.7397
    27.2172
    25.2156
    28.2809
    27.0669
    27.7988
    23.5938
    29.1668
    28.1673
    27.5833
    28.9171
    28.7720
    28.8471
    27.7544
    29.8928
    34.7328
    33.1466
    31.7133
    32.8146
    29.2042
    30.6706
    30.0169
    31.5560
    32.0654
    28.4751
    28.1527
    35.1937
    28.1339
    26.9005
    27.8947
    29.4635
    28.0476
    27.2968
    28.1256
    24.8832
    25.1304
    26.9844
    29.2111
    26.7399
    26.8984
    31.5852
    29.4752
    28.2958
    28.0009
    26.4962
    30.0967
    25.0437
    28.2111
    27.5654
    27.9362
    27.9902
    33.0906
    33.8127
    36.9447
    33.6118
    36.4874
    33.3560
    33.4631
    33.1914
    37.1792
    33.3982
    38.5719
    35.9272
    33.8988
    32.5784
    32.1875
    32.3171
    35.5754
    31.2418
    30.0335
    31.9538
    30.2482
    30.7067
    29.6477
    31.5944
    28.4672
    28.1553
    35.6326
    34.2526
    30.5840
    29.0646
    29.0547
    31.3523
    30.5381
    30.4916
    29.7973
    28.5136
    23.7396
    26.1753
    24.2524
    24.7815
    24.8098
    27.7452
    27.0039
    28.5629
    25.4200
    27.1218
    25.3629
    25.7970
    25.7543
    25.0456
    29.7503
    23.6432
    25.6749
    23.6525
    24.9186
    21.2728
    21.7046
    22.2340
    22.3500
    27.4275
    27.4659
    27.3749
    25.6001
    26.9781
    26.1130
    29.0577
    28.6595
    30.6678
    27.3885
    23.3473
    26.0423
    30.4680
    28.9409
    27.4443
    26.8859
    29.1020
    26.0361
    28.8363
    26.7084
    26.5556
    27.0455
    30.5470
    26.5895
    28.3407
    28.1086
    27.6370
    27.2650
    25.8539
    24.4456
    29.7748
    30.1066
    30.0109
    29.3320
    31.4880
    32.9579
    29.7967
    30.6899
    34.7656
    33.9388
    34.3132
    32.3195
    33.8348
    31.8133
    31.8280
    32.7907
    34.8939
    33.0537
    32.4121
    25.6421
    31.8744
    30.2915
    26.6367
    24.2079
    25.1349
    26.3294
    25.0736
    27.1469
    25.8297
    29.7660
    26.3707
    28.8348
    29.6423
    27.3906
    26.4404
    30.5493
    29.8578
    29.7119
    32.4092
    31.5634
    29.7017
    29.7038
    27.4281
    23.7597
    25.2985
    26.5041
    28.1011
    30.6937
    27.4615
    30.9322
    27.7186
    25.1848
    21.1231
    25.8251
    27.2365
    31.8568
    29.2045
    28.4870
    32.3584
    25.8852
    29.9788
    26.1938
    29.1366
    27.0870
    29.1111
    26.4389
    30.0235
    29.6709
    25.1063
    27.0105
    22.5362
    20.8379
    25.3213
    26.8682
    27.5494
    28.0041
    28.0681
    26.3929
    24.9917
    25.0158
    28.2817
    29.3361
    31.1312
    32.3722
    32.2216
    29.6987
    31.3634
    30.3138
    29.4454
    30.2284
    30.1547
    28.8953
    30.9906
    29.7201
    27.5042
    27.2100
    26.2805
    34.7661
    29.8189
    30.3246
    28.7990
    27.8732
    32.2430
    31.1229
    25.1970
    25.8561
    27.6904
    32.1511
    29.8777
    29.5359
    28.1326
    24.2195
    28.9349
    26.7500
    25.2121
    25.4159
    28.3904
    27.2352
    25.7603
    27.3080
    30.5590
    26.4925
    28.2012
    26.8856
    24.6446
    26.0215
    24.2800
    24.8167
    27.0643
    24.6061
    25.0114
    26.3053
    23.6778
    24.8688
    27.9182
    24.7136
    25.9601
    23.8790
    26.0630
    25.7460
    25.1910
    25.7118
    26.0613
    23.9025
    28.3364
    26.2550
    29.4023
    28.7738
    26.6755
    26.5057
    29.4444
    27.7199
    26.3063
    25.5078
    26.5656
    25.7800
    27.4315
    27.4221
    28.7059
    27.5950
    32.3010
    30.7311
    30.5352
    29.9235
    35.1264
    31.6038
    30.5288
    32.2515
    32.0377
    28.6397
    33.1805
    32.6263
    37.0648
    35.1734
    37.6611
    31.0265
    29.4780
    27.5286
    31.4324
    33.7135
    32.3815
    33.3276
    33.5528
    34.2773
    32.3282
    34.1636
    32.2488
    31.2485
    31.4130
    33.0311
    32.1765
    30.2833
    33.1938
    34.4519
    30.8383
    28.2156
    29.5413
    30.3590
    30.1542
    37.7533
    34.9780
    37.1150
    35.6259
    39.2548
    34.9225
    31.8585
    34.6386
    33.9325
    29.4609
    24.9993
    23.5074
    26.8840
    26.3718
    26.5223
    25.6237
    28.8112
    28.9976
    31.7726
    29.5341
    28.1819
    28.8274
    23.0788
    28.0017
    27.2734
    27.9486
    25.8644
    27.0039
    27.5000
    32.6718
    28.3741
    31.0981
    26.6066
    27.2494
    23.6979
    26.7438
    26.8768
    25.9988
    27.1835
    25.4099
    29.0485
    29.5358
    28.2964
    29.2533
    27.2221
    29.0131
    24.8965
    24.6866
    27.1119
    25.1512
    27.2422
    24.8567
    25.0429
    25.3607
    27.5808
    30.2596
    34.0163
    27.9045
    27.1118
    25.9785
    28.2038
    27.2916
    27.9592
    27.0780
    26.0490
    28.9355
    27.4643
    26.3125
    24.8923
    27.1577
    26.8611
    24.7491
    23.4076
    27.3650
    27.8600
    25.5141
    25.5085
    24.9590
    25.9557
    25.8491
    30.2064
    26.1827
    25.3539
    26.0890
    24.8618
    25.3548
    24.8695
    25.9791
    21.5664
    25.2053
    28.3643
    24.4477
    29.1864
    27.0176
    29.9830
    28.7500
    23.8966
    29.2924
    27.8205
    32.1636
    26.1198
    30.5162
    23.6358
    20.4279
    22.3244
    27.7927
    29.4839
    29.4521
    26.7479
    27.7107
    26.2241
    29.9722
    29.2268
    24.0729
    24.9301
    28.0712
    30.6645
    25.9395
    25.4568
    23.1565
    26.8068
    25.6941
    28.1512
    26.1498
    26.4499
    26.5108
    24.8002
    24.0834
    26.0048
    24.7211
    24.0728
    26.9907
    25.0575
    26.1901
    26.8119
    24.4887
    28.3287
    27.3724
    27.7380
    26.5660
    27.1973
    28.2832
    23.4164
    23.6875
    24.8461
    27.7952
    27.7434
    27.5221
    29.1775
    26.7725
    26.8149
    23.3656
    22.7484
    24.1484
    23.9460
    27.4939
    26.9201
    25.0344
    29.1183
    25.8571
    26.0940
    24.1996
    27.4946
    27.4241
    27.4283
    27.6938
    26.7119
    26.8686
    27.1989
    26.0775
    25.8334
    35.8285
    28.2465
    30.5840
    25.6228
    26.8826
    27.7403
    27.8140
    25.9370
    25.6127
    26.1825
    28.3247
    23.8661
    26.2950
    28.1227
    25.6482
    28.5625
    29.8842
    27.2442
    29.3373
    27.3614
    27.1598
    22.7141
    22.1569
    24.9807
    20.3567
    22.6631
    21.9568
    21.4598
    20.9871
    16.1941
    19.2823
    20.5047
    19.4213
    23.6226
    23.5134
    25.2672
    27.4687
    23.3871
    26.1737
    24.9200
    17.4589
    18.8821
    20.0503
    23.6525
    24.9002
    20.9641
    18.5077
    17.3272
    18.0435
    19.6599
    13.7585
    15.9970
    21.2004
    19.0610
    18.5918
    18.7630
    15.7767
    15.3710
    22.4252
    24.8647
    26.8625
    19.8717
    19.8553
    24.0701
    17.9706
    22.8962
    20.7777
    18.6323
    27.0755
    18.4249
    21.1128
    23.7420
    24.0251
    21.4441
    26.8819
    24.3752
    21.0652
    16.0281
    16.5699
    21.4408
    24.2369
    20.1898
    25.3629
    26.2524
    22.3615
    16.1584
    18.2523
    18.8965
    17.8464
    21.1936
    22.7190
    22.0788
    23.3870
    27.3509
    25.0450
    18.0993
    20.7736
    23.8762
    25.2990
    17.4095
    27.4061
    24.8223
    24.6301
    27.6059
    19.3292
    22.4676
    31.3376
    24.9448
    25.6689
    26.2640
    17.1308
    22.2175
    22.3049
    19.0910
    17.6724
    18.4855
    18.2079
    20.2312
    15.6266
    17.6865
    23.1112
    22.4983
    22.2135
    24.8500
    23.1560
    22.8148
    23.5776
    22.3397
    20.6997
    22.4234
    22.3425
    16.8432
    19.8421
    20.6360
    22.1593
    19.9714
    19.5109
    25.3565
    17.3803
    21.5184
    23.1757
    20.4573
    19.4128
    20.0433
    23.7856
    18.3298
    24.3300
    22.3386
    18.9377
    25.0805
    24.3210
    21.4490
    24.5142
    25.4453
    23.4256
    23.9634
    22.0548
    24.8881
    26.0265
    27.1142
    24.4952
    23.6776
    25.2886
    25.0671
    24.4870
    29.0209
    25.3366
    21.5540
    18.0423
    14.3418
    20.5171
    18.6932
    19.4267
    19.4731
    14.5154
    22.5873
    22.0717
    24.5070
    15.5240
    25.6437
    19.3310
    21.4563
    26.1819
    26.8858
    27.0585
    23.1945
    19.6284
    24.4002
    25.0290
    21.9170
    20.7351
    17.6835
    20.5844
    19.1602
    19.6041
    17.3164
    15.6072
    21.6784
    18.4573
    18.0766
    18.6042
    19.1937
    19.1702
    18.8385
    20.7737
    13.4687
    19.3419
    16.8877
    18.4021
    18.1372
    17.6788
    15.5081
    19.3400
    20.6170
    19.3139
    19.0216
    20.4617
    19.2676
    22.2044
    17.6342
    18.6863
    22.7408
    24.9541
    19.8414
    19.8599
    19.3976
    22.9766
    16.7674
    19.6665
    21.0852
    24.1978
    22.1216
    23.8750
    20.5608
    20.4176
    18.2940
    20.8802
    20.7978
    24.6946
    24.1038
    21.4173
    24.2561
    19.1124
    18.1985
    20.4524
    19.3753
    21.4955
    17.4074
    24.5127
    23.5434
    25.1268
    23.8228
    21.5420
    23.3006
    18.1724
    20.5829
    21.3989
    20.8310
    25.7340
    19.7585
    20.6099
    26.3714
    26.1193
    18.5612
    19.0420
    25.8539
    25.2416
    20.2486
    27.2025
    21.8426
    19.7794
    19.5197
    22.9208
    22.4650
    22.6484
    23.8166
    25.7565
    22.1059
    26.2108
    26.0377
    25.9245
    26.6255
    24.3465
    26.1891
    23.3511
    26.5309
    21.2522
    25.9649
    26.2749
    23.7760
    22.6333
    27.6947
    28.7661
    26.4238
    26.1652
    24.3176
    21.4063
    20.9987
    23.5762
    25.1634
    20.0526
    23.5421
    26.3263
    27.2219
    27.3986
    25.7822
    27.1578
    27.8116
    19.9322
    24.5946
    21.0524
    23.6974
    23.2048
    21.6390
    22.1718
    22.5040
    24.0504
    25.9889
    18.1296
    24.3099
    18.6934
    22.7025
    26.9590
    20.8222
    26.0730
    23.7243
    25.4353
    28.0707
    26.2110
    25.0860
    30.5561
    23.6632
    29.8632
    26.0683
    29.1298
    26.6997
    23.3990
    21.6409
    21.7006
    22.4805
    15.3586
    20.3804
    24.9196
    26.3884
    27.7125
    28.9401
    22.7173
    26.2450
    26.0890
    25.0478
    24.8158
    27.8688
    24.2687
    23.4778
    24.0015
    22.7818
    22.1646
    20.2819
    23.3399
    23.1887
    26.7349
    24.2673
    25.4650
    27.2631
    26.0562
    27.3575
    23.9330
    24.1371
    21.3033
    25.0427
    17.1023
    17.3490
    10.9812
    15.9898
    12.8910
    14.8857
    18.2304
    23.5848
    20.9039
    27.2382
    22.9961
    24.6132
    21.8223
    20.5980
    21.4047
    22.2456
    19.5917
    19.1117
    26.8340
    21.0696
    18.9841
    19.2390
    19.3417
    23.3274
    24.6441
    28.3695
    25.6662
    27.2771
    22.1499
    24.7746
    26.8516
    22.1010
    21.8291
    19.2598
    19.4857
    23.1155
    24.3869
    24.3903
    23.6710
    25.3707
    25.9595
    26.9357
    29.4280
    27.0691
    29.7184
    33.3953
    30.9336
    25.3551
    34.3931
    35.6720
    29.4810
    33.2937
    36.7661
    28.5618
    28.9143
    24.6123
    23.6017
    26.3307
    19.8447
    20.9387
    27.8866
    19.4601
    24.0312
    24.1938
    27.6847
    27.8308
    27.7904
    26.3555
    25.0672
    24.3852
    26.0189
    23.3081
    26.9346
    22.9915
    24.0916
    22.7385
    23.1772
    19.0723
    22.1123
    24.0098
    23.6928
    25.2519
    25.7978
    27.2642
    20.5590
    26.4840
    24.5754
    23.4346
    20.9435
    27.6520
    29.2331
    22.8063
    21.1953
    25.3658
    23.5744
    24.1326
    22.9305
    24.7904
    28.1684
    30.6875
    26.5939
    33.6338
    26.9036
    28.3929
    25.2261
    25.8090
    25.6907
    27.3649
    26.6528
    21.4551
    25.3570
    27.2938
    24.8755
    25.0659
    21.7352
    23.8326
    25.3364
    23.8942
    24.5851
    26.0107
    20.3041
    23.9549
    26.7180
    22.0575
    22.8300
    19.6596
    22.0710
    22.0443
    23.3140
    25.7917
    24.4097
    22.9489
    20.5549
    19.9069
    24.8947
    22.0432
    22.7666
    22.5074
    24.7915
    20.9189
    27.9838
    21.7769
    20.3889
    26.1424
    18.3257
    24.0906
    23.5639
    19.2979
    22.8630
    27.7399
    19.7295
    21.0690
    19.2920
    24.1879
    22.4820
    23.4598
    19.7289
    26.6803
    29.4600
    25.7114
    20.3249
    22.0155
    26.1059
    21.6087
    23.1163
    25.0452
    25.3373
    25.5112
    31.1899
    27.9957
    29.4668
    29.4017
    26.3550
    21.1160
    25.3584
    25.4663
    32.0784
    23.5561
    25.4702
    32.9707
    27.7949
    35.1809
    35.0879
    26.0836
    27.4175
    26.3743
    24.2460
    26.6789
    24.1041
    23.2457
    19.1893
    16.1076
    20.7366
    17.1198
    19.5839
    20.3947
    21.0287
    21.9527
    19.2240
    22.2381
    22.2632
    21.0357
    20.8817
    23.2872
    17.3051
    19.2836
    22.1083
    22.7850
    15.5344
    20.7895
    19.2605
    17.7395
    17.4882
    17.6824
    23.3739
    18.7631
    19.0640
    19.0707
    21.2333
    17.8953
    20.2021
    21.5702
    18.3086
    18.3758
    14.5178
    17.0307
    19.9282
    17.4486
    20.3376
    24.5598
    21.6049
    20.8277
    25.8942
    23.9107
    25.1495
    24.5097
    28.9645
    25.2428
    24.6978
    24.0905
    22.3189
    23.9212
    21.4549
    23.8265
    25.0648
    26.2681
    27.6648
    23.8936
    28.5172
    26.6378
    23.5763
    26.5526
    29.1406
    26.0888
    24.3052
    30.6641
    24.5134
    19.6284
    20.6968
    25.4224
    22.3235
    24.1740
    23.4699
    22.4389
    28.2575
    25.0424
    25.4221
    26.2163
    25.7430
    27.5387
    32.1375
    27.4901
    22.0293
    21.1380
    22.2576
    25.8947
    22.3674
    22.4968
    23.8667
    22.8808
    21.5967
    19.4708
    20.9850
    29.1982
    25.9150
    25.3570
    25.0606
    22.2473
    25.2966
    24.9409
    25.9541
    27.1433
    23.1421
    25.0343
    28.2886
    24.2604
    25.7913
    29.9501
    21.7313
    25.9906
    23.5064
    24.5673
    24.7516
    21.5500
    23.3910
    26.3064
    22.4689
    21.9389
    18.4699
    17.0431
    22.0957
    24.8929
    28.4107
    23.4163
    24.2900
    30.6884
    20.2483
    25.7144
    20.3415
    21.2348
    21.8953
    24.5525
    22.4561
    20.4327
    20.7798
    17.1950
    18.6919
    17.7512
    17.8526
    17.8753
    19.4167
    23.7413
    25.5994
    21.0771
    21.4922
    21.1064
    21.9774
    23.4326
    30.7706
    33.5360
    28.8946
    32.5046
    28.9172
    18.0270
    21.2211
    24.8793
    20.3899
    16.8685
    23.7403
    25.0978
    25.3951
    26.6238
    24.7074
    25.5735
    26.1975
    24.2665
    25.3191
    27.2060
    25.8291
    27.4335
    26.9746
    25.7272
    25.1764
    25.3824
    22.8297
    21.9375
    23.6175
    25.1192
    22.6406
    23.6390
    27.4243
    23.6900
    26.3860
    25.6913
    19.4666
    25.4358
    17.4684
    27.5991
    23.5019
    24.3030
    29.3992
    28.3326
    30.6279
    26.4395
    21.3943
    27.0286
    25.8787
    25.9358
    23.7819
    23.2063
    26.8722
    24.4940
    26.3938
    25.4018
    24.9304
    25.3796
    25.4934
    22.4182
    23.2708
    28.1485
    25.8391
    26.3085
    27.1391
    20.4309
    23.3478
    22.6888
    25.1878
    22.8546
    23.4215
    21.0536
    26.0305
    26.4854
    25.8188
    26.7438
    26.6963
    23.3500
    22.4998
    21.2324
    25.0174
    20.3669
    19.3690
    21.9326
    22.3445
    22.7073
    25.4106
    25.7607
    23.2706
    22.5408
    29.9942
    27.6866
    20.5036
    17.2739
    27.2974
    29.4544
    24.6379
    25.2212
    21.3740
    20.6283
    22.4120
    23.0629
    22.4704
    22.4142
    23.7217
    19.0128
    22.1891
    17.7867
    21.8850
    26.1296
    24.0007
    20.1030
    28.8591
    26.7889
    26.3820
    25.7479
    26.6600
    27.2173
    27.2271
    25.4552
    25.5067
    22.0124
    22.7294
    21.8070
    20.9021
    22.7853
    23.4264
    21.6664
    20.7307
    19.4158
    23.6058
    20.8522
    20.0362
    23.5799
    24.0477
    23.8748
    20.8523
    27.4646
    22.4786
    25.4328
    20.6969
    20.3450
    16.8740
    19.5400
    21.2210
    28.3147
    27.2987
    19.9518
    25.6238
    22.3859
    26.3111
    25.3161
    27.1198
    25.2439
    19.1575
    20.8854
    22.0985
    25.4565
    27.0443
    22.4696
    23.1540
    28.9444
    25.1134
    26.5022
    26.4059
    26.9653
    23.1104
    23.4849
    22.6736
    23.4431
    23.7224
    18.7468
    23.6341
    22.3398
    25.3602
    25.1927
    25.6521
    25.9069
    23.6842
    28.7571
    25.6449
    20.3976
    29.0115
    28.5842
    31.4476
    28.9363
    26.1895
    27.5612
    21.2763
    26.4196
    27.4279
    24.3716
    22.1706
    20.5836
    23.5793
    30.9268
    27.2629
    22.1657
    27.8201
    29.2478
    26.3147
    24.7548
    30.3840
    26.7223
    30.0478
    26.8101
    24.5428
    23.4680
    25.0345
    22.3340
    26.8458
    23.5845
    26.3686
    29.8582
    26.7692
    25.6921
    25.2110
    28.9114
    25.1771
    32.5883
    28.5209
    27.0931
    25.4630
    31.2658
    30.5648
    26.5992
    29.6172
    27.3542
    25.5853
    24.0500
    26.0745
    25.6189
    25.5979
    24.7373
    25.2579
    24.9603
    28.7666
    24.4510
    22.0571
    23.9381
    24.6965
    25.6467
    24.2793
    26.3335
    28.0941
    29.0747
    29.7556
    28.1697
    24.4520
    25.7826
    22.0225
    21.2035
    20.0890
    23.2263
    23.8573
    19.8945
    23.4326
    23.2010
    25.0005
    20.9354
    25.3267
    20.6252
    24.6491
    19.2979
    29.2318
    31.8163
    29.6432
    25.9405
    31.2701
    25.5686
    27.4795
    31.8293
    33.0966
    30.9227
    27.8159
    24.4363
    26.3579
    29.4608
    27.5189
    29.2755
    28.4287
    34.3597
    27.4910
    31.7655
    27.7370
    28.1068
    27.4933
    25.9162
    25.4260
    23.9217
    28.0952
    28.1280
    29.4015
    29.1355
    25.3654
    26.0510
    28.2824
    27.6698
    27.3586
    24.8447
    27.7134
    26.4403
    25.6815
    26.2384
    26.5628
    27.6621
    26.6096
    26.8480
    29.3053
    25.0140
    29.0994
    24.1266
    25.3758
    23.3068
    24.3542
    21.6197
    25.3862
    22.0316
    22.6663
    24.7514
    21.3083
    24.0787
    20.7629
    22.4846
    20.9880
    22.7584
    29.2610
    22.5650
    23.1404
    16.4404
    13.6383
    15.2387
    21.8350
    14.0469
    18.3446
    23.0873
    23.2285
    27.9858
    25.1512
    24.5836
    23.5350
    26.4121
    26.8653
    24.7803
    23.5064
    24.8533
    27.3809
    23.2710
    29.8918
    26.6165
    26.2053
    29.2626
    26.7980
    23.9153
    27.2310
    25.6185
    25.3021
    25.0902
    25.1099
    22.5414
    28.4447
    25.3557
    24.4325
    23.1553
    20.0409
    22.4403
    20.3563
    23.1114
    25.7294
    22.5475
    25.4036
    23.0255
    21.5991
    18.4118
    27.3533
    25.6318
    17.9532
    28.1435
    23.4201
    24.2847
    22.8631
    23.6236
    24.3360
    20.2280
    17.4075
    21.2488
    17.7799
    18.4414
    22.6479
    19.0055
    19.3216
    21.3109
    21.0077
    26.1838
    17.6240
    21.4789
    18.2182
    21.3177
    22.5118
    19.0983
    19.1795
    22.6052
    27.2868
    26.3705
    26.7381
    25.4640
    19.4238
    19.9010
    22.3065
    24.0444
    26.2530
    30.6711
    23.5226
    26.2119
    32.0931
    26.5255
    32.1947
    32.3091
    29.2698
    28.6726
    30.0724
    32.1614
    29.6439
    28.5541
    27.5067
    24.4420
    28.5872
    24.6168
    26.4756
    24.6076
    20.8408
    20.8424
    24.6528
    24.3911
    24.8110
    26.2255
    24.8002
    22.4463
    20.9487
    20.9140
    22.4242
    22.9990
    24.1925
    23.5430
    23.1171
    23.1534
    24.2975
    20.4578
    20.4563
    22.5776
    22.2754
    24.2475
    21.8188
    19.0376
    21.9698
    21.5431
    23.4277
    25.6748
    23.0521
    20.3502
    25.8589
    23.7713
    24.8444
    21.9836
    24.7909
    26.7810
    28.8822
    26.5459
    22.0401
    26.3368
    25.0371
    22.1637
    26.1431
    24.9133
    20.5298
    24.4754
    22.5148
    24.4687
    28.1112
    29.7598
    26.3133
    28.9045
    26.9627
    28.6335
    31.8927
    30.1966
    25.9476
    25.9729
    27.7972
    23.1130
    28.1593
    22.3732
    23.9226
    29.1179
    27.1046
    27.7455
    19.4775
    24.0027
    25.3694
    24.9614
    25.6112
    24.4114
    28.1527
    27.7267
    29.9619
    27.4248
    27.5004
    26.6435
    30.6798
    23.8605
    28.3230
    26.7355
    25.3374
    17.6557
    21.9222
    28.6337
    30.0755
    23.1425
    22.4104
    24.9742
    22.8279
    22.6769
    22.3206
    21.8242
    22.2447
    23.5659
    22.8094
    23.9233
    21.3892
    19.2340
    26.7074
    24.1876
    23.3278
    21.2279
    26.0065
    21.0140
    21.0165
    22.7246
    23.7468
    21.2903
    22.5518
    23.7948
    21.6573
    20.7067
    20.1215
    20.5239
    23.5923
    23.0185
    22.8454
    19.5156
    20.5415
    22.2784
    23.4093
    21.9519
    21.2222
    19.9583
    20.8078
    21.3428
    21.6767
    21.5254
    21.2740
    19.4404
    20.0667
    18.1142
    16.6512
    20.6459
    20.5903
    20.8807
    23.0058
    23.7639
    22.2704
    23.5710
    23.1609
    23.1821
    23.4927
    21.2186
    26.4757
    22.0003
    25.2742
    22.3183
    27.6901
    20.4769
    22.6514
    21.3584
    22.1941
    22.3772
    21.8352
    22.1275
    21.0395
    22.5775
    22.8364
    24.7488
    25.6881
    24.3873
    26.5171
    24.3391
    22.8656
    21.9030
    20.6522
    24.2727
    21.2710
    19.7529
    22.1382
    20.3733
    21.0980
    20.9141
    23.3054
    25.7625
    25.4857
    21.3932
    24.0759
    25.7481
    24.0556
    24.6108
    24.8192
    20.8082
    23.4263
    23.6352
    21.6256
    24.6481
    22.6072
    31.6451
    24.9615
    24.2798
    25.5680
    23.3000
    24.9958
    22.9128
    18.5746
    21.9770
    25.8068
    20.9467
    22.5407
    22.1637
    27.0154
    22.7128
    21.5216
    22.5370
    23.7774
    22.1858
    19.6401
    18.8336
    21.1149
    23.2416
    23.1264
    23.5235
    25.8242
    24.0591
    24.1557
    25.6470
    24.2801
    22.7564
    32.0553
    30.3799
    29.6920
    21.3663
    24.5286
    22.7502
    23.8438
    23.0096
    23.2381
    23.6451
    21.4997
    21.7503
    21.6154
    21.3946
    25.9085
    19.9990
    27.2541
    23.4355
    21.4259
    23.2742
    22.1036
    23.4589
    22.8747
    19.3004
    18.2050
    18.5577
    19.4973
    19.7015
    22.9192
    19.5843
    18.6784
    19.3724
    22.9584
    24.4385
    22.3146
    22.7107
    19.6778
    22.9669
    22.2861
    22.8240
    25.4066
    22.6534
    26.5781
    23.5106
    26.3890
    30.9366
    22.1291
    24.2007
    22.8075
    20.0589
    19.8017
    17.4834
    23.9130
    20.9344
    17.6810
    19.9909
    24.0911
    26.9563
    26.0719
    26.9841
    24.8608
    25.6128
    30.9560
    21.6242
    20.8247
    21.7960
    25.8424
    24.8260
    25.5105
    25.2527
    31.0528
    29.9063
    34.0114
    31.6234
    30.3645
    31.6945
    30.7409
    31.0341
    23.5773
    30.3582
    23.4362
    25.3067
    27.3383
    23.5434
    24.0417
    26.2839
    25.2902
    26.1344
    22.4305
    25.7131
    20.0054
    21.8970
    25.1722
    23.5395
    25.2271
    23.6120
    24.1754
    25.9397
    24.1008
    26.3882
    27.6504
    27.6932
    25.2953
    26.0022
    29.4370
    27.7714
    19.7340
    20.3150
    23.7371
    25.6658
    22.4095
    24.0740
    23.1425
    22.9474
    24.8657
    24.3896
    21.5677
    24.0844
    23.6760
    21.3661
    22.6810
    20.1758
    22.1966
    21.2164
    23.6808
    26.3423
    24.2665
    30.4673
    25.8957
    25.1968
    20.8438
    22.6303
    23.3998
    20.7350
    21.8910
    27.7571
    31.9431
    30.8572
    23.3909
    26.7482
    23.3380
    29.5060
    26.3564
    25.8163
    24.3773
    21.4171
    22.1246
    27.5778
    25.5347
    23.8406
    27.8319
    29.8719
    33.8359
    28.3596
    26.8961
    25.7770
    28.8240
    25.8058
    29.9665
    30.4245
    28.0265
    27.7327
    28.8732
    24.2635
    32.0424
    26.8413
    29.6668
    29.4578
    30.3806
    26.9445
    28.4742
    30.0329
    33.6515
    31.1807
    23.3853
    29.2865
    24.9039
    28.0540
    26.8542
    27.9783
    25.1136
    29.4679
    32.8609
    28.4079
    29.6073
    32.0738
    33.3483
    34.8651
    32.0040
    32.1506
    28.3660
    28.5376
    31.4567
    31.4959
    28.0428
    24.8329
    18.6063
    19.3904
    16.6745
    22.7867
    21.8735
    21.9388
    27.9906
    21.9759
    21.5283
    22.8355
    22.3408
    24.6288
    20.3944
    23.0816
    26.3462
    24.8067
    23.7852
    25.8875
    26.7005
    28.8369
    23.5357
    26.1104
    27.5547
    24.8137
    29.8891
    25.3848
    32.7911
    30.3733
    30.5566
    33.5306
    29.5535
    30.2645
    27.6748
    25.3354
    29.7988
    29.9823
    26.9218
    23.2612
    29.1320
    32.7133
    28.1700
    26.0022
    29.4191
    26.7842
    26.7861
    19.0097
    25.6030
    24.4178
    25.6139
    25.4228
    24.0928
    29.8302
    28.0720
    34.5038
    25.4334
    22.1841
    22.2403
    25.5982
    21.8952
    26.2328
    27.9016
    22.3739
    24.9064
    24.5815
    18.7178
    19.8997
    21.9746
    20.1027
    21.1162
    20.7053
    20.1565
    20.3347
    18.3214
    24.9296
    20.8785
    23.2895
    21.3365
    22.4217
    23.3968
    20.4032
    23.5429
    22.8975
    21.6422
    26.3841
    23.9901
    21.4460
    21.2040
    21.6478
    23.9307
    28.3283
    27.1270
    28.3367
    26.5833
    25.0148
    28.9348
    31.8040
    24.6163
    22.3036
    22.2645
    24.7596
    24.0747
    24.6094
    24.2209
    25.0384
    24.4738
    17.9892
    20.8710
    21.8156
    17.8819
    23.6323
    23.9439
    24.2132
    25.7224
    20.3820
    20.8948
    25.4651
    22.1378
    23.9385
    23.0032
    26.7832
    25.5715
    22.4708
    22.6980
    18.8850
    19.4977
    19.4667
    16.9960
    19.1249
    20.9284
    20.1147
    21.8481
    21.0339
    23.1788
    22.8841
    18.5949
    21.4638
    17.8352
    15.7959
    15.0459
    15.3159
    21.1227
    18.0974
    18.4525
    26.1653
    21.3607
    20.7063
    23.7114
    27.1022
    21.5402
    17.3131
    24.7720
    21.0018
    22.8510
    23.8997
    22.5566
    19.8479
    22.0874
    26.6051
    20.9093
    20.3513
    25.8300
    18.4386
    21.6647
    16.5196
    20.2269
    24.7492
    19.1047
    20.0324
    24.6829
    23.8390
    21.5303
    22.1910
    24.8304
    25.0910
    23.0423
    19.7884
    18.3532
    20.5418
    19.7293
    19.8148
    21.1081
    16.4145
    19.0743
    22.1139
    22.1004
    21.1899
    26.1638
    22.9374
    21.5556
    23.7690
    24.7577
    20.5031
    20.9628
    22.6629
    26.5549
    23.5651
    26.2656
    23.3622
    25.2781
    24.8483
    24.4746
    23.9451
    21.0255
    23.3883
    21.7577
    24.3407
    23.3078
    24.3828
    26.9219
    22.9458
    24.9968
    23.3250
    25.8353
    21.8178
    23.6815
    19.3512
    25.7338
    22.9452
    26.0282
    20.1116
    24.3293
    25.0046
    21.0637
    21.6880
    24.0424
    25.8530
    24.0103
    26.4654
    22.1036
    24.4504
    22.9655
    25.4146
    23.1213
    22.4446
    23.1705
    23.0554
    21.8828
    29.5454
    23.4131
    26.4862
    23.2313
    25.1179
    22.7977
    23.2145
    19.0094
    20.3784
    17.6183
    19.3220
    19.5621
    19.1175
    20.2012
    21.2131
    22.5179
    27.0678
    30.1174
    32.7134
    25.4336
    22.7457
    24.8434
    22.7744
    25.5763
    23.8000
    22.6350
    20.0990
    21.1934
    24.2580
    25.3067
    26.8269
    30.6630
    25.8452
    28.6520
    25.2162
    24.2122
    24.4503
    24.4939
    17.5822
    24.5029
    24.4176
    18.7459
    20.2271
    20.4719
    27.4748
    19.6625
    18.7460
    19.6653
    21.3370
    23.2689
    22.7978
    15.9131
    15.6181
    17.5636
    16.2925
    16.2959
    17.7022
    18.3177
    22.3067
    27.0706
    22.6954
    21.0645
    27.0915
    27.2936
    20.6705
    22.3555
    18.2106
    15.4676
    15.7325
    21.3995
    19.1670
    17.6963
    16.2026
    23.1360
    15.9516
    14.4619
    20.0814
    19.9764
    18.4254
    24.0006
    20.5849
    17.1950
    15.0970
    16.2571
    18.2323
    15.7657
    18.4107
    18.1285
    20.8526
    17.8294
    23.6790
    19.6536
    19.2783
    15.0881
    15.5894
    15.3859
    16.3242
    19.6884
    16.9320
    14.3377
    16.3596
    18.9819
    19.7633
    25.7172
    25.0109
    23.7946
    23.2714
    24.1339
    18.5575
    22.5974
    19.0689
    20.8089
    24.6529
    20.9550
    24.8630
    22.9128
    25.6017
    24.0989
    20.2385
    19.1241
    18.1295
    19.3107
    18.4692
    22.0402
    20.2259
    19.9129
    20.8590
    21.7521
    23.5553
    20.6490
    22.4134
    18.0686
    20.1135
    21.8697
    21.6823
    23.2676
    22.5805
    21.4143
    26.6815
    17.1830
    21.7395
    21.1185
    27.4155
    21.3080
    26.4055
    27.2284
    27.1619
    25.7412
    29.0411
    26.9365
    28.1078
    25.0392
    23.7696
    24.0667
    25.0691
    20.7772
    22.8934
    22.4553
    23.9290
    19.1747
    21.8170
    20.9171
    19.7219
    24.1810
    23.9239
    22.6889
    24.8378
    29.2375
    23.7339
    20.9025
    25.2654
    20.3063
    20.7746
    21.6766
    20.3182
    21.4685
    19.0598
    18.1501
    20.6609
    21.1076
    16.3342
    18.6344
    24.2718
    20.1528
    23.9154
    20.4613
    21.0247
    21.3610
    23.4097
    24.4983
    18.7916
    22.3003
    21.8330
    22.1106
    23.5519
    22.5801
    25.1665
    27.0804
    26.3523
    27.3483
    27.7269
    26.9085
    24.6317
    28.2580
    33.0730
    30.9655
    33.5625
    28.7589
    30.1339
    29.9469
    26.2115
    23.1750
    26.0889
    23.6065
    22.5597
    22.9392
    22.5190
    20.2760
    19.8432
    20.2147
    18.4082
    23.0852
    26.3249
    22.2364
    20.2016
    20.2330
    21.8693
    22.9532
    20.8031
    22.7151
    26.1435
    28.7414
    31.1680
    34.8243
    31.3882
    30.4052
    30.0085
    32.4161
    29.9050
    27.1620
    26.3059
    25.5230
    25.9002
    26.5665
    30.2177
    29.0209
    29.0707
    30.1788
    27.1587
    29.9417
    29.3744
    27.6722
    25.7601
    26.6409
    21.4582
    27.5361
    26.4943
    28.0829
    34.2519
    32.3962
    36.5681
    33.6798
    34.2159
    29.2576
    26.3483
    26.7555
    24.9036
    26.7130
    30.1247
    28.5038
    41.0724
    33.1483
    30.1282
    26.9438
    26.9581
    32.8488
    29.5813
    25.9777
    31.1907
    31.1803
    29.0615
    27.1762
    26.3940
    26.6608
    25.8556
    27.0826
    32.8730
    29.8897
    34.3647
    28.5506
    40.2896
    33.4778
    29.3443
    29.1282
    29.0903
    24.6457
    25.6884
    24.0358
    27.9783
    23.5274
    27.4180
    28.1333
    27.8786
    35.0871
    33.4548
    33.1750
    35.4627
    30.7429
    29.1610
    28.4948
    27.6821
    29.8865
    30.3573
    31.4141
    31.7809
    32.9034
    30.6315
    35.2216
    33.2451
    32.5750
    32.7490
    34.9173
    35.8156
    36.1234
    34.0197
    35.1354
    34.0888
    29.4090
    25.8226
    28.8868
    31.2139
    27.2078
    29.5887
    29.2196
    27.9976
    27.5991
    27.4387
    29.8460
    27.4205
    25.8617
    21.1200
    25.9291
    24.8648
    32.0065
    28.9301
    25.3498
    28.1866
    27.1451
    33.6321
    32.2025
    28.0834
    29.5867
    27.3766
    27.4262
    30.5184
    27.7931
    24.8278
    21.3989
    21.5839
    22.3559
    30.4096
    30.2483
    32.1074
    25.6653
    28.3595
    26.9669
    28.0354
    25.7023
    28.7882
    30.1426
    28.2842
    29.5107
    27.1684
    30.2363
    29.2216
    28.7179
    28.5066
    29.5583
    29.8980
    28.2360
    30.2661
    30.9127
    25.1999
    27.3800
    27.2703
    29.4552
    30.7646
    27.9050
    29.5530
    29.6188
    28.5368
    27.8176
    29.3382
    29.0043
    30.6760
    26.4075
    29.4027
    26.6569
    30.2270
    28.3647
    30.3579
    27.8865
    27.5386
    29.2641
    28.9163
    30.1151
    30.2906
    27.8732
    29.1875
    32.0763
    38.2283
    30.6373
    29.0671
    27.3089
    27.3542
    32.0092
    33.6718
    31.4828
    30.7529
    30.5573
    30.8377
    27.7068
    27.9950
    28.2983
    28.4227
    29.0406
    28.1279
    26.5259
    27.4383
    29.4498
    28.4369
    26.9119
    28.2676
    27.1677
    31.9943
    30.7736
    30.6148
    26.1499
    32.3044
    34.2100
    25.9131
    27.3549
    29.1664
    28.5486
    31.9735
    26.8896
    26.9880
    31.4692
    32.0320
    31.1468
    28.1417
    27.8502
    29.8761
    30.3090
    32.2237
    32.0858
    28.8042
    32.0193
    29.2124
    28.9279
    31.2503
    25.6703
    25.5748
    24.8078
    24.2392
    24.8404
    25.3864
    28.0673
    27.5575
    25.6518
    27.1534
    30.6490
    32.9760
    33.5903
    34.5492
    36.6582
    33.6853
    34.2243
    36.1979
    33.3402
    34.2515
    32.7474
    35.5989
    26.4079
    31.0472
    37.5587
    31.4296
    34.7706
    31.0500
    28.2252
    29.3193
    31.7490
    27.3067
    32.5814
    29.1631
    32.7969
    28.2167
    28.0944
    30.3325
    30.7792
    33.6314
    36.5629
    32.0267
    31.0693
    24.7799
    25.0667
    26.1375
    34.0845
    32.6222
    25.1982
    27.7660
    27.7103
    28.8140
    25.9302
    31.9752
    30.5362
    31.6019
    29.9592
    36.2795
    32.0429
    28.1688
    33.5622
    41.9218
    31.8447
    33.7139
    30.5368
    34.3451
    33.4273
    33.3367
    34.7906
    27.8067
    27.5079
    27.7738
    19.8461
    23.2322
    26.0890
    27.2991
    27.6331
    25.4918
    23.6620
    24.5392
    24.3030
    26.3102
    27.7769
    29.9093
    26.8490
    29.7759
    28.3202
    31.4106
    29.7346
    31.5746
    33.3568
    29.7634
    32.0846
    30.3691
    29.7521
    25.5245
    31.8190
    29.9740
    31.3490
    33.5983
    33.4034
    30.3065
    35.9839
    32.0406
    30.7947
    31.3392
    34.3650
    28.9419
    30.4133
    27.5616
    25.2639
    26.8649
    24.3837
    27.3447
    28.5840
    27.5494
    29.4370
    27.0200
    30.9933
    25.6867
    27.0123
    25.8744
    28.5520
    26.7066
    27.1155
    26.8381
    27.3334
    25.5224
    25.6444
    29.3727
    28.0040
    25.4778
    28.0814
    35.6868
    27.0700
    27.7653
    25.8982
    27.6314
    28.0009
    28.0937
    25.8712
    27.0110
    26.2049
    28.8189
    28.1984
    26.3458
    27.9559
    28.4890
    28.3493
    24.6592
    24.8276
    25.5091
    24.6297
    25.9108
    26.3023
    29.4368
    29.6303
    29.1910
    28.6591
    32.6658
    27.6498
    28.7508
    28.0887
    27.1518
    23.0278
    26.2739
    25.8631
    26.9518
    23.8694
    23.4289
    23.9675
    24.0812
    23.3829
    30.2087
    27.7240
    25.9224
    31.9669
    33.1622
    29.5401
    32.2909
    30.8943
    28.7669
    27.7715
    28.5855
    24.8931
    29.9226
    31.0194
    29.2422
    33.5718
    28.8935
    28.1663
    28.8405
    26.7757
    26.4410
    30.0981
    28.3809
    29.8531
    27.3934
    30.4319
    24.8752
    25.5586
    25.4817
    26.4644
    30.4273
    29.1214
    30.1383
    32.2850
    28.5982
    32.0758
    32.3323
    26.1785
    23.9770
    21.0027
    22.5777
    19.0622
    22.4561
    22.8488
    25.7748
    22.4026
    21.7909
    19.5360
    23.1167
    24.4300
    24.2035
    26.0136
    25.9325
    26.6211
    24.3265
    28.6897
    26.3852
    27.7524
    25.9252
    23.6258
    25.1579
    23.4448
    25.2490
    21.2627
    25.6798
    24.2443
    25.8561
    24.5530
    30.5231
    26.1124
    29.8444
    29.8247
    28.2390
    29.4573
    27.5361
    31.4483
    27.1624
    26.6455
    29.3428
    27.1553
    27.7478
    28.8600
    30.2209
    29.3885
    28.8677
    26.0768
    25.7045
    23.5240
    22.0546
    24.4064
    22.4953
    23.8387
    24.2446
    24.6818
    28.1765
    23.0031
    22.7961
    22.4514
    23.0203
    24.8414
    22.7987
    23.9421
    26.0092
    28.4471
    27.8814
    28.6332
    29.7977
    29.3006
    26.3341
    29.4143
    33.5588
    29.2523
    30.4042
    32.4540
    29.1862
    28.8840
    30.1245
    25.0599
    27.2566
    23.5419
    23.7831
    26.1339
    24.4000
    24.7789
    27.6975
    26.4806
    30.0835
    27.9142
    25.2976
    24.6604
    29.6456
    26.1193
    28.0914
    26.5859
    27.0398
    27.8240
    26.6968
    28.6480
    26.2746
    27.2470
    29.8849
    26.8323
    28.1929
    27.0265
    29.4375
    27.5367
    26.8606
    28.0949
    32.9506
    29.3087
    27.0922
    29.4763
    28.6361
    28.9774
    27.8103
    29.7034
    28.9689
    32.1452
    29.8620
    30.6031
    28.0181
    30.7732
    31.4867
    30.2945
    28.5756
    32.4302
    30.0007
    28.9242
    26.5366
    25.7752
    27.6415
    27.8944
    27.7496
    34.2795
    28.0629
    29.3969
    27.5365
    33.2350
    34.6483
    27.8044
    26.4659
    24.9077
    28.7330
    31.2215
    28.7572
    30.7096
    29.2595
    25.3386
    28.4665
    25.3037
    28.4623
    27.8194
    27.1867
    30.7104
    25.8252
    28.0388
    31.3750
    29.9777
    27.9405
    27.0607
    27.9366
    28.1399
    23.7418
    27.8386
    26.9466
    30.8010
    27.5846
    28.2315
    27.6480
    30.6144
    26.0236
    27.6292
    23.6391
    29.5393
    31.1882
    29.0277
    28.0184
    27.3269
    30.4194
    29.6998
    24.7365
    29.6272
    27.7123
    29.7347
    28.8882
    30.2940
    27.6149
    27.6381
    25.4840
    30.0714
    30.2612
    28.1614
    23.9047
    27.6770
    23.6146
    25.2767
    26.2112
    25.7364
    26.0232
    26.4848
    24.1024
    27.2363
    26.3570
    26.4745
    30.3061
    27.1911
    26.9688
    31.8946
    29.4311
    30.8702
    28.3369
    31.2458
    33.3820
    33.0226
    38.5990
    31.9620
    34.3117
    35.1501
    33.3466
    31.7535
    33.4384
    31.5924
    30.1975
    32.2479
    34.8500
    34.0809
    31.9788
    36.5776
    31.5940
    35.3318
    31.4844
    34.0527
    34.9466
    38.5310
    30.5831
    35.4993
    31.6580
    30.5726
    33.8631
    32.0268
    33.7019
    33.9916
    37.0312
    36.5602
    36.9533
    39.1566
    39.4356
    40.8718
    39.9252
    40.4656
    38.0499
    37.9745
    37.8930
    36.4744
    35.7619
    31.7097
    34.6494
    37.2877
    35.8084
    34.0871
    35.1513
    32.8169
    35.7997
    33.9426
    31.3135
    33.6661
    34.9145
    31.8728
    32.5968
    31.7387
    31.1355
    39.3947
    34.4013
    36.4281
    36.7651
    32.4497
    36.6363
    33.9109
    35.0435
    32.4899
    34.5426
    29.8548
    34.1259
    29.8806
    29.1358
    33.2594
    31.3165
    31.3626
    32.1269
    35.7623
    34.2914
    34.1730
    34.7466
    33.0773
    33.2298
    30.9239
    31.0424
    33.9793
    30.0605
    31.7475
    26.6960
    35.2286
    35.5380
    32.0682
    27.2588
    31.3500
    30.0285
    33.3209
    32.3770
    37.3432
    33.5584
    34.7055
    29.8816
    34.0502
    28.4131
    31.4067
    31.5395
    27.5152
    24.4602
    24.8732
    27.1790
    29.7051
    27.6684
    28.2695
    35.4990
    34.1137
    33.8531
    32.1581
    28.1225
    31.8131
    31.6037
    32.3024
    34.6442
    36.4387
    35.3002
    36.7074
    40.2117
    37.6433
    30.7451
    38.1241
    41.4367
    38.1766
    34.2288
    37.1325
    32.4066
    31.7305
    34.2105
    33.7152
    33.5588
    31.3524
    28.2975
    34.1446
    38.2867
    31.6518
    32.8364
    33.5511
    34.1899
    26.2477
    29.3062
    28.8945
    28.6281
    32.4522
    33.4152
    37.1036
    36.7070
    37.2349
    31.5764
    32.0753
    30.0052
    29.1759
    29.6404
    31.2418
    31.8404
    31.0345
    36.1960
    26.9295
    29.5198
    28.3127
    31.0178
    36.9003
    35.0979
    35.2544
    35.5302
    33.2299
    33.4712
    29.9058
    31.5808
    30.7506
    32.7112
    33.7126
    32.5746
    32.5289
    36.6751
    34.0259
    31.5856
    34.6396
    28.8561
    35.1658
    33.0927
    29.0973
    29.9825
    29.3380
    32.4376
    34.1273
    29.6384
    31.3238
    31.5537
    27.9935
    28.0796
    33.8216
    34.3238
    31.2084
    35.2013
    30.3305
    28.4200
    32.8019
    31.8682
    35.9697
    32.7905
    32.7786
    28.9866
    26.7282
    29.7996
    29.1372
    33.4999
    35.7275
    31.8163
    33.2929
    29.8168
    32.5799
    35.1024
    31.6904
    32.5566
    33.0293
    35.6485
    31.2294
    39.4104
    33.8388
    31.2040
    31.2442
    32.5953
    31.4481
    28.6903
    30.6125
    33.6351
    37.3740
    28.7966
    33.1868
    32.4285
    25.3915
    27.8956
    31.9575
    26.5173
    32.8711
    28.8218
    35.6270
    36.1944
    31.7550
    31.7908
    27.9417
    29.1960
    26.5572
    26.6747
    29.2768
    29.7034
    27.5177
    29.8188
    32.8264
    30.6961
    28.5597
    28.0494
    32.3491
    29.1897
    22.7859
    26.6499
    30.3352
    28.7008
    31.8604
    32.6025
    31.9412
    30.3221
    28.6644
    28.1610
    26.6125
    25.3274
    28.1324
    29.2064
    31.4187
    27.9886
    25.9813
    28.1984
    31.8312
    30.9285
    28.1093
    29.7327
    25.9897
    28.4437
    29.6015
    32.4829
    32.9543
    32.5906
    32.9673
    27.4143
    27.1000
    25.9339
    27.0854
    28.3582
    31.1425
    31.6258
    29.3325
    30.3806
    32.1459
    34.1873
    24.1855
    25.9604
    26.3666
    26.4950
    29.1657
    29.7381
    25.0917
    28.8035
    27.4053
    29.2313
    27.1175
    26.9374
    25.2209
    24.6866
    30.8185
    26.4246
    23.5896
    28.0031
    27.7626
    29.0863
    27.6741
    26.5920
    25.5810
    24.8868
    26.4845
    23.9964
    25.5626
    31.5537
    28.7071
    28.6098
    27.7934
    29.3007
    29.4894
    27.3430
    26.8357
    24.5296
    29.2997
    27.2528
    23.5849
    26.0467
