# Supplementary material for: Mechanistic models of asymmetric hand-over-hand translocation and nucleosome navigation by CMG helicase
Source: Nat Commun. 2025 Nov 21;16:10304. doi: 10.1038/s41467-025-65232-x (PMC12639105; doi:10.1038/s41467-025-65232-x)
Supplement: Supplementary file 18 — Source data [file 41467_2025_65232_MOESM18_ESM.zip › SourceData/SourceData/Fig3G/polyAT/mindist_lagging_and_loop_traj008.dat]

# Distance
    23.8310
    25.2535
    23.7600
    20.6996
    19.2155
    16.9614
    15.4409
    17.8681
    14.4150
    15.8434
    16.0079
    15.8054
    15.0595
    22.0617
    22.9145
    23.7745
    24.3377
    23.0306
    23.9473
    23.2032
    22.0961
    26.2479
    24.9844
    27.6008
    25.0820
    26.0537
    22.3362
    23.9355
    26.9135
    24.0806
    21.3395
    17.2407
    20.3340
    20.8668
    22.4695
    23.9899
    23.2239
    26.3043
    27.3561
    28.5510
    25.7674
    25.6874
    26.8654
    26.4279
    26.1020
    27.4259
    17.8078
    21.1493
    22.3541
    22.0750
    21.9402
    21.9594
    13.2900
    13.9787
    15.0413
    12.6741
    12.3099
    17.8214
    12.0741
    12.4599
    11.7272
    11.1646
    14.7698
    12.9393
    16.7730
    11.9425
    14.4947
    12.5506
    12.7709
    14.7486
     9.8637
    14.2756
    11.9664
    12.9010
    14.4166
    13.5048
    11.0506
    10.5592
     9.2552
     7.7134
     7.5305
     8.7420
     6.7683
     9.5142
    10.6375
     8.3755
     8.2007
     8.9722
     9.0809
     8.2351
     8.9580
     6.8278
     7.5843
     6.7771
     5.8246
     9.0625
     9.0680
     6.8078
     8.4946
     8.7352
     9.6154
     9.1678
     8.3995
     7.6587
     7.2705
     8.1178
     7.6273
    10.2537
     8.1906
     5.9464
     8.5707
    10.0544
     7.0439
    10.0486
     8.6487
    10.4344
     8.8372
     9.5348
     9.8855
     9.1254
     9.0681
     9.2479
    10.6946
     8.3214
     8.4994
     8.1965
     6.5232
     6.5347
     9.0135
     5.3452
     7.1864
    10.8579
     9.4786
     8.5686
    10.0511
     8.0060
     7.2990
     8.5694
     7.7448
     8.7575
     9.5707
     7.4768
     8.9058
     9.3466
     8.7371
     8.2356
    10.7999
    10.2392
    10.1144
     9.1101
     8.7503
     6.4052
     9.0765
     8.7754
     8.0371
     9.1161
     9.4201
     9.3799
     8.9268
    10.4907
    10.8324
    13.3699
     9.4191
    11.9198
    13.1185
     9.3760
     9.3527
    12.5667
    11.9921
    11.3026
     9.6817
    12.0635
    13.7738
    11.9609
    10.0930
    10.7811
     6.4191
     9.6902
    11.3304
    10.4372
    11.0989
    10.9045
    10.0499
    11.0609
    10.5263
     9.8203
    10.0673
    12.4093
    12.2946
    10.5848
    13.3648
    10.7054
    11.4919
    11.8610
    12.2132
     9.2177
    10.7213
    10.0290
    10.2720
     9.5626
    10.7099
    13.4231
    10.4660
    12.7214
    13.8064
    16.3709
    11.9686
    16.6080
     9.2215
     8.9339
     8.9836
    11.4130
    10.2130
     8.0231
     7.7754
     6.9032
     9.2295
     9.1063
     9.4817
    11.9348
    13.2725
    12.0784
    13.1082
     8.2186
     9.1627
     9.6581
     9.6678
     6.8810
     9.0358
    11.9252
    11.3151
    11.4020
     9.7696
    12.5325
     9.3388
    10.8334
    11.5489
     9.9145
     8.1060
     9.6289
     8.9419
     8.5705
     7.7141
     7.8792
     8.8471
     9.0537
    12.3332
    14.2547
    10.9850
    12.3347
     8.3701
     8.6734
     9.2291
     8.3142
     9.1786
     7.3930
     8.0304
     7.3235
    10.0442
    10.2703
    10.2795
     8.1390
     8.0821
     8.3668
     7.2978
     7.6590
     9.1232
     8.5482
     7.2634
     9.5993
     4.8917
     8.0629
     8.8002
     7.9600
     8.0398
     8.1365
    15.1552
     9.1190
     9.0272
     8.8602
     9.3564
     8.2781
     6.5120
     8.0449
     8.5410
     9.1844
    10.6383
    10.0702
    10.6767
     9.2390
     7.0277
    10.2873
    12.6945
     7.8223
    11.6124
    14.7154
     9.9649
    15.0914
    19.9908
    18.8030
    18.6710
    19.3986
    12.5034
    12.7051
    11.1233
    10.6071
    13.5702
    12.9291
    14.6844
    12.1599
    12.2969
    11.8401
    15.0313
    13.9503
    12.2592
    14.2717
    20.3986
    11.5156
     7.0896
     6.4368
     8.4839
    13.4118
     6.3931
     6.9808
     8.9032
     8.0316
     6.8542
     7.0474
     9.1725
     8.1808
     8.4004
     7.6552
     8.0111
     8.7996
     8.6548
     8.0706
     9.0514
     8.1712
     7.4006
     9.5481
    11.2354
     9.3652
    11.0372
     8.9590
     9.6160
     8.6402
     8.6007
    10.9984
     8.6989
    11.3701
     9.8859
     9.7514
     9.4571
     9.6222
     8.5940
    11.8149
    10.1718
     9.1353
    14.7668
     9.4783
     8.5737
    11.0796
    11.5496
     8.8059
     8.3409
     7.1998
     7.8441
     7.7997
     7.8383
     9.5607
     7.8395
     8.4517
     6.7662
     9.1427
     7.1202
     6.8073
     6.6995
     7.9378
     7.6608
     9.0797
     9.3392
     9.3983
     5.9097
     8.9877
     7.8344
     8.4491
     8.5083
     7.8828
     7.4768
     8.5554
     9.2359
     9.8809
     7.7100
     7.3684
     8.7612
    15.0550
     9.7477
    12.0096
     9.6032
     8.0475
     7.7993
     7.6088
     8.8957
     9.3584
     9.0307
     7.5670
     9.1794
     9.0341
     7.8072
    12.1582
     7.4078
    10.3776
     9.1694
     8.4035
     8.7843
     9.8556
     9.2030
     6.6944
     8.8089
     8.6894
     8.9726
     9.7929
     7.2284
     8.2277
     7.4198
    10.6060
     6.5767
     6.0951
     8.6300
     6.6443
     6.8558
     7.0630
     7.6749
    11.8460
     9.6286
     6.4030
     8.3656
     7.2655
     8.2819
     9.5413
     8.0941
     9.1751
    10.4830
    11.4364
     8.1004
     9.0619
    10.5162
    11.5963
    11.6768
     9.6240
    11.5752
     9.9597
    10.7785
     9.1306
     8.5942
     8.3594
     5.0558
     7.4931
     7.5379
     6.3666
     9.8089
     7.7444
    10.7784
     9.1825
     8.2152
     5.3956
     7.3340
     9.5631
     7.6230
     9.9493
    10.3730
     8.6826
     6.9389
    10.3522
     9.1596
     7.9898
     7.7799
     8.7224
     7.2535
     8.3624
     7.4304
     6.8929
     8.8392
     6.8145
     8.5152
     8.4110
     9.2620
     9.9500
     8.5515
     7.6404
     8.7911
     8.1950
     8.2692
     9.5276
     8.5192
     8.6999
    10.6044
     6.5564
     7.1027
     9.0134
     9.1197
     7.4900
     7.6540
     9.6646
     7.2077
     8.1292
     7.6335
     7.0630
     8.9050
     9.6326
     7.8356
     7.4808
     6.9490
     7.3165
     8.6285
     8.0038
     9.3428
     8.2698
     9.8468
    10.3413
    10.8071
     9.9393
    10.6842
     9.7077
    10.1602
    10.0945
    13.2695
    11.8820
     7.1935
    10.0163
    10.7256
    12.3124
     9.5767
    10.7454
    11.5177
     9.3707
    11.0469
    10.9668
    12.8302
    10.9831
    13.0191
    13.3915
     8.4040
    11.1634
    10.4163
    11.8210
    10.1298
     9.4924
     9.4459
     5.6048
     7.6407
    11.1857
     6.2714
     8.4067
     8.4521
     8.1600
     8.3120
     6.5733
     9.5083
     5.3011
     6.8170
     6.2583
     7.1002
    10.2352
     7.3934
     7.4870
     8.4001
     6.5045
     7.2679
     9.8159
     8.5811
     8.0674
     6.8756
     7.6215
     8.0230
     7.6558
     7.0316
     9.3198
    10.0381
     7.6169
     8.5920
     9.9992
     9.3412
     7.7935
     7.8063
     8.9923
     9.7708
     7.8658
     9.7919
    14.4794
    13.4187
    15.8321
    13.7625
    13.7258
    13.4363
    14.4839
    17.8446
    20.0331
    18.8102
    19.4398
    18.2948
    24.3162
    29.8124
    30.5096
    24.9316
    25.9693
    24.2663
    24.5072
    25.4157
    25.5993
    26.7715
    28.2902
    26.7587
    27.7952
    27.3868
    25.9243
    24.1986
    24.3558
    26.5326
    26.7003
    25.7890
    25.6752
    25.4988
    25.5409
    22.0349
    26.3132
    27.2913
    29.3653
    27.4353
    28.8398
    30.8150
    25.7962
    24.5644
    27.4158
    26.3490
    27.5078
    26.6986
    31.3746
    28.8526
    33.5042
    32.0315
    31.8693
    23.9365
    26.4324
    22.8375
    24.2046
    28.8077
    27.0412
    32.8703
    26.7397
    29.8909
    28.0595
    29.0651
    29.6010
    26.2399
    28.0797
    30.4469
    30.4753
    30.0953
    25.7405
    28.9963
    24.2462
    28.3029
    27.5352
    29.2314
    25.6520
    24.8025
    25.2891
    24.9637
    23.8231
    24.9127
    26.0744
    26.7205
    24.7401
    25.3038
    24.2314
    19.3586
    23.5652
    28.5248
    23.4989
    28.0045
    24.5035
    23.5043
    24.3515
    23.6523
    25.2025
    23.1921
    18.6927
    25.4872
    22.6192
    24.1755
    23.7120
    24.5216
    22.1803
    18.6658
    15.5037
    19.8674
    25.3118
    26.0062
    22.2652
    23.6667
    27.1466
    22.5572
    27.6513
    27.0262
    29.6419
    26.4127
    24.2531
    26.8932
    23.5398
    25.5581
    24.5464
    26.6675
    23.8755
    27.6769
    28.9957
    26.9483
    27.2337
    29.3058
    25.1370
    28.5765
    34.2086
    31.2940
    28.5288
    27.2104
    26.5420
    24.0446
    24.3300
    24.9446
    22.6603
    23.9662
    25.0563
    28.4322
    23.2794
    28.4497
    24.3781
    34.3542
    26.5881
    31.2542
    34.6568
    26.9172
    37.3682
    27.3565
    26.5950
    24.9531
    27.6654
    26.1803
    27.5372
    24.0550
    25.6423
    27.3262
    29.1876
    32.7351
    29.5962
    29.7980
    24.1792
    24.5817
    25.7566
    26.2660
    23.2933
    24.0286
    26.5267
    23.5627
    21.0812
    24.4547
    22.6952
    28.2253
    23.8075
    22.2711
    21.9159
    24.8081
    30.4341
    31.6380
    26.7522
    28.9489
    33.2415
    31.3774
    30.5244
    31.7282
    26.6163
    29.6266
    30.4247
    28.6776
    36.0453
    29.5981
    29.0065
    28.7445
    27.3647
    29.6144
    25.1166
    27.8039
    24.9252
    27.0555
    24.1977
    26.9863
    25.2863
    27.0509
    25.1178
    26.1884
    27.2674
    23.9153
    24.1688
    24.3060
    24.9660
    25.0649
    34.0141
    26.5812
    27.8704
    33.6044
    26.9741
    23.2180
    25.1015
    24.2068
    25.8430
    28.4368
    26.1476
    25.8437
    27.7029
    30.4765
    35.3746
    30.5421
    29.5485
    27.7393
    29.5071
    28.0052
    36.9285
    33.4691
    31.8759
    33.2167
    31.0255
    33.6383
    32.5878
    30.3855
    30.6378
    30.1945
    29.4038
    32.6283
    31.1620
    29.7521
    30.9161
    30.0585
    33.3786
    34.7778
    32.1538
    31.8022
    33.7784
    32.5320
    31.8176
    39.9754
    33.8020
    35.6189
    35.0349
    31.3917
    36.5455
    35.5081
    35.6144
    36.8027
    30.6588
    30.0601
    33.3169
    30.6099
    32.9801
    29.1484
    31.9133
    36.1833
    33.2665
    34.1056
    33.9793
    34.9691
    34.3841
    32.8365
    34.5565
    32.2873
    32.7641
    32.6549
    34.5400
    38.5232
    34.7045
    33.5716
    36.0278
    32.9769
    38.0135
    30.3410
    29.9460
    32.5225
    30.5880
    33.0764
    36.0225
    35.8689
    32.5022
    30.4692
    31.5863
    35.1022
    36.2001
    35.0358
    33.6378
    29.0885
    32.4577
    36.2683
    31.1449
    30.6482
    28.8824
    31.7275
    32.0269
    32.8977
    33.3000
    30.0911
    31.2771
    29.9957
    29.8555
    30.8060
    34.7807
    32.6162
    32.5651
    35.9536
    30.6116
    26.6830
    23.6364
    31.0487
    29.3231
    29.5623
    26.6910
    31.4655
    36.0541
    38.5148
    46.9883
    44.0402
    43.0668
    42.4508
    44.5821
    39.1513
    39.4407
    40.7417
    44.9373
    39.9946
    35.9964
    40.5595
    41.8196
    35.7992
    40.2931
    39.1559
    40.4205
    39.8907
    40.9831
    41.7222
    39.1690
    33.9012
    31.0087
    35.4825
    33.9928
    35.5179
    41.0640
    42.8987
    39.8616
    43.8350
    42.6021
    39.4331
    37.5446
    39.2480
    43.7508
    45.7109
    51.4316
    46.7317
    43.7533
    41.0794
    33.0677
    34.4698
    30.4889
    33.7366
    25.8360
    27.1768
    26.3206
    25.6723
    27.2648
    25.1409
    27.1480
    25.9215
    25.1504
    27.0376
    27.2397
    29.0325
    24.4218
    27.0444
    31.4526
    27.5518
    28.3179
    28.8728
    28.0463
    29.3846
    25.6927
    25.6818
    25.8857
    27.2624
    26.9626
    26.8468
    27.0848
    26.8963
    24.5312
    25.5284
    27.8485
    25.7739
    24.8592
    19.7688
    16.9618
    24.0635
    23.2957
    20.8006
    25.0642
    24.9929
    22.4183
    19.4459
    26.5085
    23.1985
    30.4236
    25.5972
    26.2758
    23.3032
    20.2176
    23.5798
    23.3544
    22.4732
    20.7845
    25.2104
    17.9142
    22.4666
    21.3478
    24.6466
    25.6727
    25.2396
    25.5056
    25.2826
    25.8348
    28.0194
    27.1075
    24.7118
    21.0470
    27.8920
    27.9071
    26.3624
    31.0503
    25.7517
    25.8527
    19.1180
    26.8123
    24.7603
    24.6019
    23.7216
    24.6520
    26.0150
    30.7128
    23.0122
    18.7910
    19.8914
    22.4936
    23.0712
    18.3516
    23.4356
    22.7091
    19.6360
    20.2151
    23.9905
    19.2886
    26.7616
    26.0762
    18.8458
    18.1154
    25.9545
    20.3707
    16.2044
    19.4801
    20.0239
    16.8449
    18.2112
    23.8374
    14.9916
    23.0190
    23.8708
    25.3327
    25.8678
    22.6962
    17.8068
    18.8610
    21.7405
    24.4286
    29.2736
    26.0548
    22.8702
    24.6922
    28.1638
    23.5564
    25.9396
    24.5174
    24.4478
    24.9640
    26.8281
    27.7009
    29.9693
    25.6980
    27.1372
    25.8273
    27.7393
    28.2586
    27.2795
    30.7276
    30.0725
    28.9455
    26.7707
    23.3492
    24.9144
    19.2469
    21.1173
    17.4174
    18.7064
    21.0961
    22.6801
    19.4696
    22.6465
    23.0451
    21.8009
    21.1675
    26.7008
    20.3857
    23.5057
    23.7548
    26.5789
    24.2710
    28.7315
    22.2643
    27.2482
    23.3067
    27.3653
    27.6547
    27.9990
    28.6375
    23.0815
    26.5716
    27.9429
    25.4556
    30.2410
    27.3288
    27.0801
    26.0719
    28.6381
    24.6083
    24.1348
    24.2157
    26.4207
    24.3547
    24.8716
    27.0382
    28.3887
    22.7088
    26.0734
    24.9152
    30.8214
    25.6179
    29.7522
    25.1329
    26.9770
    26.3159
    24.9742
    29.3083
    25.3048
    24.1078
    25.3440
    20.3684
    22.1368
    24.7467
    21.4192
    22.6221
    17.7059
    22.4397
    19.8980
    22.4598
    20.5719
    22.2585
    17.5735
    20.0461
    17.6303
    21.6857
    19.6203
    21.5561
    26.0686
    26.2372
    29.3039
    25.6879
    27.3566
    26.5083
    28.9061
    26.7634
    20.4864
    26.3325
    30.9976
    30.6993
    25.0825
    31.5639
    26.8271
    29.4147
    28.5744
    24.2819
    30.3921
    30.4320
    30.4428
    29.2322
    25.3944
    32.0458
    29.4865
    35.4094
    36.5666
    35.3297
    33.0068
    33.4312
    29.1278
    26.8137
    26.4571
    21.1473
    24.3962
    28.2001
    26.6705
    28.1247
    25.8152
    27.7969
    25.4725
    28.8886
    25.7230
    26.1395
    25.5542
    20.7079
    21.1578
    25.6570
    22.6615
    25.1092
    27.3763
    25.0686
    24.1512
    28.0431
    18.5614
    29.4723
    23.4060
    26.2848
    23.0563
    27.9511
    29.6406
    29.0806
    31.7134
    26.3187
    26.2833
    25.8489
    26.2048
    28.4505
    29.5619
    24.7923
    23.0631
    21.3852
    25.5664
    25.1373
    28.8515
    26.1660
    23.2836
    26.3069
    23.8647
    24.6741
    26.9998
    28.1629
    24.9026
    27.0133
    26.1632
    22.6582
    24.0144
    27.4359
    21.0473
    27.5337
    22.8391
    25.2414
    24.7560
    21.8658
    24.6553
    23.1270
    24.3483
    29.2243
    26.9907
    27.2110
    29.7928
    25.9130
    25.1917
    29.0976
    25.8332
    29.0764
    27.1601
    30.7416
    27.9038
    31.9079
    32.9752
    31.4272
    31.5335
    31.7615
    28.7779
    27.9532
    33.6637
    29.9562
    28.9399
    30.8122
    34.9870
    28.9354
    25.7574
    24.4462
    26.1254
    25.1973
    21.4336
    22.2456
    22.6314
    23.5302
    24.9777
    19.0675
    21.4071
    13.4718
    21.3235
    15.7489
    22.5909
    20.1779
    15.6167
    20.6297
    24.6378
    22.8265
    22.1972
    21.9135
    22.8119
    17.9767
    21.2741
    22.6491
    25.8879
    25.4472
    30.2623
    25.3548
    22.1260
    20.6465
    18.4253
    21.7037
    26.2181
    29.0716
    25.5478
    28.9100
    30.3168
    25.7604
    20.8190
    23.3245
    26.0809
    20.2360
    25.4715
    23.7931
    29.4160
    25.2495
    29.2447
    28.6206
    28.6119
    26.4930
    29.0598
    29.8553
    27.3698
    28.3264
    25.1916
    26.8262
    26.7911
    27.9367
    28.4508
    19.5637
    21.9641
    25.7209
    25.2238
    22.9380
    25.4673
    30.9520
    32.7422
    30.4953
    30.5768
    26.4936
    24.0518
    28.1322
    27.6857
    27.2457
    22.2178
    28.5647
    20.0078
    20.7142
    20.2371
    21.1788
    25.6229
    22.3263
    19.8521
    21.8868
    21.8327
    24.9667
    23.5382
    25.1517
    21.0450
    25.7216
    26.3764
    25.2040
    29.7892
    26.3067
    26.8139
    25.4185
    27.4191
    24.8633
    21.6761
    21.0500
    23.9398
    28.0892
    24.1560
    25.7913
    24.8751
    25.9901
    27.8802
    25.8798
    24.6615
    28.9751
    24.8892
    21.4104
    28.0791
    27.6377
    27.2343
    23.6426
    22.1188
    23.8665
    30.1644
    29.4460
    28.7240
    27.4521
    29.3740
    28.0928
    25.4443
    27.9561
    28.3562
    23.9361
    28.6962
    27.5994
    25.6954
    32.0236
    31.5106
    24.0514
    24.2864
    25.7485
    21.5675
    21.0343
    22.9535
    22.1009
    21.9851
    21.8818
    19.4450
    19.6843
    14.9709
    22.4123
    25.9724
    29.3903
    24.8654
    27.7652
    31.3992
    26.9756
    29.2605
    32.4189
    29.6852
    30.6258
    22.1238
    28.8423
    29.2150
    24.8999
    23.5421
    28.8107
    26.0806
    29.4810
    27.0769
    28.0509
    21.7905
    26.7825
    31.2143
    26.9449
    20.0412
    28.6490
    20.1895
    22.2814
    21.6782
    20.4303
    24.4945
    23.1535
    22.2925
    24.6505
    29.4060
    20.5699
    24.8461
    16.6890
    26.1441
    25.9726
    23.1895
    23.4697
    24.2488
    20.5720
    23.9630
    25.6257
    20.3723
    22.8991
    27.3043
    29.1148
    31.3379
    27.4751
    26.6357
    27.8155
    26.8517
    23.3542
    25.0403
    22.1481
    21.9065
    24.6030
    23.8360
    29.4515
    27.5527
    18.4266
    21.1759
    19.6035
    19.4025
    22.8291
    24.6563
    19.9451
    19.1229
    20.7586
    23.7520
    21.9444
    21.2880
    21.5242
    25.7966
    28.1458
    26.8773
    27.7350
    25.0714
    30.7727
    28.4070
    31.4153
    27.9779
    21.4693
    24.9653
    30.8938
    30.0315
    20.8198
    27.7116
    34.7762
    28.0812
    29.3400
    30.8146
    25.0422
    24.2918
    18.0298
    22.8168
    17.6058
    21.6637
    21.4086
    23.6423
    24.1719
    26.4634
    25.1104
    24.9346
    23.8725
    27.5520
    27.3689
    29.6295
    22.8060
    24.8725
    24.5901
    22.5336
    26.2109
    25.3631
    25.1892
    26.9107
    27.3420
    26.6267
    26.7118
    26.9584
    26.1899
    24.1002
    24.5757
    20.5397
    18.2217
    25.2314
    26.5034
    21.4542
    25.8170
    28.5674
    27.4130
    25.5486
    24.3747
    17.4366
    19.9203
    20.9165
    19.8935
    20.5686
    23.8853
    24.1063
    25.3800
    25.5528
    19.2529
    25.9270
    23.7136
    21.2566
    21.1609
    21.2918
    18.6420
    21.8738
    26.9658
    25.6258
    25.1757
    25.2048
    23.2036
    21.8044
    20.8248
    25.1656
    24.4540
    20.7906
    25.8979
    20.6191
    23.5155
    19.1142
    21.0441
    19.8634
    19.5141
    19.5761
    27.2941
    27.5360
    20.9395
    24.4230
    23.5815
    17.1499
    19.4614
    23.3815
    17.3063
    29.6435
    22.9149
    26.8380
    28.0237
    20.9044
    23.7552
    14.9035
    16.9847
    15.5134
    18.2086
    19.5176
    18.7231
    14.4850
    16.3361
    17.6358
    22.3614
    26.2811
    22.6197
    17.4168
    15.2140
    10.9921
    17.7440
    18.0868
    16.4920
    16.5146
    20.1272
    13.0221
    16.8471
    19.6683
    26.2130
    18.3065
    19.2691
    21.1852
    20.3635
    19.0896
    25.5320
    19.3460
    20.0990
    23.8579
    28.8699
    25.8083
    31.1073
    27.3878
    17.8330
    25.6483
    28.1528
    26.5413
    22.2982
    23.9402
    22.6129
    21.2813
    26.2334
    19.6602
    22.4655
    15.5424
    16.9321
    18.3410
    16.2972
    17.5942
    22.3570
    22.6948
    29.7034
    24.6296
    19.3780
    26.8626
    24.1142
    23.9617
    23.5784
    28.9885
    26.1327
    29.8160
    27.0614
    26.3578
    18.2994
    24.3898
    24.1021
    28.4068
    26.7648
    27.3659
    29.4784
    29.1172
    28.8149
    31.9486
    33.6503
    27.5189
    26.8805
    32.1075
    23.9169
    27.1859
    30.7027
    26.6806
    27.1284
    30.7049
    30.4005
    31.9252
    32.0381
    27.4546
    29.4709
    29.2011
    27.5345
    25.4036
    23.4667
    26.6759
    27.5357
    25.4148
    23.7472
    25.6246
    28.5370
    32.9898
    27.6943
    27.2696
    29.4799
    26.9227
    28.0276
    27.7440
    24.9912
    27.7451
    23.5117
    28.1535
    27.6514
    26.4757
    28.0677
    31.3108
    25.4930
    33.3122
    27.9256
    28.1451
    22.4173
    25.8173
    23.2358
    24.0728
    23.5719
    25.5972
    25.9010
    26.7063
    29.0963
    28.8936
    28.4353
    28.4117
    24.0191
    26.1017
    23.3120
    22.4900
    23.7980
    30.5112
    26.9509
    28.1538
    26.3458
    25.3845
    28.7175
    31.6919
    27.0353
    26.8267
    30.5423
    26.3157
    23.3064
    22.5779
    22.1171
    28.1891
    25.1625
    25.4841
    24.3703
    26.8945
    31.6676
    33.6049
    29.9861
    28.3089
    26.5882
    20.6309
    20.8930
    18.0475
    22.3180
    19.3039
    23.3122
    19.5614
    18.0065
    19.9039
    18.5854
    21.7810
    18.9296
    19.8065
    20.0420
    26.0783
    25.3592
    29.0039
    24.4528
    25.9660
    25.2453
    21.5518
    21.4478
    20.1171
    18.3654
    17.7583
    21.3947
    18.5210
    29.5401
    26.6594
    24.6882
    22.7054
    21.0642
    18.8158
    23.1002
    24.3138
    28.9888
    31.2245
    28.7894
    35.6254
    29.3303
    30.9490
    26.8737
    29.1554
    25.2542
    27.8144
    25.8166
    25.1644
    26.8382
    28.8849
    27.4446
    28.1824
    30.3657
    28.0334
    24.6213
    22.0525
    20.7427
    24.1055
    28.5889
    31.9616
    27.4306
    21.6416
    27.0623
    24.1371
    25.9539
    25.6400
    28.7321
    28.7250
    29.0070
    25.0956
    30.5710
    30.8146
    32.7058
    27.5627
    31.2273
    28.6839
    32.5782
    26.3091
    28.2445
    26.8469
    28.2951
    25.3453
    25.1312
    30.5194
    30.6306
    33.0282
    28.2513
    29.8435
    29.2187
    31.2749
    31.1657
    27.9350
    24.5394
    23.1022
    23.4885
    18.1227
    23.6721
    21.2730
    23.9872
    26.8945
    25.9433
    28.8775
    24.4489
    27.4325
    23.6983
    22.8341
    24.4135
    23.9685
    25.0684
    25.9030
    21.5915
    33.8151
    26.0548
    28.8235
    30.0822
    29.4637
    27.6461
    31.5846
    29.5743
    30.0750
    25.6268
    27.1216
    30.0215
    26.8546
    28.5342
    28.0829
    32.9267
    31.3114
    27.3328
    29.1774
    28.7007
    27.5973
    28.2804
    28.8577
    22.5730
    19.0989
    21.9111
    28.5528
    28.4352
    24.6919
    27.6360
    19.7603
    21.5236
    16.9474
    20.9753
    20.9272
    20.6009
    20.5311
    20.8304
    19.8094
    18.3133
    18.9076
    20.8037
    25.7189
    17.4563
    23.1290
    24.4373
    21.7704
    20.4222
    20.7319
    24.1751
    18.8802
    22.0172
    19.1622
    21.2395
    17.3489
    24.8237
    25.2074
    24.0151
    19.9446
    19.3955
    20.1211
    28.7606
    20.5506
    16.7334
    16.8340
    15.6890
    21.3508
    13.0919
    14.2742
    16.4523
    19.7180
    23.3065
    23.5892
    24.2136
    22.8686
    22.2140
    22.8214
    25.9717
    21.9443
    23.9946
    21.8556
    22.7411
    22.6488
    21.7163
    20.9038
    23.7284
    20.9190
    17.5240
    24.2842
    22.8704
    27.4249
    27.3310
    19.7249
    22.4964
    22.0532
    25.5057
    24.6003
    23.0056
    23.4372
    25.7808
    29.3206
    23.7572
    26.6171
    26.1316
    27.9604
    25.4172
    23.6693
    21.2925
    21.5129
    18.1600
    22.9839
    22.3189
    26.5436
    21.9635
    20.3628
    20.0733
    24.2947
    23.2461
    25.4706
    22.4876
    26.9126
    28.4510
    27.9158
    22.0245
    29.0636
    32.3068
    27.5225
    25.1096
    27.1961
    26.1813
    22.1777
    22.1223
    21.4258
    26.1126
    30.2628
    28.0759
    24.4294
    22.9889
    28.1649
    24.3690
    24.5470
    25.2987
    26.6131
    22.5987
    23.9021
    25.3378
    26.8767
    26.4784
    24.6415
    30.9049
    24.7112
    24.2205
    26.1056
    27.7586
    28.6261
    24.3548
    30.8368
    24.3021
    27.2477
    27.4073
    27.0164
    23.3870
    19.0933
    21.9809
    23.1275
    24.5811
    25.7633
    24.5047
    24.9738
    26.3502
    23.0315
    22.9581
    24.9243
    23.2160
    23.6896
    23.6337
    24.0598
    21.5998
    22.3561
    22.4642
    21.3651
    20.1665
    26.0842
    25.0833
    24.4248
    22.2934
    26.9749
    20.8435
    22.8090
    24.1119
    26.1981
    23.2937
    24.4172
    23.8392
    26.9550
    20.2947
    21.5051
    27.1742
    22.9049
    27.3987
    29.2702
    31.0732
    26.4600
    25.5409
    28.1462
    20.2114
    23.4930
    25.2304
    28.2424
    26.5245
    23.6458
    25.4941
    15.5284
    16.1699
    17.6814
    25.6821
    25.7618
    14.4187
    16.1927
    19.2623
    23.7352
    24.0967
    25.6383
    24.0357
    25.5390
    26.5399
    22.3367
    24.8654
    24.1354
    29.0785
    28.3000
    24.9410
    28.1621
    29.0927
    20.8073
    20.7799
    19.4151
    18.6213
    20.8652
    19.2840
    18.8458
    18.2073
    17.6638
    21.8800
    17.2285
    20.9100
    26.5306
    16.6866
    21.5759
    24.0624
    25.0180
    25.1435
    31.1342
    30.8562
    30.6779
    22.7535
    21.1463
    21.9616
    26.0773
    28.9847
    22.7262
    24.8303
    29.6055
    23.0542
    25.0368
    29.6364
    22.3854
    24.0032
    22.4785
    19.6320
    25.7775
    19.3611
    18.4719
    19.8055
    22.8738
    24.1509
    25.6309
    19.9393
    23.0221
    19.9635
    18.9698
    18.4432
    21.4460
    23.0664
    27.5628
    21.7218
    31.9091
    24.3515
    31.1788
    28.3777
    27.9634
    21.0624
    22.6487
    32.5226
    29.7362
    27.0127
    25.8081
    26.4074
    29.2654
    31.7498
    27.9950
    23.4059
    32.6821
    27.4357
    22.7992
    28.1656
    27.6467
    25.3385
    30.2820
    31.5585
    29.0378
    26.6527
    28.7417
    28.2381
    30.8109
    35.4007
    29.3156
    28.9710
    26.9333
    24.4905
    26.2306
    25.4304
    25.7987
    22.8266
    22.7940
    21.0597
    25.8573
    20.5911
    26.2129
    27.8859
    25.1563
    25.6704
    26.3139
    30.2577
    29.0574
    28.4340
    29.5615
    27.5177
    25.2860
    36.1585
    30.1265
    27.2237
    26.7023
    29.2367
    30.1378
    26.2827
    27.8270
    30.3712
    28.7711
    22.5597
    22.3604
    26.3249
    28.6124
    27.3527
    30.3269
    31.0270
    30.7930
    30.9354
    36.6877
    28.3576
    37.8195
    36.6863
    26.6239
    25.8616
    30.3283
    32.6628
    31.9289
    27.5018
    29.2134
    27.1186
    28.3325
    24.2859
    28.5977
    32.5366
    32.7737
    32.0202
    32.1042
    30.4897
    31.3851
    26.3704
    28.9543
    30.6831
    35.0821
    27.3760
    25.0368
    20.6228
    21.4085
    19.6416
    22.4455
    21.7801
    22.4949
    23.2660
    21.7964
    22.8570
    21.0788
    22.7173
    20.5869
    21.8656
    20.2689
    20.0742
    21.7283
    22.3381
    25.4375
    22.5263
    19.2172
    16.5429
    19.4506
    20.2949
    21.6554
    20.6105
    18.8058
    17.8814
    24.1998
    19.8115
    18.5457
    20.4482
    21.9183
    24.4987
    16.7746
    21.4287
    25.4077
    23.5008
    21.6081
    20.4328
    18.9013
    22.3714
    24.5182
    24.2715
    22.4003
    25.1526
    22.6135
    22.6910
    17.5408
    21.5373
    23.0210
    21.9954
    21.6107
    21.0514
    25.2783
    18.9058
    23.8974
    19.7868
    20.4354
    30.1583
    25.2347
    27.4155
    29.6195
    28.0965
    27.4864
    31.9342
    24.4920
    31.6918
    28.3256
    30.7403
    36.5153
    31.1291
    29.7752
    28.1414
    29.0049
    29.2942
    28.4490
    33.4660
    27.9521
    20.7834
    18.3174
    19.1747
    17.3378
    15.7631
    18.1444
    19.9914
    23.3005
    22.9519
    26.6493
    18.6892
    19.8659
    18.1669
    18.5428
    16.1431
    21.9026
    22.4106
    25.5342
    26.1291
    24.4620
    22.2607
    22.9543
    19.5636
    17.4053
    15.7633
    14.8497
    17.6915
    19.0606
    17.1029
    15.3115
    19.2992
    19.6035
    19.2450
    24.3005
    21.7414
    20.1642
    18.4506
    22.3485
    21.7658
    18.1830
    19.7382
    20.5321
    18.0067
    19.5019
    24.8427
    22.2787
    18.6601
    21.3414
    20.1600
    20.8405
    17.1169
    24.1365
    26.4712
    20.8962
    25.4170
    22.7945
    19.5220
    20.5804
    24.3920
    23.8640
    18.6544
    21.3452
    22.2589
    18.2287
    20.4307
    24.8677
    22.8512
    23.2345
    24.6494
    24.7394
    25.3890
    22.4530
    21.8511
    22.9767
    26.3270
    24.6433
    22.3209
    24.0075
    24.0771
    25.3488
    23.3690
    24.7092
    20.6234
    26.6283
    19.6324
    22.7937
    26.9557
    27.2691
    30.9205
    29.9897
    31.4520
    32.0451
    28.5041
    24.6003
    23.2316
    23.3516
    20.3454
    22.1651
    21.6747
    22.6678
    20.6001
    21.5072
    22.4324
    20.8888
    21.7535
    20.3617
    22.6776
    22.9539
    19.4848
    22.4233
    29.0029
    25.8240
    27.5907
    28.9728
    26.4776
    22.2360
    31.1775
    28.8347
    25.5856
    29.7788
    31.6601
    27.8197
    28.5628
    29.7204
    29.7540
    28.2773
    25.9780
    30.1817
    30.4283
    27.8963
    29.9248
    26.5807
    25.4694
    28.9677
    27.3955
    26.7760
    30.3516
    28.4038
    27.0664
    26.5497
    28.4972
    26.8196
    30.2598
    25.5765
    28.1330
    25.5407
    21.1197
    30.2005
    22.9014
    20.3599
    20.1608
    19.6675
    28.4092
    20.6831
    19.8076
    23.5950
    23.3335
    28.9223
    28.4120
    24.5883
    27.9100
    26.9930
    29.0495
    30.5043
    31.9629
    24.7173
    23.4401
    25.0551
    23.8813
    25.4681
    25.9969
    26.7212
    24.9177
    26.5478
    27.8142
    25.0686
    29.0369
    26.7322
    26.3977
    31.3765
    29.0890
    28.1466
    32.4440
    28.4641
    27.6364
    27.1141
    27.9209
    27.1607
    27.8127
    31.4678
    31.1297
    31.7582
    29.4715
    29.5796
    31.6671
    32.1813
    29.7194
    32.6245
    25.5546
    24.5571
    26.9421
    31.2988
    27.9084
    29.4158
    22.0617
    28.1475
    27.9970
    28.5011
    26.8702
    28.6948
    25.9146
    24.1572
    26.5826
    26.0462
    27.3869
    27.3023
    21.4823
    21.3864
    30.3292
    26.4267
    30.0611
    22.9438
    19.9994
    23.4603
    24.3894
    20.3428
    22.1402
    20.0943
    25.8482
    22.8164
    22.3378
    21.2189
    16.8555
    23.6746
    23.3305
    24.1418
    25.3031
    29.7791
    24.8254
    27.7558
    24.4068
    20.4879
    22.9616
    25.2913
    22.3703
    20.6714
    24.3533
    27.8794
    30.3795
    27.7343
    29.5586
    33.2582
    31.8907
    28.8459
    31.8726
    30.7085
    27.1629
    32.1672
    28.4804
    30.4921
    25.4282
    34.9719
    30.8061
    26.6024
    30.5549
    27.3930
    24.1617
    25.0285
    22.0740
    32.4626
    27.2908
    24.6275
    32.0131
    26.1138
    26.6890
    25.4520
    25.9660
    20.7074
    25.4092
    23.7983
    24.5479
    23.6896
    23.6672
    25.5131
    25.2231
    23.8553
    23.7699
    23.2364
    18.7231
    25.1834
    20.5550
    25.7937
    24.4291
    24.0504
    25.2985
    27.1254
    26.1217
    27.9487
    27.7761
    26.7848
    24.4935
    31.5048
    28.4744
    30.8102
    25.4331
    23.6914
    30.2463
    24.7798
    26.2747
    26.2099
    28.5884
    27.3190
    27.5847
    25.8411
    22.8731
    22.7656
    25.0279
    23.8949
    19.9062
    20.8278
    23.4199
    28.2702
    22.7758
    29.9485
    28.7735
    26.0267
    25.8230
    35.5336
    29.7988
    34.4949
    29.8848
    32.7125
    34.6204
    31.9311
    34.2560
    31.8576
    21.1959
    29.8472
    29.2275
    29.4224
    30.0951
    32.2178
    30.9787
    26.8428
    31.2373
    29.6124
    30.1986
    30.1862
    32.7227
    29.1485
    30.5936
    32.2520
    25.3291
    30.0653
    27.4971
    24.3648
    26.0763
    26.8867
    29.4038
    37.2148
    30.7267
    33.3323
    31.6548
    27.9363
    32.2509
    27.6247
    32.0320
    29.1787
    21.5628
    21.0018
    27.3662
    29.7068
    27.2578
    24.3358
    28.0875
    32.3025
    30.4587
    27.5585
    25.9893
    24.9677
    26.1322
    24.3540
    25.2806
    22.8829
    29.6119
    25.6546
    24.6339
    27.1095
    33.0344
    29.1268
    31.1366
    30.3227
    30.1373
    32.1431
    28.3782
    31.1505
    30.1350
    30.2117
    26.1347
    29.7149
    26.4993
    23.3272
    30.1052
    24.4500
    24.5055
    31.9606
    33.2416
    33.6551
    26.8700
    27.2889
    27.4643
    25.2419
    24.3444
    24.3103
    23.2688
    23.7218
    20.7224
    26.3123
    25.3721
    25.8657
    22.5271
    22.5557
    22.5647
    20.9048
    19.6260
    20.9285
    21.3684
    23.3199
    19.5496
    24.7921
    19.9983
    23.7072
    24.3221
    25.8936
    23.7703
    24.5658
    24.5400
    20.3474
    22.0667
    24.5040
    21.3154
    28.5858
    26.2044
    24.3207
    24.8411
    19.5263
    25.4423
    22.5922
    22.1978
    26.1946
    22.7440
    24.4100
    22.2318
    22.3941
    29.4393
    27.2301
    26.5456
    23.4922
    23.7659
    24.2370
    22.9931
    22.8422
    26.2436
    25.7272
    26.9674
    23.8709
    23.4448
    21.1288
    21.5168
    20.6903
    22.1568
    21.1189
    22.7825
    23.2649
    23.4201
    27.3145
    22.6199
    25.2402
    24.7772
    26.2799
    27.0403
    26.7252
    23.7806
    24.6175
    25.9241
    24.7645
    24.5899
    29.2933
    25.2303
    29.7261
    27.2478
    30.4298
    34.9007
    32.8847
    24.1789
    26.1624
    26.3930
    29.2692
    27.6430
    30.4326
    29.0752
    27.1086
    23.9955
    21.8447
    21.4463
    23.5741
    28.1302
    24.9629
    25.9432
    24.1936
    22.9025
    25.3202
    22.6079
    19.7051
    19.4119
    22.9715
    25.1718
    24.5793
    25.6766
    29.6381
    22.6046
    25.4701
    21.9286
    25.5595
    27.2160
    26.6377
    27.8593
    26.3248
    29.0247
    24.5493
    25.4032
    24.9280
    21.6124
    22.6005
    23.8415
    26.4001
    22.7705
    23.3803
    24.9159
    22.7694
    21.2535
    26.1527
    30.8853
    26.9336
    29.8738
    30.0413
    31.2259
    31.3296
    36.0961
    29.3061
    29.9619
    27.2879
    25.1191
    21.0104
    23.1235
    24.3948
    26.4996
    26.5769
    25.1220
    25.5379
    24.4786
    25.3038
    25.5166
    26.0379
    23.1601
    24.3303
    21.4832
    23.0270
    21.9787
    23.2715
    22.7418
    28.9341
    26.9377
    23.7450
    24.9960
    22.6873
    24.2684
    30.5376
    35.3207
    36.8750
    34.4903
    31.6208
    33.1790
    34.8232
    25.7848
    26.1107
    27.5077
    17.6257
    17.9878
    20.3869
    27.5915
    22.9380
    22.8981
    23.5372
    23.5160
    23.1816
    23.4819
    24.0336
    23.1986
    29.0673
    27.1438
    30.7965
    26.6744
    27.0254
    30.3032
    29.4562
    25.1833
    25.9748
    24.5064
    26.2496
    25.6995
    29.0927
    29.5034
    24.5449
    27.9873
    28.3015
    24.4457
    22.9979
    26.7274
    27.1740
    26.0349
    29.3221
    28.0724
    24.9170
    27.0259
    25.3452
    21.0659
    22.1992
    23.3025
    20.9696
    19.4885
    17.4135
    17.8401
    21.9924
    16.3128
    17.9405
    21.4825
    21.4743
    19.4283
    24.4817
    23.2952
    21.6848
    21.4039
    18.3918
    20.0007
    21.1739
    20.4516
    17.2709
    19.6991
    20.2281
    17.9525
    19.4130
    18.4542
    19.0716
    18.8920
    15.6968
    13.3310
    15.5692
    13.3542
    17.3305
    18.9706
    24.0168
    20.5290
    15.8671
    17.1861
    19.3613
    21.6807
    18.7955
    20.9555
    17.0706
    22.1404
    18.5548
    20.2173
    21.5187
    17.4364
    20.8321
    17.8751
    17.0740
    19.1981
    22.9765
    23.4417
    23.5658
    24.4872
    20.0255
    23.5467
    20.1931
    20.5729
    23.0297
    20.7583
    26.4702
    23.8158
    22.5966
    22.7174
    21.9649
    20.9240
    20.1980
    19.2119
    21.0194
    21.5370
    22.4410
    25.4404
    20.0854
    21.5548
    20.9726
    26.2714
    22.4305
    18.0811
    20.4569
    21.6437
    20.6120
    19.2338
    21.5671
    21.3975
    23.8858
    21.1112
    22.1678
    24.6300
    23.4940
    22.8835
    28.7284
    24.8023
    20.0965
    24.2792
    24.3037
    24.2552
    25.0127
    24.4274
    22.8451
    22.8151
    24.0591
    23.0690
    27.2203
    27.4224
    22.6134
    25.4699
    25.0490
    24.1639
    21.9807
    22.7731
    22.8357
    23.4126
    24.5487
    26.3425
    20.7635
    22.2003
    19.2776
    22.6306
    19.3528
    22.0923
    22.9638
    22.7864
    20.6969
    23.0895
    21.7187
    23.4655
    24.1930
    21.8410
    23.2350
    28.8280
    25.6631
    26.2307
    23.9848
    26.0777
    23.7108
    25.4254
    25.2093
    25.6640
    25.9965
    24.4364
    23.7900
    23.2444
    30.0576
    23.3780
    22.5362
    23.8555
    25.7097
    21.1242
    27.0360
    23.8842
    28.1481
    25.7582
    20.4058
    24.9489
    22.9678
    23.3238
    26.1672
    22.9247
    25.0554
    23.4990
    24.8713
    24.8170
    26.8804
    26.4907
    29.8008
    28.2092
    29.6437
    30.0809
    24.3478
    21.4211
    27.0376
    24.6593
    25.1684
    21.8510
    23.1540
    28.0133
    22.5283
    24.5241
    22.1976
    24.5094
    27.6634
    24.7076
    23.4134
    24.9297
    23.8201
    24.8670
    26.2372
    26.9102
    23.1204
    24.1237
    23.4962
    24.9097
    28.1624
    26.9057
    27.7821
    30.8063
    30.8079
    32.7909
    33.8832
    33.2905
    33.3843
    34.4173
    33.1980
    39.2267
    31.5082
    30.1167
    27.6653
    27.4165
    24.8825
    23.6647
    24.1297
    27.0433
    26.4809
    24.8886
    25.2755
    23.1799
    25.4459
    29.8293
    29.3995
    25.3899
    26.6969
    27.2538
    26.3290
    26.5438
    29.5264
    31.9821
    27.3923
    27.5962
    27.8824
    24.9925
    28.4493
    30.5348
    29.5176
    28.5053
    30.2893
    32.2690
    28.0705
    31.6198
    32.6026
    32.2718
    31.8041
    29.2130
    28.6724
    30.1759
    28.3575
    28.4212
    29.1958
    29.1171
    28.9550
    30.7491
    33.3532
    29.3444
    29.2256
    30.3974
    29.4937
    29.2150
    26.5992
    29.4675
    24.2142
    24.5103
    28.0439
    27.6257
    31.5786
    32.3162
    30.4701
    32.5217
    30.5715
    30.1720
    30.3280
    29.4721
    30.9180
    32.2766
    32.8332
    28.5948
    28.5855
    27.0288
    29.7713
    29.2497
    29.2424
    29.4255
    30.4339
    31.2422
    28.7446
    30.7294
    25.7606
    32.1000
    28.7200
    28.2393
    32.3255
    28.0961
    28.3398
    27.1187
    27.9886
    30.3147
    30.9344
    29.1528
    29.7677
    27.3567
    29.1759
    29.3980
    29.2602
    29.1565
    28.6885
    29.4947
    31.5787
    30.5464
    35.0392
    31.8736
    29.5640
    29.1720
    32.7535
    30.8687
    32.5170
    31.6279
    32.2238
    32.1430
    32.2670
    33.0524
    34.3623
    32.0349
    29.6465
    34.0091
    29.7852
    26.0647
    30.8582
    30.2218
    27.8113
    32.7612
    31.7964
    32.2687
    27.0150
    26.0339
    28.7396
    28.5573
    28.0765
    25.3159
    27.5697
    29.2505
    26.2732
    28.7360
    29.1981
    27.2036
    34.0922
    40.4354
    42.5211
    42.6515
    43.6278
    35.0579
    34.3353
    33.8848
    32.6182
    33.9169
    29.6340
    33.2351
    33.2211
    30.4477
    29.6704
    28.8484
    30.1117
    28.3638
    30.6221
    26.9200
    24.1612
    27.2558
    23.3813
    24.5314
    25.7323
    30.3220
    28.2790
    27.9459
    28.2286
    31.3881
    31.1802
    32.8819
    28.8140
    23.3594
    23.7457
    25.6776
    24.5733
    26.2423
    29.0002
    28.6815
    28.8156
    24.6546
    27.3432
    31.0902
    31.0746
    30.5389
    31.4895
    25.2870
    32.4775
    24.9156
    29.6651
    25.9083
    30.3494
    30.4412
    30.6013
    32.2638
    32.3249
    30.9442
    27.9338
    32.9049
    34.2701
    33.1861
    35.2108
    35.9670
    41.1586
    35.7609
    31.5113
    32.6623
    28.7695
    35.1204
    30.4408
    32.2912
    30.7925
    31.0289
    29.2803
    33.5733
    32.5179
    35.1195
    33.5932
    33.1793
    34.5220
    32.7232
    33.5913
    33.3367
    34.0485
    34.6585
    34.8339
    31.7928
    35.3702
    30.8258
    29.5088
    30.5166
    31.1532
    29.5325
    30.1848
    32.9265
    29.6994
    31.6496
    30.3850
    28.8800
    30.1310
    29.9693
    27.9255
    28.4519
    29.8363
    31.4069
    29.0540
    30.8335
    31.4935
    29.9832
    30.2132
    31.3268
    28.4145
    28.5029
    30.3843
    28.4084
    30.5699
    30.5941
    29.8193
    29.7426
    32.6495
    34.0879
    30.3513
    29.3758
    28.8445
    31.5758
    29.4826
    31.3155
    29.5870
    29.9147
    31.1539
    29.5286
    27.4283
    31.4138
    32.1891
    31.7811
    26.6342
    27.8794
    28.5498
    30.4392
    29.5488
    29.6676
    25.2581
    28.7119
    29.5600
    31.6964
    33.5504
    32.3920
    35.0935
    28.6863
    33.5641
    32.3523
    29.8876
    26.4200
    31.6787
    30.7650
    29.5037
    31.1641
    28.7716
    28.1519
    26.2701
    30.9059
    33.2991
    29.9920
    28.4092
    24.7616
    26.8008
    29.6264
    28.7506
    22.3608
    22.8564
    26.2430
    25.6868
    27.9073
    25.8751
    23.2440
    25.8225
    26.8138
    27.1122
    25.4917
    29.3234
    28.1897
    26.4435
    24.2570
    23.4658
    24.5655
    24.2537
    27.4568
    27.6529
    26.3634
    31.6658
    29.9877
    28.6835
    27.5288
    23.5702
    27.0714
    25.0240
    24.0474
    26.2950
    26.9310
    23.3920
    24.0984
    28.2042
    29.0860
    33.5962
    31.0060
    29.1502
    28.7068
    25.4697
    24.4608
    28.1308
    28.0218
    30.5644
    28.6815
    24.7006
    26.1455
    27.1642
    26.7482
    27.6517
    26.4002
    27.4280
    32.4398
    28.0360
    30.1152
    28.1942
    26.5786
    29.8013
    34.1686
    29.1406
    27.0118
    30.5089
    29.6982
    31.8807
    26.9927
    26.1183
    30.4800
    28.8035
    29.0851
    28.4704
    25.1645
    29.7353
    28.8264
    34.9356
    29.4701
    27.1676
    28.0664
    26.6408
    25.5844
    28.7666
    29.8642
    26.3251
    25.3633
    24.6818
    25.4532
    24.9015
    22.6679
    28.9414
    26.0129
    28.5384
    30.7154
    26.8353
    27.2960
    28.9951
    28.3533
    27.1760
    29.1042
    29.0786
    26.0641
    30.3818
    26.5615
    29.6523
    30.3972
    21.3415
    21.9116
    26.9567
    30.0732
    28.6444
    29.4272
    28.8310
    28.4987
    29.7913
    32.5127
    29.9080
    29.4509
    27.5447
    28.2932
    27.1674
    26.7769
    23.9493
    26.5009
    24.8281
    27.9308
    25.6746
    23.6481
    26.9509
    25.9167
    28.6793
    34.3448
    22.2003
    24.6839
    25.4421
    26.0548
    27.2518
    28.3863
    23.7280
    30.4764
    28.7199
    28.8695
    30.0576
    26.0061
    27.5685
    28.9618
    28.9505
    28.4564
    29.5643
    25.1084
    22.2637
    20.9424
    23.8589
    23.8219
    23.4190
    25.3955
    24.7057
    24.5972
    25.1298
    28.3174
    27.0836
    24.5768
    24.3563
    24.9498
    26.7660
    21.9351
    25.6656
    28.7196
    28.0423
    27.7417
    24.7131
    26.3052
    27.2755
    24.8889
    27.4324
    25.9937
    23.0062
    22.0247
    24.3339
    25.4822
    25.7459
    26.6124
    29.1541
    25.3207
    33.1876
    32.7600
    32.0532
    27.2826
    29.6432
    24.9306
    24.8643
    23.6554
    26.1789
    29.9150
    29.5991
    28.4207
    30.2397
    28.0804
    26.0675
    25.6670
    25.6160
    29.7842
    29.7658
    31.9271
    33.5761
    29.1813
    27.3854
    33.6547
    33.0204
    26.4346
    28.2384
    30.7317
    24.7061
    29.9602
    28.1498
    30.0373
    26.0858
    27.8732
    28.6678
    31.7684
    31.2359
    27.9211
    30.2710
    27.5729
    27.9538
    27.0520
    22.3129
    23.8669
    22.7491
    24.1473
    24.6411
    21.8265
    27.2003
    25.6538
    27.7479
    27.6534
    30.3740
    29.1695
    23.2060
    27.1573
    27.0088
    26.1959
    26.8445
    27.7891
    30.3258
    26.5249
    25.4365
    27.7473
    23.6239
    25.2126
    24.4268
    24.2912
    26.7774
    24.5839
    25.6641
    22.5676
    24.7491
    25.4520
    25.3303
    26.3494
    26.4668
    22.9122
    24.8081
    27.9640
    27.0587
    23.7860
    25.7646
    26.3778
    25.7524
    27.8156
    28.5659
    31.3430
    27.1067
    29.3296
    32.8488
    28.1673
    25.9065
    27.8563
    25.6654
    25.2714
    21.3543
    25.6090
    26.0456
    23.4043
    24.3799
    24.2355
    27.2371
    25.7017
    28.5450
    27.0051
    25.3677
    28.2335
    28.5475
    28.6419
    26.5357
    28.1081
    26.2907
    28.2131
    28.2763
    25.6533
    23.6886
    27.0625
    23.5488
    33.8294
    30.3396
    31.3985
    37.2511
    32.3601
    35.8161
    36.2091
    31.4724
    33.9346
    34.2097
    33.7760
    33.5305
    35.8601
    34.6438
    24.6700
    26.4860
    25.9422
    30.0099
    28.0840
    31.2801
    31.3329
    26.3108
    25.6511
    28.1511
    27.3752
    29.9452
    29.8705
    30.6773
    29.8875
    22.5054
    24.0244
    27.9706
    25.7139
    27.1434
    25.2153
    23.5996
    26.4865
    25.8428
    24.6413
    27.5554
    23.8285
    30.0685
    30.7463
    24.9366
    23.4529
    29.2053
    26.6202
    25.2589
    21.9895
    20.7896
    16.2290
    29.2175
    24.2126
    24.9880
    23.5438
    24.2313
    19.8708
    25.3071
    20.5451
    19.0868
    18.3386
    20.2230
    17.0355
    21.2926
    20.5778
    20.7718
    16.2047
    19.6701
    19.2570
    24.0060
    23.8423
    22.5637
    25.6492
    22.9955
    25.3417
    26.6277
    22.7298
    21.6966
    27.0801
    24.4471
    28.1306
    28.6496
    28.3620
    33.3851
    32.6887
    29.1531
    32.1469
    30.6487
    24.5551
    26.0418
    29.9876
    30.5765
    30.0243
    26.2728
    25.4885
    28.9704
    22.3516
    29.3221
    28.7286
    30.4525
    31.6562
    25.5192
    27.9414
    25.2088
    25.6475
    30.1242
    28.2073
    27.1114
    29.5385
    27.1727
    31.8075
    28.9379
    23.9101
    30.6380
    33.8249
    36.5087
    34.1241
    34.1843
    34.3472
    34.0983
    35.4556
    32.3522
    30.6625
    28.0325
    28.0430
    28.5190
    26.2619
    29.1364
    26.5423
    33.1822
    28.4879
    29.0704
    33.1496
    32.1615
    33.7571
    35.6332
    40.5427
    36.7768
    36.6460
    35.3086
    30.8672
    30.5572
    25.7392
    29.5595
    28.0615
    30.2299
    27.2024
    25.9137
    29.4606
    29.1292
    26.3275
    27.0047
    25.6988
    27.5837
    28.2031
    26.0625
    28.5990
    27.7875
    24.8496
    24.3183
    26.2601
    29.4160
    34.2168
    28.8228
    25.1228
    28.1585
    26.8817
    23.9947
    25.2417
    22.9842
    26.9801
    19.5553
    20.8612
    24.1747
    30.4668
    24.7211
    22.3587
    25.8815
    26.3995
    27.0750
    23.8534
    23.7334
    23.1613
    22.4622
    24.8640
    25.1327
    25.9419
    22.5353
