# Supplementary material for: Mechanistic models of asymmetric hand-over-hand translocation and nucleosome navigation by CMG helicase
Source: Nat Commun. 2025 Nov 21;16:10304. doi: 10.1038/s41467-025-65232-x (PMC12639105; doi:10.1038/s41467-025-65232-x)
Supplement: Supplementary file 18 — Source data [file 41467_2025_65232_MOESM18_ESM.zip › SourceData/SourceData/Fig3G/polyAT/mindist_lagging_and_loop_traj009.dat]

# Distance
    23.8310
    25.2535
    25.1292
    25.4612
    26.2421
    22.4602
    21.3729
    26.4590
    23.2288
    23.4772
    24.6585
    24.4640
    24.7570
    28.2117
    24.6986
    25.6905
    26.1246
    22.3123
    24.3206
    23.8170
    21.0429
    22.6175
    22.8455
    21.2647
    25.4242
    23.5036
    21.6441
    25.1230
    26.4027
    24.2475
    23.6187
    21.6202
    21.3026
    22.7483
    25.1197
    25.7936
    21.5737
    24.1558
    23.8138
    21.8914
    20.5660
    26.5942
    23.4153
    22.9669
    25.0726
    23.6264
    22.7265
    23.3902
    22.4065
    19.9208
    22.9784
    21.0513
    20.3407
    22.6357
    23.8192
    29.9589
    24.6884
    27.5090
    24.4917
    24.6519
    30.8091
    24.4571
    23.0719
    25.5800
    27.9173
    29.5850
    26.9656
    27.8951
    25.5416
    26.7446
    25.2948
    27.6353
    27.7029
    25.7244
    23.0161
    25.1251
    22.0878
    26.4655
    27.3689
    24.3292
    29.1310
    28.0960
    25.2630
    21.8477
    23.0652
    22.1468
    22.1715
    24.9928
    25.9603
    26.8219
    33.1714
    28.3807
    27.8261
    28.0844
    29.1527
    27.9333
    24.4618
    21.3812
    25.8872
    25.2104
    30.7384
    26.8985
    25.8715
    29.3130
    25.2669
    24.7085
    28.2168
    25.8593
    23.0264
    25.6402
    27.2854
    29.3576
    34.6687
    34.3593
    28.3436
    32.4653
    33.5417
    29.1993
    31.3653
    26.9304
    28.9987
    30.6183
    29.6669
    26.4607
    25.6940
    26.9085
    25.0909
    28.0192
    31.7318
    29.8761
    25.3078
    27.4631
    25.7709
    25.0900
    24.9819
    27.3724
    23.3570
    26.8441
    25.5639
    28.0721
    27.4393
    24.6477
    26.5622
    27.0403
    26.3971
    28.6519
    28.7971
    29.4967
    27.4520
    25.6834
    22.7044
    22.7522
    27.9580
    28.0543
    24.6728
    28.1461
    31.6842
    27.1843
    30.3475
    28.7175
    29.4851
    28.8164
    26.7438
    28.7331
    29.0023
    36.9511
    35.7311
    28.8791
    33.2169
    28.3427
    22.3200
    19.8696
    18.9090
    20.2960
    24.3229
    22.6796
    21.6608
    25.2050
    23.1045
    23.8340
    23.7662
    26.5949
    21.8349
    20.8261
    25.9519
    21.7409
    23.0158
    23.2434
    23.8221
    25.0803
    25.8431
    21.7909
    24.9714
    27.1912
    26.5371
    28.2640
    29.2528
    26.6783
    23.0470
    21.2183
    23.6860
    23.8705
    25.2637
    24.2494
    22.4497
    24.0404
    24.2667
    25.0526
    25.5435
    22.2828
    26.2177
    24.0311
    30.0775
    31.4605
    32.3559
    31.7478
    32.7236
    31.7555
    32.5365
    30.2677
    32.4296
    30.2960
    30.8847
    33.0537
    33.1116
    30.2231
    35.1418
    31.9394
    31.9878
    31.0311
    29.2277
    31.8287
    30.7481
    32.1920
    30.3976
    31.9215
    29.4387
    30.4455
    30.5864
    28.0749
    28.9321
    26.3354
    28.5515
    31.6028
    30.7700
    30.7409
    34.0687
    29.3540
    32.9448
    32.4958
    30.4442
    31.3097
    32.0850
    34.3047
    33.4010
    32.4919
    34.4258
    35.7714
    34.7827
    33.5174
    31.4418
    33.2186
    30.1315
    31.8823
    31.2744
    31.0981
    30.1319
    34.0868
    33.9159
    29.3869
    33.9252
    32.5114
    31.7438
    32.5145
    32.6525
    32.6896
    32.0067
    34.2173
    29.3244
    31.9957
    33.0992
    34.6894
    35.0806
    32.5562
    31.3220
    29.1564
    25.1977
    29.7811
    29.7861
    29.8888
    25.0953
    30.6096
    33.7784
    29.1811
    29.6644
    31.7503
    31.2683
    29.1850
    28.8754
    29.0595
    33.1905
    31.9612
    33.6451
    30.0315
    30.2190
    28.8554
    29.1319
    31.2901
    31.9236
    29.8277
    35.9691
    32.0036
    32.8906
    30.0463
    30.8092
    34.0531
    31.7340
    27.9479
    27.4049
    27.2291
    30.1948
    31.9293
    30.3352
    33.7822
    30.2159
    28.5497
    29.4507
    31.4430
    29.7140
    31.3892
    33.0747
    30.5308
    30.8621
    26.5906
    26.6692
    27.8265
    31.9355
    30.7843
    29.2098
    27.2300
    27.5659
    29.8468
    28.4663
    28.2173
    27.8380
    27.5565
    27.7054
    25.0022
    27.0042
    25.7862
    26.4243
    27.5716
    26.7013
    26.2189
    28.5055
    28.3635
    26.8230
    28.9820
    24.4067
    28.7847
    28.5241
    31.0283
    31.2260
    30.0477
    26.0424
    30.8165
    25.6000
    27.9667
    26.6731
    27.5231
    29.3634
    28.5320
    24.6684
    29.0490
    28.0859
    30.2555
    31.1353
    25.9748
    24.6261
    27.7867
    23.4347
    25.6935
    26.0190
    29.8569
    23.7978
    25.4193
    25.5681
    26.5374
    26.5810
    24.9968
    25.9575
    25.0575
    26.5116
    25.2956
    30.0260
    29.3311
    34.7575
    31.9754
    28.3749
    27.5323
    27.3599
    29.1585
    25.3783
    24.9121
    25.9780
    27.4371
    27.5754
    28.8158
    30.1055
    28.5493
    27.5060
    22.9058
    29.9207
    25.6659
    29.0259
    24.6254
    25.6756
    25.4546
    26.8595
    25.4587
    25.5984
    28.0402
    30.2999
    28.6232
    24.8371
    27.8180
    32.7929
    32.4502
    30.7189
    29.9783
    27.0511
    27.5639
    28.4976
    28.2052
    26.6675
    26.1521
    27.5884
    26.2426
    28.0590
    26.4297
    26.3826
    26.4036
    26.7705
    28.1160
    28.1607
    31.0350
    31.4209
    29.9229
    27.7546
    27.3999
    26.2588
    26.8649
    30.5965
    29.5243
    28.4700
    28.6798
    23.5466
    25.9225
    24.2656
    26.0707
    25.9070
    25.2101
    26.9608
    25.0867
    26.3753
    28.2949
    24.7611
    26.1782
    26.9896
    24.7673
    27.4349
    25.5035
    26.9841
    29.4046
    25.1911
    27.9708
    28.8789
    33.2307
    32.7570
    33.1205
    33.3977
    26.7969
    26.4912
    20.7053
    24.6545
    26.9173
    21.4121
    23.2951
    24.3498
    25.8208
    25.1625
    26.0781
    23.8714
    26.0703
    25.7602
    24.5462
    22.4702
    25.2309
    24.1658
    28.5284
    29.2016
    30.7165
    31.9911
    31.6479
    31.5538
    29.5938
    26.3049
    27.1002
    27.4735
    27.4211
    27.2554
    28.3837
    25.9311
    24.9257
    26.8736
    27.0707
    26.0759
    24.5582
    24.5029
    25.8343
    25.2804
    23.5813
    25.2530
    22.1843
    24.2904
    24.6972
    31.2947
    25.5864
    25.4396
    26.8076
    24.6362
    27.2541
    25.7252
    28.0895
    28.1864
    26.7052
    28.0828
    27.4710
    25.7355
    25.2058
    25.0661
    27.1736
    26.3781
    24.7228
    24.7133
    27.9740
    23.9992
    25.3703
    25.9394
    25.4120
    27.2012
    25.2125
    25.7123
    25.4442
    26.3041
    25.2369
    25.7847
    29.0829
    29.8737
    27.7051
    27.8034
    31.0287
    30.0567
    29.5446
    29.9198
    29.6591
    30.8057
    28.4181
    27.7115
    28.6338
    28.4863
    27.7718
    28.2448
    29.7309
    29.6868
    32.7019
    31.2897
    28.1161
    28.0186
    30.2532
    35.3655
    35.6646
    37.8326
    38.4711
    32.8468
    31.7535
    32.2869
    30.2516
    30.8023
    29.6234
    30.3798
    29.2005
    30.9383
    29.8169
    31.2596
    31.4005
    29.8197
    30.5634
    31.6093
    28.9386
    24.0831
    29.3445
    30.9226
    30.1278
    30.0643
    28.0941
    26.5767
    28.0342
    29.7214
    25.4202
    23.8183
    23.9892
    24.8353
    24.1024
    25.9871
    27.5330
    21.9342
    26.7778
    27.8405
    23.6419
    24.2250
    25.1714
    26.3935
    23.0101
    23.9484
    26.9553
    26.6318
    24.7393
    26.3780
    28.2487
    27.0471
    29.4305
    29.3769
    29.4874
    25.8170
    27.9728
    27.7832
    27.6316
    27.7392
    31.5753
    30.8599
    27.7867
    25.8966
    27.1274
    26.1805
    27.6655
    26.7351
    25.2336
    28.3830
    29.6957
    28.9359
    27.3016
    26.2328
    32.7998
    27.4943
    30.2330
    29.6569
    26.0601
    29.0607
    27.5776
    24.6096
    24.1942
    25.9979
    25.2636
    24.2830
    25.6890
    26.3981
    27.3495
    24.1503
    25.6967
    26.5948
    26.6228
    28.7035
    30.8845
    30.9566
    26.3102
    27.2638
    26.2306
    28.6263
    25.9717
    26.2554
    27.5445
    25.6243
    26.3264
    26.9564
    27.6130
    29.6686
    27.4364
    25.0393
    28.9195
    26.1274
    24.8164
    30.0440
    29.8600
    27.6895
    27.2174
    28.7382
    30.3972
    27.8758
    25.5403
    25.6188
    28.6523
    26.8945
    27.5562
    25.1762
    27.7846
    27.0421
    27.8617
    25.8287
    23.9752
    27.9792
    25.0293
    26.8600
    25.7889
    26.9034
    25.8442
    25.4637
    31.0138
    27.3979
    27.1136
    26.1605
    30.9531
    26.2278
    25.7641
    29.0963
    27.9663
    24.9531
    28.5938
    29.6740
    29.0024
    28.5758
    26.9902
    26.3844
    28.6579
    28.6130
    23.5379
    27.5809
    28.5122
    26.8655
    24.4678
    26.1520
    24.9995
    26.4805
    29.5483
    27.8775
    26.7109
    26.0334
    27.1032
    27.7393
    28.6230
    25.9909
    25.3137
    28.4451
    27.7351
    30.8089
    31.5021
    28.6545
    30.5189
    26.6413
    30.4750
    29.3487
    25.6253
    28.6269
    24.6508
    27.1938
    26.9452
    26.8112
    29.8074
    27.0594
    24.2668
    26.9020
    23.4610
    26.3187
    27.9775
    25.3506
    25.0518
    26.8629
    24.9310
    26.6271
    31.6009
    27.1555
    31.4757
    28.7837
    28.9842
    29.7407
    28.6001
    29.4487
    26.8621
    27.6284
    28.8518
    27.8629
    24.3903
    24.0063
    27.4280
    23.8526
    27.9005
    30.4320
    26.3188
    22.2388
    21.7081
    23.7361
    25.7266
    24.2404
    31.9165
    27.9952
    28.9253
    30.7692
    27.2905
    23.0215
    20.3494
    22.7396
    23.3568
    21.1874
    24.2432
    25.0986
    24.0224
    26.5547
    27.6790
    26.0638
    28.1036
    26.6598
    28.0286
    25.5274
    27.4149
    23.1917
    25.6391
    26.0301
    23.3353
    23.8899
    26.3702
    25.6803
    26.5778
    26.1706
    24.1394
    25.2758
    25.2114
    21.1760
    27.1516
    21.9063
    19.1792
    22.2716
    22.0184
    20.3682
    25.4994
    29.5518
    22.5474
    24.9860
    23.2064
    23.2558
    19.0598
    19.6572
    21.7308
    22.5708
    20.7095
    22.4308
    21.9025
    25.5401
    24.3722
    23.7072
    24.8194
    21.8717
    25.3943
    26.0038
    26.6243
    23.4091
    24.1469
    21.8977
    24.5073
    27.2479
    28.2562
    24.0776
    26.0647
    26.0280
    26.2468
    24.9167
    25.0380
    20.6654
    22.3403
    22.5913
    26.1307
    25.0856
    23.8891
    26.6510
    24.5372
    24.8606
    25.8213
    24.7053
    21.2143
    22.5263
    24.2927
    26.3802
    25.1188
    25.3089
    25.9951
    23.9804
    24.3440
    25.1301
    26.2552
    26.8260
    23.7841
    25.9777
    22.7922
    23.5879
    28.0150
    22.0668
    22.3750
    23.9660
    23.1101
    24.3836
    31.5499
    29.5995
    33.0881
    29.8387
    23.5905
    26.4073
    27.4599
    23.4648
    25.7935
    25.3643
    25.7369
    22.5660
    23.3206
    25.8447
    23.5437
    25.6681
    25.0005
    24.6827
    23.2585
    25.8540
    24.5633
    23.1252
    26.0760
    24.2973
    22.7667
    24.1944
    22.7621
    22.7109
    22.9142
    23.3358
    24.4114
    26.2546
    24.1919
    21.7689
    23.0489
    22.9797
    23.3056
    22.8287
    24.0470
    23.0634
    21.9796
    20.7151
    22.7157
    21.6507
    22.0404
    22.7175
    22.7504
    21.2366
    24.1850
    21.1054
    21.0920
    23.6337
    23.9261
    25.6257
    25.7507
    24.4698
    23.2281
    22.1398
    23.8011
    24.9819
    22.0942
    23.0705
    21.2299
    24.4062
    24.7407
    26.7065
    24.6162
    23.4045
    28.1388
    25.1628
    25.8481
    24.0580
    23.8649
    21.5722
    22.1972
    27.1551
    25.9479
    23.2080
    26.2642
    21.4770
    24.2407
    23.9046
    25.9947
    24.8717
    22.1717
    25.3977
    23.9218
    24.7690
    27.8748
    25.7491
    25.7037
    24.4088
    24.2787
    25.7828
    21.4202
    14.0720
    15.0796
    13.1743
    14.6482
    16.9644
    19.7935
    20.5195
    15.2521
    17.6748
    14.5701
    15.4643
    13.9764
    14.2906
    12.9044
    13.2076
    14.8332
    12.4973
    15.5132
    14.0628
    18.8302
    14.8507
    17.3131
    18.4141
    17.5690
    22.1826
    15.6513
    22.1786
    26.0614
    27.6970
    20.8352
    27.4205
    26.9534
    24.8949
    21.4518
    23.4942
    26.2138
    25.9757
    26.9952
    25.2632
    33.2409
    28.4340
    31.3810
    29.2572
    26.1098
    22.4016
    26.6213
    27.7625
    23.7187
    24.1222
    23.1391
    25.7860
    24.9606
    24.0821
    26.8689
    23.4197
    27.6299
    27.1957
    22.4336
    26.7973
    19.4259
    26.3249
    19.1574
    24.6913
    24.0555
    26.2077
    26.8966
    24.2941
    26.1329
    23.0827
    20.7020
    21.2344
    24.2870
    27.4357
    25.4562
    17.2119
    29.0101
    25.7728
    23.3338
    24.3555
    20.5596
    25.6694
    19.8898
    25.2136
    23.8331
    28.3027
    26.2517
    23.8391
    27.9053
    30.0120
    27.1341
    25.9421
    24.2825
    22.5635
    24.3061
    23.8967
    22.5356
    25.7125
    27.9107
    23.3231
    24.1231
    26.2961
    27.1403
    28.8792
    27.2601
    24.2155
    24.6358
    25.9343
    28.8987
    22.0304
    20.2901
    21.0541
    26.5627
    19.3903
    25.0996
    24.2688
    24.0716
    22.3304
    24.5144
    21.1520
    23.7125
    24.7382
    24.7811
    23.7533
    26.4778
    24.8267
    24.3649
    24.9559
    22.3159
    24.3110
    23.9800
    22.5417
    23.5073
    26.3700
    28.6766
    24.2450
    29.7573
    28.4434
    22.4055
    24.0457
    22.5687
    25.2847
    24.2320
    21.7511
    24.1397
    25.1843
    21.2631
    29.2279
    19.6178
    18.3021
    19.0626
    22.4791
    24.0150
    22.0217
    25.3641
    22.0278
    25.3899
    24.9395
    28.1423
    27.0733
    23.9411
    26.6338
    28.5940
    25.0366
    26.5027
    26.4402
    23.0423
    24.7008
    26.1445
    24.2292
    29.7154
    28.6574
    26.2423
    23.8174
    22.6805
    23.7521
    25.8702
    24.8902
    26.8286
    24.9604
    27.1236
    23.9301
    23.6858
    25.6090
    22.0399
    21.6426
    19.9178
    30.1544
    23.4143
    22.6089
    27.0945
    20.6130
    24.0215
    25.9151
    25.5032
    20.6857
    25.1700
    21.5358
    25.4888
    28.5052
    18.7217
    21.4290
    18.0315
    18.2390
    16.7819
    16.2786
    17.6734
    20.0011
    20.2568
    16.1403
    14.3625
    13.4074
    11.9985
    13.9248
    16.2020
    16.8463
    13.5273
    15.8302
    18.9364
    15.0030
    21.0431
    16.4036
    13.7619
    21.8705
    20.6664
    21.7885
    17.6375
    17.7734
    23.6649
    22.1647
    19.2497
    22.2679
    21.2754
    22.5242
    26.0564
    27.1260
    27.7168
    26.0548
    23.9904
    28.8854
    25.2355
    25.9838
    28.1883
    27.9718
    27.1603
    27.0822
    24.3296
    27.5946
    29.8835
    27.5585
    27.3022
    20.5569
    25.7689
    27.3797
    23.5481
    28.4254
    25.0197
    25.5366
    23.6963
    22.8768
    22.4387
    22.6295
    26.2327
    29.3354
    27.7200
    20.4010
    23.1594
    22.9984
    19.7856
    26.5572
    24.9367
    21.7696
    20.8043
    23.8370
    25.3466
    25.7362
    26.1715
    27.7179
    22.4892
    29.7474
    31.0733
    28.5934
    27.4800
    25.1572
    29.0269
    28.6347
    24.1332
    25.4171
    26.0408
    23.2263
    24.6439
    24.0729
    25.2329
    25.5043
    21.7715
    27.2224
    26.6267
    27.0244
    27.6511
    28.2883
    26.3967
    31.1663
    26.3815
    28.7665
    30.9175
    23.3307
    25.0755
    24.9727
    22.1793
    27.2215
    26.8059
    28.8486
    30.3912
    27.3689
    26.3643
    26.6906
    30.3066
    28.3037
    28.6251
    28.4820
    20.2630
    21.8379
    17.2962
    17.6162
    12.0253
    16.7501
    22.3798
    25.7137
    24.2952
    18.1529
    18.6984
    13.7202
    12.7873
    16.9900
    13.7301
    14.1961
    11.6102
    13.3373
    12.1062
    18.0610
    15.9132
    15.5132
    18.1043
    18.3080
    16.8867
    10.6018
    18.0356
    17.0908
    18.2199
    17.6386
    16.5118
    17.2936
    15.4231
    17.6046
    21.5251
    24.1418
    25.2085
    22.0581
    24.5486
    23.2611
    26.9912
    16.1990
    20.9694
    25.6292
    18.1515
    18.0455
    15.9699
    15.8467
    21.9744
    16.9082
    18.0680
    22.3277
    16.3212
    19.1142
    23.7966
    20.1842
    19.1993
    22.6798
    16.8157
    16.3912
    18.7012
    24.9192
    21.3849
    21.9732
    23.7857
    25.6002
    25.5531
    29.7035
    29.4883
    25.2450
    25.7512
    26.8230
    24.0574
    23.5796
    30.5541
    20.8198
    23.1131
    21.6482
    20.9443
    22.1361
    19.3631
    24.1649
    27.0874
    25.5352
    24.4742
    26.4519
    25.7979
    26.5803
    20.9085
    24.1584
    21.1726
    25.6795
    21.8935
    20.4280
    27.5654
    24.8469
    25.4377
    25.3323
    21.3674
    24.0576
    24.2276
    22.4692
    23.9547
    24.2806
    22.8926
    21.9498
    25.1875
    27.2718
    29.2479
    28.7983
    22.5282
    23.7436
    25.1893
    28.8757
    22.7421
    22.7945
    21.8146
    17.9459
    22.6330
    23.3064
    26.8618
    25.0402
    27.6287
    23.4657
    22.3068
    25.5783
    25.2248
    19.2822
    22.9535
    26.3321
    24.5864
    26.7083
    23.1287
    26.5508
    28.0269
    23.9142
    24.3754
    22.1003
    22.2122
    27.2842
    21.2377
    21.9491
    25.4503
    22.5052
    22.4063
    19.9416
    23.3097
    23.2284
    26.9016
    28.4403
    26.3945
    26.2874
    23.1163
    24.7942
    22.8627
    19.9615
    24.1033
    21.9040
    19.7738
    25.2327
    21.8092
    23.9117
    17.6143
    28.6629
    28.0928
    23.8207
    17.6187
    23.7391
    25.3291
    27.3131
    22.3933
    19.8603
    25.8200
    25.4471
    27.8825
    31.4072
    24.2150
    23.5609
    22.7657
    21.1912
    23.6844
    26.4604
    30.1364
    21.4663
    25.6434
    25.1446
    22.6009
    25.9831
    28.5565
    25.1800
    27.0770
    24.8913
    27.9642
    27.2518
    24.7476
    30.0660
    23.4221
    26.7460
    30.4595
    28.3096
    23.4955
    24.8815
    28.3467
    34.4628
    28.1081
    27.0176
    26.0908
    25.0618
    22.7114
    24.8209
    29.9027
    28.8268
    26.1629
    25.7538
    25.2442
    26.7482
    30.3750
    29.1518
    25.0626
    22.3884
    21.3223
    24.1412
    27.9251
    25.2108
    25.3044
    22.8860
    28.1204
    26.7777
    26.5576
    23.5778
    26.5435
    23.5359
    27.2246
    24.2369
    25.0794
    28.2530
    25.9780
    25.4276
    21.1205
    26.9018
    20.3374
    28.3702
    23.3010
    24.1713
    26.8489
    28.5988
    22.6247
    27.8171
    25.0737
    25.7021
    23.4361
    30.6030
    30.7959
    26.0556
    23.3897
    22.7396
    28.3513
    25.8454
    28.2191
    27.4621
    27.1130
    28.2444
    22.2369
    25.8067
    21.9575
    25.6603
    27.0228
    26.5125
    23.3196
    28.1368
    26.2079
    29.2863
    27.9018
    24.4386
    27.7510
    27.3772
    24.2871
    28.9859
    27.4293
    26.6828
    27.9928
    29.1351
    24.7441
    27.3473
    25.2451
    26.0051
    28.1339
    26.5790
    27.5225
    27.2294
    28.9751
    27.2981
    25.3256
    26.8232
    26.9297
    26.9046
    25.4545
    25.7119
    24.8862
    24.0760
    24.8190
    21.9315
    28.1976
    26.4113
    27.8752
    29.9868
    24.0559
    23.3232
    28.2200
    28.2238
    25.1252
    24.9966
    30.8071
    29.0781
    32.1248
    28.4557
    32.0161
    28.2394
    30.3042
    24.1708
    24.4314
    23.4721
    26.0466
    25.7414
    24.4923
    23.6690
    26.3592
    31.7049
    31.4820
    29.2903
    28.8366
    26.9865
    27.3339
    27.4154
    28.6276
    26.7406
    28.5278
    24.9209
    23.2098
    22.8046
    24.6531
    27.5864
    28.0234
    22.1348
    27.4457
    22.8325
    26.0243
    26.4795
    26.4797
    26.3961
    28.0017
    21.1528
    24.1601
    28.6924
    22.8452
    18.4777
    24.1937
    27.3680
    24.3772
    25.3703
    28.4905
    27.4515
    26.2830
    25.7925
    28.4582
    27.6659
    27.3232
    31.2114
    33.4481
    25.4960
    23.2201
    29.5277
    29.0195
    27.9584
    26.1065
    26.6006
    28.2474
    34.6045
    33.7206
    24.2679
    28.5675
    28.4991
    28.4027
    28.5368
    30.7510
    24.4029
    22.1788
    27.2877
    23.4907
    24.9396
    23.2026
    23.0609
    25.0006
    27.5629
    27.0606
    32.6906
    31.4355
    24.7617
    29.4974
    24.1095
    26.1855
    26.5471
    29.4437
    21.5095
    27.6096
    23.2445
    25.9686
    26.0177
    24.0454
    26.1457
    25.4593
    24.0173
    21.7355
    26.5678
    24.7222
    23.5267
    24.9330
    24.4928
    25.0462
    24.9071
    25.7875
    28.8825
    26.2593
    24.5420
    25.9331
    21.3093
    26.5114
    29.2191
    25.3617
    29.0344
    27.1296
    26.6883
    22.2844
    26.2038
    25.8132
    26.8323
    23.1625
    25.6094
    25.6750
    25.3069
    23.8218
    28.1590
    27.7625
    26.3699
    29.1666
    29.6745
    29.3326
    30.0360
    26.8390
    30.8074
    28.0648
    30.1882
    26.4001
    27.2765
    30.1574
    23.6053
    27.4481
    23.8507
    22.3602
    28.5848
    21.7999
    24.5574
    23.9044
    17.3564
    24.6358
    20.5830
    23.5167
    26.1691
    21.5040
    22.9367
    21.5109
    22.5764
    24.7247
    25.4682
    20.5269
    23.7972
    27.6518
    29.7347
    20.3130
    25.0488
    19.9593
    21.3776
    22.0806
    25.6355
    29.1774
    21.3596
    22.1270
    28.5061
    25.1976
    26.7654
    22.9239
    27.7896
    25.5996
    24.2852
    20.9535
    22.9831
    18.3666
    25.3506
    22.6984
    26.3954
    25.3415
    24.4570
    22.9393
    29.8783
    25.2492
    24.9934
    22.2838
    21.7867
    19.6556
    19.7842
    23.2099
    26.0120
    19.2828
    20.8467
    23.0496
    22.2605
    21.6801
    22.3409
    18.6214
    18.5332
    24.8497
    20.5921
    17.6726
    21.5300
    20.5697
    22.2179
    23.0923
    22.5030
    18.1605
    19.9744
    20.9747
    25.8220
    22.4743
    22.3722
    19.6119
    21.8855
    24.5496
    22.5422
    20.6943
    16.8791
    21.1795
    21.0036
    19.4912
    21.1202
    25.6941
    23.7846
    23.3713
    23.7995
    23.1651
    18.9862
    20.5838
    20.9909
    23.5941
    21.8177
    20.1498
    24.7090
    25.8065
    25.0138
    22.5093
    23.8962
    23.5175
    23.4112
    25.7501
    25.4124
    23.6719
    20.7362
    26.4110
    27.4135
    22.7396
    24.2652
    20.9909
    16.9741
    22.6814
    22.9917
    22.0721
    21.2954
    17.2424
    26.5103
    20.7347
    21.0519
    21.6176
    25.7534
    23.1067
    23.9099
    26.3637
    28.0537
    20.7012
    18.9677
    21.5174
    22.2342
    21.3158
    16.1304
    20.5932
    26.0571
    25.1926
    23.5627
    18.9810
    25.3801
    25.1626
    21.9704
    20.7271
    21.5218
    22.4042
    22.5330
    22.6414
    24.8649
    26.5185
    23.3238
    19.1200
    22.4547
    24.5745
    16.3006
    27.2704
    22.6353
    23.6627
    23.0747
    23.0839
    23.2782
    23.0700
    18.9144
    18.8490
    21.6022
    23.5035
    18.7421
    21.0794
    24.2300
    21.2579
    21.0873
    19.7692
    21.0073
    20.8817
    24.8567
    23.5883
    21.2295
    19.6414
    22.8699
    17.4287
    19.2008
    19.5831
    22.5534
    21.0324
    24.6568
    21.8123
    21.6150
    23.2131
    24.9218
    19.7675
    20.3869
    25.4332
    20.0111
    25.0036
    17.4003
    22.7727
    19.9457
    23.6620
    29.9713
    30.1625
    25.4832
    25.6830
    28.4998
    26.0364
    21.0944
    21.5248
    21.7683
    23.0697
    20.1371
    21.6536
    21.6674
    25.1821
    25.8175
    26.2435
    26.6980
    20.9665
    25.2814
    18.2676
    22.3146
    18.5979
    25.3783
    24.2697
    24.0779
    25.0926
    26.4682
    16.9611
    17.7543
    21.4661
    21.9625
    23.5798
    22.0480
    20.7202
    16.9546
    20.7331
    21.0153
    23.9586
    20.8456
    24.3898
    24.2316
    20.5040
    18.3139
    22.2911
    26.3002
    23.0607
    23.3975
    25.9025
    25.3870
    22.9338
    23.5084
    27.9396
    23.7928
    20.7645
    21.0190
    18.6762
    13.9602
    13.4071
    12.0081
     9.8883
     6.8085
     9.2955
    12.7710
    12.6757
    17.5265
    11.9274
    13.5267
    11.0236
     8.3466
     9.4708
    10.4595
     7.6311
     7.5590
    15.4137
    15.4585
    13.6671
    12.1133
    10.2887
     7.9807
     9.8493
     8.5546
    12.4403
     8.7727
     7.5011
    10.9326
     7.2948
     6.8667
     8.2384
     6.5679
     9.9197
    10.6241
     6.7584
     5.9129
     8.1157
    10.8334
     7.6411
    10.4233
     6.1468
     7.6270
     9.7027
    15.1589
    13.0029
     5.2285
     9.5110
     9.0242
     7.9579
     9.9407
     5.8797
     7.2773
     6.7295
    12.6984
    14.0241
    12.3833
    15.8945
    12.1901
     8.2611
     6.5655
     8.2515
    10.4014
     7.1105
     8.0125
     7.5961
    10.0406
     7.3312
     8.2533
     9.3551
     9.8866
     8.0486
    14.4183
    10.6964
     8.2814
    10.5556
    12.0178
     9.9078
    11.6742
     8.8117
     6.6239
     6.4195
     6.7481
     7.6872
     8.1420
     4.7303
     9.9049
     9.1544
     5.5488
     7.2219
     7.1649
     8.4526
     8.5184
     9.7246
     6.9003
     5.0528
     6.6807
     7.7048
     7.4093
     6.6273
     5.6929
     4.5363
     8.3527
     9.1943
    10.4919
     8.6140
     8.7093
     7.6439
     7.2166
     8.9605
    12.6225
     8.9069
     9.4815
     9.5438
     9.0002
    10.4015
     8.7406
     9.1987
     7.4776
     9.7400
     8.7314
     5.2836
     7.2414
     7.5182
     7.7368
     6.9137
     8.4730
     9.6276
     8.1677
     7.3470
     5.8354
     6.1076
     8.8852
     9.1813
     6.5941
     4.4681
     7.7834
     5.7156
     6.9730
     6.8864
     9.5446
    10.3807
     8.7912
     7.6285
     8.4883
     6.4738
     6.9094
     5.7999
     7.7792
     6.5904
     5.1310
     6.8318
     4.6545
     8.1722
     5.4252
     7.1391
     8.6891
     6.8214
     4.5999
     5.6792
     7.9596
     5.9875
     4.7534
     5.2247
     7.0316
     7.2789
     6.6406
     8.2370
     8.6519
     6.7306
     8.5905
     6.7491
     8.6025
     7.0316
     7.6507
     4.8977
     5.8866
     5.7226
     6.8597
     5.5919
     7.5741
     9.3473
     6.9268
     8.0491
     8.3690
     8.8493
     9.8302
     9.9923
     8.8890
     5.6237
     7.6588
     7.4186
     9.3217
     7.9630
     5.9992
     5.1039
     6.1902
     6.4856
     6.2749
     7.4012
     7.1884
     8.8483
     7.4851
     7.8726
     8.0310
     7.8269
     7.8461
     7.8470
     8.7634
     8.5606
     8.7969
     6.6428
     6.4686
     8.4466
     6.1927
     8.7083
     8.0006
     7.7510
     9.2133
     6.9514
     8.0575
     7.7364
     8.6939
     6.2977
     9.1959
     8.2869
     8.8562
     8.0539
     6.6908
     8.6181
     8.6211
     8.4793
     8.4747
     9.9069
     5.5820
     5.4748
     8.3429
     7.0974
     5.6134
     5.5034
     6.1919
     7.6990
     6.9597
     8.9705
     7.4973
     7.6651
     9.5231
     8.3406
     6.2588
     5.8931
     8.3402
     6.8804
     6.5372
     6.1446
     8.3275
     6.5974
     7.3505
     6.5764
     6.6372
     4.4800
     6.4128
     8.5340
     8.1749
     7.5253
     7.4327
     7.9548
     8.9724
     7.7240
     7.1580
     8.9019
     6.6196
     7.4406
     8.8402
     9.0108
     8.3526
     8.9074
     7.6748
     7.9425
     8.3888
     7.2068
     9.1791
     6.0239
     6.8603
     4.9183
     6.0508
     5.7919
     6.3810
     7.6596
     6.3128
     5.6289
     7.1719
     7.1447
     8.9779
     9.1107
     9.1082
    10.5782
     8.1777
     9.4824
     7.3110
     6.3070
     8.7700
     9.4573
     8.8886
     8.6535
     6.3971
     6.7202
     6.5649
     8.8537
     7.5652
     8.4625
     8.6067
     8.7324
     6.7730
     7.4454
     7.5457
     8.5793
     5.1029
     6.6646
     6.3768
     7.2154
     5.7700
     4.6386
     9.0945
     7.4517
     8.5302
     8.3903
     9.8930
     9.7462
     5.6460
     5.1727
     6.6218
     6.9484
     6.9871
     5.7612
     7.8539
     6.0442
     8.4309
     9.0079
    10.2069
     8.3506
     7.5038
     6.4930
     9.3229
     7.3053
     8.7326
     8.8128
     8.7926
     7.4058
     8.0926
     8.8354
     6.1846
     5.7811
     6.2848
     5.5770
     6.7682
    10.0809
     9.9417
     8.2369
     9.3224
     7.9640
     8.3375
     8.8205
     8.9896
     6.0906
     6.5992
     4.5727
     7.6075
     6.1719
     6.1958
     5.6578
     6.4119
     6.0103
     6.4474
     8.9023
     7.4704
     8.5773
     8.8486
     8.5921
     8.6150
     7.9026
     7.6974
     9.5424
     7.1768
     8.5633
     8.8893
     8.5917
     9.3961
     9.0967
     9.4298
     9.0254
     7.9855
     8.5927
     8.0497
     5.4175
     9.7215
     8.2156
     5.2883
     8.7730
     6.6047
     8.8041
     8.1014
     8.2337
     7.2169
     6.2365
     8.9486
     7.9087
     6.0876
     8.4991
     9.4901
     9.2693
     8.1946
     6.7801
     5.6093
     9.5864
     8.9349
     5.6598
     9.1108
     8.7202
     8.1871
    10.2659
     8.0620
     8.8008
     8.9246
     9.1177
     7.7050
     6.9123
     6.6161
     7.0873
     9.0134
     7.6304
     6.8779
     9.2250
     9.3521
     7.9966
     7.0567
     9.0600
     5.9098
     4.7140
     7.3810
    10.3622
     7.8781
     8.0468
    10.4146
     9.6925
     6.3548
     6.0886
     7.6279
     5.5297
     7.3953
     8.4362
     8.2101
     6.0031
     7.9994
     5.9676
     9.4305
     8.9530
     9.4317
     7.3211
     8.7572
     5.8116
     9.2237
     6.3617
     8.9611
     7.8249
     7.8046
     8.9287
     8.9753
     9.5370
     8.6739
     7.3248
     8.2214
     7.2219
     8.7798
     6.5857
     7.1762
     9.5147
     7.2322
     7.1499
     9.1036
     6.7326
     8.3431
     8.0371
     6.6093
     8.7211
     8.9177
     8.4594
     6.9053
     8.3626
     8.5478
     9.9131
     8.7254
     5.6354
     9.0423
     8.1384
     9.2466
     8.6613
     7.4224
     9.0425
     5.9464
     5.1782
     7.3988
     9.6435
     9.7847
     7.9181
     8.1064
     6.9908
     8.8559
     7.0818
     5.9325
     5.7865
     8.7597
     6.5414
     7.1346
     8.0285
     8.5239
     5.1487
     7.1376
     8.0515
     9.0723
     8.4019
     9.7618
    10.0910
     6.7464
     7.8889
     7.5313
     5.8856
     7.2893
     5.6990
     6.4901
     5.2180
     8.3145
     6.5834
     9.1280
     7.6800
     7.4338
     7.8321
     7.0320
     7.6939
     7.5392
     6.1238
     6.6803
     5.9984
     7.8917
     7.6627
     6.9383
     5.5832
     7.0875
     7.4331
     7.7336
     6.0616
     6.2726
     7.2141
     5.5138
     8.3025
     5.9751
     6.8226
     4.7742
     9.5589
     5.9822
     6.9352
     7.1456
     7.3594
     6.8520
     5.5348
     5.0659
     6.3404
     7.3690
     7.5205
     6.1878
     5.3020
     5.4194
     6.6181
     6.1657
     8.2994
     8.7429
     7.4514
     5.7801
     9.7133
     6.8470
     5.7244
     8.8171
     5.8894
     7.8289
     9.8567
     6.5670
     7.4931
     7.9506
     8.1948
     6.4323
     6.6924
     6.4600
     9.8477
     8.3094
     7.7658
     9.6093
     8.3514
     9.7517
     4.7775
     7.1046
     5.4583
     7.9112
     6.6930
     7.9959
     7.1447
     4.8587
     5.4432
     4.9831
     9.0223
     6.8611
     5.7181
     7.3342
     7.2198
     9.0323
     5.4797
     9.1163
     6.6157
     5.5920
     5.3856
     9.8501
     8.5826
     6.5240
     4.6162
     6.7131
     7.1096
     6.3417
    10.5504
    10.8000
     6.8068
     7.9500
     6.2674
     8.0523
     6.5116
     8.6544
     7.4235
     6.0891
     7.4198
     6.3075
     6.5418
     5.6526
     6.7683
     7.3067
    10.7169
     5.5994
     7.8434
     9.3168
     5.3506
     7.6210
    10.0144
     9.8594
    10.6655
     6.8888
     6.8987
     7.3486
    10.7121
     7.5061
     5.3982
     7.1317
     6.0159
     5.8320
     8.3305
     6.2419
     6.4033
     6.9452
     7.6545
     9.5008
     8.4247
     9.4385
    10.5395
    10.2324
    11.6722
     7.7747
     6.2692
     7.3416
     7.3691
     7.4205
     7.1811
     9.9992
    10.2120
    11.6122
     7.6455
    10.0268
     9.4810
    10.4760
    14.8520
    12.7094
     8.6464
     8.0114
    11.2332
     9.6242
    12.5928
    11.7004
    11.0460
     8.0084
     5.1637
     5.4803
     7.0754
     6.9313
     8.8182
     4.9671
     4.2433
     6.5835
     8.8785
     6.2983
     8.4246
     9.0928
     6.6537
     8.6735
     6.2831
     9.3129
     6.0514
     7.0759
     5.9920
     7.0941
     6.8398
    10.3337
     9.4935
     9.4710
     9.0067
     5.8893
     9.4343
     7.3160
     5.0144
     4.9089
     6.6282
     5.8261
     5.6259
     5.9284
     7.1298
     8.9530
     6.2088
     9.1530
     6.3372
     8.1423
     4.3593
     7.5605
     7.2044
     7.8553
     7.9184
     6.6586
     6.1350
     7.9032
     7.7262
     7.2765
     6.1199
     7.8665
     7.4526
     5.9294
     7.4881
     6.4803
     5.3875
     9.1990
     7.8704
     8.7311
     8.0784
     8.2829
     6.8754
     8.2040
     9.8464
     8.8696
    10.7440
     7.7711
     7.9224
     9.5372
     5.4592
     7.1654
     6.0883
     5.6457
     5.1048
     5.1061
     5.4755
     6.7548
     5.3675
     7.3890
     7.2449
     8.9276
     4.8785
     6.1805
     7.3680
     4.4413
     8.0653
     7.2888
     6.3364
     5.3210
     5.4109
     5.4469
     5.8938
     6.5469
     7.7306
     5.4903
     5.7419
     8.6675
     6.0941
     6.2254
     6.9425
     8.1889
     9.0237
     8.9279
     7.9483
     7.0213
     6.1508
     6.0071
     8.6958
     9.7778
     6.8225
     8.2529
     7.2067
     9.6094
     7.2922
     8.9601
     6.7375
     8.5374
     6.3636
     5.2220
     7.2645
     8.4732
     8.3806
     6.5483
     6.2597
     7.5204
     7.2961
     5.8326
     5.9684
     6.1923
     5.0438
     6.8901
     5.2834
     6.9812
     5.5783
     5.2530
     5.1330
     6.2693
     5.5606
     7.0587
     7.8849
     8.5151
     7.4198
     8.3857
     7.7185
     5.3594
     5.7157
     6.2545
     6.0499
     6.8236
     8.4728
     7.5487
     8.4950
     6.4454
    10.1569
     8.2383
    10.0123
     6.1210
     6.0919
     8.5100
     7.7721
     5.3343
    10.5293
     8.9965
     7.3311
     8.2033
     7.2722
     6.5625
     5.5956
     6.6982
     7.2080
     5.7760
     7.9490
     5.4877
     5.4842
     5.0273
     5.4578
     6.2364
     6.8338
     6.1636
     6.4220
     7.7684
     5.0951
     5.8736
     7.3154
     5.4368
     6.0910
     5.2616
     5.8782
     5.9909
     7.9189
     6.5029
    11.1433
     7.5141
     9.0410
     6.7443
     4.9121
     5.8468
     9.2980
     6.6457
     8.0501
    10.4832
     8.8204
     5.9734
     7.8208
     9.1693
     7.6996
     8.5470
     7.5291
     5.4682
     9.0658
     7.0010
     9.3088
     5.5159
     7.5636
     7.7272
     5.9164
     5.5198
     5.9808
     4.9912
     7.8523
     4.7637
     6.8589
     6.1268
     9.1171
     7.2459
     6.7576
     5.6384
     9.7546
     5.5793
     8.1813
     8.9606
     7.1171
     7.7439
     6.3805
     9.1902
     8.4423
     4.8332
     6.8780
     7.3826
     5.9780
     9.8761
     7.3875
     7.6931
     4.8385
     5.7229
     5.6212
     8.6963
     6.6438
     7.3279
     5.8594
     6.6269
     7.5567
     6.2875
     7.4788
     6.3748
     7.4050
     6.0244
     5.2543
     6.2488
     8.4860
     8.2553
     6.5814
     9.0700
     8.7178
     6.6396
     8.5076
     6.0264
     6.9649
     9.6899
     5.0860
     7.3558
     5.4160
     4.8783
     5.8901
     6.1544
     8.0460
     5.5297
     5.7609
     6.5989
     8.0078
     7.8769
     5.4463
     5.9040
     4.6416
     5.2248
     5.3267
     5.7196
     6.4064
     5.3269
     5.8831
     7.0384
     7.3263
     5.6151
     6.5774
     7.1993
     6.3349
     7.8999
     7.1085
     6.2093
     6.1388
     4.8801
     5.9016
     6.1868
     6.4703
     6.0307
     5.6914
     4.9100
     5.7258
     5.3808
     6.1694
     6.3912
     7.6075
     7.3806
     6.3632
     6.5216
     8.8094
     5.4401
     7.3030
     5.5598
     8.3517
     7.2943
     6.1488
     5.2584
     7.0719
     5.6616
     5.6053
     8.1258
     6.5586
     6.9975
     6.4591
     7.1192
     6.3796
     9.1616
     7.3040
     6.9870
     8.4367
     6.4679
     6.1083
     8.3412
     8.6267
     9.1828
     8.5101
     8.8915
     6.7419
     9.6300
     8.1693
     7.1932
     7.5539
     5.4022
     6.4430
    10.4429
     8.6618
     7.5563
     7.6446
    10.4637
     7.1209
     6.7082
     9.0275
     6.6238
     7.8277
     5.0197
     8.5486
     9.2404
     6.1128
     7.6388
     7.1923
     7.6769
     5.6230
     5.6155
     6.9850
     8.2897
     7.6515
     7.4482
     7.2756
     7.7731
     6.3425
     6.6014
     5.7478
     6.7468
     6.9546
     5.9921
     7.7029
     7.4387
     7.1410
     7.0903
     8.1858
     8.4120
     8.6372
     5.5594
     5.7366
     6.7191
     6.6107
     7.0229
     8.5447
     9.4129
     8.8116
     9.7084
     5.4557
     5.2349
     7.0930
     7.7181
     7.2308
     6.0964
     8.0381
     7.1425
     7.3533
     7.0425
     7.0197
     8.9429
     6.7480
     8.1361
     6.1097
     8.7865
     8.0743
     8.6958
     8.6492
     6.1698
     7.8059
     5.5310
     5.5538
     6.8369
     5.8433
     6.1534
     6.5327
     8.6970
     8.0679
     8.4350
     5.9324
     7.5461
     6.4697
     8.9190
     8.1143
     6.5780
     6.3055
     6.3850
     6.6137
     6.5268
     5.9590
     6.0852
     6.4473
     8.4000
     6.6997
     6.9988
     6.2703
     5.4157
     7.4903
     8.2599
     6.7885
     6.6043
     7.5894
     7.4956
     7.8457
     6.4017
     8.0916
     6.9507
     6.5696
     5.5439
     6.3687
     7.5088
     7.9066
     5.2456
     8.4293
     7.0960
     6.2768
     6.3202
     7.0269
     8.7009
     7.5058
     8.3544
     6.8313
     7.1055
     7.1875
     6.0402
     6.7254
     6.8786
     7.4479
     4.8816
     7.2465
     6.8688
     7.8400
     7.4978
     7.7783
     6.9623
     6.0706
     7.2225
     6.5923
     7.4540
     8.9490
     7.5732
     8.0145
     9.8092
     8.7632
     5.3522
     9.6419
     5.9677
     5.4461
     8.2273
     9.5219
     8.3868
    10.0496
     8.7417
     7.6204
     9.3514
     7.8686
    10.8242
     7.9450
     7.1286
     5.7641
     8.6647
     5.7167
     8.4153
     6.5133
     8.2477
     6.9139
     8.9425
     6.2291
     5.8456
     8.9016
     7.2962
     9.7078
     9.3514
     7.0789
     7.4553
     7.7404
     6.7730
     6.8606
     6.7502
     7.5999
     5.5980
     7.9639
     7.0880
     8.6237
    10.6739
     5.6451
     7.5667
     8.0948
     8.7644
     7.5024
     8.8605
     9.6069
    11.4017
     8.4501
    10.2800
    10.2113
     7.7711
    10.3070
     5.5002
     7.7161
     7.5160
     8.0048
     7.4626
     7.7413
     7.6911
     8.9409
     7.3793
     4.6429
     8.1909
     7.7517
     5.3925
     8.8701
     7.2027
     7.2282
     7.8565
     8.5861
     7.2253
     7.3777
     8.6647
     9.8959
     7.1000
     8.1737
     6.8719
     7.9003
    11.6240
     7.4332
     8.4617
     8.0885
     9.8580
     6.2320
     7.3728
     8.0055
     7.7587
     9.5667
     7.1176
     8.2106
     5.9278
     6.1292
     8.8097
     8.0648
     5.0462
     9.5553
     7.7176
     5.6959
     7.8604
     8.2372
     9.8545
     6.6711
     6.1638
     4.6831
     6.1191
     6.2360
     8.3085
     8.7320
     6.0189
     8.9240
     9.2782
     5.4741
     7.7787
     7.3846
     5.5941
     8.6539
    10.8773
     9.3223
     9.2370
    11.1597
    16.2191
    18.3745
    17.5720
    21.1377
    17.1689
    20.8305
    15.6018
    14.8830
    11.6733
    14.2921
    12.8871
    10.9014
    12.4112
     9.3908
    13.7093
    17.4606
    22.2230
    18.3042
    17.6242
    19.1201
    20.2289
    20.3498
    17.5008
    21.8855
    19.8729
    21.9829
    22.8646
    18.3533
    19.7760
    21.2995
    21.0255
    22.2566
    19.8775
    22.8529
    19.8469
    19.0968
    19.6620
    19.8689
    21.4005
    20.3868
    20.1963
    19.9560
    22.2324
    22.3668
    19.2304
    18.5995
    18.8801
    20.9520
    18.1612
    21.1956
    21.4244
    20.5180
    21.2959
    21.1720
    19.4583
    21.5756
    18.6592
    17.3677
    22.9952
    20.3762
    23.3617
    19.8350
    23.2057
    22.6059
    21.9066
    20.5484
    21.1296
    20.3173
    20.9735
    18.2683
    17.7707
    21.1476
    20.7657
    21.9015
    20.7974
    18.1124
    17.5215
    21.4384
    21.3971
    22.2655
    20.3673
    22.9522
    18.7114
    18.4574
    20.2433
    18.6740
    16.8074
    21.4493
    20.7715
    21.4535
    22.5833
    22.9847
    24.7420
    19.9974
    23.3829
    21.1143
    19.2929
    22.3373
    20.5535
    25.3283
    22.3192
    22.9066
    20.8182
    23.4054
    20.9650
    24.3079
    22.4858
    22.0067
    21.8717
    22.2020
    22.6892
    23.5295
    24.2599
    22.5872
    23.3821
    23.4089
    24.3525
    27.2372
    25.1647
    27.0386
    24.6958
    23.3914
    25.8018
    23.6333
    24.9447
    22.0058
    20.8900
    23.6832
    23.8676
    24.4990
    30.5490
    28.1882
    28.9045
    30.1084
    27.7014
    30.3832
    27.2928
    24.7999
    23.4169
    28.0611
    24.0841
    22.3626
    26.3132
    21.9863
    22.2503
    21.9107
    23.7229
    27.9034
    23.1012
    24.3467
    24.3281
    25.8488
    23.5616
    23.4296
    22.0837
    24.5062
    25.1211
    24.5900
    23.1275
    22.4677
    19.3448
    21.3869
    20.7174
    21.7190
    26.9141
    22.4833
    23.3315
    20.9851
    20.9682
    23.1257
    24.2262
    23.7031
    22.7463
    21.1478
    24.8300
    24.2163
    24.7410
    19.7621
    22.3542
    20.3745
    24.1970
    20.9410
    21.1539
    23.1820
    22.2218
    22.8506
    20.2712
    18.7184
    22.4121
    20.6604
    19.1075
    21.9334
    20.7011
    21.8555
    20.2472
    21.6418
    23.8460
    23.5379
    20.2451
    22.4167
    21.1999
    19.6041
    23.4112
    22.1085
    21.3415
    20.0154
    21.8033
    19.2331
    18.0313
    23.6005
    18.8756
    18.9504
    21.5456
    20.1765
    20.1637
    21.0586
    20.7205
    21.8106
    20.0079
    18.2343
    19.8997
    22.7800
    23.3056
    20.0543
    19.6330
    21.4392
    18.6884
    16.3543
    20.5143
    18.9910
    20.1920
    18.8751
    27.1109
    14.8675
    21.2858
    19.9353
    20.9197
    21.0094
    19.2730
    19.2907
    22.0692
    21.7540
    20.1017
    13.9050
    19.0530
    21.0409
    22.3979
    19.9687
    18.6882
    23.1423
    18.2752
    21.8356
    20.0770
    20.9492
    20.7731
    23.4772
    19.9754
    18.0767
    20.9109
    20.7695
    25.6077
    23.1798
    21.2857
    22.0398
    22.8728
    23.9544
    21.0678
    21.8511
    21.8270
    21.8048
    19.7979
    22.9183
    22.1183
    20.5685
    24.3858
    23.4563
    26.6925
    23.2438
    22.2799
    23.8552
    23.8088
    23.6369
    22.2002
    22.7808
    24.7142
    22.7047
    23.7055
    21.3548
    21.1349
    21.3393
    22.1643
    26.2940
    30.4988
    24.9560
    26.0817
    23.5280
    26.6187
    24.2758
    26.6029
    22.7962
    23.8620
    23.9651
    25.9608
    24.0781
    19.3916
    25.0352
    25.2214
    23.6893
    26.2298
    27.3164
    23.7763
    20.5809
    11.8510
    12.5194
    15.3473
    16.0149
    15.0194
    10.2188
    10.3698
    16.7878
    18.3183
    16.4702
    20.2529
    21.5282
    17.1661
    14.9834
    12.0045
    15.3796
    14.0702
    11.4824
    14.0772
    12.6545
    15.0135
    13.2364
    14.4686
    20.3581
    21.8783
    22.4905
    22.7813
    21.8205
    21.3241
    21.0882
    24.2235
    21.1703
    22.2380
    19.8796
    21.0074
    21.3906
    17.3610
    21.0553
    21.9900
    23.3489
    19.4250
    19.6564
    22.6846
    21.8776
    21.6698
    22.5545
    21.7733
    21.4102
    21.5996
    20.3577
    20.8782
    22.9059
    21.1418
    21.1350
    23.7093
    25.4451
    25.6213
    20.6863
    23.5539
    23.5630
    25.7570
    23.7871
    20.6628
    21.0917
    19.4888
    22.1999
    23.2560
    24.6867
    21.4040
    24.1017
    20.4044
    22.1145
    25.0107
    23.1712
    22.2687
    24.7478
    23.0358
    27.8720
    23.1395
    24.0991
    22.4500
    21.4897
    20.3017
    21.9187
    21.1272
    23.7010
    23.5834
    21.6191
    22.9744
    23.8421
    25.1813
    23.5146
    20.8196
    22.7628
    26.5980
    22.9390
    23.0034
    25.0543
    23.8622
    26.4697
    23.2630
    24.9433
    23.8115
    22.2881
    24.5726
    24.0698
    22.7811
    26.8192
    22.9925
    26.6459
    23.3672
    21.7407
    25.1244
    25.2828
    24.0758
    25.4766
    20.6354
    23.1025
    22.3065
    22.8748
    18.8055
    24.2743
    23.3311
    24.2971
    21.4146
    21.6962
    22.7356
    24.9483
    26.3024
    23.7926
    22.6313
    27.0678
    24.6180
    21.8861
    22.2982
    22.9522
    21.6915
    25.3531
    25.0818
    25.3512
    25.3503
    23.2354
    26.4541
    23.7358
    25.3481
    24.8109
    23.8731
    21.3334
    22.0125
    19.8074
    20.9964
    18.3238
    20.8951
    20.0126
    20.1827
    19.8639
    24.5603
    20.1340
    24.7943
    22.2724
    25.3909
    22.3425
    24.7747
    24.1734
    23.2475
    21.7589
    26.4321
    22.9524
    23.7986
    22.8412
    22.2818
    21.4503
    20.2476
    20.4092
    21.9288
    21.8022
    21.2676
    23.0922
    24.2287
    20.7650
    19.3277
    21.4747
    25.5024
    23.3755
    27.2481
    25.7419
    24.3853
    24.6078
    24.1607
    21.8034
    22.8105
    25.6347
    23.9104
    21.4147
    22.5305
    17.8376
    20.1196
    19.0041
    20.1168
    17.2832
    23.0131
    18.2321
    21.4147
    21.3254
    17.9279
    19.5637
    20.1210
    19.8676
    18.1952
    18.5135
    19.2486
    22.9040
    18.9222
    16.3289
    19.6728
    19.7254
    18.3213
    17.3535
    19.8279
    20.9517
    19.5475
    21.9321
    22.7118
    23.4269
    19.8701
    15.3308
    14.3749
    17.2312
    15.1840
    20.2136
    20.9286
    21.5863
    21.5455
    20.4681
    21.9204
    22.9794
    18.9923
    21.1593
    22.1674
    19.6550
    25.0836
    21.9823
    18.2824
    16.0708
    19.7842
    24.6175
    21.5111
    21.2030
    21.6822
    21.1099
    22.5242
    25.0583
    21.8484
    21.1947
    16.1127
    16.8736
    18.6515
    20.5240
    21.5613
    22.7669
    24.0695
    21.4736
    23.5264
    19.3714
    20.3581
    23.8573
    22.6694
    24.4714
    19.9635
    19.8023
    19.9842
    24.2938
    23.5163
    21.6929
    18.5202
    20.2962
    23.1938
    22.5404
    22.3117
    21.4564
    21.4561
    20.3026
    24.0498
    22.6241
    24.7321
    22.4787
    24.2747
    23.0782
    23.5636
    23.8377
    23.6517
    21.0972
    23.2763
    24.9636
    24.5415
    26.2703
    24.3887
    24.6160
    23.9501
    23.5231
    25.9084
    25.5092
    23.7520
    23.8023
    19.6561
    21.7611
    22.3581
    23.4974
    26.6591
    22.2787
    21.4722
    24.3672
    23.6775
    26.8698
    23.3188
    22.9593
    23.6636
    27.0272
    23.7380
    25.1388
    21.8537
    24.2406
    28.2346
    26.8705
    24.8950
    24.9076
    23.9263
    20.5001
    19.0069
    20.4235
    18.1725
    19.0433
    20.4722
    19.5621
    18.5429
    18.7660
    20.7485
    22.7212
    22.8483
    22.6581
    25.7282
    23.3243
    23.5059
    22.9645
    24.2368
    21.3398
    23.0089
