# Supplementary material for: Mechanistic models of asymmetric hand-over-hand translocation and nucleosome navigation by CMG helicase
Source: Nat Commun. 2025 Nov 21;16:10304. doi: 10.1038/s41467-025-65232-x (PMC12639105; doi:10.1038/s41467-025-65232-x)
Supplement: Supplementary file 18 — Source data [file 41467_2025_65232_MOESM18_ESM.zip › SourceData/SourceData/Fig3G/polyAT/mindist_lagging_and_loop_traj010.dat]

# Distance
    23.8310
    25.2535
    28.5769
    25.3804
    24.1150
    25.6749
    22.6163
    25.0922
    27.8839
    26.5372
    30.0887
    28.1325
    27.1831
    30.6525
    33.5184
    29.6709
    27.4879
    30.6592
    25.7976
    27.2134
    22.5299
    25.7594
    25.6663
    27.6294
    31.0794
    28.8504
    26.5734
    25.1740
    26.5998
    28.5167
    29.7711
    25.8691
    30.8938
    27.6684
    31.4154
    31.0764
    28.9871
    26.4776
    24.5873
    25.4302
    30.1995
    27.5953
    24.6670
    24.5228
    23.2838
    24.9193
    29.6554
    30.2170
    27.7043
    25.5508
    26.8812
    24.3778
    24.4574
    21.3293
    27.2993
    22.0427
    26.9618
    30.4799
    28.5051
    27.6358
    27.5892
    28.1099
    29.8818
    31.2238
    27.6091
    28.5457
    31.9193
    28.3879
    29.3757
    29.8747
    25.3430
    27.8933
    24.7028
    24.8569
    25.3406
    27.9270
    25.6241
    24.7023
    24.8844
    25.9588
    25.1616
    31.1169
    31.0942
    28.0584
    30.4002
    28.0372
    27.7393
    26.7921
    29.7205
    30.1056
    29.5645
    29.6355
    28.7263
    29.4529
    30.1030
    28.4083
    38.2131
    30.2848
    30.6752
    34.0348
    26.0702
    31.3011
    31.2542
    25.2296
    26.1440
    28.9215
    30.3646
    29.8256
    28.8998
    28.3783
    29.5640
    26.7115
    33.6262
    31.1532
    33.4120
    30.1649
    28.0269
    29.4421
    30.1008
    27.7742
    28.7061
    30.0444
    29.8033
    28.1067
    28.1442
    27.7035
    25.8405
    25.8328
    27.8708
    28.1757
    24.1938
    25.7684
    23.6181
    24.6988
    22.9313
    24.4150
    32.2240
    31.6580
    27.2339
    27.8843
    29.3899
    26.3596
    25.7801
    25.0142
    27.3160
    26.3080
    29.8463
    27.4952
    21.2881
    29.1392
    25.3127
    25.7296
    29.4823
    26.6867
    23.8473
    26.0205
    27.9233
    25.1867
    24.3267
    22.7210
    25.9225
    23.4752
    25.1367
    22.3169
    23.9833
    24.1055
    26.2875
    26.3168
    26.2231
    27.0368
    28.7555
    27.0718
    24.7811
    26.8247
    24.8411
    27.1243
    26.0855
    26.4824
    28.0707
    23.2889
    28.1198
    27.8180
    29.1106
    23.7298
    23.8523
    25.0334
    23.5454
    25.5613
    23.6396
    24.4337
    29.1639
    26.4221
    27.0799
    24.7390
    25.2549
    28.0531
    24.5436
    25.5447
    25.0231
    28.7613
    22.5532
    25.8804
    24.3647
    30.2474
    30.4376
    27.9931
    29.0121
    27.4981
    30.2956
    28.2344
    26.6301
    30.4268
    33.6133
    29.8622
    29.4041
    27.5720
    29.2201
    26.6459
    26.2145
    23.3336
    26.3847
    26.8649
    30.1608
    27.4252
    29.7962
    27.0067
    28.4772
    30.2419
    25.8175
    24.5902
    24.0329
    25.1426
    22.8655
    22.9417
    28.9206
    24.5866
    24.9477
    23.4345
    22.0212
    22.8093
    20.7355
    25.0055
    26.5907
    26.2683
    23.4350
    25.7403
    25.8782
    21.0764
    22.0410
    24.8169
    21.1414
    21.2533
    23.1447
    22.0281
    24.6603
    24.4419
    25.7657
    24.7962
    22.5393
    25.0172
    23.1044
    25.3525
    22.5437
    25.9748
    25.3826
    24.1514
    20.0048
    22.9458
    22.6181
    23.6568
    26.0299
    21.7492
    26.9649
    30.7431
    26.7901
    25.7935
    29.3998
    27.0479
    28.5622
    28.3737
    26.5953
    25.4064
    32.7466
    29.6750
    27.5362
    28.1164
    27.6529
    27.1750
    28.0018
    29.1802
    29.7355
    30.2961
    28.4691
    27.2685
    27.9502
    27.7135
    30.8879
    27.5247
    25.0844
    26.3359
    24.3433
    24.7363
    27.8067
    27.3181
    29.6536
    26.6279
    26.4955
    26.4258
    28.4595
    31.5034
    28.4465
    28.9251
    25.5169
    22.4862
    21.6228
    20.7751
    20.2686
    20.9636
    23.2028
    23.3634
    21.6692
    22.7118
    23.5425
    25.5326
    23.6366
    26.9139
    21.8531
    20.6354
    22.3469
    19.3490
    20.1918
    24.6803
    18.5756
    19.5815
    22.1927
    24.3245
    28.7841
    26.4136
    30.3405
    28.6623
    25.3911
    25.7491
    22.4695
    23.8270
    22.9149
    22.3935
    23.0898
    21.5636
    26.9568
    23.0269
    27.1857
    30.3620
    23.5915
    22.1508
    24.4607
    23.0706
    18.5000
    18.7201
    18.4923
    17.9131
    17.1573
    18.8716
    16.1147
    20.3320
    17.6463
    17.9971
    17.3532
    17.2524
    17.0567
    20.5132
    16.4278
    15.2508
    17.7497
    19.2075
    18.3619
    19.0557
    15.8765
    15.6360
    13.5794
    13.3885
    17.6639
    21.6813
    22.0917
    21.6284
    21.2233
    19.7564
    20.0304
    18.8472
    20.6137
    21.1405
    21.1405
    20.8386
    21.0026
    23.2531
    20.9389
    23.2192
    22.0436
    22.3327
    21.5696
    19.4098
    19.9642
    22.0775
    21.8813
    20.7298
    21.7346
    20.5955
    18.8114
    18.0140
    17.4630
    16.6927
    17.4614
    18.7859
    17.8866
    19.6582
    17.3224
    18.6320
    18.6375
    17.8236
    17.7710
    18.1851
    16.8752
    17.8550
    18.8271
    20.8183
    17.7615
    17.7622
    19.7528
    16.3711
    18.2023
    16.4947
    20.7878
    19.1221
    18.0165
    18.9158
    19.9983
    18.2032
    17.8215
    15.5574
    17.8056
    15.5636
    17.9519
    20.8388
    23.4076
    25.2882
    23.9530
    25.9591
    26.1361
    26.8603
    23.7981
    24.4366
    23.7781
    25.1953
    26.5788
    24.4589
    23.7550
    23.7169
    26.3444
    23.6803
    25.6242
    25.7830
    28.4499
    28.3757
    31.4278
    25.6578
    27.5579
    25.5761
    29.0600
    25.3284
    24.3456
    24.3954
    30.2995
    25.0634
    28.5068
    30.4571
    30.3793
    26.6368
    24.3254
    25.0417
    22.5596
    24.6240
    23.3668
    23.3630
    29.1086
    25.1258
    20.9836
    23.6813
    22.6337
    23.6840
    24.1602
    27.6953
    25.9994
    22.1079
    23.9439
    19.1685
    24.2556
    23.2974
    22.7140
    24.5138
    24.1477
    25.3009
    25.7660
    23.6085
    29.3984
    29.4193
    23.8178
    25.7808
    23.8036
    28.1112
    28.6865
    29.2789
    29.9478
    27.0245
    25.8731
    26.3169
    24.1394
    26.4866
    24.6816
    27.7765
    23.4221
    23.3205
    22.8011
    27.9869
    31.3598
    28.6870
    24.3855
    27.0332
    22.7896
    18.9123
    20.6263
    20.9578
    27.3808
    24.1669
    24.4172
    27.3018
    31.9690
    31.1025
    30.7346
    31.1106
    34.8959
    30.1872
    24.2511
    27.6744
    29.9683
    29.0345
    33.5062
    35.6765
    27.2811
    30.0028
    30.0916
    28.9421
    28.8052
    26.8384
    27.9556
    30.7343
    32.7271
    29.2834
    33.5801
    28.7381
    32.2312
    28.1691
    27.6932
    26.6776
    26.8382
    27.3156
    27.3151
    28.2584
    33.6994
    35.4147
    27.3763
    31.2185
    28.9890
    24.9508
    26.4730
    26.0678
    23.3055
    25.4845
    25.4001
    25.6223
    27.3152
    27.0421
    24.2778
    26.5205
    25.6419
    27.7260
    25.4518
    26.4738
    26.1271
    26.4308
    23.9078
    26.0272
    26.2096
    26.9341
    27.4582
    28.1079
    25.8892
    27.5113
    28.8598
    28.8207
    27.6277
    27.4058
    27.5866
    29.1144
    29.5212
    26.1982
    31.5439
    29.5912
    31.4443
    32.4646
    28.0575
    27.4511
    27.8989
    25.3106
    26.4874
    26.8853
    26.4268
    25.6336
    27.6644
    29.3978
    30.3903
    29.4550
    27.4881
    25.7872
    25.5409
    23.7104
    25.6354
    26.2241
    29.8871
    31.2620
    25.3574
    31.2196
    31.8140
    29.2868
    31.0702
    32.9526
    34.1097
    30.3742
    27.2170
    28.6376
    26.3072
    25.7402
    28.0302
    24.7010
    27.7128
    25.5824
    25.0571
    23.3421
    28.9865
    29.8141
    26.5266
    30.4176
    26.2468
    24.1311
    25.2885
    26.2965
    22.5634
    23.9237
    25.6827
    25.9469
    25.0240
    24.8672
    27.2124
    25.1542
    29.4936
    27.2403
    26.0181
    23.2948
    26.1429
    26.9989
    23.9787
    26.7959
    27.8809
    26.4571
    25.9012
    28.7755
    24.6053
    25.2789
    28.5838
    27.5085
    25.2848
    27.7840
    26.9820
    24.9432
    28.7740
    26.2874
    27.8223
    33.7578
    33.6330
    26.2307
    23.8618
    24.2314
    26.3900
    25.8074
    25.1714
    24.0260
    24.4091
    25.0699
    22.8854
    23.4825
    23.9803
    24.9720
    28.2457
    26.9684
    27.1092
    29.7596
    31.0069
    26.4165
    26.2996
    28.0101
    32.9394
    26.4943
    30.5327
    31.1364
    28.8727
    28.9269
    28.1111
    27.5098
    25.8632
    27.1093
    26.1235
    26.0600
    35.0155
    30.8489
    28.8011
    27.9158
    31.8221
    34.1574
    36.6439
    27.0271
    28.9611
    31.0042
    30.3404
    24.1850
    31.9631
    34.2474
    32.5319
    36.1139
    28.4819
    23.4105
    25.8167
    25.5222
    22.7451
    25.5310
    24.9189
    26.2888
    25.6907
    26.6289
    27.3043
    26.3842
    26.4851
    25.8217
    27.3783
    25.0545
    25.9154
    24.9859
    27.3127
    26.6550
    27.5937
    27.9376
    24.8936
    26.4208
    25.1790
    27.6449
    29.0119
    24.8432
    26.8062
    26.4802
    26.1821
    26.4953
    25.8384
    29.1485
    25.9204
    27.9831
    27.4255
    25.4464
    27.6076
    24.3301
    27.4499
    25.6970
    29.1084
    25.3379
    27.0511
    25.0899
    26.5044
    29.4997
    25.7874
    25.7920
    23.1952
    26.3493
    25.6007
    25.8223
    29.5234
    27.4630
    26.2761
    27.6522
    23.2702
    28.4179
    28.6822
    25.8388
    27.6601
    27.9227
    25.6095
    21.6532
    26.7896
    27.5967
    28.0526
    22.9544
    22.4906
    23.6342
    25.4555
    25.5043
    27.9855
    23.7621
    24.7425
    26.7930
    22.6152
    23.8810
    22.8747
    23.4197
    23.5548
    26.9706
    25.1539
    22.0311
    24.5074
    23.6906
    23.7047
    25.3761
    22.3129
    22.5738
    27.2604
    29.1225
    27.2681
    23.6123
    24.3142
    27.1073
    28.1206
    28.8724
    23.9912
    23.2697
    22.4262
    24.0094
    24.3589
    21.3586
    23.4624
    24.0089
    22.7186
    27.9321
    27.6255
    28.0206
    30.0222
    24.1572
    24.5998
    23.9049
    22.2599
    20.9352
    23.4012
    25.7773
    27.3828
    27.7621
    28.2832
    29.8810
    24.6005
    24.0165
    23.4346
    21.7591
    28.0508
    24.7656
    25.2150
    29.9247
    27.6767
    30.6449
    24.6701
    30.0989
    32.6220
    25.9764
    25.6448
    24.5241
    26.5527
    25.2447
    27.7829
    26.9153
    27.2346
    23.1306
    25.6113
    24.8990
    23.7074
    24.8687
    21.2011
    24.3031
    21.0152
    21.9794
    23.6396
    23.5097
    21.8855
    21.1615
    24.7025
    24.7138
    26.8537
    22.5921
    25.3862
    24.8754
    25.1263
    25.4585
    29.4852
    25.6238
    23.2637
    22.9770
    22.6976
    30.5177
    25.7322
    27.0770
    22.0448
    29.8533
    22.6796
    27.5697
    23.9039
    23.3826
    28.6253
    26.1987
    23.3487
    26.0746
    25.7435
    24.9807
    24.0724
    23.9011
    30.1017
    27.5765
    23.8787
    25.2712
    26.0568
    27.2983
    27.1559
    27.6849
    27.7245
    22.1356
    20.3571
    26.1883
    22.9946
    21.2225
    21.7522
    23.7516
    26.7739
    28.8795
    25.7609
    23.1899
    21.2599
    20.0451
    22.6482
    24.4989
    29.9881
    24.1005
    24.9718
    21.5033
    24.4339
    23.6764
    24.5219
    23.1463
    23.5098
    24.0269
    24.6111
    27.3544
    27.5766
    26.5534
    24.8006
    24.0033
    29.2633
    24.1212
    27.0990
    22.9039
    25.1181
    24.0668
    24.5718
    21.5164
    21.2559
    22.2960
    23.3876
    20.5375
    23.7565
    24.7194
    21.3950
    23.5176
    23.3098
    21.1000
    23.0603
    23.2961
    21.1170
    22.4370
    22.7559
    20.5774
    21.9358
    21.8078
    20.9807
    21.5531
    23.0257
    24.4013
    22.4819
    21.2001
    23.6031
    22.4844
    22.8848
    21.5279
    23.4830
    25.5448
    23.0097
    24.9230
    15.2693
    15.3299
    13.8026
    14.2658
    12.8345
     7.3322
    15.3315
    10.7148
     9.8581
     8.5699
    11.7834
    12.9423
    15.5096
    13.2450
     7.4861
    12.8290
    14.5495
    13.3714
    11.2698
    15.0605
     7.1172
    10.1774
     9.4429
     7.4487
    13.7655
     9.7912
     8.6670
    11.3857
    11.1492
     8.0264
    10.0663
     9.9369
     9.9180
    12.6823
    14.3861
     9.6167
     9.7650
    14.8656
    12.6620
    10.7937
    12.6655
    11.3344
    10.3972
     7.3808
     7.8984
    11.2755
     6.9654
    10.9530
     9.3215
    10.8028
     6.6118
     7.7931
     8.0869
    12.0593
    11.0818
    11.3179
     8.2018
     8.5893
     8.2639
     9.3839
    13.5670
     9.8435
    10.9284
    13.7301
    11.7260
    10.4928
    11.8589
    11.1562
     8.6235
    14.6251
    13.2784
    10.8665
    10.3130
    10.5976
    10.7729
    12.7001
    11.1980
    10.5023
    11.6696
     6.3758
    10.8852
    13.3358
    12.6943
     8.8991
    11.7703
    11.5664
    15.6319
    10.6748
     9.3319
    12.9397
    11.3357
    11.7125
     8.5069
    13.4610
    14.7763
    11.3048
    11.9858
    10.3508
    14.5854
    12.9398
     9.6382
    14.3539
    10.7300
    12.7856
    14.7285
    14.6011
     9.2637
    13.1316
    13.1099
    10.4731
    12.9163
     9.8786
    15.6376
    16.4281
    11.9455
    13.0704
    13.1699
    10.0515
    12.7821
    16.6855
    12.7462
    10.8509
    11.5220
    12.5199
    14.4727
     8.5341
    11.8386
    18.5352
    14.7416
    14.0462
    12.0927
    12.2968
    13.7374
    15.4101
    10.7688
    12.2317
    11.7831
    13.4890
     9.1762
    15.0913
    21.6600
    13.4582
    13.9710
    18.2131
    18.6070
    19.6400
    12.9652
    13.8295
    14.3335
    16.1208
    15.6256
    25.4402
    25.9228
    22.7487
    26.0813
    25.1745
    24.8868
    21.1458
    22.2769
    18.0326
    20.3863
    24.6462
    16.7268
    21.1790
    23.6612
    23.6157
    19.7337
    27.6400
    25.1440
    25.0289
    27.1119
    23.7434
    26.1397
    22.7550
    26.4022
    19.3704
    20.8860
    23.7146
    22.7947
    22.2730
    20.4593
    24.0391
    25.0696
    28.3987
    28.9344
    32.6390
    29.8222
    25.7218
    28.3965
    22.9170
    23.3675
    19.6393
    22.7790
    25.4914
    25.4308
    30.2909
    29.6684
    27.8990
    17.8930
    23.6741
    28.3194
    20.7350
    28.2845
    21.6057
    24.8381
    25.6210
    28.2622
    32.0846
    27.1621
    27.6695
    26.0379
    21.7496
    21.8888
    25.0299
    26.9570
    26.6726
    26.4966
    25.2910
    29.1020
    22.2228
    26.4485
    27.2441
    26.1562
    25.2773
    26.5745
    29.7421
    23.1740
    27.0626
    24.7866
    23.6100
    23.7243
    26.6566
    24.2084
    22.5420
    20.6483
    24.7130
    26.1014
    26.0042
    23.3948
    18.9868
    25.0575
    25.7374
    31.0058
    25.2952
    28.6762
    24.8154
    23.2131
    30.8505
    27.7207
    24.9679
    25.3375
    25.2359
    24.9524
    28.8622
    25.1444
    26.2286
    26.0497
    25.8470
    27.1210
    25.7539
    24.9083
    29.1609
    28.9298
    26.3735
    21.6315
    25.5300
    26.0359
    25.6855
    27.9106
    26.0658
    25.6493
    28.8069
    26.3367
    27.3651
    27.3714
    24.8701
    25.1626
    28.8480
    28.0354
    29.6823
    25.1098
    27.4651
    24.7737
    20.8492
    22.6209
    26.6510
    27.0528
    27.4201
    27.2258
    23.5991
    26.7500
    25.8369
    23.1172
    22.7402
    20.0725
    20.4555
    22.0415
    19.8242
    23.1685
    20.1410
    20.9240
    26.2803
    27.2021
    23.8554
    28.8529
    26.2451
    21.9736
    20.4834
    21.2910
    21.4024
    23.5351
    24.2171
    27.3086
    28.7680
    25.8335
    26.9963
    27.7043
    20.3672
    21.8444
    26.8156
    26.7817
    25.1144
    19.5019
    18.3297
    25.0662
    26.6216
    25.8081
    22.8260
    24.6033
    20.8646
    20.5101
    20.1116
    22.9936
    23.9007
    23.6758
    25.0559
    23.1003
    24.6068
    18.2692
    24.9324
    24.1151
    22.0384
    26.1561
    17.3135
    18.8747
    20.2354
    23.9693
    23.8084
    26.2723
    25.4477
    25.4010
    24.2368
    27.5921
    28.2269
    28.1539
    26.0688
    29.0240
    24.8738
    23.2721
    27.5463
    25.4597
    21.6816
    23.0381
    20.9033
    19.1273
    20.3346
    23.2043
    25.9939
    23.9346
    28.0471
    27.8515
    26.3096
    25.2528
    21.3387
    22.2201
    24.2512
    25.4695
    22.6438
    21.2183
    27.3739
    25.4754
    21.6226
    23.9468
    21.1542
    26.1293
    22.9033
    22.2672
    24.3790
    26.3052
    29.7893
    31.1509
    29.0807
    24.0491
    24.4389
    25.0255
    24.1213
    24.7109
    25.1486
    17.7249
    22.7951
    23.7678
    24.2297
    23.6559
    26.0708
    24.7023
    24.0740
    25.8205
    21.5662
    21.5241
    25.8529
    18.7641
    18.4566
    21.9660
    23.8747
    19.0705
    19.3329
    24.1119
    25.5251
    23.7757
    27.3611
    25.7949
    20.3362
    26.0084
    24.8235
    16.1903
    21.5602
    24.1387
    27.0673
    22.3754
    27.6327
    22.4280
    28.7634
    26.3866
    24.3221
    29.4249
    27.0746
    22.9804
    25.2316
    19.9894
    25.9016
    26.3993
    21.5535
    23.5253
    23.8582
    26.2276
    23.2582
    29.4095
    21.9069
    26.1107
    22.3554
    20.6164
    20.3595
    23.4499
    25.1167
    24.7513
    30.1159
    25.9677
    29.0020
    27.3351
    26.8732
    30.2802
    28.1258
    27.8289
    32.8868
    33.4249
    31.1189
    26.5060
    28.5836
    23.5473
    29.8059
    26.2484
    29.4742
    22.3253
    25.3322
    27.5180
    20.7346
    23.0675
    26.5019
    20.5897
    27.5012
    27.0817
    25.8166
    23.1843
    26.6362
    22.6224
    25.2253
    25.8575
    24.0324
    24.4927
    25.0399
    25.4260
    24.2047
    25.8301
    25.8267
    26.3056
    27.5516
    24.7991
    24.0711
    24.7850
    28.1229
    25.4446
    25.8097
    27.6155
    25.0918
    27.8329
    27.1272
    26.8445
    26.6760
    27.3566
    26.1077
    23.4078
    26.2937
    22.0033
    26.3756
    25.9485
    25.5013
    22.4115
    24.3112
    22.3438
    24.9229
    24.3078
    25.4336
    29.8736
    27.7516
    22.2399
    24.4434
    23.8574
    25.8084
    25.1452
    24.5062
    18.5666
    19.0133
    20.8536
    23.6964
    26.9637
    30.1256
    29.8255
    25.1287
    30.7258
    27.2302
    28.1753
    30.2061
    25.2160
    27.0253
    25.8791
    25.6797
    25.3529
    25.0922
    29.9642
    23.1374
    25.4129
    24.9865
    26.6887
    21.8083
    25.4442
    22.0080
    27.2745
    22.4152
    20.0065
    19.7004
    21.1873
    25.3124
    28.5787
    27.0734
    22.5264
    24.8746
    27.7627
    29.8007
    26.5027
    31.0475
    28.7638
    26.7265
    27.6594
    31.6983
    30.7466
    27.7039
    29.3910
    33.7659
    28.6856
    27.0866
    27.6983
    27.8883
    26.2068
    20.3693
    23.9359
    26.1368
    22.2017
    25.5287
    30.4250
    29.9976
    29.6085
    24.5331
    27.5224
    28.6999
    27.6599
    29.6815
    30.5406
    27.9496
    28.4681
    26.5262
    33.8829
    25.3118
    30.7203
    29.4553
    27.3981
    28.1213
    28.8544
    27.0263
    28.5569
    22.0414
    23.4959
    20.5383
    17.7076
    19.7123
    16.2018
    15.0797
    15.5246
    25.2877
    19.9627
    21.5553
    24.8123
    21.5829
    23.9516
    22.1481
    20.5369
    24.1896
    24.8427
    27.8790
    18.6133
    23.7832
    19.4842
    21.9374
    17.8390
    28.2510
    17.5408
    17.1317
    20.9209
    14.7384
    15.4510
    13.9147
    18.2568
    16.3510
    16.0918
    13.3912
    24.6010
    21.6884
    24.9046
    22.7678
    15.3451
    14.9865
    16.8340
    16.3366
    17.1714
    17.2124
    19.3179
    16.6701
    13.3470
    16.2382
    14.2977
    17.2217
    10.0033
    13.4227
    13.7364
    14.1015
    14.4513
    15.2482
    17.5408
    13.7021
    19.4593
    17.8637
    11.9320
    15.1841
    15.9269
    20.5899
    18.7077
    20.8842
    15.3405
    16.2677
    16.4409
    20.7932
    18.1958
    14.9220
    17.3627
    22.4535
    26.2345
    23.9377
    20.6161
    21.8604
    24.4415
    22.8254
    19.7269
    25.3255
    24.2425
    26.6976
    22.4553
    23.1581
    24.5344
    23.1679
    26.5126
    22.7719
    21.8947
    27.1598
    25.3962
    25.2755
    21.4491
    16.6286
    21.7977
    24.2135
    24.3664
    21.2481
    26.6143
    27.6381
    25.8668
    25.7928
    27.5426
    29.3153
    27.7281
    26.2194
    29.9122
    29.5335
    30.4798
    29.2761
    32.1524
    33.2010
    30.3662
    24.2201
    28.4035
    27.6323
    30.6823
    21.9382
    23.4957
    21.1490
    20.1753
    21.0742
    22.0272
    22.3235
    20.7507
    25.7335
    24.8672
    25.5158
    22.8073
    25.5093
    26.0903
    25.8832
    28.9046
    27.3480
    29.2341
    26.3883
    28.5358
    26.0950
    25.8446
    21.6347
    28.1497
    27.3379
    30.4484
    28.3513
    25.8459
    29.4650
    29.3952
    32.3511
    30.3456
    32.4584
    30.2363
    30.0650
    26.5741
    23.8994
    25.6951
    20.4095
    20.7442
    22.9742
    28.1007
    25.0899
    30.0042
    28.5520
    28.7683
    28.0846
    28.4935
    22.7746
    25.5822
    28.7070
    25.8741
    26.7226
    23.8309
    22.8675
    25.5747
    21.4835
    17.1597
    23.3036
    19.7302
    24.4360
    26.8422
    29.5134
    26.2530
    28.2048
    29.6844
    32.2573
    27.0775
    31.0309
    33.1861
    31.7281
    29.6291
    33.7501
    33.0683
    26.4787
    24.7666
    26.0142
    29.2470
    27.3624
    26.3271
    25.5123
    28.4052
    29.7100
    27.6573
    28.2098
    27.0945
    27.1626
    31.6474
    28.0796
    28.2098
    31.1856
    30.2959
    28.5689
    31.5843
    24.9469
    27.6450
    22.4960
    30.0172
    25.0001
    25.4137
    21.7032
    17.5829
    23.0717
    21.1120
    18.9277
    17.9582
    14.8604
    17.2188
    20.1478
    22.4595
    18.3074
    25.4926
    26.5019
    26.5893
    25.9210
    27.2714
    29.0926
    26.3144
    23.1087
    26.1895
    28.9426
    25.9023
    27.0069
    29.6128
    26.8031
    27.1205
    28.5376
    30.8642
    28.0374
    33.8063
    32.5165
    27.8788
    24.4582
    28.0774
    18.1131
    22.7057
    22.2140
    30.6235
    23.7647
    24.8704
    21.5285
    20.9014
    20.0059
    23.8518
    28.5362
    25.4885
    20.4992
    26.1963
    29.0038
    30.6968
    25.1433
    27.8977
    28.4154
    30.3009
    28.9412
    29.5953
    28.9874
    28.6849
    28.7446
    29.6871
    29.9868
    30.4705
    28.2241
    32.3823
    27.6439
    28.3656
    28.9918
    30.9528
    28.5213
    20.8791
    31.1083
    23.2901
    27.0630
    27.6377
    24.2625
    23.4374
    31.5113
    25.9553
    32.1923
    29.1736
    28.6645
    24.9370
    31.7126
    27.9054
    29.5503
    29.4611
    27.7357
    26.3340
    33.0067
    25.5304
    26.8086
    26.9016
    26.1306
    24.8378
    26.7811
    27.5891
    32.0712
    26.7927
    27.1628
    27.9850
    29.9152
    28.2250
    29.1674
    31.1619
    29.3709
    28.0137
    32.8243
    28.2480
    25.6139
    26.9968
    25.3947
    25.5346
    26.3557
    20.4978
    20.0677
    21.7958
    14.5379
    18.2063
    14.3675
    23.1918
    29.1129
    21.0258
    27.1159
    21.8307
    16.5190
    22.7345
    19.6743
    24.4366
    23.0803
    21.4075
    24.7286
    27.9560
    24.0235
    26.7000
    24.5485
    21.5264
    26.8050
    22.5725
    23.3079
    26.4039
    21.8547
    19.0445
    25.9436
    25.9240
    19.8500
    26.7814
    25.0878
    24.9536
    26.3082
    22.2117
    21.0511
    19.8541
    25.4002
    25.5288
    25.1027
    27.3175
    28.5878
    25.8788
    22.2266
    19.9121
    20.5521
    26.2968
    26.3369
    27.4661
    25.8079
    25.0475
    26.3871
    22.5870
    21.8413
    22.4518
    28.6421
    27.8272
    23.1056
    24.1730
    25.3776
    22.3551
    21.1048
    27.9493
    28.6624
    25.2412
    28.3298
    24.6080
    25.9786
    24.7658
    28.5058
    27.7885
    26.6055
    27.9243
    26.0498
    27.8571
    31.5495
    24.4878
    26.3757
    29.0421
    24.3268
    24.5163
    23.8196
    24.2960
    22.8028
    22.0779
    26.6041
    26.4394
    30.4815
    32.7188
    33.0593
    30.7607
    39.1532
    38.0190
    35.0224
    38.7813
    32.1721
    37.7952
    30.9443
    30.8550
    27.2287
    29.5028
    26.2822
    25.0712
    27.5598
    32.6395
    27.8566
    31.2264
    31.4445
    27.4809
    31.4122
    36.5040
    32.5781
    33.5279
    37.2547
    35.5369
    29.8952
    26.5104
    30.6632
    30.9234
    35.7129
    30.0467
    30.2301
    30.7977
    32.3093
    30.4831
    30.6370
    31.2651
    29.4547
    30.7641
    30.3745
    29.7434
    28.5812
    27.8652
    28.9294
    32.9765
    31.3390
    31.1376
    27.9199
    24.1782
    27.7813
    24.0951
    24.0202
    25.6447
    22.4147
    26.0830
    23.7903
    27.1608
    23.6499
    20.1703
    24.6669
    23.4453
    22.0968
    20.5151
    19.0981
    22.3951
    27.2920
    23.7620
    22.3110
    23.3924
    15.9979
    19.3345
    19.6785
    15.5980
    24.3407
    17.1215
    21.0995
    23.8015
    22.5049
    24.4053
    23.9814
    29.7341
    30.1398
    23.3534
    25.8768
    29.8897
    30.8528
    26.8108
    22.4532
    33.1826
    27.0344
    26.7706
    27.4854
    23.4614
    28.9235
    24.4195
    24.2552
    20.1153
    23.2386
    24.6048
    25.8141
    29.6012
    25.8494
    26.3023
    25.5752
    28.4402
    26.1947
    25.9710
    27.5384
    30.2594
    32.1340
    24.2563
    22.3863
    24.2976
    29.9542
    27.1863
    21.0347
    31.4524
    26.1872
    27.5715
    28.5995
    21.1151
    24.5248
    24.0357
    29.3669
    30.1891
    27.0439
    24.7407
    29.6820
    25.7918
    26.5372
    21.4482
    15.6134
    14.9797
    18.3290
    13.8845
    15.0028
    16.0494
    13.7125
    16.4314
    14.5358
    13.4393
    11.2423
    14.0288
    16.4362
    17.3544
    19.2351
    18.5529
    17.0353
    15.6567
    14.7355
    14.2593
    16.0840
    16.3954
    15.7386
    12.9588
    17.7012
    15.5793
    15.4814
    14.6831
    15.9246
    14.8178
    15.0326
    17.3924
    12.6399
    13.9778
    15.9614
    16.6952
    14.5549
    12.1005
    15.1564
    15.9389
    12.0747
    14.1504
    13.1414
    14.5093
    12.1566
    14.8133
    18.7694
    16.5685
    13.8650
    11.7722
    14.7951
    21.6815
    19.1099
    17.8545
    20.3455
    19.9326
    15.0131
    21.0002
    19.0966
    11.1449
    18.0633
    19.2163
    16.7402
    19.8136
    15.8694
    12.9025
     8.7949
    10.3801
    10.9769
    12.7545
     9.4037
    13.4080
    20.6789
    15.9960
    18.9949
    18.5005
    18.1579
    27.7778
    20.4090
    21.8440
    21.2809
    16.9230
    21.8753
    21.6007
    22.7520
    23.8106
    21.7252
    24.9358
    25.0879
    25.9959
    29.7887
    23.5488
    25.9613
    23.3016
    26.5863
    24.5055
    24.2813
    26.2106
    25.9412
    23.2757
    29.3894
    35.4182
    33.8064
    36.9060
    34.7571
    34.8662
    31.3261
    28.5884
    30.9191
    30.1550
    22.1243
    29.9121
    28.4023
    31.3432
    28.8606
    27.2962
    30.9686
    29.4980
    32.8985
    25.5366
    27.0097
    21.4681
    22.9765
    23.0895
    23.3809
    27.6367
    26.5543
    25.4875
    22.7439
    23.4865
    25.4277
    24.4886
    27.3688
    24.4264
    23.8391
    20.9861
    21.1901
    20.3511
    26.9011
    18.1975
    28.2331
    20.4189
    20.9020
    20.7026
    21.8120
    22.4269
    16.7266
    15.1231
    15.6183
    18.6112
    16.7793
    15.4782
    23.1476
    20.9800
    18.1983
    15.4794
    11.8893
    12.5761
    14.4751
    15.3415
    16.7873
    17.6043
    16.3507
    21.3996
    18.1464
    22.6384
    21.4506
    15.6704
    19.8753
    20.7940
    16.4763
    15.0078
    19.5331
    15.7176
    17.3989
    10.3406
    14.5339
     9.8842
    10.6933
     9.9206
    13.7043
     9.5933
    15.0068
    13.3437
    13.7934
    14.9924
    15.2339
    18.8505
    15.4789
    12.2415
    15.1678
    15.2653
    13.1026
    11.5084
    10.7849
     8.9444
    11.3656
    11.2345
     9.4147
     8.4691
     7.8420
     9.2943
     8.6422
     5.2214
     4.6973
    10.5859
     9.3958
     7.6975
    12.2451
     7.9210
     9.0182
     8.6472
     7.9989
     5.9738
     8.9502
     8.7733
     7.4169
     8.4271
     9.9930
     7.0564
     7.0623
    11.2983
     9.5673
    13.5834
    10.8405
    11.7212
     7.3109
     9.7390
     9.0920
     7.2111
     7.7476
     7.1386
     6.7309
     8.3223
     5.6547
     7.0112
     8.5344
     7.4930
     8.8780
    12.5731
    10.3222
    11.6101
    12.8672
    16.4223
    10.9694
    18.1836
    17.6816
    18.1953
    17.3099
    22.3623
    21.6131
    16.9575
    17.2379
    18.0253
    17.0121
    24.5943
    25.1919
    28.4247
    31.9516
    27.5675
    29.1230
    31.3526
    31.1520
    32.5877
    26.5512
    24.4316
    26.5942
    26.4700
    27.4940
    25.2773
    26.8741
    24.9389
    26.0203
    29.9545
    28.4138
    31.8777
    32.2482
    32.5519
    31.3777
    29.3291
    32.2529
    30.6024
    25.2585
    29.0189
    29.0732
    26.9621
    29.5731
    30.7106
    22.9290
    28.0435
    24.7714
    26.1399
    27.9491
    33.7950
    32.3225
    27.3481
    28.8606
    34.1362
    32.9139
    33.6853
    33.9066
    31.2838
    28.3870
    26.0688
    28.7631
    31.5868
    34.8380
    30.0730
    30.6156
    29.4786
    26.6921
    31.1946
    25.5951
    30.9756
    35.0825
    36.3891
    31.6215
    31.0971
    30.6562
    25.2904
    29.2607
    27.2111
    28.2369
    25.4069
    20.1467
    27.0977
    32.1018
    33.1085
    28.1593
    35.9946
    27.6953
    28.4548
    30.1336
    29.1083
    36.5627
    34.8339
    33.5177
    37.6286
    30.3995
    35.9969
    28.3826
    28.9667
    32.1757
    27.5273
    27.0473
    28.7811
    29.8914
    27.2473
    34.5851
    34.2565
    32.1023
    32.1745
    31.5571
    28.8137
    28.3880
    31.7212
    25.7241
    29.6255
    28.7886
    31.0468
    27.4513
    30.8041
    27.0453
    26.5957
    35.1870
    33.9901
    34.7090
    27.5070
    33.3399
    35.9465
    31.3356
    31.1828
    28.0733
    24.8313
    26.4662
    30.8809
    30.4961
    30.1005
    28.0563
    31.3611
    27.8271
    29.0714
    26.5743
    23.6695
    27.3969
    29.6371
    27.4531
    24.3858
    23.8450
    22.4705
    27.7709
    25.2072
    25.0514
    22.2444
    26.1571
    26.6149
    28.0145
    32.2219
    32.9317
    30.0912
    24.4186
    22.8960
    24.3985
    24.4277
    24.9388
    20.6142
    10.4562
    15.5257
    17.1901
    12.3937
    19.5021
    21.1420
    22.0108
    28.1134
    30.7620
    33.0282
    35.2253
    32.4323
    35.7921
    34.8298
    31.1114
    32.0526
    27.1418
    29.9341
    28.4057
    21.8456
    23.9713
    26.7883
    25.9448
    23.1696
    23.7477
    20.6587
    22.8754
    23.7233
    26.2659
    25.5625
    25.0560
    25.2657
    25.6247
    25.3904
    28.3527
    29.5919
    26.7171
    23.9811
    32.0135
    26.3587
    24.1945
    26.1120
    27.0493
    24.6298
    31.0361
    24.6910
    24.2074
    29.3154
    26.1701
    20.3599
    24.0656
    26.6472
    21.8367
    26.9242
    25.3718
    23.1198
    24.2212
    36.6524
    23.9916
    21.8821
    21.4814
    20.5435
    23.7758
    23.2840
    29.4651
    22.5798
    23.1344
    20.6850
    21.0072
    24.5098
    22.6878
    28.3898
    23.7409
    25.5972
    19.2413
    21.3322
    20.8452
    27.4678
    21.5766
    18.2553
    18.4775
    24.6253
    34.9165
    32.8578
    29.5066
    26.1195
    24.8610
    22.7211
    26.1200
    22.5700
    23.1505
    26.4883
    25.4359
    27.7151
    24.7070
    21.5123
    25.1669
    22.7854
    25.7019
    23.8300
    24.7401
    27.2109
    22.3321
    26.6129
    28.6322
    29.8792
    35.7656
    37.2053
    31.9400
    35.5233
    34.2090
    34.3404
    32.4222
    27.5214
    27.7867
    23.1824
    27.9451
    25.7107
    22.6233
    20.7777
    17.1789
    17.7110
     9.6443
    13.8389
    16.4500
    13.1561
    17.0084
    13.9099
    14.0928
    16.7137
    17.5824
    18.8888
    16.3069
    18.8269
    17.8848
    16.4025
    15.0486
    15.5810
    16.9480
    15.4054
    16.9956
    23.7206
    15.3925
    15.7733
    17.4210
    15.2896
    13.8429
    13.2469
    12.8566
    18.7394
    13.7868
    19.6661
    16.9314
    16.1183
    18.7574
    17.6794
    15.9395
    17.3492
    15.6758
    15.9842
    17.6560
    12.2515
    19.7316
    22.4879
    15.9369
    14.1318
    10.4756
    12.6628
    11.7546
    12.1356
    12.0335
     7.9687
     9.8602
     8.9707
    10.9164
    14.1372
    13.3726
    14.4448
    13.3243
    13.9061
     9.0970
    13.9003
    13.1349
    16.9389
    16.7716
    13.0233
    13.2641
    14.9043
     9.9290
     9.5879
    10.9251
     7.8578
    12.7646
     8.2717
     7.2524
     8.2411
     8.8739
     5.4349
    14.3535
    15.8926
    15.1942
    13.8768
    10.4469
    12.5041
    11.5823
    11.3538
    12.9461
    14.7015
    13.5304
    14.0928
    11.6538
    13.9517
    14.7929
    16.4993
    10.7682
    13.7550
    13.6314
    14.9373
    11.0937
    11.5506
    11.8398
    12.9428
    11.2442
    10.5979
    12.3711
    10.9625
    12.6291
    10.0219
    13.5441
    13.4040
    10.9890
    12.1322
    11.9502
    12.0157
    12.8447
    10.5621
    13.6331
    10.2385
    10.2381
    11.8212
    12.3585
    10.0814
    13.0888
    14.6822
     8.2984
    15.1813
    12.6725
    11.6651
    11.0493
    14.0283
    13.2648
    12.1121
    14.3174
    16.4910
    12.0448
    13.9133
    13.4350
    11.0351
    11.6149
    14.7902
     9.5465
    15.9250
    19.3149
    13.1211
    15.2140
    18.2167
    16.0228
    14.5910
    17.8272
    21.0091
    19.0667
    16.3229
    19.5066
    17.7010
    19.5521
    17.5034
    17.3909
    10.5061
    17.9164
    12.2353
     8.6699
     9.7353
    16.4935
    11.0637
    12.2382
    12.8240
    12.8519
    14.7603
    12.6522
    12.9149
    12.6143
    10.8433
    12.2054
    13.5751
    11.6116
    16.4168
    14.1469
    17.3168
    14.3347
    10.3849
    18.3484
    17.0782
    16.1123
    16.3795
    14.3195
    16.1981
    14.8297
    10.2151
    12.9808
     7.1999
     9.7458
    10.8794
    10.8046
     8.0398
    11.8109
    14.7928
    15.0952
    12.1196
    10.7538
    15.1181
    15.4981
    13.8613
     9.2878
    10.7966
     9.3285
     7.6871
     8.1675
     6.4106
     9.5053
     9.9279
     8.9680
     8.4683
    10.9110
     8.9267
    11.0262
    10.4740
    11.7232
    12.4563
    11.5565
    11.3845
     9.9862
     8.3666
     9.2132
     9.7309
     6.9413
    12.0405
    12.9145
    11.5424
    10.2538
     9.9645
     8.1135
     7.8060
    12.3437
    11.1096
    11.4966
     6.7292
     8.3342
     8.1378
     8.6691
     8.9242
     9.3421
    10.0874
    10.4147
     8.9048
     9.5534
     8.3167
    11.7701
     9.0701
    12.9537
    11.5686
    10.1742
     8.4861
    10.4999
    12.2216
    10.4904
     7.8690
     8.0322
    11.8670
     9.8273
    12.5867
     8.5601
     9.3202
     8.5645
    11.3540
    11.6039
    14.1962
    11.8754
    10.4105
    11.4488
    11.6931
    11.2304
    12.4320
    10.1678
     7.5663
     9.7231
    13.2663
     8.8562
    10.0921
    11.3919
     9.9826
    12.1560
    11.3836
    10.1398
     9.8519
    13.1343
    11.9827
    10.1496
    10.5043
    11.9425
     8.0004
     8.0077
    12.9364
    10.2246
    12.5192
    12.3086
    11.8929
    10.9896
    10.6196
    14.3715
    10.4117
    11.7217
    11.6459
     9.6240
    11.4249
     8.6025
    11.0774
    11.2432
     8.2098
     6.9793
     9.0898
     5.9613
     8.8420
     8.1723
     9.3869
     9.4250
    10.2022
    10.7412
     9.6146
     8.1828
    13.3552
    10.0854
    13.3167
     8.7276
     9.7663
    14.5291
    15.6267
    16.3361
    14.9111
    14.0491
    14.2692
    14.9645
    14.0170
    17.9571
    17.3728
    15.7853
    11.9275
    15.7857
    17.2380
    17.5988
    18.8226
    20.7314
    21.9619
    21.2481
    25.8871
    19.5818
    19.1332
    17.3247
    17.7155
    20.2521
    21.1358
    17.7998
    12.9872
    14.4187
    18.4258
    18.7518
    20.7655
    15.7841
    20.6779
    15.8863
    20.2138
    17.7206
    17.2728
    14.1972
    13.2349
    14.2083
    13.9003
    15.7575
    16.9092
    22.5286
    19.8578
    20.6254
    20.4335
    14.3634
    18.3565
    19.5930
    18.3897
    15.2212
    14.6959
    15.9771
    14.0630
    15.1699
    13.4488
    11.0768
    11.9320
    16.0679
    16.2640
    13.6021
    16.3610
    12.5567
    18.2337
    19.0442
    23.6817
    24.7516
    25.7858
    22.6416
    26.0747
    26.7224
    21.1803
    21.9027
    16.6337
    22.6363
    20.5476
    22.8820
    28.3375
    25.6401
    29.9917
    23.3204
    26.0232
    22.4452
    21.5159
    20.9961
    20.8168
    24.8870
    26.5289
    27.4281
    20.4015
    22.5867
    24.1567
    25.0277
    23.6324
    24.2309
    23.5663
    23.7259
    21.5448
    17.9290
    17.7090
    18.7658
    19.7763
    20.6293
    23.5124
    21.4339
    21.3387
    23.6694
    25.1913
    23.1428
    18.3837
    24.1761
    20.4466
    19.5601
    22.3956
    22.8580
    20.6066
    24.0211
    23.6939
    19.2670
    22.3266
    19.0341
    19.2377
    21.7253
    20.5172
    24.2385
    18.3928
    21.0665
    19.8810
    20.0680
    19.5713
    17.7885
    21.7831
    21.6804
    20.9069
    19.9655
    25.8321
    21.4943
    23.1897
    20.5123
    20.0074
    25.5831
    28.0358
    21.5094
    27.4148
    23.3609
    26.0397
    22.1175
    25.7413
    25.5145
    23.0250
    24.2738
    26.5582
    27.0242
    24.6652
    27.1356
    25.4504
    24.9260
    26.5628
    21.4287
    22.4349
    23.8315
    23.1631
    22.8511
    26.2756
    24.8935
    25.0911
    21.8758
    26.1059
    31.4108
    30.2614
    29.8567
    27.9336
    25.8190
    26.9674
    28.0712
    23.8439
    22.8501
    28.4543
    28.1557
    30.3971
    25.7614
    32.4414
    27.9141
    23.5931
    23.1392
    28.1940
    26.0991
    27.1129
    29.2347
    29.3033
    24.6585
    28.3747
    26.7084
    27.5994
    25.1614
    25.2062
    26.9986
    24.2137
    22.4624
    24.3941
    27.0705
    26.0880
    25.2998
    25.5672
    24.6811
    31.7258
    25.1225
    27.7655
    23.2633
    26.5841
    26.0252
    24.6112
    25.8486
    24.8212
    24.6414
    28.1482
    29.2085
    28.3035
    24.8772
    26.9785
    25.1964
    27.5439
    28.8301
    26.8493
    26.6026
    23.7284
    27.6442
    26.0295
    27.2361
    28.1489
    29.0123
    27.3742
    27.0504
    27.6261
    29.4921
    26.9892
    26.0934
    25.7923
    26.5138
    26.6954
    26.1639
    26.5332
    27.0655
    26.5005
    24.1786
    25.2853
    24.5511
    25.4044
    25.3439
    23.1905
    26.4646
    20.6289
    24.3676
    28.5181
    28.7371
    28.2970
    32.5059
    26.5662
    27.6020
    27.2253
    25.6172
    26.0244
    21.7117
    29.7193
    25.3908
    26.5859
    28.2217
    23.7632
    23.3294
    23.7563
    23.6836
    31.8460
    25.3667
    27.4101
    23.8485
    24.9069
    21.6505
    25.5196
    24.3738
    24.1805
    24.6893
    24.4085
    24.7094
    24.7851
    27.0294
    25.2666
    25.1377
    26.4436
    21.5384
    24.6058
    23.8674
    27.7468
    27.4390
    25.2524
    28.9115
    19.8893
    22.1966
    28.6064
    25.9344
    29.3423
    29.8207
    24.2653
    23.6458
    23.2062
    21.4995
    24.8089
    19.5801
    21.6982
    24.6667
    27.7766
    23.9784
    24.5351
    22.5195
    23.8721
    29.1254
    23.6887
    26.7355
    22.4301
    22.6848
    23.0246
    25.7054
    25.1089
    27.8853
    28.5424
    25.1514
    24.9147
    21.7167
    24.7763
    25.1705
    24.0589
    28.3667
    25.5389
    25.9293
    23.4969
    21.7407
    25.3526
    26.3892
    25.5252
    24.2576
    24.3733
    27.5825
    30.0808
    29.3469
    32.3966
    27.2865
    22.8889
    24.4930
    25.4774
    24.2822
    26.1913
    27.8382
    25.7582
    23.6313
    23.0331
    20.7940
    23.5587
    27.8268
    22.5785
    22.2508
    26.4362
    22.0055
    26.2393
    28.0332
    24.4340
    30.6100
    28.8055
    31.8048
    31.3821
    30.8980
    22.9309
    28.4308
    25.9189
    28.2888
    28.3421
    30.6198
    31.1058
    28.3481
    28.6510
    28.0836
    32.0686
    26.3255
    28.9938
    27.5989
    28.4490
    26.2411
    26.6782
    24.4898
    28.0695
    26.4726
    26.6044
    27.7224
    27.9430
    26.9459
    24.7672
    23.8791
    22.9477
    23.9724
    24.6812
    23.2862
    28.6664
    30.6460
    34.3262
    30.2148
    26.9112
    24.0249
    25.9074
    27.6612
    26.1466
    24.3847
    24.5314
    24.1834
    22.8850
    26.0258
    28.9873
    26.6537
    28.1928
    27.0560
    27.0892
    29.4721
    29.1415
    29.2621
    25.8266
    27.5593
    24.4399
    23.8713
    26.5285
    26.5762
    24.3829
    23.7062
    25.1186
    26.4078
    26.2682
    27.6901
    30.0962
    26.7872
    27.4603
    28.3990
    28.8751
    32.3693
    29.8160
    29.3305
    28.1796
    31.0769
    29.8654
    27.4861
    28.3555
    27.2567
    28.7083
    30.4668
    29.5514
    29.1621
    27.1093
    25.9183
    24.7553
    25.1930
    25.6264
    26.4943
    28.3383
    28.5722
    28.9901
    30.8229
    32.1877
    32.0357
    25.9665
    26.9004
    30.0542
    28.7142
    28.6365
    23.9203
    30.2629
    29.8102
    23.8221
    26.4650
    27.1037
    25.3879
    19.4852
    22.8350
    20.0585
    21.2118
    18.9616
    17.3548
    18.5860
    18.7656
    20.0243
    17.3689
    19.9492
    24.0720
    18.7471
    20.4051
    25.6248
    27.9155
    22.4024
    26.0370
    23.3911
    23.8910
    23.6296
    22.6892
    23.7438
    25.7653
    28.7364
    27.7623
    32.1280
    28.4141
    30.4200
    27.6114
    26.5247
    31.4413
    31.2343
    25.8274
    29.7240
    29.6862
    32.4376
    24.4781
    30.2803
    28.5694
    29.8314
    25.6963
    24.9750
    26.1868
    28.2644
    24.0730
    26.9436
    23.3033
    23.7324
    23.0742
    24.7804
    25.1861
    21.7934
    25.2744
    26.6774
    26.7792
    25.7101
    28.4828
    30.2523
    31.1192
    31.6630
    34.1348
    32.5670
    33.6943
    33.3298
    32.1303
    32.6060
    35.1158
    30.2210
    34.2707
    30.9465
    29.7977
    27.0195
    26.3761
    30.7175
    29.4688
    33.2626
    31.5719
    30.0604
    28.0607
    32.4731
    30.9621
    27.7792
    31.4508
    27.7627
    28.0702
    25.9061
    29.9553
    29.2668
    29.6532
    28.1498
    28.2896
    28.4127
    31.3491
    27.4861
    27.7876
    29.3078
    30.4884
    30.9986
    31.7115
    27.4179
    28.3095
    27.0483
    30.7267
    31.2028
    29.8928
    33.2695
    31.1902
    30.3371
    28.5581
    28.5321
    28.0747
    33.0389
    32.3955
    28.3493
    31.0480
    29.7517
    29.5342
    31.9132
    27.7826
    27.7607
    28.8596
    27.4850
    27.5458
    28.7607
    26.3513
    26.2354
    28.2953
    25.3018
    25.0396
    27.3531
    29.4396
    26.6885
    27.2275
    27.3638
    26.8291
    29.2807
    30.6057
    27.2554
    28.0038
    26.6199
    25.7169
    25.2404
    30.7653
    27.9478
    27.2503
    24.5683
    24.7203
    26.2199
    20.9097
    26.4526
    27.8658
    24.7944
    26.6331
    25.0137
    22.5497
    28.3056
    24.8694
    27.9254
    27.0247
    27.7883
    29.2964
    32.3331
    28.9242
    27.7692
    24.1252
    24.1826
    28.4560
    25.5235
    23.2243
    26.3503
    26.7746
    26.4798
    24.6974
    26.6777
    22.6433
    23.5571
    25.5689
    24.7160
    26.0968
    24.1409
    26.8984
    25.6601
    24.6392
    24.9706
    24.8194
    25.8030
    27.3451
    25.0886
    25.0714
    26.8075
    23.6184
    23.6399
    28.0359
    24.8824
    23.9056
    23.3979
    23.5163
    26.3394
    24.5426
    28.6257
    21.6716
    24.7081
    21.7028
    27.3785
    26.4123
    23.8833
    23.8893
    21.0943
    27.4105
    25.1608
    21.2845
    28.1056
    25.4725
    24.4977
    24.6148
    23.4261
    21.9462
    20.4460
    21.7183
    23.6638
    21.9999
    25.5597
    24.1484
    22.0052
    22.3203
    20.0608
    25.1324
    23.9851
    24.1078
    23.0034
    22.0056
    22.1881
    22.8625
    22.8679
    25.9530
    25.5683
    24.3565
    25.4523
    26.1653
    22.6144
    20.3838
    22.0085
    22.3137
    21.2426
    23.0788
    22.4668
    21.5967
    22.8057
    24.9443
    22.3052
    26.5264
    21.5388
    24.8285
    25.2455
    24.4484
    27.0920
    24.2416
    24.1094
    26.1568
    23.5149
    21.7881
    25.7424
    19.7870
    23.0039
    21.5022
    21.2069
    22.6724
    26.4443
    26.2538
    23.0531
    25.0616
    25.9727
    22.1679
    23.0103
    20.9661
    22.1800
    27.4636
    27.2104
    33.4982
    32.2071
    30.4467
    31.1806
    29.2663
    29.9880
    31.6887
    31.3194
    30.7230
    30.3013
    29.5735
    30.3384
    27.8045
    26.8425
    29.3713
    29.5329
    28.7882
    29.5946
    28.8615
    27.6717
    32.3081
    29.6350
    30.4871
    31.6679
    33.8124
    30.8772
    32.0650
    35.6709
    34.1713
    29.1853
    30.9297
    29.0746
    28.2757
    26.1230
    32.5499
    33.6788
    32.8452
    27.8090
    25.5590
    24.1879
    29.3869
    33.0754
    30.5662
    28.2584
    26.2871
    26.1592
    26.1875
    23.0567
    22.4515
    26.5384
    22.9579
    23.6710
    23.2764
    24.9702
    23.9966
    21.9015
    23.7260
    25.1805
    26.8901
    23.5692
    25.9004
    24.7111
    21.5128
    23.9397
    25.1756
    24.5101
    22.3698
    25.7693
    24.1024
    23.8021
    28.2625
    29.2921
    30.4803
    30.3667
    28.1213
    25.1791
    23.2603
    24.6001
    23.8410
    31.3089
    30.0241
    32.3257
    25.5831
    23.4300
    24.7845
    25.2170
    29.4330
    32.0465
    29.8558
    30.2851
    30.7842
    30.6754
    29.6841
    25.7324
    24.2271
    27.4499
    29.0701
    31.4517
    30.9963
    28.7582
    29.4992
    31.0347
    30.2085
    32.9313
    23.9506
    27.9715
    25.0559
    31.0696
    28.3094
    29.6804
    25.6504
    30.4448
    26.3195
    25.8364
    27.3016
    26.2299
    26.1519
    27.8394
    27.6958
    27.1589
    26.3025
    24.0386
    26.7888
    24.6836
    23.4610
    22.4111
    21.9108
    26.3109
    24.3090
    26.3628
    24.0931
    19.7527
    26.9037
    28.6597
    28.8755
    28.3644
    27.8852
    27.3122
    26.4873
    23.4053
    25.9232
    24.5826
    27.5137
    26.3489
    28.5588
    22.6246
    24.9762
    23.5879
    23.7603
    23.5211
    25.3177
    25.4606
    28.2115
    27.3764
    23.5041
    24.2042
    27.0943
    24.8679
    27.3059
    27.3079
    26.5429
    27.4046
    25.2362
    24.9312
    27.2741
    27.3939
    26.6357
    29.0677
    26.4520
    24.3498
    25.2665
    26.9123
    27.0253
    26.9522
    23.9190
    25.6616
    25.5581
    26.5554
    27.2354
    30.6574
    26.0153
    26.5900
    30.2121
    26.4949
    30.2024
    28.8375
    25.9616
    27.1147
    26.6254
    25.5661
    27.8190
    29.7349
    26.9047
    28.6046
    28.3796
    20.3891
    24.4968
    30.3031
    29.3219
    25.3004
    22.2552
    23.4785
    26.3280
    30.0069
    23.6526
    25.4459
    25.7619
    26.7489
    26.8410
    25.8021
    26.6111
    24.8988
    29.0258
    30.1076
    30.1390
    30.4904
    30.1978
    29.9050
    28.0409
    29.1394
    29.3226
    29.1525
    31.2514
    31.1392
    29.0684
    26.3501
