# Supplementary material for: Mechanistic models of asymmetric hand-over-hand translocation and nucleosome navigation by CMG helicase
Source: Nat Commun. 2025 Nov 21;16:10304. doi: 10.1038/s41467-025-65232-x (PMC12639105; doi:10.1038/s41467-025-65232-x)
Supplement: Supplementary file 18 — Source data [file 41467_2025_65232_MOESM18_ESM.zip › SourceData/SourceData/Fig3G/polyAT/mindist_lagging_and_loop_traj011.dat]

# Distance
    23.8310
    25.2535
    26.0379
    23.7948
    24.2455
    25.0759
    25.1455
    25.2816
    28.2043
    22.8459
    23.0355
    26.4470
    27.3649
    26.8820
    33.2270
    29.9989
    25.0148
    23.4923
    22.3603
    24.1207
    25.8204
    24.9917
    29.1020
    30.9704
    29.1458
    24.5095
    25.7487
    24.5066
    25.1351
    24.1525
    23.7926
    23.3482
    22.9355
    26.6073
    28.6320
    27.2643
    22.2977
    25.5653
    26.1871
    24.8384
    27.2696
    24.6281
    28.5460
    23.1641
    24.3873
    23.0148
    26.1696
    27.3264
    27.0764
    23.3312
    25.7513
    23.1025
    23.6091
    25.4691
    26.0694
    23.0714
    24.8066
    22.5694
    25.3245
    24.0374
    22.8082
    21.3879
    24.2443
    25.1495
    22.7017
    24.6634
    24.3478
    24.3682
    22.3085
    22.9362
    23.3982
    23.3074
    21.5589
    21.0097
    21.0928
    22.6686
    22.4102
    22.8199
    23.1196
    22.1706
    22.8427
    21.4896
    22.5243
    21.9888
    22.7537
    20.7895
    23.0809
    18.8957
    20.3982
    25.8717
    28.1045
    26.8109
    23.5012
    22.3528
    24.9843
    24.6239
    24.0691
    26.2516
    23.0241
    26.1741
    28.1700
    25.7685
    29.0409
    26.8819
    25.0914
    24.4327
    25.2152
    26.4302
    29.0344
    25.2869
    24.7442
    24.5062
    24.5553
    29.6535
    27.3369
    29.6352
    27.3233
    24.6594
    25.6671
    26.6817
    25.6560
    26.6176
    23.9271
    27.3035
    27.7651
    25.7970
    25.3634
    27.5919
    29.9655
    31.9615
    26.5121
    32.4631
    33.5087
    30.7110
    32.5419
    24.4125
    31.8001
    27.9493
    26.9610
    25.1278
    26.1697
    26.3969
    24.4322
    30.5342
    25.7700
    24.7542
    23.7387
    23.1201
    26.7562
    24.7428
    25.0808
    25.6544
    24.4461
    27.4272
    25.1449
    27.7465
    23.9273
    26.3858
    25.4877
    27.7993
    29.5708
    24.4399
    26.9564
    29.7876
    27.0123
    25.9046
    25.5325
    25.2494
    28.1649
    25.2855
    23.5399
    22.4412
    26.2562
    24.3840
    22.7629
    27.7614
    27.2926
    24.5894
    23.4488
    22.5406
    25.9920
    25.2320
    22.9485
    25.8983
    25.9138
    23.2481
    24.9239
    25.5300
    25.7463
    25.0628
    28.1633
    27.4525
    24.5917
    25.1289
    26.7391
    27.4525
    26.1852
    27.8040
    26.2606
    23.2492
    25.6033
    23.8346
    29.3412
    25.2093
    28.4093
    25.0748
    23.1948
    27.5654
    24.2657
    31.3170
    27.2841
    23.1638
    27.2543
    25.6827
    25.9211
    24.2792
    25.6734
    23.9764
    25.8392
    23.6309
    25.5555
    26.8336
    25.0309
    26.2877
    23.6118
    24.9471
    24.5994
    24.0984
    26.6497
    23.4260
    24.9951
    22.9210
    19.0114
    20.9637
    23.2734
    21.9219
    22.3604
    20.4199
    23.3322
    24.6307
    22.9737
    24.7193
    25.0748
    26.6868
    25.5273
    24.9965
    26.6107
    25.8343
    26.6973
    27.7557
    28.6691
    33.4874
    34.3887
    36.4715
    32.3603
    24.3300
    26.3773
    26.3158
    22.8108
    25.8054
    28.6234
    23.5688
    23.6611
    23.6949
    22.6623
    22.2644
    25.2339
    25.2350
    22.3714
    20.8972
    22.7100
    22.9493
    20.0471
    19.6197
    26.0323
    24.0771
    28.4760
    23.6221
    22.6897
    24.9520
    25.1657
    24.6996
    23.9723
    22.4460
    22.4197
    26.4437
    25.1856
    23.2540
    25.4285
    24.1232
    25.1344
    24.2141
    23.1269
    25.6912
    22.5828
    21.8174
    26.8018
    25.0636
    28.8438
    26.2231
    26.8340
    22.5184
    24.2361
    23.6554
    26.2991
    20.5789
    26.2125
    24.9823
    21.8394
    22.0005
    23.1351
    19.5618
    23.2946
    24.1597
    23.5581
    25.0154
    21.8997
    24.1805
    18.1264
    20.0943
    18.3754
    17.3867
    18.5173
    19.2952
    19.0262
    19.4691
    19.4728
    20.3609
    19.0113
    19.5321
    17.0065
    19.3159
    21.0912
    21.4663
    23.1197
    22.8378
    25.4832
    22.8562
    23.9289
    23.0646
    21.3421
    24.1386
    23.0199
    25.4764
    26.4908
    23.7452
    24.3823
    21.9936
    24.0781
    22.3759
    22.5894
    21.8649
    25.3502
    21.5722
    23.8258
    23.2487
    23.7336
    22.7178
    25.0311
    24.1536
    22.5733
    22.8019
    23.2951
    26.0863
    24.5664
    22.6145
    22.3155
    23.9083
    23.6076
    25.3069
    23.5596
    21.6126
    25.1237
    23.5096
    26.3820
    24.4463
    25.0024
    24.0400
    24.2348
    24.2361
    26.6035
    20.1960
    25.2302
    23.7530
    22.5932
    25.9244
    22.7507
    23.3879
    25.1479
    23.5884
    22.5713
    21.9751
    23.1100
    24.9515
    25.3664
    19.8683
    21.7780
    23.5260
    26.0212
    23.1065
    23.3835
    20.1377
    20.7194
    23.5050
    19.9576
    21.8374
    22.9085
    23.6170
    23.8638
    24.3813
    25.2956
    29.1621
    23.9513
    28.0461
    23.2463
    25.5478
    23.0638
    28.3911
    26.5758
    24.0649
    23.1038
    28.9946
    27.5076
    28.6547
    28.4292
    27.7433
    25.4572
    29.2549
    31.2306
    26.7800
    26.0410
    25.8135
    31.0282
    27.1734
    25.0371
    26.4247
    33.5330
    33.6754
    32.1467
    28.5574
    30.1271
    33.4768
    30.2379
    26.2775
    31.8861
    27.8027
    27.3649
    25.5402
    21.6199
    21.2797
    27.1313
    24.6993
    22.8168
    24.4244
    30.3939
    28.3095
    32.0656
    27.3814
    29.3288
    30.2963
    27.9059
    29.1054
    30.6740
    29.4962
    29.9238
    25.4593
    26.2750
    27.2669
    28.0585
    26.7150
    25.9198
    27.5099
    23.2891
    31.8538
    28.7189
    32.3597
    36.7267
    26.5193
    29.5706
    25.5115
    30.9367
    31.7466
    31.4732
    28.1615
    27.9931
    28.4343
    28.3987
    26.5415
    26.3578
    30.8508
    27.1890
    27.3772
    31.9392
    26.1516
    26.2561
    31.6278
    28.1060
    25.8329
    26.0515
    25.6127
    30.1458
    27.7456
    27.9574
    29.7532
    33.6080
    30.3281
    29.1317
    34.7229
    30.5299
    39.7822
    36.9203
    32.9805
    29.7600
    28.5991
    28.3135
    26.2368
    26.0323
    29.1927
    28.9368
    31.3814
    34.9147
    30.4785
    32.5607
    29.1830
    29.2916
    26.7392
    26.2296
    26.9742
    21.1815
    24.5792
    27.2654
    22.5715
    27.3401
    29.9301
    28.0718
    28.0714
    28.6386
    26.4816
    28.0014
    27.0652
    32.8610
    33.7179
    31.1544
    29.6278
    26.4388
    29.7129
    26.6945
    26.6618
    25.8875
    31.3486
    25.5962
    28.0270
    22.5830
    27.8055
    28.2766
    32.6936
    29.2924
    30.4374
    29.8744
    29.6986
    29.3659
    27.2687
    24.7790
    26.7306
    25.2711
    24.3284
    29.2038
    29.2432
    27.5742
    28.7702
    27.9755
    28.3784
    29.5446
    26.8181
    27.2013
    30.4359
    28.3650
    28.2758
    27.6184
    28.1361
    29.6631
    27.6694
    27.7273
    28.7244
    29.9801
    31.8462
    33.2329
    31.9467
    27.1293
    26.0997
    29.7207
    28.3458
    29.2982
    27.6708
    26.7144
    24.0635
    24.6750
    24.9090
    24.2458
    28.7256
    28.7328
    30.4541
    27.4665
    27.8777
    29.8920
    28.4690
    35.1884
    34.4543
    31.9224
    33.0722
    28.7154
    33.5284
    27.4073
    32.0864
    32.3771
    29.0484
    29.8985
    25.4627
    29.3634
    30.7088
    30.4917
    30.2034
    26.1173
    31.4336
    25.4049
    29.2551
    30.9843
    30.9363
    31.3125
    28.0939
    26.8594
    27.2593
    28.1537
    28.9618
    31.1492
    29.8403
    29.1901
    30.5575
    29.3497
    28.3432
    28.0113
    29.1076
    29.7786
    32.9473
    29.8601
    26.9119
    29.7574
    29.1349
    30.1175
    28.1103
    29.5389
    32.3156
    27.3911
    26.5062
    26.3527
    29.6673
    25.9530
    26.1123
    26.1736
    26.9426
    29.6595
    27.3974
    25.0754
    24.7194
    28.0389
    25.3232
    25.0851
    26.8601
    25.2395
    28.2614
    27.6223
    29.9589
    31.7721
    31.2182
    33.8267
    30.8082
    32.3351
    32.1623
    30.6020
    25.0292
    28.0562
    27.9153
    28.6214
    29.6203
    31.8545
    27.1958
    26.9615
    30.2824
    28.8886
    28.7972
    28.4310
    27.5097
    29.0583
    25.4343
    25.6895
    30.4235
    30.0709
    28.3547
    29.2136
    32.5659
    29.1746
    30.1074
    27.8829
    25.2962
    27.2394
    30.0852
    28.1102
    30.5145
    29.4652
    27.7966
    29.5192
    30.8815
    29.8870
    35.1492
    29.4047
    33.4753
    28.8341
    28.7609
    30.2896
    31.8092
    33.1746
    30.3755
    27.8911
    28.0155
    30.4172
    25.8824
    25.1717
    21.0724
    28.4359
    24.1661
    23.2210
    28.5393
    27.5170
    27.6258
    30.5626
    29.2386
    28.1098
    25.0343
    26.8123
    24.1833
    28.2636
    25.0757
    23.5455
    26.3304
    26.5264
    24.1095
    23.6590
    24.6485
    22.8940
    22.5516
    21.9613
    25.9030
    25.6604
    25.6364
    31.0889
    25.5261
    27.7824
    26.5900
    26.3953
    28.9838
    25.0085
    28.5889
    26.8028
    27.1027
    27.1862
    25.9028
    25.4126
    29.3205
    30.5580
    32.6216
    31.0026
    30.2222
    32.6829
    31.0926
    30.8498
    29.0399
    28.7036
    29.7317
    24.1529
    25.2724
    24.6813
    28.9474
    25.7340
    23.7758
    25.0471
    26.1013
    24.4656
    26.0386
    25.5664
    25.3106
    24.7346
    25.7265
    30.0879
    28.1887
    28.2035
    28.1855
    24.7532
    27.3707
    24.6599
    24.5128
    26.2824
    25.9043
    27.9246
    27.2019
    25.7923
    27.7243
    28.3209
    25.7062
    27.1958
    23.9255
    24.5365
    26.0359
    25.1568
    26.2096
    26.8484
    25.2337
    27.8871
    27.4664
    29.3066
    26.1380
    30.5911
    27.7679
    26.4300
    29.0572
    27.8656
    31.5313
    27.6567
    30.4788
    31.7746
    29.5146
    32.1493
    29.7090
    28.4776
    31.6615
    29.4123
    28.0817
    28.7074
    28.0334
    28.9669
    24.8797
    29.0552
    26.4154
    30.1451
    27.6190
    26.5813
    28.9562
    29.6216
    30.6121
    29.6781
    29.1110
    31.6259
    27.2626
    31.8686
    28.7359
    31.5064
    30.7175
    30.3829
    33.0956
    30.1081
    30.2349
    31.4130
    27.7996
    27.4886
    28.9125
    28.7250
    32.3235
    27.7181
    30.7440
    29.7035
    29.3400
    28.1948
    28.6901
    29.0567
    29.3389
    30.5694
    28.7298
    31.1764
    28.5706
    28.0335
    32.9504
    30.5874
    30.6259
    28.0362
    29.1388
    28.5673
    26.9385
    29.3631
    25.6906
    24.7462
    28.9527
    31.5714
    35.8256
    30.6773
    32.8992
    29.8717
    33.2044
    27.2707
    31.9695
    29.9029
    29.2500
    29.1435
    26.9444
    26.7786
    24.4583
    25.6908
    30.5257
    30.4528
    27.0774
    28.5004
    28.7823
    27.4851
    25.9906
    24.5144
    21.4742
    26.7734
    27.6331
    28.6427
    26.1222
    24.8471
    31.6520
    27.2250
    29.8886
    28.3233
    27.4700
    30.3977
    29.1300
    31.1609
    28.6553
    27.4616
    26.8393
    25.2512
    24.8813
    32.1577
    32.4404
    31.9824
    29.6997
    32.4967
    30.0496
    32.4294
    32.3409
    34.1207
    31.6578
    28.9809
    29.5310
    28.7502
    26.0705
    32.5453
    30.7853
    32.0251
    33.2769
    31.0517
    33.1876
    31.0011
    31.8918
    31.1051
    29.2000
    32.3287
    32.7467
    33.2848
    28.5165
    28.3025
    29.0677
    28.9936
    29.5784
    32.6880
    34.1125
    30.8656
    29.0757
    30.1646
    32.1857
    29.7141
    28.7083
    30.7673
    26.0224
    28.1104
    29.6888
    27.5982
    27.3904
    26.3937
    30.5780
    29.1385
    25.7168
    23.9542
    28.3909
    27.3426
    28.7206
    31.6881
    33.5090
    32.1821
    28.2033
    27.9203
    26.6899
    26.9890
    28.9133
    28.9478
    29.6744
    31.5518
    29.6840
    27.1726
    28.1432
    26.5754
    28.7088
    30.3353
    21.3448
    21.5390
    25.9193
    21.4046
    19.5669
    17.2147
    17.6951
    22.2070
    28.2678
    27.5245
    27.2798
    25.4206
    29.9382
    27.4286
    27.3254
    21.8509
    26.0957
    27.9245
    24.2588
    24.0154
    23.5314
    28.4275
    24.5182
    26.0714
    24.9125
    28.3697
    18.9375
    25.1107
    22.7682
    25.9591
    23.3888
    28.1324
    25.1106
    26.5772
    22.9034
    26.7725
    28.2007
    26.9660
    23.7514
    19.4320
    19.1617
    22.0158
    25.3903
    21.9526
    26.5346
    26.7499
    20.9851
    22.5521
    19.4998
    21.4307
    25.6932
    22.7301
    25.1783
    29.3981
    25.1606
    24.4877
    22.0148
    20.6764
    25.6533
    25.7896
    29.8941
    23.1128
    22.1343
    20.7064
    24.3587
    27.9857
    22.4744
    25.1754
    18.3136
    23.7574
    21.8292
    23.5923
    22.4372
    20.3780
    22.4458
    26.2269
    21.9460
    20.9422
    23.3702
    22.8154
    24.0678
    21.1835
    30.4637
    23.0200
    22.2348
    27.9987
    25.9046
    23.5953
    21.5677
    14.4014
    21.1979
    23.1816
    27.0821
    26.7273
    24.7411
    23.0507
    19.5198
    17.3588
    22.1240
    26.8408
    27.5911
    26.3336
    21.5096
    21.9815
    24.7666
    26.0117
    18.7203
    19.8234
    17.5802
    23.4829
    25.6329
    26.7705
    25.9734
    25.5420
    27.2975
    19.5484
    28.8547
    17.7935
    23.3356
    17.4218
    17.3062
    23.0441
    18.7314
    25.3791
    25.1886
    25.8552
    21.4505
    23.8167
    23.1476
    25.8878
    23.1333
    24.5043
    23.2989
    21.3745
    22.3357
    19.2488
    21.4453
    22.5871
    26.3542
    26.1799
    16.8077
    20.7673
    19.0367
    20.1953
    19.2657
    19.8691
    21.5813
    22.0046
    23.5223
    23.6505
    26.1351
    22.0224
    21.1643
    22.4589
    25.3672
    21.2817
    23.3891
    24.9665
    22.5469
    24.7825
    19.0838
    18.8091
    20.6739
    20.4884
    20.9145
    19.7773
    21.0815
    20.0404
    25.5934
    23.8380
    20.0373
    21.8158
    19.5941
    22.6981
    26.9400
    22.4657
    21.6773
    21.3845
    20.6007
    19.7116
    21.0733
    23.8132
    22.0557
    26.5462
    22.3350
    24.5742
    25.1573
    19.7571
    23.8587
    22.9887
    25.3310
    24.4143
    25.1249
    27.5645
    25.0578
    27.1091
    24.8940
    20.5235
    20.0858
    24.2515
    19.2032
    21.4725
    21.3344
    21.6350
    21.9456
    19.8785
    20.9453
    21.7335
    26.4712
    28.1356
    27.1035
    26.4249
    22.5002
    19.3509
    18.2839
    25.7126
    27.8725
    22.7012
    22.0524
    23.1110
    23.0910
    24.8077
    27.5463
    24.3384
    17.0030
    26.3411
    21.0028
    27.8528
    21.1780
    28.2179
    26.6900
    25.0088
    25.3905
    24.8855
    27.6651
    23.1725
    22.6659
    25.0504
    29.5961
    23.4108
    23.4197
    25.9791
    23.1115
    27.0925
    21.1262
    21.4408
    21.5451
    24.6325
    25.1641
    28.8196
    27.2996
    28.5613
    29.9084
    29.4204
    32.3327
    31.0469
    28.0178
    27.6820
    26.8418
    27.6871
    24.5132
    26.1182
    24.1519
    23.6663
    24.9538
    26.9736
    25.4212
    28.3888
    25.6335
    29.1529
    25.8892
    26.0836
    23.4279
    23.9857
    22.1265
    23.5758
    23.2375
    24.4164
    27.4148
    23.9815
    29.3077
    28.1536
    23.8609
    22.7743
    28.4479
    26.5656
    29.4418
    25.7028
    30.3763
    27.8719
    30.9753
    28.9060
    23.9643
    27.6043
    25.9302
    29.4903
    25.6451
    23.5467
    21.6558
    24.0783
    23.6734
    23.9633
    23.6546
    22.3432
    21.3540
    20.4868
    18.6283
    19.5549
    24.5585
    24.7914
    19.7608
    24.8508
    23.1910
    19.5074
    22.4342
    26.1798
    18.8210
    20.4195
    25.2670
    27.4127
    23.1028
    24.3572
    28.9349
    25.4862
    26.7683
    23.7460
    25.1780
    22.8253
    23.8391
    26.1532
    21.4998
    24.6101
    23.6552
    20.4960
    22.9660
    22.0067
    23.4433
    24.7331
    23.4588
    25.5236
    26.2176
    25.6294
    24.0092
    19.6694
    19.9634
    20.7637
    25.2668
    25.9336
    20.1784
    28.9429
    22.9780
    22.3980
    25.2982
    22.0491
    21.5836
    24.1768
    20.9834
    23.9912
    24.3703
    26.9084
    30.0415
    30.9527
    26.7805
    26.9785
    25.0089
    29.5819
    27.9148
    27.0949
    26.8795
    27.1624
    25.0454
    29.8081
    27.6958
    26.1994
    27.9649
    31.5500
    30.9266
    33.3695
    25.8249
    33.5677
    27.5042
    28.4258
    28.0908
    25.6712
    29.5083
    27.8156
    24.0175
    26.1867
    25.0248
    24.6971
    26.7943
    25.7526
    29.6923
    37.9236
    33.3042
    26.4144
    25.5998
    28.9851
    21.5700
    19.0282
    20.8805
    23.2546
    19.7617
    20.9641
    21.0282
    25.9240
    22.0909
    27.8266
    23.0151
    23.2440
    32.4592
    28.2687
    27.7224
    22.7408
    26.4555
    25.4605
    26.9052
    25.2544
    24.4456
    27.6188
    26.7640
    25.9397
    26.5032
    27.1407
    18.4092
    21.1748
    20.4715
    19.7562
    17.6469
    22.0956
    23.2982
    25.4952
    25.2094
    22.5915
    21.3764
    22.4973
    23.2558
    19.3117
    18.8654
    23.3713
    17.0383
    18.6351
    18.6454
    19.3418
    20.4631
    25.5967
    26.4915
    26.1898
    27.2069
    25.8803
    27.1492
    27.6065
    27.5801
    26.9874
    26.2284
    27.3966
    23.1478
    21.4339
    22.1463
    19.4633
    19.6537
    22.0101
    21.4231
    20.8045
    20.5477
    21.6303
    22.0177
    23.3320
    18.8532
    19.7744
    23.5045
    21.2176
    24.4041
    25.3762
    23.3906
    21.9390
    22.3183
    26.1022
    23.7466
    27.5180
    19.9818
    20.3456
    27.4591
    19.8801
    26.1396
    28.5214
    27.2025
    23.7733
    20.9436
    23.5779
    24.4476
    22.1392
    20.2295
    23.1044
    22.3389
    22.3389
    19.1545
    26.1800
    27.3544
    29.8657
    27.4356
    26.8392
    26.3793
    24.6157
    26.6613
    22.3087
    27.8370
    23.2686
    22.4482
    22.8697
    24.8848
    25.5997
    18.3036
    23.4644
    27.7224
    25.8397
    20.7447
    23.2273
    24.5358
    28.1964
    27.3769
    24.8995
    22.5811
    26.3200
    18.0391
    25.4614
    27.3655
    27.4475
    26.8911
    25.9815
    20.0391
    23.1722
    27.1403
    24.0407
    26.1698
    24.5362
    27.8293
    24.5117
    27.4482
    29.3512
    26.2783
    25.8280
    24.3244
    21.9412
    23.5857
    27.4341
    22.1024
    21.2784
    21.8304
    24.8745
    20.7514
    19.5603
    25.6187
    19.9982
    25.1789
    18.6541
    27.4599
    26.1513
    27.7413
    28.3317
    25.0103
    28.7953
    29.4557
    27.5618
    23.0504
    24.3491
    22.2094
    24.5228
    24.0476
    27.5370
    28.7853
    28.4643
    24.7121
    22.4598
    22.6252
    23.9239
    22.7877
    22.3718
    20.7248
    26.5021
    26.1891
    28.8943
    27.1705
    30.6056
    32.6686
    25.3023
    27.6759
    32.2912
    29.4757
    28.0291
    27.0744
    29.6567
    27.0223
    25.0841
    24.8277
    26.0513
    25.9888
    26.5084
    23.0651
    28.7218
    27.4703
    22.9102
    25.5339
    26.5665
    25.5342
    25.0954
    28.0602
    26.6217
    21.8467
    29.5720
    28.8509
    23.0489
    27.4905
    21.0689
    23.8059
    23.2853
    22.2804
    24.5748
    28.5514
    24.4212
    26.4446
    26.1616
    27.1601
    24.8553
    26.6095
    25.1968
    25.6900
    29.1480
    29.4722
    32.6296
    29.2376
    27.9752
    28.7500
    31.2518
    31.7012
    30.0503
    31.6253
    27.1946
    34.2017
    30.0508
    27.1252
    30.6083
    31.0182
    36.1503
    32.2542
    23.1940
    26.9001
    27.7362
    29.4782
    23.3028
    25.6952
    22.4181
    23.3795
    20.0198
    24.8173
    25.0031
    17.2253
    20.7358
    26.4267
    22.8341
    23.5189
    20.8956
    19.9250
    26.5340
    24.9687
    21.7858
    28.4295
    24.2121
    26.1578
    26.4946
    28.1631
    25.9308
    25.8811
    25.1980
    31.3351
    32.5863
    22.5795
    29.6479
    27.7969
    22.2676
    35.5563
    30.9295
    17.4016
    25.2482
    21.9774
    27.4583
    25.3884
    25.3543
    25.8444
    25.7483
    29.2085
    30.9090
    24.0691
    31.3781
    31.9559
    19.9325
    22.6448
    21.0657
    19.0901
    21.7818
    20.0492
    20.6715
    23.5486
    24.7657
    23.1814
    26.3876
    28.3220
    29.1183
    29.9550
    25.8738
    22.2305
    17.1548
    20.1414
    21.2586
    20.5204
    23.6172
    25.2530
    29.5918
    23.8951
    25.1610
    22.1693
    23.6044
    22.9108
    18.3526
    20.6721
    21.1573
    22.5806
    19.4278
    22.8597
    20.5984
    23.7679
    21.4366
    20.4426
    19.1824
    18.3835
    18.4143
    22.9776
    16.8770
    18.5732
    22.1562
    21.2841
    27.1162
    25.8042
    22.3440
    18.6673
    21.8751
    22.0591
    24.2597
    19.7361
    23.2999
    26.3811
    21.0964
    26.9561
    24.4221
    30.2919
    21.3312
    20.7401
    24.0239
    23.9564
    25.0068
    26.6233
    27.1167
    28.0125
    23.4673
    28.8488
    21.1391
    26.4871
    29.0890
    26.5743
    26.4698
    26.4304
    27.2737
    28.6807
    24.2547
    28.3368
    28.0175
    27.9078
    25.8825
    23.8668
    27.8751
    24.4838
    27.5677
    24.5336
    30.7869
    25.5573
    22.7017
    17.1053
    19.6709
    20.5732
    21.4099
    23.8096
    21.5931
    18.6578
    26.4634
    27.7891
    21.4778
    19.7390
    19.8080
    22.7985
    25.2995
    23.6876
    25.1373
    28.3600
    26.5716
    28.7243
    25.6902
    30.2895
    25.2214
    25.1820
    25.6554
    27.6262
    25.9960
    24.8928
    23.7306
    23.2568
    19.7504
    24.0523
    28.0171
    26.9146
    24.3071
    26.8437
    23.6293
    18.6632
    20.8033
    21.5129
    24.7922
    26.9438
    22.1918
    22.6037
    24.5682
    25.5964
    26.4536
    26.1556
    22.4374
    24.1750
    25.4809
    24.4569
    17.9278
    20.9608
    23.1411
    19.4380
    23.8634
    22.8364
    18.3156
    26.6453
    24.1851
    23.5170
    29.8281
    32.5035
    25.2954
    27.0392
    26.1517
    26.9776
    21.7428
    23.5338
    29.1061
    21.2801
    24.0043
    18.7660
    25.9728
    24.4673
    26.4633
    17.8251
    21.8340
    25.5898
    24.4962
    27.3429
    22.4511
    24.7297
    21.6208
    24.9832
    19.4008
    22.0788
    18.9237
    24.6793
    22.8743
    21.8589
    24.0258
    20.4650
    20.8471
    21.2900
    23.2090
    28.1657
    24.9416
    17.0638
    15.4495
    13.9717
    21.9889
    17.5994
    19.2478
    19.5628
    18.5010
    20.7556
    20.8807
    21.5769
    19.4682
    19.2136
    18.5289
    25.4427
    20.8581
    23.1576
    27.3495
    23.0172
    20.4886
    27.5802
    19.3100
    21.7451
    24.0172
    20.5431
    23.7709
    22.0028
    26.1126
    26.1947
    26.1117
    24.3766
    25.2833
    24.6513
    23.2016
    21.2316
    24.3517
    23.8302
    23.7927
    19.9600
    26.1979
    21.3267
    21.8186
    21.7513
    21.6587
    23.1038
    27.7314
    28.2262
    18.6159
    18.9076
    21.1198
    25.9914
    25.5780
    22.8706
    24.4996
    23.7328
    18.9001
    28.0309
    25.4776
    25.1224
    22.3019
    19.7884
    26.4644
    28.1395
    21.7897
    20.4320
    23.1663
    22.0027
    23.5205
    18.9225
    23.3892
    27.6513
    25.1497
    29.5128
    26.2919
    28.4718
    24.2188
    21.5874
    24.6756
    27.1817
    29.5551
    27.6248
    22.3043
    22.9532
    23.0582
    27.7834
    24.4499
    19.7293
    20.1556
    21.9606
    16.3830
    20.1224
    16.6731
    17.3903
    14.1933
    26.2285
    24.3571
    23.1603
    21.7671
    17.9833
    21.7911
    20.8677
    19.5879
    19.9457
    22.8296
    23.7228
    25.6890
    19.8589
    20.7095
    21.0730
    19.5000
    21.2902
    19.1200
    21.6782
    25.9195
    25.8006
    25.4706
    22.4909
    20.8187
    21.4971
    20.9653
    16.4314
    17.0146
    18.3814
    21.9015
    16.9999
    18.3677
    17.8442
    23.8088
    24.5242
    27.4453
    28.8249
    28.1272
    25.3317
    28.7044
    32.4424
    30.6073
    29.2800
    25.0800
    27.6681
    27.7617
    28.3808
    29.9635
    26.0012
    21.5380
    24.6310
    26.2733
    28.4006
    27.9368
    26.1910
    25.0798
    28.2177
    30.0171
    29.2981
    26.6404
    27.5063
    27.7740
    27.3236
    25.7693
    19.9515
    23.0314
    25.2978
    24.0160
    23.9427
    27.3531
    24.9522
    25.1642
    27.4745
    27.4963
    24.3609
    23.6365
    23.8435
    28.7154
    27.7140
    29.8522
    28.5646
    28.6216
    25.8521
    31.3822
    26.1446
    23.7603
    23.4628
    21.0058
    20.4357
    21.0368
    19.4435
    18.2518
    22.6078
    17.7860
    17.7034
    18.4431
    22.5989
    19.7780
    22.6683
    24.9554
    24.0832
    19.5222
    20.1441
    20.1622
    22.6717
    18.9385
    26.2041
    25.5813
    32.0287
    26.3571
    28.8864
    25.5868
    24.1526
    25.3030
    18.0579
    20.9729
    24.1522
    19.3754
    21.8074
    22.8129
    21.6771
    23.6403
    22.4183
    24.7263
    24.7028
    20.7706
    23.2868
    24.0045
    19.4865
    22.6771
    27.4927
    25.0950
    19.3668
    23.0337
    22.1661
    21.8917
    23.3245
    20.8779
    21.8079
    19.3840
    20.3035
    22.1762
    28.2718
    25.7239
    20.9828
    24.8518
    23.6885
    22.5523
    22.4243
    22.7524
    22.1304
    22.7447
    26.1816
    28.4940
    30.1537
    28.2657
    27.0668
    26.1324
    20.5433
    20.9179
    22.9888
    21.6630
    25.6689
    24.7153
    23.8787
    25.5259
    26.9211
    26.4126
    27.8078
    24.4574
    25.8898
    23.4032
    23.9149
    24.3973
    24.0855
    24.4367
    25.3057
    28.1551
    20.1534
    26.6050
    18.9936
    22.1693
    24.3108
    30.8960
    27.3340
    26.5215
    28.4570
    25.4215
    25.3507
    25.7435
    29.4133
    34.8127
    28.0422
    31.4034
    26.4159
    33.2414
    24.7067
    22.7306
    21.9937
    22.9422
    25.4471
    23.2418
    20.9346
    23.5236
    24.4163
    22.1050
    20.7779
    20.4506
    25.1136
    21.4171
    20.8456
    26.3944
    24.5425
    31.1581
    29.8807
    29.3777
    29.3877
    29.3322
    30.8698
    28.0368
    31.4401
    25.2383
    24.0440
    28.2561
    28.2106
    25.6928
    23.9671
    23.3770
    19.6292
    22.2354
    19.7109
    21.4708
    17.5066
    16.9191
    21.8977
    19.6102
    23.4266
    23.3547
    23.3795
    20.1161
    19.5439
    15.1254
    15.8412
    23.3100
    24.1153
    24.1620
    19.8938
    20.0286
    22.2381
    20.8896
    16.4993
    19.3511
    11.5543
    13.8662
    17.3280
    14.7981
    14.3760
    11.0689
    13.4298
    11.2118
    14.0894
    13.4643
    12.1467
    13.2547
    12.5024
    12.9212
    18.9273
    16.6125
    21.2689
    14.7810
    20.5471
    19.9069
    15.4494
    12.7156
    13.5984
    20.8510
    21.5465
    17.5294
    22.2254
    19.6735
    19.8763
    17.7278
    22.0977
    20.6053
    22.3716
    22.1752
    19.7110
    25.7016
    31.1961
    30.1569
    28.5708
    26.6634
    24.5020
    25.9584
    22.6296
    23.9544
    18.2643
    17.3760
    22.2954
    25.2000
    18.0692
    25.7141
    21.5321
    23.8251
    18.9751
    17.7937
    14.8150
    14.5130
    18.0810
    19.0759
    21.6364
    21.6496
    13.9207
    14.5799
    14.6726
    11.7565
    13.7372
    12.2702
    14.7653
    17.3418
    18.1644
    16.6837
    17.8462
    14.9470
    19.0319
    13.4131
    11.9044
    12.6822
    12.3982
    12.9184
    14.6840
    18.0691
    21.7265
    16.1220
    14.9294
    13.1152
    13.1597
    14.8898
    11.6494
    13.7295
    13.7674
    12.8871
    18.4426
    13.5523
    12.4775
    14.2175
    17.1198
    16.0565
    15.5630
    13.6704
    13.3598
    12.3764
    13.4433
    12.4396
    12.0252
    12.9512
    12.2992
    14.0727
    13.9728
    12.7358
    13.2670
    16.7683
    12.6837
    15.2146
    10.5411
    14.7169
    13.0668
    16.1206
    15.6782
    17.4452
    18.1792
    16.1321
    11.1336
    12.3775
    16.5030
    13.0976
    11.0565
    10.6149
    14.1893
     9.6013
     9.9748
    12.0844
    10.5529
     9.7192
    10.0657
    13.2338
    14.1864
    12.1473
    14.8522
    13.2689
    13.6854
    13.8296
    10.6770
    14.9509
    14.9245
    13.4799
    14.5152
    10.0323
     8.8344
     7.7053
     9.6177
     9.8126
    11.2682
     7.9775
     9.3905
    11.4652
    10.3421
    10.5870
     9.7874
     9.1774
    10.4926
    10.6757
    12.4016
     8.6331
     7.5760
    12.8695
    12.6552
    12.1721
    14.9568
    12.1067
    18.1370
    15.1961
    12.2946
     8.8626
     9.8487
     9.1338
     8.4049
    10.3981
    10.6015
     9.3814
     7.1122
    10.8497
    10.5501
     9.1768
     9.4179
     6.9305
     8.9187
    11.3229
     7.6311
    11.5400
     8.8278
     8.0606
     9.1931
     9.1043
     7.0642
     7.5614
     6.1329
     5.8372
     8.7729
     7.1710
     7.5941
     8.8021
     5.3466
     7.5266
     7.2262
     8.0839
     7.1528
     7.7309
     8.2081
     6.1606
     5.3895
    10.0083
     6.6473
     8.7610
     7.9550
     7.9746
     9.7453
    10.1100
     7.9899
     9.4973
     9.1755
     8.9344
     9.5297
    11.9482
     8.0823
     6.5910
     9.6130
     9.6308
     9.0282
     8.5712
     9.0113
    11.8166
    12.5461
     9.9147
    10.3633
     9.5666
     9.7195
    10.9682
    12.3801
     9.8544
     9.1814
     8.8098
     6.9834
     8.5027
    11.0936
    11.4111
    11.3496
    10.8665
    11.0460
     9.9088
    12.3560
    12.1377
     9.2146
     7.9149
     6.1017
    10.6798
     8.1657
     9.4847
     9.4665
     9.6279
    10.1988
     9.9435
     8.5961
     9.7167
    10.6170
    10.1356
    11.8306
    13.4148
    11.2369
     8.6541
    10.0127
     7.7733
     7.9056
    10.2029
    11.0258
     6.7808
     8.2786
     7.5922
    10.0107
    11.2999
    10.0959
     7.8708
     8.8516
     8.6044
     8.7110
     6.9058
     4.6278
     5.8762
     6.8593
     9.5614
     9.2293
    10.7638
     7.4801
    10.6591
     7.0720
     7.1245
     9.7112
    10.3339
     6.3167
    12.0611
     9.1118
     8.3198
     9.9450
    10.0545
     8.6485
     8.3044
     7.6043
     9.5239
     9.0197
     9.2883
    11.9332
    15.8727
    15.1410
    13.5304
    13.2495
    12.9376
    11.2614
    10.8329
    12.6422
    11.7233
     9.4010
    11.5480
    12.1241
    10.7808
    11.0336
    11.8689
    12.4021
     9.3547
    14.2548
    14.9676
    12.7281
    13.3913
    14.3066
    14.5865
    12.8797
    13.7671
    13.8154
    13.3796
    13.8932
    13.5683
    14.7075
    11.7980
    12.5081
    13.8255
    13.7034
     9.5921
    10.6979
    11.3779
    10.8737
    10.3372
    12.8571
    12.4081
    15.2805
    12.5631
    10.6239
    12.9936
     8.4162
    10.0102
    12.8455
     9.4071
     9.1085
     7.1039
    10.3212
     8.8701
    11.4244
    10.3219
    12.6699
    15.6584
    12.7627
    14.1550
    13.4116
    14.6325
    13.3129
    15.2123
    14.3282
    13.4835
    12.1367
    15.0460
    14.0128
    12.9986
    13.0219
    12.7121
    10.8061
    13.6184
    11.8302
    15.0528
    11.3467
    13.4285
    15.3390
    11.9138
    13.9413
    15.5227
    10.9749
    12.8942
    11.2221
    11.7272
    11.1956
    14.8117
    12.0794
    12.8565
    11.7345
    12.6761
    11.2946
     9.3751
    11.4302
    12.5639
    10.5226
    12.8181
    13.3012
    17.6005
    15.6852
    15.4234
    12.9550
    11.2356
    12.3398
    16.0653
    14.5905
    13.0439
    13.2720
    11.2117
    12.8592
    12.9225
    15.0247
    14.0783
    18.0904
    12.7629
    15.7446
    17.3352
    16.7443
    14.5030
    15.6662
    19.6105
    21.6573
    19.5241
    16.7806
    18.4633
    17.7446
    20.1176
    19.5422
    15.7533
    19.1015
    19.7890
    19.4083
    12.0673
    11.1460
    15.7860
    13.3725
    17.8743
    15.7629
    15.7779
    13.4131
    12.1920
    11.9196
    11.7998
    11.0977
    11.2778
    12.2743
     9.2942
    13.7768
    12.7485
    10.3711
    12.1023
    14.9150
    13.8784
    16.0905
    11.7336
    13.8207
    13.3449
    16.9560
    17.3989
    12.4094
    12.2198
    13.0121
    10.7047
    12.8091
    12.3201
    11.3598
    11.1647
    13.6309
    10.4675
    13.7285
    12.7349
    13.7029
    14.3879
    13.5228
    11.7238
    13.7585
    10.7714
    13.6493
    14.7654
    14.8760
    10.2506
    12.3602
    11.3223
     6.7818
    11.7083
    12.5741
    13.6265
    11.2869
    11.5560
     9.8815
    11.9117
     8.7860
    10.1907
     9.5720
    13.1086
    10.9455
    15.2157
    12.6960
    13.0614
    11.4107
    13.5461
    12.2176
    10.5951
    11.7106
    11.0754
    10.4359
    11.2562
    12.2750
    14.1806
    10.6707
    13.6097
    12.5975
    13.4326
    11.8706
    10.8596
    14.3350
    10.6007
    10.4258
    10.2442
    10.1086
    10.0627
    10.2308
    12.7711
    10.2305
    10.5260
     5.1330
    10.5648
     7.7206
    10.6360
     9.5191
     8.7412
    13.5121
     9.9783
    10.8649
     9.2661
    11.6956
    11.6680
     9.5063
    12.1858
    13.3700
     7.3412
     9.1489
    10.3513
    10.0217
    11.6271
    12.5504
     7.2831
     7.8171
     5.3110
     9.1953
    12.7829
     9.5290
    10.9849
     9.2829
     8.8063
     8.8861
     9.3117
    11.7829
    12.5075
    11.0279
    10.1727
     8.9860
    10.6684
    10.5131
     7.9284
     7.9507
     6.9227
    10.9874
    11.4223
     9.3736
    11.1683
     9.0258
    10.4704
    10.7833
    10.8027
    10.6477
    11.1046
     8.7806
    11.6998
    14.4501
    10.3291
    14.8925
    13.6473
    15.1010
    12.8950
    10.4290
    12.7283
    11.1283
    10.5622
    10.4537
    11.2477
    13.1703
    10.3643
    12.4351
    13.6735
    18.3535
    12.7330
    16.2651
    13.5139
    14.8814
    17.2329
    15.1391
    16.8634
    18.3020
    15.8032
    22.4072
    23.4781
    17.4195
    17.9914
    21.5398
    19.1029
    19.8819
    14.1137
    13.8523
    10.3386
    12.7692
    13.0075
     8.7423
    13.5444
    13.9029
    11.6387
    10.7816
    12.9180
    15.0753
    16.7017
    15.3634
    16.2760
    14.4226
    10.5592
     9.1979
    10.2304
    11.4692
    11.4414
    11.3580
     9.8372
    10.7878
    11.0223
     9.1757
     7.0135
     9.1238
    10.7715
     5.8649
    11.0818
     9.4805
     8.3855
     7.8344
     8.8919
     9.7297
     6.7519
     9.7612
    10.5851
    11.7730
    11.3066
    11.2293
    11.3391
    11.5385
     8.9940
     7.6753
     8.4875
    12.1498
     9.3145
     9.2007
     7.3577
     9.0856
    10.5929
    10.8494
    10.4104
    10.9115
     7.6576
     9.3589
     9.4741
     9.8055
     8.0795
     5.3881
     5.6414
    10.1667
     9.6113
     8.6723
     7.0667
     7.4038
     9.0528
    12.1349
     9.9120
     8.3499
    10.0464
     9.1067
     7.5732
     7.4036
     9.3239
     5.6825
     6.7468
     6.9992
     7.7519
     8.4213
     6.3640
     8.1929
     5.6516
     8.7764
     7.6757
     6.9488
     8.2395
     8.1841
     5.8683
     7.3013
     9.6659
     7.7852
     9.0987
     9.2568
     9.9769
     7.1689
     6.0395
     7.9152
     6.1485
     8.4695
    12.0539
     8.2272
     5.3650
     8.8066
     5.5944
     9.1515
     6.6285
    11.0707
     7.3505
     7.4084
     8.6945
    10.4489
    11.1451
     8.3224
     8.3083
     9.6322
     9.0327
     7.1804
     8.6976
     9.0134
     9.6057
     7.5029
     7.2127
    13.3997
    16.1931
    21.9404
    14.9222
    12.6454
    12.9343
    13.1918
    13.1106
     8.5276
    13.0145
    11.3186
    14.2934
    11.1813
    14.2920
    13.4464
    11.0361
    11.0448
    10.9662
    11.6103
    13.6602
    17.9562
    15.1230
    17.5073
    13.4557
     6.5532
     7.4856
     8.1946
     7.0520
     7.5293
    10.3854
     9.6683
    10.5525
    14.8786
     9.3244
    12.0082
    10.1091
     9.8447
    10.9107
    11.5177
    11.5831
     5.0675
    10.2092
    11.3726
    10.9225
     6.6988
     6.4177
     6.3437
     8.1168
     7.8087
     9.2820
     8.3028
    11.5738
     9.2312
     8.8811
     7.8058
     8.7319
     9.7019
     8.8038
     8.5272
     7.0711
     5.8772
     5.8258
     7.9196
     7.4337
     6.2410
     9.1712
     7.7568
     6.3008
     9.2850
     6.4890
     6.8665
     6.3734
     5.1175
     5.5988
     6.6707
     5.9033
     4.8298
     8.5475
     7.9825
     7.2247
     5.2976
     8.6155
     8.6531
     5.6031
     6.3440
     7.0714
     6.9743
     7.5638
     6.3176
     5.7610
     5.2937
     5.8390
     7.5854
     6.4393
     5.8521
     7.3737
     5.5455
     6.4881
     5.9968
     7.0997
     7.4397
     5.6994
     6.0616
     6.7465
     6.7817
     7.1335
     6.3877
     7.3203
     8.6801
     5.9687
     7.1900
     6.0301
     6.8793
     6.0828
     6.3694
     6.2804
     6.2973
     5.2940
     5.6857
     6.6399
     4.7730
     5.0774
     6.0487
     6.6452
     5.8115
     7.0935
     5.7922
     6.2194
     6.4307
     4.9275
     5.8859
     5.2104
     4.3829
     7.0311
     7.2938
     9.0029
     7.3845
     7.0659
     7.3331
    10.4915
     8.5991
     7.4538
     8.3148
     7.7694
     4.9871
     8.1005
     7.2155
     9.2053
     8.2087
     5.9703
     6.3876
     6.9119
     5.6637
     7.0116
     4.5144
     8.9619
    10.0652
     6.3728
     7.1661
     8.4142
     7.7259
     8.8716
     7.6353
     5.0517
     7.0956
     6.1666
     9.4458
    11.3040
     6.8536
     6.4551
     7.3016
     8.6675
     7.5246
     6.3951
     8.5943
     5.4784
     6.1444
     6.3140
     6.1596
     6.6067
     9.3153
     5.1460
     7.4777
     8.2669
     5.8421
     6.3182
     7.9705
     6.7087
     5.8699
     7.9183
     9.5907
     5.8637
     6.1998
     5.7523
     7.1557
     5.4522
     5.5439
     6.7860
     5.7735
     5.3463
     7.7541
     8.1053
     7.1390
     7.6149
     6.7824
     7.1047
     5.8995
     7.1856
     6.0115
     7.8071
     7.3809
     4.8559
     7.0227
     7.8407
     8.5859
     7.5889
     5.2957
     7.4591
     8.1756
     4.4265
     7.8119
     4.9748
     5.1046
     4.9836
     4.9933
     5.7035
     9.6371
     6.7986
     6.9414
     6.7716
     5.5176
     5.9832
     6.7607
     6.6929
     5.9574
     8.3403
     5.3782
     7.0895
     6.1443
     5.7884
     7.9270
     8.8033
    11.9720
     8.7337
     8.9024
     8.0639
     7.6764
     6.8557
    11.1585
    11.3407
     7.6163
     5.5537
     7.2553
     9.1853
     6.1005
     5.1142
     8.2351
     5.1572
     7.1936
     5.5170
     6.6525
     6.1897
     7.3547
     6.4121
     9.0019
     8.9760
     7.6305
     7.1718
     7.9030
     7.8391
     8.1139
     8.3876
     7.4950
     6.2056
     7.6915
     7.8769
     6.4581
     6.7278
     6.6447
     6.2494
     5.6833
     7.9413
     6.6405
     7.0019
     6.4267
     9.9067
     6.2587
     5.9482
     6.7830
     9.3962
    11.1130
     9.8225
     6.4524
     7.4097
     6.0310
     5.7801
     5.6172
     6.3617
     5.6919
     6.3432
     5.4638
     5.9128
     7.6689
     5.3450
     7.0456
     7.8573
     7.9421
     8.5363
     8.6099
     9.1150
     7.4009
     7.5380
     5.9946
     8.3306
     8.2032
     5.3288
     6.7465
     5.9104
     7.5586
     6.8251
     6.9216
     4.5339
     5.8593
     5.1549
     8.7826
     5.4118
     6.6029
     8.5365
     6.0492
     7.2491
     4.9866
     6.2591
     6.0830
     5.6962
     7.4557
     7.9084
     7.4897
     5.1532
     5.3453
     6.7635
     6.1358
     7.2044
     5.1775
     5.2983
     4.5637
     8.8509
     4.8339
     7.3947
     7.6018
     7.1819
     8.9987
     5.5962
     6.3809
     7.8194
     4.9750
     7.3439
     7.2315
     6.7141
     5.0497
     7.0140
     8.2573
     8.3647
    10.0349
     7.9017
     5.8529
     6.3175
     5.9617
     7.1492
    10.6168
     8.6352
     4.3202
     9.7696
     8.5708
     7.0303
     7.4453
     6.3365
     7.6948
     5.7126
     8.4169
     8.9205
     5.3782
     5.2298
     5.6197
     8.5589
     8.3041
    10.6174
    14.5777
    12.4516
     7.0294
     7.8609
     7.6455
     8.7483
     8.4477
     5.7193
     8.7035
     6.2005
     9.6045
     6.9019
     5.5298
     6.7941
    10.2681
     6.9299
     9.6584
     9.4843
     5.6590
     7.9080
     4.9588
     9.0103
     6.1779
     9.7640
     5.9909
     6.9684
     7.7323
     4.6992
     7.3293
     6.5476
     5.4779
     6.9565
     9.3195
     8.7382
     7.0568
     6.8557
     7.3682
     7.9677
     7.2772
     5.7000
     8.1149
    10.5854
     5.7135
     8.4500
     8.4390
     6.8255
     6.6217
     7.3161
     6.4756
     7.3337
     6.5129
     5.8097
     5.6844
     7.0259
     8.1517
     7.8789
     5.8168
     6.8947
     6.7588
     6.6811
     5.5332
     7.2164
     5.6031
     8.3571
     8.9206
     7.4017
     6.7378
     7.4802
     6.1391
     7.3177
     5.3612
     7.3297
     6.9383
     8.2806
     4.9968
     5.6255
     6.6515
     6.4175
     6.2902
     7.2303
     6.1675
     6.8473
     5.6219
     6.2067
     5.4606
     7.5365
     9.2214
     8.7456
     6.0632
     5.4128
     9.4983
     8.9979
     7.6596
    12.8852
    10.2023
     7.5184
     7.8091
     6.2422
     6.5933
     6.1407
     7.0073
     6.2671
     5.8083
     5.7838
     9.1304
     6.3574
     6.8890
     8.2399
     5.5808
     4.7545
     6.6022
     6.0791
     4.8866
     5.8733
     7.7073
    10.3877
     4.9312
     5.4595
     6.3860
     5.6578
     8.6645
    12.8454
    10.5766
     7.4177
     6.6143
     7.1740
    11.8640
     9.1349
     5.3376
     8.0162
     9.0417
     7.6225
     6.6824
     6.7171
     7.1406
     5.8367
     7.4318
     8.4887
    10.8406
     8.8784
     9.5679
     7.5579
     5.9094
     8.1570
     6.6428
     7.9166
     7.5289
     7.6379
     6.6876
     7.0950
     7.5397
     7.3982
     7.4265
     5.1655
    10.8084
     6.9467
     8.4261
     5.2742
     5.5928
     9.2171
     7.7799
     7.4081
     6.9472
     8.7261
     6.6361
     7.0054
     8.4253
    10.4180
     8.3951
     8.8697
     9.1862
     8.1974
     8.8383
     6.4996
    12.9393
    17.7568
    19.3457
    21.7365
    18.8762
    22.2089
    21.9637
    21.3844
    22.9779
    19.7119
    20.8640
    18.1816
    23.8149
    19.2823
    18.6689
    19.5828
    20.9907
    19.8089
    19.7870
    22.9804
    19.1521
    21.8769
    19.2246
    21.4022
    19.5249
    20.1475
    17.8264
    18.4235
    20.7316
    21.3727
    21.7756
    20.1266
    19.4965
    20.9524
    21.5872
    21.5604
    18.9841
    24.0943
    17.2742
    21.5313
    16.5903
    21.6664
    21.0934
    17.5118
    20.1283
    21.6818
    18.6837
    21.4311
    18.9771
    19.7395
    18.3351
    20.6659
    18.9025
    21.8783
    20.8862
    21.9182
    21.8213
    21.6178
    22.2447
    20.7172
    19.0615
    22.8682
    23.1294
    24.7866
    21.4401
    22.8704
    22.0881
    19.5319
    21.2248
    20.8945
    23.8418
    25.1614
    24.5224
    23.2543
    21.2226
    24.6000
    22.1833
    20.9426
    22.8269
    20.7078
    18.7528
    21.0134
    23.7539
    20.7214
    16.6258
    17.0484
    16.3004
    18.7812
    17.4033
    22.3256
    18.8853
    17.8886
    21.3416
    21.7209
    24.0155
    22.0033
    19.5301
    24.5576
    21.2178
    20.6892
    20.8457
    21.6874
    22.6640
    23.7119
    23.0031
    25.3569
    22.1362
    27.1432
    26.9098
    24.3539
    26.5643
    22.3938
    22.7368
    20.8155
    21.5936
    23.6173
    18.5945
    21.0884
    20.1400
    19.4631
    14.4392
    21.9649
    21.0963
    18.4864
    18.4534
    20.6200
    21.3088
    19.7509
    22.4640
    20.7976
    19.4062
    20.0386
    21.4269
    21.1098
    24.0662
    21.3317
    19.0370
    14.4336
    16.9656
    13.3787
    17.9654
    19.5152
    17.2779
    18.1572
    17.5750
    15.3503
    16.7312
    17.5739
    19.3078
    19.7077
    20.6473
    22.2033
    17.9466
    20.9565
    19.8038
    16.5907
    14.7420
    18.6399
    16.5079
    17.0231
    19.8106
    18.4649
    18.2742
    20.4091
    18.8979
    18.0246
    23.2172
    22.8678
    20.7029
    21.8993
    25.1449
    20.4075
    20.2666
    18.8485
    18.4905
    21.6315
    21.3053
    20.2979
    18.9758
    21.4251
    20.6893
    22.3000
    16.9009
    18.9287
    20.0473
    19.5021
    18.9989
    18.0331
    22.6612
    18.8354
    21.7882
    20.8285
    19.5893
    17.7560
    19.7355
    18.6108
    19.1815
    21.6666
    20.8403
    19.8172
    22.9190
    19.9476
    18.3397
    19.2130
    18.1695
    18.6397
    19.6664
    20.5799
    18.5258
    19.8419
    18.8380
    18.0470
    21.1867
    20.7407
    19.5641
    17.5649
    17.7879
    20.7765
    22.2643
    18.6667
    19.9997
    18.3068
    20.2861
    20.9024
    19.7720
    20.9093
    17.6571
    20.2872
    19.5164
    18.1934
    18.5131
    16.1722
    16.0229
    22.1215
    20.2990
    18.1945
    20.6038
    20.0029
    17.9665
    19.0477
    22.0312
    28.3287
    30.0389
    24.3287
    26.7512
    25.5048
    27.2392
    24.4893
    24.6170
    26.4298
    24.8551
    26.3542
    27.2759
    27.8480
    24.6182
    19.6170
    25.3640
    21.3929
    20.5175
    20.5143
    19.0470
    18.2089
    20.2321
    20.3805
    19.6474
    19.0131
    17.1729
    22.0233
    18.5242
    13.1232
    16.5520
    18.1043
    17.6235
    19.9813
    19.1969
    20.5257
    18.0866
    18.0033
    17.6928
    20.3398
    19.0469
    19.3297
    18.4285
    17.6105
    17.6095
    18.9085
    19.4046
    18.3628
    20.4260
    18.3803
    19.4617
    20.1378
    20.6632
    21.6514
    19.4401
    17.9803
    18.7826
    18.3472
    17.2834
    19.8382
    20.8777
    18.0906
    19.2873
    18.9182
    21.3998
    18.7550
    21.2412
    17.6711
    23.6873
    20.9503
    20.7366
    19.5486
    19.1558
    20.1580
    17.8412
    17.3226
    18.9804
    19.7440
    19.8138
    19.1796
    19.1429
    18.3720
    18.7517
    21.6866
    19.9335
    16.5426
    16.3451
    19.3586
    21.3546
    21.6511
    21.7048
    24.3263
    19.5382
    22.3806
    20.9143
    20.9554
    21.2476
    19.5476
    22.8923
    19.1848
    19.9937
    18.8354
    22.2162
    20.5389
    18.9588
    21.1535
    20.7729
    20.8657
    21.6685
    19.2881
    22.1903
    22.8426
    24.0473
    27.1798
    24.6670
    25.6244
    23.6367
    24.9997
    24.6118
    27.7524
    24.9005
    26.4428
    23.5338
    21.4234
    25.8903
    22.8018
    20.2089
    17.8581
    20.0384
    22.7208
    18.8182
    21.2885
    18.4771
    24.4699
    20.1522
    17.7417
    17.1892
    16.7927
    18.5336
    17.6100
    20.2991
    18.4649
    14.8077
    18.2267
    20.0540
    15.8030
    18.4655
    17.2266
    18.7310
    17.7777
    19.9809
    17.5462
    18.0582
    22.0640
    19.9980
    18.6418
    19.9103
    13.6193
    15.0186
    16.2204
    16.1299
    17.3735
    18.2101
    24.9386
    23.8731
    24.1437
    23.5214
    19.8254
    25.4458
    24.1345
    22.5255
    21.3102
    23.5882
    22.1368
    25.3963
    25.3740
    22.8107
    24.1205
    24.8549
    26.3601
    27.0009
    28.0419
    24.0265
    23.9445
    23.3473
    25.1686
    25.9646
    24.5727
    28.2183
    27.0888
    30.3696
    25.0042
    28.3630
    23.5665
    24.3147
    25.9237
    24.4218
    24.3782
    24.3925
    24.2139
    21.8997
    26.4629
    26.2337
    27.3550
    24.8786
    25.9623
    27.6477
    25.5017
    17.8420
    23.0209
    21.4062
    23.1276
    27.1035
    21.4287
    22.4064
    24.3998
    23.7805
    19.1533
    20.8755
    23.6532
    20.6437
    21.8363
