# Supplementary material for: Mechanistic models of asymmetric hand-over-hand translocation and nucleosome navigation by CMG helicase
Source: Nat Commun. 2025 Nov 21;16:10304. doi: 10.1038/s41467-025-65232-x (PMC12639105; doi:10.1038/s41467-025-65232-x)
Supplement: Supplementary file 18 — Source data [file 41467_2025_65232_MOESM18_ESM.zip › SourceData/SourceData/Fig3G/polyAT/mindist_lagging_and_loop_traj012.dat]

# Distance
    23.8310
    25.2535
    27.2215
    22.1222
    19.7697
    21.0408
    23.9405
    26.9153
    23.2035
    33.0944
    28.8306
    25.2684
    27.5642
    28.3529
    26.7982
    25.7053
    28.0943
    26.1207
    29.2764
    24.1501
    25.7283
    29.6617
    27.2513
    28.0117
    26.2272
    25.1279
    25.7358
    24.4570
    25.0451
    25.7874
    26.0709
    23.4330
    21.6048
    20.8060
    17.9307
    20.0562
    22.7462
    23.0147
    22.4129
    24.7518
    26.0197
    26.5917
    16.1517
    22.7917
    22.1108
    25.4303
    30.0567
    26.6142
    26.7083
    23.7955
    24.9202
    22.5205
    19.1214
    27.2674
    24.7628
    27.0383
    27.6932
    24.0320
    23.7572
    27.4295
    25.3681
    30.2657
    27.8954
    32.9521
    27.6630
    29.5393
    30.2603
    30.2439
    28.9061
    30.4957
    25.4915
    28.2226
    29.3059
    29.8721
    28.7988
    31.4050
    28.4703
    27.6895
    26.2759
    31.6161
    27.1621
    30.4083
    30.5121
    26.7861
    27.7465
    28.9571
    25.3206
    29.4482
    28.4598
    30.2446
    30.3534
    30.2210
    27.2700
    27.2679
    33.3403
    30.5318
    26.2728
    24.3259
    25.8675
    26.8007
    25.7714
    25.7860
    22.5321
    28.0422
    24.8084
    26.4468
    24.1488
    26.0985
    25.4202
    24.6974
    26.4968
    26.6339
    27.2827
    30.4146
    25.3657
    31.2944
    31.0950
    32.2144
    27.8630
    29.0386
    29.4440
    29.2549
    25.0117
    30.7834
    28.2777
    31.7370
    28.3912
    33.5471
    30.2038
    28.7619
    29.6367
    25.8493
    31.1059
    30.3184
    30.5338
    31.1523
    26.0748
    29.2039
    30.3225
    27.0099
    29.7933
    33.0457
    25.5136
    28.0343
    26.8784
    27.4092
    28.8175
    32.1435
    28.2100
    25.9605
    28.4219
    22.9901
    23.3959
    28.0197
    28.2946
    25.4934
    27.0151
    26.3915
    27.2674
    25.8829
    33.0921
    25.7569
    25.9280
    25.0918
    24.9276
    27.4185
    29.2225
    30.1421
    30.4880
    28.2189
    25.7325
    26.4036
    30.6758
    28.3505
    29.3709
    26.4434
    25.0909
    25.3206
    25.6639
    28.3174
    27.2389
    27.8270
    32.3559
    29.0515
    33.4951
    32.7445
    31.7135
    34.0498
    30.8945
    31.0595
    27.1623
    25.0689
    27.8561
    30.1559
    29.4129
    27.6773
    29.3514
    30.2114
    28.6770
    23.9512
    28.2008
    29.8359
    30.2628
    32.9359
    32.1294
    28.6657
    29.0501
    27.7384
    31.7219
    29.1832
    30.0787
    29.3493
    27.7461
    33.8308
    27.5108
    29.2158
    26.6332
    26.0158
    26.6841
    23.4752
    24.0551
    28.1741
    25.0950
    24.6650
    23.3192
    25.9981
    27.6975
    28.6253
    23.8426
    30.6307
    27.9267
    25.2413
    25.6341
    23.4587
    26.0266
    25.3566
    25.7437
    23.2490
    23.6299
    30.4399
    28.7227
    29.5020
    29.3894
    29.5690
    29.6859
    29.7505
    32.4655
    28.7144
    28.0933
    30.1096
    25.5148
    29.8293
    31.8936
    30.3949
    33.0086
    29.1737
    31.3229
    32.0688
    33.5403
    30.0354
    33.5357
    34.8099
    33.7157
    30.1935
    30.1405
    31.2521
    30.2187
    27.7850
    31.0251
    28.1202
    31.0594
    31.0242
    30.5596
    29.5740
    31.3174
    29.8868
    27.5671
    29.6439
    27.3947
    25.8611
    27.5252
    29.0300
    30.0538
    28.9498
    27.9093
    30.5141
    29.3591
    28.4384
    28.4478
    29.2272
    31.3521
    30.4953
    28.5989
    26.5604
    28.5498
    27.5991
    28.4396
    27.2750
    28.2348
    27.9986
    30.8987
    26.2513
    29.2588
    29.9160
    27.2453
    27.5780
    26.3923
    26.2991
    26.5460
    28.7778
    23.2174
    30.2444
    33.3801
    32.8983
    32.5860
    28.5406
    29.8889
    27.9351
    29.7076
    31.9756
    28.2911
    29.0745
    25.5819
    28.8763
    30.9592
    28.5755
    29.7939
    26.3567
    25.5005
    25.1943
    25.8401
    27.3585
    26.5851
    27.7108
    29.0317
    28.0524
    26.7257
    26.3951
    23.7174
    27.8220
    26.2159
    31.0492
    31.4788
    27.1446
    27.1769
    25.5474
    26.1273
    25.7216
    25.6228
    24.4713
    25.8618
    27.5461
    23.5326
    22.9756
    25.3626
    24.3196
    26.7159
    25.1981
    25.3867
    26.8224
    25.6445
    25.0978
    26.2399
    28.1942
    24.9713
    27.4006
    27.6825
    33.3305
    29.4453
    29.8390
    28.6858
    27.5436
    30.1695
    30.0508
    28.1915
    28.8542
    27.1997
    27.6948
    28.7946
    30.3437
    27.2680
    27.3295
    27.2838
    25.0549
    28.2960
    26.2042
    28.0773
    26.5682
    26.7470
    27.6050
    26.2111
    26.4382
    25.8471
    25.9338
    27.3049
    26.4327
    26.9618
    28.4998
    28.9377
    24.9322
    29.0475
    25.5427
    26.9053
    27.3968
    25.7037
    26.2675
    26.9675
    24.8941
    29.2020
    28.1184
    26.2112
    28.6192
    24.3007
    26.1092
    27.6841
    26.7555
    27.4560
    27.9140
    27.1129
    26.5750
    30.0307
    27.0322
    26.8707
    30.1228
    25.5201
    25.3369
    24.2349
    26.8352
    34.2875
    31.1905
    29.6781
    29.1484
    28.4697
    33.1972
    34.6544
    28.6109
    30.2575
    30.0604
    26.9186
    28.9596
    25.5102
    26.1658
    25.0866
    24.6129
    27.6737
    29.4246
    23.8154
    25.1214
    27.4816
    25.0909
    26.0976
    27.4227
    23.2487
    28.5787
    26.6105
    31.6823
    31.1859
    31.3043
    26.4375
    26.6125
    27.3031
    29.2891
    29.2924
    29.3378
    28.0990
    28.3401
    28.3910
    26.2680
    30.3581
    24.9042
    26.7246
    28.1102
    28.6205
    33.0376
    27.2173
    27.5392
    28.3605
    28.2913
    28.4502
    30.8148
    34.2357
    28.5664
    31.1907
    30.9982
    29.8571
    25.4679
    29.6110
    29.7890
    30.2309
    30.7187
    28.4950
    26.6161
    31.0276
    32.7742
    25.5331
    28.4272
    25.5301
    27.0768
    24.5549
    30.2143
    29.5530
    32.1571
    28.5292
    28.3103
    27.7822
    28.9817
    26.9876
    27.9686
    28.0519
    26.6577
    31.5602
    26.9066
    26.5246
    28.3003
    24.4690
    25.8385
    31.3956
    28.2016
    30.4398
    31.3672
    30.7778
    28.6419
    27.6008
    26.5118
    27.7103
    26.2812
    24.8368
    22.8756
    28.9771
    31.5973
    27.0443
    23.9296
    25.1160
    25.9845
    27.3621
    25.1330
    23.8997
    23.0246
    24.8488
    22.7953
    22.3876
    24.2400
    24.6104
    26.7777
    28.0215
    26.6389
    25.1560
    23.8860
    23.9824
    23.2505
    24.0254
    23.4866
    26.2636
    30.1827
    29.9854
    25.6956
    24.5824
    29.3072
    27.6501
    27.1547
    27.8471
    25.1732
    28.5842
    26.4864
    29.9792
    23.5521
    22.6051
    25.9451
    23.1396
    29.1710
    24.0346
    22.5370
    20.5590
    23.1575
    24.7815
    22.3107
    22.4561
    24.8542
    22.9690
    24.0643
    22.7994
    21.4331
    25.6041
    24.9218
    24.9523
    25.3748
    22.7305
    19.7517
    23.5074
    25.3424
    26.0186
    19.2225
    26.9859
    27.6809
    27.5609
    25.1333
    26.5182
    23.9957
    22.9913
    24.0407
    26.0873
    26.3148
    27.0105
    27.3067
    26.1990
    26.5160
    26.0402
    24.5389
    23.7493
    26.9504
    27.2578
    28.2583
    25.7302
    27.9070
    29.5599
    29.0097
    31.2219
    31.9268
    35.1822
    30.3504
    27.5567
    32.0015
    31.8910
    28.2413
    32.8321
    27.0325
    32.9881
    29.2997
    34.8203
    26.9853
    27.1039
    27.2349
    26.2332
    26.8688
    25.1422
    28.4919
    25.2395
    25.6959
    26.2193
    28.0105
    25.8112
    26.1318
    24.2603
    25.1092
    27.8494
    29.8660
    35.1899
    33.7224
    26.6882
    26.2235
    26.0813
    26.0887
    29.5145
    28.9091
    28.8396
    29.4889
    32.8422
    28.0598
    29.6296
    27.7534
    27.1615
    27.6097
    36.1152
    31.5345
    32.3410
    28.4727
    32.0915
    26.8336
    28.9024
    29.4856
    29.1748
    28.4802
    32.9019
    31.9199
    32.2564
    34.7247
    32.1713
    32.5823
    33.2119
    33.9611
    31.0249
    28.4034
    31.6157
    28.6624
    28.5030
    30.5030
    29.6632
    27.1329
    28.8120
    28.7523
    27.8732
    27.2321
    25.6628
    27.2662
    26.1509
    27.2798
    26.3311
    27.4317
    26.3856
    28.0335
    28.0238
    27.0774
    30.1159
    29.9711
    31.9824
    33.3837
    28.9531
    28.6712
    28.9234
    29.0430
    32.6541
    27.3979
    29.9012
    26.7204
    25.6776
    23.6998
    27.6976
    26.5271
    23.6736
    31.0076
    26.8581
    30.4037
    28.5684
    26.4830
    29.9490
    28.7929
    29.0209
    24.6650
    30.5784
    29.9186
    27.4430
    30.5365
    28.0791
    28.8755
    29.5302
    28.1471
    28.7478
    28.9914
    25.3834
    23.2185
    29.3340
    32.8545
    33.0610
    27.1254
    31.6856
    36.0116
    25.1960
    27.3271
    27.4992
    27.0830
    26.1105
    27.5022
    28.0287
    25.6547
    25.6629
    28.3535
    26.8904
    24.9545
    31.7869
    30.6676
    31.0791
    26.4046
    29.2332
    29.5102
    32.7307
    30.1432
    30.5548
    29.0943
    28.4618
    30.9671
    28.5905
    36.3586
    34.1746
    26.3074
    31.4950
    26.8820
    30.0744
    29.4675
    30.4965
    29.4040
    27.8804
    28.1956
    32.4586
    31.7816
    29.6670
    29.2111
    29.9264
    30.2107
    28.4657
    30.7463
    29.1673
    31.4184
    28.6531
    26.1055
    27.2282
    33.4721
    30.2146
    27.1378
    25.7261
    27.2547
    26.6749
    25.6584
    28.5594
    31.0077
    26.5110
    26.1160
    25.6792
    27.2319
    28.8059
    28.3672
    30.5635
    26.9602
    25.3234
    26.9782
    27.9902
    28.0372
    23.3805
    30.5050
    27.8089
    26.4093
    27.5615
    25.2385
    24.2152
    27.2312
    27.7142
    23.2204
    26.8003
    26.4229
    26.5431
    25.0335
    28.3578
    27.5631
    30.4702
    26.4457
    28.4656
    28.7134
    28.1021
    25.0014
    28.3885
    29.7412
    27.9973
    33.4205
    30.3996
    26.4288
    33.5400
    31.0596
    26.5268
    28.5323
    26.1664
    31.1826
    34.9442
    32.4203
    28.4127
    34.4707
    30.7310
    29.4981
    33.0011
    33.8132
    29.8352
    32.1821
    25.5932
    31.7502
    28.2429
    29.6933
    30.2254
    32.5798
    32.2547
    30.8499
    35.0847
    31.5584
    33.8271
    34.9953
    33.1094
    26.2003
    25.9916
    27.6472
    26.8513
    26.9878
    28.7716
    29.6236
    31.3605
    31.6834
    30.5234
    30.1595
    30.6229
    29.7763
    29.5443
    31.9828
    30.0211
    30.9837
    29.3868
    28.3667
    32.2633
    31.0998
    31.1742
    36.7799
    30.8512
    29.3165
    29.7247
    28.3372
    28.9049
    30.6930
    27.8274
    29.9443
    30.8175
    32.8784
    28.4106
    29.8075
    25.5629
    26.2770
    26.2543
    27.9817
    27.1136
    26.2863
    24.3799
    24.1265
    25.8080
    28.0667
    27.3991
    27.0626
    27.6545
    27.3490
    27.8328
    30.1108
    27.9820
    26.3980
    26.6981
    26.7215
    30.0638
    27.6185
    27.8428
    28.0150
    27.6469
    25.4205
    27.5445
    27.1734
    27.5348
    28.1789
    27.1185
    29.6863
    26.6982
    26.9230
    22.7759
    24.6101
    26.1238
    24.6067
    27.4285
    23.6102
    28.0617
    27.0697
    25.1177
    27.8388
    27.4478
    28.6943
    27.5813
    28.6963
    29.4393
    31.6096
    27.7562
    30.7446
    30.1791
    27.9849
    31.6260
    27.3679
    30.6123
    28.9945
    28.4249
    26.4879
    26.9774
    27.6595
    26.1940
    24.5194
    30.8947
    30.6285
    28.0175
    27.8336
    32.2002
    32.0876
    36.4053
    32.9146
    34.7036
    32.5710
    32.4594
    32.0108
    31.1644
    33.1521
    34.1527
    28.6187
    28.8596
    29.9203
    32.7326
    30.5195
    34.3869
    34.7619
    30.1584
    31.9407
    30.1773
    31.7694
    29.5921
    30.8058
    32.2226
    32.4205
    22.7764
    25.4695
    21.0987
    23.3825
    22.3153
    26.7227
    26.9046
    28.0615
    27.7960
    25.5915
    23.1832
    25.1591
    24.8695
    25.4683
    27.0532
    25.9110
    23.3711
    23.8593
    23.8492
    30.2055
    25.5219
    27.4894
    27.6876
    26.8871
    33.3762
    32.1010
    30.1654
    31.1107
    25.3541
    26.0098
    28.4539
    29.0616
    32.4334
    30.3915
    27.8879
    30.0395
    29.2884
    27.4150
    26.9382
    27.8050
    29.0525
    30.4686
    26.2388
    24.4604
    27.2035
    25.6433
    25.3567
    22.7418
    23.9296
    22.2611
    29.6145
    32.4056
    25.6772
    29.4640
    22.7378
    20.8589
    23.9622
    27.5970
    21.1786
    26.4341
    26.2360
    26.3552
    25.3957
    26.1462
    22.8647
    20.0861
    22.8665
    19.0757
    20.5776
    19.2490
    22.3490
    25.1460
    23.5247
    20.9034
    24.9320
    21.6295
    21.3665
    22.8001
    22.9132
    21.1059
    26.1051
    26.4569
    25.7010
    24.2052
    23.4921
    23.3560
    23.8391
    20.8176
    27.5841
    23.8844
    21.2050
    23.3797
    27.1163
    20.7428
    21.0731
    28.1291
    22.4592
    21.8144
    25.6421
    27.7622
    22.6905
    23.6414
    21.7712
    28.4558
    28.2370
    31.1390
    34.3716
    25.5428
    25.6372
    28.0598
    28.2112
    25.5671
    25.9967
    28.8751
    30.5076
    28.9159
    29.1646
    20.6594
    26.1910
    25.1010
    24.6870
    23.1850
    17.5447
    21.1311
    28.3112
    28.1522
    22.0197
    21.6521
    24.1548
    16.6429
    20.1261
    20.9584
    17.8324
    22.6993
    20.2491
    21.4967
    26.2406
    23.7725
    19.6872
    22.2517
    22.4758
    26.9882
    23.9419
    27.8051
    22.6987
    22.1210
    23.7194
    26.4917
    26.6396
    22.6633
    21.4030
    24.3337
    28.8941
    28.3404
    25.2067
    21.6279
    23.8371
    23.7190
    26.5171
    26.6639
    28.5669
    27.1726
    26.4136
    26.2805
    24.3367
    26.5438
    28.5771
    24.9004
    26.7682
    25.2962
    23.2888
    25.4485
    23.2570
    25.6234
    26.3883
    31.0599
    27.5691
    23.1642
    29.2609
    23.5284
    24.5389
    28.5686
    23.4104
    22.1444
    23.3320
    22.9077
    25.4848
    25.4982
    28.7782
    20.7622
    25.5151
    22.3905
    30.5713
    27.7032
    24.4360
    28.4117
    28.3562
    23.4304
    22.8221
    26.2457
    27.1442
    28.1129
    25.9417
    26.9650
    28.4845
    29.3250
    28.2749
    27.5769
    25.8171
    27.1243
    24.9083
    25.1150
    28.0434
    27.1034
    29.4462
    25.0199
    29.8602
    30.1883
    27.9828
    30.5606
    23.4360
    25.8081
    23.0754
    29.9334
    30.1021
    33.0553
    25.1588
    27.5459
    24.8451
    26.5519
    25.8567
    29.0072
    27.6744
    29.5438
    26.3439
    24.7973
    23.7459
    26.9944
    23.4450
    25.6638
    23.7565
    23.4728
    24.3948
    24.7082
    25.5201
    23.3924
    25.6321
    24.9231
    25.8639
    24.5240
    20.6077
    27.3734
    21.5900
    27.9021
    24.3950
    22.5728
    27.4814
    26.9321
    27.8791
    28.5631
    25.5494
    25.6603
    25.3176
    30.3129
    26.0803
    27.9521
    26.4351
    24.7416
    24.0442
    21.5617
    26.3995
    23.0922
    27.3471
    26.0085
    28.2379
    29.8844
    28.3579
    27.3676
    24.6345
    24.7902
    26.0031
    24.2515
    24.7754
    25.8783
    25.8968
    25.8811
    28.4531
    21.2530
    26.2038
    26.8687
    27.8695
    27.4932
    27.6453
    28.4028
    27.1962
    25.7742
    26.4420
    23.8777
    26.0818
    26.8310
    28.5400
    28.0939
    30.2642
    25.6980
    23.6285
    22.2149
    25.3893
    28.3160
    29.1182
    23.5856
    27.6194
    27.6637
    27.1088
    25.4869
    22.4208
    24.4171
    20.0910
    23.3977
    20.2056
    27.5185
    24.9593
    20.9897
    25.4344
    27.5315
    20.0894
    21.4122
    21.7501
    25.9115
    27.5047
    21.5294
    20.9923
    23.2013
    23.6069
    18.1024
    17.4862
    25.7323
    15.4600
    17.8234
    17.7203
    20.9297
    20.8251
    17.5126
    18.7708
    20.3718
    18.9992
    19.4856
    23.1050
    20.1590
    19.7137
    21.2691
    22.4048
    22.7925
    26.5845
    23.2265
    21.5797
    23.4065
    23.6505
    22.0241
    21.0223
    18.6586
    19.3821
    16.1676
    20.4140
    24.4931
    19.7569
    19.7921
    17.8324
    22.6475
    23.7688
    20.9770
    20.8394
    21.9105
    19.5849
    21.4823
    19.2781
    15.2041
    13.7367
    13.5458
    11.2216
    11.0360
    10.2536
    16.4211
    14.0796
    13.0516
    11.9632
    12.5307
    14.5283
    13.2977
    13.3011
    13.3359
    11.6486
    12.6760
    13.2182
    12.5829
    12.1829
    11.1403
    14.1151
    12.6575
    14.7585
    13.1198
    10.2547
     7.8484
    13.3825
    10.5716
    17.1401
    15.7040
    16.3287
    18.7772
    20.3324
    18.3052
    24.6626
    17.6546
    18.2070
    17.1918
    14.2167
    15.9197
    21.1852
    22.1879
    16.5738
    15.5095
    22.1585
    18.2661
    19.0308
    17.0358
    16.2031
    16.2215
    17.3861
    20.9231
    19.0147
    23.7906
    19.2715
    19.2261
    14.3018
    22.4222
    22.7583
    25.1136
    23.7876
    26.2407
    21.7243
    19.6556
    17.8168
    17.8617
    17.5025
    19.4451
    21.2783
    18.2093
    25.2503
    20.5352
    21.9276
    24.1933
    23.0182
    25.0945
    24.6444
    26.3933
    28.1622
    28.6849
    25.6914
    24.1079
    26.9160
    25.4278
    24.3936
    24.3401
    26.1184
    27.3933
    24.6396
    23.7788
    22.1547
    20.3566
    26.5514
    19.7605
    18.9705
    22.4916
    18.5825
    25.2669
    22.2445
    20.6784
    21.0971
    21.7510
    19.9492
    21.7565
    18.2077
    24.7706
    26.0654
    21.8808
    26.2736
    24.4172
    30.0242
    25.6193
    24.4217
    24.3813
    24.7007
    26.9516
    24.7643
    32.2735
    24.8257
    25.3577
    25.3638
    27.1950
    29.0451
    27.2320
    29.6191
    27.2477
    21.7927
    26.9953
    27.0571
    27.6513
    27.0388
    26.4251
    28.9726
    28.6813
    27.3267
    24.2530
    20.4114
    24.2050
    20.7940
    25.4006
    23.6528
    21.2041
    20.6158
    22.1795
    25.8530
    25.3097
    25.4419
    24.9848
    26.1171
    24.3954
    21.9731
    21.3302
    20.6117
    19.9641
    21.0955
    21.2187
    19.3531
    20.4608
    20.8554
    21.3434
    19.4140
    23.7919
    24.3552
    20.5073
    23.8932
    22.0442
    23.5722
    20.1033
    23.5556
    19.1539
    19.1540
    18.0594
    23.1117
    22.8669
    23.2415
    21.8601
    23.6661
    18.0077
    17.4839
    15.7515
    19.1327
    21.7239
    21.1986
    26.7596
    21.0178
    23.3708
    22.0067
    24.3627
    24.2275
    25.9253
    21.5230
    22.2783
    22.8741
    22.9428
    22.7727
    24.6673
    18.4139
    22.6147
    23.4046
    19.8415
    24.8814
    26.5036
    27.7596
    24.9417
    29.9832
    28.1576
    22.8688
    26.0315
    28.7245
    27.1181
    26.6857
    22.7595
    20.6444
    18.0729
    22.7414
    25.8735
    25.0477
    29.5822
    28.1300
    25.0413
    27.6116
    24.9599
    27.4291
    28.6998
    20.6865
    25.1354
    23.2174
    26.6789
    29.5866
    27.4600
    25.1000
    25.6930
    26.5116
    29.0826
    21.8889
    30.6550
    21.8141
    27.8070
    29.0152
    29.6213
    24.6035
    27.4001
    22.7871
    23.1952
    22.2876
    19.1165
    23.1284
    27.4277
    25.8914
    29.5574
    25.5068
    19.9934
    24.7925
    24.1772
    22.9565
    25.4961
    25.3214
    22.7196
    19.1707
    21.9396
    21.2278
    20.6505
    23.3450
    23.8210
    20.0753
    18.8410
    17.8808
    20.8046
    17.4259
    15.7506
    20.6940
    19.4428
    23.9038
    21.6476
    24.7210
    25.0665
    22.3355
    19.2825
    24.9726
    22.0017
    27.9410
    27.9701
    31.7459
    23.0583
    26.0925
    24.2602
    25.2356
    21.6566
    23.3964
    24.6024
    25.4945
    26.7319
    26.9299
    22.3580
    17.6980
    22.2506
    18.4114
    18.1188
    18.5789
    18.4104
    18.3178
    13.6774
    20.7797
    20.8859
    23.3508
    27.4004
    24.7041
    22.7246
    19.5885
    15.6612
    16.1742
    20.4192
    23.3867
    21.8417
    26.2933
    26.3509
    25.9710
    20.0988
    19.4763
    18.3290
    17.0355
    14.8135
    15.8857
    17.8222
    13.7660
    16.7436
    12.7785
    13.4529
    18.4687
    18.0874
    19.2812
    20.7791
    20.6690
    20.7677
    18.2856
    22.5476
    25.7183
    22.0141
    20.2968
    18.9101
    18.7267
    19.9154
    15.9229
    16.8414
    18.0971
    16.9501
    15.3725
    16.8444
    13.9105
    16.0754
    18.3555
    13.0045
    10.4012
    16.5910
    16.5865
    16.3935
    13.1673
    15.3534
    15.6917
    13.2873
    11.1194
    11.4713
    17.5044
    11.6258
    13.8423
    12.8764
    16.6246
    12.0253
    17.1194
    13.2965
    15.7094
    13.1406
    17.8285
    12.0493
    14.2663
    18.2900
    16.0620
    12.5387
    20.3493
    20.0189
    18.8353
    19.6801
    20.5870
    23.8189
    18.6917
    17.9632
    19.5015
    20.2479
    20.2375
    24.8933
    19.0146
    27.0757
    25.4963
    26.0542
    27.7485
    31.7515
    29.0298
    30.7230
    31.4816
    26.4264
    24.1778
    26.3255
    28.7416
    26.7857
    27.8791
    28.6466
    23.6638
    23.4727
    29.3200
    22.7484
    28.7533
    27.1519
    25.3621
    24.6563
    29.7741
    27.2698
    31.0600
    28.5518
    27.7708
    28.2405
    25.6875
    23.7039
    23.6212
    24.2772
    24.7301
    32.0021
    26.8861
    27.1684
    25.8400
    25.5379
    25.4383
    27.4210
    28.5180
    25.3441
    22.6738
    19.5472
    22.6017
    16.8530
    20.7635
    17.2494
    18.2886
    24.6434
    26.7539
    24.6326
    29.2049
    27.1599
    32.8051
    24.5782
    24.7747
    20.4572
    25.6198
    22.4713
    24.1633
    31.4208
    30.8219
    26.9300
    28.7728
    28.0394
    29.0480
    27.6562
    27.3503
    29.8129
    31.0782
    25.2540
    29.1223
    26.5776
    21.7403
    27.5277
    30.4221
    32.1958
    30.0810
    29.6092
    31.3532
    29.3218
    26.4199
    29.5703
    28.7229
    26.2290
    27.7035
    30.8386
    29.7907
    28.9727
    30.9196
    27.4573
    26.2390
    25.1550
    25.1443
    25.7158
    25.4265
    26.4573
    26.7129
    29.3325
    32.5065
    25.6584
    26.9527
    26.3921
    29.8223
    28.1928
    28.4693
    27.6215
    25.1674
    27.2329
    24.9046
    31.4454
    28.7997
    28.0625
    28.4700
    19.4442
    23.7598
    26.2633
    25.2491
    21.0760
    25.0046
    19.7196
    30.9897
    26.0382
    25.9033
    26.5782
    25.0393
    28.4763
    25.1715
    25.1118
    29.7871
    26.9276
    33.2608
    25.3231
    27.8727
    22.9910
    24.3070
    20.6063
    28.3587
    26.3089
    25.2454
    26.0527
    26.7739
    29.5972
    25.0160
    32.6647
    27.7940
    27.1603
    28.2766
    30.0823
    29.6236
    32.3494
    30.7260
    27.3579
    31.6749
    27.5754
    26.3090
    30.0713
    27.2804
    30.0054
    30.3222
    25.6123
    26.2130
    24.8712
    27.3730
    27.9870
    32.4067
    33.3512
    27.1766
    26.5339
    27.1355
    28.5030
    25.2881
    26.7215
    26.5521
    26.8954
    27.1066
    27.0315
    30.0817
    33.4296
    28.0035
    29.6818
    33.7717
    26.7727
    30.9336
    30.9269
    27.7109
    30.4672
    28.5879
    28.8734
    26.2847
    28.2606
    30.7513
    28.7819
    28.6713
    29.3553
    29.0982
    26.5569
    24.9933
    29.6618
    29.6986
    25.9943
    25.6464
    25.6552
    22.4461
    21.7765
    20.5549
    25.2351
    24.5803
    24.7196
    27.4829
    24.1484
    23.2074
    23.1657
    19.8042
    19.5517
    23.7290
    20.3522
    22.2245
    24.6886
    21.4434
    20.7858
    24.1561
    22.7955
    21.4546
    26.0415
    24.7826
    27.6429
    24.2422
    23.8658
    19.2562
    18.4946
    18.9936
    19.4279
    17.6572
    18.3131
    16.1929
    21.9745
    16.5005
    23.7733
    21.0507
    21.9546
    23.6444
    27.4222
    24.7312
    24.7104
    29.3304
    29.9975
    31.8894
    29.9700
    33.1848
    33.2762
    29.5709
    29.7530
    28.5363
    29.1453
    27.9271
    28.8032
    26.0343
    27.7071
    26.6092
    29.2871
    26.3224
    23.2767
    26.2742
    26.3070
    23.8586
    24.8712
    22.4770
    23.5528
    23.2016
    24.3702
    24.6659
    23.8143
    26.0326
    26.2029
    25.0056
    23.2447
    22.8886
    28.3208
    23.6226
    20.8370
    22.5325
    26.4234
    27.8307
    24.5258
    26.2855
    25.2413
    22.8076
    23.2641
    21.2922
    18.1069
    24.3466
    17.6460
    23.2406
    22.5119
    18.9042
    18.0418
    18.4998
    18.4668
    21.5171
    20.9531
    23.3075
    23.7389
    21.0112
    22.2000
    21.1048
    24.4544
    26.3200
    22.3134
    23.7532
    22.8340
    22.2092
    18.6324
    25.3806
    22.1137
    23.0045
    21.6516
    20.2784
    21.7350
    27.1722
    25.3918
    22.9524
    23.6146
    22.3846
    23.5412
    27.2905
    22.6635
    25.9959
    24.2345
    24.8919
    28.9206
    22.3423
    20.4318
    22.5817
    21.7251
    22.1781
    20.0964
    19.7750
    20.8868
    19.8832
    23.7357
    23.0242
    22.4496
    19.3511
    19.3078
    25.0864
    22.3182
    18.6382
    21.1231
    21.2958
    21.9623
    20.7117
    22.3187
    24.4144
    27.4575
    26.2405
    26.7710
    27.0860
    20.6055
    24.1645
    26.8298
    25.2124
    23.6632
    25.2594
    25.7925
    27.2234
    29.0547
    34.5404
    27.2228
    30.6064
    36.4837
    29.3557
    28.5471
    27.7314
    24.6378
    28.8202
    30.3840
    27.5615
    25.0657
    30.9859
    29.3701
    38.3161
    26.0249
    29.6470
    30.5839
    30.0585
    30.6066
    22.0095
    27.4133
    25.1304
    26.7080
    27.1879
    27.0023
    28.3054
    30.8615
    27.2349
    31.0829
    29.6034
    25.1641
    27.4531
    27.5121
    24.6178
    22.8165
    22.4578
    23.6325
    22.1779
    25.7375
    26.1027
    29.4751
    31.6198
    29.7584
    31.6520
    25.3949
    23.7239
    29.3414
    31.0289
    25.8078
    28.1254
    30.6939
    27.7287
    28.6458
    33.7990
    30.5475
    26.2149
    30.9001
    29.6061
    26.1532
    29.3929
    32.3474
    30.7457
    30.6791
    30.1811
    32.4792
    34.5712
    27.9940
    30.7059
    30.0777
    28.3536
    28.8058
    25.6047
    32.9443
    28.3913
    26.5331
    23.5274
    22.6771
    21.2198
    26.5058
    21.6579
    23.9508
    26.4604
    20.6356
    22.6311
    24.0951
    21.1017
    26.5785
    29.0530
    19.5657
    23.7589
    29.1828
    32.6248
    32.2174
    28.6452
    28.8745
    32.0961
    26.2929
    29.4245
    32.1400
    25.1317
    30.0191
    30.3460
    28.8540
    23.4881
    20.5944
    21.1029
    18.3087
    23.8444
    17.5521
    25.0594
    24.5689
    27.4322
    29.3209
    26.1613
    27.0565
    26.1511
    25.7717
    23.8548
    26.4284
    28.5616
    21.5108
    21.9485
    24.6431
    21.3537
    22.1687
    25.4950
    24.0571
    24.6581
    27.9459
    26.7140
    26.3441
    30.8922
    32.9662
    26.6170
    32.8777
    31.3540
    31.1303
    24.7876
    26.5903
    25.7687
    22.1987
    22.4620
    26.8533
    22.9433
    25.9241
    24.6680
    22.0613
    20.4884
    21.8132
    25.7852
    24.4909
    18.8383
    21.1706
    20.1727
    20.6344
    22.4826
    21.7604
    26.3968
    25.7651
    28.3762
    24.2129
    30.8689
    32.3360
    30.6303
    30.1567
    34.8329
    27.9588
    27.9011
    23.8671
    32.8043
    22.6379
    26.7096
    21.0609
    25.3101
    20.7241
    19.6602
    24.2603
    23.1283
    22.3602
    15.5531
    20.2554
    24.1504
    21.2108
    22.9859
    21.9994
    22.3367
    23.9133
    29.5923
    26.0646
    28.7159
    24.8731
    30.6351
    27.9629
    26.3485
    28.4042
    27.0176
    30.3569
    27.1439
    29.3730
    26.9035
    25.7503
    19.6961
    24.3576
    17.4119
    22.5888
    24.6235
    21.9950
    21.7805
    18.3815
    22.2317
    20.3895
    19.6892
    19.1827
    18.8685
    24.1407
    20.7576
    19.5805
    22.7976
    21.6646
    22.9597
    21.7875
    24.4281
    30.5461
    31.0224
    28.2947
    25.8383
    30.8984
    33.0194
    33.1828
    33.1781
    31.5047
    31.8112
    31.5275
    28.1919
    29.6055
    32.9335
    23.2258
    28.5360
    29.2297
    27.5532
    26.0394
    24.6339
    27.4370
    29.1908
    28.6345
    25.3168
    29.5964
    27.3000
    27.6220
    27.6390
    26.2777
    33.3269
    26.0950
    25.3837
    28.2641
    25.6361
    25.2931
    25.8200
    25.4358
    22.8187
    28.9441
    19.7147
    21.3084
    20.1823
    23.7544
    26.0158
    26.4641
    26.1516
    25.3168
    26.8275
    31.1673
    28.3119
    20.6989
    16.7862
    22.3994
    21.7883
    20.1768
    20.9301
    21.9341
    17.2918
    15.7742
    17.8666
    18.3117
    21.1312
    29.8431
    22.9101
    28.7719
    26.6282
    24.5851
    23.1269
    22.4428
    20.4725
    19.8277
    20.0066
    16.3635
    17.6626
    15.9490
    18.1011
    16.8768
    16.8517
    25.4831
    18.7572
    20.2177
    24.1813
    25.9725
    20.3194
    23.3389
    25.0255
    26.7568
    22.7310
    25.6083
    26.6073
    25.9825
    24.5917
    22.0216
    25.8896
    28.9521
    26.1767
    20.5030
    28.2778
    21.9963
    21.6291
    23.6942
    25.4027
    27.7033
    31.1236
    21.9730
    26.7074
    25.6940
    27.6031
    28.8057
    27.6149
    26.7651
    25.6415
    22.8914
    25.2041
    27.6685
    26.9630
    24.1208
    24.7096
    27.8874
    26.0079
    29.4928
    25.1082
    25.0023
    34.0074
    33.1460
    33.0951
    30.1641
    20.9538
    27.1694
    29.6609
    30.0284
    32.3814
    28.8044
    23.3140
    28.9016
    29.0709
    22.9622
    29.8302
    28.5991
    28.2950
    32.3676
    29.6246
    28.5385
    26.5363
    27.0069
    29.1146
    29.2820
    31.8076
    24.5429
    25.1064
    21.5653
    25.5918
    26.6850
    33.3513
    29.7529
    26.2064
    17.4956
    17.5121
    20.4237
    18.0287
    19.8374
    18.7278
    19.7119
    20.1919
    20.3491
    23.3345
    24.9590
    24.1587
    19.8697
    21.4374
    20.9775
    20.3186
    19.9402
    21.7732
    19.3171
    19.9011
    20.1634
    22.7500
    21.8966
    21.0668
    21.9789
    21.0116
    20.5180
    19.3449
    18.0274
    20.7124
    23.3279
    17.3143
    18.1331
    21.0941
    16.4613
    22.3001
    17.5225
    18.1745
    21.2107
    18.8602
    18.5541
    21.5227
    25.3467
    23.4452
    24.4460
    19.6517
    24.3503
    23.4859
    23.1516
    23.0541
    19.1175
    20.2619
    21.1644
    24.2473
    24.8845
    19.5002
    21.4535
    23.1223
    22.7322
    22.0419
    24.1305
    21.0978
    24.7740
    25.4141
    27.1576
    23.5692
    20.0826
    20.8043
    21.4761
    28.7874
    22.9248
    23.9982
    22.1741
    19.3016
    27.1928
    20.9786
    21.5074
    19.4134
    20.7508
    20.5147
    22.2185
    24.6450
    23.0812
    25.4206
    18.7368
    18.0048
    20.8548
    18.4784
    19.4688
    22.5610
    18.4012
    22.5843
    22.5299
    19.3125
    22.1247
    24.5927
    22.1764
    19.8984
    25.1035
    24.3341
    22.9346
    19.7535
    23.9183
    21.8979
    27.2987
    22.0900
    29.6341
    23.5896
    30.8174
    27.4565
    29.2137
    30.5248
    30.9764
    30.6422
    25.3911
    24.3208
    26.7351
    25.9251
    28.2345
    24.9513
    27.3894
    28.8663
    27.4378
    29.0714
    26.8411
    29.4856
    29.2076
    24.9776
    26.7030
    27.5795
    26.8029
    26.4184
    32.1276
    31.2323
    29.9624
    27.3164
    27.7752
    25.4488
    25.2319
    29.7430
    29.9897
    26.9153
    23.7822
    24.8400
    25.4859
    23.8034
    26.2672
    23.4410
    23.2669
    18.3487
    19.9727
    21.7689
    19.7518
    23.4745
    23.5283
    24.4163
    28.6340
    28.7144
    25.3447
    28.0033
    18.5862
    25.1507
    20.5409
    23.6183
    27.1182
    22.3868
    18.5947
    20.5092
    15.5341
    17.9268
    18.3547
    20.7787
    23.4752
    25.3347
    24.9365
    22.5219
    21.1844
    19.1421
    16.7728
    20.1598
    21.7949
    22.0795
    17.0418
    17.5943
    18.0809
    26.5538
    27.4416
    33.5159
    31.0734
    28.6992
    26.5176
    27.9735
    25.4676
    24.1164
    27.3305
    23.7656
    23.5855
    26.8925
    22.3422
    25.4794
    24.6191
    26.5152
    22.9330
    25.9033
    25.2181
    21.9387
    24.1632
    23.7411
    23.0775
    24.2709
    25.3923
    25.7631
    27.0427
    26.0353
    25.9665
    22.7324
    25.2485
    24.7802
    24.2137
    24.2853
    28.7659
    28.4794
    27.6538
    29.6147
    31.6958
    28.0712
    32.7700
    29.7221
    28.0416
    34.2224
    31.9639
    31.3579
    34.7039
    34.4303
    24.2728
    22.8422
    27.1481
    25.0665
    31.4228
    26.7788
    26.4726
    21.2310
    26.0426
    27.1005
    28.4782
    22.7139
    26.4022
    24.8199
    22.3651
    24.2580
    27.6678
    27.1102
    22.0389
    20.5442
    26.4694
    26.7115
    29.2130
    27.9848
    23.8712
    23.7956
    21.2247
    27.2593
    25.6614
    25.3330
    24.7039
    20.2298
    19.5021
    20.4727
    21.7006
    23.7864
    20.1094
    23.5180
    22.4076
    24.7801
    23.4576
    20.9790
    25.8959
    21.8905
    22.1515
    25.4712
    23.1906
    22.4131
    23.4863
    21.4204
    21.5108
    21.5481
    22.2828
    19.4627
    24.8593
    23.4527
    25.3623
    24.5025
    26.8753
    24.4849
    22.4567
    22.0563
    22.6252
    24.9015
    21.8393
    23.3004
    19.4100
    19.9038
    16.7083
    15.9626
    20.5779
    21.3425
    19.8160
    19.9855
    16.7963
    25.8159
    21.3256
    22.2003
    21.5664
    17.5509
    22.6319
    21.1087
    20.2400
    20.3658
    21.5884
    21.5594
    21.6142
    21.3398
    19.5448
    21.5891
    20.0168
    23.5543
    24.0444
    24.7430
    27.2495
    22.2793
    19.5181
    22.6872
    24.1426
    22.6467
    27.5249
    27.8548
    30.3535
    26.4964
    27.5389
    29.7388
    28.5170
    29.3132
    24.8562
    26.6682
    28.3150
    26.1715
    26.6649
    24.9621
    33.4010
    33.2795
    29.2626
    31.0798
    30.0187
    29.0987
    30.3620
    26.3887
    32.7943
    31.0797
    29.2942
    28.6629
    32.7092
    31.8456
    30.0305
    31.9581
    26.8688
    29.5918
    27.3882
    29.7516
    27.0703
    26.7165
    25.6744
    30.6057
    30.2381
    23.3899
    26.9733
    28.3288
    28.6576
    23.8061
    27.0510
    26.8666
    23.7264
    24.3303
    25.7725
    21.0319
    18.8031
    15.7789
    18.6435
    17.6644
    20.7013
    19.7783
    16.2521
    22.2993
    24.3389
    22.1407
    22.2487
    22.5322
    19.5921
    24.0017
    24.9034
    23.2115
    22.2048
    26.6558
    26.3649
    27.5361
    26.3076
    21.0632
    23.7349
    25.6511
    20.3288
    18.7590
    24.0103
    23.6654
    24.2815
    26.2908
    30.0090
    25.0256
    27.2665
    19.2650
    22.8006
    24.1122
    24.2808
    23.6674
    32.2578
    24.6530
    21.9662
    27.3216
    24.7114
    23.5467
    25.4934
    25.4638
    27.0363
    21.5318
    24.0599
    27.0041
    24.9174
    24.4782
    21.1756
    20.8395
    23.2349
    18.5362
    24.6097
    26.2961
    21.6127
    30.1973
    28.7931
    27.3688
    25.8986
    22.2849
    28.0221
    23.9838
    19.3017
    29.1270
    27.9658
    29.1060
    31.0425
    26.6067
    24.4991
    21.4823
    22.2344
    18.9769
    21.7151
    19.0064
    19.6081
    23.7853
    20.0888
    23.1667
    23.2399
    26.2203
    23.4352
    17.2756
    22.2848
    24.1218
    25.4212
    24.5613
    24.6437
    18.8708
    20.5571
    16.3718
    21.8132
    19.6602
    16.0273
    16.0137
    19.5837
    20.2412
    22.1432
    13.5209
    14.7609
    12.8052
     9.8439
     6.6077
     6.7349
     6.4016
     6.8468
     9.2802
     6.2291
     6.6309
     7.8299
     6.0973
     4.6627
     7.1637
     6.7890
     5.8216
     7.4575
     6.4336
     7.8036
     6.7892
     6.2708
     7.6047
     8.0404
     8.3763
     8.4122
     9.1453
     6.4078
     6.3180
     7.6180
     8.4715
     7.2054
     5.6893
     5.6292
     6.1547
    10.6235
     7.6050
     9.6062
     6.9565
     8.1121
     7.6351
     7.3988
     8.5054
     6.9889
     6.6716
     6.0688
     5.4043
     4.6351
     6.7032
     7.7388
     8.6416
     5.3455
     8.0824
     8.3338
     6.1644
     7.5598
     5.1337
     7.5745
     9.4514
     6.7977
     8.7135
     7.6868
     5.7849
     4.9919
     7.3306
    10.6314
     7.7622
     6.7239
     7.4760
     6.8058
     8.5107
    10.4463
     5.7910
     5.9700
     8.4038
     5.2242
     6.1804
     7.3103
     8.5720
     6.2670
     7.4054
     6.4536
     8.0565
     5.9795
     9.2710
     8.2979
     7.1848
     8.7807
     7.5296
     7.8892
     9.4343
     9.3394
     7.9961
     6.3645
     6.2630
     6.2704
     7.9682
     5.9253
     5.5697
     5.3580
     6.4405
     5.4042
     6.6613
     7.8635
     6.2324
     6.4974
     6.8860
     7.0401
     5.5457
     5.2467
     7.3007
     7.0133
     7.2409
     5.4695
     6.2024
     5.0802
     6.3911
     6.6279
     6.6475
     6.6445
     7.3278
     6.1461
     7.4506
     8.1423
     6.0495
     4.9446
     4.9310
     5.5133
     5.9085
     5.6203
     8.2326
     6.4471
     5.1944
     5.7990
     5.3378
     5.4622
     9.2113
     8.1092
     5.5252
     6.8317
     5.0407
     5.4907
     7.6749
     6.3035
     8.0498
     4.2588
     5.1455
     7.9765
     7.0269
     7.9679
     8.4571
     5.9777
     8.4811
     7.8780
     8.4011
     5.5285
     5.6235
     4.8722
     5.8989
     4.8955
     6.0222
     6.9417
     8.0208
     7.4224
     6.5810
     6.4302
     5.2794
     6.3022
     5.6740
     8.2725
     6.6775
     7.1458
     6.3253
     5.0892
     5.9540
     7.6660
     4.9031
     5.6124
     5.3916
     7.1528
     7.9147
     5.8313
     8.6836
     5.0789
     4.8872
     5.5439
     6.1207
     5.4159
     5.3037
     6.1815
     4.7517
     6.0661
     5.5676
     7.0766
     5.6364
     4.9862
     5.8751
     6.7180
     6.9274
     4.9397
     6.1424
     5.1340
     7.3491
     5.2770
     4.6966
     6.7998
     6.7792
     5.9780
     5.4323
     6.5609
     6.7256
     7.5234
     6.7066
     4.9752
     6.3962
     6.1804
     6.7873
     5.7048
     5.6303
     6.0513
     5.9468
     8.5589
     5.8543
     5.1514
     5.6357
     6.3568
     6.6078
     8.5880
     6.7856
     4.5084
     6.8295
     6.3016
     6.7429
     7.2425
     5.2461
     7.3389
     7.2447
     8.5396
     6.7945
     6.2197
     5.9915
     6.7845
     8.4499
     6.5998
     5.3911
     6.8189
     6.9276
     5.8132
     8.4778
     7.3318
     7.0328
     5.2135
     6.6538
     6.9969
     4.1769
     6.2035
     8.5345
     6.2861
     6.9601
     7.0003
     5.5141
     5.8169
     6.0116
     4.0220
     5.4673
     6.2505
     6.5495
     7.1417
     8.3641
     5.2231
     5.8603
     5.4146
     5.9250
     5.9810
     6.5423
     7.2259
     9.2241
     6.5402
     6.0726
     6.6556
     8.6681
     7.3564
     6.3474
     5.2753
     6.6927
     8.9867
     7.1411
     6.3397
     4.8282
     5.4128
     6.2939
     5.4262
     7.0565
     6.2709
     6.8739
     7.4146
     5.9388
     5.8587
     7.1811
     5.7927
     5.8674
     8.0574
     5.3597
     5.8037
     5.0584
     7.3258
     5.9020
     7.8972
     8.2576
     8.2417
     7.5464
     5.5175
     5.9593
     7.3464
     6.0302
     6.3529
     5.7762
     6.3150
     4.8194
     5.3910
     9.4139
     8.0542
     7.3627
     6.9179
     7.2331
     6.5098
     6.5087
     7.9822
     4.9904
     5.8513
     6.3538
     6.3648
     8.2684
     7.0937
    10.0271
     6.4929
     9.4757
     7.2968
     6.8701
     6.6726
     5.6750
     5.3027
     5.6889
     7.2424
     4.9397
     5.0089
     7.3651
     6.3598
     5.5475
     6.3493
     5.4649
     6.1923
     5.6886
     4.9705
     5.8269
     4.8286
     6.0879
     7.2573
     6.5045
     6.5071
     5.1179
     5.3948
     5.3852
     4.5249
     7.9485
     5.7766
     5.1732
     5.3700
     5.5503
     7.8742
     5.3182
     5.1902
     5.1973
     5.6436
     5.5201
     4.6578
     6.3061
     6.3672
     6.4561
     9.1026
     5.7095
     5.2067
     7.4920
     7.2623
     8.1310
     6.4064
     6.2459
     5.3341
     5.1612
     6.4352
     6.3573
     7.7529
     5.1737
     5.2217
     5.4853
     7.7609
     7.4332
     5.8677
     5.1942
     4.7899
     5.3056
     5.2153
     5.8336
     6.2219
     5.2541
     6.3458
     6.5972
     6.7002
     6.5065
     6.9396
     5.4343
     4.8222
     5.8505
     6.2852
     5.5990
     7.9507
     5.0465
     4.6095
     6.1177
     6.4087
     6.7832
     6.1939
     6.0322
     7.2295
     4.8670
     5.2444
     6.0588
     5.6810
     5.4339
     5.8164
     5.7287
     5.9523
     5.8683
     5.3201
     9.7335
     5.3777
     6.9679
     5.5144
     6.4323
     5.5939
     6.3240
     9.4339
     8.4188
     7.7854
     7.8656
     6.6327
     6.2185
     6.3284
     4.5671
     5.6678
     6.5500
     7.6070
     6.5833
     6.1111
     8.3197
     8.4156
    10.4783
     7.2798
     6.0600
     6.9764
     9.2922
     5.2405
     4.4051
     5.4323
     7.0956
     6.2187
     4.7511
     6.0479
     9.4533
     7.3190
     7.7242
     5.9808
     5.4856
     7.3862
     5.8170
     5.2420
     6.6177
     6.4064
     6.6361
     6.4273
     6.0414
     8.1147
     7.5995
     7.3383
     8.4397
     9.4069
     6.8384
     8.8921
    12.1159
     7.8474
     6.3805
     6.6680
     7.7309
     7.7630
     8.8962
     6.4119
     5.6000
     7.3290
     7.6622
     7.6786
     6.0595
     7.7690
     7.8306
     7.5167
     5.4664
     7.6577
    10.6412
     5.5026
     9.5663
     7.2984
     9.0380
     6.5089
     7.0559
     6.7749
     6.1375
     5.8008
     4.4078
     6.1143
     7.2551
     5.6506
     6.3583
     5.9602
     7.3407
     9.1578
     9.0732
     7.0259
     7.7533
     6.6218
     8.5313
     8.9880
     9.6541
     6.2413
     6.2873
     5.1906
     9.2223
     5.6300
     6.5122
     6.5131
     9.8584
     5.1680
     6.4889
     4.3530
     6.0609
     6.0400
     5.3567
     7.9120
     6.3428
     6.2635
     5.6073
     6.5577
     7.0280
     5.6526
     5.3368
     6.7918
     5.8308
     5.9900
     5.4007
     4.7330
     5.1580
     5.4746
     6.9156
     6.8984
     7.0754
     5.7691
     6.6102
     6.8117
     4.6631
     6.7816
     7.4139
     5.9012
     7.5613
     7.5377
     5.2026
     6.1993
     5.7006
     7.8477
     6.6892
     5.7982
     6.9375
     7.0897
     5.5789
     6.1625
     6.6574
     7.0717
     8.8629
     7.7109
     9.0653
     7.7392
     7.2038
     6.1047
     7.6949
     6.1317
     7.0042
     8.4895
     7.1997
     6.6548
     6.1725
     6.4339
     4.6015
     5.4097
     6.9348
     6.2889
     6.7383
     7.1541
     8.3567
     5.5055
     7.2873
     6.1953
     7.8801
     8.1599
     9.2321
     8.2534
     7.4476
     7.2395
     6.1164
     8.7804
     8.5497
     9.0496
     6.1228
     7.5082
    10.5109
     7.7490
     9.9878
     5.6139
     5.5860
     6.7384
     6.6934
     6.9421
     7.0229
     6.5474
     6.6366
     5.9984
     6.2477
     7.4292
     6.5970
     8.5300
     6.6338
     5.6334
     5.4483
     5.7856
     4.8361
     5.0275
     4.7290
     4.8840
     5.7549
     5.2116
     5.3663
     6.2762
     6.7929
     5.5227
     6.7369
     6.0139
     7.0768
     7.3883
     6.9123
     5.2119
     6.0923
     7.5753
     4.4969
     7.7716
     6.3875
     4.7803
     7.5275
     5.1013
     9.0011
     6.0409
     6.0728
     4.6233
     7.3768
     6.1400
     8.9909
     7.3913
     6.5725
     8.5905
     9.1595
     7.9552
     4.7666
     8.4399
     5.7157
     4.7521
     5.9777
     6.2241
     5.8142
     7.9903
     7.1344
     6.7044
     4.8601
     7.8287
     7.6478
     7.9270
     4.9725
     6.3890
     5.8078
     6.0485
     8.4651
     7.7583
     5.0187
     9.0631
     6.3498
     6.3493
     6.6025
     6.3271
     6.2390
     5.5367
     5.0356
     6.1487
     5.6193
     5.9231
     4.8634
     5.9164
     7.0464
     7.6560
     5.9327
     8.3653
     6.4139
     7.4322
     6.2127
     7.4084
     6.3863
     7.5533
     8.5446
     6.2619
     4.8680
     5.8171
     5.4283
     6.2965
     7.3516
     5.2147
     6.9712
     5.1495
     6.2361
     6.6775
     5.9901
     6.2169
     7.4372
     8.2702
     5.6613
     6.5164
     4.6709
     5.5592
     4.9006
     6.7684
     5.5573
     6.0836
     6.2377
     7.1061
     6.6667
     6.5653
     4.5871
     5.8763
     5.0984
     5.1394
     5.5732
     6.7550
     5.9101
     6.2215
     5.4311
     6.5517
     5.5905
     7.3518
     5.2146
     6.3023
     4.8988
     4.7344
     7.1989
     6.7603
     6.3997
     6.4560
     6.8147
     5.6104
     7.0381
     5.4470
     5.1307
     9.5384
     5.3927
     5.9462
     6.3602
     6.1170
     6.3796
     6.6025
     6.1853
     5.3797
     4.4585
     7.8832
     6.6852
     6.0218
     6.1210
     5.2435
     6.8742
     5.0562
     7.4674
     8.7686
     5.4303
     5.9672
     5.4477
     5.7474
     6.2131
     5.1178
     5.6497
     4.5387
     5.1600
     6.5614
     6.1106
     6.3673
     5.5456
     5.4532
     5.7507
     5.8834
     7.0866
     5.9164
     5.2143
     5.7388
     7.0728
     5.4212
     6.4653
     6.3140
     5.8235
     6.2381
     7.0550
     6.3429
     5.7687
     6.0380
     4.8426
     6.4152
     7.5169
     4.5115
     5.8029
     4.8033
     6.7493
     5.6320
     8.9529
     5.8991
     6.4955
     7.7875
     6.5175
     6.2052
     7.5471
     6.4799
     6.9488
     5.9915
     8.1130
     5.7392
     8.0443
     4.6212
     6.9942
     5.5986
     6.1438
     5.3656
     5.6204
     6.6792
     5.3340
     4.9173
     7.1042
     4.4317
     5.0616
     5.1048
     5.3151
     5.3568
     5.5646
     5.9058
     5.9126
     5.7972
     5.5486
     5.5772
     5.6543
     9.5400
     6.3979
     9.6078
     7.5013
     6.9831
     9.1068
     6.4785
     6.1136
     7.3166
     4.9293
     6.4212
     4.9491
     4.8773
     4.9922
     5.8683
     4.8412
     5.8108
     5.7418
     4.9248
     5.7158
     6.5220
     5.2376
     5.7472
     5.4983
     6.7853
     6.2773
     6.2931
     5.5184
     5.4866
     5.3410
     6.2258
     6.2852
     6.7115
     5.2740
     4.9532
     5.1767
     5.8691
     6.5575
     5.6801
     5.3639
     6.6552
     7.6505
     7.4589
     5.3144
     5.1376
     5.5711
     6.9215
     6.0672
     5.4849
     6.3523
     4.6414
     5.5086
     6.8611
     7.1890
     5.1792
     6.0450
     9.7670
     7.4897
     8.3609
     8.7940
     8.2848
     6.4067
     7.6304
     8.6298
     7.9880
     5.2514
     8.0526
     7.6499
     5.1284
     6.1169
     6.9297
     7.8125
     7.4566
     5.6649
     7.3356
     6.3623
     6.3673
     6.2778
     5.5913
     6.1619
     7.8261
     7.0358
     7.5773
     5.7272
     5.8187
     6.1375
     5.1000
     6.1172
     6.2222
     7.7965
     5.3160
     6.2172
     7.0024
     9.3783
     4.7879
     6.3905
     8.4246
     6.9897
     6.1260
     6.3258
     7.6358
     7.7681
     6.6112
     8.1092
     5.9939
     9.4865
     5.9849
     6.3660
     7.3101
     6.3524
     6.6403
     8.2698
     7.9805
     6.1559
     7.5973
    12.4145
     5.6815
     6.4411
    13.3785
    17.7736
    20.9919
    20.2000
    18.8548
    18.1335
    21.1686
    20.3777
    20.2914
    21.4803
    22.2475
    21.9052
    24.2370
    19.3417
    20.2251
    26.2709
