# Supplementary material for: Mechanistic models of asymmetric hand-over-hand translocation and nucleosome navigation by CMG helicase
Source: Nat Commun. 2025 Nov 21;16:10304. doi: 10.1038/s41467-025-65232-x (PMC12639105; doi:10.1038/s41467-025-65232-x)
Supplement: Supplementary file 18 — Source data [file 41467_2025_65232_MOESM18_ESM.zip › SourceData/SourceData/Fig3G/polyAT/mindist_lagging_and_loop_traj013.dat]

# Distance
    23.8310
    25.2535
    25.7178
    23.4660
    27.7519
    25.4072
    24.3111
    23.8322
    26.3589
    23.9770
    26.2985
    29.0667
    26.5071
    23.9710
    26.2261
    26.0092
    24.2990
    25.1206
    26.8877
    25.3338
    26.7637
    26.4589
    26.1638
    29.3539
    27.6395
    25.6535
    29.4494
    32.0728
    28.7851
    28.2183
    30.6983
    25.2800
    30.2653
    21.9498
    27.4927
    22.2793
    26.5785
    26.1434
    26.2161
    27.3605
    30.4069
    27.6958
    27.3384
    27.9714
    25.2458
    31.4581
    28.0747
    24.4162
    23.4310
    25.7519
    24.3117
    24.9640
    26.4639
    24.6533
    25.5154
    24.7716
    25.9515
    24.3432
    25.1884
    29.4806
    22.4041
    26.0587
    22.6268
    23.1872
    20.4074
    21.1276
    20.5677
    25.9953
    23.4447
    21.5185
    23.9527
    25.1951
    24.9538
    29.8669
    24.8952
    28.4095
    27.1160
    25.2149
    25.3417
    30.3383
    27.7620
    28.5917
    28.1914
    30.3982
    25.2471
    27.0406
    26.9169
    28.7281
    29.0474
    24.9704
    29.2144
    26.8716
    25.6483
    26.5646
    23.4308
    23.9200
    26.1453
    26.0206
    24.1529
    25.9207
    24.7920
    25.6583
    28.3314
    27.6083
    24.0508
    22.2480
    23.5285
    21.3431
    21.3244
    23.4879
    26.1069
    25.2616
    24.8383
    24.6162
    22.0734
    26.6019
    26.7498
    27.0659
    28.2715
    31.0915
    28.7264
    28.1749
    30.1388
    25.6335
    31.1786
    36.5945
    32.0477
    27.4270
    26.1593
    27.4969
    28.3656
    27.0074
    34.0181
    31.4639
    30.0643
    26.0391
    36.8447
    29.0298
    28.8850
    27.7899
    26.8822
    30.2281
    29.9343
    28.6708
    26.6977
    26.4266
    25.5494
    26.8733
    27.4384
    33.8260
    33.2486
    24.8775
    26.5996
    26.6816
    27.6620
    29.0596
    30.0554
    26.6729
    24.7195
    25.7998
    28.8456
    33.0029
    36.8896
    36.7935
    32.0437
    27.6437
    30.8936
    22.5377
    27.3107
    26.9988
    30.3639
    26.4197
    24.9387
    27.9735
    25.1043
    26.6418
    23.8864
    23.2196
    27.1314
    31.8230
    30.1429
    33.5703
    37.5690
    35.8696
    40.3654
    46.3395
    41.6989
    40.7630
    38.3249
    35.3726
    31.0472
    32.4815
    32.8086
    37.5551
    29.4697
    31.7787
    36.0472
    35.1526
    31.1478
    31.5408
    29.3953
    32.6990
    29.8567
    28.5820
    27.4369
    28.6294
    29.4601
    29.5686
    28.8345
    29.1816
    28.1047
    31.6727
    29.5822
    28.6985
    26.5804
    27.1400
    31.1504
    28.8609
    26.7138
    28.3276
    30.1959
    27.6148
    26.8252
    32.7825
    27.5666
    30.6540
    35.7339
    28.6935
    29.9932
    28.1068
    31.1715
    28.7737
    30.7665
    27.1651
    28.2984
    28.1691
    29.1210
    26.6257
    25.4126
    28.4751
    32.8366
    34.0645
    32.3267
    34.4867
    34.8123
    36.4149
    28.1185
    31.6960
    29.8816
    25.2215
    33.0921
    34.0145
    34.1040
    36.4813
    30.6003
    31.5294
    33.3512
    30.5901
    30.1167
    28.9059
    30.7020
    30.6750
    31.1582
    35.6124
    31.2266
    32.4197
    33.4141
    34.9632
    32.7706
    32.3013
    30.7267
    30.1283
    28.8299
    30.7535
    32.3105
    33.1518
    32.0379
    30.3211
    31.5000
    31.4279
    31.8585
    32.1001
    37.9030
    30.8691
    31.0181
    30.6082
    29.0578
    30.5744
    27.8475
    28.2604
    30.1279
    26.7142
    26.7382
    28.9661
    31.3479
    31.5162
    29.3654
    30.1092
    34.7121
    33.7516
    35.3227
    32.3106
    30.1667
    30.8628
    32.6768
    31.5045
    32.0717
    32.2666
    29.1662
    28.1616
    31.0913
    30.9833
    28.4926
    27.9736
    34.3155
    32.0392
    32.3890
    28.6912
    27.1125
    27.6785
    30.1562
    32.5316
    31.6597
    28.9368
    29.9578
    30.2984
    33.5467
    33.0983
    29.9308
    28.8718
    29.1765
    34.0652
    29.6697
    32.3546
    32.6661
    29.7967
    30.6398
    36.8272
    30.1341
    30.6408
    32.7332
    33.5185
    31.9615
    34.4875
    32.8069
    32.4417
    31.8749
    28.7937
    27.7886
    26.1020
    28.4822
    30.0331
    30.6163
    28.2683
    27.3122
    23.6777
    25.3347
    30.9986
    28.1012
    27.3734
    27.6258
    27.9613
    30.5253
    31.3552
    33.3413
    31.5728
    32.4876
    26.1450
    24.5405
    25.1258
    25.8000
    29.4127
    27.6175
    27.1821
    25.4387
    26.2125
    26.1860
    27.6534
    31.5702
    29.1700
    27.8561
    36.0560
    33.7889
    32.2867
    31.9797
    27.1040
    29.0727
    26.6545
    29.2240
    27.1938
    29.4852
    25.0542
    27.2187
    29.3016
    24.4431
    27.8930
    29.1921
    29.7384
    31.9920
    24.9468
    26.2284
    27.8831
    29.5362
    27.2539
    26.0025
    27.5694
    23.1698
    27.6431
    28.1138
    24.9158
    26.5866
    26.6718
    26.5854
    25.1803
    26.9471
    25.7487
    28.7592
    31.4720
    27.6467
    31.6618
    30.9002
    28.3952
    30.3244
    28.8552
    32.2432
    30.3055
    29.5314
    25.4493
    23.5394
    24.8701
    27.7422
    30.0801
    28.3985
    25.4375
    27.5985
    27.2773
    29.6245
    28.9559
    27.1169
    27.1242
    27.2626
    28.1681
    28.1440
    25.2339
    27.4908
    27.6707
    28.7950
    28.5520
    27.2128
    30.0810
    27.7640
    26.5889
    27.8938
    28.5139
    26.7965
    26.5905
    29.3869
    29.7193
    30.6974
    29.0727
    27.8488
    30.4454
    27.7779
    27.5935
    34.4572
    27.6959
    24.3966
    28.1116
    25.5173
    26.2264
    26.2346
    30.3291
    24.6045
    26.0107
    27.7295
    26.8386
    28.7314
    26.3150
    25.9097
    24.7389
    26.2299
    29.9706
    25.8479
    25.7987
    27.4099
    26.9019
    27.2970
    22.8377
    23.9273
    25.5682
    25.8898
    25.6751
    23.7904
    25.4622
    24.4369
    23.9425
    25.1678
    24.5084
    27.1854
    24.1487
    25.0873
    27.9061
    25.6789
    25.9545
    28.4031
    25.3886
    25.8591
    24.6552
    25.6465
    27.5320
    27.5667
    26.0970
    24.9509
    26.4157
    23.9008
    26.4108
    28.1700
    28.2154
    28.2569
    27.0705
    25.4244
    24.9677
    25.7484
    21.9192
    24.6949
    25.0099
    26.5654
    28.5556
    27.7061
    27.5847
    31.2272
    29.5320
    30.3559
    33.4669
    28.7480
    33.9986
    29.1430
    28.7861
    28.0334
    22.7280
    28.6417
    25.2145
    23.6144
    30.6307
    25.3491
    28.9739
    31.7314
    31.1472
    26.4503
    27.0641
    24.9462
    32.6086
    27.7885
    28.1722
    28.4061
    27.7001
    29.0449
    28.9612
    29.6521
    25.7739
    29.0750
    26.5811
    29.4826
    31.1640
    31.5577
    27.6056
    29.2225
    30.5239
    27.6007
    28.4616
    34.2783
    28.7541
    29.1194
    31.5942
    27.7519
    29.1355
    25.3990
    25.6749
    24.2437
    25.3169
    25.0591
    25.8269
    24.5616
    24.0758
    28.5735
    25.7574
    28.2239
    30.4870
    30.0136
    25.1774
    31.6964
    31.6097
    24.4095
    27.0494
    27.8876
    24.7776
    28.4748
    24.7865
    25.3491
    26.2166
    27.3213
    27.0853
    26.7808
    28.6338
    27.2503
    27.0150
    25.3949
    26.9754
    26.6587
    26.4671
    32.1781
    29.3648
    31.1763
    30.6941
    29.4497
    28.3943
    31.2355
    28.4248
    31.1613
    32.6939
    34.0007
    31.5682
    31.4483
    26.9654
    28.3589
    31.3910
    30.0519
    28.5864
    29.2214
    29.9663
    29.9003
    31.4985
    28.4480
    30.4603
    34.8590
    33.9503
    27.6884
    29.1917
    31.0039
    27.7358
    30.3816
    29.8007
    32.3079
    31.4905
    32.5544
    29.1798
    32.6966
    34.9846
    24.4434
    30.2212
    27.5208
    25.5667
    28.5775
    28.7323
    33.1065
    26.3887
    28.7755
    29.7467
    28.8572
    26.8994
    25.4399
    27.1000
    26.9197
    27.4794
    27.7137
    30.2764
    28.0611
    27.6924
    29.5612
    29.9532
    29.2586
    28.9190
    30.3747
    27.8699
    23.1768
    26.3273
    23.1097
    25.4306
    28.3402
    27.2673
    26.0266
    27.7679
    30.0735
    28.5391
    28.6226
    28.4214
    27.3383
    27.8395
    30.9011
    29.0534
    27.2239
    29.8799
    28.4785
    29.7014
    25.7258
    26.0442
    28.1845
    26.1048
    28.3176
    25.6227
    23.4805
    25.2080
    28.1375
    27.5128
    26.4315
    26.9695
    25.7028
    27.5345
    27.6931
    30.2255
    27.9835
    26.8887
    28.8272
    28.9791
    25.7752
    34.3822
    27.0040
    30.4968
    26.8150
    32.0014
    28.8046
    29.0052
    29.0717
    26.7833
    26.9650
    27.8489
    28.2949
    25.3840
    26.4845
    28.0907
    29.6688
    29.4064
    29.3338
    28.4421
    28.8340
    30.6714
    28.7488
    26.4700
    25.0461
    27.3540
    23.7914
    27.2756
    26.4382
    25.2721
    26.2220
    31.0173
    34.0844
    30.6807
    41.1217
    31.1271
    33.5037
    31.7304
    32.8246
    33.3720
    36.6315
    32.3862
    33.9141
    34.8057
    32.6651
    35.8050
    37.0957
    32.0381
    32.9501
    36.3971
    32.8462
    31.4994
    32.5236
    31.7162
    27.8657
    30.0354
    27.8107
    28.6612
    27.5588
    24.1406
    25.4522
    26.3530
    26.0195
    27.9346
    26.1721
    27.2809
    24.3517
    24.2090
    26.9935
    25.7657
    25.7501
    26.8196
    24.7419
    28.7682
    24.5558
    21.7494
    27.0182
    27.5232
    25.6299
    24.6759
    28.7541
    26.4955
    28.7853
    28.3891
    27.2757
    27.8665
    24.3473
    27.8259
    26.8349
    24.0221
    24.5610
    22.6109
    26.2945
    23.2432
    28.3495
    24.8211
    28.8558
    23.4674
    25.9889
    23.2924
    24.4971
    28.4994
    25.0732
    31.8608
    34.3029
    35.0980
    32.4967
    35.7262
    30.0491
    28.2406
    28.4451
    31.9299
    31.8985
    29.3387
    30.6662
    26.8585
    25.2284
    29.2829
    26.3013
    27.0799
    33.4142
    29.9863
    28.5782
    28.5040
    28.3260
    30.6162
    32.0130
    31.4525
    33.6337
    32.2842
    30.3300
    30.8561
    30.0905
    35.2350
    31.8430
    31.1515
    30.2693
    30.0863
    26.4516
    31.2077
    29.1016
    29.7471
    29.1910
    25.2813
    28.2771
    29.7368
    29.6002
    30.9085
    30.6487
    31.6991
    32.6820
    29.5375
    34.8847
    33.3175
    28.3776
    28.7013
    29.0178
    27.0502
    30.3404
    30.5362
    27.2536
    26.8238
    29.5923
    28.6963
    25.2819
    30.7468
    28.0820
    25.9788
    26.2577
    30.7439
    28.0164
    26.3720
    24.5330
    25.7910
    28.1344
    25.8401
    25.1866
    30.6681
    28.7186
    30.2368
    24.2125
    24.3171
    28.1117
    25.4000
    25.5718
    25.1971
    23.6595
    26.0366
    21.2386
    24.6586
    27.6693
    28.5794
    29.4539
    32.0754
    25.3003
    23.8317
    23.8535
    25.4632
    24.3225
    24.6426
    28.6415
    23.1633
    24.6333
    23.4884
    23.3960
    25.2791
    28.5756
    26.4202
    23.4332
    26.1324
    27.7196
    28.8500
    25.0049
    23.6043
    24.8520
    25.5535
    24.7876
    25.7285
    26.1340
    28.8898
    23.5703
    22.2650
    24.6768
    23.9568
    21.9531
    25.2453
    23.4472
    24.7601
    28.7449
    28.0705
    25.3155
    30.6725
    25.3271
    27.7303
    24.3596
    23.0240
    27.4019
    27.9200
    27.4309
    27.0014
    33.0504
    28.8669
    23.2138
    25.6003
    24.5245
    26.9051
    28.9414
    29.4813
    29.0778
    30.7116
    30.6115
    31.0101
    28.9102
    28.5117
    27.5616
    29.7886
    31.5417
    29.4810
    28.1349
    26.8226
    32.0455
    36.1117
    38.9422
    28.8159
    35.5160
    28.3699
    27.9156
    27.1974
    29.4349
    30.2201
    29.1283
    29.9509
    27.3341
    26.9693
    28.3095
    26.9722
    29.2472
    27.8505
    32.8768
    25.5667
    28.7689
    28.6455
    34.9826
    28.6351
    28.1837
    27.0087
    30.7477
    29.1854
    24.8902
    23.0948
    24.7537
    28.9870
    26.3134
    25.0730
    29.2253
    27.9297
    29.7818
    32.3366
    29.0262
    26.3223
    28.7861
    25.5706
    26.5328
    26.4195
    21.8223
    26.2438
    25.5977
    26.7394
    28.6559
    27.7901
    27.1626
    29.0812
    25.9011
    27.2537
    28.8791
    27.6491
    21.1046
    27.9086
    27.2299
    26.8417
    30.4834
    28.3381
    25.1785
    26.3568
    25.4114
    23.8023
    25.0060
    15.7508
    22.3343
    24.7199
    24.3669
    28.8308
    33.3560
    34.9603
    30.7172
    21.9774
    22.7568
    24.3549
    23.6075
    25.3011
    29.3790
    28.6073
    30.4644
    27.6423
    25.6097
    25.5928
    18.8723
    22.4263
    24.3692
    20.2268
    21.4713
    19.3624
    21.6949
    19.7790
    23.0994
    18.0055
    18.1594
    23.2548
    28.6475
    18.4735
    22.7767
    27.0948
    23.1438
    27.0944
    23.6805
    25.6302
    26.9187
    21.1815
    26.7863
    23.1781
    25.0779
    22.2277
    29.5897
    20.6553
    21.6501
    18.9269
    23.0276
    23.5584
    26.2889
    23.2737
    27.4395
    24.5469
    26.5750
    31.5696
    24.2302
    27.9817
    27.0194
    25.7881
    23.6900
    25.4346
    26.6009
    25.9457
    23.9099
    22.2459
    21.9369
    21.6115
    23.1345
    26.7911
    28.4946
    29.5397
    27.9446
    28.4104
    28.6715
    25.1174
    23.7829
    22.8613
    24.9777
    22.3756
    28.1537
    28.6160
    28.7914
    30.3508
    25.6070
    25.4423
    27.7940
    26.7093
    22.4816
    23.5082
    22.3882
    22.9587
    22.4379
    24.9319
    21.7963
    27.4930
    25.1496
    22.6262
    21.2334
    22.0137
    27.7049
    22.0557
    25.5300
    25.4484
    23.8953
    28.3582
    24.8373
    26.5018
    25.9412
    26.5572
    23.5591
    25.5230
    22.2793
    29.7195
    28.5214
    30.1248
    29.6602
    32.9821
    31.0531
    25.6103
    31.2277
    26.9652
    25.0095
    25.5227
    29.3472
    27.8100
    31.2566
    31.3895
    29.5081
    28.1196
    30.5960
    27.8404
    33.0560
    21.3465
    25.2089
    23.5468
    22.0619
    23.1081
    18.5449
    26.5178
    23.4838
    23.2561
    23.0518
    26.1156
    22.0989
    24.3324
    24.6080
    22.9961
    22.2458
    26.2988
    20.1555
    22.5059
    25.5123
    26.5470
    26.2470
    28.3571
    26.9976
    33.8878
    30.0113
    26.6948
    22.4601
    19.3864
    17.8170
    24.9981
    25.2741
    22.8436
    26.6277
    27.6912
    26.3139
    20.9793
    23.4602
    21.1102
    20.6801
    22.6642
    22.3173
    20.2529
    24.9228
    23.1913
    23.5332
    18.1454
    20.8247
    21.4365
    22.9679
    25.6623
    27.1858
    25.6385
    29.2279
    27.4440
    24.5484
    23.1310
    29.0096
    24.9781
    22.1146
    29.5667
    28.1457
    27.2801
    24.3722
    24.0795
    28.1882
    27.3522
    24.9202
    21.2887
    24.7167
    24.8635
    24.4435
    28.7754
    26.6306
    24.6678
    28.5981
    31.6595
    25.8465
    24.5810
    24.3381
    28.7810
    26.3820
    27.2110
    35.1680
    30.8534
    29.5252
    32.6067
    36.1031
    29.0839
    29.6943
    27.6410
    22.3238
    31.5861
    22.4183
    26.8087
    25.9586
    27.1443
    26.0676
    25.9368
    19.3544
    25.3153
    26.8926
    23.7256
    26.6372
    26.4365
    27.1858
    26.0432
    29.7002
    26.5828
    25.2512
    31.7558
    29.2252
    26.5524
    29.8994
    26.1013
    26.4519
    25.3562
    26.5576
    30.0702
    24.9275
    26.2833
    25.0823
    27.6250
    29.7394
    29.9814
    26.3550
    28.2829
    21.8047
    22.4293
    25.3475
    27.1307
    28.1609
    24.1769
    26.7611
    25.5611
    24.2935
    24.5444
    25.3090
    27.3007
    24.9659
    30.0106
    31.0606
    25.2464
    21.9212
    25.9157
    25.7081
    25.6149
    25.8153
    24.9421
    22.7178
    21.3326
    22.2130
    26.8582
    29.6870
    21.6388
    23.0155
    24.0421
    19.1873
    20.2621
    19.1982
    23.9031
    21.2444
    20.4832
    18.4791
    15.9242
    21.8477
    23.9605
    22.6996
    20.3627
    23.3372
    21.1404
    24.4528
    26.0411
    21.0757
    24.0509
    20.9097
    28.9065
    24.4402
    27.4693
    24.1644
    26.3331
    20.9378
    28.6741
    29.6881
    26.8497
    21.3567
    23.6081
    25.3445
    28.3886
    30.7671
    28.9685
    27.2389
    28.3114
    27.8311
    21.5442
    21.6918
    21.1798
    24.8154
    26.0344
    30.0533
    30.3283
    27.4970
    28.8783
    29.6499
    26.0520
    20.0823
    19.6503
    24.5627
    23.0127
    21.4562
    26.1132
    24.5698
    23.3086
    24.6856
    23.5609
    25.5846
    27.4267
    21.5324
    26.0123
    23.4417
    26.1574
    28.8174
    27.3012
    25.8783
    20.9074
    24.5292
    24.6863
    24.2659
    21.5982
    23.5264
    20.7461
    19.0705
    18.9464
    21.1494
    25.4727
    18.9043
    15.9419
    22.2496
    25.7591
    24.6305
    26.8378
    19.8656
    23.1475
    21.5605
    21.1488
    26.1482
    25.8312
    28.6605
    27.9932
    26.3245
    27.0817
    23.5987
    20.8891
    27.9443
    27.2408
    23.0813
    27.2506
    23.2407
    25.5746
    27.9508
    23.9136
    27.4563
    19.4384
    24.0817
    25.3012
    26.5497
    24.4960
    25.0389
    25.0055
    24.0535
    21.4310
    25.3270
    19.2762
    23.1729
    21.7344
    27.1290
    23.9682
    25.1239
    23.5530
    23.0932
    25.7678
    23.4433
    17.7483
    21.1425
    21.7236
    22.5537
    16.6552
    25.8369
    28.7575
    24.4990
    24.2194
    23.8026
    31.5676
    29.3059
    31.8038
    23.5837
    25.0035
    29.7463
    23.9840
    28.0567
    27.8680
    25.8619
    20.9715
    25.3375
    29.8045
    28.3860
    31.6593
    28.9034
    29.2288
    28.7896
    21.0667
    24.4910
    28.7802
    25.2923
    22.7801
    21.6882
    27.0089
    19.6864
    29.2282
    27.3449
    31.7746
    19.9198
    27.7890
    31.1959
    24.0706
    30.5325
    25.6049
    24.5418
    26.9399
    24.2426
    16.8170
    21.7905
    25.7197
    24.3285
    24.9286
    23.5657
    23.8949
    28.0269
    21.5583
    24.1256
    26.4155
    24.1350
    23.1564
    28.3247
    19.9548
    21.0141
    27.4717
    25.5096
    26.0312
    18.0637
    21.2836
    22.7288
    24.9313
    25.0689
    21.5274
    21.3774
    26.9690
    28.6744
    27.2790
    24.6017
    22.4805
    27.6042
    28.2821
    25.1764
    28.7233
    27.4067
    28.4169
    26.4582
    29.3850
    29.4207
    27.0975
    28.3256
    30.0875
    33.0866
    27.4923
    31.6496
    30.8454
    32.0369
    30.2669
    27.8566
    22.1313
    21.7642
    30.2486
    32.3347
    28.6680
    26.1294
    25.6532
    25.8199
    29.1690
    26.4012
    29.5442
    30.8292
    30.9320
    29.0115
    29.6178
    27.0772
    27.5030
    30.2167
    25.8563
    27.1717
    30.4277
    26.3094
    29.2617
    25.9041
    31.2392
    27.5153
    25.8287
    29.9621
    30.6089
    34.9448
    29.1478
    29.9923
    29.5444
    31.9469
    29.9946
    28.4930
    26.6501
    24.8682
    26.7678
    24.5121
    26.5286
    28.1815
    29.7013
    25.0569
    31.4129
    26.5308
    29.9836
    31.0348
    29.6576
    30.8046
    27.2326
    27.3717
    29.3142
    29.2819
    31.8440
    28.6435
    30.6345
    27.8227
    26.7043
    30.0310
    31.9635
    29.5332
    30.0797
    30.4873
    27.8186
    30.7614
    32.2155
    31.1399
    29.5322
    27.4188
    30.8235
    28.6011
    30.5116
    26.9205
    26.5796
    26.5697
    25.9760
    29.1774
    26.6840
    31.6341
    28.4207
    27.8331
    28.3850
    22.8929
    22.8852
    20.6431
    24.9949
    21.6695
    25.4229
    30.0670
    24.4355
    28.0070
    30.0832
    27.0939
    29.3283
    25.9635
    28.1660
    25.3607
    26.8649
    26.4339
    22.6411
    26.4016
    23.2487
    29.4802
    30.4076
    23.7932
    25.3750
    23.2010
    25.6026
    27.4170
    27.3970
    26.3732
    28.3274
    26.3027
    23.5458
    31.1871
    29.7946
    28.7179
    31.6883
    35.8762
    30.1570
    27.1820
    29.6520
    27.8504
    28.3571
    28.5970
    21.4198
    21.3913
    24.1127
    24.6928
    27.1497
    27.5681
    27.2653
    27.2356
    28.7293
    26.8491
    28.7001
    26.5852
    28.4269
    29.5609
    27.9235
    28.4967
    27.1357
    26.5436
    27.9628
    24.5185
    25.3557
    23.1360
    20.8625
    29.9746
    22.6126
    24.7562
    27.1793
    27.2138
    28.6941
    28.9155
    27.9280
    26.9655
    20.8810
    20.7481
    22.1414
    24.2309
    27.7778
    24.2383
    27.4175
    31.5456
    30.5122
    31.0781
    27.9531
    28.7096
    23.1333
    26.0217
    24.1830
    25.4086
    25.8174
    24.0012
    24.8588
    28.1564
    25.2154
    26.4310
    25.5369
    22.6396
    25.3590
    18.8871
    17.1131
    19.8213
    23.6218
    27.7401
    25.3733
    23.3831
    28.3416
    27.3838
    25.8959
    28.8370
    24.3821
    26.1632
    27.2019
    24.5566
    27.4726
    26.9238
    28.1914
    29.3669
    32.4753
    32.2212
    37.5682
    31.2822
    27.1814
    25.9724
    28.4226
    27.0750
    18.3180
    22.4308
    21.5235
    18.9259
    19.8031
    26.4305
    26.6850
    23.7916
    20.3179
    20.8243
    19.5776
    19.1759
    20.8156
    19.2461
    17.0710
    25.4659
    18.7618
    23.3653
    19.6084
    19.0422
    20.5146
    25.3422
    22.3857
    23.8175
    26.1432
    24.0277
    22.4889
    23.0187
    29.2848
    32.5348
    33.1098
    27.4131
    27.3771
    24.8458
    23.6571
    26.6200
    19.1790
    24.6702
    23.4632
    20.0468
    27.7734
    19.3177
    19.8077
    19.0171
    19.8986
    18.2672
    24.3353
    20.1058
    19.8737
    25.4607
    22.3487
    26.3115
    23.1867
    20.2996
    22.8704
    22.6124
    20.1972
    15.8532
    18.9092
    24.9832
    26.1241
    24.7911
    20.7182
    26.5942
    25.1136
    18.2642
    22.2993
    24.9922
    24.7860
    22.1093
    26.3257
    29.1076
    27.6063
    27.5868
    23.6235
    22.2186
    24.4550
    26.9860
    27.1235
    25.7428
    31.6160
    22.5897
    27.9821
    22.5924
    24.3405
    28.3121
    21.0258
    21.2522
    19.5045
    19.6687
    23.0136
    21.6876
    18.4616
    27.1553
    24.7574
    24.2400
    24.4551
    23.4869
    25.1352
    29.5086
    27.0582
    27.0479
    26.8411
    24.2359
    22.2039
    24.5579
    21.8328
    20.7323
    27.2324
    27.0637
    26.1635
    24.7069
    27.5709
    23.4091
    29.0766
    27.1024
    24.8728
    28.3867
    24.0112
    31.4130
    38.1395
    31.9795
    29.0901
    22.6656
    29.3686
    27.5686
    24.8612
    31.5535
    21.6376
    24.4615
    27.9997
    26.5982
    31.5324
    26.5066
    27.2192
    25.3756
    29.3402
    24.6442
    26.9957
    22.7806
    28.0542
    27.9783
    25.5413
    25.4242
    29.4044
    27.6444
    32.0938
    28.3203
    26.7080
    27.5653
    30.7305
    26.9934
    24.8142
    29.3146
    26.5352
    25.9152
    27.4694
    23.3728
    21.2090
    20.3910
    24.4604
    17.7109
    25.5214
    16.2654
    15.7210
    13.8930
    17.8910
    21.5660
    18.9853
    19.4983
    26.0976
    26.8676
    20.9269
    20.3489
    21.6997
    19.5321
    25.5489
    20.4477
    15.0477
    20.4939
    19.7536
    18.1918
    21.0543
    19.2355
    23.3747
    22.2456
    23.0129
    23.9407
    23.4766
    20.5261
    20.2206
    24.4332
    20.0258
    20.4116
    16.2257
    10.8702
    19.3020
    18.2130
    18.2589
    20.9587
    20.3432
    18.9231
    20.8653
    21.9568
    26.5128
    22.2685
    24.6021
    20.8928
    17.6144
    21.7914
    24.1969
    23.1770
    22.4273
    20.1616
    19.8107
    22.5003
    18.4271
    19.0735
    32.1991
    24.9579
    24.2534
    29.7631
    27.6677
    29.4373
    24.4611
    27.1504
    30.1420
    28.9361
    28.4018
    30.8238
    29.1899
    25.1683
    26.9708
    26.1437
    22.9414
    29.0473
    28.6832
    22.7543
    18.5583
    24.0942
    17.2179
    13.7811
    16.2236
    14.0659
    10.9121
    10.3951
    10.4011
    13.7092
    12.6697
    12.7664
    15.9594
    22.1231
    21.6479
    19.0274
    24.1431
    22.3472
    21.9128
    19.0949
    20.9958
    17.2759
    21.5250
    24.4920
    22.0342
    20.5773
    17.9807
    17.9588
    16.1776
    16.2351
    17.7149
    21.5935
    24.7451
    20.9110
    27.7805
    23.5117
    20.8586
    21.1077
    24.4008
    20.4391
    26.1315
    25.3140
    25.3801
    26.1911
    27.2096
    28.2897
    25.4359
    29.4185
    27.8275
    25.6481
    25.1938
    27.0949
    27.9979
    30.0243
    22.4587
    23.1029
    19.1276
    19.9838
    20.4543
    22.2857
    25.1856
    23.3740
    26.4152
    23.4442
    23.2592
    21.5748
    26.6464
    22.1668
    21.4580
    21.2665
    20.9459
    18.9433
    21.4542
    19.6510
    22.2076
    24.0786
    24.4353
    22.6244
    22.8699
    25.0484
    25.9401
    27.4050
    24.5474
    24.1770
    22.5920
    23.3976
    17.1709
    18.5864
    18.5688
    20.5670
    23.2976
    20.5733
    20.4057
    19.5736
    21.8674
    24.4156
    21.7629
    14.5251
    23.3659
    21.3824
    19.6289
    20.0574
    28.3615
    23.7672
    23.8423
    24.4792
    27.3019
    27.0856
    28.6249
    27.2582
    26.2089
    27.5717
    25.5267
    27.9785
    25.3486
    28.5738
    28.3201
    29.1994
    26.8005
    24.8420
    23.9938
    24.7695
    19.8939
    20.3906
    20.9002
    26.0902
    22.3198
    25.3269
    20.0997
    22.5617
    22.2544
    24.0996
    23.7314
    20.8954
    20.6269
    21.9053
    21.6278
    24.5683
    22.9359
    19.6920
    21.2891
    21.2217
    20.0108
    17.8959
    23.0098
    20.1205
    21.6602
    24.2047
    25.7322
    21.6804
    23.4541
    21.9683
    23.2491
    17.2315
    20.7491
    21.5005
    22.7119
    25.6135
    19.8295
    18.2419
    17.2885
    19.0362
    21.9847
    20.8249
    20.1698
    22.1274
    21.7811
    18.0989
    19.4002
    22.0375
    17.5184
    20.5849
    23.5296
    21.0333
    25.0691
    24.5624
    29.7805
    31.3790
    26.9549
    27.6848
    32.9014
    28.9164
    29.0208
    26.0506
    28.9033
    28.2021
    26.9251
    20.6955
    22.2971
    23.6774
    20.7753
    20.7383
    19.9002
    20.1464
    22.6837
    24.2262
    17.6054
    25.4818
    19.5086
    15.7695
    18.9876
    20.3328
    18.1080
    19.8825
    21.4102
    21.8386
    23.8976
    21.7504
    24.6483
    25.7665
    28.6977
    27.4666
    21.4867
    29.3938
    25.5036
    27.3158
    23.7202
    24.7570
    20.8543
    20.1135
    16.9713
    18.6380
    20.5497
    21.1277
    25.5948
    27.7720
    24.7781
    25.9466
    21.5265
    25.7774
    29.8160
    20.4454
    25.3271
    30.9936
    26.5737
    24.9696
    26.6823
    28.8211
    29.3957
    28.7637
    24.7279
    25.3261
    28.6663
    30.4021
    28.9427
    34.7378
    32.0387
    27.3286
    25.5642
    28.9969
    25.7944
    27.9899
    28.2303
    31.3297
    29.9129
    30.8990
    28.2471
    27.3201
    25.5027
    25.4365
    25.1534
    19.2745
    24.8302
    25.2757
    25.7061
    25.6993
    26.2857
    27.5442
    23.3809
    27.7080
    32.0713
    24.1184
    21.6220
    22.9975
    30.9837
    29.9254
    31.0579
    26.3740
    25.2748
    25.3621
    22.7789
    18.1748
    22.1535
    24.0137
    24.0861
    18.7299
    24.5660
    27.2119
    20.0402
    20.0357
    19.6752
    20.6442
    20.3854
    20.8119
    18.4010
    20.0743
    18.0516
    22.5117
    20.0928
    19.8019
    17.5671
    19.3846
    22.6599
    20.1240
    19.3284
    21.1303
    23.0519
    22.6622
    25.7923
    22.0479
    25.4580
    20.9735
    23.0384
    24.2569
    24.6587
    23.4032
    25.0411
    26.0213
    29.8404
    33.6714
    25.5966
    29.1232
    25.7903
    23.2920
    22.1669
    19.1240
    17.5253
    21.4850
    20.3678
    22.7167
    22.2007
    24.2297
    26.1152
    25.6812
    27.2504
    25.3958
    23.4948
    22.0475
    30.3262
    25.7406
    28.5688
    27.7541
    28.1969
    31.0847
    30.6932
    25.2246
    25.6861
    30.7039
    23.5546
    26.3924
    28.1335
    30.3787
    28.7353
    32.1114
    33.4888
    29.3598
    27.9587
    24.1441
    28.1342
    34.1350
    31.5233
    31.0475
    28.9684
    22.7809
    25.7729
    30.2376
    24.1819
    26.5350
    22.3627
    17.8271
    26.0669
    21.1296
    16.0394
    14.9880
    15.8663
    14.3631
    19.9294
    22.6952
    22.7249
    12.9568
    12.0250
    12.5972
    14.5676
    14.8638
    10.0315
    15.8374
    16.0835
    16.4362
    15.6624
    17.1842
    12.9778
    15.1777
    15.2859
    15.1788
    13.6883
    13.6058
    13.2731
     9.7558
    11.7494
    14.6478
    15.6715
    13.0995
     9.0776
    10.6502
    13.4667
    14.1563
    13.0361
    15.4228
    13.8490
    13.1122
    12.2595
    15.3928
    14.4730
    12.4010
    12.5945
    13.6967
    12.8921
    11.5527
    15.7610
    13.2169
    11.6467
     9.3256
    10.6042
    10.2127
    13.9555
    10.1582
    11.0078
    13.5862
    10.9052
    12.7406
    12.3104
    11.8915
    12.2275
    10.1852
     9.2470
    12.3881
    10.2591
    11.4528
    12.0756
    13.7135
    16.1041
    15.6307
    18.0315
    24.1015
    27.0500
    22.0801
    16.2227
    19.8645
    16.7002
    17.3222
    19.1784
    16.7204
    13.7837
    13.8952
    17.1388
    13.0282
    14.6555
    15.6295
    17.5974
    13.0780
    11.0706
     8.6833
     9.6512
    10.9466
    11.5153
     8.2426
     6.4194
    12.9805
    12.2933
    16.1276
    14.2453
    12.8532
    17.3947
    11.4794
    10.4022
    10.2640
     9.0736
     8.1541
     8.2394
    10.8253
    10.6651
     8.7855
     9.4502
     8.9678
     6.3549
     8.9714
    10.4677
    10.1533
    13.0549
     9.8271
    11.7328
    13.2852
     9.9563
    12.1081
    11.9738
    11.4638
    11.5218
    14.6560
    13.4610
    10.1207
    12.8846
    13.1400
    11.0408
    12.9433
    11.3539
    11.5677
    12.9524
    11.0608
    10.9208
    14.6556
    19.3647
    14.8261
    14.1822
    11.0484
    12.2081
    17.4515
    14.6072
    11.6329
    14.4073
    12.7003
    11.8197
    10.0383
    11.2541
    11.7534
     8.8711
    12.5444
    12.6108
    12.3876
    14.5253
    11.1541
    14.6299
    10.1176
    11.4560
     9.3922
    14.5121
    16.6791
    19.2478
    11.6547
    13.4786
    11.0492
    13.3980
    13.1673
    11.7020
    12.2453
    11.1143
    12.1001
    13.7313
    10.6382
    13.6146
    13.3416
    16.8652
    10.4156
    12.2264
    12.3432
     8.9653
    12.3538
    12.7258
     8.3316
    11.9884
    11.0649
    12.9351
    11.3355
    14.1339
    14.7212
    17.4797
    16.2718
    13.8840
    17.1397
    16.5776
    13.3518
    12.9150
     8.1714
    12.3249
    12.2514
    12.6252
    13.7994
    11.5062
    10.5788
    12.3025
    12.6971
    13.3039
    10.9717
     9.5195
    12.4116
    11.7296
    13.5479
    14.3369
    14.0134
    16.0107
    16.2729
    13.9485
    15.3547
    15.0093
    21.3355
    26.6645
    18.0567
    14.2251
    13.7070
    10.2693
    12.5282
    12.6210
    11.3853
    12.0211
    16.5069
    17.2160
    12.8030
     9.7122
    12.8102
    12.6515
    15.2404
    13.2662
    14.5481
    16.2833
    13.6109
    10.3832
    12.4216
    13.5937
    13.7099
    13.4776
    12.6558
    16.1990
    14.1701
    12.8485
    14.1950
    11.7559
    14.7904
    14.5332
    10.4936
    12.6416
    15.8374
    11.7124
    15.2496
     9.7956
    11.6665
    12.5955
    13.7418
    12.0459
    13.5100
    11.1608
    12.8122
    11.2407
    13.2493
    11.8309
    15.0119
    13.9171
    13.0760
    17.0784
    25.0685
    15.6384
    15.0098
    11.5833
    10.7998
    11.5187
    12.3427
    10.8897
    13.4011
    10.4687
    10.0222
     8.9727
    10.8578
     8.0115
    11.3549
    12.7077
    11.9104
    13.4026
    13.1353
    14.5776
    13.4402
    14.6538
    13.4298
    12.4982
    12.9389
    12.5837
    12.3642
    11.7678
    10.9638
    13.0483
     9.8762
    11.8197
    12.3304
    11.9720
    13.5618
    14.8538
    14.3633
    11.4052
    11.8906
    13.1360
    13.6415
    12.7841
    13.3673
    12.9490
    10.9155
    15.4410
    13.5840
    14.3812
    16.7171
    14.5878
    11.5841
    10.4266
    11.5161
    14.6328
    12.6591
    13.8265
    13.6848
    10.0041
    12.5866
    12.8615
    13.4482
    13.0039
    14.9890
    14.5474
    14.7391
    18.6811
    11.1979
    14.2305
    20.2054
    16.5510
    17.7744
    16.5429
    15.4046
    15.5690
    14.4785
    15.7577
    24.4960
    25.7354
    23.2928
    20.5895
    18.6757
    17.2278
    22.0305
    22.2820
    23.1367
    17.6677
    22.2464
    20.9502
    21.2492
    15.4496
    20.4889
    18.1251
    15.8203
    15.0848
    10.5516
    11.3987
    12.6879
    10.7609
    13.1173
    13.2286
    12.0216
    14.2633
    15.4178
    11.9965
    13.0637
    11.4900
    12.6549
    17.5983
    15.1262
    12.7327
    14.3531
    16.2698
    15.9474
    15.4119
    15.8017
    13.2360
    16.0406
    18.1863
    19.2793
    17.2971
    25.2922
    26.4836
    21.0820
    22.1455
    19.7196
    20.8344
    18.9868
    18.9441
    15.1256
    17.1076
    21.5010
    25.1048
    18.3963
    18.7390
    17.8053
    22.9552
    24.1447
    23.8186
    19.1665
    14.7951
    15.2486
    15.4775
    16.2539
    22.7607
    14.6812
    20.4935
    17.9867
    19.3512
    18.7425
    23.8010
    25.6535
    20.4504
    26.4188
    14.0603
    18.7902
    17.4866
    17.0931
    23.9120
    27.0829
    29.5599
    21.4812
    22.8489
    18.5852
    18.6605
    21.9560
    23.5725
    19.4277
    18.3140
    17.8429
    17.0216
    16.9375
    16.0057
    12.5121
     9.3320
     9.6821
     8.5905
    11.7786
     8.5713
     9.0599
    12.8730
    10.5422
    12.3765
    14.1133
    12.6359
     9.1602
     9.9849
    10.1614
     8.3903
    10.0708
    12.2795
    11.1123
     9.7670
     9.5090
    10.4715
     9.6732
    11.4729
    14.4377
    11.9920
    11.1337
     9.5831
    12.7567
     7.9165
    10.1039
    13.4550
    12.3394
    14.4819
    13.8200
    10.7837
    10.4158
    11.6016
    11.9233
    10.4144
    11.4811
    13.3973
    14.3348
    14.4751
    18.7625
    14.9450
    15.1191
    17.7424
    15.9738
    15.6702
    15.5551
    19.3600
    14.5354
    16.8295
    13.0038
    11.5787
    14.3581
    10.0444
    10.9621
    14.4873
    10.4061
    12.9902
    10.6020
    12.5105
    11.4017
    10.7903
    11.6742
     9.2383
     9.1870
     9.4899
    10.8110
     7.9451
    12.9266
    16.4587
    12.6467
    12.3205
    14.9721
    13.3593
    12.9290
    12.1483
    13.0408
    13.6718
    11.9739
    10.3102
    12.2887
    15.7651
    12.0232
    10.6157
    12.6266
    11.9186
    11.3814
    14.3792
    13.3496
    11.8206
    10.9527
    11.0752
    12.3274
    13.3240
    19.4414
    16.5107
    14.8170
    13.1354
    19.3273
    17.2909
    14.9179
    16.0695
    16.5024
    13.9698
    13.6426
    10.7130
    17.4779
    13.0684
    16.8428
    14.9547
    18.3377
    17.8987
    20.3056
    16.0855
    14.8784
    10.2646
    19.5208
    22.5506
    21.7391
    18.8524
    22.0890
    22.0820
    23.7197
    19.8630
    16.4388
    16.9099
    16.2989
    13.3914
    15.6316
    16.5711
    17.3303
    17.5946
    16.2582
    12.7116
    17.4299
    14.9845
    19.1589
    18.0417
    15.9080
    18.1577
    17.6375
    11.4073
    15.8738
    14.7037
    15.4192
    13.0058
    15.6609
    15.7672
    11.3280
    17.1783
    13.0479
    13.5354
    11.8842
    12.0253
    14.0008
    13.7670
    13.2101
    14.0789
    13.3106
    15.1362
    14.0161
    14.8694
    15.1683
    13.8085
    12.9791
    13.9174
    12.2121
    15.1915
    12.5790
    14.8525
    13.5884
    16.0907
    16.9244
    11.7246
    12.3130
    13.3180
    16.4952
    15.3074
    13.8638
    15.4764
    17.3686
    19.3714
    16.9578
    19.5719
    21.6963
    21.5950
    21.7345
    20.1131
    22.6507
    21.1084
    20.1676
    19.2137
    18.6047
    26.5734
    24.4190
    23.4711
    26.4712
    23.3716
    20.7165
    22.4521
    19.8377
    22.9620
    21.5714
    22.0088
    19.2059
    22.6347
    24.1883
    25.5444
    21.7998
    22.9477
    20.7818
    20.4204
    21.9459
    22.1718
    19.8050
    18.9556
    21.5982
    20.4368
    21.4390
    21.7574
    25.1342
    25.0221
    24.1780
    21.9559
    23.7201
    28.6740
    23.3197
    22.0951
    22.2349
    18.1790
    18.9137
    23.3705
    22.5850
    23.8464
    26.0859
    28.6144
    28.3542
    23.0679
    25.9692
    23.8020
    23.5793
    24.5366
    24.2641
    23.0519
    23.0471
    22.3475
    22.9967
    22.2449
    27.2477
    26.6383
    23.6680
    22.8038
    24.9763
    23.3329
    25.2948
    28.4922
    24.2497
    24.2102
    24.1216
    23.5781
    21.9789
    23.9499
    23.2749
    25.9424
    23.2070
    22.6590
    21.9599
    24.9058
    26.7831
    26.0683
    23.1571
    27.2543
    27.7647
    25.9769
    26.3875
    29.7620
    25.5661
    27.0677
    27.8291
    28.9528
    26.7274
    29.7000
    26.7967
    32.4704
    29.1278
    24.6991
    23.8930
    27.6208
    30.9203
    30.8105
    29.5452
    31.9544
    30.1110
    31.3851
    31.7895
    29.0961
    26.3334
    28.9062
    27.7337
    27.8256
    25.2832
    25.5211
    27.8501
    25.3771
    27.3737
    24.8766
    24.3046
    26.3148
    27.9468
    27.2664
    28.1229
    28.7082
    26.9100
    28.9493
    28.0803
    28.9963
    29.7633
    32.1714
    30.5414
    27.4321
    30.4879
    24.1569
    25.2863
    29.4006
    29.2650
    28.1734
    26.4182
    32.5359
    31.1382
    32.3770
    28.9479
    31.8922
    24.2026
    30.2208
    28.0156
    28.2851
    25.7071
    35.3549
    28.9066
    32.4602
    25.0008
    26.6795
    28.7744
    32.3005
    33.1757
    31.8913
    29.7368
    30.5185
    35.6946
    36.6443
    32.9317
    35.0045
    27.2894
    34.6247
    33.2969
    28.3190
    24.6507
    31.5083
    29.6286
    28.4013
    30.2912
    29.9391
    27.7717
    32.5853
    28.6055
    31.5256
    31.2070
    26.8087
    33.9363
    31.3546
    27.6638
    29.5131
    25.8694
    29.4295
    20.4458
    21.2338
    22.1468
    29.3700
    30.4965
    30.9832
    25.1773
    31.2137
    24.4925
    34.0636
    28.9506
    31.8639
    32.7280
    26.3659
    28.9535
    25.7994
    23.8726
    26.4118
    25.6299
    26.8687
    26.8075
    24.2491
    24.3470
    25.4349
    27.4517
    25.1182
    27.9845
    25.9382
    28.4056
    31.2763
    30.6702
    28.6109
    30.8205
    33.3313
    36.5429
    33.6010
    34.1229
    30.5432
    32.2753
    32.3996
    27.9340
    31.2218
    25.5075
    25.5530
    27.3749
    26.4069
    26.5229
    27.1608
    23.7126
    24.6581
    23.4359
    28.6604
    26.4154
    24.2519
    24.4653
    23.9441
    30.3256
    29.3995
    28.4054
    29.7873
    27.9710
    27.3165
    29.6365
    30.9688
    28.9087
    30.0610
    28.2242
    29.8037
    27.9278
    24.9166
    27.3572
    26.0996
    25.5371
    25.6703
    25.5208
    30.1641
    26.0245
    27.7811
    28.1402
    26.8901
    24.6379
    24.9558
    24.0568
    23.0171
    25.0810
    24.9446
    24.4435
    26.9775
    21.3184
    27.1642
    22.9721
    24.3489
    27.7763
    25.3394
    29.2216
    30.1143
    28.1869
    27.4440
    32.1234
    31.6334
    27.3810
    25.4933
    26.7067
    23.8253
    26.7585
    28.2781
    24.0362
    24.4652
    25.8258
    27.6594
    29.3843
    32.0701
    27.4234
    31.4327
    33.9257
    34.2385
    32.7079
    28.8452
    31.4375
    32.5026
    30.4281
    32.9061
    33.4447
    33.8762
    33.7422
    30.6185
    34.1002
    29.1224
    34.0082
    33.7085
    27.9601
    24.9242
    28.0155
    28.3443
    25.7263
    25.3100
    25.6823
    24.7628
    30.1164
    24.7681
    23.6064
    23.6179
    23.9785
    23.2658
    27.5156
    24.5476
    27.1661
    27.3974
    28.1309
    26.2884
    23.7965
    22.8022
    26.5277
    27.9565
    27.8318
    25.4471
    26.6906
    27.6290
    29.1998
    26.3549
    26.8781
    27.7857
    24.5265
    27.1436
    24.2215
    23.4158
    24.3994
    25.5689
    19.0387
    22.9448
    25.6976
    26.5718
    26.1932
    29.6102
    31.1210
    31.2281
    25.1100
    27.8770
    20.4519
    21.9143
    27.2656
    28.1550
    27.4691
    28.4517
    26.0276
    28.5709
    28.4326
    24.3922
    26.2703
    24.5311
    28.8031
    27.8029
    30.3247
    26.4993
    24.8202
    24.8487
    27.1111
    24.9043
    25.6191
    26.1477
    27.4686
    29.0783
    28.0511
    26.5665
    24.7890
    24.0352
    26.6779
    27.1695
    26.2944
    29.5386
    29.5235
    30.7402
    29.9256
    28.7517
    27.6709
    28.8039
    28.3630
    28.8759
    29.3764
    28.0779
    26.8940
    29.5997
    27.9641
    28.5314
    28.2750
    26.9843
    29.3099
    26.2230
    29.6133
    28.4270
    28.8182
    28.4513
    24.0621
    24.1361
    27.9554
    27.7737
    24.0143
    25.4085
    25.3417
    26.5855
    25.9885
    28.9357
    23.9796
    23.1067
    23.2190
    25.8462
    31.5569
    27.1122
    25.1163
    26.7150
    26.5001
    27.4072
    28.1793
    27.5888
    30.3326
    28.8392
    26.2075
    29.0906
    28.2030
    27.5055
    28.6445
    28.9090
    27.6770
    27.2795
    24.8327
    25.0402
    24.7494
    33.7072
    26.0356
    27.6752
    24.5499
    25.5564
    26.0306
    22.4597
    21.7472
    24.9719
    24.9594
    25.9822
    25.8001
    27.7814
    20.6878
    27.4519
    27.1315
    26.1782
    29.1896
    26.7989
    26.5918
    26.1391
    24.0199
    24.4223
    26.5204
    23.2739
    24.8637
    24.1037
    29.6532
    24.4389
    25.8982
    27.2570
    24.8169
    25.3706
    28.5125
    26.7800
    28.9547
    29.8788
    31.0945
    26.0946
    25.0556
    29.0002
    28.5976
    26.0899
    27.2686
    24.4659
    27.4320
    25.2423
    29.0267
    31.5955
    28.5321
    25.2031
    25.6561
    30.2852
    27.5739
    25.6740
    25.9857
    26.4144
    26.1100
    26.6017
    30.1322
    29.1516
    27.1402
    26.5471
    29.6534
    27.7144
    28.0373
    28.4200
    30.2449
    26.3971
    27.6890
    25.6927
    28.4941
    27.4224
    27.0839
    25.9385
    24.9906
    25.4899
    24.6369
    26.0567
    26.8172
    26.0297
    27.4830
    27.9504
    26.3372
    26.3316
    25.7895
    29.0556
    30.0937
    23.8391
    25.1911
    24.7124
    28.2742
    20.8009
    24.3279
    28.0315
    25.3304
    26.1518
    29.7578
    26.5392
    23.8635
    24.4824
    22.5347
    31.5753
    25.3186
    23.4769
    23.0517
    25.3185
    27.2224
    29.2727
    29.2361
    28.3041
    24.9040
    24.9551
    21.7575
    24.2554
    24.6966
    21.1774
    25.9166
    28.6911
    25.5048
    24.9905
    25.4944
    27.3560
    26.6159
    25.1394
    29.0071
    25.7083
    24.4339
    27.0853
    20.7726
    23.6302
    24.9506
    27.9010
    26.7140
    30.6645
    26.8114
    26.9034
    26.4129
    26.6184
    24.9227
    24.2567
    25.4815
    24.6615
    26.1159
    25.8258
    25.1206
    26.7514
    25.7354
    26.2978
    23.7232
    27.4783
    24.0457
    24.6780
    27.3456
    30.3662
    28.5451
    29.4019
    30.4691
    29.2420
    26.8743
    25.6108
    29.4172
    28.5391
    26.5049
    28.2091
    28.6436
    32.3843
    31.5999
    32.1428
    30.5603
    30.2878
    30.3278
    30.8868
    27.5699
    32.6276
    28.6005
    30.3366
    28.0498
    28.8216
    26.3270
    26.2289
    26.9192
    33.2394
    27.5089
    26.6983
    29.2381
    30.3927
    28.9657
    26.9630
    29.7710
    26.8985
    26.9855
    28.1854
    31.8404
    27.8553
    25.7748
    26.5573
    24.6865
    29.1093
    26.4959
    28.9517
    26.6683
    27.4477
    27.3038
    24.3726
    27.1353
    25.3162
    23.1578
    25.5614
    26.7395
    25.8973
    28.6338
    28.7449
    27.9922
    28.1002
    29.2596
    27.5676
    27.8170
    23.2384
    23.8749
    28.8439
    22.4228
    28.0281
    31.6415
    33.7355
    28.4921
    31.7336
    27.9711
    29.2709
    28.3008
    27.8146
    26.8344
    26.5065
    23.8330
    27.5171
    29.7386
    26.2917
    26.8190
    29.2541
    25.9768
    24.7504
    25.4668
    25.8568
    24.1329
    24.9480
    27.3561
    30.6995
    30.7737
    27.0814
    31.8858
    27.2842
    30.9585
    31.3680
    27.9049
    27.3968
    29.2314
    28.8516
    29.6163
    25.2141
    27.8435
    32.2028
    30.1201
    29.5606
    30.8465
    29.1093
    29.0394
    27.1787
    33.4461
    33.1799
    30.4460
    31.0289
    25.9937
    30.2893
    30.8323
    32.9499
    30.1304
    29.4726
    27.1100
    27.2835
    24.0752
    25.8722
    30.4284
    29.2595
    26.5762
    32.3648
    29.9643
    29.8379
    28.8821
    28.4477
    23.6272
    25.9176
    24.7456
    25.2841
    24.5861
    23.6801
    24.5262
    23.5509
    27.5625
    25.8692
    23.2424
    25.3093
    23.1275
    23.8533
    26.3948
    28.1791
    28.7662
    30.1648
    27.8641
    24.7747
    27.1334
    25.7540
    23.2305
    26.1030
    26.3308
    30.2109
    28.5883
    26.0424
    28.1825
    22.7290
    26.8480
    31.3050
    30.4899
    27.6831
    26.9862
    31.9457
    27.7077
    29.9265
    29.7441
    27.6055
    29.6625
    32.0887
    28.6334
    28.0597
    28.3665
    31.2531
    28.6852
    29.6532
    27.4560
    29.5128
    31.2294
    29.2082
    28.4961
    29.8551
    29.1510
    27.3728
    30.0639
    29.8009
    34.7894
    32.5101
    31.6382
    29.3620
    28.2189
    28.9608
    25.4518
    26.2331
    25.6350
    30.3581
    30.1218
    27.9129
    35.7824
    27.1456
    28.7805
    27.1863
    28.4939
    28.2842
    29.7847
    27.4407
    29.2023
    31.2302
    28.5189
    28.9765
    25.9569
    22.6691
    25.9419
    26.8141
    28.5125
    25.1867
    28.6937
    26.4386
    28.0408
    31.1180
    27.3710
    32.5289
    32.7213
    29.3548
    29.0026
    29.4329
    28.0919
    25.6799
    27.9881
    30.2524
    28.3615
    29.8925
    25.0924
    24.5932
    24.2069
    27.9693
    31.0828
    28.6051
    27.1346
    24.9086
    25.5233
    26.9403
    27.0682
    25.7010
    28.2114
    27.8579
    26.7660
    25.1853
    20.0196
    21.9136
    28.5549
    26.9135
    25.4865
    28.6638
    25.5004
    25.8539
    25.3551
    26.3818
    25.9402
    25.4518
    24.8121
    25.5008
    23.1179
    22.9322
    26.9630
    27.0177
    25.1967
    28.1440
    23.6390
    25.6180
    35.5660
    29.7380
    37.1950
    37.7742
    38.6091
    36.3754
    32.4858
    35.4559
    30.7268
    26.2664
    28.7396
    30.0949
    29.6478
    31.3173
    30.5528
    32.5866
    28.9297
    29.1483
    28.9905
    30.0393
    27.9108
    28.3941
    28.4517
    25.8060
    27.5107
    29.6607
    27.0176
    28.0555
    27.0572
    29.9339
    27.2643
    27.3901
    26.6494
    23.5486
    23.4723
    28.6132
    23.4812
    25.2524
    27.5667
    29.5403
    23.2132
    23.0055
    27.3861
    24.3548
    24.1544
    22.7666
    20.1587
    21.7137
    21.4464
    22.7824
    25.0617
    27.7527
    23.2704
    21.6585
    26.9191
    27.3858
    28.4288
    27.6145
    26.8145
    27.0363
    24.7888
    23.4808
    26.2067
    28.9585
    23.1846
    28.0243
    24.3058
    24.2136
    26.2568
    24.5099
    26.0095
    27.1982
    26.7444
    27.0173
    25.2915
    24.4616
    23.1987
    23.7928
    21.5356
    23.9325
    21.7050
    24.2496
    24.2904
    26.6066
    25.1185
    26.1591
    24.3190
    30.5695
    25.4880
    29.8782
    32.6686
    24.9774
    28.1184
    27.4270
    26.9510
    23.9661
    26.9648
    27.8083
    25.8207
    29.4518
    26.5527
    26.0813
    24.9556
