# Supplementary material for: Mechanistic models of asymmetric hand-over-hand translocation and nucleosome navigation by CMG helicase
Source: Nat Commun. 2025 Nov 21;16:10304. doi: 10.1038/s41467-025-65232-x (PMC12639105; doi:10.1038/s41467-025-65232-x)
Supplement: Supplementary file 18 — Source data [file 41467_2025_65232_MOESM18_ESM.zip › SourceData/SourceData/Fig3G/polyAT/mindist_lagging_and_loop_traj014.dat]

# Distance
    23.8310
    25.2535
    22.6687
    25.6216
    25.5756
    25.5572
    21.0004
    24.2941
    24.7218
    26.9350
    27.4408
    25.6478
    28.2325
    27.4458
    23.0374
    26.5970
    27.4501
    24.8023
    28.3129
    23.9918
    26.7082
    27.4393
    29.2200
    31.1591
    25.3199
    26.3556
    26.3810
    27.4296
    23.0800
    24.2095
    24.0574
    27.1985
    24.9469
    30.1978
    22.3855
    22.4350
    22.6150
    25.3542
    20.8509
    19.0459
    17.5571
    19.4637
    19.7341
    23.3583
    24.6096
    22.4516
    24.9036
    22.1444
    25.0055
    24.0827
    23.4314
    29.8345
    36.7708
    30.5890
    29.7810
    30.7572
    29.0771
    32.8817
    31.4311
    31.2985
    33.9816
    28.9481
    33.0907
    27.9050
    29.3826
    25.2958
    27.6300
    29.8190
    30.4225
    30.4126
    28.2830
    28.2364
    30.0397
    30.2962
    31.5541
    40.8368
    30.3198
    30.9752
    30.9088
    28.9727
    29.8319
    28.4796
    30.2751
    23.0341
    24.2420
    26.4117
    28.9353
    26.9381
    25.4401
    25.9351
    26.1470
    24.1714
    24.8033
    29.0637
    31.6384
    27.5823
    32.0655
    31.2005
    27.0161
    27.3737
    24.0662
    24.7128
    27.1027
    24.9252
    23.0386
    24.9422
    24.1013
    28.1884
    29.2124
    29.8285
    25.9065
    29.4305
    31.6002
    28.5749
    27.5347
    27.1730
    26.8393
    25.5480
    27.0707
    26.0577
    26.5226
    25.0584
    28.9794
    27.3737
    27.4025
    21.9425
    25.7088
    28.4542
    29.0539
    29.9773
    29.1838
    29.4668
    28.8409
    30.6287
    29.7831
    31.2543
    31.9550
    28.8771
    30.9378
    27.6697
    28.0452
    31.9796
    28.6117
    27.9676
    30.6074
    28.6018
    25.9058
    26.4883
    28.8797
    31.3008
    24.7969
    27.0253
    27.8407
    26.4879
    25.8419
    27.9893
    27.2006
    27.4506
    21.7921
    27.3668
    29.7999
    30.0053
    31.0237
    31.0166
    34.1688
    30.0724
    30.3876
    29.2206
    30.8751
    32.2860
    29.7211
    29.8649
    32.4915
    33.3062
    29.0619
    29.4818
    30.2570
    30.6280
    28.5866
    27.1778
    29.4704
    30.5739
    29.5896
    30.9672
    29.7006
    34.6267
    31.0889
    31.4959
    31.7877
    27.9159
    36.6829
    30.7148
    32.4338
    27.4248
    28.7254
    30.8903
    31.4571
    34.2212
    31.1312
    30.9965
    35.6340
    29.6701
    29.7593
    31.9977
    35.7331
    29.3445
    30.4470
    30.8795
    27.7915
    27.0900
    29.0809
    29.3586
    29.8084
    33.0128
    32.8990
    32.0162
    31.7824
    33.9089
    32.3646
    31.5013
    33.1197
    32.8047
    34.8206
    29.2140
    26.9885
    27.1705
    33.2668
    32.5173
    31.4816
    31.1860
    29.7291
    29.4718
    31.7872
    32.9851
    27.6534
    28.7393
    32.3473
    33.5849
    37.6356
    36.8229
    32.2585
    33.5052
    27.3887
    29.9921
    28.1156
    30.1459
    32.7091
    29.9948
    28.7692
    28.9730
    30.3325
    29.4451
    29.5068
    26.9885
    23.4780
    27.4478
    29.4659
    29.0105
    29.2907
    28.5883
    28.4537
    29.4454
    31.5811
    32.0982
    31.0551
    31.4031
    26.0033
    27.0508
    31.0089
    29.1220
    29.2117
    26.5361
    31.0479
    30.0908
    29.9723
    29.3126
    28.5894
    27.8647
    30.2310
    32.9780
    30.4779
    30.0699
    27.4555
    29.2563
    31.4478
    30.7595
    26.5406
    25.2442
    25.2207
    26.2566
    30.1738
    25.2952
    26.5225
    29.1033
    26.5391
    26.7256
    25.8045
    31.9910
    28.5431
    30.8203
    30.9348
    32.3793
    28.0732
    32.2478
    31.6542
    31.1148
    32.5462
    32.8521
    27.5874
    26.8806
    25.8648
    28.3023
    25.3694
    26.2233
    25.4794
    27.1230
    27.8986
    31.9160
    25.3127
    26.1844
    27.6586
    24.4737
    25.1614
    25.9626
    25.5030
    26.4729
    26.9181
    23.9428
    25.0076
    26.9210
    25.4440
    25.4390
    24.5252
    24.5846
    27.7053
    24.4835
    27.7207
    25.7189
    26.4291
    25.1275
    25.1528
    26.0305
    24.6818
    25.9282
    28.9063
    28.1090
    27.2094
    28.6651
    24.2618
    27.5276
    24.3137
    27.7443
    30.5074
    30.4387
    30.1097
    32.8787
    28.9635
    23.8010
    26.5305
    30.2860
    32.0525
    24.0824
    32.6803
    26.9881
    35.5830
    31.1645
    29.5817
    33.3977
    31.1569
    30.6989
    32.1313
    30.0686
    33.5303
    30.7098
    31.9780
    31.4987
    31.0959
    31.6102
    29.0012
    25.3354
    27.5841
    27.1974
    24.5628
    29.6518
    27.0446
    29.2704
    29.7285
    32.3904
    29.8360
    31.6232
    29.3951
    30.6435
    31.5526
    33.3654
    35.6990
    32.2790
    32.9371
    33.4220
    30.7015
    30.7976
    33.1093
    31.5162
    31.0512
    28.0868
    28.0317
    32.1877
    26.8123
    31.3264
    30.0784
    30.4748
    29.9955
    32.5402
    36.3051
    29.1302
    30.3119
    27.5170
    26.4572
    29.5348
    27.0922
    29.0708
    27.5476
    27.1244
    27.4273
    28.0361
    26.1390
    27.5995
    26.5658
    27.1943
    27.0366
    27.5661
    26.2910
    24.9553
    27.6503
    28.0391
    24.9943
    27.0526
    27.4493
    26.2452
    23.7916
    26.0544
    25.7100
    26.8988
    26.3788
    24.8606
    28.8961
    25.0515
    29.4419
    27.1032
    25.7092
    27.1758
    25.5445
    28.0622
    24.1862
    27.0013
    29.7737
    29.6474
    25.4300
    29.7455
    27.3421
    27.6057
    28.4752
    28.4230
    26.0825
    28.2984
    27.4723
    26.8315
    30.8061
    33.2697
    32.8337
    27.7062
    29.3115
    29.7147
    28.8752
    31.9099
    30.2329
    29.5746
    30.4520
    30.4531
    30.8937
    26.9409
    29.3723
    33.6016
    27.0299
    30.0142
    30.5658
    29.6843
    30.6091
    30.8473
    29.7658
    28.7656
    30.1314
    31.5467
    30.4389
    34.6278
    33.1693
    31.1744
    31.8739
    26.4762
    29.6586
    26.3998
    29.3995
    29.2732
    28.2432
    30.5652
    30.0615
    33.2844
    29.2386
    28.2581
    28.7478
    29.3602
    27.5743
    27.1406
    26.7756
    28.0500
    26.5055
    26.8576
    28.9488
    24.0780
    25.9010
    23.7698
    26.5558
    25.1414
    23.8740
    25.8925
    26.0326
    28.5475
    27.0647
    25.7327
    27.4432
    27.7036
    29.4208
    29.8600
    29.6216
    28.6328
    24.2428
    27.3761
    21.6903
    20.2725
    19.8622
    21.6027
    19.8387
    23.4148
    21.9117
    20.3601
    22.9586
    21.9368
    26.3118
    21.4207
    21.3772
    22.9859
    22.1643
    22.8650
    24.5372
    25.9860
    24.3715
    26.8579
    23.7128
    26.2509
    23.1508
    24.3477
    24.6683
    23.4359
    22.0905
    24.9958
    22.9766
    24.7246
    24.7318
    22.4541
    27.5033
    25.1408
    30.9083
    31.6699
    30.0974
    30.5081
    30.7922
    28.9687
    27.3254
    28.6989
    29.7494
    34.9750
    32.7282
    30.7226
    30.5196
    25.9465
    29.4594
    30.4352
    28.5706
    27.7081
    27.7661
    27.7649
    31.8151
    27.5335
    23.7063
    27.1855
    29.0261
    30.5101
    26.3934
    25.2595
    26.2706
    27.8232
    24.9471
    26.7824
    29.3194
    26.5669
    28.4197
    30.1076
    28.7784
    22.8440
    25.6393
    25.8890
    25.2047
    25.6351
    25.6331
    26.2708
    29.4943
    25.7936
    26.1088
    27.5984
    29.9623
    26.4258
    28.1459
    29.0773
    31.1295
    32.2833
    27.8343
    28.2440
    27.8239
    29.2708
    29.2559
    28.3745
    32.1064
    32.7598
    28.7013
    31.5292
    30.1276
    28.9185
    29.3735
    30.1376
    29.3091
    28.9072
    34.2332
    27.3946
    26.3902
    25.2649
    24.7846
    27.3658
    27.1611
    27.8077
    25.3800
    33.1639
    30.5886
    29.4895
    30.3570
    32.8202
    31.3057
    28.0761
    28.3343
    32.2149
    30.4260
    34.1726
    28.2307
    30.5685
    32.6528
    34.8147
    31.0195
    29.6630
    31.4982
    32.0422
    31.7049
    28.8944
    26.3141
    24.7212
    27.0013
    28.4943
    26.9682
    28.4430
    28.0221
    27.4485
    29.3373
    27.3503
    31.2225
    30.3591
    27.3453
    27.8807
    30.5912
    28.6649
    30.5506
    31.3713
    29.3750
    31.1530
    32.2084
    29.0559
    30.9705
    34.1906
    35.3648
    33.9967
    32.8554
    28.7736
    30.8026
    28.0732
    31.6945
    32.1858
    30.1409
    29.6658
    28.6411
    28.3495
    32.9462
    29.2121
    29.9993
    31.5624
    29.8136
    27.8184
    31.8277
    33.8985
    32.5202
    32.6549
    30.8702
    32.1299
    27.1209
    33.7345
    33.3577
    30.7189
    33.2302
    32.8256
    32.7393
    33.8864
    30.4209
    32.9866
    31.4024
    29.1312
    30.7243
    28.6787
    31.9680
    32.2262
    35.8320
    32.8947
    28.5010
    30.7685
    31.1899
    31.4585
    30.0984
    27.3569
    27.5409
    30.5690
    28.8862
    31.3478
    28.6192
    27.6693
    29.0936
    31.0015
    29.1446
    27.8451
    27.7466
    28.7842
    27.6291
    27.4310
    25.4985
    26.5804
    32.1042
    29.8090
    31.3943
    29.0629
    29.8304
    35.2956
    36.7182
    37.7026
    38.2108
    37.4145
    38.8527
    30.7783
    30.6456
    32.3123
    25.1219
    31.0761
    29.4318
    32.6259
    32.5978
    34.3862
    30.4207
    31.2384
    28.3524
    29.9942
    31.5028
    26.8404
    29.6746
    31.8110
    29.8511
    30.0105
    30.0406
    31.7699
    27.6800
    26.6250
    28.8748
    31.2465
    33.7796
    29.9521
    33.4295
    31.7179
    29.5401
    29.7968
    30.3122
    32.5009
    28.6375
    27.7345
    30.5774
    26.1294
    26.9816
    25.0333
    25.8485
    26.6361
    28.3544
    28.0276
    25.7912
    26.7511
    26.5288
    27.1866
    25.6768
    24.1491
    26.7285
    27.2872
    28.3856
    26.9669
    26.7265
    26.4740
    27.5239
    24.6129
    25.1947
    23.8184
    24.9264
    25.2524
    28.7181
    20.5338
    28.4708
    27.2977
    26.9169
    24.9462
    27.6593
    26.3431
    28.9612
    27.1090
    23.7931
    22.6999
    24.6185
    24.7725
    21.1895
    21.1816
    20.6660
    22.0496
    22.3283
    21.0384
    22.6001
    20.7427
    22.6987
    22.8569
    22.2582
    21.6227
    20.6012
    18.0699
    16.8850
    19.3350
    20.2413
    22.0780
    22.1479
    25.0666
    27.4547
    28.6856
    29.6383
    28.7481
    23.3941
    28.6607
    26.9630
    26.2880
    26.8510
    26.5419
    23.6471
    24.8993
    23.1387
    23.1170
    22.8342
    25.8533
    24.2994
    25.2201
    25.0304
    21.5905
    21.5237
    21.8366
    23.2160
    24.0395
    22.1816
    22.9710
    22.3060
    22.0877
    20.7225
    24.4263
    22.7846
    22.9154
    20.6777
    22.4584
    22.9183
    21.6545
    22.3107
    21.4933
    21.3724
    17.4282
    20.7096
    17.1899
    21.4827
    16.5545
    17.9256
    20.8227
    21.5137
    20.6638
    22.9478
    22.7534
    20.0516
    22.0411
    21.2904
    21.5577
    20.0238
    20.5473
    20.8481
    22.2500
    22.3134
    24.2239
    20.9050
    24.6839
    24.8530
    22.8252
    27.2196
    23.3954
    23.7516
    24.4913
    24.1246
    21.7154
    23.0606
    22.2948
    24.1665
    26.5408
    25.4606
    19.5152
    24.5763
    23.0976
    23.0288
    23.4356
    21.1952
    24.0720
    25.7476
    23.6709
    25.4527
    22.8826
    21.0119
    25.7545
    21.3025
    23.0019
    24.4836
    23.5775
    23.6576
    24.4714
    23.8736
    27.4313
    22.4226
    26.1530
    27.3551
    24.8435
    24.3580
    26.5675
    22.8036
    28.8768
    28.7697
    26.4133
    22.7934
    22.5344
    27.8642
    25.1655
    24.2522
    23.8291
    22.6436
    24.6495
    28.9603
    23.6357
    22.8365
    22.5124
    26.6697
    23.4982
    27.7545
    23.0467
    23.1716
    24.5232
    24.0971
    26.0804
    23.7203
    23.3717
    29.5605
    27.0366
    20.1857
    22.7126
    25.4529
    23.5453
    23.8614
    23.3590
    21.2847
    23.9967
    25.2752
    27.7740
    29.9405
    26.5326
    29.1407
    26.9508
    25.8587
    24.3895
    27.5290
    30.4474
    25.2127
    30.4073
    29.0173
    29.9153
    25.1366
    28.6305
    28.6817
    27.9800
    21.7541
    24.8155
    21.8740
    20.0194
    18.5068
    25.9888
    21.9911
    24.5074
    20.4397
    21.2206
    25.7497
    27.4234
    23.9006
    28.0427
    28.4634
    26.7048
    25.2578
    28.9707
    19.9097
    31.1893
    31.0097
    29.6252
    26.1028
    29.1633
    27.6277
    29.3450
    27.5699
    24.3252
    24.7847
    23.9318
    26.1466
    22.4491
    27.2761
    29.0933
    23.3701
    31.0253
    27.2714
    28.9317
    24.9002
    26.6862
    28.1216
    27.8020
    29.7144
    28.1236
    27.9689
    28.1164
    25.4150
    25.0240
    24.1015
    24.5893
    27.1495
    21.1825
    24.6442
    25.2817
    24.3971
    23.6344
    23.5374
    23.0539
    29.3574
    28.8756
    28.4063
    25.2037
    22.8166
    24.2418
    22.4170
    26.7027
    23.2970
    19.6353
    26.5960
    26.1948
    30.1311
    31.8308
    26.0907
    24.5957
    26.8114
    29.7479
    27.8598
    26.2309
    24.9865
    28.0949
    28.6910
    27.9676
    29.0354
    26.8616
    26.6195
    28.6926
    30.1623
    29.4141
    33.2282
    30.6333
    29.6662
    26.3683
    25.7502
    31.0229
    26.7866
    27.3387
    34.9340
    28.2607
    31.6478
    29.3484
    30.0882
    24.3871
    25.6920
    23.6208
    28.9318
    25.2178
    24.7090
    24.3460
    22.6932
    27.3807
    25.6962
    27.4903
    29.4229
    26.5844
    28.8073
    28.4581
    26.7220
    27.0845
    31.1879
    29.9442
    25.4452
    25.2929
    24.9093
    25.2563
    18.6497
    21.9721
    27.7859
    19.9912
    17.0544
    26.8553
    21.6283
    22.1936
    23.8699
    21.2270
    21.9817
    18.8445
    17.3832
    20.4303
    25.5799
    19.5436
    22.9249
    22.6277
    24.4376
    24.1068
    24.2495
    21.3470
    28.0606
    23.9605
    25.8962
    22.9376
    22.9838
    26.6032
    26.2205
    28.5087
    22.4414
    21.8336
    22.3224
    17.2183
    20.5562
    23.8052
    23.8463
    28.4260
    23.4256
    26.8581
    30.4695
    26.2284
    24.8699
    24.1826
    22.6364
    18.6625
    21.1285
    19.4083
    21.8706
    20.1694
    23.9047
    19.6276
    15.8585
    21.2673
    29.2900
    21.8987
    24.6397
    27.9424
    26.6336
    25.4661
    21.7546
    27.7709
    27.0746
    26.9781
    24.1858
    28.1321
    26.9552
    28.7645
    26.3353
    23.3693
    22.6224
    19.5239
    17.9994
    23.2211
    29.4768
    31.1825
    31.6522
    24.0407
    30.4865
    25.6057
    26.2303
    31.4235
    25.3545
    28.2893
    29.2008
    29.3761
    24.5078
    26.9736
    26.5519
    30.1495
    28.8495
    28.3742
    24.8317
    29.0753
    29.1327
    28.0767
    24.8651
    27.3897
    26.6184
    24.5603
    20.8787
    25.3715
    24.2197
    21.8055
    24.5287
    20.0206
    19.6916
    24.6695
    22.2968
    25.3189
    26.5200
    22.5318
    21.0372
    19.6544
    20.9881
    20.1534
    20.2726
    25.0466
    18.4584
    17.6200
    21.8701
    21.5627
    24.8334
    19.3806
    24.7999
    20.8457
    17.5299
    20.5034
    26.5237
    23.8760
    22.8583
    20.9852
    24.2035
    23.7657
    18.0126
    28.1980
    26.4261
    25.7799
    18.6735
    19.0269
    24.5086
    20.4295
    21.3372
    21.6442
    19.4759
    15.8385
    18.5077
    23.9543
    23.1356
    23.7806
    23.1130
    25.4391
    22.8017
    26.1894
    26.1119
    20.5658
    23.9791
    20.2477
    26.2453
    19.5350
    23.7222
    22.8603
    21.7847
    19.1525
    23.2050
    23.1696
    18.7591
    21.5746
    19.4666
    19.1325
    22.6346
    28.6324
    21.8963
    21.9406
    21.1866
    25.4835
    19.2842
    16.8763
    20.7304
    21.7534
    17.8480
    20.0110
    22.6381
    21.4129
    21.7012
    29.7096
    22.1457
    19.2635
    19.6522
    19.6818
    20.8558
    21.4661
    25.3338
    21.2342
    24.0627
    27.7501
    26.4659
    26.8376
    28.2753
    20.8617
    25.0067
    25.1237
    26.4013
    24.3437
    25.2515
    31.6073
    28.4194
    27.0679
    19.9402
    25.1188
    22.1999
    26.0983
    18.8360
    17.5686
    16.3893
    25.9200
    22.6184
    26.3529
    25.9273
    25.0754
    24.3079
    29.1289
    25.6965
    31.1930
    28.1921
    24.8949
    22.1896
    23.5643
    24.8872
    27.6390
    31.3639
    32.9617
    35.2934
    32.1060
    30.2762
    32.5880
    30.2898
    31.3130
    26.2771
    31.4650
    28.8050
    29.5872
    24.8361
    27.5630
    28.1933
    25.6575
    28.2591
    26.9195
    30.9082
    25.9839
    30.9877
    26.7255
    25.2082
    25.8394
    28.3572
    24.1833
    29.1151
    34.1438
    24.9581
    27.6321
    28.7618
    35.6049
    27.5343
    25.3681
    24.6720
    33.3033
    32.4105
    28.6493
    29.7910
    26.3952
    27.3377
    26.9195
    25.7751
    30.5159
    27.3099
    23.7389
    27.5406
    23.4359
    22.0993
    21.9287
    25.4693
    26.5385
    28.6282
    23.3391
    27.5664
    26.1481
    28.5428
    23.3068
    25.7605
    24.5457
    24.7523
    30.1782
    27.0327
    23.7561
    22.2164
    20.5772
    20.0714
    20.9001
    24.0880
    19.4720
    22.5746
    22.0945
    18.7488
    18.9731
    28.6290
    27.9620
    24.3109
    17.4549
    15.5682
    21.1123
    16.7471
    22.1369
    22.0838
    22.6720
    23.3609
    27.3613
    24.4151
    27.6119
    22.9171
    20.4714
    25.6228
    26.6726
    23.6960
    20.2703
    22.0289
    20.6734
    20.0452
    21.4569
    21.2287
    24.5859
    26.6486
    22.7373
    23.1409
    20.1194
    21.1740
    24.4699
    16.9500
    21.0932
    20.0651
    15.2051
    20.6615
    22.5650
    16.4957
    23.3741
    20.9221
    20.0696
    21.9418
    28.1109
    25.4027
    26.3115
    23.2540
    20.3566
    21.8044
    23.1368
    22.3818
    21.6523
    21.5272
    23.7956
    17.2005
    21.4189
    22.8515
    23.6914
    21.8961
    17.1806
    16.5219
    22.6339
    21.7279
    23.0057
    21.2463
    19.0301
    21.9064
    21.9399
    22.4323
    24.9029
    20.1106
    25.2089
    26.5397
    19.0153
    27.6892
    23.2055
    25.4124
    23.6455
    26.4836
    19.5195
    26.5841
    25.5923
    23.4716
    22.5052
    21.6004
    23.8028
    22.5426
    17.5723
    19.7221
    21.3474
    18.2506
    18.4506
    20.7783
    25.5910
    20.4229
    23.4011
    25.3002
    26.2357
    28.1544
    27.3802
    27.3022
    29.5427
    22.0495
    24.7223
    25.8962
    24.3790
    29.3546
    21.7227
    28.2700
    22.7125
    24.2867
    29.0940
    26.6665
    27.3164
    30.6144
    30.6541
    28.2562
    29.4308
    29.9896
    28.8427
    29.3616
    30.3042
    36.2677
    36.7653
    28.6540
    26.7473
    29.9705
    33.9549
    31.4410
    34.4204
    31.3757
    31.6353
    29.9916
    32.2090
    32.4133
    26.0018
    32.2458
    33.7668
    31.5928
    33.6390
    37.3328
    30.8518
    29.5197
    31.2185
    32.0630
    30.8476
    28.1423
    26.3232
    23.9372
    27.9258
    25.1223
    27.2070
    27.4270
    26.1493
    25.7564
    21.9595
    28.2625
    23.0415
    26.5039
    22.3029
    26.5341
    22.6354
    20.1711
    16.9022
    17.7361
    24.1633
    25.3741
    20.4268
    24.3519
    21.5128
    19.2622
    21.6424
    20.7416
    23.7197
    22.7921
    22.4469
    22.2258
    21.6366
    23.1658
    23.0582
    25.2604
    21.3402
    14.5883
    26.7628
    24.0154
    24.7311
    31.7061
    30.1716
    27.5518
    27.1398
    27.9847
    24.8549
    26.8034
    23.1034
    26.4121
    21.5999
    23.9566
    25.7039
    26.5456
    24.9319
    22.9229
    23.2411
    23.0460
    29.4143
    29.8625
    29.4012
    34.4396
    27.7380
    30.0068
    30.8279
    24.6281
    26.3412
    25.5061
    26.4869
    27.1519
    30.3294
    31.2520
    31.1847
    31.0019
    29.0413
    28.7074
    30.6155
    33.0482
    27.2183
    26.3490
    19.6509
    16.9923
    21.4690
    29.1408
    29.1917
    26.3111
    20.4689
    20.6744
    23.1074
    26.2204
    25.5383
    28.4522
    27.4288
    27.9973
    24.8152
    32.0968
    29.4488
    28.7097
    30.1701
    29.1089
    27.6781
    27.7956
    23.5311
    30.5975
    26.5585
    28.2579
    26.5232
    28.4445
    20.6308
    26.9126
    24.3162
    27.0186
    25.3273
    24.4302
    29.1783
    23.6508
    26.6002
    29.4088
    29.0446
    28.8184
    27.2647
    25.2594
    24.9841
    26.0702
    29.5065
    25.8735
    21.1159
    26.5906
    26.0703
    27.3616
    27.0536
    21.7217
    18.5924
    18.8995
    22.5956
    22.6256
    24.6762
    22.1860
    25.7532
    19.0360
    22.0361
    21.6668
    19.8026
    22.0971
    22.1774
    21.1250
    22.1059
    19.3154
    19.3943
    25.3709
    26.4518
    18.3700
    24.2866
    23.0602
    21.3048
    21.5301
    26.7816
    25.7328
    25.3366
    24.8169
    16.1034
    21.7943
    25.1075
    24.7850
    28.2603
    24.3554
    28.6609
    28.5410
    28.2791
    23.6214
    22.0654
    29.0005
    31.2195
    27.1203
    25.4350
    24.6589
    30.0188
    27.0433
    27.3659
    27.8564
    29.4123
    29.5813
    28.4353
    26.7943
    22.2551
    18.1850
    21.1932
    19.6467
    19.3906
    26.1422
    24.6660
    29.0709
    28.8035
    29.6373
    25.2123
    25.3281
    27.6134
    20.5717
    25.6579
    19.2924
    15.8654
    24.9490
    29.1998
    20.5713
    21.4223
    20.7271
    22.6008
    18.2618
    21.4734
    22.9560
    19.9238
    22.9042
    20.5753
    19.6297
    22.0881
    23.4222
    24.0665
    18.5620
    14.1744
    23.8818
    19.7180
    24.3752
    17.6990
    25.7937
    21.9704
    24.0359
    20.4722
    22.7192
    18.8173
    28.8802
    20.6700
    24.0778
    25.2776
    23.4791
    24.9847
    26.1209
    27.5932
    24.8091
    26.4418
    26.2121
    28.8309
    25.9708
    22.8185
    27.1001
    25.8763
    28.7256
    31.4712
    28.6961
    23.7769
    21.8882
    15.8813
    21.8397
    21.8989
    22.5051
    20.5673
    21.4984
    26.9811
    21.4658
    22.0894
    24.9976
    21.1503
    18.6440
    18.3804
    20.9750
    19.5516
    20.7600
    21.8499
    28.1048
    30.0232
    32.1741
    25.4780
    29.3183
    32.9412
    30.7380
    32.3307
    29.7177
    27.8200
    26.0860
    20.5716
    23.4506
    24.2085
    21.1793
    24.6108
    27.6929
    30.2604
    22.3839
    24.3129
    23.8814
    24.9768
    28.4862
    31.0366
    28.8690
    26.7525
    22.0310
    24.9764
    22.7082
    22.8296
    27.3756
    25.1304
    25.1738
    24.4214
    28.2670
    23.7095
    24.0718
    27.5593
    23.4263
    23.3402
    18.4934
    22.4626
    26.1823
    29.8317
    29.0044
    26.1906
    28.6001
    25.4962
    26.1027
    24.6696
    28.2690
    29.7294
    28.0048
    27.4134
    24.2164
    23.5701
    28.0487
    24.4882
    24.2957
    23.8351
    27.2036
    24.1230
    22.6765
    24.5087
    25.2206
    27.5967
    27.5924
    27.7505
    20.9284
    20.0055
    21.8831
    27.6816
    26.2574
    25.7729
    21.4293
    20.8711
    23.2813
    22.5615
    21.1438
    21.3701
    26.6010
    28.7443
    23.3503
    21.0933
    26.0685
    28.3354
    20.5514
    20.4635
    20.5032
    28.1500
    25.8944
    26.6380
    23.5323
    29.4394
    25.8781
    20.6450
    24.8422
    24.5082
    22.1143
    25.7027
    28.8246
    24.7814
    20.2808
    22.1110
    22.2057
    22.1793
    28.5518
    33.7467
    22.8287
    24.0736
    23.0892
    19.4141
    15.1720
    13.8611
    19.2205
    20.5278
    23.5763
    22.4901
    19.9558
    17.5613
    20.9430
    24.8883
    20.3741
    25.7533
    22.6885
    21.4834
    22.0449
    22.5673
    21.6334
    22.3900
    23.8772
    18.1981
    21.0186
    16.9113
    15.6556
    16.7427
    12.8335
    18.9364
    14.1953
    20.7013
    19.9193
    19.6522
    16.3314
    17.1623
    16.2959
    12.7222
    18.6986
    14.6823
    17.6943
    18.3864
    17.1164
    22.4045
    13.9603
    13.1280
    12.3359
    16.6692
    18.9648
    15.5794
    19.3576
    19.8331
    13.4123
    12.1433
    12.6870
    18.0636
    19.1923
    13.0153
    11.4456
    10.9940
    13.6839
    18.0290
    15.7119
    25.0537
    21.5879
    20.2273
    20.0365
    18.5642
    23.6700
    26.7530
    24.2329
    24.1106
    18.3748
    19.2388
    17.7591
    17.6819
    21.3315
    21.7077
    19.4556
    20.4615
    17.2068
    17.7061
    17.4884
    17.1379
    22.9610
    23.5058
    19.4319
    15.1136
    20.5081
    19.9831
    20.6103
    22.3232
    23.8665
    23.9728
    25.5196
    30.8852
    30.0459
    29.3397
    26.9839
    23.2843
    30.0239
    23.6565
    27.1626
    27.4086
    28.2241
    31.2040
    27.0153
    25.2441
    32.3869
    28.7100
    29.4600
    30.4086
    32.1606
    31.6530
    31.9280
    25.3126
    32.8122
    25.2536
    31.8708
    24.3455
    26.0237
    26.6246
    25.1758
    23.2035
    27.2887
    27.8662
    23.5995
    23.8308
    28.6171
    19.9705
    23.7589
    25.4075
    24.8690
    24.3552
    19.2138
    20.5906
    18.1111
    23.9669
    21.9577
    18.7497
    27.9562
    27.3616
    25.9364
    19.8015
    22.0348
    20.4451
    23.4345
    21.2081
    16.2214
    16.7318
    18.8067
    17.9970
    16.7724
    15.9594
    20.6032
    17.1246
    22.2509
    24.8621
    24.1705
    19.1786
    18.6039
    20.3386
    20.8275
    26.4314
    25.6331
    27.9018
    27.0491
    26.5072
    23.0374
    21.5758
    20.4662
    25.0710
    28.0606
    29.0796
    31.7605
    31.1150
    32.1497
    29.9932
    29.8824
    33.4924
    31.5479
    33.8251
    29.9647
    32.7751
    28.4204
    27.9326
    31.6823
    29.3062
    32.6621
    27.6046
    26.6679
    25.9189
    26.7910
    32.7702
    23.9934
    19.4492
    14.4273
    15.6744
    21.7486
    15.8111
    22.0982
    21.3096
    22.3150
    21.4923
    19.3417
    18.9054
    20.7363
    21.4652
    25.4872
    27.6594
    33.8443
    25.3418
    28.9050
    31.9390
    24.9276
    25.8164
    27.1989
    29.9972
    32.6793
    25.3574
    29.3222
    30.1348
    24.5737
    27.2126
    28.0607
    25.4551
    30.6620
    27.5540
    28.2601
    30.1447
    26.6824
    25.2709
    28.0623
    25.7452
    32.9155
    33.4981
    31.1299
    28.4629
    27.9135
    28.8343
    30.6919
    33.7764
    36.5560
    34.2635
    31.7957
    29.7567
    27.8772
    29.5276
    32.2035
    33.8961
    30.7476
    31.1046
    30.6064
    35.5466
    35.6612
    35.6774
    34.9366
    31.7437
    36.0125
    36.2848
    35.3267
    36.5637
    32.5364
    34.2377
    35.4230
    31.0150
    29.9506
    28.3757
    27.2314
    20.9206
    28.3192
    28.1214
    29.2994
    27.1168
    25.0674
    29.3422
    26.8017
    26.8036
    25.2542
    31.9311
    25.9322
    28.6907
    32.1575
    29.9743
    23.9873
    26.0813
    29.1909
    27.9871
    27.6954
    26.4729
    33.5972
    32.0429
    33.0581
    31.8686
    26.2110
    29.9345
    28.1159
    28.3426
    27.9098
    25.5995
    29.1265
    29.5529
    33.4993
    33.6115
    35.0135
    29.0808
    29.0205
    28.6658
    25.8572
    24.9823
    29.4436
    27.1246
    28.5513
    27.1884
    24.7477
    26.6988
    28.9252
    26.8915
    26.9162
    29.3993
    28.6741
    28.8493
    32.5294
    29.1853
    29.3409
    27.6527
    30.0765
    30.5688
    26.9178
    31.0373
    29.3950
    27.2470
    29.6583
    30.8228
    34.4325
    31.8464
    27.7023
    28.3956
    27.5381
    29.8437
    30.9926
    33.4018
    32.4614
    24.2397
    22.3731
    19.8763
    24.7301
    26.9521
    23.2233
    26.8295
    28.2068
    24.3410
    19.9672
    22.6258
    23.0367
    22.3519
    21.2347
    26.4197
    28.0603
    24.1529
    27.7427
    25.8742
    27.8953
    22.4446
    26.9357
    24.5342
    23.5473
    27.1884
    23.5876
    24.8420
    22.5085
    20.9127
    20.4461
    22.4515
    22.7257
    24.5619
    23.7487
    25.9949
    23.7925
    22.9163
    24.7633
    21.1062
    24.1258
    24.0044
    23.4583
    25.1807
    24.4083
    24.7318
    25.6282
    26.6198
    25.5197
    29.3150
    27.3343
    27.8262
    26.9545
    29.0807
    32.7033
    26.9766
    29.5840
    26.3367
    27.5569
    29.3880
    26.9076
    28.5361
    29.2174
    30.3570
    30.2493
    34.2238
    32.1817
    28.2523
    31.0637
    28.2144
    28.0249
    29.0978
    34.0129
    27.7834
    23.9355
    30.0983
    34.2041
    30.8524
    29.6451
    28.8263
    30.7998
    28.4072
    23.9848
    27.7246
    30.4236
    29.4949
    26.1171
    31.2048
    33.4194
    28.2434
    28.9854
    30.4643
    28.1302
    28.8060
    26.5000
    27.8043
    26.0006
    26.1204
    30.6275
    32.3285
    27.2223
    29.5475
    28.1154
    28.9709
    30.7531
    23.8232
    27.6542
    30.7642
    28.9218
    26.7392
    30.5254
    25.4294
    28.3660
    30.0521
    28.9769
    27.4954
    25.1466
    17.8176
    23.4726
    31.1128
    28.8336
    26.8409
    31.2203
    29.3792
    30.5638
    26.4387
    26.2659
    25.1273
    27.1040
    26.4913
    28.9402
    24.0498
    27.0494
    28.9447
    30.5342
    29.1927
    23.3284
    24.4584
    23.1687
    34.2838
    31.6563
    37.9290
    35.8409
    33.2631
    32.9221
    34.6548
    38.4960
    32.7287
    32.4568
    34.2404
    42.5849
    36.9327
    33.5905
    34.4010
    37.3508
    30.7750
    33.8437
    34.0185
    35.0484
    28.7669
    32.4621
    29.7374
    33.8697
    30.6791
    34.8003
    33.0044
    27.2744
    30.1763
    29.9886
    35.9870
    33.3721
    36.3612
    30.9025
    34.7620
    31.9003
    33.6418
    36.2512
    37.7701
    34.9085
    32.1408
    33.2929
    30.1445
    25.9760
    23.8279
    33.4595
    30.2469
    28.7014
    27.7016
    27.6968
    25.8296
    25.3751
    29.5373
    27.8292
    32.6749
    27.1259
    27.9950
    30.1676
    27.8201
    27.6421
    30.0308
    29.1381
    31.2457
    27.5742
    26.3119
    27.9358
    26.7962
    32.9317
    29.6609
    27.1020
    27.1356
    26.0841
    25.8097
    25.6263
    27.2221
    26.3088
    27.2931
    21.6919
    26.1765
    24.0584
    25.1987
    24.1288
    25.1296
    22.1572
    23.1026
    29.0072
    27.4895
    27.2473
    26.8702
    32.2960
    33.7332
    31.3111
    32.0502
    34.1975
    32.6196
    32.7207
    28.0265
    26.5561
    29.0525
    27.0168
    28.4798
    25.9751
    26.1258
    28.3204
    27.8453
    30.6735
    28.7509
    27.7378
    26.4265
    27.9956
    27.4222
    23.7245
    29.9140
    28.3540
    30.3671
    26.3318
    27.0812
    27.9198
    29.4705
    29.4906
    31.6628
    25.9994
    27.7274
    27.7575
    27.9470
    30.9264
    27.1551
    31.0592
    34.3329
    28.4621
    26.7437
    31.3758
    26.0086
    27.4890
    27.4490
    30.7466
    32.3774
    27.4395
    27.9816
    33.1099
    33.6372
    34.2836
    36.0343
    32.8516
    26.2777
    28.6872
    32.9285
    29.2859
    30.0407
    32.5796
    38.1970
    32.4493
    36.3485
    31.9346
    28.7818
    23.1581
    29.1247
    28.9970
    29.0924
    28.3583
    26.1754
    29.8061
    28.7039
    24.9411
    23.0687
    27.7573
    25.2857
    31.9254
    32.4320
    29.0252
    31.4901
    31.7533
    34.5369
    29.9118
    30.4176
    30.1342
    28.7112
    26.8833
    28.1975
    31.4085
    32.8300
    37.0745
    35.0889
    36.8475
    29.2214
    31.8186
    32.1519
    31.8836
    28.3684
    30.5810
    30.6747
    35.0561
    31.6806
    29.0981
    32.0553
    30.5447
    30.3369
    32.1646
    27.9486
    22.1630
    24.9147
    23.4245
    24.7185
    30.2695
    26.6447
    24.0940
    25.0630
    28.0551
    32.0424
    25.3377
    30.8835
    29.9066
    29.2291
    25.8591
    28.5023
    25.6230
    31.5490
    22.9345
    21.1818
    22.9627
    20.2121
    15.4200
    24.1638
    20.7920
    23.8419
    21.8647
    21.2161
    26.0359
    27.5420
    28.6314
    25.9104
    27.6850
    32.2626
    24.3431
    25.8992
    24.9169
    23.4678
    22.9479
    21.0757
    25.8836
    19.9805
    22.8295
    21.5674
    18.8697
    22.8882
    20.9294
    22.8497
    26.5269
    29.6877
    24.7342
    19.4589
    27.0121
    27.5588
    31.0634
    27.8152
    28.0315
    29.1099
    20.5102
    22.6432
    23.1061
    24.0102
    22.0208
    19.1177
    20.9560
    18.6183
    23.0766
    17.8682
    20.0855
    24.2604
    28.1802
    28.1763
    22.1197
    23.9010
    20.6316
    22.7786
    22.4174
    23.3367
    20.9281
    21.5205
    23.3222
    22.7477
    19.4483
    24.7643
    22.3712
    23.7948
    21.0852
    17.9012
    23.3373
    19.6652
    20.0580
    19.5722
    20.5518
    22.2549
    23.5400
    22.4809
    22.5102
    20.5329
    19.3089
    21.5959
    27.0210
    24.5976
    24.5981
    28.0452
    24.5495
    26.7805
    25.4816
    27.1394
    30.2340
    27.0792
    24.8835
    24.0172
    24.1111
    26.5351
    20.8466
    28.2833
    25.9514
    24.8284
    23.0989
    19.8053
    18.7890
    26.1248
    25.3770
    28.3059
    30.1203
    24.5168
    28.1237
    27.1007
    26.1346
    24.0413
    26.1176
    22.0264
    26.6544
    20.6399
    23.6589
    23.9435
    20.0285
    24.4428
    26.9277
    31.5175
    27.6836
    31.5995
    24.9306
    30.1984
    21.1074
    20.2987
    21.3497
    26.3365
    19.4676
    24.3427
    22.2560
    24.7937
    26.9021
    32.6198
    32.6757
    30.9342
    33.8659
    29.7121
    23.0669
    23.6206
    20.7865
    22.5626
    26.7539
    31.1596
    27.9764
    27.0262
    25.8920
    31.8229
    32.0705
    27.9812
    25.9341
    28.9562
    28.4592
    26.7907
    28.6083
    25.5832
    24.6526
    31.6341
    31.5517
    26.8248
    29.6999
    29.7617
    27.9839
    28.9029
    30.0869
    30.2556
    27.0107
    26.9016
    23.6716
    28.8102
    22.3211
    27.4104
    27.7405
    21.3168
    19.1266
    15.9485
    22.9111
    17.5569
    27.2210
    23.9176
    25.4479
    24.4381
    22.1700
    24.4369
    25.7622
    23.5571
    20.3690
    29.4349
    23.6252
    30.2219
    31.0414
    30.1841
    33.8569
    29.6069
    31.8611
    29.3308
    24.1108
    25.7154
    26.7009
    24.6435
    24.6638
    24.7816
    25.3591
    31.0855
    29.7833
    26.4768
    27.3190
    28.4345
    23.3229
    21.7124
    24.4003
    23.5951
    20.6272
    23.8953
    28.1464
    21.4401
    23.9055
    30.3804
    32.0489
    30.9315
    28.0661
    28.3881
    27.7549
    27.2402
    33.2515
    30.0718
    29.4288
    24.0314
    29.8589
    24.7095
    29.1831
    26.4650
    21.9292
    21.8421
    23.6852
    22.4696
    25.1104
    29.1701
    30.6746
    28.6830
    23.0506
    27.3320
    25.7241
    22.7225
    25.1360
    27.0325
    23.7654
    32.9372
    29.4220
    24.6558
    24.7398
    24.5065
    27.2808
    23.7789
    25.5668
    23.2132
    17.3062
    17.5220
    22.1685
    21.0866
    20.5870
    19.8685
    22.3645
    23.5272
    20.1485
    21.8810
    23.9060
    26.0594
    21.5900
    20.3915
    24.0802
    20.3527
    20.6914
    24.1978
    13.2650
    21.1489
    16.4678
    15.4933
    25.4490
    21.8643
    23.1911
    25.3380
    23.9834
    20.3577
    18.5550
    21.3910
    20.1566
    21.4308
    26.2435
    22.9089
    18.8923
    17.0488
    22.2270
    20.0178
    19.7238
    19.6563
    23.6116
    18.6605
    15.2110
    17.2499
    15.8252
    19.2326
    18.6950
    13.5256
    14.1505
    13.1075
    21.2093
    21.2999
    16.0915
    19.6239
    23.0376
    20.3830
    21.1170
    20.6281
    26.6089
    24.9304
    21.3243
    18.2339
    18.7945
    19.1689
    20.1297
    21.9182
    25.2086
    19.2884
    22.3765
    18.7859
    23.1102
    18.6190
    19.2149
    20.9605
    20.6366
    20.6544
    18.8808
    21.8085
    14.7096
    17.7405
    16.7848
    17.9256
    19.5704
    13.2582
    12.0931
    14.8050
    12.9963
    16.5498
    19.2297
    10.2853
    10.7793
    13.8553
    15.8901
    17.9816
    16.4738
    14.6318
    14.9761
    16.6134
    19.1598
    20.8073
    19.2057
    20.2916
    20.5852
    19.1084
    20.1620
    19.8110
    18.8955
    21.3721
    21.6555
    21.7999
    21.0946
    20.7583
    20.9853
    20.0736
    20.0932
    20.8096
    21.7112
    20.3434
    18.3562
    20.5559
    22.0999
    21.8365
    22.5743
    23.9872
    20.5892
    22.8845
    21.4489
    17.9477
    17.8482
    19.4090
    23.3311
    19.7334
    16.9177
    19.6884
    19.3371
    19.9380
    19.0870
    21.5698
    22.9422
    20.4627
    27.3633
    20.1783
    20.4985
    20.4352
    22.0219
    25.7419
    18.6862
    19.9634
    18.9169
    19.6879
    20.2134
    21.7526
    21.7910
    23.7650
    21.9556
    19.2236
    19.6698
    24.6699
    24.4723
    20.9555
    20.7984
    19.5224
    20.9344
    23.8829
    23.3637
    24.2436
    23.5122
    21.4271
    19.5996
    21.2782
    18.7353
    21.6731
    18.9856
    20.0627
    19.8838
    20.3555
    17.9585
    19.6890
    18.1186
    21.1432
    22.3568
    16.0239
    23.9630
    19.4832
    25.5320
    22.5244
    25.2623
    21.6668
    22.5320
    22.2734
    16.6615
    20.4737
    20.1905
    18.9366
    19.2670
    20.3704
    19.4708
    18.0099
    21.4861
    17.0378
    19.0328
    19.0423
    18.9655
    19.1725
    23.4397
    20.6182
    19.2571
    23.1156
    19.6947
    18.4281
    15.3340
    18.9589
    11.9664
    13.7569
    18.4365
    21.6426
    23.0325
    18.6586
    20.6567
    18.1163
    20.5285
    17.3816
    19.4019
    23.3600
    22.5327
    20.6960
    18.0811
    20.0753
    24.1152
    20.1980
    20.3296
    19.4784
    21.5360
    16.6842
    18.1771
    19.3605
    18.0227
    17.9031
    18.8109
    23.1422
    18.1581
    24.1482
    23.3787
    22.2595
    24.2248
    24.0187
    20.6349
    22.8030
    19.5314
    18.7630
    19.1751
    22.6079
    20.9021
    18.3518
    19.8907
    19.8184
    20.8530
    18.4021
    23.0597
    19.6471
    19.5386
    19.6164
    20.1866
    18.4514
    19.2525
    16.7717
    18.6423
    21.7807
    20.9280
    21.1896
    19.3656
    17.4766
    19.4866
    18.8863
    20.8178
    22.5460
    17.2484
    17.4525
    19.4297
    18.7299
    20.9067
    21.8669
    22.6243
    20.1880
    16.7647
    19.1976
    22.3397
    18.7690
    21.1101
    19.4823
    17.7831
    17.6196
    18.9382
    22.7899
    18.2004
    17.0174
    16.2034
    18.9542
    19.7156
    19.7370
    19.6019
    20.6685
    22.6694
    18.2582
    26.1251
    22.8590
    22.1864
    20.7562
    23.3081
    25.1641
    19.1571
    20.6540
    22.5993
    21.3406
    22.6522
    20.9411
    21.4427
    21.8719
    19.4257
    21.0824
    22.4964
    23.2984
    21.6342
    19.5816
    19.5135
    19.7333
    19.0512
    22.8935
    19.5262
    21.1923
    22.5699
    25.4294
    20.4459
    24.5300
    19.9849
    23.6476
    23.1353
    27.3422
    23.9734
    25.5526
    21.9641
    26.2616
    29.9282
    21.6603
    21.5548
    19.8928
    23.3025
    22.8995
    20.0413
    22.0824
    18.4795
    19.9132
    20.9802
    20.1575
    19.3711
    21.8374
    21.3404
    23.9471
    20.6453
    22.2492
    20.3201
    23.5809
    21.4679
    22.8175
    21.2378
    18.8059
    22.2126
    21.3649
    18.6112
    20.7551
    21.9884
    19.5213
    20.8528
    20.7411
    24.3946
    20.9033
    21.3757
    22.4059
    24.5377
    23.4916
    21.1996
    18.2290
    20.3969
    22.7738
    22.5286
    18.7359
    21.8889
    20.5986
    22.0419
    19.8496
    18.0529
    20.7095
    18.5283
    20.1091
    22.5235
    21.0181
    19.8757
    22.1634
    20.0504
    23.4391
    21.3286
    20.4395
    22.1171
    22.1017
    19.9092
    20.9998
    20.9715
    20.2956
    22.1056
    17.9630
    20.7125
    21.0777
    19.3997
    18.2214
    18.7607
    24.7146
    26.7685
    22.5606
    19.2739
    20.8464
    18.4937
    21.9070
    23.6268
    21.4471
    20.7242
    19.5917
    19.5989
    24.5945
    20.3412
    20.1008
    18.2641
    21.8894
    20.1591
    22.3141
    19.5694
    19.5564
    20.1853
    18.4405
    20.7196
    22.2256
    21.8252
    21.1122
    20.1120
    19.4424
    19.2322
    20.5050
    19.0445
    18.9226
    21.5273
    22.1597
    21.6117
    21.7095
    19.3281
    25.6087
    25.4238
    24.0519
    27.0301
    23.5756
    23.3630
    21.4403
    27.6939
    22.8147
    21.9359
    23.3221
    18.3561
    19.5794
    19.6548
    23.1535
    19.8358
    19.8357
    18.3895
    21.7384
    17.8496
    20.8996
    20.5734
    21.5085
    21.7944
    22.3306
    21.3579
    20.9571
    23.5984
    19.0038
    20.8626
    22.8325
    17.1864
    19.6323
    18.5848
    20.6728
    21.2913
    18.4100
    19.6205
    19.8666
    21.4281
    18.4779
    20.0415
    18.9098
    21.4841
    21.1176
    23.8306
    17.3345
    15.0578
    21.5762
    16.1046
    20.4057
    25.1714
    21.6095
    23.1691
    17.9282
    20.2552
    19.3926
    20.3633
    21.7847
    18.3879
    20.7822
    21.4860
    20.0230
    18.6065
    21.1475
    22.3537
    23.3379
    20.6430
    22.0047
    19.3356
    18.8740
    16.8225
    22.3952
    20.6338
    21.5302
    22.9950
    27.0120
    25.1215
    23.3050
    21.3734
    24.8794
    21.5461
    24.1574
    24.2678
    18.4869
    19.7871
    22.9025
    21.7129
    18.7811
    20.1717
    24.2246
    33.1119
    27.9688
    21.5760
    30.2023
    25.4021
    24.0258
    23.2997
    23.5050
    20.3813
    19.5654
    20.5966
    24.0536
    20.0131
    22.9144
    21.6011
    26.3657
    23.0147
    24.9833
    21.5586
    20.4822
    19.8477
    20.6170
    19.7955
    21.7153
    25.0127
    20.7185
    25.4595
    27.6337
    21.3538
    21.4398
    20.6116
    20.7500
    24.7225
    16.8940
    20.5354
    24.6859
    20.8837
    23.8132
    22.9308
    21.5693
    18.5302
    24.6690
    22.0207
    19.1473
    22.4220
    24.3179
    27.8937
    19.2075
    25.9328
    26.9190
    27.7632
    24.3974
    28.0214
    28.9342
    26.8053
    18.5923
    16.4484
    20.2087
    18.4587
    23.7385
    24.5980
    24.3479
    21.6182
    20.0895
    25.2314
    19.0699
    22.2600
    26.8034
    21.3321
    22.1678
    22.8470
    23.8828
    27.5991
    23.6856
    18.7555
    16.9917
    26.6126
    18.3912
    22.0712
    19.7586
    23.3828
    22.3447
    21.4751
    21.2693
    22.7418
    21.5077
    24.1651
    25.4168
    24.1646
    21.8023
    22.6403
    22.3031
    20.8405
    20.0006
    19.8076
    23.5817
    23.0933
    23.4052
    24.4541
    20.3540
    19.9213
    27.4572
    27.6712
    23.7350
    31.7269
    24.6853
    29.2185
    27.9479
    26.4339
    28.1155
    28.3224
    30.5761
    31.9630
    31.2293
    29.1311
    27.3251
    29.6764
    29.6371
    29.1534
    30.7429
    31.5773
    30.0921
    31.7023
    27.7293
    29.6569
    27.7189
    24.4883
    26.6875
    25.6137
    19.4131
    20.5815
    18.1379
    18.3796
    18.7973
    26.1705
    26.1549
    21.9245
    22.7222
    21.6449
    18.3303
    21.7311
    24.3003
    16.7287
    22.8582
    19.2495
    17.7022
    22.0383
    23.6331
    25.6304
    19.4241
    15.5791
    16.2398
    15.5822
    17.8531
    19.3567
    24.2833
    25.8465
    28.1137
    23.2799
    21.0836
    17.5623
    19.1766
    19.9880
    21.1001
    19.0024
    16.3651
    21.1054
    18.9749
    13.8566
    18.0732
    15.9402
    19.5399
    18.8400
    17.7997
    20.9042
    19.2220
    21.2329
    17.9937
    15.5499
    15.4296
    11.8298
    15.8378
    15.3636
    21.8034
    20.2953
    24.8854
    21.2915
    15.5804
    26.5299
    24.6009
    18.8860
    16.3220
    19.8217
    19.6531
    20.3420
    20.2615
    21.0311
    22.3774
    22.4463
    21.5743
    23.0742
    19.1334
    22.2862
    23.5894
    18.8011
    19.3696
    18.6006
    20.3027
    18.3861
    23.1784
    16.7156
    20.7329
    20.3140
    13.3461
    14.3384
    19.5199
    19.2441
    17.4293
    25.0825
    21.4149
    19.0758
    17.5088
    15.5288
    14.6669
    20.3831
    25.1417
    22.0358
    21.5277
    22.2013
    23.3371
    22.3880
    27.9588
    22.6299
    22.6069
    23.1402
    19.9158
    21.2111
    25.3660
    19.8429
    18.9484
    20.9908
    16.7335
    20.7060
    20.5520
    20.2614
    17.2276
    15.9726
    16.0076
    15.2273
    16.8249
    16.0246
    15.1319
    17.4839
    20.6760
    15.0657
    21.1802
    20.4585
    20.8101
    25.6252
    20.4017
    13.1016
    19.2032
    18.5212
    14.5722
    17.8295
    15.3501
    23.5529
    18.6322
    20.3473
    20.8357
    18.2585
    15.0585
    13.0226
    19.1456
    21.1179
    17.6613
    16.8841
    14.5135
    19.6027
    21.0058
    18.1088
    13.7048
    17.4969
    16.0643
    14.8395
    17.3898
    15.4219
    16.0053
    19.5644
    19.9454
    21.1220
    21.7331
    21.6799
    20.2124
    21.1114
    24.7300
    19.2070
    24.1668
    21.0712
    22.7973
    21.2246
    21.2875
    21.7471
    18.5674
    19.7516
    17.1774
    18.7486
    18.8309
    18.9558
    20.6794
    23.5415
    20.7794
    18.4675
    21.4155
    23.6335
    19.7764
    20.0948
    18.4495
    18.6114
    16.2362
    21.9784
    20.5499
    23.0125
    21.9314
    19.0236
    24.3328
    19.7150
    19.3001
    21.1586
    21.3306
    25.2978
    21.2532
    21.8523
    21.9659
    20.2134
    21.6281
    19.2449
    17.8002
    20.0038
    18.9461
    19.2251
    15.9879
    13.0478
    12.4396
    13.6562
    12.7611
    13.0048
    15.4802
    18.0521
    19.0270
    20.2799
    21.1974
    20.6765
    19.8670
    17.6059
    22.6828
    22.4041
    15.7858
    14.0460
    16.8386
    18.4247
    13.1142
    15.5333
    13.9571
    21.8512
    14.7013
    15.5480
    20.8989
    16.9559
    23.8159
    25.6129
    22.0987
    21.6800
    18.9818
    15.9514
    17.9860
    16.5623
    16.8098
    14.8501
    18.3212
    19.3522
    20.1495
    17.3755
    21.2870
    20.1103
    20.0742
    18.6641
    18.7420
    22.3189
    18.7627
    16.1920
    17.6216
    25.5472
    21.4422
    21.8431
    20.9713
    20.2587
    19.9343
    27.9033
    26.2962
    20.5250
    22.2495
    20.5658
    18.1365
    21.3488
    17.9546
    20.3596
    27.1383
    22.8493
    19.3053
    23.4438
    24.7434
    24.7597
    18.9916
    22.5954
    24.6415
    18.0195
    19.0768
    19.9090
    24.8128
    19.7951
    23.5586
    22.8260
    22.2031
    17.6836
    20.4510
    19.2166
    21.3750
    17.8310
    21.3207
    20.3424
    21.0245
    19.9046
    20.4659
    23.3738
    21.7231
    23.0879
    18.5080
    17.2908
    18.7636
    20.1951
    23.9537
    19.3280
    20.1875
    20.7572
    19.7037
    19.8640
    19.5832
    23.0090
    19.8758
    21.5740
    19.5712
    21.8406
    21.0199
    22.8943
    19.5486
    19.2286
    19.4833
    20.4427
    21.0477
    21.6205
    25.4194
    22.4275
    21.8796
    21.9503
    19.6053
    24.0696
    22.0088
    21.1212
    20.5826
    15.7418
    20.4561
    19.1557
    23.3393
    21.1662
    13.7641
    19.7593
    18.3358
    20.3542
    20.7071
    18.2660
    24.2165
    21.2374
    18.7637
    18.2283
    17.9524
    21.4777
    24.2387
    20.4809
    22.1320
    19.4775
    21.7060
    21.3309
    19.3155
    18.6169
    20.8774
    21.3571
    21.4178
    23.8249
    20.6636
    20.6662
    24.4743
    24.3291
    25.5024
    22.0214
    21.9284
    22.6207
    23.5167
    22.8335
    21.0202
    25.2521
    20.7945
    20.8139
    21.4698
    21.3895
    19.4367
    24.1344
    21.8573
    25.4505
    22.7708
    22.8442
    19.5889
    22.1710
    25.5713
    20.4048
    22.7212
    24.5839
    22.8682
    22.0824
    21.9323
    23.4198
    21.2983
    21.8852
