# Supplementary material for: Mechanistic models of asymmetric hand-over-hand translocation and nucleosome navigation by CMG helicase
Source: Nat Commun. 2025 Nov 21;16:10304. doi: 10.1038/s41467-025-65232-x (PMC12639105; doi:10.1038/s41467-025-65232-x)
Supplement: Supplementary file 18 — Source data [file 41467_2025_65232_MOESM18_ESM.zip › SourceData/SourceData/Fig3G/polyAT/mindist_lagging_and_loop_traj015.dat]

# Distance
    23.8310
    25.2535
    19.6944
    21.6699
    20.3115
    23.8897
    20.1487
    23.0471
    13.9937
    17.8055
    15.8972
    14.3235
    13.9440
    13.7462
    13.7213
    13.7567
    16.1833
    23.7749
    25.7843
    28.2463
    23.8887
    21.3042
    25.2166
    25.5550
    26.7100
    24.2860
    27.4314
    25.0225
    26.8245
    26.8543
    26.8964
    25.2535
    25.4870
    26.6435
    27.7383
    22.6801
    28.5486
    28.7431
    25.6181
    23.0727
    23.1594
    26.8504
    33.1820
    29.9107
    23.7363
    26.1564
    24.4678
    25.3434
    24.6399
    24.9453
    20.5554
    23.0094
    22.2338
    26.1632
    21.5882
    21.5621
    21.9254
    21.3885
    23.6164
    20.3598
    22.7381
    22.0086
    21.3923
    23.3778
    20.4818
    24.5445
    19.6969
    18.5603
    21.8581
    22.5136
    20.3539
    24.0136
    25.2457
    26.2457
    22.9482
    22.1547
    21.5813
    22.0774
    21.8729
    27.8851
    29.9552
    28.5027
    32.0235
    31.1250
    28.0704
    28.0076
    24.0649
    25.9232
    26.6225
    28.8777
    29.1391
    22.7745
    25.1565
    21.2015
    19.4031
    24.0953
    26.8991
    26.1068
    29.9787
    32.9711
    30.4688
    27.9510
    26.6762
    29.3293
    27.5989
    27.6154
    31.4765
    30.1005
    27.7791
    31.0290
    35.8389
    35.6320
    28.4748
    29.0648
    27.4889
    28.6179
    30.8070
    30.4908
    28.5440
    26.2029
    25.1350
    27.4706
    28.1132
    30.6949
    27.9567
    28.7248
    26.4382
    31.9053
    29.7115
    28.8495
    32.4680
    30.4378
    29.5845
    27.9932
    24.6530
    24.5380
    19.3092
    23.4469
    18.4670
    20.9409
    19.4284
    22.6167
    23.4235
    21.0954
    21.1506
    22.3629
    22.4609
    18.2118
    23.8729
    19.6794
    22.1812
    22.5253
    20.6826
    22.1496
    19.4445
    21.8385
    25.1495
    25.2253
    23.0199
    26.9709
    25.2836
    24.0145
    28.9725
    29.7607
    27.9127
    24.3170
    25.4850
    25.4921
    32.1346
    24.5037
    24.7305
    23.8664
    20.0042
    23.0416
    23.6372
    22.0973
    22.0242
    25.4136
    26.8006
    24.4107
    24.5439
    25.4441
    23.8747
    26.5583
    26.5250
    25.1462
    23.4321
    25.9850
    25.7823
    25.7886
    32.7561
    26.3926
    29.3330
    28.3668
    25.3873
    21.4753
    22.9855
    22.6136
    28.2064
    29.6200
    26.7115
    26.9656
    23.3515
    29.1778
    26.1104
    26.6256
    23.9765
    25.1666
    28.6231
    27.0509
    26.3837
    25.1802
    25.9048
    25.1215
    24.0220
    24.5231
    24.3704
    26.7976
    26.6845
    27.3929
    22.8655
    24.2793
    27.3921
    28.7557
    30.4308
    28.1913
    29.8387
    20.6494
    23.5957
    31.2422
    25.6153
    21.3658
    25.6567
    29.7768
    30.2510
    25.6160
    30.4977
    25.1635
    23.8596
    26.0990
    24.1672
    23.5044
    22.0547
    21.7927
    24.4190
    22.8801
    20.7192
    24.4307
    24.1403
    25.4848
    29.2719
    26.0751
    24.6947
    20.3194
    27.3741
    26.8215
    25.2010
    29.0789
    28.5795
    24.0269
    23.4685
    22.9944
    21.7645
    25.0004
    25.7631
    26.0875
    26.0292
    27.1770
    29.0945
    27.7909
    26.4442
    27.9241
    30.2403
    28.6875
    29.0256
    30.5369
    33.0160
    31.4528
    28.5018
    26.2844
    28.0305
    27.4126
    23.4471
    25.2952
    22.4852
    22.3161
    22.8509
    23.6968
    24.8234
    25.4540
    31.0633
    23.5134
    26.0844
    29.9883
    28.7880
    25.5431
    22.5873
    26.1071
    27.9559
    21.8182
    24.0409
    25.5813
    23.6309
    25.1942
    28.9686
    28.8094
    32.4281
    24.6119
    30.1018
    28.0912
    29.6135
    27.3847
    30.0445
    24.7948
    27.2179
    23.9345
    24.0109
    29.4962
    28.5170
    27.5676
    26.7681
    30.7570
    22.9013
    24.1982
    25.5778
    25.9257
    21.6791
    26.4191
    21.7610
    20.8859
    22.8132
    22.3224
    20.9222
    23.4555
    22.8964
    23.0662
    22.7464
    24.3898
    24.6252
    23.1989
    26.2384
    25.7347
    27.3191
    24.9407
    25.3738
    28.5800
    28.1793
    28.6840
    28.3952
    23.7523
    22.8534
    22.1483
    27.1108
    31.4144
    27.3433
    30.1018
    29.5571
    28.4821
    26.4610
    30.5457
    27.7346
    29.0955
    25.2241
    25.4485
    24.1289
    25.5946
    28.5686
    24.1263
    26.1986
    27.3675
    25.0952
    23.8765
    20.9590
    19.9208
    25.5474
    25.3653
    24.3943
    20.6772
    27.2093
    25.1648
    20.2385
    25.6733
    24.6234
    27.3293
    28.9230
    31.8551
    30.9816
    27.6796
    26.7829
    22.3708
    25.6897
    29.4198
    29.7787
    22.2408
    30.7334
    25.4730
    25.0610
    20.2571
    24.5133
    26.2635
    25.4620
    28.9035
    23.9274
    28.0436
    25.5119
    31.3025
    27.7160
    30.3784
    21.5902
    26.0220
    24.6540
    26.0379
    25.7621
    27.0492
    25.2343
    23.3268
    29.7069
    25.9271
    25.6468
    21.3112
    20.0072
    26.5855
    29.1711
    24.9821
    28.7154
    26.3243
    27.2811
    28.1913
    29.3745
    26.1824
    28.1907
    24.9813
    22.8728
    24.7674
    24.6960
    26.7893
    26.0474
    24.4649
    24.9730
    24.7785
    23.0753
    24.8917
    26.3522
    26.5104
    31.0574
    30.2411
    31.2786
    27.8442
    26.8031
    28.5135
    23.3597
    25.4514
    20.8427
    28.3361
    27.8210
    34.7231
    27.2492
    31.5728
    30.2849
    27.7712
    30.9119
    30.9475
    31.5023
    26.5422
    24.6081
    27.3476
    29.6431
    22.7480
    30.1163
    35.9077
    34.6078
    28.5579
    27.9208
    26.2469
    28.4566
    28.5482
    28.4219
    28.2477
    28.3702
    26.8237
    28.8678
    24.8123
    27.5115
    28.4440
    29.0022
    30.5242
    32.3901
    29.3323
    28.0722
    32.2040
    24.8230
    29.1177
    31.6847
    31.4380
    30.9123
    29.5885
    28.8679
    30.8068
    29.6041
    31.2464
    30.7119
    30.6369
    28.3297
    26.1648
    27.6701
    28.7041
    27.2786
    29.7215
    25.5401
    29.1990
    27.4334
    26.5522
    26.6947
    28.2491
    25.7123
    27.5974
    28.7460
    30.0657
    31.7007
    29.6470
    28.8935
    29.0753
    27.0220
    26.5607
    25.9031
    27.2240
    25.0896
    30.8592
    28.9854
    27.1666
    25.4281
    25.1684
    26.8846
    25.7438
    26.9707
    29.6866
    31.0288
    28.9022
    25.8490
    30.5753
    26.6268
    27.9236
    28.7135
    24.4607
    24.0475
    25.1663
    28.2345
    31.9221
    26.3654
    28.0275
    30.1230
    29.1689
    28.2547
    26.7511
    26.6586
    28.0454
    27.1465
    26.7959
    25.1888
    27.3733
    26.5699
    27.2722
    26.5848
    27.8162
    25.7072
    27.9936
    26.6262
    27.4457
    26.8406
    24.9939
    28.0354
    25.6723
    26.4704
    25.2196
    25.6785
    26.7139
    24.9680
    29.4803
    27.0138
    28.8579
    27.4311
    25.8861
    24.6195
    26.2940
    27.2274
    27.6411
    25.5192
    27.3305
    27.6200
    27.5050
    27.2050
    28.1603
    28.9602
    30.0013
    26.5016
    24.4685
    26.0065
    26.1465
    25.2335
    27.9832
    28.8668
    27.9980
    28.4586
    27.8468
    26.7737
    26.4044
    26.8539
    25.1840
    29.1789
    26.1997
    28.2357
    26.5643
    25.9566
    25.4022
    25.6061
    26.9262
    25.6094
    25.3277
    24.7109
    24.2031
    25.2785
    28.3652
    26.6986
    29.5283
    27.7925
    28.7310
    25.2903
    29.9967
    25.0870
    31.1637
    33.0797
    29.3417
    30.5496
    32.5724
    32.8692
    34.8359
    37.6414
    39.5167
    39.9190
    33.5748
    32.4318
    29.7606
    33.8736
    30.6278
    32.8244
    31.0258
    31.5879
    34.4940
    25.1504
    26.2204
    25.9171
    24.3129
    24.9408
    22.3195
    28.3457
    22.1470
    24.3161
    23.1514
    23.3909
    22.7346
    22.1879
    22.6816
    24.3835
    25.6076
    23.3513
    22.7852
    18.1305
    21.5875
    19.8335
    21.4242
    21.1394
    24.3353
    25.0111
    24.3495
    24.2704
    22.5263
    28.1076
    26.8950
    26.4996
    26.3609
    24.2690
    24.1051
    25.3979
    25.4013
    26.4889
    27.0457
    26.7620
    25.5133
    24.4978
    27.0061
    24.2311
    24.6327
    27.2145
    25.3891
    21.7927
    25.4693
    27.1256
    24.9820
    24.4102
    27.3852
    27.8076
    30.4307
    29.4847
    29.1670
    30.2633
    31.1016
    29.5146
    28.6993
    31.8346
    28.8262
    29.3773
    29.9041
    29.1261
    29.0753
    24.9251
    29.6167
    28.8536
    26.2317
    24.3890
    24.3861
    25.3274
    25.2812
    25.2902
    24.7656
    24.3920
    24.5352
    24.4806
    24.4212
    25.1264
    25.6636
    27.0311
    26.3792
    23.5842
    23.0672
    24.2679
    24.8032
    24.2638
    23.6305
    26.3162
    25.0822
    25.4437
    23.2827
    26.1994
    24.0490
    26.5976
    26.8695
    26.2778
    25.8594
    24.6377
    29.0307
    23.4205
    25.4808
    24.1305
    25.8605
    25.2243
    26.7715
    28.1142
    27.7017
    30.6769
    29.6764
    32.8739
    31.3923
    27.6048
    27.5898
    30.5161
    27.8042
    29.0777
    29.1158
    29.7064
    31.9058
    29.4866
    28.4678
    26.7536
    27.2561
    29.9834
    22.6146
    26.6680
    25.1296
    29.7049
    23.9476
    24.5987
    22.9005
    28.1043
    23.7958
    28.0510
    25.0978
    29.6332
    23.7042
    24.6465
    28.7398
    26.9829
    24.3499
    23.2336
    26.4485
    25.7390
    28.8398
    26.5341
    24.9401
    24.8568
    24.5371
    26.5778
    26.1613
    25.5579
    24.6288
    28.8263
    28.2321
    32.0445
    25.1446
    24.5377
    26.4007
    27.5401
    25.8205
    24.1210
    26.4225
    28.3952
    26.0048
    27.0930
    27.3282
    24.3050
    28.5672
    30.9535
    28.9352
    25.1576
    26.5444
    28.8933
    26.7610
    26.3822
    23.4427
    26.8648
    26.8297
    30.4796
    24.8649
    25.7604
    25.9765
    27.2518
    25.1009
    24.2427
    25.7675
    27.1562
    27.9244
    28.2234
    28.2257
    26.5754
    23.7571
    27.6261
    24.4049
    25.9678
    25.0437
    26.5533
    25.2473
    26.8916
    26.1183
    22.9031
    25.7372
    26.1781
    29.1199
    28.2417
    27.1710
    29.0656
    28.4869
    29.1731
    27.0797
    26.3767
    25.3485
    27.4289
    26.7768
    28.0043
    25.9922
    28.6563
    25.4213
    31.1134
    31.4649
    33.2448
    31.8349
    32.1029
    25.7902
    24.7304
    26.7996
    25.8709
    23.9254
    26.6200
    28.4604
    27.3996
    28.0700
    27.2513
    27.3228
    28.9743
    29.0568
    25.7869
    28.3055
    27.1460
    28.2362
    26.6299
    27.9865
    29.9472
    27.2597
    28.8856
    26.3654
    26.6538
    25.4143
    26.1617
    25.2085
    27.8382
    26.8622
    25.7859
    25.7767
    27.9954
    26.9888
    28.1688
    27.2748
    28.6892
    26.2350
    24.7784
    26.9849
    27.5385
    26.6811
    25.8627
    22.3501
    29.2199
    25.3051
    24.9433
    26.9910
    27.4655
    24.7693
    26.8562
    24.1190
    27.7944
    29.1911
    28.3158
    26.8183
    28.8809
    28.6220
    24.6034
    24.9093
    23.9616
    25.3406
    24.1909
    26.0193
    25.0380
    25.3453
    27.3377
    26.0475
    23.8956
    24.6074
    23.8267
    29.4186
    29.0086
    28.5044
    28.9155
    27.1690
    27.4461
    26.0184
    25.6366
    24.1420
    25.4788
    21.8291
    22.5710
    26.5031
    26.8332
    24.1687
    24.2899
    23.5282
    26.4468
    24.5475
    26.4441
    27.1509
    26.5178
    27.5423
    26.1278
    24.5883
    25.3784
    27.3547
    24.4353
    25.8195
    29.1179
    30.2070
    28.6624
    35.3095
    25.9664
    26.3372
    28.7069
    26.2237
    26.3897
    27.2952
    25.5409
    28.8822
    27.3898
    28.7607
    29.9544
    23.2494
    24.4794
    21.1786
    22.2227
    24.2063
    23.6453
    24.6273
    24.4178
    25.9212
    27.1164
    27.5482
    29.8898
    31.7432
    19.3802
    20.9091
    17.8703
    21.0450
    19.7024
    23.9183
    21.7114
    25.2475
    12.2925
    16.1688
    17.7103
    16.7299
    14.2166
    18.6169
    17.4029
    17.0043
    22.6870
    15.7251
    20.3798
    17.6936
    14.6060
    18.6801
    14.6394
    16.3154
    15.6296
    15.6366
    12.7740
    14.1560
    15.1489
    14.3033
    11.2789
    15.0931
    21.6825
    25.2814
    22.8716
    25.5409
    20.4627
    24.8624
    27.4330
    25.4217
    27.1302
    25.8608
    22.4644
    19.8493
    25.8783
    34.6750
    28.8471
    26.4801
    27.0646
    29.9184
    22.6308
    25.8030
    20.4990
    21.6573
    19.8349
    19.3576
    26.9969
    24.5541
    17.0964
    23.3957
    20.7587
    21.7178
    14.0688
    15.1562
    25.2180
    29.1765
    21.4429
    24.1812
    25.9086
    24.6328
    26.9169
    25.4465
    31.2540
    23.8992
    22.3075
    24.6767
    21.1545
    22.8845
    27.2970
    23.1791
    25.9760
    24.8402
    27.0442
    25.7814
    24.4766
    23.1158
    29.4659
    22.2009
    24.6870
    26.3471
    25.3572
    22.8900
    21.8158
    23.0281
    25.1856
    23.5723
    26.8098
    27.6367
    23.0889
    24.7586
    23.3998
    26.5753
    24.8573
    26.5778
    23.2339
    22.7998
    22.8991
    21.3309
    26.3646
    27.3479
    21.1595
    24.5100
    26.2622
    24.9371
    23.4178
    21.1433
    23.3896
    23.7970
    26.3519
    26.7005
    26.5256
    25.0143
    26.2558
    21.6348
    23.2214
    24.0648
    26.9860
    25.2495
    20.1850
    18.8649
    24.3357
    23.4430
    24.8648
    16.9296
    25.3296
    23.1391
    28.1357
    24.4130
    25.9274
    23.9637
    24.6508
    24.4236
    23.5782
    25.2369
    26.6106
    22.2175
    25.1541
    22.9010
    25.0029
    25.2081
    30.0199
    26.3897
    24.7166
    27.9746
    23.9267
    26.3719
    24.1362
    26.9030
    29.7573
    21.7440
    24.1522
    23.9612
    23.8133
    21.5719
    30.3306
    25.2346
    24.8124
    24.4991
    23.6885
    27.4249
    26.7808
    27.3854
    26.3270
    27.4643
    29.5626
    28.0559
    26.7936
    26.4412
    32.7238
    27.8221
    25.1399
    27.9825
    22.6430
    26.2965
    23.5824
    21.0493
    23.6039
    25.5000
    24.8327
    25.0734
    22.6710
    20.4616
    23.7410
    25.4947
    23.0807
    28.7899
    28.9468
    30.0907
    20.6886
    29.9480
    32.5041
    27.7900
    25.6938
    27.4440
    26.6933
    26.9683
    23.9971
    24.7429
    23.8208
    21.8338
    20.0576
    20.2147
    17.8874
    22.5033
    24.5209
    26.0809
    26.2592
    24.9387
    23.1629
    22.0523
    22.7311
    25.5232
    24.0209
    22.7870
    22.8769
    24.3488
    20.1560
    22.6258
    26.7348
    24.8382
    25.5250
    22.3896
    20.4184
    21.8718
    22.5245
    28.9502
    28.9082
    26.3947
    26.5044
    25.6727
    19.5772
    26.9860
    20.4391
    20.0467
    26.5762
    23.1223
    25.3099
    23.8907
    21.5815
    26.5843
    25.2966
    26.3807
    27.8714
    27.2375
    23.4506
    21.7084
    27.0869
    23.6996
    28.9496
    26.7241
    25.6699
    18.7478
    23.1894
    29.2656
    31.9471
    26.4404
    30.2472
    28.6858
    28.4598
    32.0100
    32.4813
    27.5206
    30.2718
    31.9076
    27.7202
    30.9954
    31.4357
    24.9223
    27.4661
    25.2821
    18.8767
    21.1338
    24.1304
    25.4179
    25.3222
    22.7519
    23.7595
    21.1243
    25.8658
    20.0659
    17.0283
    25.2371
    21.0964
    20.8852
    22.4493
    24.0127
    22.0797
    25.2237
    28.4495
    26.2660
    20.1209
    29.3884
    30.1872
    24.6447
    22.8161
    26.1056
    26.5668
    24.8632
    29.8672
    28.3948
    27.9505
    29.8368
    29.5507
    32.3559
    26.8998
    26.0596
    30.2053
    25.5668
    26.7257
    29.3179
    26.9235
    27.2356
    21.7821
    27.9243
    23.5868
    22.6933
    24.0784
    25.7142
    25.3843
    33.3980
    27.1917
    26.4338
    22.6069
    24.0425
    28.2343
    27.2738
    30.3827
    27.6148
    31.1245
    29.5184
    25.9008
    27.2926
    28.8202
    23.7233
    26.7585
    26.6869
    26.1643
    27.6642
    26.4964
    28.0384
    24.3557
    24.3172
    23.7599
    26.8137
    27.0365
    24.4415
    21.1934
    23.2167
    24.4812
    24.5695
    24.8074
    26.6114
    29.8371
    27.8246
    30.3828
    29.6737
    28.8267
    29.4816
    26.2411
    30.2007
    27.2660
    30.6079
    22.9516
    23.8377
    19.3313
    26.5847
    29.2187
    21.7206
    26.6766
    23.0553
    30.6557
    28.2409
    28.8247
    29.0154
    29.1637
    27.7387
    28.5517
    29.8909
    24.9822
    24.3175
    25.2983
    22.1216
    24.6182
    22.6577
    26.6298
    25.4944
    23.7152
    26.0069
    24.0277
    18.6462
    21.3712
    25.8726
    23.6800
    21.8660
    24.9855
    21.0360
    23.0441
    21.9509
    24.4316
    24.8812
    27.3219
    24.8196
    23.6670
    24.9764
    20.2039
    20.6635
    27.5211
    25.3574
    23.8984
    23.4959
    25.3229
    24.1687
    23.8453
    26.0618
    22.7576
    23.0760
    24.7613
    24.6647
    25.4635
    22.3102
    24.9319
    24.3625
    29.0486
    25.7624
    29.0894
    29.2669
    28.5045
    27.1844
    26.4527
    30.9808
    32.0663
    28.0331
    29.0087
    28.4138
    24.1954
    23.9119
    25.0746
    23.8073
    24.6386
    27.7137
    30.1656
    27.3556
    28.3449
    26.3544
    28.6192
    31.1029
    30.1806
    23.1696
    24.7775
    23.5203
    21.6065
    23.8511
    21.3296
    20.2007
    16.2323
    24.8026
    27.6501
    26.0211
    29.7313
    29.4522
    28.0891
    26.7234
    27.3840
    21.7174
    24.4890
    23.6042
    23.1589
    18.1870
    25.4109
    24.3011
    29.5987
    23.8334
    27.3583
    27.3506
    25.3097
    26.9702
    26.5324
    27.7896
    27.4010
    27.7178
    23.2876
    24.5221
    24.0816
    25.1556
    26.7242
    22.1492
    23.7650
    20.1266
    23.7070
    25.8801
    21.7135
    28.1134
    19.8329
    28.1026
    32.9694
    26.2228
    27.7085
    28.3690
    24.3982
    26.9032
    28.2705
    30.4843
    25.3411
    23.0891
    27.2850
    22.0610
    30.0053
    28.4837
    26.7415
    24.6129
    25.9557
    26.9479
    28.2816
    23.4034
    26.5641
    27.8247
    26.0230
    29.2687
    24.2971
    26.7489
    23.6681
    24.4815
    27.8647
    28.1424
    22.8847
    26.7768
    24.0153
    26.4552
    25.8042
    21.8152
    23.5997
    28.8438
    21.6305
    24.7097
    28.1559
    20.4654
    24.9950
    23.5971
    26.3421
    29.0043
    22.6951
    24.9815
    23.9976
    23.7665
    27.7594
    26.3921
    25.5738
    27.1508
    26.5476
    27.5000
    24.5901
    22.2682
    24.2237
    21.9610
    21.3402
    24.3006
    28.2576
    21.5708
    30.4234
    27.3955
    24.6202
    29.7341
    24.6364
    24.0642
    24.8986
    29.3464
    24.9764
    17.8603
    27.7689
    27.1473
    22.8139
    24.2794
    21.8109
    18.9844
    21.8202
    20.8728
    20.1809
    26.7838
    25.5295
    24.3517
    20.5265
    21.9063
    25.4515
    22.9793
    23.2647
    28.7453
    28.8789
    28.6529
    26.1878
    29.2286
    28.6140
    32.0513
    27.4887
    27.4864
    25.2503
    26.9072
    28.1642
    29.7523
    26.6602
    23.8161
    27.0445
    32.2830
    21.4162
    26.8722
    22.6060
    27.0190
    25.5740
    22.8815
    20.7556
    24.8223
    23.4424
    21.8479
    20.8030
    21.8072
    23.5523
    19.8523
    22.6297
    24.0461
    21.7640
    22.9981
    18.2161
    19.9780
    29.2193
    28.5915
    29.8311
    29.3886
    27.8696
    30.8762
    27.4160
    25.4852
    29.6653
    27.1004
    26.6074
    22.6610
    20.5339
    30.1730
    32.0652
    34.8336
    25.5757
    24.1805
    28.6112
    24.4131
    29.1127
    28.5639
    29.9968
    27.7667
    27.4687
    29.6971
    27.0457
    28.0599
    31.8152
    26.4825
    30.8177
    32.1980
    28.9665
    31.7469
    33.9795
    29.0262
    24.6665
    28.4465
    27.5012
    23.7760
    25.0703
    30.4342
    25.8978
    27.0595
    28.0710
    24.1745
    26.3058
    26.5718
    28.1310
    27.3741
    25.5958
    31.3585
    28.0813
    20.3075
    20.4597
    22.3184
    23.7988
    22.0617
    30.7892
    30.3140
    25.5375
    25.5551
    27.8314
    25.1625
    27.5285
    30.0484
    26.2866
    25.6340
    27.0775
    28.2051
    25.8048
    29.8416
    26.7854
    31.5145
    26.8024
    26.9152
    25.9269
    25.1441
    26.1341
    24.2501
    28.1407
    26.3976
    24.8036
    27.4301
    28.4219
    28.1302
    26.5825
    27.3139
    25.9146
    25.8157
    25.3105
    23.8486
    25.6635
    23.0451
    24.4132
    25.4300
    31.6637
    30.8682
    26.1633
    25.5210
    27.2253
    31.8202
    31.0793
    23.8779
    22.9795
    26.6320
    26.7866
    28.7401
    25.7980
    14.8722
    17.7187
    24.4273
    17.8071
    24.5213
    26.5664
    18.0075
    26.6698
    23.3789
    21.9131
    28.8156
    24.5971
    23.2788
    24.1548
    23.3778
    20.2548
    27.3573
    27.2860
    25.5204
    27.6069
    28.7474
    29.2133
    26.5192
    20.8255
    23.7657
    26.0733
    26.4629
    24.5203
    27.4917
    32.3094
    27.4598
    25.7956
    33.3942
    32.0893
    29.1753
    27.1571
    24.0049
    29.1296
    27.6803
    26.6101
    27.3127
    27.5064
    24.6935
    27.0705
    30.0016
    26.5227
    26.5156
    28.3614
    28.3344
    25.5655
    25.7183
    28.8050
    27.1974
    19.1313
    19.3943
    24.2766
    25.4924
    27.9364
    24.5881
    17.4699
    25.5266
    20.3655
    19.6591
    24.4550
    22.6326
    21.8977
    20.7735
    15.9251
    21.9213
    27.9345
    25.1890
    22.0906
    23.7531
    26.6034
    22.9485
    20.9048
    26.0590
    23.0352
    26.5386
    26.5417
    23.3077
    29.4048
    26.3413
    24.1158
    25.6424
    29.5496
    25.8724
    22.2152
    26.8401
    23.2892
    23.9538
    26.6404
    25.1036
    26.5848
    23.5253
    29.6274
    24.3982
    27.2589
    31.9732
    30.1372
    28.8489
    27.8702
    25.7889
    29.0739
    27.5028
    29.8008
    25.3332
    29.3338
    29.2061
    30.2110
    26.6471
    26.9406
    23.5039
    26.0879
    26.5863
    26.0775
    30.8113
    27.8758
    28.9512
    26.6586
    26.3654
    29.8218
    25.3790
    28.7029
    29.1641
    27.3355
    25.9991
    26.9201
    22.4970
    21.1515
    22.9312
    28.8516
    26.9387
    28.2540
    27.6417
    28.5812
    27.7733
    26.3366
    26.7330
    32.9836
    27.0969
    27.3204
    24.6540
    26.0992
    25.2465
    26.7682
    28.9545
    30.1990
    30.7567
    29.8724
    29.0793
    28.0788
    28.2323
    27.9824
    28.6516
    28.7496
    28.2631
    25.1111
    29.0415
    27.8167
    30.5755
    35.7733
    32.7505
    29.7165
    27.2691
    28.6330
    27.9828
    24.4588
    25.0314
    28.9299
    25.9216
    25.7104
    25.7632
    29.1749
    26.8559
    29.2263
    30.4310
    29.7501
    28.2157
    27.4231
    31.6384
    30.5295
    31.7097
    36.2729
    31.8364
    31.8506
    29.7784
    28.4770
    29.1907
    25.1378
    30.9736
    27.7558
    30.1430
    25.9880
    25.8542
    31.7714
    29.5225
    30.2086
    26.4622
    28.4607
    29.4943
    30.1945
    27.7933
    28.5113
    28.9904
    35.6813
    27.5290
    24.5387
    28.5639
    27.2154
    25.4528
    27.3475
    27.6664
    29.6238
    30.7516
    29.4985
    28.9449
    29.1014
    28.9883
    30.5560
    31.1727
    32.2413
    32.0055
    25.5660
    31.0911
    31.4843
    27.7324
    25.3250
    27.9170
    26.6647
    27.4398
    18.8010
    25.4580
    24.3368
    25.7388
    28.8453
    27.3946
    28.7218
    28.6994
    30.3335
    23.7899
    24.9143
    27.8220
    27.1434
    24.8682
    26.0764
    25.7904
    26.2286
    27.3391
    29.7000
    23.7372
    27.4650
    30.9838
    30.9379
    26.6112
    27.2707
    24.2479
    25.8627
    25.4313
    25.0282
    21.6102
    20.3039
    16.9702
    21.0552
    24.7253
    21.2541
    20.4552
    23.5163
    29.5692
    30.7732
    25.5600
    24.1382
    19.2763
    20.4827
    23.7358
    27.0516
    21.1623
    20.9991
    15.2169
    18.5617
    22.3892
    19.2228
    25.9542
    23.1260
    24.8410
    19.4068
    18.2879
    25.3362
    29.8048
    32.5297
    25.5525
    23.8343
    22.3898
    26.2977
    27.0845
    27.1624
    28.3062
    27.7163
    28.6219
    20.3709
    21.8193
    21.1318
    20.6125
    22.0323
    21.0820
    27.5454
    22.0655
    21.6564
    21.7877
    19.0856
    20.2350
    22.1438
    26.2822
    21.1132
    22.4029
    21.7631
    22.3054
    25.2372
    27.0855
    22.3733
    22.6656
    23.9042
    27.6706
    22.5502
    22.7219
    20.0335
    22.3533
    25.8316
    23.1741
    18.7914
    20.1655
    22.5112
    19.9629
    20.5616
    21.7680
    21.0835
    21.2753
    23.2530
    27.0053
    23.1713
    22.6306
    22.2347
    27.2410
    26.8239
    21.2984
    20.9274
    24.5141
    18.4984
    17.6015
    18.8070
    16.1500
    22.7266
    27.2806
    27.6181
    26.1563
    26.3264
    26.0371
    30.4495
    29.6007
    31.3367
    30.1655
    27.4682
    30.3745
    27.1029
    21.0705
    24.9725
    28.7583
    25.1210
    26.2339
    25.4891
    19.6075
    19.6548
    22.1754
    24.5221
    22.1039
    22.4265
    21.0266
    21.9992
    23.9096
    25.8821
    26.6775
    26.1047
    30.4939
    30.7858
    26.9726
    24.4096
    23.6079
    23.2847
    19.8463
    20.0111
    24.0034
    19.2090
    21.9661
    22.6052
    18.9554
    20.6387
    19.3293
    14.7005
    19.3416
    19.9897
    19.7170
    15.7600
    18.0359
    17.5371
    18.1357
    17.4873
    20.2782
    20.2874
    17.4720
    19.4818
    12.0759
     6.3844
    10.1733
    14.4058
    11.6464
    14.2606
    19.8992
    17.5612
    21.2181
    20.5172
    23.4691
    18.5150
    22.2866
    22.5017
    25.6406
    22.0632
    27.2403
    27.0655
    21.5744
    28.5210
    26.3333
    30.4025
    30.1651
    37.4825
    31.6969
    29.0355
    30.8798
    26.1736
    24.6945
    28.5593
    25.0955
    28.7469
    26.9215
    23.5504
    22.5622
    21.5903
    20.9941
    21.9306
    26.2546
    23.4767
    21.1321
    24.0801
    20.7163
    25.9993
    21.7708
    23.0084
    28.7293
    30.1112
    25.0412
    24.8604
    24.9296
    26.7478
    31.1098
    28.1215
    26.6207
    30.2816
    28.9302
    27.8386
    27.1206
    30.1392
    30.1006
    31.5217
    30.1235
    28.4496
    28.0874
    26.3609
    22.6926
    27.1421
    24.3630
    24.2541
    25.0639
    25.0484
    28.3369
    28.7267
    29.2903
    24.8200
    22.8201
    22.6405
    23.4759
    28.0168
    18.4569
    28.8149
    28.5398
    28.9899
    24.9108
    31.2919
    25.7184
    24.1251
    27.9281
    27.2778
    29.9581
    29.1307
    30.5366
    27.2240
    24.2670
    22.3690
    21.4611
    23.5041
    23.2122
    24.5881
    21.4393
    29.8024
    29.4567
    26.1123
    24.0255
    27.4590
    27.6844
    30.4546
    28.2867
    30.6966
    32.3538
    27.5679
    27.9326
    27.1057
    23.1271
    26.1367
    28.0325
    19.8444
    20.4045
    22.3058
    19.7976
    20.2229
    18.7635
    21.3772
    25.2240
    30.6685
    26.3833
    28.9607
    27.3727
    28.5116
    25.9339
    28.5294
    25.5874
    28.0155
    31.0042
    26.2576
    28.1375
    28.9746
    27.4625
    26.3657
    26.7127
    25.2823
    30.5594
    25.0090
    20.1509
    21.0055
    25.6930
    23.5333
    20.8273
    21.9678
    18.8649
    22.3806
    22.6892
    19.9088
    22.6879
    22.9612
    21.6879
    19.3549
    23.1035
    20.9490
    23.7581
    25.5126
    22.2789
    20.3091
    23.0478
    21.6714
    25.5306
    20.7721
    20.2662
    18.4190
    21.5579
    23.9548
    25.8560
    22.4646
    22.4027
    21.1777
    20.5252
    24.4539
    22.9749
    20.0645
    23.4910
    21.9312
    24.5674
    21.6396
    18.7050
    18.7093
    20.1926
    19.7283
    16.7567
    18.7826
    20.6069
    18.7813
    18.8622
    20.8033
    22.0736
    24.6226
    23.0319
    23.3043
    25.4703
    25.5140
    23.4080
    22.9145
    19.7022
    20.0331
    23.4524
    23.6199
    23.5534
    23.5836
    20.6096
    21.5063
    21.0279
    24.0932
    18.9500
    19.7834
    22.6654
    24.1244
    27.0330
    19.2535
    22.9463
    24.9640
    26.6087
    25.9979
    22.9327
    20.9382
    23.0228
    20.2348
    20.2649
    19.7693
    23.8441
    22.6127
    23.4022
    23.8427
    20.3603
    21.4176
    24.4740
    19.2892
    22.2582
    22.7225
    19.3958
    20.4858
    22.7404
    20.5639
    21.6086
    24.6493
    22.7366
    30.7752
    27.1718
    26.9421
    19.4885
    23.5437
    23.9809
    30.3405
    23.2324
    22.2421
    22.1754
    22.9959
    25.9023
    25.5039
    22.5494
    28.7011
    25.6151
    25.0324
    29.6705
    23.3303
    25.5756
    26.9908
    23.4294
    24.2121
    19.2561
    21.2088
    21.2867
    28.5346
    26.7419
    23.2656
    22.5036
    27.8260
    31.5545
    26.1292
    23.3541
    24.1848
    26.7783
    29.8699
    26.0428
    23.8608
    21.6201
    21.3830
    24.6951
    25.8997
    23.7210
    22.0201
    19.9616
    22.3936
    19.2879
    19.1691
    18.4658
    19.5719
    17.7625
    19.6891
    20.3804
    26.5958
    23.9292
    26.5919
    23.9929
    24.6078
    21.6747
    24.3385
    24.0149
    26.6093
    27.3535
    30.1875
    28.6171
    28.4821
    31.1519
    23.4281
    24.4079
    21.6421
    21.1698
    24.5706
    26.8637
    27.3119
    26.7037
    24.5839
    23.7110
    20.6781
    17.4197
    19.2281
    18.4769
    15.9477
    16.9621
    18.5275
    19.0251
    19.5661
    18.2460
    20.2491
    27.3265
    23.7017
    20.6462
    27.0176
    25.3308
    28.9087
    27.4911
    21.3687
    24.9530
    30.1495
    26.0709
    22.1267
    25.7540
    26.2713
    29.6847
    28.2886
    23.9320
    29.0168
    25.7310
    27.0737
    29.3532
    26.3769
    27.6616
    25.6617
    27.2438
    24.5702
    21.4523
    18.2942
    18.5820
    22.0700
    23.5658
    23.2251
    21.9919
    22.9371
    26.4574
    20.0217
    19.1673
    21.6248
    20.4898
    27.9798
    27.8454
    26.6741
    22.8800
    26.9037
    23.4953
    32.3453
    31.2803
    28.0431
    27.9977
    22.7723
    27.3262
    24.0877
    29.1753
    26.0275
    26.4336
    26.6502
    28.6041
    28.0687
    23.2283
    24.5648
    34.2105
    25.2084
    25.9442
    34.4034
    32.0576
    29.1607
    29.4886
    35.0227
    32.4354
    29.2330
    27.2393
    28.6543
    28.6022
    25.0766
    28.8741
    28.7468
    27.8853
    26.2771
    24.9919
    34.2529
    28.5685
    25.5012
    26.8391
    26.0233
    27.4901
    26.4575
    26.2656
    27.7678
    27.5777
    26.2138
    34.2664
    34.5531
    31.4571
    33.3455
    30.7395
    34.1518
    30.8472
    30.8319
    29.7628
    29.3104
    29.2120
    35.4068
    31.5796
    27.1968
    26.1704
    27.4504
    28.0488
    32.1359
    27.5274
    30.4623
    31.7834
    24.1607
    23.9688
    32.1308
    31.4233
    35.4563
    33.7445
    29.3547
    33.3600
    33.0591
    29.8529
    28.5672
    23.2766
    21.9377
    26.1368
    23.6031
    24.1860
    26.7072
    30.7196
    24.1447
    27.0293
    28.4092
    30.4360
    31.5039
    31.4141
    26.8639
    24.4796
    23.5428
    20.0899
    23.4126
    25.2726
    26.1118
    27.5866
    27.5677
    26.1080
    28.3223
    33.0021
    26.8266
    31.0177
    29.8065
    29.5306
    25.0142
    27.3485
    27.2355
    28.9490
    28.7961
    32.1660
    30.8509
    30.7425
    24.6924
    23.7178
    27.4249
    22.3256
    26.4109
    24.9289
    25.1198
    22.6808
    26.6563
    27.5628
    27.5368
    25.5921
    22.7643
    23.8658
    29.2705
    31.2919
    25.5927
    23.3908
    26.8255
    21.2644
    25.5370
    22.1281
    23.6509
    24.8936
    26.6584
    26.1980
    29.1780
    29.9162
    26.7938
    22.9339
    26.7170
    26.9814
    27.8526
    27.7926
    26.8779
    25.6494
    26.0556
    26.0221
    23.2483
    26.3477
    28.0043
    19.2274
    19.9894
    25.5880
    22.0598
    22.9754
    23.2192
    22.0112
    17.1935
    23.9667
    21.8862
    21.7569
    22.0159
    24.2419
    21.7129
    24.3913
    24.0858
    25.5772
    22.2126
    27.6472
    29.6650
    25.8360
    27.5512
    27.4955
    22.1138
    27.8694
    26.9934
    27.0119
    24.1613
    26.2521
    27.8159
    29.9068
    28.9058
    26.6782
    26.0576
    25.3434
    23.3607
    29.3614
    27.2734
    26.9763
    26.4060
    27.7407
    27.5365
    23.1402
    29.2898
    36.2516
    27.3214
    27.5006
    29.5981
    27.6485
    28.9854
    24.2164
    28.7693
    26.3925
    25.9874
    25.0689
    27.4307
    27.0678
    27.7533
    26.8045
    27.7290
    30.0108
    28.2668
    30.9249
    29.6526
    29.0694
    27.9395
    25.5127
    21.9074
    24.3859
    29.4953
    33.8023
    26.7710
    26.2045
    31.3870
    23.6423
    21.5111
    22.7273
    19.8795
    19.5293
    21.3255
    24.9037
    26.5954
    22.5225
    22.0680
    25.8086
    25.9245
    22.8112
    22.3253
    28.2147
    30.0535
    30.1596
    27.3279
    25.2394
    22.6807
    26.0025
    25.7297
    25.3494
    22.5526
    22.8364
    27.4660
    23.5301
    22.8688
    25.2129
    25.6022
    28.5135
    26.4172
    30.3495
    26.9161
    24.6739
    25.7708
    27.5008
    24.0646
    26.0149
    21.7823
    20.6400
    27.4799
    21.1737
    23.4696
    28.8888
    27.6571
    32.8103
    27.0044
    25.2433
    24.9992
    27.4804
    27.7113
    28.5051
    27.6623
    27.5908
    33.3545
    26.4833
    26.4417
    32.8009
    29.6878
    28.3681
    31.3035
    31.4005
    35.3818
    30.6736
    33.8315
    32.2819
    30.7964
    30.2601
    29.2830
    27.8177
    20.6298
    25.4078
    20.5628
    29.4747
    26.0054
    25.1217
    25.6246
    26.1531
    26.8176
    24.1936
    27.3366
    22.4611
    28.5584
    28.3815
    28.0224
    25.7054
    29.5476
    28.2094
    28.7679
    30.9076
    36.3293
    38.2964
    38.7252
    37.3174
    33.7878
    34.3700
    33.8789
    35.0002
    37.0188
    26.8192
    26.3005
    22.4439
    28.1588
    25.0880
    25.8257
    30.3031
    29.7558
    27.7505
    29.6974
    30.2128
    25.6568
    27.8983
    31.6561
    30.0991
    31.3355
    30.8518
    30.9099
    28.6867
    28.5919
    26.6584
    30.2759
    29.4555
    28.4406
    27.2524
    28.3549
    28.8419
    31.6431
    32.1311
    29.5027
    28.7039
    27.4073
    28.3751
    27.5866
    24.5784
    19.4381
    23.2160
    23.2193
    24.9051
    25.5635
    22.4391
    26.0721
    19.7078
    19.5846
    22.8999
    26.3761
    23.3540
    25.2285
    28.1975
    28.1359
    27.0926
    28.9026
    32.5706
    32.3690
    29.3462
    29.8570
    33.5023
    34.9330
    34.4842
    28.9077
    27.6512
    28.2122
    31.4247
    30.1494
    26.1389
    28.8934
    24.6176
    30.0267
    25.0843
    27.2876
    27.3715
    27.3692
    28.8624
    29.3551
    37.3100
    36.5660
    31.9929
    34.1585
    34.7489
    36.8041
    30.9935
    34.9480
    32.4130
    33.4469
    36.6821
    33.9002
    37.3754
    32.7639
    28.7057
    28.4976
    24.9743
    31.1028
    24.6644
    26.3399
    29.1624
    24.4416
    24.8047
    23.6559
    17.9893
    21.5355
    23.8359
    24.1452
    23.6949
    21.7696
    25.2252
    18.8092
    23.4084
    26.5496
    22.3906
    27.5880
    29.3962
    22.3720
    24.9773
    30.9283
    23.6951
    24.5552
    21.2594
    23.7405
    24.6170
    19.2061
    17.6320
    22.2396
    20.4704
    15.5780
    18.4687
    21.9444
    24.3121
    19.0228
    21.4252
    19.5275
    22.7589
    18.5473
    24.0828
    23.9075
    23.4289
    24.2924
    25.2557
    28.6156
    24.5676
    25.3263
    27.3387
    19.4227
    19.4298
    21.5246
    24.9973
    24.4445
    23.8203
    18.1356
    20.0538
    26.2228
    18.3224
    16.6500
    14.6531
    20.6611
    21.6353
    22.3710
    21.4994
    20.3313
    20.0260
    25.3202
    24.5389
    22.4338
    22.1651
    22.1283
    20.3570
    15.9623
    14.4531
    13.0860
    15.9838
    15.1472
    12.9099
    22.5256
    16.4106
    20.5592
    18.9386
    20.7929
    24.6358
    22.1381
    22.5763
    23.7652
    21.9015
    20.2707
    20.8144
    21.1366
    18.7058
    20.2918
    23.1701
    21.7181
    23.6927
    20.2048
    22.2090
    21.2693
    23.9562
    23.8186
    26.3418
    21.4358
    19.8579
    20.2462
    19.0687
    22.0835
    20.5145
    19.3831
    23.8262
    20.6259
    20.9635
    21.8951
    20.0910
    24.2057
    19.7551
    22.3980
    19.9406
    17.1204
    14.0910
    18.2933
    20.1925
    22.6305
    23.6859
    18.9443
    12.0776
    17.1411
    16.2394
    18.7343
    14.0032
    15.6832
    15.6389
    14.3427
    14.8258
    17.2488
    18.8805
    17.9778
    19.9267
    17.7238
    19.2364
    22.6441
    19.1465
    20.6527
    20.7508
    22.7117
    25.7774
    18.3705
    19.2745
    20.1173
    18.6143
    21.1853
    23.9380
    23.7632
    15.9876
    17.6694
    22.7956
    22.7324
    18.3825
    19.1808
    17.7337
    20.1066
    18.5663
    18.8214
    21.7087
    26.8841
    22.0127
    25.1088
    22.6788
    24.8768
    24.2056
    27.2522
    23.3388
    24.3311
    20.4437
    21.6891
    23.6643
    21.5413
    21.2107
    23.7050
    21.3861
    24.4868
    28.1519
    20.4077
    19.2447
    19.1315
    23.3968
    19.0395
    20.1478
    22.0327
    19.3249
    18.5839
    21.4204
    19.1292
    21.9992
    21.9293
    21.0171
    20.6891
    24.1252
    22.2992
    22.6342
    21.7280
    20.7224
    24.8978
    22.8070
    22.0766
    21.4998
    21.8460
    20.7242
    20.9946
    22.0743
    21.4302
    20.1654
    19.2150
    22.9842
    19.1779
    16.3599
    18.7907
    18.1148
    22.3067
    19.5213
    15.3009
    21.8445
    19.0334
    23.4792
    19.3795
    20.3550
    20.9255
    18.7907
    20.4982
    23.7797
    20.6585
    18.1148
    18.5931
    21.9459
    21.5978
    21.1093
    21.7160
    18.8543
    19.6495
    22.3482
    21.0613
    17.4381
    21.5047
    18.0346
    17.2966
    19.0231
    19.1461
    16.5764
    20.7762
    19.6383
    19.1268
    22.2899
    21.0770
    19.3780
    20.1842
    21.7968
    22.7206
    20.5235
    20.7516
    20.7945
    22.1624
    22.5047
    20.0110
    21.4419
    22.8507
    20.0942
    23.3262
    19.9250
    21.7702
    23.0368
    24.8316
    19.5059
    19.6818
    22.6408
    25.6064
    20.3592
    20.5441
    22.3343
    17.7788
    18.8744
    19.6696
    21.9941
    23.9062
    19.8581
    20.5059
    19.9602
    19.3904
    17.6440
    18.7336
    17.8328
    19.6822
    20.7586
    21.1430
    21.3050
    18.3471
    20.3950
    21.0465
    19.8172
    17.5791
    16.0558
    22.5339
    19.4350
    22.3718
    18.9048
    21.6257
    21.5727
    23.7573
    25.1210
    20.2218
    20.8972
    21.3895
    22.1529
    20.5852
    20.0716
    21.6411
    18.9155
    19.6395
    21.8350
    21.4927
    20.3258
    15.2006
    21.0630
    18.9033
    21.0397
    19.0130
    19.2133
    20.1997
    21.6568
    21.1329
    20.7063
    19.3075
    20.1639
    20.8527
    19.9835
    18.1423
    22.4789
    21.0173
    22.3535
    19.8120
    18.9100
    21.8938
    20.0339
    21.9150
    19.3380
    21.5688
    19.9510
    20.0101
    20.0377
    15.6663
    20.8745
    20.3684
    20.9438
    20.9428
    22.5736
    23.2485
    21.3770
    20.7548
    18.7813
    18.7486
    19.5522
    20.3519
    19.6556
    20.0560
    19.5004
    19.4788
    20.3177
    18.9941
    19.3817
    21.4984
    19.3067
    22.0324
    19.9605
    20.8598
    24.7338
    21.1605
    21.0639
    20.6600
    21.9483
    20.6552
    20.9192
    21.1352
    21.0991
    18.5965
    20.7490
    22.9727
    26.8726
    22.2293
    22.1367
    20.8862
    20.6243
    20.9835
    20.9837
    20.1277
    22.4378
    21.1805
    21.4565
    23.5864
    21.8498
    18.4313
    22.1619
    22.7237
    22.2428
    24.3464
    20.0208
    21.6877
    21.1185
    26.1754
    19.4533
    20.5985
    20.5367
    25.0701
    19.9054
    19.7623
    20.9910
    19.8925
    19.9419
    18.4347
    18.5908
    18.3435
    23.1504
    23.5921
    20.9885
    24.4421
    19.9445
    23.1715
    24.4269
    23.6919
    20.4124
    17.1702
    16.8636
    20.2298
    15.6748
    17.9676
    17.2872
    19.8470
    17.1329
    19.5145
    19.6071
    19.0030
    20.8577
    15.0612
    15.8855
    15.1478
    16.6914
    20.0872
    20.4385
    24.5430
    17.8698
    20.6100
    20.3501
    21.7369
    21.0163
    21.8028
    19.8344
    19.3085
    24.7939
    19.8696
    21.0347
    20.0746
    21.7785
    19.6247
    19.7761
    22.8071
    17.5675
    15.8793
    22.6732
    21.1056
    22.1888
    23.6914
    21.8290
    23.6563
    23.3730
    23.9812
    23.1129
    23.0868
    20.3707
    22.9527
    19.8375
    17.7781
    22.9162
    19.4010
    18.5999
    21.5331
    17.8618
    24.2463
    17.3120
    17.5116
    18.3053
    21.4355
    18.7745
    18.4607
    20.2261
    20.5962
    14.9280
    14.0612
    14.0542
    18.9432
    19.5037
    19.7794
    17.3877
    21.1581
    17.5121
    19.5044
    21.2175
    16.0323
    20.4254
    16.9335
    19.3072
    19.6763
    21.5544
    19.5097
    20.0174
    19.8237
    17.4301
    17.2506
    18.2068
    22.2753
    17.9454
    22.8929
    21.6077
    16.5099
    17.6594
    14.0329
    16.5344
    16.2779
    19.5088
    21.6226
    23.5088
    18.6729
    20.9928
    21.2388
    23.3116
    19.2909
    21.1785
    17.3794
    20.4002
    23.1910
    20.3852
    20.8607
    18.4321
    17.6138
    19.0227
    18.8680
    15.4309
    13.8314
    19.4044
    18.5405
    22.3565
    21.2427
    22.9142
    20.3621
    20.5604
    19.8466
    21.2151
    21.2395
    18.0164
    19.1558
    18.0643
    16.3701
    18.9703
    18.0430
    20.1167
    21.5070
    18.7555
    19.3519
    17.7537
    20.7985
    24.3534
    19.5022
    21.7714
    20.0933
    22.1513
    21.9289
    18.3699
    21.7532
    19.3295
    19.0523
    20.6859
    17.6220
    21.2345
    19.0014
    21.6513
    21.6594
    20.1170
    18.1425
    19.7831
    21.4671
    21.6357
    18.5467
    22.6106
    23.6941
    16.7050
    21.4603
    20.6293
    18.6019
    21.7635
    21.2007
    21.7808
    21.1766
    20.5466
    20.3619
    25.0222
    21.3611
    22.1567
    20.5951
    19.8075
    22.7406
    22.6918
    21.7576
    21.5870
    21.4084
    21.0258
    24.1927
    21.6296
    21.2994
    22.2444
    28.0691
    23.2520
    25.3066
    30.9203
    23.2348
    27.7631
    22.6770
    26.2912
    25.6647
    25.9894
    21.7401
    26.8173
    26.6038
    26.7254
    26.3335
    26.2547
    26.0004
    25.1420
    28.4970
    29.2606
    29.2392
    28.9886
    27.1894
    29.9168
    23.6988
    27.4434
    24.1547
    23.3480
    25.0588
    21.6849
    23.0112
    24.1464
    27.3382
    24.6798
    23.0433
    24.3791
    22.4546
    19.9355
    22.6419
    25.9218
    23.1828
    23.9589
    22.7462
    26.9906
    23.5358
    26.4080
    25.0923
    24.4721
    24.4517
    22.7731
    19.4058
    23.2049
    24.7262
    22.3976
    23.4629
    22.1224
    26.4279
    25.9340
    23.3019
    21.2988
    24.4627
    21.1438
    21.3039
    20.6541
    22.6843
    22.0010
    21.8495
    25.0256
    19.1666
    22.7520
    25.3675
    23.1919
    21.6140
    23.0683
    25.0160
    21.3859
    23.8459
    21.9712
    22.5363
    24.2881
    23.6584
    26.4300
    22.1630
    23.2350
    25.9974
    21.7597
    23.4575
    22.6236
    25.7438
    20.6253
    20.6828
    24.9917
    23.3773
    22.1283
    22.3142
    27.8021
    23.2881
    24.9686
    25.2304
    25.4172
    23.5870
    24.5795
    28.7839
    26.1763
    23.6978
    24.4583
    24.8355
    29.0049
    25.0015
    25.2928
    28.0390
    26.8139
    23.9340
    27.5105
    26.0310
    24.8866
    29.3984
    25.0510
    25.4735
    27.5613
    26.2700
    24.5581
    25.3937
    31.9178
    27.7643
    26.5060
    20.2597
    29.4382
    23.4531
    22.5143
    25.0113
    24.7065
    24.3573
    30.4679
    23.2866
    30.5413
    24.0055
    24.8384
    25.3399
    27.7711
    31.5079
    30.1578
    28.4239
    26.0268
    27.1274
    27.1453
    25.5213
    26.9313
    28.0463
    29.8757
    33.3733
    34.5264
    32.7095
    24.1155
    27.3204
    28.6271
    25.5590
    27.2960
    25.9363
    30.6697
    26.7430
    24.4492
    23.4117
    22.5637
    24.6321
    27.5043
    26.5219
    23.3414
    24.7240
    24.8777
    31.6734
    28.6584
    30.5790
    27.0841
    27.2934
    25.8017
    28.6728
    32.3533
    28.4192
    32.5960
    29.9765
    24.0061
    29.5505
    25.7082
    27.7883
    31.6696
    30.3036
    29.3870
    30.2164
    30.7138
    29.5638
    33.8452
    31.3709
    35.3598
    33.0011
    27.4073
    26.5529
    29.6129
    32.5011
    33.2688
    30.3705
    34.2844
    31.0932
    33.3311
    31.2649
    27.5585
    30.7170
    26.4854
    28.4751
    27.6880
    25.6288
    26.9789
    25.4528
    27.8228
    26.1687
    26.2338
    28.8273
    26.6410
    27.8876
    30.6287
    28.6278
    29.6732
    31.9548
    27.1959
    22.0651
    30.7946
    25.1670
    23.7893
    26.7680
    24.8439
    30.1669
    30.8158
    25.7833
    29.0165
    25.8451
    25.3655
    24.2800
    21.8776
    24.9342
    26.3846
    30.1952
    26.7869
    29.8775
    30.2786
    30.4973
    29.0444
    28.8019
    30.0474
    27.1431
    29.0026
    28.2872
    24.0058
    28.3100
    25.4963
    25.3693
    24.7069
    28.3964
    27.8551
    29.2893
    30.7363
    23.9448
    28.0053
    27.7278
    24.8273
    24.6332
    23.1942
    26.9534
    23.5748
    30.9143
    30.7794
    31.1703
    30.2363
    27.2226
    31.2862
    30.9896
    29.8025
    29.7040
    30.8943
    30.4074
    26.3558
    32.4484
    29.7051
    26.5426
    28.4605
    26.0113
    26.1821
    32.0067
    35.1021
    34.4136
    35.3197
    32.5585
    30.5310
    30.0654
    34.4463
    34.7172
    30.3690
    34.4868
    34.5194
    32.9934
    33.4445
    31.2623
    27.1719
    27.3857
    32.1795
    28.9722
    34.3695
    30.3436
    32.5930
    33.9103
    29.5637
    31.8236
    31.5490
    32.7328
    30.8925
    32.1629
    37.0958
    31.7327
    34.8527
    36.0079
    36.1863
    31.2758
    34.5676
    36.3141
    32.9546
    32.7512
    33.9252
    31.0283
    31.4307
    30.7430
    30.2138
    30.1904
    30.4177
    28.3166
    34.0712
    32.8005
    31.0697
    31.7521
    32.1406
    37.3955
    33.1782
    35.1443
    35.0340
    31.7290
    32.6477
    29.4232
    32.2653
    35.3958
    33.6611
    32.6740
    29.7446
    30.8861
    28.8163
    31.2670
    35.5054
    29.8388
    33.8461
    34.5231
    32.8981
    35.2896
    32.7556
    33.6097
    31.4219
    27.2618
    29.8569
    27.8355
    30.6267
    34.2841
    33.0662
    35.7364
    34.5171
    34.1913
    31.1741
    31.1401
    23.0435
    27.3767
    24.9085
    26.2634
    26.4468
    28.6130
    26.9025
    27.8034
    27.8823
    24.4374
    27.0735
    24.7810
    22.6834
    27.9920
    32.1189
    28.7921
    27.6374
    31.7490
    25.5440
    28.9661
    31.1183
    31.2364
    30.8995
    29.5893
    25.2662
    30.0716
    28.1875
    29.4780
    29.6139
    29.0612
    28.8867
    28.1469
    27.0264
    26.9384
    31.5776
    28.6851
    29.3115
    28.7031
    29.1019
    29.6029
    28.7233
    29.9722
    29.8549
    29.6263
    31.7926
    28.1707
    28.8615
    27.9800
    24.1549
    23.5457
    24.9214
    23.8395
    27.6702
    28.6849
    27.4205
    27.5453
    31.3497
    27.0366
