# Supplementary material for: Mechanistic models of asymmetric hand-over-hand translocation and nucleosome navigation by CMG helicase
Source: Nat Commun. 2025 Nov 21;16:10304. doi: 10.1038/s41467-025-65232-x (PMC12639105; doi:10.1038/s41467-025-65232-x)
Supplement: Supplementary file 18 — Source data [file 41467_2025_65232_MOESM18_ESM.zip › SourceData/SourceData/Fig3G/polyAT/mindist_lagging_and_loop_traj016.dat]

# Distance
    23.8310
    25.2535
    27.2583
    26.9443
    24.7991
    32.0583
    30.0501
    28.6306
    28.8279
    25.4686
    27.6065
    27.1471
    23.0983
    28.1936
    26.8403
    23.0869
    24.0282
    25.3873
    23.2557
    24.3352
    22.7052
    23.3408
    24.6892
    23.3153
    25.1285
    25.9115
    23.7527
    26.9826
    27.9796
    21.8827
    25.6103
    27.5468
    30.1942
    33.3688
    28.0805
    30.0159
    32.2030
    31.6201
    26.8643
    30.7491
    30.1799
    25.8249
    30.2573
    27.4257
    25.7149
    26.3648
    26.9148
    25.3437
    29.3841
    30.1193
    29.3207
    30.0592
    28.0028
    26.9627
    26.9191
    26.6521
    28.8390
    27.6126
    28.5434
    28.6544
    26.4935
    28.7303
    27.9161
    30.3972
    30.5034
    24.6150
    24.7218
    28.7225
    30.2142
    30.5305
    28.5673
    26.6425
    30.2613
    27.0929
    27.5515
    27.1924
    30.1742
    28.2795
    24.6064
    24.2936
    26.2227
    27.7185
    28.2227
    30.6704
    27.4471
    26.0615
    31.3395
    29.7190
    30.1184
    28.9776
    32.7180
    28.9097
    29.3037
    27.8880
    31.3915
    31.3046
    28.1474
    28.3007
    30.5344
    33.8666
    32.0079
    24.8737
    29.4774
    25.0594
    24.8069
    25.8367
    27.8762
    25.6609
    25.0345
    26.5105
    25.6321
    26.6105
    25.7727
    25.7156
    25.0752
    22.9766
    27.0244
    26.2722
    26.7276
    26.1606
    23.0378
    25.7876
    27.5480
    27.6635
    27.6214
    28.3229
    30.6867
    28.1905
    25.7732
    28.3541
    30.5129
    32.4524
    32.1424
    36.5871
    38.4839
    32.5096
    33.8512
    33.9028
    34.8049
    33.2832
    32.1791
    28.5626
    38.1256
    34.0278
    30.2989
    31.5914
    33.1724
    27.4939
    33.0243
    33.2216
    32.1811
    34.0006
    35.6094
    34.3416
    28.6433
    31.2799
    29.3845
    34.2977
    29.4694
    30.3360
    33.9978
    31.2041
    31.0066
    29.7825
    25.9592
    29.9358
    27.2657
    23.7820
    29.3030
    30.3142
    30.8318
    29.0735
    28.0636
    26.8933
    27.1586
    26.0746
    26.3575
    26.9567
    26.2623
    25.3570
    24.7384
    26.1813
    26.2026
    26.0206
    26.8086
    27.5430
    27.0844
    28.5824
    27.2719
    23.1967
    24.2921
    26.1462
    27.8614
    28.1981
    27.9126
    28.1246
    31.9991
    29.6697
    29.0805
    28.2800
    28.1114
    25.9824
    27.4103
    25.8909
    22.6008
    29.4074
    26.1676
    26.5380
    25.2267
    27.6591
    29.4235
    26.6305
    26.8228
    29.1069
    28.0303
    26.2153
    27.9357
    26.4929
    35.5197
    31.3270
    27.5256
    27.4891
    28.5278
    29.5045
    26.4895
    27.1988
    29.3290
    28.1721
    31.2639
    32.4642
    27.4636
    28.0396
    28.8320
    27.9151
    30.6668
    31.8345
    29.7246
    28.8719
    23.4439
    25.8238
    24.8526
    24.6441
    23.4024
    24.7970
    26.6724
    27.3746
    26.0011
    26.4628
    26.9468
    24.3234
    25.8672
    24.4855
    25.0509
    23.0763
    25.2383
    27.6923
    26.8731
    26.3134
    27.2826
    29.1188
    23.9613
    25.5551
    29.4100
    24.6323
    23.3948
    26.3432
    25.9942
    27.8594
    25.4489
    26.8387
    28.0417
    27.5005
    28.9357
    31.3022
    31.0577
    36.5407
    32.4705
    30.8897
    32.4319
    30.4456
    26.4791
    25.7117
    28.6250
    27.2047
    26.7853
    25.4228
    25.9784
    21.1304
    24.5523
    24.3683
    25.1694
    22.8320
    22.8205
    26.9139
    25.8799
    26.0551
    23.2002
    25.2250
    28.2041
    24.9004
    25.9243
    27.6794
    27.8493
    27.0540
    28.4061
    27.5933
    29.5743
    28.9765
    24.9977
    24.6722
    23.3433
    25.3270
    24.3421
    24.3221
    25.0243
    23.4754
    27.9442
    25.8124
    28.6368
    29.4127
    27.8730
    27.5757
    27.8412
    24.1100
    28.6085
    28.2797
    27.9825
    27.8790
    24.1668
    23.4329
    22.1770
    24.4066
    29.2511
    27.3629
    25.3987
    31.1151
    29.2687
    28.1083
    26.4808
    25.2707
    29.2725
    25.0418
    26.5961
    28.1108
    27.2236
    28.8353
    27.2765
    28.3344
    24.9540
    28.9921
    30.1806
    26.7067
    28.9770
    24.8753
    25.0982
    25.7033
    26.0962
    26.9636
    27.3699
    25.8173
    29.4841
    26.8753
    28.8668
    28.9735
    26.9631
    28.0814
    31.2076
    29.4093
    31.6905
    30.5569
    29.6200
    29.8399
    30.3049
    28.5981
    29.6038
    29.6661
    31.7284
    29.0706
    30.2022
    30.9751
    28.9884
    29.3955
    29.3042
    29.5919
    26.2908
    27.7988
    30.8551
    31.2189
    29.4550
    25.8997
    31.3532
    31.1334
    31.0998
    28.5988
    27.0654
    25.5128
    28.0192
    26.4457
    26.1656
    25.3734
    28.6008
    27.9051
    27.8281
    26.5304
    24.9270
    25.2687
    21.8381
    27.3503
    26.1818
    25.1597
    27.2764
    27.8451
    27.9760
    26.9805
    29.4454
    26.7530
    28.7418
    29.6150
    26.7824
    28.1935
    26.8809
    26.2893
    24.3785
    29.2821
    28.7436
    27.9405
    25.6401
    30.2024
    29.0419
    27.7804
    28.5518
    28.9595
    28.7785
    29.7356
    29.0787
    25.4833
    28.0229
    27.8369
    25.5753
    25.3133
    30.9302
    29.1362
    32.0837
    31.1754
    28.5328
    30.0394
    30.5578
    28.6746
    29.9198
    32.4937
    29.4432
    32.9465
    29.2998
    30.0305
    29.2062
    28.2597
    33.5290
    31.8951
    27.7615
    26.3815
    29.2716
    26.8927
    26.2524
    28.0233
    25.4362
    27.9999
    27.8902
    26.3206
    26.1546
    26.4775
    24.5149
    24.9261
    29.2422
    27.6857
    30.8406
    26.6888
    29.6186
    27.1776
    26.6030
    26.3486
    28.4877
    22.8804
    26.5723
    25.7132
    26.2209
    27.8346
    26.8541
    26.4723
    28.7496
    30.6875
    27.0579
    28.3245
    27.4969
    26.5320
    25.2826
    29.3941
    23.8625
    24.4836
    27.5700
    29.6273
    27.8636
    27.9355
    27.4882
    26.9584
    27.9893
    26.5671
    26.5140
    28.3156
    24.2780
    27.8289
    26.3972
    27.4926
    26.3437
    27.3913
    26.4837
    33.0627
    29.5315
    23.7411
    27.8952
    28.0329
    28.5038
    34.9490
    29.3800
    29.5161
    29.0330
    28.7145
    28.1191
    26.5056
    27.0043
    26.7367
    27.7452
    24.8187
    29.9003
    30.7369
    26.0373
    26.3491
    26.6453
    25.7573
    26.7918
    26.5812
    24.5136
    24.4366
    25.4762
    24.5560
    25.8175
    25.2685
    26.2520
    25.5567
    26.4528
    25.8057
    28.0339
    26.3736
    27.0737
    29.1487
    25.6156
    25.6655
    27.1349
    28.4867
    27.7054
    30.5885
    25.0582
    27.3733
    33.0638
    32.3400
    25.8001
    26.2594
    26.1601
    27.1989
    28.5528
    27.4050
    26.7022
    25.7413
    25.5781
    28.1349
    30.7124
    32.8425
    30.6622
    29.2782
    28.1102
    29.3077
    29.6577
    27.4045
    28.2266
    28.1707
    30.7518
    26.9445
    26.6553
    25.6279
    25.3503
    26.0119
    25.4795
    25.9237
    27.0654
    26.0189
    24.6531
    25.8788
    26.7180
    26.8339
    26.1861
    23.7099
    27.6135
    23.0124
    28.7464
    28.6652
    27.1026
    26.7185
    27.3590
    24.2083
    25.7867
    24.7465
    29.4658
    29.6182
    32.9953
    35.3116
    33.2044
    31.8485
    29.3344
    30.6656
    29.3096
    30.3703
    31.3696
    30.8170
    28.6600
    32.9305
    31.9456
    27.0943
    30.5116
    29.7692
    33.5964
    35.8570
    30.1578
    30.2076
    28.3286
    30.8248
    31.3559
    29.3547
    32.8627
    33.2591
    31.3249
    38.1223
    32.6422
    36.4845
    40.9739
    39.3110
    39.4514
    31.6424
    34.9416
    32.1948
    29.7429
    28.7347
    25.3369
    28.6261
    29.2624
    31.7261
    32.3151
    30.7688
    31.6572
    28.1017
    26.4589
    32.2788
    28.3585
    31.8414
    26.2801
    23.5632
    28.4553
    26.9044
    27.2322
    28.2227
    25.8989
    28.2796
    28.4993
    26.8343
    25.3251
    22.6302
    25.3064
    30.2625
    24.4206
    28.1477
    28.8932
    26.6992
    29.0290
    26.1070
    24.2687
    25.4921
    26.1524
    26.4570
    26.1340
    26.5054
    27.6580
    28.4646
    26.6500
    28.4181
    27.9310
    25.3741
    25.6683
    24.7181
    25.0988
    25.2003
    27.1920
    25.0264
    27.0283
    27.8278
    27.4866
    29.6774
    27.0861
    28.5252
    28.9964
    27.2652
    27.8070
    27.5621
    32.7853
    27.3749
    28.7381
    24.3998
    25.9621
    29.0666
    31.0873
    27.8617
    28.7852
    28.2719
    30.7767
    30.8807
    27.3141
    28.2169
    29.4561
    30.6073
    25.7155
    24.4205
    23.0585
    21.7208
    21.8496
    24.1876
    21.0833
    20.5728
    20.3502
    22.0014
    24.3366
    24.3066
    23.4238
    24.7359
    23.6779
    23.8760
    26.5029
    22.2905
    22.6199
    21.0681
    23.9555
    24.6289
    22.3284
    23.6205
    25.4529
    23.2414
    23.7085
    23.4151
    24.4085
    23.9573
    24.1325
    22.8367
    23.8776
    25.2598
    29.9491
    27.1950
    24.3365
    23.4487
    28.6417
    28.1903
    20.3858
    21.2778
    23.2531
    22.0029
    23.9659
    24.3407
    26.2844
    26.4492
    27.4845
    26.8392
    28.9261
    29.0603
    25.2901
    27.0390
    26.7555
    26.4068
    26.4876
    25.6508
    27.2977
    24.4902
    26.5100
    25.1355
    25.5891
    22.7303
    21.7472
    21.3621
    26.5547
    20.4933
    20.9164
    23.7389
    22.9816
    25.5089
    26.5056
    24.0736
    24.9166
    27.0602
    25.6864
    27.5176
    25.5527
    24.2355
    22.4169
    25.7927
    25.8610
    22.1931
    23.6484
    26.9075
    23.7913
    22.4842
    23.6659
    23.0642
    22.7496
    22.3050
    22.9146
    22.1351
    22.9585
    21.9306
    22.1961
    22.5125
    23.7086
    23.5134
    21.5925
    21.9910
    23.2569
    20.3031
    25.6360
    23.4147
    24.0457
    24.4190
    26.8936
    23.5140
    25.3007
    24.4511
    25.7998
    23.7736
    23.9086
    23.7304
    24.4022
    23.3253
    24.4560
    25.3548
    24.4088
    24.4063
    22.3267
    22.4782
    26.6514
    23.1425
    25.2873
    24.2383
    25.4991
    22.4203
    25.4954
    25.7760
    23.7860
    23.8506
    22.2414
    23.4534
    27.8732
    26.0717
    32.3249
    27.6237
    26.1756
    25.5035
    26.2823
    27.8224
    29.4975
    28.2427
    28.4399
    29.0511
    25.6235
    24.3279
    28.4548
    24.4256
    27.9341
    25.6079
    25.7619
    25.8391
    26.3078
    25.1723
    27.6349
    26.5178
    25.0560
    25.0360
    25.0482
    23.7286
    22.7854
    23.5710
    26.3857
    27.5019
    27.7451
    27.1792
    28.4199
    28.8917
    28.1140
    26.0367
    26.7714
    25.2325
    25.3013
    25.2140
    21.6258
    27.4048
    27.7215
    25.1655
    26.9838
    26.5453
    25.4457
    26.5112
    28.9728
    29.6230
    24.9690
    26.5026
    27.5839
    25.0885
    25.7534
    24.9555
    25.5739
    24.6667
    25.5516
    25.9982
    27.6574
    28.5035
    28.7873
    30.9705
    30.1887
    30.0304
    28.5950
    25.4006
    27.2383
    27.3186
    27.1184
    26.2880
    29.9844
    28.7513
    29.3179
    30.7379
    25.8771
    26.9117
    29.8443
    29.0063
    30.1918
    30.1913
    24.9746
    25.6209
    27.2946
    23.1566
    26.1856
    23.1621
    20.1958
    20.9821
    23.3470
    20.3586
    24.0943
    20.4519
    22.1129
    21.7677
    25.0543
    20.4404
    23.0167
    21.4386
    15.4257
    19.0723
    20.1468
    21.6736
    18.8651
    15.8506
    17.8590
    18.8276
    24.1096
    21.6044
    15.2172
    17.3182
    15.7940
    12.4583
    15.0682
    11.5760
    10.3874
    10.1056
     7.0824
     9.5424
    11.6747
    12.6064
    11.5307
    11.0596
    12.0491
    13.8241
    10.8417
    12.9558
    11.2229
    10.8422
    12.0113
    10.9940
    10.8852
    10.5559
    12.7830
    13.0216
    10.9190
    13.5760
    10.3644
    11.8005
    14.4422
    14.2129
    11.2624
    12.0903
    10.7626
     8.8525
    10.4961
     6.4838
    10.0069
     9.3523
     6.2295
     7.8022
    11.2178
    13.5082
     9.2650
     5.2430
     9.2044
     9.3379
     5.6657
     9.7278
     9.6106
     7.5748
     7.0464
     9.9754
     6.3569
     5.8478
     6.8144
     6.7357
     7.0016
     8.1632
     7.1562
     9.2683
     8.4054
     8.5247
     6.9726
     7.9605
     8.1239
    10.7265
     9.6893
     7.6123
     7.9277
     7.9806
     5.7453
     7.7034
    10.9818
     7.8260
     6.0772
    10.1853
     5.7973
     9.0442
     7.2239
     8.3217
     6.9482
     7.8020
     5.1538
     9.0097
     6.1069
     5.6720
     8.6885
     9.2190
    12.1320
     8.4115
     5.9921
     7.3609
     5.6481
     8.2317
     7.1987
     8.4343
     7.2359
     6.5228
     7.3954
     9.7123
     5.5526
     8.9231
    10.5346
     7.1727
     8.1488
     6.3798
     6.9243
     9.9676
     8.1027
     7.8512
     7.6075
     4.8461
     8.3378
     9.1697
     9.0553
    10.1922
     6.1655
    10.0099
    10.5546
     7.7640
     8.5486
     9.0083
     7.0814
     5.4581
    11.2100
     7.1167
    11.8066
    11.4953
     6.7433
     7.2658
     8.6307
     5.0061
     5.7439
     8.5604
    10.4056
     7.7654
     7.3556
     8.4321
     7.8675
     5.7399
     8.1902
     6.2680
     9.7032
     7.8478
     5.3694
     8.5791
     8.1220
     8.9882
    10.4463
     8.7491
     8.4132
    11.0033
     9.3121
    11.8857
     6.0070
     7.0877
     8.7472
     9.1871
     7.5677
     7.8333
     8.5730
     6.9166
     5.7919
     5.4734
     5.8933
     7.4007
     6.8337
     9.3038
     7.3574
     6.8720
    12.0034
     6.9163
     6.3508
     8.5755
     8.5751
     7.0381
    10.1818
     8.8474
     7.4241
    10.0510
     7.0980
     5.5586
     5.7964
     8.7156
     7.2749
     7.7105
     7.8701
     6.0167
     6.2137
     6.3470
     5.7718
     6.1166
     8.7730
     6.6565
     9.0424
     8.0401
     7.6754
    10.6293
     7.3919
     7.5312
     6.9399
     8.2917
     5.7650
     6.2020
    10.1174
     9.2152
     9.4949
     6.3214
     8.8409
     7.1963
     7.3621
     8.0671
     6.2681
     8.0527
     6.4477
     8.4642
     6.8711
     7.5710
     6.6267
     8.3835
     5.5522
     6.7770
    13.2556
     6.7828
     7.6559
     5.0491
     9.4483
     6.5050
     7.0684
     6.2326
     8.0389
     6.3911
     6.5300
     6.9550
     7.0180
     8.8486
     6.0024
     6.2090
     7.2568
     8.2459
     8.5146
    10.4390
     5.5248
     9.4353
     7.7764
     5.4969
    10.6068
     8.0656
     9.0537
    11.0248
     7.5443
    10.1833
     6.0341
     7.9641
     7.9927
     7.7708
     5.3148
     5.8071
     8.1771
     9.1732
     9.8066
     7.3834
     8.2761
     9.0679
    10.2301
     7.5780
     7.8883
     7.2745
     8.5395
     5.5927
     8.6397
     8.1386
     8.1963
     7.4487
     9.5673
     7.6797
     7.6690
     6.1037
     9.6473
     7.4896
     5.8177
     7.6217
     6.0288
     5.7771
     5.9918
     5.1256
     8.4918
    10.8699
     6.5254
     7.6917
     7.2492
     7.9374
     7.9369
     9.5471
     8.0109
     7.9503
     7.9360
     7.3808
     8.3139
     7.6677
    10.4968
     5.4951
    10.2835
     9.3250
     9.4798
     7.1469
     9.5903
     5.8291
     8.9769
     8.5457
     8.1092
     5.6064
     5.9320
     5.3157
     7.7628
     8.5709
     7.2546
     7.7171
     7.1920
     7.1243
     6.7121
     8.1514
     5.2818
     5.8768
     9.3690
     7.8225
     8.2792
     6.4483
     5.3406
     8.9363
     9.8858
     7.0494
     7.2691
     8.9080
     8.6795
     7.4602
     8.8948
     9.5013
     8.3875
     7.2462
     6.2976
     8.6090
     7.5506
     6.6843
     5.7806
     8.9457
     6.2662
    10.6003
     8.7309
     7.1821
     6.4843
     7.3369
     8.7353
     9.9840
     6.2383
     6.7213
     6.0007
     7.5675
     5.8171
     5.7808
     7.5217
     6.9724
     7.9626
     7.8787
    10.3221
     8.5846
     8.5018
     7.3701
     8.1158
     9.4594
     8.6049
     8.3809
     6.1662
     7.3723
     6.8220
     9.8818
     9.7841
     9.1636
     6.1185
     8.5108
     7.5613
     9.3685
     7.7901
     6.6681
     5.8343
     6.6352
     8.4865
     7.0576
     9.8378
     4.4605
     6.7934
     5.9964
     6.1607
     5.1866
     6.4652
     7.7475
     6.0887
     7.1988
     6.9913
     6.4029
     6.2460
     5.6961
     7.6684
     6.2927
     6.2907
     7.6484
     6.0933
     5.4622
     5.1437
     6.0481
     6.6120
     9.6378
     6.7455
     6.1088
     6.2140
     6.4911
     6.6405
     6.0095
     6.9629
     5.2779
     7.5184
     5.1189
     7.3879
     8.1006
     6.2739
     7.6165
     7.8402
     7.0673
     7.1788
     7.9201
     5.8914
     8.9231
     5.9503
     6.8999
     9.2166
     8.5210
     5.9316
     7.5774
     7.0670
     7.0359
     8.6579
     9.0611
     8.2639
     8.2284
     6.8590
     5.5304
     7.5344
     8.8666
    10.0002
     5.7456
    11.0099
     7.0883
     6.5293
     5.9148
     6.3832
     7.5652
    11.8283
     9.8746
     9.5131
     7.2898
     5.5470
     8.2819
     8.1859
     6.4376
    10.9656
     6.4020
     7.6535
     9.4476
     6.6165
     7.5810
    11.0047
     6.5700
     9.9121
     7.7018
     6.2340
     8.3122
     9.6027
     7.8555
     6.1105
     5.9006
     8.0274
     7.2003
     9.2370
     7.8418
     9.8847
     7.1165
     5.6894
     5.4089
     7.1962
     7.2522
     7.5174
     7.3178
     7.4610
     4.8270
     8.7686
     7.0553
     7.3778
     8.2325
     7.5125
     5.2004
     5.8404
     7.5678
     5.2554
    10.3253
     9.8115
     8.4910
     6.3890
     7.9999
     9.0036
    10.4198
     5.9724
     8.0321
     7.7407
     6.1010
     7.3731
     6.8535
    10.3565
     7.1655
     5.9656
     6.7764
     7.0196
     7.0737
    10.2284
     6.7263
     9.7295
     6.5834
     7.8245
     8.0735
     7.3535
     6.2775
     6.1263
     8.1080
     6.0820
     4.8453
     6.6052
     9.2519
     6.3184
     6.6238
     5.6331
     9.7201
     9.0058
     7.6047
    11.4246
     9.1191
     8.6876
     7.8191
     8.2961
     9.9138
     9.1565
     6.1346
     9.8349
     8.9300
     7.1063
     8.7412
     7.9345
    11.1828
     9.5726
     6.8094
     6.0619
     6.4564
     5.7123
     7.1916
     6.2890
     7.2555
     6.7430
     6.1366
     7.4778
     8.1643
     7.1484
     5.6700
     5.9651
     5.5965
     7.8752
     5.2595
    10.3944
     9.8628
     9.5082
     9.8642
     6.1901
     8.2589
     5.4874
     6.4903
     6.7916
     7.5380
     8.8909
     5.5403
     8.0425
     6.4711
     6.1155
     9.5019
     7.2116
     7.3837
    10.1878
     8.0923
     7.5981
     9.1600
     8.6267
     6.0240
     9.4316
     8.5003
     6.6778
     9.2963
     6.5227
     7.7049
     6.9556
     5.8933
     8.2567
     7.7387
     9.8913
     7.4076
    10.9204
     6.2062
    10.3714
     6.8544
     6.3768
    10.0692
     7.0589
     9.3982
     8.5214
     7.5842
     9.4763
     6.6488
     9.0033
     9.1111
     9.3894
     6.5681
     6.0122
     6.7325
     7.8611
    10.4248
     6.7647
     8.7923
     8.0600
     6.9922
     4.9300
     7.1517
     5.7566
     6.1998
     7.8723
     6.9878
     6.0710
     9.2318
     7.7172
     5.1331
     5.4208
     7.3964
     5.7777
     6.9536
     7.8102
     6.6622
     7.6038
     7.5802
     6.4683
     6.6431
     9.5096
     7.2679
    11.2612
     6.2628
     6.9285
     7.4892
     7.8718
     8.2703
     8.0975
     7.1145
     6.3455
     7.4491
     9.2568
     5.9306
     8.6420
     9.8092
     9.0730
     5.7493
     6.7671
     7.0775
     9.2716
     9.3623
     9.1029
     6.0630
     9.4743
    10.5168
     6.4074
     6.8925
     7.8879
     6.2374
     5.3555
     6.0111
     7.1649
     8.7214
     8.1907
     8.3814
     6.0010
     7.0981
     6.6616
     9.9582
     7.1463
     8.4950
     6.0711
     7.1660
     8.4342
     5.9604
     6.1377
     5.5908
     7.9152
     6.0654
     8.1278
     6.2057
     9.2517
     7.0830
     8.5192
     8.1748
     7.7025
     8.7772
     6.4847
     6.5337
     6.8565
     8.6118
     8.7486
     6.5095
     6.7568
     7.0425
     7.6898
     5.9108
     8.4030
     9.9248
     7.2762
     6.7754
     8.6219
     5.4171
     8.0160
    10.6800
     8.1159
     8.8997
     5.3887
     5.6211
     6.0024
     8.2837
     8.0215
    11.0331
    11.1598
     9.3295
     5.4118
     7.6635
    10.0494
     7.2082
     9.3070
     6.8307
     9.3485
     7.8727
     6.4511
     9.1920
     7.3691
     7.8082
     8.1486
     6.0727
     7.3394
     7.5224
     7.8913
     6.5087
     4.9939
     9.5899
     7.9049
     7.1308
     6.6157
     6.1865
     8.4727
     8.1649
     9.8673
    11.5433
     9.4502
     7.1383
     8.3194
     6.2232
     9.6970
     7.3456
     7.1176
     7.4933
     6.4975
     5.6435
     8.6770
     6.7704
     6.3275
    10.2469
     6.7063
    10.2584
     8.5257
     8.8988
     8.4340
     9.1494
     8.3500
     9.2589
     8.9953
     7.0503
     8.0939
     5.7683
     5.0421
     5.8434
     8.5234
     5.5658
     7.3091
     7.4932
     6.7165
     9.2940
     5.3226
     8.2563
     6.4202
     7.1608
     6.5482
     8.3723
     6.2472
     5.9727
     7.3557
     7.1935
     9.0023
     5.8483
     8.4128
     7.7695
     8.6451
     7.3253
     8.5388
    11.6236
     8.8238
     4.9604
     5.8947
     8.2944
     6.6575
     7.9124
     6.2873
     7.2913
     6.2545
     6.2929
     6.9438
     6.4989
     6.3327
     7.3179
     5.8510
     6.4368
     8.1956
     7.8736
     7.9523
    10.1751
     9.1272
     6.4046
     7.7525
     6.6548
     9.7390
     9.1992
     5.1886
     8.7132
     8.1957
     8.9272
     6.4006
     9.6844
     6.0427
     9.4342
     8.9819
     5.2027
     7.8324
     6.9836
     7.0658
     9.8724
     5.6584
     8.2556
     7.6147
     6.2987
     5.3550
     6.8814
     8.5097
     8.4332
     7.6459
     7.3329
     8.9536
     8.5871
     8.6852
     5.3232
     9.4124
     7.9061
     7.7535
     7.3183
     8.9090
     7.6095
     7.6372
     8.4916
     8.7875
     6.0933
     5.7576
     7.4595
     7.6963
     6.6734
     5.1785
     7.8746
     5.6356
     7.4616
     5.7734
     6.8451
     6.9919
     6.5294
     8.5784
     6.7745
     7.0078
     6.6232
     8.7994
     5.9887
     6.7833
     7.6224
     7.6706
     4.8381
     9.2019
     5.7525
     5.3293
     7.8771
     6.8861
     7.3887
     6.2695
    11.0615
     8.4014
     7.3709
    10.5808
     7.7725
     6.9437
     6.6985
     8.1483
     5.9978
     6.4629
     7.0832
    10.5254
    11.1556
    11.4854
     8.4006
     6.5082
     6.7775
     9.7912
     7.2014
     8.5365
     5.5235
     9.1563
     5.6906
     7.7457
     6.4273
     7.0766
     5.1076
     7.4459
     5.8476
     7.0019
     6.6247
     6.5221
    10.9295
     6.1515
     6.8173
    10.3674
     8.2802
     8.4220
     8.7495
     9.0166
     9.3783
     6.7892
     6.1421
     8.6636
     6.5599
     5.4924
     8.7385
     7.9059
     6.7730
     6.7383
     9.8503
     6.7604
     6.1066
     7.8538
     6.6050
     7.2259
     6.5767
     6.2315
     6.9064
     4.6795
     6.0862
     5.2468
     7.0037
     8.7208
     6.2297
     8.8766
     7.7600
     9.0397
     9.4335
    10.1468
     6.7551
    10.5589
     7.1042
     5.3227
     6.0445
     9.7282
     5.8006
     8.2178
     9.4847
    10.0212
     6.0009
     9.9745
     9.2764
     7.3104
    11.1671
     9.5142
    10.6862
     6.5511
     5.6327
     7.7320
     8.0303
     6.0415
     6.9111
     8.6495
     9.8213
     9.5480
     6.5617
     9.2326
     5.1552
    10.8003
    10.2310
     7.7837
    10.8989
     7.8647
    10.3242
    10.5418
     6.2837
     9.6349
    10.3849
     9.8165
     9.8387
     6.2915
     5.5033
     6.1513
     5.4366
     5.5700
     4.8947
     5.0381
     7.2777
     4.9328
     6.0141
     6.5586
     5.8332
     4.9127
     6.3291
     6.7222
     5.6298
     6.8111
     5.3294
     5.1409
     5.7297
     5.5042
     4.7511
     5.3056
     4.7604
     4.9780
     4.8038
     6.6641
     4.6976
     5.7758
     4.7282
     5.3153
     6.2320
     4.8341
     4.8833
     5.1367
     5.2481
     6.7137
     6.0106
     6.5177
     5.2747
     5.6033
     5.4753
     5.8069
     4.7053
     6.6070
     5.7297
     6.0678
     6.1969
     5.8206
     6.8180
     6.7647
     6.1553
     5.4393
     7.0758
     7.3989
     6.0214
     6.9801
     6.5515
     7.8272
     9.6371
     8.9910
     8.1753
     7.1425
     9.3414
     8.8053
     8.3504
     8.6040
     6.8002
     7.1035
     6.6429
     7.7546
     5.0485
     6.1159
     5.6718
     9.1043
     7.2143
     7.5044
     7.1674
     5.8935
     8.5773
     6.6647
     8.0971
     8.3114
     7.1775
     9.3922
     7.5846
     7.6567
     8.6725
     6.5523
     6.8376
     8.4641
     8.5287
     7.4660
     6.7088
     8.2620
     9.2465
     8.9203
     8.2274
     8.0809
     7.7237
     9.6547
     5.9912
     6.9027
     4.5280
     7.5733
     8.9679
     9.9282
    10.1595
     6.3826
     8.8997
     8.6609
     8.2852
     6.4383
     8.7045
     8.6861
    10.1822
     5.0822
     6.6037
     5.3561
     8.3685
     9.1573
     7.7438
    10.3905
     7.2447
     7.8274
     8.5365
     6.1499
     7.9964
     7.7630
     9.1779
     9.5222
     6.9354
     7.7385
     9.4479
     8.2816
     8.5933
     6.2812
     7.6866
     9.5400
     7.6113
     9.1034
     5.4092
     7.4264
     8.0374
     9.6521
     8.7134
     8.7313
    10.5943
     9.4938
     9.2558
     6.0417
     4.8242
     7.7864
     9.2069
     6.8781
     7.3198
     9.0647
     7.6102
     8.3867
     6.5906
     7.8139
     9.4601
     6.1822
     8.3790
     6.2243
     6.3756
     7.7347
     9.4450
     8.9787
     7.5697
     7.9199
     9.1181
     7.5820
    10.6135
    10.3187
    10.4397
    10.3807
    11.7801
     9.8829
    10.4206
    15.0597
    12.0091
    13.6468
    12.1898
    13.4567
    14.8744
     9.5021
     8.9576
     7.1271
    11.4584
     9.1498
     9.1688
     8.2446
    12.8866
    12.5084
    10.5887
    11.0852
    12.4439
    13.3137
    13.2173
    13.8324
    13.1395
    15.5105
    10.8621
    12.7985
    15.4858
    12.0105
    11.6757
    12.3097
    15.1567
    11.8173
    11.4087
     9.0254
    10.2611
    11.5056
    10.8848
     6.9970
    10.7665
    11.0043
    11.8830
    10.4406
     9.2220
     9.8335
    10.4722
     9.8519
    10.4268
     7.4263
     9.5243
    10.7626
     9.7244
    11.4369
    10.2615
    12.6336
    12.2794
    10.0249
    11.9990
     9.8600
    14.5626
    12.8023
    13.4342
    18.5975
    12.2535
    14.2252
    12.7535
    11.5977
    13.9844
    15.4702
    14.1249
    12.5151
    14.5960
    12.8443
    13.1008
    11.9091
    12.7866
    13.2067
     8.7170
    13.8741
    10.6207
    11.2996
    12.1335
    12.6840
    14.4284
    14.7355
    12.7438
    10.9369
    10.7107
    12.4420
    12.4530
    12.0537
    12.9687
    11.2275
     9.9153
    10.9968
    11.4041
    12.5048
    12.1828
    10.3059
     8.4990
    10.8381
     9.0855
     9.0676
     9.4745
    10.6924
    14.3820
    11.6147
    10.9590
     9.7161
    12.9279
    10.0015
    10.7951
    11.6178
     9.4155
    14.1118
    11.3333
    14.3194
    14.7162
    12.9333
    14.9144
    17.7252
    13.8842
    12.6051
    13.8739
    12.6738
    12.4532
    14.0229
    12.9063
    14.8876
    13.3284
    14.9326
    12.7504
    14.1790
    15.7133
    14.9962
    14.2336
     9.7074
    13.9951
     9.1946
    11.1749
    12.0601
     9.3269
     9.1271
     8.5777
     8.4443
     8.2817
    13.2071
    12.0486
     6.9382
    11.0417
    10.2752
    11.5730
    11.1152
    12.7667
    12.6709
     6.7271
    10.9287
     8.1122
    13.8245
    14.9257
    13.0947
    11.0561
    19.1935
    13.6111
    12.3080
    14.0227
    13.3269
    13.6131
    15.9142
    13.5325
    13.7020
    10.2254
    12.8200
    11.9186
    21.9168
    11.0749
    14.2586
    14.6652
    15.3247
    23.3109
    21.1849
    26.9870
    20.8192
    20.1020
    21.7172
    19.5521
    18.5761
    17.7848
    14.2979
    13.9656
    17.6134
    16.5898
    21.9191
    13.5925
    15.8374
    17.3377
    18.5937
    17.8567
    15.6802
    13.4124
    12.0208
    14.1095
    12.8270
    12.6661
    11.9838
    12.9958
    13.9567
    13.0457
    16.7651
    22.1722
    18.2195
    24.6266
    19.7628
    16.5352
    17.6893
    19.5535
    12.7303
    10.7663
    14.3475
    16.3448
    11.9337
    10.1835
    18.8703
    13.7898
    10.3119
    16.3013
    14.8795
    13.3862
     9.1532
    12.2246
    10.4041
     9.5546
    10.4050
    10.7764
    10.3274
     9.8215
     9.1459
    10.2201
    10.8856
    11.1717
    10.3158
    11.1123
     8.6133
     8.0056
     9.8750
    10.5669
    12.0781
    10.1312
     8.7548
    10.2115
     9.1854
    10.7024
    14.6432
     9.1114
     8.4590
     7.6254
     9.5098
    12.3575
    12.7564
    10.3543
    14.0525
    13.5062
    17.3280
    21.8784
    17.5086
    18.7234
    20.1887
    16.4464
    13.7596
    14.5641
    12.4913
    12.8579
    12.9587
    17.8968
    14.8885
    12.2401
    15.7897
    15.9479
    14.5808
    15.3253
    23.0460
    18.8348
    16.4839
    17.4501
    19.0557
    21.1881
    18.5759
    18.4560
    19.8164
    20.1185
    18.7621
    23.4203
    20.6173
    18.0217
    13.9316
    10.8214
     8.2369
    12.1905
    12.6408
    13.0789
    16.8460
    14.2019
    15.2132
    18.8010
    22.2771
    16.5209
    18.9567
    16.5858
    19.5014
    20.4343
    15.4406
    10.5055
    10.7110
    10.5437
     9.7785
    12.1091
    13.8310
     8.2831
    12.6005
    14.0368
    14.6071
    14.7633
    13.0631
    12.5906
    13.3461
    13.2220
    12.3607
    11.9498
    11.8502
    12.6737
    11.5970
    12.6373
    12.8900
    11.9010
    13.4291
    11.5450
    12.1559
     9.9369
    11.7225
    13.8599
    18.7687
    18.4598
    16.7978
    15.1412
    17.1407
    17.0963
    16.2671
    15.9246
    18.1639
    17.8113
    16.2883
    22.5174
    20.1077
    14.0848
    11.6209
    14.3558
    11.1823
    16.5383
    13.3801
    13.9283
    14.2438
    13.2507
    13.0745
    14.7931
    10.8783
    13.9722
    12.4474
    12.7620
    15.9713
    16.1409
    17.1215
    17.6504
    15.4677
    13.9134
    13.6591
    13.9356
    16.8530
     8.3400
    11.9332
    12.2844
    12.3408
    14.9965
    18.4776
    20.7409
    16.8966
    15.0600
    12.6323
    11.4366
    10.7863
    10.2969
     6.2377
    14.2971
    17.2088
    17.7396
    20.5256
    14.7249
    15.8749
    17.1024
    16.1105
    16.9432
    19.5045
    15.6995
    13.2990
    14.5236
    11.6844
    14.1966
    12.0898
    17.9147
    17.6994
    15.1849
    19.2959
    17.6543
    12.3363
    16.8374
    14.1639
    17.8102
    15.3439
    17.4082
    14.8904
    15.6348
    17.7863
    13.0417
    12.5235
    13.2581
    14.6602
    12.4167
    13.8234
    14.1817
    14.8892
    16.2812
    16.1416
    13.5241
    14.5453
    16.1248
    13.3771
    13.1377
    14.3641
    14.5808
    19.0965
    12.8253
    13.6160
    14.4755
    13.4091
    13.7865
    14.3525
    12.6646
    13.1029
    17.1793
    10.7061
    12.2325
    12.6178
    11.0319
    10.9131
    10.6196
    14.0440
    11.3934
    13.2373
    12.0747
    10.4939
    10.1067
    10.6870
    13.1731
    12.5039
    15.0636
    15.8918
    25.0856
    22.5214
    18.2174
    12.5591
    14.0347
    15.3242
    14.1744
    15.5236
     9.7221
    13.7649
    13.2903
    12.6632
    12.8449
    11.5928
    12.1026
    13.1649
    12.2946
    12.5708
    13.3894
    10.6142
    14.0710
    12.6388
    18.3290
    17.9536
    16.0757
    19.5952
    20.1605
    17.7748
    19.7559
    21.2607
    19.0596
    18.4820
    20.5050
    13.4671
    14.3590
    12.2645
    14.6054
    12.5674
    13.9511
    14.5083
    15.9011
    11.1126
    12.0934
    14.7418
    12.7344
    13.7337
    11.9980
    12.4024
    12.7309
    11.7077
    12.8580
    12.4077
    15.7499
    11.9478
    12.1857
     8.6679
    11.3438
    11.6142
    12.1900
     8.7172
    13.8766
    12.1259
    15.2268
    14.1839
    13.2770
    12.5936
    15.1032
    13.1320
    10.2172
    15.1713
    13.5071
    12.1628
    15.5465
    17.2771
    17.4767
    18.8676
    11.5847
    14.1917
    13.1115
     8.9948
    11.2259
     8.5904
    13.9685
    10.9848
     8.8887
    14.1250
    13.7566
    10.2941
    11.3592
    13.5232
    13.6593
    13.8139
    13.6294
    14.9723
    14.6317
    15.8108
    15.5713
    13.0143
    12.4470
    11.0840
    13.4522
    14.1759
    13.1178
    12.9743
    15.7060
    12.0999
    13.7870
    13.4718
    13.4864
    16.0317
    14.9242
    14.6429
    11.6507
    12.2749
    10.5201
    10.9477
    12.7962
    11.4354
    11.7123
     9.2726
    13.1229
    12.0343
    15.0406
    17.7783
    15.0675
    15.2199
    20.3689
    14.4794
    15.6950
    11.6881
    13.3763
    12.7195
    12.6224
    12.8613
    13.9379
    13.0420
    14.0287
    13.0352
    12.8138
    17.3166
    17.2936
    16.8485
    19.4747
    22.5467
    20.8154
    21.9722
    18.3146
    20.3612
    20.1314
    20.2589
    19.2883
    17.1670
    23.0559
    18.9548
    22.0227
    21.4357
    23.4167
    20.9341
    24.2018
    22.4818
    26.2232
    22.2992
    22.9859
    26.0731
    28.3063
    25.4768
    23.3911
    25.7261
    28.6714
    28.5363
    26.0859
    22.7322
    22.6162
    16.6492
    21.2148
    19.3920
    24.9372
    17.2500
    15.4962
    17.1410
    19.5925
    18.3109
    16.4460
    16.9699
    14.1548
    19.5831
    15.4322
    19.5079
    15.8981
    19.9247
    17.9585
    21.7982
    20.6380
    21.4518
    17.6598
    22.6059
    23.8365
    17.9490
    21.7307
    22.2952
    22.0704
    16.1097
    20.2143
    25.8212
    25.3998
    26.0515
    20.3031
    16.1425
    18.1350
    20.5326
    21.7627
    22.1202
    17.6374
    21.1156
    20.6621
    21.5632
    17.0155
    15.5846
    15.1918
    17.0596
    12.5592
    16.6568
    20.9319
    13.3648
    13.1657
    17.5727
    12.4518
    15.0289
    12.9954
    18.8305
    20.8467
    19.7511
    22.2884
    20.8027
    20.5256
    18.8783
    13.1752
    16.2023
    14.9150
    13.8040
    12.0875
    20.2009
    13.4158
    14.5143
    15.0327
    13.7205
    15.2569
    17.1732
    17.1728
    18.0493
    20.5281
    21.4920
    18.2438
    12.0964
    12.9702
    15.7104
    19.3778
    15.0997
    12.9545
    11.9911
    13.5276
    10.1370
    13.0272
    14.6311
    17.9980
    16.7516
    11.6769
    12.0750
    17.3628
    11.0122
    13.5915
    13.8104
    12.0574
    15.4058
    10.4596
    14.2724
    11.4088
    10.8673
    11.7086
    12.1069
    13.7616
    16.5677
    10.2588
    18.6565
    13.3199
    13.7271
    19.1604
    18.5478
    20.7645
    15.9150
    18.9819
    21.8840
    19.1239
    16.9148
    16.2669
    11.8334
    22.3986
    23.3375
    20.7672
    22.5548
    22.5218
    26.8138
    20.2544
    20.4287
    23.5403
    14.7679
    12.7440
    14.6897
    13.8857
    16.3556
    22.6054
    18.1200
    16.6065
    20.4152
    17.5093
    20.6523
    15.7652
    15.7365
    19.4919
    14.7894
    14.2111
    11.6311
    12.0728
    13.6893
    13.7731
    16.2117
    16.6709
    18.6030
    14.6519
    13.9629
    17.7839
    14.6767
    13.4422
    13.1808
    14.0498
    14.8257
    17.5459
    16.3392
    15.6515
    17.3647
    15.1587
    15.2953
    17.9741
    18.8190
    19.1386
    20.4321
    14.6981
    18.1501
    18.5009
    18.0540
    19.0177
    16.0978
    14.0601
    16.9941
    13.4902
    16.0615
    15.1780
    15.1341
    15.9027
    15.4314
    19.6316
    19.6783
    16.1381
    18.1698
    23.8389
    21.1005
    20.6426
    20.2316
    23.8028
    23.7918
    21.7561
    20.6911
    17.0759
    13.3772
    14.3124
    12.0738
    13.0062
    12.0937
    11.0538
    11.9434
    12.0843
    12.2492
    13.4940
    10.4706
    10.9391
     8.4376
    10.4421
     9.0028
    10.9799
     9.2485
     8.1142
     9.6328
     9.9777
    11.3668
    11.7084
     8.2360
    10.6667
     9.7055
    10.8368
    11.2581
     9.3604
    12.6656
     9.4928
    10.4513
     8.9568
    10.3582
     8.8049
    12.0762
     8.6913
     8.2738
     9.4098
     9.5329
     9.6029
     7.0264
     9.3980
     8.8669
     7.8603
     7.8576
     7.8715
     8.9513
     5.1539
     7.8533
     7.2268
     9.7200
     8.0916
     9.3088
     8.5596
     8.4880
     9.8436
    11.6114
    11.2183
    11.0978
    10.9671
    11.0434
    11.9332
    10.0871
    11.1343
    10.4469
     8.4471
     7.7905
     7.6831
     5.7650
     5.0369
     5.0635
     9.0106
     8.1632
     8.0471
     6.6496
     6.0240
     8.6689
     8.2918
     7.7196
     6.0010
     5.7955
     6.4348
     9.1079
     7.3626
     9.5893
     5.9489
     7.2224
     6.7500
     6.8854
     9.2617
     4.8658
     6.2843
     6.8092
     8.0801
     5.2019
     9.9844
     8.0318
     6.8497
     4.7945
     6.1569
     5.3385
     6.7124
     6.3357
     4.5269
     5.4754
     4.7971
    10.7889
     6.1836
     6.4495
    10.1530
     7.3312
     7.7126
     6.5914
     7.7423
     8.0183
    11.4824
     5.1719
     6.3515
     7.5944
     6.4547
     8.0292
     6.4870
     6.8393
     6.8140
     7.2779
    10.7148
    10.7517
     9.0512
     8.4740
     7.5999
     8.3333
     6.4426
     6.5108
     6.5033
     4.9392
     5.5188
     7.4939
     5.7703
     8.4827
     5.7884
     8.0124
     6.4786
     6.0289
     8.4255
     6.1289
     6.1928
     5.4335
     9.0010
     8.1787
     4.7149
     6.5190
     6.8717
     6.2275
     5.8219
     6.0972
     6.2389
     5.3301
     7.7392
     6.6080
     6.2111
     7.1426
     5.0042
     6.6836
     4.9559
     5.6684
     5.3647
     6.2044
     5.7339
     5.2987
     5.3476
     7.6928
     6.2666
     9.1656
     8.7031
     5.0758
     4.7761
     5.8433
     5.1071
     5.9254
     7.2750
     6.4962
     5.3333
     8.2686
     5.3434
     5.9198
     5.6284
     6.8982
     6.9812
     6.2482
     9.1370
     7.7067
     7.2460
     7.1207
     9.6384
     9.3430
    11.2027
    10.5873
     5.4622
     5.6769
     6.8143
     6.2398
     8.3663
     9.1925
     8.6924
    12.2800
     8.1738
     7.6744
     9.3792
     7.3670
     6.1244
     6.9667
     5.4591
     6.3156
    10.9488
     6.1308
     5.5788
     5.0693
     5.6065
     5.5979
     5.5214
     5.6535
     8.8247
     6.8740
     4.8474
     8.1203
     8.0313
     5.9563
     5.1899
     8.9658
     4.9665
     6.8276
     7.1943
    10.2047
     4.9851
     9.9302
     6.5426
     6.6691
     8.8557
     6.6896
     4.6216
     6.5501
     8.9665
     6.0023
     5.7333
     5.5258
     7.5052
     4.5231
     6.5474
     4.0269
     6.1473
     5.2796
     5.6131
     7.2270
     9.3218
     6.2191
     6.6940
     6.3428
     5.4631
     6.7582
     9.6249
     9.3207
     6.7400
     7.6173
     7.4533
    10.7318
    10.7355
     9.7719
     6.8280
     5.2781
     9.8530
     8.2375
    11.2769
     9.8892
     8.5871
    10.1814
     5.5584
     6.2039
     9.2802
     5.8046
     8.0230
    10.3279
     5.6245
     8.6231
     9.8524
    10.1906
     9.0240
     7.4145
     6.3448
     5.8644
     6.3850
     8.3805
     8.9927
     8.5273
    11.2772
    12.1288
     8.3781
     9.3832
     8.2423
     8.8864
     7.8368
     6.3073
     8.4404
     9.3094
    10.8883
     8.6951
     4.8308
     7.1403
    10.2868
     6.0995
     7.7618
     7.6702
     7.2139
     8.0356
     5.8294
     6.3295
     5.6686
     6.5137
     7.8768
     6.3903
     7.1550
     7.0146
     9.8340
    10.2465
     6.5463
     7.1564
     8.1277
     7.5465
     9.9303
     6.8783
     6.3861
    10.5477
    10.8908
     7.6994
    10.2160
     7.6339
     9.6725
     5.1076
     8.3827
     6.3776
     9.1210
    10.2139
     8.0789
    11.9155
    12.7013
    13.4424
    14.7864
    12.4272
    11.6025
    14.0406
     9.1803
    10.6084
    10.0582
    11.6861
     7.6011
     8.0447
     6.1622
     7.7025
     6.2128
     4.9055
     8.1528
     6.5304
     8.2864
     4.8627
     6.8746
     7.4847
     5.4333
     4.9737
     6.9504
     7.8467
     4.8446
     4.9210
     5.4720
     5.5613
     6.7365
     6.5453
     9.6453
     5.8038
     6.6411
     6.6228
     5.6751
     5.9288
     5.9699
     8.9307
     7.8207
     5.8211
     5.4386
     7.5161
     6.3319
     8.0260
    10.1409
     5.0827
     6.5970
     7.8226
     5.6824
     6.0488
     5.4613
     6.7781
     7.0825
     8.6417
     7.1842
     6.0606
     4.9892
     5.8939
     6.2805
     5.3897
     7.2585
     7.9857
     7.9496
     5.5960
     5.9119
     9.0499
     9.5312
     7.6336
     6.8634
     5.0817
     5.4191
     5.2443
     5.4308
    10.6526
     4.8163
     9.8266
     5.3258
     8.3128
     5.2679
     6.8329
     5.6391
     6.9193
     9.4703
     8.9432
     6.7909
    10.1006
     7.4527
     7.8472
    10.5467
     5.8242
     5.7937
     5.1278
     5.5959
     8.3940
     7.5925
     5.9429
     6.2055
     8.5170
     6.5903
     5.4895
     4.7918
     5.2467
     8.5693
     7.1769
     5.7761
     6.8213
     6.5217
     5.2991
     8.3755
     6.6933
    13.1038
     7.1428
     9.4879
     7.0694
    10.7026
     8.0913
     5.8656
     8.7706
    10.2398
     9.5017
     6.1023
     5.5869
     9.2132
     7.8524
     7.9036
     8.5058
     6.3228
     7.7343
     5.5140
     6.8633
     6.9463
     5.3267
     5.9486
     5.8415
     7.0310
     5.7952
     7.4416
     7.3120
     6.6553
     6.3278
     6.2015
     8.3055
     5.6428
     6.8937
     6.1586
     8.3813
     7.9990
     5.7564
     6.4012
     8.9713
     6.4911
     5.6207
     6.6407
     5.9753
     4.2822
     6.1918
     6.0491
     8.9491
     4.1757
     5.3128
     6.9927
     7.8446
     8.6806
     7.4791
     6.3204
     6.3524
     6.2362
     6.2171
     5.2673
     5.6552
     5.5868
     5.3654
     6.3213
     6.4985
     6.2805
     5.6319
     9.8048
     7.0976
     8.0774
     7.2794
     6.8051
     7.4034
     5.6644
     7.2325
     7.1474
     6.2181
     7.9084
     7.5203
     6.4199
     6.1079
     9.5684
     7.6492
     5.3095
     5.5903
     5.3543
     7.5136
     5.2617
     5.5381
     7.1268
     5.3553
     8.0055
     5.6677
     5.9847
     5.7844
     6.5306
     5.7705
     4.7926
     6.0330
     5.7820
     6.4566
     6.4350
     4.4449
     5.2132
     6.3035
     6.0850
     5.1032
     5.3972
     9.2037
     6.1613
     7.7972
     9.1068
     9.5361
     5.8964
     5.0097
     7.3645
     8.0121
     6.9619
     5.9783
     7.7539
     6.7822
     5.4574
     6.1298
     4.7442
     6.9735
     5.8209
     5.6245
     5.9500
     4.5315
     5.6200
     4.9165
     9.5025
     5.9651
     6.3420
     4.5907
     6.4538
     6.1180
     4.6150
     4.8823
     4.9954
     5.0795
     9.0532
     5.0891
     6.9398
     6.9081
     4.7444
     6.3024
     5.3348
     4.5119
     7.9577
     6.8468
     6.2886
     6.8271
     7.6051
     5.3682
     5.4351
     7.1748
     7.4521
     8.4034
     5.0588
     5.5127
     4.8059
     7.9926
     7.8702
     7.4050
     6.0473
     7.8819
     7.4436
     9.2573
     9.4007
     8.4779
     9.1642
     8.6701
     8.4030
     6.4034
     5.5646
     4.9293
     5.2471
     6.3040
     6.0984
     6.5336
     5.1362
     6.3727
     7.7020
     5.0638
     6.3616
     7.0107
     5.7027
     6.5006
     5.5287
     7.0449
     6.8967
     7.2975
     8.8579
     5.4880
     5.6197
     4.9178
     6.8350
     5.6942
     5.1038
     5.4231
     5.1172
     5.8285
     5.8461
     7.1947
     5.2322
     7.2574
     5.5037
     5.1771
     7.3767
     8.0044
     8.0187
     6.6629
     6.4534
     8.2399
     5.1272
     4.8253
     5.7098
     5.9038
     8.2161
     9.6391
     8.9463
     5.2920
     5.4434
     6.8058
     5.6372
     5.8855
     7.1670
     7.3466
     5.7753
     6.7612
     8.1445
     7.6952
     6.2118
     7.2199
     6.6623
     5.6454
     5.9104
     5.4021
     6.8986
    10.2633
     5.2001
     8.9708
     6.1231
     7.7489
     4.6671
     6.8724
     9.0807
     4.7962
     5.1796
     7.9173
     8.6294
     5.9735
     5.1976
     8.0314
     5.1354
     5.8483
     6.0488
     4.4739
     7.0565
     6.6497
     6.2716
     5.7285
     5.1987
     7.6468
     7.1775
     7.2391
     5.1904
     6.4083
     6.7003
     5.6648
     9.2053
     5.8169
     9.5919
     6.8984
     5.4016
     5.1010
     7.0922
     5.4153
     6.9129
     5.9770
     8.2659
     6.3434
     7.0926
     8.1416
     8.6374
     5.2794
     5.6487
     6.4114
     6.1403
     5.0782
     8.0608
     7.9989
     6.9495
     5.4715
     5.3216
     6.8045
     6.3209
     6.6188
     8.0489
     5.0940
     4.8126
     6.7250
     5.2163
     7.7039
     8.1096
     5.6892
     5.5226
     6.6896
     6.7782
     5.4252
     6.1783
     4.2708
     4.6906
     5.9071
     5.3166
     6.2758
     6.4593
     5.0298
     7.8992
     5.1244
     7.2003
     5.8196
     7.3556
     4.9799
    10.7246
    10.0213
     8.3848
     8.9505
     6.5520
     6.2379
     5.3718
     7.8043
     6.7604
     8.8924
     5.5485
     5.6055
     6.8389
     5.6076
     5.2675
     6.1170
     6.2783
     6.2199
     8.4826
     4.6756
     5.7070
     5.6392
     8.8116
     8.6943
     8.7167
     6.6717
     6.4812
     6.1477
     8.4179
     6.8957
     6.4426
     5.9196
     6.7384
     6.7145
     7.0383
     5.6532
     6.1689
    10.1013
     7.7990
     6.3797
     5.4918
     7.9570
     9.9202
     5.1474
     8.2834
     6.7825
     8.7903
     7.2254
     6.6650
     6.8923
     8.4260
     8.0786
     5.8952
     7.3610
     8.4795
     7.1157
     8.1688
     5.6969
    10.7582
     6.3522
     4.9837
     5.4573
     5.6829
     6.6979
     5.4656
     4.9500
     5.1498
     9.5334
     5.8408
     5.0221
     6.4410
     6.6733
     6.6534
     5.7608
     6.6907
     8.7137
     6.8994
     9.2985
     7.2353
     5.7776
     8.0937
     6.0980
     7.1919
     6.4159
     6.0882
     9.2511
     9.1859
     6.9012
     9.6490
     9.9149
    10.0670
     6.0396
     6.8015
     7.5696
    10.5763
     9.9241
    10.5979
     9.4010
     8.5595
    10.3221
     5.7903
     6.3127
     7.0823
     4.9856
     5.1428
     9.2560
     5.4477
     9.2562
     6.5957
     7.2946
     5.5986
     9.9870
     6.8766
     6.2986
     8.0335
    12.9155
     6.9314
     6.7199
     6.7417
     5.3159
     7.8551
     8.7893
     6.1077
     5.3559
     5.6742
     9.0838
     8.3379
     8.4935
     6.0798
     8.4054
     8.4623
     5.2684
     7.3327
     4.6988
     6.5360
     5.5199
     5.8966
     5.0585
     8.5226
     5.6727
     5.0092
     6.1871
     5.4329
     6.4841
     4.8838
     8.5521
     7.1880
     8.6449
     5.2153
     7.1202
     6.6605
     4.9076
     5.5208
     4.7775
     6.3246
     7.4612
     7.0119
     6.1756
     7.9657
     9.8988
     5.5185
     6.4664
     6.4581
     7.9002
     6.7119
     6.6662
     6.7719
     5.5187
     5.8377
     4.9337
     6.2515
     7.4404
     5.6875
     6.2650
     4.6328
     5.1598
     5.2355
     8.0454
    11.1032
     5.7833
     6.7306
     6.3003
     5.6011
     7.2200
     6.7600
     9.4306
     6.2443
     9.3953
     5.4536
     5.2905
     7.0994
     6.8353
     5.4979
     7.2709
     8.3297
     6.1579
     6.5961
     4.7061
     7.3895
     6.4618
     8.7455
     5.0173
     7.0014
     5.9426
     5.9525
     6.9930
