# Supplementary material for: Mechanistic models of asymmetric hand-over-hand translocation and nucleosome navigation by CMG helicase
Source: Nat Commun. 2025 Nov 21;16:10304. doi: 10.1038/s41467-025-65232-x (PMC12639105; doi:10.1038/s41467-025-65232-x)
Supplement: Supplementary file 18 — Source data [file 41467_2025_65232_MOESM18_ESM.zip › SourceData/SourceData/Fig3G/polyAT/mindist_lagging_and_loop_traj017.dat]

# Distance
    23.8310
    25.2535
    22.8852
    21.9161
    22.3999
    25.3096
    27.3797
    25.7512
    24.4694
    22.5176
    25.1523
    26.5428
    23.5512
    27.0594
    25.2563
    26.8746
    26.7140
    27.3525
    30.6477
    25.4202
    21.9571
    27.3697
    27.9344
    24.2338
    25.0649
    24.7905
    30.0088
    29.7268
    26.2062
    25.4720
    28.2204
    27.8539
    28.6322
    28.2450
    26.7741
    26.0402
    28.3162
    28.1994
    35.1828
    27.8642
    25.3976
    26.6808
    23.4386
    26.1417
    27.0743
    29.8712
    27.5765
    25.2288
    28.1722
    26.2810
    27.5910
    24.5489
    24.9155
    27.7425
    27.0121
    23.3478
    26.7411
    25.7566
    29.2001
    29.2524
    27.1146
    29.5251
    28.4464
    28.9168
    28.3825
    27.2502
    29.8549
    27.5366
    26.8010
    24.3967
    26.1177
    25.6225
    25.4969
    28.1527
    27.2365
    24.9068
    22.9280
    28.5442
    25.0623
    26.2167
    25.9836
    27.2656
    24.8226
    25.3783
    25.6324
    27.7965
    27.1285
    28.3217
    26.2416
    27.9026
    28.3017
    27.2500
    28.2843
    26.2505
    28.8054
    30.3406
    27.0673
    28.5541
    30.0054
    26.6577
    27.4222
    26.5961
    27.5111
    25.5372
    29.6849
    25.4086
    29.3432
    25.8444
    25.0413
    28.0551
    26.4840
    27.5176
    23.8879
    23.5529
    25.7951
    25.2923
    25.5982
    25.3016
    25.8561
    26.2366
    24.7646
    24.0822
    25.3471
    29.4218
    25.5585
    25.9095
    29.2009
    27.5918
    30.4141
    30.0568
    33.3882
    27.9977
    30.3684
    30.3646
    32.6508
    41.0095
    38.2459
    35.3086
    33.5500
    35.2735
    33.4803
    33.3870
    27.3480
    28.4949
    28.8803
    32.0035
    26.7384
    28.5891
    27.5209
    28.2687
    28.7760
    26.7483
    23.9705
    26.2894
    25.3992
    25.7394
    25.0759
    28.5270
    24.2702
    26.6274
    26.3372
    27.8001
    25.9682
    25.3781
    25.1228
    26.6748
    25.8450
    26.9432
    26.5095
    25.3070
    25.8785
    28.2220
    24.9874
    25.3915
    23.6082
    27.5034
    27.1632
    27.1620
    26.2236
    26.2186
    26.2051
    27.1961
    28.1261
    24.7089
    28.7245
    28.1934
    27.8424
    25.8578
    27.1269
    28.3646
    27.1820
    26.5265
    25.6395
    26.1520
    29.9909
    25.8095
    25.3739
    27.8567
    26.2396
    24.5390
    24.7063
    25.0397
    24.5712
    25.2064
    26.1595
    24.7265
    25.1169
    23.3263
    25.5024
    24.3112
    25.9733
    26.0141
    29.7362
    24.4988
    25.2891
    26.3470
    25.8861
    27.6020
    25.6019
    28.5787
    27.0137
    27.0720
    27.1575
    27.1345
    25.5079
    27.5684
    27.1834
    30.6744
    33.9614
    29.7833
    28.8402
    29.1243
    28.6448
    27.3322
    29.0955
    28.2458
    26.8122
    24.9844
    27.1644
    26.1363
    25.2384
    25.2750
    26.7761
    27.7665
    26.9031
    26.7948
    25.6764
    26.1180
    27.7866
    25.0772
    25.2934
    28.5802
    31.2580
    29.3712
    29.2351
    26.2891
    27.6495
    29.9286
    29.8842
    27.7035
    27.3717
    27.0703
    28.3070
    27.8180
    29.0354
    26.9209
    26.2874
    26.7226
    27.7596
    30.0387
    24.7535
    28.6110
    27.8016
    25.3396
    27.8050
    28.3121
    24.5030
    27.0816
    26.7922
    24.7587
    27.0964
    25.6012
    24.5642
    23.0243
    24.4740
    26.7559
    27.0492
    26.4540
    24.5399
    26.6332
    26.5850
    24.5240
    28.6021
    25.1739
    22.3632
    24.2676
    22.8692
    24.8762
    25.6577
    27.1453
    27.8749
    25.1398
    28.1683
    27.1215
    29.0961
    28.9987
    28.5658
    31.3457
    29.2316
    29.9824
    28.1514
    29.1908
    32.2530
    30.6171
    32.1403
    35.4516
    33.0924
    30.6692
    30.1801
    32.1886
    31.4681
    29.9466
    29.7526
    30.3079
    29.9364
    25.7970
    26.1034
    25.8690
    25.3453
    26.3599
    26.0091
    29.1136
    30.3812
    30.6853
    31.0020
    26.1127
    25.2867
    31.8842
    30.6033
    27.6473
    28.6206
    29.3873
    28.1354
    30.7659
    29.6769
    32.7064
    27.9436
    26.3059
    29.0139
    25.9247
    26.0873
    26.6081
    26.5625
    28.8650
    25.9653
    26.3533
    25.3643
    23.3125
    23.6563
    25.4121
    25.0479
    29.0233
    27.3618
    28.1169
    26.3522
    26.0962
    29.2110
    29.4834
    26.2841
    26.0226
    27.3908
    27.1236
    24.5821
    26.5179
    26.3727
    27.3005
    26.6053
    25.1427
    25.2302
    26.6633
    23.6692
    27.6167
    26.7732
    29.0423
    28.6477
    28.4950
    30.4993
    27.3924
    29.9593
    28.5121
    28.3164
    29.6588
    27.5313
    31.3973
    29.1039
    28.8206
    29.2879
    29.7698
    27.2491
    26.7801
    28.7163
    29.3459
    26.1959
    27.7758
    25.0994
    26.9873
    28.0613
    28.3702
    26.1135
    28.3174
    29.3503
    25.0812
    26.4742
    27.6581
    26.6574
    25.8530
    25.4539
    24.4290
    26.7365
    25.9758
    26.1321
    26.6448
    25.8864
    29.2344
    27.8772
    27.1601
    29.4361
    30.6792
    27.5072
    26.0248
    27.9235
    30.3228
    29.7312
    24.8029
    30.5510
    30.1285
    25.8695
    28.8906
    28.1198
    29.2773
    28.8497
    28.8441
    27.8693
    26.4535
    24.2155
    26.3276
    27.9496
    32.3685
    30.4574
    27.3132
    30.1375
    28.8234
    28.9191
    29.5092
    33.3658
    27.7867
    29.1590
    25.4114
    27.2700
    28.3042
    24.6844
    26.5336
    27.2939
    24.7104
    26.8172
    24.4081
    25.9037
    26.7207
    26.6460
    27.2585
    27.4885
    28.9361
    31.9144
    30.6317
    30.6585
    29.7948
    29.2839
    23.8286
    26.2891
    28.6129
    27.8640
    32.0896
    27.5650
    28.8511
    25.2671
    23.9292
    28.9458
    27.1322
    24.3508
    24.8824
    25.1008
    24.8395
    22.7272
    21.4233
    23.5296
    24.4241
    25.8235
    25.0416
    27.0601
    28.5649
    28.2312
    27.0426
    27.8604
    27.4703
    29.1759
    25.7333
    29.6070
    28.3948
    33.7479
    28.6667
    26.3679
    32.1743
    31.7517
    28.1267
    27.7086
    27.8766
    30.8869
    29.8995
    26.5648
    26.3518
    26.3794
    27.0742
    27.1737
    27.3898
    20.8274
    24.2776
    26.4683
    25.9367
    30.6906
    30.4304
    31.0048
    29.3720
    30.1218
    28.1232
    23.6036
    26.0150
    24.5586
    26.2577
    29.2280
    33.2483
    29.3158
    27.2612
    30.1895
    29.5549
    29.1412
    27.1929
    29.1274
    28.2855
    30.8144
    30.7054
    27.6928
    31.6320
    25.7298
    28.1907
    25.7977
    27.6208
    24.7600
    28.2835
    28.6486
    27.2337
    25.5820
    25.4851
    27.6243
    27.1047
    27.0666
    25.5070
    29.1580
    28.3622
    27.9721
    29.9029
    28.5642
    31.0011
    32.8342
    26.9423
    26.2904
    30.2842
    35.4474
    25.1975
    24.4737
    22.2114
    26.4317
    23.7483
    24.1488
    23.3407
    25.9714
    25.0360
    29.4471
    27.4660
    27.0215
    28.2906
    31.4480
    28.9526
    21.2187
    20.5870
    25.8801
    24.5541
    28.1303
    28.1760
    25.9253
    22.9213
    27.1758
    27.1388
    23.2061
    24.7344
    24.9257
    26.5021
    21.8437
    26.7711
    24.8502
    24.7610
    22.2986
    20.7999
    24.6602
    24.5660
    24.6913
    26.3789
    25.6606
    22.8328
    26.5279
    24.5341
    23.9178
    24.1326
    26.6219
    27.2126
    29.9316
    33.4030
    29.9715
    28.8651
    27.8333
    23.7675
    23.0407
    27.8248
    29.5615
    26.5133
    27.8038
    29.7276
    28.0266
    32.0408
    25.6133
    28.4345
    30.0018
    29.0675
    27.1179
    29.0926
    27.4167
    23.0656
    25.4668
    24.2882
    22.5802
    24.9127
    27.0784
    24.8436
    22.6786
    28.2400
    26.7660
    26.1243
    28.0636
    24.4604
    23.8900
    26.7622
    26.7934
    28.9083
    25.8049
    24.6949
    26.6588
    25.0591
    27.5400
    29.1878
    25.4084
    24.3753
    23.7791
    24.6547
    27.0914
    24.0093
    26.1309
    24.9607
    27.6784
    27.4322
    27.6287
    25.2561
    27.5606
    28.3463
    25.5804
    27.7463
    28.2370
    30.8293
    27.4900
    26.1220
    22.3361
    22.3246
    25.0254
    24.5989
    24.0382
    25.7292
    26.4918
    28.2005
    29.2534
    26.9180
    27.8385
    32.2886
    25.1944
    26.5397
    26.6275
    25.5484
    28.3027
    25.2051
    26.5047
    25.0070
    25.1318
    27.0877
    24.6875
    29.4522
    31.7420
    24.9068
    27.3447
    26.6890
    28.9720
    25.3604
    28.4105
    28.8865
    26.4068
    25.1529
    23.9469
    25.2628
    25.4719
    25.2320
    25.3643
    25.2407
    25.8843
    22.7705
    27.4907
    24.4261
    26.0686
    26.5881
    24.7115
    26.5280
    25.6231
    24.3582
    24.1640
    27.4789
    25.0689
    26.4354
    29.6957
    29.7600
    26.9553
    26.3782
    28.0314
    25.9980
    26.0009
    27.6546
    26.6440
    26.9010
    26.6759
    26.1533
    26.5474
    25.5841
    24.4958
    25.6904
    27.2595
    25.5913
    27.0282
    24.4140
    24.6820
    25.8112
    23.9778
    25.1215
    25.5432
    25.5549
    24.1248
    29.5418
    23.8279
    23.3056
    24.1071
    26.0988
    22.2103
    23.6298
    26.1304
    26.0103
    23.5915
    24.6880
    25.1962
    25.6788
    25.0629
    28.6392
    26.6500
    23.3642
    24.3339
    24.8211
    25.4746
    22.4398
    24.7432
    25.3497
    26.7848
    24.4942
    26.3248
    26.3952
    24.3159
    24.0357
    24.1987
    25.8159
    25.8032
    22.6692
    22.2879
    28.3638
    28.3701
    27.5598
    28.4127
    24.0714
    26.3978
    26.9934
    30.2150
    29.9036
    29.5694
    25.6245
    23.1080
    29.9197
    27.4781
    27.6969
    29.3677
    27.2017
    29.6939
    29.8071
    27.8882
    25.9958
    25.7303
    26.0184
    28.0316
    27.8439
    27.7100
    28.8737
    27.5375
    26.0141
    27.2701
    25.6349
    26.7000
    26.2754
    27.9212
    27.2551
    24.5557
    23.8927
    25.5103
    26.1533
    24.8584
    24.9564
    24.5049
    27.7549
    26.1566
    25.9700
    28.6096
    26.6763
    24.2577
    24.2299
    23.6218
    25.3168
    24.9330
    24.6599
    26.4345
    28.2218
    25.6500
    24.3648
    26.8979
    26.8657
    26.5098
    24.2746
    30.2342
    26.0318
    26.2969
    23.5644
    26.3771
    25.4820
    24.1737
    24.5814
    26.1016
    27.7853
    29.4241
    26.1216
    27.1693
    28.1158
    26.8647
    28.7935
    28.7035
    25.8041
    26.5951
    27.2200
    30.8295
    30.0997
    27.1511
    27.0944
    26.6665
    25.7711
    25.6139
    25.4993
    27.3165
    26.7576
    26.0515
    24.9648
    26.4934
    27.1743
    30.8388
    26.7238
    28.1535
    26.6952
    26.3369
    27.3854
    28.8619
    26.5523
    27.1952
    24.0097
    28.9975
    25.2985
    29.3352
    26.5952
    26.9103
    23.2359
    28.0538
    25.9597
    26.2785
    25.9194
    25.5183
    24.7500
    24.9318
    26.0020
    27.4016
    28.4217
    28.4859
    25.5602
    26.0032
    23.9400
    25.1763
    24.4166
    28.2143
    30.1669
    26.7860
    26.5285
    26.2319
    26.4833
    25.8985
    23.6244
    26.4914
    27.3885
    23.7755
    25.5390
    26.9457
    28.5032
    25.1919
    26.0606
    25.8832
    27.1236
    24.9817
    25.7542
    25.0650
    26.6643
    26.1742
    24.1350
    25.0133
    27.6221
    26.3558
    27.1215
    28.1228
    25.2667
    25.4181
    25.2991
    28.4584
    24.1572
    26.0958
    24.8855
    26.5644
    28.7222
    24.4671
    26.8583
    25.6804
    21.5252
    25.1802
    26.9948
    26.7869
    27.5492
    28.5746
    28.5761
    28.8376
    28.7367
    26.2388
    25.6786
    26.5495
    23.0134
    25.9216
    23.4000
    26.6373
    26.1271
    28.9852
    25.6264
    23.6646
    27.2048
    25.1058
    25.3269
    26.9092
    27.1994
    27.3878
    27.2127
    26.4360
    26.1604
    25.2321
    26.0868
    21.4412
    16.6088
    12.9722
    20.1029
    16.0266
    18.2420
    15.0511
    17.0306
    20.4948
    18.0468
    20.8829
    17.7334
    18.5745
    14.1564
    21.6991
    22.2300
    21.3392
    23.3633
    20.3450
    25.3580
    27.1087
    30.5828
    23.4337
    21.3328
    24.9461
    23.8853
    24.7542
    22.9997
    19.9256
    22.6437
    23.2289
    23.0566
    20.3623
    14.3720
    15.6252
    19.9108
    15.4849
    14.5987
    15.4446
    14.9766
    11.8950
    17.2748
    18.6010
    15.0219
    12.9922
    13.4831
    14.2339
    16.2829
    13.8356
    15.5999
    14.4875
    14.5564
    15.3923
    15.2840
    15.2183
    18.3024
    13.5007
    15.6999
     8.9657
    15.0525
    10.0398
     8.6109
    13.7077
    15.2204
    12.9591
    11.7539
    11.6231
    14.7702
    16.9715
    15.7327
    16.2866
     9.0917
     9.1701
    11.5790
    18.4495
     9.1733
    10.7727
    10.9458
    10.1676
     9.1702
     7.7425
     8.0421
     6.9869
     7.9960
     5.0146
    10.1993
     7.3255
     9.1258
     7.5334
     9.8654
     7.7965
     6.7325
     9.5094
     9.7402
    11.1227
    12.9527
    15.2792
    12.6959
    14.0270
    12.6245
    13.7679
    12.6965
    11.7555
    11.7823
    10.5880
     9.7693
     8.4751
    13.4675
    13.0572
    14.7069
    10.3481
    15.3939
    10.9973
     5.9233
    11.1294
    18.2870
    16.7725
    16.7846
    16.3067
    13.9946
    18.2620
    17.9312
    17.8722
    15.8233
    15.2994
    19.7921
    15.3308
    15.3648
    15.5390
    13.5262
    12.9885
    16.4260
    16.9811
    18.8197
    14.5146
    16.2425
    16.4712
    12.7134
    16.0586
    11.4685
    13.2684
    15.0155
    16.5025
    18.2403
    16.6671
    18.2826
    13.3074
    11.9784
    13.4721
    10.1938
    15.8813
    13.9474
    12.9649
    12.7694
    16.9293
    13.0556
    15.6356
    14.2282
    13.6797
    11.0318
    14.3215
    12.4623
    13.9945
    16.3959
    13.6285
    15.6210
    13.3303
    16.8415
    15.1445
    15.3318
    15.9071
    12.5315
    13.4859
    11.6992
    11.8011
    13.0122
    13.0837
    13.3746
    14.5137
    15.7167
    14.8087
    12.6825
    15.9324
    15.1971
    14.9264
    17.2406
    14.6273
    11.1723
    11.7017
    12.1993
    12.3246
    12.8733
    11.1573
     9.6921
     8.1163
     7.6135
     6.5436
     8.0816
     7.9248
     6.0075
     8.5340
     7.7158
    10.1024
    11.3343
    12.3592
    10.0552
    11.2188
     9.2131
     9.4656
     8.7831
     8.2290
     7.8705
    13.6036
    10.7574
     9.8245
     8.3014
     7.7378
     9.1664
     8.4780
     7.5942
     8.9755
     8.9485
     6.3618
     8.2833
     9.2863
    13.1060
    14.7058
    10.5224
    11.9721
    15.1009
    12.2649
    10.1543
    12.8791
     7.5707
     9.7733
    14.1358
    12.2778
    10.2423
    14.3609
    12.2745
    13.6040
    11.7478
    10.4168
    15.8740
    18.7854
    16.3450
    15.6324
    14.2984
    16.1415
    14.9941
    16.9332
    16.1141
    12.4536
    12.5984
    11.5170
    16.2888
    15.9829
    17.2391
    16.0229
    17.3684
    14.8655
    20.2749
    21.4077
    16.2374
    18.3221
    16.1637
    17.6185
    18.1367
    14.3824
    16.7528
    17.4034
    14.8351
    17.0324
    15.9589
    17.1524
    18.5874
    16.0276
    17.3053
    14.7627
    27.1849
    20.6889
    24.8518
    23.1477
    20.5657
    22.6897
    22.7174
    22.9733
    25.9469
    25.1270
    20.5765
    20.5434
    27.3118
    24.9696
    20.7973
    20.9343
    23.1115
    20.4464
    19.8614
    20.0486
    19.7563
    26.2570
    18.4555
    23.3687
    27.3816
    24.2326
    21.0098
    26.4107
    26.0370
    25.1082
    23.9767
    26.1271
    21.7015
    22.3126
    23.5399
    24.7293
    24.5688
    22.8812
    25.1640
    29.7177
    22.7396
    25.3373
    21.4704
    17.5014
    16.5482
    15.2065
    20.2898
    23.3119
    23.5732
    26.1875
    23.9271
    24.1962
    23.6238
    25.3429
    26.1148
    26.0736
    28.1861
    27.8573
    29.2202
    26.1562
    25.8198
    26.6228
    28.9579
    25.7008
    23.1502
    27.4960
    28.7333
    26.7562
    22.9825
    20.5755
    28.9805
    27.1862
    29.5532
    22.8701
    26.1796
    27.5636
    23.4846
    29.3635
    29.1910
    29.0891
    29.6090
    26.8536
    23.3422
    30.4489
    34.8071
    31.3082
    34.4332
    31.5577
    30.3825
    28.5896
    27.9058
    31.6425
    35.0780
    32.0705
    33.7265
    30.9820
    29.1947
    29.4259
    29.2570
    29.2003
    28.7801
    29.7534
    23.5601
    23.1427
    25.7087
    25.1141
    27.8917
    29.1701
    25.5500
    28.3662
    30.4194
    25.3542
    30.5042
    34.5266
    29.7956
    28.1823
    31.0159
    29.3557
    28.6467
    31.0650
    25.9663
    25.4199
    26.8250
    27.8882
    31.1046
    27.3430
    23.0466
    26.7959
    24.8293
    23.0079
    25.1497
    28.1592
    24.5207
    19.0137
    20.8953
    27.7155
    27.3147
    21.6502
    23.7372
    22.8391
    26.0738
    21.4920
    16.8010
    21.9597
    24.0042
    25.3855
    19.2253
    25.7609
    24.7913
    24.4775
    32.0160
    26.3920
    23.0160
    30.5314
    27.0321
    24.8544
    26.6122
    24.0520
    17.5782
    28.5270
    27.8301
    23.8758
    27.2803
    21.5135
    25.9941
    24.8459
    17.4704
    21.1775
    24.1426
    25.9404
    25.5781
    24.3199
    21.3633
    26.2446
    27.2042
    25.5012
    22.2111
    25.7858
    17.7659
    16.7576
    16.1135
    30.6686
    24.6728
    26.9307
    27.4497
    24.4412
    26.7181
    28.0639
    28.9776
    25.9401
    27.6193
    26.0789
    26.7842
    25.4104
    26.6038
    27.5505
    28.6012
    22.4308
    20.7625
    25.3204
    23.3514
    25.5580
    19.3172
    22.6204
    27.7727
    18.9457
    22.1807
    28.0349
    25.6810
    23.4330
    23.1745
    22.6468
    26.2988
    24.9383
    24.5431
    22.8796
    22.4791
    20.3429
    26.8064
    22.9437
    25.9181
    26.8604
    21.4625
    22.8748
    17.5545
    20.9331
    21.0611
    23.4320
    24.1014
    23.7591
    25.6638
    23.2405
    26.0660
    25.5533
    23.4807
    20.2597
    21.2142
    22.2549
    25.2267
    21.1501
    28.6408
    30.0352
    29.8499
    30.3002
    33.5344
    25.4802
    28.7862
    29.0137
    27.2568
    27.5711
    30.2312
    30.8540
    29.9510
    28.7573
    30.9682
    26.8598
    25.5007
    19.6856
    20.2555
    27.3198
    20.3448
    21.0879
    20.8708
    23.1424
    19.7571
    24.1362
    22.1096
    26.7387
    26.5000
    21.8171
    21.0520
    30.3396
    24.3944
    22.5961
    16.7364
    24.6980
    24.0458
    27.2677
    25.3333
    21.8201
    19.1789
    12.8259
    18.4829
    24.1999
    26.2742
    26.9995
    24.9303
    26.9095
    25.1523
    29.5062
    27.7825
    27.9286
    30.5458
    27.3668
    22.7523
    32.0702
    19.7439
    23.5728
    26.2364
    21.7431
    21.3370
    22.4914
    25.0935
    22.8292
    25.6591
    25.8474
    22.2730
    26.7249
    23.5408
    29.0196
    28.0351
    23.0805
    24.7029
    24.3758
    28.4305
    25.4157
    26.7446
    27.7972
    29.6615
    26.2876
    26.3383
    22.2048
    23.1798
    23.5480
    18.5815
    22.0025
    26.0269
    22.8970
    29.9311
    27.2284
    27.0985
    24.3788
    23.6269
    28.5374
    25.9393
    23.6861
    24.1978
    24.7833
    25.4186
    24.3617
    26.8304
    29.1567
    33.5173
    23.5451
    27.5693
    23.7454
    25.1653
    22.7773
    26.2177
    29.0499
    27.0982
    30.5295
    30.2087
    25.1588
    30.0153
    26.6374
    27.0938
    26.1815
    26.4506
    26.2904
    23.5655
    26.2733
    27.8163
    23.1577
    22.3317
    22.8652
    22.0015
    25.4571
    22.7215
    26.2486
    25.3917
    26.6860
    31.5941
    31.1088
    27.9989
    27.6780
    23.7864
    21.6143
    22.4904
    23.2255
    24.1022
    25.5345
    28.9051
    23.7834
    25.5536
    23.9658
    24.5783
    26.0299
    24.2855
    22.7467
    29.2290
    27.9244
    23.4128
    29.4176
    25.6572
    29.5433
    28.8165
    28.0732
    33.0483
    20.9956
    19.6039
    20.7953
    27.7603
    27.1048
    22.8995
    25.9382
    23.9602
    28.2405
    22.9788
    28.4648
    28.3337
    21.3830
    23.6930
    21.4800
    26.0514
    28.0918
    22.3152
    22.9063
    20.8473
    24.4815
    25.5005
    21.5575
    20.5126
    24.9468
    24.5952
    27.9139
    26.6273
    24.3656
    23.2135
    17.8997
    24.0119
    21.0738
    24.8481
    24.1931
    22.8378
    21.0567
    20.1391
    22.6520
    21.3304
    21.4425
    21.0242
    18.4694
    17.3985
    22.6080
    22.6468
    19.7786
    26.8904
    23.7848
    21.4468
    25.2554
    21.5165
    25.9696
    24.7186
    22.7739
    28.8778
    27.1214
    24.5932
    26.9483
    25.1658
    27.4587
    26.4183
    26.5532
    29.1460
    26.9845
    20.7034
    28.7292
    28.3646
    28.4964
    29.9475
    22.9161
    27.6335
    23.0121
    20.7460
    25.9341
    24.9637
    22.8556
    24.3419
    20.6821
    24.2594
    25.2827
    25.1287
    21.4488
    23.3661
    29.7565
    26.2101
    24.0822
    24.7220
    24.1266
    22.7400
    23.1269
    20.6492
    23.8058
    22.1333
    25.3441
    27.5709
    25.9936
    26.3472
    29.2647
    25.6690
    28.7730
    24.3109
    27.9460
    30.2683
    25.7198
    24.4704
    27.1126
    26.1911
    26.1833
    27.5572
    30.0706
    25.6150
    24.6715
    25.0436
    24.5044
    26.2718
    31.3053
    30.4693
    29.7499
    26.9381
    28.4332
    30.3809
    24.9811
    27.1852
    27.7154
    25.4918
    27.9486
    27.2829
    28.2293
    22.8136
    29.3851
    29.0540
    29.9804
    26.5740
    31.0911
    31.0036
    26.1418
    26.7553
    30.3041
    28.1221
    33.4728
    30.6114
    28.9943
    28.4763
    32.9680
    29.6923
    30.7999
    28.3001
    30.5766
    29.0241
    30.1755
    31.9044
    26.2897
    24.3533
    24.8987
    22.8105
    27.1255
    27.8724
    27.2921
    25.8185
    22.9240
    23.3701
    23.3505
    23.8390
    24.4998
    25.3737
    27.4572
    18.6647
    16.3980
    19.4015
    23.0757
    22.8576
    21.2952
    24.4888
    20.1250
    22.7544
    24.6330
    27.9868
    25.4126
    24.2197
    28.4337
    28.2579
    24.1905
    26.2967
    25.5062
    25.9385
    24.4467
    23.6186
    26.0896
    28.7022
    29.5550
    26.2176
    24.5500
    22.8598
    28.7793
    27.6442
    28.3016
    25.7986
    29.5355
    26.9828
    28.0025
    23.4025
    25.0707
    30.4623
    28.9760
    25.3036
    25.5666
    21.8236
    25.9907
    24.0944
    24.4234
    24.3886
    30.0348
    28.5945
    24.0627
    20.1214
    23.0162
    22.7714
    26.3305
    24.0250
    24.9774
    27.1845
    29.6669
    28.2399
    28.0801
    27.9673
    29.2582
    29.6147
    27.7039
    28.9826
    26.3164
    24.5131
    25.9011
    32.1839
    31.3236
    28.3219
    22.0183
    27.7050
    27.4105
    23.0817
    27.0736
    28.4568
    27.1970
    24.5309
    23.4377
    27.8354
    25.5532
    24.5653
    21.0252
    24.2824
    24.0368
    26.6912
    22.3372
    20.1283
    25.7043
    24.0197
    22.9056
    21.0151
    19.3329
    22.6823
    20.0437
    24.2583
    24.0123
    19.9017
    22.7229
    25.1811
    23.9199
    20.5806
    17.6202
    18.2091
    19.8126
    19.0592
    22.1980
    21.8471
    24.2205
    20.9483
    22.7000
    16.4942
    18.8255
    24.3831
    19.9458
    24.8158
    24.7671
    19.2452
    18.7301
    23.9023
    16.7442
    21.7870
    26.1612
    22.6290
    21.2502
    26.3329
    25.3128
    25.8247
    26.6228
    23.8413
    25.7462
    25.6605
    25.6557
    21.6465
    21.7714
    27.2462
    24.5560
    28.5204
    26.8070
    24.6490
    22.9575
    27.7697
    22.0766
    24.4692
    25.5195
    24.6838
    28.6355
    24.6573
    29.0366
    21.8459
    26.0680
    20.2429
    24.8990
    27.0654
    22.6259
    20.8492
    24.3114
    22.4549
    21.6948
    24.5557
    17.3838
    24.4190
    25.9501
    22.0332
    21.3250
    21.4157
    22.2474
    20.8442
    21.9192
    19.6017
    21.2763
    22.9314
    24.3450
    21.9412
    18.8005
    18.3846
    19.6659
    18.7945
    17.4894
    19.3848
    21.4688
    18.2752
    27.5073
    23.8011
    25.8335
    21.1052
    17.0309
    24.6957
    28.5101
    28.0617
    25.1443
    20.4260
    25.0834
    25.3384
    25.5019
    19.7771
    21.7000
    21.3806
    21.9525
    21.9793
    24.2706
    27.3170
    26.2039
    30.0416
    28.9638
    26.7300
    28.8471
    32.2848
    32.0794
    26.7626
    32.3520
    27.0949
    23.6539
    15.9023
    22.9148
    26.5173
    28.9901
    27.5977
    29.0468
    30.6108
    26.5269
    28.7658
    30.4061
    27.6177
    27.4228
    27.9423
    23.3813
    26.8022
    26.1211
    22.5636
    24.3849
    29.0659
    28.6822
    26.5975
    26.7226
    28.5114
    25.9158
    28.9321
    27.7406
    27.3030
    31.9832
    36.3048
    29.6089
    30.8846
    32.6240
    35.3665
    32.9003
    28.1865
    27.2335
    26.0642
    25.4715
    26.5170
    24.4012
    26.7537
    26.0921
    27.3852
    25.9321
    21.3551
    21.8520
    27.8728
    26.9293
    27.1165
    28.9812
    26.7637
    25.8013
    27.8675
    26.0206
    25.7882
    21.6238
    27.9396
    33.7217
    24.1338
    18.1198
    12.8362
    17.8940
    13.3771
    13.8622
    19.7687
    15.3818
    14.9826
    17.3020
    23.1859
    23.7955
    20.9446
    17.8181
    26.3670
    26.5537
    25.7662
    24.9545
    27.1983
    22.1482
    22.5264
    21.2185
    18.0305
    25.2078
    19.5442
    19.8013
    19.1000
    20.4822
    20.4814
    16.8326
    22.7638
    21.5898
    27.3069
    23.7688
    22.0730
    22.3104
    23.5268
    25.4611
    27.7752
    22.2869
    20.4585
    23.7548
    23.1802
    19.3156
    20.7925
    21.0319
    24.6619
    22.7273
    24.0279
    21.0688
    23.5750
    19.9193
    18.6632
    23.4290
    21.3016
    24.9878
    23.9215
    22.7752
    20.1841
    19.8888
    23.4985
    23.9010
    22.9400
    21.7952
    24.7866
    27.2424
    25.5819
    26.0051
    29.9210
    28.4023
    31.7995
    25.4807
    26.9954
    25.1252
    26.3469
    27.0630
    30.9133
    30.4559
    34.0551
    27.5737
    27.7927
    26.8241
    24.4306
    28.2741
    28.0251
    30.0609
    25.6546
    25.6456
    23.1415
    26.7827
    17.3794
    20.0351
    31.2397
    28.1940
    28.7322
    31.5175
    29.0086
    26.2923
    26.3860
    23.6867
    29.6992
    30.3164
    28.5917
    28.6597
    31.8126
    29.4663
    30.0737
    32.3056
    26.9060
    25.8433
    25.7383
    26.2777
    27.4097
    30.6591
    27.8547
    28.6502
    32.8125
    29.0804
    33.4786
    35.0089
    32.3856
    30.3636
    33.4002
    31.7139
    33.3567
    27.1742
    24.4448
    29.5988
    29.8491
    27.0305
    30.5969
    22.1681
    27.9172
    26.2589
    30.7013
    24.2324
    24.4871
    23.1784
    21.1885
    30.0819
    32.5112
    31.9627
    26.1862
    32.4470
    32.1503
    31.4617
    26.8202
    29.7800
    29.6742
    29.0699
    27.1602
    37.8420
    27.5413
    26.9131
    27.6596
    29.9073
    31.2940
    31.2944
    29.0219
    25.6531
    32.0575
    29.1794
    28.6538
    25.9638
    32.7993
    28.7696
    23.0179
    27.7568
    29.1678
    24.6010
    26.0459
    22.0695
    23.7302
    32.5297
    28.5355
    28.6277
    31.0739
    30.5201
    27.7762
    32.2352
    32.5556
    32.2289
    25.3055
    29.1370
    27.7786
    23.7088
    31.0918
    26.3824
    23.8454
    21.8942
    21.8952
    19.0395
    19.8005
    22.7230
    19.7122
    22.4394
    26.6680
    24.3054
    21.2512
    21.4237
    22.2362
    22.4132
    25.5553
    19.6201
    21.8938
    22.8182
    22.4775
    20.2463
    20.4043
    22.1664
    24.7706
    22.5503
    23.2548
    28.0633
    24.5259
    24.3942
    23.6521
    28.4785
    25.8633
    26.1165
    26.2176
    24.0037
    19.9357
    26.4579
    23.7310
    22.8240
    23.4103
    22.8625
    20.8917
    20.3969
    18.8091
    19.4434
    22.4277
    25.9207
    18.8379
    25.2920
    21.8492
    25.1176
    19.7615
    25.7428
    25.1891
    21.6416
    19.9796
    30.6572
    30.3302
    28.5929
    31.2557
    26.7296
    24.3764
    27.1803
    28.0029
    32.7160
    29.4114
    30.6047
    20.7674
    20.9631
    21.3553
    21.1561
    23.3993
    24.8145
    28.3832
    31.3791
    29.7074
    29.8043
    30.4459
    26.3836
    23.8502
    27.4967
    25.1172
    29.2963
    21.6364
    27.7332
    30.2596
    34.6095
    33.6196
    31.5655
    28.0382
    30.0527
    26.5556
    32.9938
    26.9951
    31.7394
    33.3866
    27.8992
    28.3907
    30.4281
    30.3710
    30.4821
    28.3125
    30.9409
    30.4444
    26.2535
    21.1004
    19.5612
    16.4160
    14.0664
    20.7876
    18.5971
    26.6289
    30.3237
    32.1827
    34.7109
    27.8443
    30.1221
    26.3412
    26.4458
    22.2424
    25.0047
    36.1555
    32.5756
    33.9070
    29.8199
    28.4255
    30.7284
    30.1273
    31.6748
    28.1066
    25.5361
    28.7082
    25.8011
    31.5646
    23.3411
    28.5589
    27.1754
    29.1784
    34.2212
    29.3641
    30.4881
    27.6202
    25.4897
    28.0202
    25.9261
    23.3015
    19.1294
    29.7482
    28.0793
    23.9247
    28.9506
    27.0849
    25.2233
    26.2319
    30.3360
    35.9131
    19.0792
    21.3031
    18.5731
    25.7782
    19.6332
    21.4163
    26.5856
    26.6664
    32.8809
    25.2321
    22.4977
    28.4924
    27.6427
    32.2668
    24.1549
    25.6377
    28.7430
    25.5099
    20.8605
    24.9341
    28.9800
    29.7093
    30.1029
    27.3368
    27.6137
    26.4340
    25.2902
    25.8362
    28.6754
    33.3202
    30.3499
    30.2070
    26.7973
    34.5866
    34.9156
    33.8965
    31.0481
    36.6955
    36.4771
    30.5393
    32.5932
    33.4086
    30.9488
    28.4125
    28.9825
    31.2368
    30.1035
    36.7778
    30.1282
    27.5811
    23.4151
    27.8755
    25.1426
    27.7731
    21.4685
    22.6431
    25.6458
    24.3469
    25.3837
    26.0358
    32.1323
    33.4693
    34.7784
    34.0847
    30.0869
    30.2733
    31.6248
    22.4496
    23.9275
    23.5753
    31.7251
    24.9945
    25.4660
    31.2086
    27.5089
    29.9626
    27.3721
    27.5049
    24.7413
    24.9854
    31.4301
    26.8510
    30.6085
    25.8709
    23.5113
    33.9686
    29.0217
    27.0605
    30.3842
    25.8632
    29.7077
    24.8077
    28.3853
    25.0527
    25.6069
    22.8140
    25.8194
    28.3669
    26.5533
    22.8493
    21.8000
    18.0279
    21.6957
    20.1012
    20.2600
    22.3408
    24.7487
    23.6185
    29.7715
    30.0255
    22.7500
    22.4887
    20.7033
    20.8308
    26.2778
    23.3573
    25.6167
    28.9162
    27.5987
    33.1988
    29.0870
    27.6101
    32.1226
    31.8959
    26.7640
    24.0991
    29.1371
    30.8932
    30.4042
    27.6850
    30.7839
    31.0294
    28.6510
    32.2013
    26.6792
    29.1020
    25.8593
    27.3155
    26.2729
    28.8242
    30.3327
    31.2715
    31.3906
    31.5249
    30.1481
    30.2506
    30.7632
    30.4028
    31.6072
    30.6868
    25.1812
    26.9226
    25.6231
    24.1280
    29.6403
    30.3266
    30.4678
    27.4038
    22.3815
    31.1790
    31.3583
    26.3377
    23.1138
    25.1021
    26.6096
    22.6005
    25.2574
    23.6229
    23.7591
    19.4415
    21.1572
    18.1695
    24.0864
    28.4372
    27.6488
    21.8414
    19.2451
    20.6413
    22.0357
    29.1022
    18.1783
    24.8892
    26.5694
    27.0441
    31.4260
    27.3664
    27.5805
    23.7605
    26.0913
    25.7257
    30.8113
    28.5039
    30.9890
    24.9084
    30.6016
    29.3016
    28.1654
    29.2095
    26.2904
    30.9054
    29.2924
    29.5743
    25.9762
    31.1720
    27.8663
    24.2764
    23.3656
    22.8351
    30.9789
    21.1981
    25.6278
    20.2481
    26.9779
    30.6964
    27.4865
    23.1978
    23.5403
    21.4633
    24.7158
    23.8713
    24.3374
    30.7167
    28.4941
    33.5071
    32.0732
    33.6188
    29.4238
    28.1965
    36.4379
    24.1162
    35.0059
    35.4781
    35.6322
    30.9840
    28.5025
    29.4001
    28.7717
    28.6093
    30.9084
    26.1196
    28.5302
    27.4446
    29.6972
    26.6902
    24.8596
    29.7589
    31.3671
    28.7082
    27.5190
    27.4769
    25.5083
    25.0557
    26.0376
    29.1221
    28.4105
    26.4396
    27.9720
    30.7295
    27.5584
    29.3566
    28.3111
    29.5214
    30.1851
    24.8802
    29.2318
    27.2835
    27.3221
    30.3855
    28.0468
    28.9823
    26.4484
    25.0584
    22.2005
    29.6554
    30.5355
    26.6316
    34.7425
    32.9976
    35.3843
    27.6211
    29.1670
    28.1939
    28.7577
    30.1574
    30.4799
    30.6664
    27.4378
    27.3172
    28.5253
    30.1219
    31.0736
    28.9201
    30.1031
    29.6700
    32.0122
    27.5309
    26.1499
    23.8636
    23.0885
    28.2588
    26.5722
    23.6664
    23.3738
    23.7388
    27.9639
    28.3458
    29.1608
    28.6318
    29.3045
    31.0619
    30.8200
    26.1709
    30.0286
    38.6868
    33.8203
    37.9719
    31.6159
    37.7847
    34.1466
    33.2561
    37.4439
    35.3794
    34.5436
    34.4816
    37.6791
    31.1253
    31.4995
    35.0075
    35.4616
    37.5529
    36.8655
    42.2258
    36.2745
    42.5749
    35.1943
    34.8014
    31.1447
    36.9590
    34.4731
    36.4813
    37.7326
    40.2282
    29.2706
    31.2776
    31.9406
    32.3644
    36.7887
    37.2801
    31.2281
    37.1226
    35.9200
    37.5423
    36.3230
    37.1763
    35.4971
    38.2187
    36.9648
    34.2698
    31.3301
    32.7466
    31.7096
    33.4019
    31.3597
    33.2897
    36.1990
    35.0025
    32.5000
    34.4530
    23.0797
    25.0235
    25.2621
    26.6933
    26.3817
    28.0893
    27.9332
    28.4463
    26.2862
    28.6489
    26.7608
    31.5599
    33.3217
    33.7362
    33.0189
    29.8649
    35.3678
    28.5597
    32.0894
    27.9217
    22.5560
    24.2897
    23.9269
    28.2588
    28.0664
    30.7745
    28.1875
    31.4428
    30.2091
    32.9010
    28.1738
    34.7298
    30.1375
    31.1370
    32.4296
    33.3734
    33.5002
    33.3205
    35.3372
    32.2231
    23.9954
    23.8408
    23.9911
    25.3712
    22.8353
    22.3435
    24.7088
    22.2689
    24.6587
    24.2253
    24.0656
    22.9706
    20.2435
    25.5375
    20.8940
    21.5899
    13.2594
    12.8228
    12.7751
    14.7766
    13.1998
    11.3535
    14.8884
    17.8572
    13.1987
    14.8576
    13.3891
    14.5996
    13.4957
    15.5671
    15.0289
    15.4722
    18.0974
    13.7074
    13.2380
    12.8398
    20.7495
    18.0928
    19.3029
    16.4335
    18.9492
    15.9011
    17.1705
    12.8084
    17.2517
    15.6115
    15.2556
    13.8661
    16.0988
    11.9871
    16.9137
    15.8458
    21.0652
    19.6394
    23.0361
    16.2657
    18.1590
    17.8626
    14.5064
    13.7335
     9.3232
    16.6092
    14.3609
    21.0047
    19.8348
    20.9875
    13.6510
    12.4776
    16.9369
    17.4217
    12.6230
    18.9464
    17.8104
    14.6495
    11.9385
    13.0551
    17.2060
    16.7813
    14.5205
    18.2951
    20.2772
    11.2398
    12.1986
    18.2727
    25.5561
    15.2969
    14.1066
    12.9437
    11.7907
    11.9250
    11.0052
    13.6717
    18.5527
    14.7126
    14.7618
    11.9520
    13.3437
    10.3826
    19.8849
    24.9759
    18.0191
    11.3356
    12.4821
    14.1893
    11.8349
    11.1326
    12.9881
    12.1400
    13.0441
    12.7400
    19.0272
    14.9598
    14.4817
    14.0517
    14.2761
    15.8060
    13.6990
    15.2239
    15.9309
    13.3180
    11.4169
    14.4096
    15.1786
    10.5593
    13.9345
    11.7778
     9.9186
    14.6955
    15.6151
    14.4918
    16.9524
    16.6490
    16.3111
    16.9374
    18.3106
    22.6117
    25.6764
    22.8970
    18.8967
    21.6987
    23.3021
    24.1933
    23.0812
    20.9368
    20.8527
    19.2865
    21.3900
    24.7310
    23.8712
    23.8379
    25.6095
    23.7170
    21.7620
    22.2029
    25.1910
    21.6548
    22.5799
    24.7606
    25.9193
    26.1279
    23.9843
    25.2922
    24.9193
    25.9375
    24.2068
    27.9773
    23.8315
    23.3349
    20.7085
    20.3313
    21.4204
    22.0861
    25.7705
    24.4977
    20.6477
    20.2744
    26.6282
    23.4087
    20.8545
    26.3001
    24.3290
    27.9814
    24.6427
    25.1299
    23.2235
    24.0917
    24.3682
    25.5123
    29.0630
    23.7297
    24.7533
    25.5957
    20.5411
    25.0633
    24.3816
    24.9897
    23.7834
    28.3051
    32.8997
    26.3840
    30.1317
    25.7718
    25.6506
    30.6608
    26.4767
    24.9295
    25.8293
    26.5021
    25.0321
    25.9964
    23.9571
    22.4050
    24.6527
    28.8260
    27.0625
    31.5118
    30.6349
    28.2264
    28.8991
    29.3145
    28.4727
    25.0251
    28.5688
    26.4106
    28.7739
    26.5765
    34.1147
    27.3069
    27.1577
    27.8579
    29.2331
    29.4569
    33.8002
    31.7163
    31.5822
    33.8661
    32.0854
    28.9085
    29.5984
    30.5902
    27.6443
    27.2342
    27.0707
    28.9024
    28.4343
    27.1486
    30.2515
    26.8693
    28.1571
    27.8629
    31.0896
    28.1849
    29.9776
    31.1794
    24.5762
    29.2609
    28.4192
    27.3280
    28.5663
    27.1707
    26.7384
    30.0400
    26.6421
    27.8855
    27.3419
    31.8673
    32.8982
    29.6366
    28.3162
    32.3584
    28.7151
    29.4735
    30.4227
    28.2775
    24.1054
    24.3006
    28.2735
    25.9184
    25.1899
    24.3213
    27.3972
    27.2982
    23.7398
    24.6942
    26.5132
    29.5259
    27.9523
    25.4186
    26.8418
    29.6611
    30.6156
    24.5266
    25.3964
    25.3780
    28.5880
    28.3023
    26.7979
    29.8520
    24.3234
    27.6486
    25.0735
    25.8475
    24.0842
    24.0225
    25.6845
    25.0308
    31.3185
    26.8167
    31.2151
    31.0307
    33.6861
    33.9665
    33.0697
    38.2729
    32.4696
    26.7340
    29.7398
    27.7751
    29.0903
    28.0193
    23.9503
    29.7340
    26.8083
    27.9727
    27.8166
    34.9831
    27.4784
    29.6192
    28.0745
    27.0265
    23.9587
    29.0003
    31.4091
    29.5417
    23.3579
    22.8785
    27.1421
    23.6794
    25.0029
    27.6270
    25.7405
    25.3373
    22.5616
    24.4264
    23.3622
    24.4167
    24.2061
    21.5361
    23.3730
    23.2409
    25.4746
    28.1937
    23.4644
    25.5502
    25.6331
    23.4307
    24.1836
    21.6388
    28.4813
    27.0604
    23.5698
    24.9219
    25.5513
    23.1624
    20.8107
    20.4109
    22.7149
    22.0564
    22.4943
    19.9800
    25.7404
    21.6350
    25.8190
    28.6214
    24.8803
    20.2976
    28.2155
    19.9357
    26.6862
    25.7458
    24.6634
    30.5960
    30.6034
    28.2733
    30.6660
    31.9111
    26.2388
    29.6358
    30.3103
    25.9341
    30.6499
    29.7496
    26.2306
    27.6104
    31.4089
    31.5617
    31.2147
    21.9427
    22.1482
    24.1834
    23.9788
    29.1772
    25.7560
    25.8199
    23.3853
    22.8521
    23.3798
    26.5175
    30.8939
    29.5183
    22.3970
    24.5837
    23.2762
    23.2219
    22.2944
    20.7436
    22.5981
    24.8160
    23.9474
    23.9137
    21.0805
    21.6891
    26.9452
    23.3967
    23.8020
    25.0724
    24.0426
    26.8320
    27.6142
    24.5096
    23.8360
    24.4261
    23.8591
    24.9953
    28.6569
    25.3755
    24.8001
    26.7851
    26.7779
    29.1883
    28.7871
    29.2102
    25.1676
    24.3908
    23.0055
    24.6192
    18.5817
    20.8670
    21.3752
    28.6424
    27.3374
    29.4608
    28.2950
    24.1774
    24.2628
    20.8962
    23.7939
    22.5951
    19.5780
    22.4552
    19.1525
    24.8249
    22.1210
    17.7756
    14.2148
    22.0280
    22.8408
    22.1506
    23.5745
    21.6194
    20.8370
    18.9761
    20.1481
    28.0190
    26.3863
    23.8020
    22.9527
    24.4292
    23.0916
    27.0365
    20.1139
    22.9528
    20.2642
    23.0589
    22.9812
    23.0895
    20.0412
    20.1772
    21.5196
    23.3875
    22.9362
    23.3070
    23.4634
    23.7396
    19.9733
    21.1081
    23.2802
    22.4082
    26.9411
    25.5840
    23.3441
    25.1375
    24.5221
    23.6431
    21.4729
    26.1895
    23.4394
    20.2472
    20.5949
    21.6032
    23.3088
    24.1746
    22.6314
    22.9576
    20.4984
    22.6721
    22.9531
    26.4131
    23.6327
    26.8010
    22.5914
    25.0902
    27.3423
    25.1010
    26.4777
    26.0019
    24.9867
    25.9145
    24.1206
    26.9646
    20.3892
    22.1509
    25.0190
    25.1589
    21.5084
    24.5862
    21.6458
    20.5756
    22.0360
    21.7960
    25.1752
    21.6975
    18.6418
    22.8324
    24.2015
    18.5454
    16.0446
    15.7118
    19.2349
    19.0293
    23.4637
    18.4350
    19.2948
    19.3047
    24.3151
    23.3310
    22.0230
    20.8508
    19.5016
    18.5347
    17.7415
    20.1931
    20.2545
    26.7680
    23.3520
    22.8414
    27.1096
    22.9868
    21.4844
    22.0730
    25.2846
    23.8784
    27.2751
    29.3427
    30.5126
    25.5262
    31.0882
    31.9943
    25.4267
    25.4720
    28.0537
    26.0691
    27.5298
    21.5565
    23.9613
    24.2627
    30.3208
    27.7103
    24.6831
    23.5961
    21.2288
    24.7144
    21.0172
    23.5000
    24.0289
    24.6037
    28.2024
    22.5410
    26.5831
    25.5114
    25.6875
    24.7324
    21.9961
    23.5565
    27.7844
    25.8154
    24.4104
    26.5632
    23.2315
    21.2345
    21.3531
    23.5217
    24.3938
    25.1561
    26.6465
    25.5391
    26.5787
    27.5739
    25.6757
    20.9635
    21.1696
    22.7605
    24.7575
    24.5917
    20.6973
    23.8374
    25.2873
    28.2314
    26.5140
    25.5043
    23.9739
    23.6307
    26.4124
    21.9789
    22.5245
    24.8384
    22.3124
    24.5445
    25.4633
    25.4415
    26.4806
    25.6386
    25.1977
    19.9669
    23.5940
    26.0874
    24.9437
    24.9863
    26.5906
    30.2362
    24.5731
    21.8658
    27.3025
    25.6115
    29.1770
    28.0038
    23.3994
    22.9835
    21.4553
    22.8545
    22.5563
    25.2466
    26.7375
    21.9539
    28.0462
    26.5684
    23.9743
    28.0430
    23.9798
    25.2914
    29.3865
    23.6103
    29.7801
    25.8778
    22.4200
    21.8642
    23.8599
    26.2103
    22.2386
    22.4003
    26.7294
    20.3271
    26.1041
    22.1879
    26.8658
    28.9895
    31.2005
    28.4008
    21.4171
    24.3947
    21.0337
    23.7008
    22.6070
    25.7449
    25.9340
    24.4666
    27.8102
    25.0105
    26.2293
    24.0954
    25.8987
    23.4031
    25.9738
    24.6005
    26.1376
    23.3648
    23.4781
    23.9277
    23.9024
    18.5525
    18.5030
    22.0990
    23.3451
    24.1807
    20.2222
    22.8673
    22.3957
    21.0198
    21.4803
    19.9702
    22.1483
    20.4663
    21.9276
    20.0422
    21.4982
    21.4804
    23.8548
    20.8725
    25.1798
    23.9826
    22.8649
    23.2726
    20.9020
    20.6545
    21.4169
    20.6716
    20.9715
    20.4559
    20.2898
    21.6403
    20.2129
    22.8735
    24.5633
    23.0271
    21.8360
    22.6690
    21.2877
    22.2472
    22.5301
    25.8644
    26.1312
    27.1636
    23.9978
    24.2647
    21.2027
    21.2965
    18.5264
    18.4488
    20.1040
    21.2377
    23.0041
    25.3423
    22.8834
    22.4664
    25.9596
    23.3276
    22.3350
    23.9345
    24.4819
    24.7751
    23.0067
    27.5927
    26.5380
    25.2995
    21.6932
    24.0532
    20.5109
    22.1872
    21.7023
    21.1009
    19.7942
    19.8527
    22.0717
    25.9728
    21.8699
    20.0915
    26.6211
    27.5040
    23.5289
    22.0299
    19.8801
    22.1538
    24.3973
    21.7057
    23.3701
    25.9084
    24.2125
    23.7187
    20.4681
    22.3559
    21.2815
    18.7629
    27.3608
    25.0408
    25.1030
    23.9463
    28.1844
    32.1514
    29.1256
    25.9028
    22.3499
    27.0722
    26.9893
    27.4064
    32.1352
    31.2847
    29.2433
    30.7624
    29.0508
    27.4099
    31.9809
    32.0393
    26.9107
    27.0860
    31.6293
    27.3704
    23.6092
    28.7880
    30.0020
    27.4486
    28.4110
    29.2347
    30.6326
    25.7512
    30.8806
    29.9540
    28.6939
    31.5781
    30.4161
    29.3244
    28.6420
    32.0797
    29.8779
    32.5632
    30.1678
    26.0292
    28.2552
    22.5011
    24.9568
    26.3688
    28.6241
    26.4051
    30.2362
    27.1548
    26.3680
    26.4605
    29.3407
    29.1833
    33.3922
    33.8141
    32.6397
    32.5915
    29.5525
    28.7151
    29.2478
    25.8680
    28.0954
    32.4118
    31.9470
    25.3336
    24.0839
    26.2618
    22.6502
    26.5467
    22.1111
    27.7936
    26.1522
    29.0273
    32.3448
    27.1385
    27.6289
    21.8947
    28.1973
    27.1029
    25.1432
    28.6744
    27.6780
    25.7759
    24.2247
    25.3602
    25.2985
    20.9068
    24.0832
    22.4934
    21.2937
    22.4082
    24.8940
    23.3832
    24.4961
    23.7002
    23.1392
    22.0476
    24.8319
    29.9278
    24.0464
    28.6315
    26.4853
    30.4437
    27.7552
    27.8332
    24.2596
    25.0433
    24.1769
    25.9050
    20.8732
    23.3359
    21.5406
    24.6036
    23.6206
    27.8585
    27.9148
    25.5259
    28.3895
    29.4647
    25.7377
    27.1673
    25.2121
    24.8956
    24.7948
    29.9686
    27.4346
    25.9112
    33.9196
    27.5834
    24.0291
    26.3820
    22.6485
    20.7518
    19.8417
    23.4805
    22.4694
    30.1289
    26.3600
    29.1632
    28.4777
    29.5112
    28.6702
    30.0309
    27.9537
    29.4937
    30.1920
    26.3672
    25.6046
    28.8853
    29.8532
    26.0688
    28.9397
    29.7601
    32.3065
    31.5182
    31.0091
    29.8327
    29.0110
    27.8064
    24.8927
    28.3982
    28.7183
    26.8283
    27.9126
    28.4021
    31.2125
    30.2937
    28.3088
    27.7263
    28.0576
    29.2351
    23.3823
    24.9764
    24.9053
    23.0988
    26.3031
    30.3207
    30.2331
    32.1087
    32.1407
    29.7072
    30.4164
    29.3653
    30.8531
    28.6303
    28.5284
    32.0076
    25.3309
    31.6956
    31.1729
    29.5334
    22.9640
    23.6842
    27.0496
    24.9939
    31.5312
    28.0820
    27.5566
    27.7224
    26.7969
    28.7431
    31.6226
    29.3531
    25.6157
    30.5631
    26.2717
    28.0957
    27.4491
    28.3434
    30.0608
    28.5229
    28.2954
    30.0849
    26.7543
    26.9909
    27.1702
    30.6108
    26.3216
    29.0346
    29.1617
    29.5498
    29.7486
    29.7943
    30.2910
    29.4298
    29.4307
    27.2173
    27.3475
    27.7559
    30.4229
    28.9963
    29.9739
    29.9540
    28.6419
    28.1895
    27.1815
    30.2120
    29.1202
    27.4722
    24.4707
    28.7740
    26.8670
    34.1662
    24.6490
    27.6778
    25.1971
    28.4325
    28.1518
    29.9968
    26.3974
    30.0478
    29.9156
    27.8969
    31.9937
    27.5696
    30.5558
    29.4401
    28.0063
    26.8799
    26.8239
    28.7786
    28.4330
    27.8103
    27.8348
    30.9258
    26.5841
    27.9403
    32.1722
    33.3051
    28.3998
    30.7431
    34.3074
    34.6209
    23.3709
    29.6333
    30.9671
    25.9636
    27.7022
    29.1548
    31.5975
    36.8066
    35.1473
    33.4737
    37.3284
    27.0354
    28.1042
    33.9147
    34.4265
    36.5349
    36.3742
    36.8321
    35.4181
    32.1923
    34.8515
    39.0254
    36.0003
    36.0267
    27.9847
    26.4400
    29.4358
    28.5227
    27.2611
    26.2448
    28.2295
    28.9979
    27.6202
    23.6278
    24.3376
    23.2766
    37.3875
    29.8594
    30.9659
    31.9991
    27.1170
    25.0613
    27.6944
    21.2656
    27.7583
    27.5923
    26.1324
    22.5069
    20.8406
    25.4066
    26.3936
    24.5060
    23.0348
    25.5282
    22.8710
