# Supplementary material for: Mechanistic models of asymmetric hand-over-hand translocation and nucleosome navigation by CMG helicase
Source: Nat Commun. 2025 Nov 21;16:10304. doi: 10.1038/s41467-025-65232-x (PMC12639105; doi:10.1038/s41467-025-65232-x)
Supplement: Supplementary file 18 — Source data [file 41467_2025_65232_MOESM18_ESM.zip › SourceData/SourceData/Fig3G/polyAT/mindist_lagging_and_loop_traj018.dat]

# Distance
    23.8310
    25.2535
    25.1475
    23.4250
    24.6665
    25.2574
    23.0168
    24.3325
    20.0181
    23.8047
    20.0344
    25.5310
    29.0188
    27.1762
    25.0306
    25.1148
    22.8107
    23.1616
    25.8694
    28.8033
    22.9366
    24.3617
    25.0470
    25.2209
    20.1680
    19.9601
    25.6494
    24.6038
    26.3210
    24.7615
    29.0978
    30.8146
    26.8707
    23.6370
    26.1408
    26.7517
    29.1848
    25.1968
    26.1108
    27.3089
    25.3988
    24.3290
    23.8670
    25.1677
    30.6688
    26.7339
    27.7881
    30.9043
    30.3674
    29.7833
    27.7379
    25.4286
    27.9588
    25.5008
    27.4033
    25.2651
    30.5457
    27.7468
    22.9350
    23.3582
    28.9362
    26.4591
    28.1620
    28.1974
    29.2236
    26.0408
    27.2617
    24.4111
    22.2761
    21.9887
    27.1674
    25.8046
    26.0741
    24.4062
    25.4192
    27.2301
    29.9668
    28.4674
    28.0684
    29.7627
    28.9945
    31.1724
    28.7980
    30.6917
    24.6668
    27.8099
    28.6869
    30.6247
    29.7008
    29.0605
    28.7234
    29.7946
    27.3468
    28.1717
    30.1099
    31.9756
    28.2801
    29.4873
    29.9244
    28.4190
    27.7331
    25.6868
    28.9267
    25.6921
    29.2112
    26.9174
    27.6276
    27.6717
    29.2029
    29.8606
    27.6814
    27.7670
    26.4569
    30.2657
    26.9195
    32.3537
    28.7208
    30.0537
    28.2579
    27.0990
    26.3808
    31.1171
    27.5081
    27.3460
    28.3998
    25.9462
    27.6153
    27.8114
    24.8213
    26.6914
    27.6849
    30.3014
    29.1355
    28.9920
    28.2089
    32.3367
    25.5571
    28.1140
    26.5099
    24.1988
    24.7822
    27.5471
    25.2527
    27.7778
    26.4319
    25.8804
    25.4548
    24.3045
    26.2609
    27.8418
    27.8259
    28.6037
    29.7593
    27.6101
    28.2195
    27.9033
    26.1825
    27.6378
    26.9338
    27.9429
    26.9687
    28.1662
    24.7599
    27.2587
    26.4132
    27.0516
    27.5994
    28.3130
    29.6856
    26.9239
    27.6146
    26.9823
    26.2032
    24.3171
    27.3091
    27.3626
    28.4413
    28.2542
    27.1139
    25.4079
    24.3446
    26.0417
    25.5947
    26.5553
    25.8012
    26.5707
    22.4009
    26.9470
    26.3012
    25.5412
    25.6865
    25.6347
    27.3685
    27.4431
    27.9302
    27.1270
    29.9878
    29.0121
    27.9324
    28.1171
    30.1336
    27.2294
    31.2143
    25.7357
    32.1904
    27.7132
    32.1624
    30.1110
    30.8466
    27.0167
    31.8976
    29.4778
    27.3634
    29.2647
    26.4378
    26.0496
    23.5631
    27.9365
    24.0675
    24.1989
    21.2404
    25.6127
    20.8501
    26.5881
    24.0156
    26.8589
    29.1654
    25.7349
    25.9324
    28.2099
    25.5164
    24.3647
    25.5371
    28.4407
    26.7652
    25.1164
    27.2594
    28.9487
    27.2437
    28.7278
    27.2319
    29.8330
    27.8159
    25.7329
    28.1477
    27.0555
    27.3714
    26.5005
    25.6217
    29.2569
    25.8917
    26.8469
    25.6787
    25.2221
    26.9579
    27.5287
    24.9868
    26.6490
    26.9757
    26.2976
    27.6032
    25.4925
    27.9213
    26.3754
    30.5318
    33.7341
    25.1945
    26.2249
    28.1593
    27.4795
    27.4582
    26.7680
    26.0947
    27.2211
    28.7752
    25.0442
    26.6112
    25.6299
    26.4234
    27.1036
    25.5174
    25.6614
    25.1976
    26.3904
    25.1884
    26.3164
    26.2986
    28.5475
    28.4093
    27.4734
    26.8278
    28.7154
    28.6964
    29.9079
    29.7807
    31.9507
    29.2603
    31.4630
    25.7349
    32.5828
    28.3051
    27.8443
    24.4822
    25.1651
    27.8349
    33.8902
    28.9509
    25.1722
    32.1932
    29.8594
    29.2640
    30.8469
    32.2134
    34.2563
    35.1249
    37.0771
    33.0742
    30.1730
    32.4863
    34.4639
    33.9330
    31.4679
    33.5844
    28.3077
    30.0291
    28.4620
    28.4654
    27.8669
    28.2123
    30.4631
    29.3261
    30.2023
    30.6200
    31.1743
    31.5995
    32.5299
    34.2040
    30.7018
    29.4894
    28.8838
    28.9217
    31.9482
    31.1737
    28.6936
    29.0148
    28.6629
    30.7873
    28.0367
    26.6693
    32.7173
    30.5610
    31.5341
    32.5180
    29.9949
    33.0534
    31.1935
    32.2754
    30.2515
    30.3207
    31.7798
    31.8916
    30.0388
    29.0761
    33.3039
    29.8008
    29.8203
    32.2442
    31.5708
    29.5564
    29.0683
    25.5626
    29.8447
    29.2078
    28.9765
    31.1214
    32.4468
    30.8153
    32.1443
    28.8071
    29.0479
    33.2113
    31.5984
    30.7052
    30.6755
    31.4632
    31.8010
    28.4544
    31.5866
    28.2620
    27.5354
    30.7909
    30.4193
    29.0040
    28.9117
    28.1846
    27.7099
    27.1603
    24.6823
    23.7069
    23.7502
    24.0460
    24.0585
    26.0159
    29.9220
    27.7127
    29.5813
    33.7286
    35.8759
    32.1128
    30.9227
    32.6005
    29.3240
    30.1264
    27.4853
    29.1420
    27.6401
    36.5578
    31.8247
    31.4413
    31.1436
    29.9290
    29.8036
    27.4500
    27.5448
    32.8051
    31.2761
    30.7995
    26.9101
    30.2163
    27.2191
    27.5349
    31.7074
    31.7121
    30.6258
    30.3434
    31.5065
    27.7207
    31.5197
    31.4647
    31.9468
    30.9311
    28.7844
    28.5833
    32.7918
    33.7249
    32.5962
    30.8962
    33.7349
    30.5038
    30.6271
    32.6915
    31.6768
    29.8577
    32.4776
    31.9076
    31.0944
    31.9301
    35.8792
    38.3035
    40.1164
    39.4597
    31.5325
    32.6307
    31.0570
    30.2159
    31.2952
    29.8315
    31.8678
    36.8996
    29.8679
    30.5397
    29.0366
    30.6787
    35.5688
    31.8320
    32.5560
    30.3599
    33.6833
    33.9157
    31.9189
    29.9605
    32.2370
    30.5553
    33.2348
    28.3118
    33.0810
    30.8787
    32.9578
    34.9441
    32.9445
    35.8388
    29.6480
    31.0687
    32.1265
    32.1621
    36.8307
    35.0274
    34.1495
    33.8770
    32.4276
    31.6671
    32.1533
    30.8663
    30.6920
    33.8811
    35.8585
    32.8812
    31.7152
    31.0817
    31.1209
    31.0967
    33.9520
    30.4407
    30.8090
    29.3207
    26.2942
    29.4212
    27.7856
    27.1833
    27.5902
    30.5465
    30.5020
    31.0776
    28.6904
    28.3030
    30.3720
    28.5934
    32.0628
    30.6440
    29.4967
    29.0469
    33.6371
    33.6313
    34.4459
    32.6968
    35.1650
    29.4488
    33.9812
    31.3656
    32.2452
    32.5960
    27.3043
    29.0573
    28.3943
    28.6688
    28.7243
    33.5804
    30.7643
    32.9330
    29.3178
    28.2878
    30.6670
    30.7812
    31.0187
    30.4809
    30.2387
    31.6311
    31.7636
    27.5402
    32.9389
    31.7103
    35.9327
    29.6429
    32.9152
    31.4171
    31.9160
    29.2959
    28.1102
    26.1137
    25.6039
    28.4873
    30.6458
    28.9193
    29.2046
    30.7294
    32.2197
    34.6361
    31.7107
    30.6951
    30.9861
    29.9674
    30.6706
    33.3349
    29.3583
    26.4430
    30.6049
    32.0456
    39.2225
    36.5965
    31.8652
    25.5478
    33.1255
    34.8764
    31.9417
    31.3073
    30.7798
    33.2855
    30.7049
    30.5773
    29.9746
    31.8629
    32.3763
    32.3003
    32.1647
    31.1989
    31.2659
    28.3548
    27.9498
    30.9428
    30.3968
    30.6788
    29.5682
    28.9641
    35.3948
    35.3243
    29.9726
    33.6258
    28.7230
    32.3494
    31.5231
    33.3611
    32.3416
    32.7972
    29.6287
    34.0578
    33.3788
    30.7922
    33.6392
    32.0667
    35.8245
    30.4616
    30.2557
    31.9775
    29.7332
    29.8103
    30.8030
    30.8862
    31.5137
    31.3848
    28.2856
    31.9999
    32.4516
    34.2445
    31.5297
    32.1095
    33.2893
    30.1730
    31.9799
    33.3214
    31.1346
    28.7763
    33.8613
    34.8029
    34.4378
    32.8222
    31.8455
    30.8358
    35.2063
    31.3043
    31.2261
    31.1962
    30.7431
    32.3012
    27.8351
    29.1267
    27.6012
    33.8961
    28.9867
    32.9410
    21.6290
    27.2032
    29.6662
    24.9486
    26.2757
    28.7294
    26.8652
    26.4768
    25.7500
    25.5248
    25.8274
    25.7082
    26.5378
    24.9512
    25.7429
    26.8185
    26.2715
    25.5933
    28.2423
    26.5037
    26.2155
    25.2929
    25.4481
    25.9781
    26.7738
    27.1269
    26.3810
    26.8125
    25.4611
    24.5370
    27.7008
    30.1503
    31.3780
    26.1896
    28.2671
    23.8761
    25.6530
    25.5636
    28.4750
    29.4534
    30.2892
    29.2818
    29.0742
    29.8894
    29.4906
    30.2889
    26.6810
    31.2817
    31.9148
    28.8897
    27.3533
    29.3593
    29.0210
    29.1556
    29.0641
    29.9832
    28.0116
    29.4004
    26.7207
    28.9768
    27.8944
    27.6647
    27.9159
    27.8147
    24.7208
    24.7152
    23.7912
    26.9525
    22.9703
    24.6409
    26.4833
    26.9123
    26.2488
    28.8052
    28.6958
    26.9897
    27.9782
    27.2652
    29.2827
    31.5582
    28.7902
    30.8133
    27.8910
    28.6683
    27.6389
    26.0530
    25.7035
    26.8634
    30.1660
    27.9127
    31.4422
    32.7238
    33.7114
    33.2074
    32.3820
    32.6244
    28.5299
    31.9660
    32.1803
    27.1355
    31.2325
    28.6792
    26.4755
    23.7828
    24.7330
    29.9038
    30.7558
    25.4067
    25.8850
    26.6784
    25.1954
    27.2171
    25.5093
    21.1712
    24.8219
    27.4919
    27.4138
    24.5713
    25.1334
    24.4778
    27.1584
    24.2842
    27.3044
    28.1074
    30.1317
    26.6752
    26.1410
    25.3565
    23.5169
    24.9817
    24.5289
    27.6593
    25.1465
    26.3984
    31.5460
    30.6674
    26.2510
    29.4742
    24.6694
    28.1406
    27.4888
    27.5343
    32.8989
    34.0620
    32.0999
    31.7699
    31.3473
    31.9937
    32.8596
    29.4494
    27.6571
    29.2759
    29.0901
    32.0118
    26.2560
    27.3887
    23.1664
    29.3012
    22.8375
    28.8060
    28.2996
    29.5573
    32.9092
    28.2565
    26.4088
    28.5645
    25.1129
    28.5522
    27.5546
    33.2756
    30.7909
    32.3622
    35.6188
    39.8244
    31.3501
    25.0167
    28.2484
    35.4012
    38.0232
    33.0349
    31.6727
    29.6059
    28.8827
    28.0391
    26.7982
    30.0731
    33.7217
    29.0459
    29.8433
    30.6160
    28.7564
    28.5421
    27.5661
    25.4398
    25.3187
    29.3017
    27.0277
    27.3784
    31.3916
    29.5331
    30.3578
    26.8767
    28.7499
    31.7493
    30.1136
    25.5201
    30.1070
    33.0408
    30.2275
    26.4888
    33.4531
    32.3512
    30.8246
    27.0019
    31.5061
    31.4308
    31.8780
    26.9541
    24.8635
    26.8979
    27.7168
    24.7908
    28.0192
    26.7047
    27.5233
    24.3965
    25.1142
    27.5762
    32.7782
    29.9101
    26.6163
    28.2044
    25.0467
    22.3742
    24.4704
    21.5573
    28.0254
    23.6813
    24.7036
    22.6474
    26.7865
    27.7708
    29.1616
    32.6617
    27.7595
    28.4350
    26.4646
    28.1529
    32.2848
    26.2454
    25.6969
    22.1529
    26.5450
    26.4428
    23.4787
    23.9529
    30.0981
    32.3105
    29.4617
    25.8066
    25.5918
    24.0308
    21.0777
    31.2808
    26.7949
    26.3702
    30.5731
    32.1185
    34.5650
    24.5035
    28.2290
    27.9538
    30.8207
    31.6813
    25.1546
    24.1649
    24.2038
    21.8047
    24.8716
    26.4679
    23.5123
    26.0702
    21.6518
    29.0878
    27.3894
    22.5804
    22.3225
    23.3316
    24.4078
    27.3592
    21.6021
    21.2439
    23.7477
    23.7079
    24.4341
    24.0595
    22.7071
    23.0674
    25.2723
    25.5669
    27.5734
    22.3799
    21.8471
    22.8293
    24.7087
    29.9012
    28.9871
    33.8081
    23.0097
    23.2200
    24.3071
    29.6242
    22.0103
    24.7445
    21.9941
    20.0926
    21.7324
    21.6026
    21.4390
    23.7443
    21.5034
    23.9359
    25.8890
    28.3429
    26.7289
    26.3277
    26.6704
    22.7566
    24.3672
    24.1315
    25.3978
    23.0706
    25.9970
    25.3326
    23.7768
    19.3214
    13.7084
    16.5417
    14.7787
    16.3434
    14.9042
    16.5266
    14.4990
    11.8615
    15.5018
     9.2210
    13.0055
    14.4760
    10.8172
    15.3707
    12.9904
    11.9320
    11.2003
    13.0058
    13.5412
    12.1511
    12.2444
    12.0172
    11.3229
    10.2001
    13.3347
    10.0154
    11.2127
    12.4405
    12.5745
    12.9196
    14.8908
    11.8779
    12.7371
    14.3911
    10.2189
     8.9364
    17.4329
    13.1536
    16.1201
    12.6616
    10.0231
     8.4023
    15.5110
     8.8933
    12.4536
    12.1419
    15.3728
     9.3765
     9.9701
    12.5861
     8.2989
    11.3098
    11.5077
     9.2721
    12.7963
     9.8715
    15.5630
    13.9325
     9.5422
    14.2176
    11.7927
     8.2270
     9.8233
    10.6237
    14.7426
    13.1645
    11.2712
    12.6258
    17.7835
    17.7367
    17.0890
    14.0630
    16.6703
    12.8037
    15.1896
    16.2633
    15.7582
    16.7314
     8.6544
    11.8228
    10.2208
    12.6046
    13.1046
     8.9616
    13.6146
    14.1151
     7.2908
    13.3197
    12.4962
    13.5304
     8.3465
     9.9242
    11.5088
    12.7241
    12.8962
     9.7659
     7.3847
    10.2256
    10.8771
     9.8126
    12.7115
    11.9285
    11.2106
    11.3689
     7.1886
     8.6595
    13.6818
    14.6563
    11.0819
    12.8825
    12.4528
    13.6802
     9.0411
    11.2256
    12.7374
    14.2488
    10.6004
    12.2790
     9.1251
    12.3353
    12.8133
    11.8214
    12.3991
    15.5006
    13.0889
    15.8762
    13.6324
    14.6456
    11.3901
    11.4206
    11.1113
    11.7286
     7.5512
    10.3276
     6.8746
     7.9260
    11.0471
     9.0212
    11.9011
    11.9010
    12.8209
    10.1881
     8.3673
    10.9965
    12.2379
     8.0176
    10.5657
    11.0062
     9.8001
    12.7696
     9.4592
    11.1016
     9.1064
    10.9468
    14.9426
    10.7011
     7.6111
    12.9521
    10.6784
    12.4537
     8.6498
     5.4672
    11.5705
    11.2915
    11.8336
    11.3460
    12.4572
     8.5571
    14.5175
     9.0708
    11.8369
     9.1866
    11.3854
     8.9254
     9.5453
    11.1652
     9.7002
     6.2307
     8.4048
    12.2216
    10.0394
    11.8805
    10.7774
    11.7904
    10.4856
    11.3396
    12.0538
    11.5115
    14.5663
    13.5672
     9.4846
    11.6420
    11.0669
     9.9214
    11.4861
     6.3070
    14.5356
    12.0279
    10.3506
    12.4710
    13.4927
     9.9350
     9.0182
    12.8943
    13.4296
     8.1729
    11.3493
    10.2692
    10.5181
     9.4175
    12.4801
     8.2727
    11.6929
    11.5140
     9.1576
    10.4668
    10.8084
    11.2669
     9.6438
     9.9714
     6.7968
    11.3298
    12.4905
     5.6032
    11.7509
     7.6984
    12.6759
    10.8499
     7.7078
    14.8755
     8.1812
    13.6428
     6.5823
    11.4348
     7.4799
    10.9128
    12.8404
    10.5491
     4.8882
    13.2304
     7.3675
     8.0596
     5.8757
    12.5050
     8.3458
     9.2870
     9.9034
     7.2986
    12.7280
    11.2878
    14.0030
    12.3557
    15.3174
    13.0416
    10.0111
    15.9237
    11.4453
    12.9893
    11.5225
    10.7815
    14.1046
     9.1868
    14.5264
    12.7011
     8.7910
    11.7563
    11.3725
    11.8047
    11.0799
    13.4789
     7.8903
    13.8254
     8.5887
     9.7250
    11.7642
    12.9856
    10.1376
    11.1747
     8.4125
     7.6566
     9.3855
     5.4490
    12.4711
     7.9302
     9.0107
    10.1136
    11.2597
    12.6385
     9.4200
     9.3507
    15.3622
    17.7613
    16.1458
    12.3274
    10.8202
    12.8738
    11.4452
    16.0350
    16.4802
    13.2587
    15.9901
    13.7933
    16.6732
    16.1469
    14.3269
    14.1590
    12.3752
    14.3477
    16.0872
    13.6037
    16.5988
    13.8925
    15.0798
    11.5356
    13.9905
    14.4430
    14.5804
    12.7934
    13.8400
    12.7247
    10.8472
    16.1612
    16.2254
    14.7100
    12.3537
    11.9606
    14.5644
    12.4407
    14.1059
    15.1450
    14.5891
    13.5025
    13.3397
    11.1213
    13.9663
    14.1831
    16.6979
    13.3444
    13.1448
    14.8248
    13.4280
    14.6130
    15.3059
    14.0436
    15.3805
    16.9610
    16.5655
    15.0405
    11.7950
    16.0355
    14.6746
    13.6067
     6.6657
    11.8547
    13.5525
    12.0274
    13.7590
    17.4751
    15.9509
     7.0116
    11.3182
    15.8809
    12.2195
    15.6772
    17.9626
    14.5263
    11.4532
    14.4773
    13.2166
    12.2570
    14.2449
    14.2158
    12.5359
    15.0362
    15.5699
    16.5995
    14.0373
    14.4302
    12.1467
     8.6989
    14.6358
    14.2053
    12.8565
    13.5385
    14.4678
    19.1030
    17.1782
    14.4572
    20.1660
    24.3960
    21.1153
    20.4194
    22.0515
    17.9535
     9.1392
    18.3973
    18.3474
    14.8023
    16.0174
    15.8984
    23.1563
    21.2168
    24.9257
    24.9701
    24.5815
    21.5320
    17.3934
    14.1394
    19.5560
    11.2420
    14.0022
    26.1183
    20.8988
    21.2713
    19.8235
    23.5345
    22.9507
    19.1769
    14.1737
    17.8914
    16.1835
    17.9398
    20.5917
    16.2527
    14.7540
    16.0815
    13.1953
    17.3576
    14.9109
    17.7061
    13.1687
    16.5384
    14.2107
    13.9895
    16.6681
    12.4050
    14.9230
    15.3624
    14.7508
    18.7310
    19.3970
    14.2790
    16.2114
    19.4361
    16.5752
    14.5919
    15.2963
    11.8748
    13.2766
     9.0624
    15.9766
    12.1185
     9.9334
    18.4214
    12.3045
    16.5086
    13.7914
    15.4675
    17.7215
    11.6884
    12.1858
    18.6759
    15.1544
    16.2898
    14.3249
    13.0798
    13.6569
    17.8622
    16.5740
    12.1489
    10.3537
    15.0415
    16.3858
    15.8579
    16.4364
    16.7135
    10.5275
    13.4876
    12.5438
    15.0394
    14.6244
    10.3086
    16.8349
    17.1028
    16.6365
    16.0892
    14.5663
    12.4031
    16.1713
    16.2172
    15.3128
    14.4953
    18.6619
    17.8265
    18.4868
    16.8876
    16.9671
    15.9666
    16.7601
    15.2874
    16.9686
    16.6662
    15.4284
     9.7422
    14.1832
    13.4886
    15.6040
    13.1976
    12.1723
    12.6989
    16.2605
    11.5266
    10.7111
    13.7511
    14.5752
    16.4772
    14.8030
    10.5702
    16.2314
    13.0774
    12.4860
    17.6909
    13.3916
    15.1923
    14.5684
    17.7643
    13.9504
    13.3423
    12.0571
    11.7592
    13.9623
    16.6653
    14.5112
    13.1222
    13.5248
    16.5677
    14.1623
    16.9164
    16.6354
    13.4239
    16.6216
    15.1359
    17.1291
    15.8622
    17.2759
    14.9643
    13.1677
    17.6223
    15.2790
    13.9831
    15.5761
    13.7787
    12.2987
    12.7049
    14.2120
    14.7923
    14.9129
    15.5981
    16.7024
    18.0602
    16.4902
    18.4799
    15.7067
    13.0696
    15.7292
     9.8164
    14.3023
    15.1195
    16.7067
    14.0722
    13.2988
    11.6838
    14.1055
    11.0512
    11.5396
    14.9858
    13.7158
    15.8406
    14.5773
    17.1869
    14.5905
    14.0777
    14.2961
    14.6684
    10.7605
    13.1005
    14.4895
    14.9728
    16.9434
    14.0004
    17.0615
    15.0667
    15.5838
    16.5203
    13.3534
    13.4749
    11.9819
    13.2748
    13.8596
    16.2361
     8.4820
    11.4341
    11.3322
    13.3900
    12.9204
    12.1891
    12.4057
    11.5353
    17.8343
    15.9952
    13.6887
    11.4107
    11.3691
    11.4915
    11.4798
    12.9076
    13.1329
    12.5733
    15.5683
    13.7146
    16.6932
    15.0162
    13.2964
    18.2628
    12.7630
    15.7230
    17.4394
    15.1616
    16.7377
    11.1977
    15.2205
    13.1633
    11.8722
    12.7054
    26.0677
    18.2988
    21.2296
    17.7082
    11.6247
    15.0437
    22.1116
    23.7833
    17.0268
    13.6646
    20.7318
    25.3335
    18.2522
    18.5702
    23.9956
    26.0922
    26.6091
    25.9491
    23.5665
    27.9852
    23.0299
    27.4247
    26.5287
    25.2943
    27.5155
    29.6881
    27.3589
    27.2427
    29.1503
    28.2718
    27.6810
    24.3624
    27.6719
    28.3531
    27.7040
    22.5593
    30.0812
    28.0400
    27.1590
    30.1555
    25.8386
    23.8201
    26.0511
    23.2896
    32.5679
    27.4430
    26.6237
    22.0708
    28.2773
    22.5983
    22.6671
    27.9090
    31.5258
    26.0744
    27.2169
    24.1189
    25.3284
    27.2999
    24.5167
    27.1653
    24.0496
    21.8268
    29.0533
    19.8244
    22.6473
    19.6898
    21.1422
    22.4843
    21.6951
    22.9699
    19.7300
    23.3125
    21.7463
    25.1249
    22.6029
    25.3463
    25.8134
    23.4382
    21.1824
    22.5081
    27.0522
    28.6481
    27.8660
    23.1468
    28.2346
    21.7678
    26.0171
    22.0016
    24.4906
    27.6658
    26.3727
    26.1838
    25.6454
    27.0909
    23.7656
    24.0363
    24.2174
    26.9931
    27.3890
    27.2988
    27.2264
    26.0579
    26.9476
    27.3166
    26.7430
    24.4844
    22.7802
    24.1535
    26.5812
    27.2262
    25.0443
    28.0860
    28.8348
    29.1954
    23.9841
    27.8056
    32.4807
    30.7700
    27.7677
    29.0577
    27.4421
    30.0297
    32.8406
    26.3110
    27.3124
    25.4220
    28.1768
    28.1543
    27.9840
    28.2371
    27.5296
    27.2178
    32.1057
    27.1953
    26.7148
    28.5892
    29.4832
    26.4144
    29.6750
    30.2879
    28.1224
    29.7657
    29.9994
    31.4333
    29.5849
    27.7610
    26.3378
    28.4351
    27.5241
    23.6089
    27.9177
    29.1905
    25.3296
    29.3575
    27.6658
    24.1061
    29.7343
    27.6000
    23.9030
    25.8801
    25.4620
    29.5010
    24.7025
    26.2768
    26.6152
    26.8794
    22.0984
    23.5437
    25.4399
    25.6285
    21.1044
    22.3474
    29.8517
    26.4909
    25.3581
    32.3660
    31.9162
    29.0081
    25.9261
    26.2298
    32.2105
    30.5854
    31.7843
    28.4944
    29.6909
    30.2011
    32.6631
    26.6937
    27.8444
    27.7839
    30.8476
    27.1208
    27.9493
    29.1086
    27.4251
    28.9716
    26.7789
    30.0825
    27.7818
    32.1320
    28.3627
    26.7797
    26.4733
    30.2017
    29.9778
    27.6930
    25.8196
    29.2559
    31.1259
    27.1748
    26.5811
    35.9390
    33.9250
    28.0899
    34.0379
    27.7413
    26.3323
    28.3310
    31.9798
    27.9741
    31.1164
    26.7704
    34.1728
    28.2358
    31.0492
    31.4858
    29.3105
    32.5443
    26.9931
    25.8061
    28.3367
    27.8152
    26.5089
    30.4420
    30.5818
    27.3082
    22.6061
    27.4244
    28.4257
    26.2739
    25.5450
    24.0959
    28.2363
    23.2235
    22.5963
    24.5409
    25.3732
    25.5598
    22.9558
    27.0129
    21.7581
    24.9320
    28.5454
    27.5310
    28.2090
    26.1375
    23.4800
    24.8262
    22.8160
    27.2697
    31.9897
    30.6274
    21.1188
    26.8994
    23.8714
    26.4380
    23.0927
    29.3888
    20.8825
    22.3192
    22.4600
    22.3847
    23.6776
    27.9821
    27.6489
    31.7881
    25.4314
    26.5203
    30.4650
    26.8947
    27.0438
    21.3492
    25.2205
    24.2800
    22.8624
    26.9208
    28.4385
    27.8653
    28.7256
    32.8295
    31.3019
    32.5966
    27.3960
    25.9048
    20.9277
    21.3018
    27.4885
    20.4069
    22.9070
    22.3223
    16.3512
    21.1127
    25.1567
    27.1080
    31.3860
    22.6280
    19.2821
    20.4448
    20.0122
    21.7786
    22.7446
    20.7627
    24.2180
    23.2224
    29.0854
    26.6046
    22.7769
    26.4938
    27.0115
    24.9100
    23.7253
    28.1093
    23.5071
    25.9041
    26.4065
    25.5091
    26.0033
    27.8357
    25.1728
    24.9605
    28.3822
    26.2680
    21.9228
    25.5626
    27.0850
    20.8364
    25.0273
    21.0985
    23.1699
    24.3802
    22.8627
    22.2885
    24.9744
    20.5862
    18.5308
    15.2568
    20.3617
    25.8301
    21.3746
    18.2613
    25.4832
    27.9287
    24.1521
    28.3667
    23.4299
    24.4309
    24.7037
    26.2663
    25.2841
    23.1927
    28.6277
    25.0685
    25.1899
    24.0131
    29.8581
    30.0715
    27.6717
    33.1070
    22.4149
    25.6161
    26.4105
    26.8896
    27.1762
    29.0269
    31.2647
    26.6472
    26.7823
    28.7398
    28.8695
    21.3347
    27.7715
    29.1623
    22.9796
    25.2381
    21.6816
    27.4717
    25.0914
    23.7029
    26.9109
    27.5647
    27.1945
    25.6566
    24.8852
    29.7179
    25.8778
    23.7896
    24.4489
    18.1371
    22.0723
    19.7929
    25.2009
    23.2062
    28.1776
    27.2613
    29.5824
    24.8266
    23.9181
    18.8088
    29.3574
    24.9122
    31.1266
    28.4930
    26.0169
    23.7952
    27.4312
    23.2118
    27.3616
    25.2364
    25.5433
    19.5831
    23.1032
    27.8850
    26.7385
    23.8372
    24.9753
    19.8247
    17.1711
    18.9928
    16.1016
    17.8537
    19.8143
    23.8746
    17.8018
    23.9650
    31.7146
    29.0613
    26.8476
    26.6993
    29.6421
    28.9913
    21.8895
    23.4937
    21.4516
    19.4218
    22.3772
    25.2701
    27.4471
    22.5847
    24.0829
    23.1785
    30.9041
    26.1881
    29.1859
    30.1744
    26.6884
    30.0277
    26.8120
    27.8176
    30.8609
    27.4516
    29.8366
    27.2747
    22.5123
    24.9537
    26.4359
    24.7760
    26.8193
    25.5913
    21.1112
    17.7758
    21.3147
    19.5524
    15.8065
    25.6262
    19.9229
    19.5943
    22.0474
    18.3518
    16.4597
    21.8861
    15.5800
    19.6623
    18.5089
    19.0497
    19.6600
    19.5068
    21.9922
    21.5093
    17.0783
    16.1867
    12.9096
    18.3113
    16.4843
    16.5719
    17.9993
    15.7269
    16.5088
    17.2200
    16.8931
    12.9604
    15.4502
    14.3985
    20.6087
    23.2225
    18.9229
    13.9068
    14.8048
    13.6983
    15.2087
    15.1082
    17.4427
    19.8073
    20.2514
    19.1317
    17.2502
    14.3740
    18.6549
    20.5977
    25.6444
    27.1163
    21.4309
    21.6650
    19.7073
    19.1632
    18.6064
    15.8128
    17.4676
    13.6539
    15.9330
    21.8400
    20.0610
    17.6092
    14.5139
    14.8466
    17.9776
    18.2678
    15.0136
    16.9742
    14.6901
    21.5235
    18.6190
    19.5714
    14.6822
    13.0025
    11.9318
    16.2512
    14.2443
    13.0182
    14.4751
    17.0518
    16.7371
    17.4329
    19.0427
    18.9730
    17.6443
    20.2707
    13.9789
    15.6451
    17.9901
    16.1771
    27.1399
    21.2347
    13.9823
    21.6692
    19.7946
    17.3303
    16.0241
    16.1229
    12.9546
    14.9875
     7.5481
     7.8661
     7.9494
    10.3480
     7.0288
    13.1752
    20.7916
    21.4134
    23.3861
    23.5300
    23.3365
    19.7024
    22.1580
    22.5056
    17.0773
    19.0272
    12.7127
    18.4751
    12.4649
    15.0074
    12.2566
    13.9066
    15.0453
    14.3058
    13.0954
    14.2832
    11.1011
    10.5900
    15.2258
    14.1710
    16.8225
    12.4004
    11.1553
     8.7515
     7.0573
     5.4849
     9.3433
     6.1720
     5.2364
     7.1087
    11.2899
     8.9946
     5.7601
     8.3612
     5.3896
     5.9480
     7.3806
     5.7510
     7.1738
     8.0455
     6.5413
     4.8320
     6.7184
     6.5078
     5.4640
     7.4505
     8.0152
     5.8226
     5.9093
     8.6644
     6.4720
     7.5426
     5.1074
     7.2519
     5.2907
    10.9696
     5.2502
     7.0492
     8.2108
     8.7004
     9.5355
     6.2585
     5.9521
     8.1452
     7.8379
     6.4783
     9.9737
     5.0216
     7.6137
     8.7336
     8.1654
     8.1234
     7.3986
     8.8386
     9.6214
     7.0268
     7.6404
    10.0968
     7.3325
     7.3440
     7.1722
     9.1252
     4.7834
     8.4686
     7.8476
     4.7177
     6.8720
     7.6696
     7.4651
     6.6958
     8.2050
    10.0858
     8.5260
     4.8229
     6.1274
     5.0790
     7.7963
     8.3171
     6.6337
     7.2065
     7.7911
     8.4163
     7.4383
     7.7167
     6.4000
     8.7327
     4.9658
     6.8097
     7.8408
     4.6530
     6.1280
     5.7663
     6.2566
     6.6405
     5.8691
     7.4996
     5.2646
     7.8650
     7.0591
     7.4937
     9.3351
     8.7889
     9.3687
     7.4475
     6.5494
     7.5843
     4.9158
     6.9520
     5.2599
     8.6807
     5.2084
     9.4004
     7.6041
    10.8582
     6.5106
     6.4449
     6.4896
     4.8905
     8.1305
     7.1664
     8.0597
     8.3333
     7.6149
     6.2047
     6.7030
     6.2047
     8.9004
     9.6644
     5.5720
     7.4047
     8.3875
     8.4260
     5.7949
     7.2003
     6.3953
     7.0444
     6.8074
     6.7787
     6.4727
     9.5962
     8.5297
     6.0258
     4.8221
     4.5150
     8.2067
     6.7892
     8.9632
     6.4169
     7.8153
     5.4569
     7.2797
     7.3886
     5.5620
     6.6962
     4.7316
     5.9623
     7.8294
     5.5591
     6.4282
     6.8829
     7.8971
     6.1930
     7.0961
     8.7108
     5.0826
     6.4382
     7.7150
     6.5194
     5.1682
     7.0110
     5.7667
     9.1775
     9.6780
     6.4888
     5.0251
     9.6945
     6.4307
     7.1926
     6.0436
     7.5129
     7.2575
     8.2286
     7.5610
    10.4702
     9.6029
     6.9109
     7.4501
     7.0157
     6.9185
     8.5626
    10.1338
     8.5431
     8.6243
     8.3842
    10.0780
     7.4313
     6.4936
     7.2988
     7.0005
     5.6024
     6.1131
     8.3536
     8.7580
     6.7308
     7.9480
     9.6015
     8.7919
     9.4727
     9.4499
     7.6428
     9.5844
     8.2536
     9.0568
     8.1865
     9.0518
     6.5880
     8.2104
     7.6593
     7.7677
     5.8294
     7.5174
    10.3635
     7.4071
     8.2571
     6.4477
     8.2908
     6.2333
     7.0149
     5.9301
     7.1260
     5.5205
     9.3490
     8.7496
    11.3645
    11.6524
     8.9783
     6.7847
     9.8703
     8.7669
     4.9733
     6.8442
     9.5179
     5.9968
     7.5033
     6.2090
     8.1916
     9.5935
     8.3303
    10.2086
     7.6332
     6.1861
     6.5525
     5.5566
     7.9889
     9.5529
     7.0574
     5.7769
     8.7467
     8.1478
     8.9201
     6.3091
     7.5366
     6.9849
     5.9541
     8.7401
     5.9321
     6.3126
     6.5636
     9.1592
     8.2791
    11.1037
     8.1061
     9.4816
     7.4958
     9.2267
     9.9150
     8.7815
     9.9901
     7.7053
     7.7246
     9.3629
     6.5757
     6.2176
     7.9159
    10.3140
     8.5446
     6.7431
     6.3358
     5.5629
     5.7631
     7.8821
     8.2352
     4.4680
     5.1078
     7.0417
     5.7661
     7.9794
     8.6026
     9.6703
     8.4598
     9.1468
     8.2032
     9.0724
     5.1128
     8.4014
     7.9580
     5.2934
     6.1659
     6.7650
     9.1436
     7.5130
     9.1174
     9.0576
     6.8941
     7.1826
     7.5012
     7.2987
     8.3194
     8.4536
     6.3581
     6.6745
     7.8255
     4.7069
     7.3839
     8.0287
     9.2446
     7.5809
     5.4267
     8.2030
     6.0472
     7.8652
    10.0060
     5.9313
     9.0514
     8.6185
     8.3325
     9.7507
    10.0363
     9.3471
     9.2822
     7.8632
     9.5442
     6.2146
     7.3612
     7.9943
     6.7012
     9.9684
     7.8159
     6.4143
     7.7739
     8.1611
     8.2692
     9.3597
     7.2242
     6.0632
     7.5603
     7.5990
     6.1215
     7.4374
     5.0837
     5.7124
     5.6900
     4.7795
     7.4642
     6.8751
     8.5632
     7.3664
     8.8198
     9.2166
     9.4635
     7.7823
     6.3662
     6.3036
     6.2419
     6.0597
     8.2879
     5.6868
     7.2548
     6.2269
     5.5714
     7.8092
     8.1057
     6.9557
     8.8711
     7.3333
     6.0926
     5.7878
     4.2783
     7.8971
     5.3051
     8.1471
     8.4149
     8.7869
     5.5869
     6.9454
     7.7316
     9.1819
     7.6160
     8.5059
     6.1682
     5.2700
     4.8730
     4.6779
     8.1489
     5.4897
     6.5168
     7.8962
     7.1111
     5.3078
     5.9270
     6.0997
     7.7682
     5.8363
     6.6104
     5.0231
     7.4106
     5.2653
     6.2717
     6.5369
     7.6002
     9.7153
    10.3444
     6.1864
     7.4463
     8.6609
     6.3287
     7.9332
     6.9892
     5.4642
     7.2804
     6.6669
     5.9741
     8.3140
     6.2376
     6.2802
     5.8374
     7.0551
     9.1689
     8.4284
     5.5799
     8.1796
     8.3414
     5.2546
     8.2970
     6.9447
     6.1473
     5.9213
     8.1529
     7.1292
     9.6111
     8.1449
     5.4308
     6.3433
     7.8458
     5.3686
     8.9238
     7.0846
     8.5199
     7.0458
     8.7780
     6.4925
     7.4108
     5.6711
    10.5842
     8.9011
     5.6446
     6.9913
     9.3119
     7.8823
     6.1758
     4.5062
     8.4264
     4.9627
     5.3822
     7.0292
     6.8148
     6.6291
     9.0238
     7.7180
     9.0402
    10.1939
     6.5647
     7.9328
     7.9925
     7.5440
     7.2144
     9.7257
     6.0928
     4.8242
     6.8794
     7.2418
     5.1433
    10.0485
     9.7908
    10.9168
     8.3828
    10.1087
     8.7546
     9.1919
     7.8361
     5.2953
     8.5375
     6.5262
     7.2585
     5.3284
     6.7481
     7.2137
    10.6859
     6.2341
     7.1578
     6.8515
     5.1902
     6.9792
     6.0150
     4.0209
     8.9843
     7.2858
     8.0018
     7.0842
     9.8536
     7.6854
     8.7835
    10.6198
     7.8435
     6.7612
     7.1010
     7.6599
     7.0211
    10.0013
     7.7851
     7.3679
     8.1608
     7.4387
     8.4022
     9.3311
     8.6160
     7.9895
     7.1897
     8.2778
     8.3423
     7.3804
     5.7275
     7.5646
     6.3931
     5.3354
     6.7643
     9.2290
     8.8292
     6.4707
     6.3596
     6.2725
     7.0522
     6.0178
     7.1274
     8.1681
     8.7635
     7.4156
     8.2897
     6.7690
     9.2049
     6.2007
     9.8767
     8.9788
     7.5011
     5.1044
     8.7995
     9.4962
     7.8622
     8.5474
     9.6612
     8.5531
     8.2244
     8.2956
     8.1572
     6.9243
     8.6612
     5.4882
     9.3806
     8.3306
     9.0669
     5.0958
     7.8815
     7.8823
     8.7224
     6.2622
     8.7572
     5.7348
     4.6027
     9.6925
     6.5550
     7.4336
     8.9209
     9.3066
     9.1373
    10.3971
     7.4901
     9.5725
     8.7042
     5.4661
     9.0836
     6.4470
     7.4617
     7.3993
     6.7833
     8.9409
     8.8029
     8.6889
     5.7758
     5.9862
     4.7816
     5.5279
     7.7941
     8.5257
     8.3918
     7.0538
     5.3685
     7.4623
     8.8113
     5.9478
     8.2367
     8.8001
     8.3213
     5.8911
     7.4361
     5.3177
     6.8284
     5.9104
     8.5619
     7.8331
     6.2049
     9.0344
     6.8039
     7.9080
     8.4319
     6.4074
     6.3487
     9.0448
     8.1039
     7.2477
     9.4560
     8.3945
     8.3691
     7.9889
     6.8153
     8.3175
     7.6035
     6.1974
     5.6346
    10.7034
     7.9736
     9.2895
     9.6781
     9.2088
     9.0085
     6.8248
     5.9136
     7.3889
     6.9634
     5.2804
     5.4697
     5.9132
     5.4743
     5.2335
     5.0457
     7.7081
     7.3058
     5.2007
     6.8404
     5.1559
     4.9099
     5.5895
     5.9176
     9.3212
     7.1540
     9.3340
     6.6609
     8.9321
     6.0148
     5.3743
     6.0745
     6.2724
    10.2123
     8.5864
     9.9874
     7.6023
     5.7744
     7.2827
     8.6514
     5.5755
     6.4331
     9.6380
     7.9654
     7.1809
     7.4549
     7.6586
     7.7075
     6.7823
     7.2353
     8.1148
     5.2463
     7.4759
     7.9936
     4.7539
     5.0921
     5.8984
     8.8325
     9.5104
     4.6855
     9.1781
     9.2005
     7.3242
     8.5855
     9.0829
     8.0476
     9.3848
     5.4860
     7.3162
     9.9590
     8.3907
     6.1990
     5.3328
     6.7760
     5.5859
     4.8023
     6.3186
     7.4074
     8.2105
     9.7091
    10.5017
     7.2506
     5.9853
     6.6353
     5.6560
     7.5039
    10.0008
     7.2548
     8.2801
     6.9769
     7.3830
     9.3476
     8.0174
     8.8804
     9.3100
    10.3919
     8.0156
     6.8440
     5.9673
     8.6940
     6.9960
     8.7603
     5.8382
     6.3443
     7.6261
     6.6152
     5.0845
     5.2792
     5.1375
     8.8558
     8.6033
     8.3915
     5.5797
     6.3050
     6.6703
     4.8501
     5.4209
     6.0328
     6.2033
     6.6736
     6.0122
     6.2785
     5.6572
     4.7377
     5.6692
     5.2108
     5.7427
     5.1485
     6.0596
     4.9032
     5.8403
     5.7381
     7.6423
     6.4887
     6.4975
     6.6617
     6.6344
     7.6441
     7.0913
     7.1560
     6.1659
     7.5870
     7.4578
     5.3727
     6.9371
     7.7253
     5.3396
     6.7563
     5.9548
     8.4529
     5.2764
     5.7540
     6.5138
    10.1942
     7.6228
     6.5140
     7.2030
     6.4105
     5.2796
     9.3845
     5.7627
     7.2075
     6.3845
     7.0632
     7.5723
     7.5650
     7.3304
     6.9147
     5.5201
     6.4439
     9.2956
     7.6218
     9.2961
     7.8093
     5.9984
     6.1294
     7.2931
     7.4034
     7.5542
     6.4117
     8.1563
     8.8711
     6.9697
     7.1976
     7.6826
     6.9557
     6.6707
     7.2756
     7.7369
     6.8596
     5.9175
     8.0726
     6.6504
     8.6157
     8.5798
     6.4247
     6.9733
     5.6583
     8.9663
     8.2760
     7.7406
     9.0502
     5.1731
     8.3773
     9.2071
     5.2423
     6.7318
     6.8706
     5.3629
     7.6875
     7.8080
     7.2022
     6.6198
     6.5325
     6.6588
     6.0046
     5.6867
     7.8378
     8.0181
     7.1002
     5.9853
     8.1281
     8.2585
     6.4994
     5.0461
     5.5185
     5.1834
     7.6186
     6.7097
     7.5390
     7.8838
     8.1992
     7.3108
     5.6616
     6.1655
     5.9786
     5.6988
     5.1998
     5.2034
     6.0230
     4.8953
     5.2937
     5.9768
     5.2989
     5.1036
     6.2311
     6.9355
     6.9992
     6.7389
     6.1220
     5.8922
     7.9723
     5.6628
     6.9083
     7.8246
     8.9809
     8.4305
     6.7041
     6.6119
     9.0806
     5.6101
     6.7454
     8.5990
     8.3858
     8.8565
     9.9585
    12.4897
    13.5989
    12.3256
    14.1319
    14.2390
     5.0811
    10.4412
     8.9712
    18.5973
    15.8647
    18.2267
    18.2325
    15.4613
    14.7816
    17.1571
    18.5086
    18.9637
    17.6880
    16.5364
    15.9176
    17.1418
    20.3773
    18.5995
    20.1250
    15.9866
    18.8863
    22.6051
    20.1465
    21.7421
    22.2703
    23.4579
    24.3433
    24.1691
    23.8721
    21.5946
    27.7776
    25.7191
    20.6629
    21.3828
    25.4630
    24.3977
    20.9028
    21.3378
    23.2528
    22.7288
    24.1774
    24.4725
    23.1335
    25.6910
    26.6501
    24.6437
    22.0627
    22.3065
    24.3849
    21.4713
    22.1821
    22.5702
    24.0460
    24.9094
    22.9764
    23.6303
    24.2916
    24.6873
    21.7356
    23.2883
    24.2566
    24.7355
    24.6624
    23.2120
    22.8455
    22.0744
    23.0882
    21.2041
    21.3485
    20.9106
    25.3678
    26.4724
    22.7756
    18.4020
    21.6065
    23.0395
    23.5237
    22.3828
    24.0130
    22.9848
    20.8067
    23.7141
    23.7384
    21.9603
    24.5101
    23.3520
    23.2080
    24.9070
    22.6056
    27.7136
    24.4749
    25.1807
    27.0785
    25.9766
    23.4702
    23.9885
    24.2482
    21.5364
    23.7126
    29.5836
    24.0333
    27.9500
    25.6604
    23.1683
    28.7101
    27.1145
    24.7991
    25.0739
    24.2250
    26.5942
    25.6526
    23.2930
    24.3938
    25.9609
    30.5828
    26.8045
    28.6010
    28.2884
    26.1100
    23.1513
    18.8731
    17.7642
    16.6376
    16.5271
    18.1899
    19.0103
    21.7281
    19.8466
    21.1829
    18.5623
    18.2234
    20.6746
    24.8321
    25.5280
    23.6028
    21.2094
    16.5977
    17.3436
    20.7628
    19.4359
    18.4057
    18.7544
    20.2942
    19.2718
    20.0055
    15.5096
    18.2753
    22.2357
    20.2165
    20.2952
    20.0235
    18.2838
    21.3842
    19.6095
    22.4294
    21.1631
    21.7764
    19.6213
    18.9396
    19.2201
    19.6336
    18.3631
    21.0433
    20.4973
    23.2202
    20.4073
    18.9977
    19.7574
    20.3095
    22.6783
    20.6921
    20.0909
    23.0867
    20.8860
    18.6182
    19.2819
    19.1573
    21.9029
    19.7159
    19.5831
    17.0867
    19.8618
    20.2534
    19.4508
    19.6981
    16.0699
    20.7482
    23.1710
    20.6592
    22.7712
    20.5587
    22.5243
    23.0915
    22.1708
    22.6040
    21.1838
    17.8366
    20.0823
    24.0488
    21.7212
    21.1362
    17.3647
    22.3084
    18.8623
    19.4101
    19.8857
    19.0710
    19.8479
    18.0744
    17.1383
    15.9142
    18.1192
    18.0777
    21.8791
    18.4499
    19.5032
    19.7158
    18.3516
    24.2224
    23.9817
    22.2921
    20.0566
    21.6400
    19.5006
    19.0515
    20.3476
    20.5415
    22.3196
    17.0318
    19.7030
    19.4584
    19.8953
    22.1837
    20.3526
    20.5027
    16.5578
    19.1306
    17.4321
    19.5706
    18.0262
    18.2682
    21.0080
    18.9977
    23.2700
    21.1780
    21.1260
    22.3666
    21.3762
    21.9908
    21.5959
    20.9325
    19.8800
    20.7048
    21.0179
    21.8290
    17.6626
    19.4218
    22.6512
    19.5137
    21.6351
    21.3102
    16.9165
    21.9593
    19.8650
    19.2361
    17.2431
    20.4543
    18.4845
    20.8167
    20.2714
    19.3335
    20.3590
    21.8507
    21.0947
    19.2197
    18.3074
    20.8856
    23.8618
    21.1637
    19.3407
    21.5428
    20.5696
    23.5572
    21.3498
    19.8321
    22.2503
    20.0793
    18.0128
    19.1115
    20.0209
    19.0033
    20.2136
    15.5409
    19.6515
    17.5928
    19.7081
    21.4872
    17.5048
    18.9348
    20.3928
    20.7030
    20.0972
    19.0183
    20.3346
    17.8486
    20.3271
    19.2146
    18.0065
    17.8083
    20.3546
    21.4759
    16.8715
    21.4896
    18.8632
    18.5794
    21.5007
    21.5953
    20.6612
    23.1534
    21.9789
    22.5872
    20.9004
    20.7587
    17.6507
    19.5529
    20.4242
    19.9353
    21.2766
    21.5264
    19.7011
    21.2987
    21.1096
    19.6348
    21.0852
    20.1751
    21.8511
    25.1034
    23.2307
    24.9026
    21.3678
    20.7982
    19.6548
    22.1787
    18.9839
    21.1492
    22.3445
    16.6609
    19.1014
    20.6606
    19.4367
    20.7930
    21.6109
    22.7713
    24.0494
    24.8581
    25.3692
    25.0078
    21.7402
    23.6948
    23.3603
    19.9266
    22.8810
    21.5488
    26.2534
    24.4741
    21.4119
    22.3636
    21.1918
    23.3280
    21.8257
    23.1839
    25.0178
    22.9395
    23.4557
    22.6649
    23.5640
    23.3621
    21.6140
    22.5581
    22.2974
    22.3495
    23.0105
    24.2283
    23.6991
    23.2666
    22.0952
    23.2492
    23.8898
    20.1441
    22.6155
    21.0981
    22.1800
    24.8566
    22.9272
    20.9917
    24.0094
    20.4759
    21.2368
    23.7610
    20.3152
    20.0333
    20.9492
    24.3454
    20.8998
    19.7114
    22.0798
    24.7514
    20.6993
    21.9435
    24.5926
    26.4367
    25.4786
    26.6061
    22.9215
    24.1411
    24.4095
    23.8207
    23.2814
    25.0907
    21.8792
    24.0862
    22.4822
    22.6275
    21.7159
    24.1837
    26.0704
    22.0511
    21.9862
    24.4681
    21.5560
    27.9949
    22.6420
    26.6576
    23.5980
    24.5375
    24.2555
    22.4968
    22.8140
    22.8753
    24.0836
    22.2893
    21.9975
    20.0458
    23.6898
    21.5319
    25.4922
    23.6637
    25.1714
    24.9668
    22.5494
    24.7819
    26.3497
    24.3745
    23.1223
    23.1032
    21.6494
    21.8101
    26.0767
    27.4818
    24.3748
    23.6246
    24.2904
    26.5357
    26.1717
    26.0582
    23.8590
    24.4429
    26.6032
    26.7738
    25.0650
    22.8273
    23.8203
    23.8789
    23.3514
    29.2743
    27.7364
    25.3856
    32.5920
    32.1531
    27.2257
    26.3554
    25.9683
    28.6716
    29.2317
    23.8619
    27.0591
    25.9519
    25.8474
    25.4879
    27.8404
    28.5385
    23.9764
    26.4941
    26.8651
    29.3388
    39.1533
    36.6504
    28.0988
    33.1999
    30.6445
    31.7955
    28.5804
    29.3172
    27.9318
    29.4388
    28.4718
    27.5240
    28.5527
    27.3338
    33.2883
    33.9291
    32.2778
    34.8371
    29.7399
    32.0729
    30.9979
    29.4930
    29.9110
    36.1893
    37.4747
    35.3141
    36.2290
    35.5336
    35.0232
    38.5408
    32.4909
    28.1486
    38.3103
    33.3756
    34.0539
    41.9867
    38.5215
    32.9544
    29.3865
    34.5082
    31.3422
    29.4571
    28.4077
    30.8607
    32.8225
    34.4096
    26.3216
    22.9135
    26.7793
    25.7207
    25.9585
    22.7305
    25.2443
    21.4399
    25.2529
    23.3046
    24.2438
    25.6976
    22.3647
    23.9648
    26.0476
    23.3426
    25.2978
    24.2753
    28.0578
    24.5956
    27.6309
    30.8097
    28.0417
    27.4254
    29.9936
    31.7003
    28.8717
    27.0235
    26.7521
    28.4194
    31.1950
    30.8046
    28.5186
    28.5992
    28.8783
    33.5715
    30.7215
    32.5950
    29.8436
    28.3294
    32.1093
    33.1215
    28.5738
    31.4610
    29.1720
    29.1204
    33.4685
    35.0247
    34.8380
    29.5443
    29.7409
    27.3620
    26.9999
    30.8410
    28.2762
    28.5896
    27.9844
    27.8365
    28.8602
    32.0518
    32.2991
    29.5104
    30.0540
    26.1878
    29.3357
    32.3295
    30.2704
    27.6110
    32.9889
    27.7505
    28.4153
    24.2880
    28.2309
    30.9633
    31.8942
    30.8739
    33.7321
    31.5747
    26.1679
    26.6763
    31.5263
    28.1484
    28.9319
    30.3571
    32.0307
    28.1239
    24.4695
    24.2567
    24.8787
    25.6148
    27.7336
    25.8846
    25.9995
    27.8696
    27.0888
    29.7674
    32.0557
    23.2479
    24.0572
    25.8958
    24.0818
    32.1000
    31.0911
    27.6944
    26.2552
    26.0766
    26.2386
    28.7073
    25.6906
    29.0337
    22.4545
    28.7913
    27.9376
    24.6384
    26.3908
    23.4480
    28.2039
    26.8624
    27.5433
    25.6356
    25.9614
    25.5814
    27.2885
    27.8162
    27.6680
    25.8711
    25.6185
    28.0803
    24.5572
    32.3839
    32.9659
    32.3426
    30.9976
    33.8907
    28.7256
    28.2981
    30.2127
    30.8398
    28.8685
    25.6552
    23.7354
    26.7333
    29.0901
    24.3649
    28.7715
    20.6570
    21.6717
    22.6574
    21.5920
    24.9866
    27.9003
    29.8277
    26.6884
    33.6855
    33.8284
    32.6785
    35.3065
    26.9436
    31.1487
    27.8895
    23.2440
    26.9638
    32.9101
    29.9264
    28.0090
    28.2452
    29.4874
    25.3303
    25.6060
    28.5983
    27.3746
    23.4425
    21.7620
    26.7033
    25.9139
    23.9476
    26.0276
    25.7077
    25.2976
    24.4476
    26.1048
    25.2364
    24.3002
    26.1286
    28.8535
    25.1412
    26.2587
    26.1533
    28.1190
    30.5968
    24.5918
    28.4672
    31.8335
    30.4167
    29.5157
    33.1600
    30.3849
    35.8432
    32.5938
    32.9185
    28.5201
    31.0212
    24.4729
    28.5415
    27.6075
    26.9048
    29.2015
    32.0690
    27.3345
    30.1505
    29.4405
    29.8072
    29.0619
    34.1457
    30.9056
    29.3400
    33.0141
    29.8022
    31.4445
    25.6440
    29.5750
    33.2027
    28.9442
    26.3113
    27.7634
    27.1250
    26.3134
    30.8413
    25.7176
    27.1315
    28.4545
    28.0121
    29.2879
    28.4832
    31.9133
    26.4317
    28.7944
    29.4768
    27.8909
    31.1828
    29.1317
    27.8087
    30.0325
    31.6086
    33.4738
    35.2496
    29.6771
    32.4769
    31.2346
    31.1420
    30.8587
    28.0611
    28.3197
    29.6072
    28.9243
    32.3313
    31.6999
    30.0595
    33.9140
    34.2130
    26.5036
    31.6804
    29.3259
    26.6460
    28.5573
    27.7068
    27.3868
    29.9328
    26.0687
    27.6675
    29.2746
    26.2278
    27.8142
    22.4611
    29.8665
    30.6421
    30.6415
    27.1256
    27.5628
    22.4684
    22.8065
    24.4152
    29.1391
    26.5223
    28.1425
    30.2849
    28.5938
    26.7347
    26.9365
    27.8184
    28.8215
    31.7078
    31.5701
    35.8158
    28.5749
    29.7043
    30.4556
    27.7070
    28.9100
    26.5693
    22.7284
    23.0982
