# Supplementary material for: Mechanistic models of asymmetric hand-over-hand translocation and nucleosome navigation by CMG helicase
Source: Nat Commun. 2025 Nov 21;16:10304. doi: 10.1038/s41467-025-65232-x (PMC12639105; doi:10.1038/s41467-025-65232-x)
Supplement: Supplementary file 18 — Source data [file 41467_2025_65232_MOESM18_ESM.zip › SourceData/SourceData/Fig3G/polyAT/mindist_lagging_and_loop_traj019.dat]

# Distance
    23.8310
    25.2535
    26.9882
    29.9790
    28.3886
    25.9004
    30.2695
    28.0484
    29.3035
    31.0332
    26.3715
    30.9547
    30.4546
    29.5672
    28.9327
    33.8459
    31.8862
    31.7892
    30.1093
    28.7982
    25.2185
    24.4714
    25.5522
    25.4776
    26.5417
    24.3339
    26.1780
    28.7710
    26.2172
    26.6982
    33.5177
    27.3228
    25.3914
    27.8724
    26.2054
    26.9091
    25.5699
    28.6289
    24.9767
    28.4497
    27.4911
    27.0289
    27.3432
    25.3622
    28.1246
    26.7801
    26.2319
    28.6162
    27.6008
    25.4726
    26.9528
    24.3343
    26.4711
    26.8173
    26.4546
    26.3155
    25.3398
    26.2457
    26.9549
    24.4796
    25.9976
    24.3647
    27.6328
    25.0064
    27.1508
    24.0363
    24.6286
    27.5945
    25.1479
    26.0974
    27.6428
    25.7730
    27.4440
    23.8277
    29.4374
    25.2394
    28.7677
    28.3641
    30.0831
    27.6973
    29.0611
    25.3829
    27.5775
    24.2256
    23.0579
    22.5218
    23.2796
    25.0806
    26.4955
    28.3399
    24.8777
    26.6136
    29.6465
    34.1009
    29.2573
    22.5865
    25.9849
    30.2471
    26.2560
    24.0771
    25.8525
    26.2064
    25.5897
    25.8831
    30.3509
    29.6621
    30.7880
    32.7613
    38.1909
    27.6068
    27.3452
    28.9759
    18.3290
    21.1875
    27.1890
    29.3019
    26.7005
    26.7309
    26.5531
    25.3097
    23.1523
    25.5463
    27.6594
    30.2138
    31.8323
    28.0511
    26.1509
    25.4650
    25.8455
    25.7439
    25.4982
    26.7908
    28.7458
    26.8000
    29.9539
    27.0843
    25.0771
    28.1223
    25.9560
    23.3257
    22.5166
    22.6816
    25.9491
    25.5747
    24.3027
    26.9734
    27.9751
    30.8105
    30.5548
    24.7605
    24.5348
    26.6312
    24.8936
    26.6967
    26.2179
    24.7560
    27.6555
    24.8461
    25.1475
    25.9296
    24.5527
    25.6952
    29.0847
    28.2566
    25.7070
    24.8837
    26.8077
    27.6636
    24.7832
    26.8569
    20.7373
    26.8032
    24.3847
    22.3676
    25.4278
    27.3833
    28.5088
    27.9221
    23.1123
    22.8028
    28.8754
    27.5585
    27.3264
    26.1335
    28.6781
    28.8246
    26.0775
    29.4380
    29.4735
    25.9776
    25.7990
    31.8473
    32.9404
    28.5567
    24.9608
    30.7532
    25.2367
    30.0422
    26.5676
    26.8739
    28.7665
    23.5347
    29.1949
    26.1950
    27.2978
    29.3259
    29.2472
    28.2914
    28.3634
    31.8471
    28.2102
    26.0794
    28.0327
    31.0183
    30.3057
    26.4208
    29.8800
    28.8116
    28.2547
    31.0026
    29.6468
    27.7203
    28.1471
    29.5405
    30.5686
    31.9586
    32.7619
    30.2235
    30.6190
    30.4646
    36.5459
    26.4529
    25.7649
    26.3092
    24.4047
    27.2897
    24.3248
    25.5791
    25.2308
    27.5847
    26.7330
    28.7460
    29.9079
    28.6346
    29.6066
    26.6229
    26.9847
    29.6033
    29.5245
    31.2123
    32.6356
    28.5479
    27.7700
    26.5390
    26.5355
    28.0673
    25.1351
    25.4399
    26.6443
    26.4513
    28.2819
    26.1309
    26.8811
    26.4995
    26.7551
    27.6301
    27.7940
    26.8935
    25.3279
    25.3792
    25.2380
    25.9501
    27.7546
    25.1089
    28.5517
    25.8902
    28.4160
    23.8039
    26.6150
    26.4872
    26.9515
    26.6557
    27.0231
    24.9041
    24.0003
    25.1655
    24.8967
    26.2339
    25.3843
    23.2707
    25.9477
    26.2530
    27.5441
    28.5200
    27.1643
    26.9604
    28.9066
    28.1756
    25.8226
    24.2644
    25.2298
    25.8821
    25.7035
    26.5955
    25.6433
    25.5718
    26.0644
    26.8078
    25.0288
    28.6669
    28.3648
    27.1844
    33.0592
    27.3110
    27.2024
    25.6120
    27.8838
    27.9995
    25.8510
    26.8180
    25.3395
    25.3825
    27.0036
    26.1667
    24.4736
    29.1808
    24.9541
    25.2677
    20.1177
    23.9570
    24.7272
    22.9858
    23.0670
    23.8092
    24.4360
    26.3113
    23.8071
    23.8326
    25.4204
    25.1554
    26.1675
    26.8496
    25.6884
    24.3592
    26.6277
    26.6262
    26.4788
    26.6175
    26.3929
    24.1567
    23.2291
    20.1695
    26.7476
    24.4658
    24.1990
    21.5069
    23.0479
    23.1776
    24.9685
    26.3188
    26.5590
    27.2981
    27.0124
    24.6132
    27.7870
    26.3997
    24.7048
    26.2366
    28.7782
    24.1555
    25.5972
    30.2124
    24.1560
    24.4213
    25.6622
    26.0129
    23.9726
    25.2405
    24.5832
    27.8501
    24.6420
    26.5091
    26.1034
    27.3870
    28.5878
    25.1229
    23.7434
    25.2308
    27.3152
    29.9751
    27.8024
    32.2274
    31.0008
    32.1698
    31.2825
    28.7732
    24.7374
    26.0153
    26.1571
    30.1278
    28.1603
    29.4527
    29.0494
    28.7429
    24.3323
    24.8922
    22.1945
    27.0020
    26.1048
    25.6201
    28.4362
    21.4926
    24.5406
    25.7379
    33.0313
    25.4422
    27.5089
    25.8028
    36.2638
    31.6329
    31.1532
    32.7854
    29.9048
    26.0668
    29.9542
    28.7333
    31.1218
    28.6410
    33.3216
    29.0471
    29.8773
    27.7872
    35.3538
    28.6311
    29.5655
    28.7112
    27.8103
    23.4498
    25.5473
    26.5006
    26.5137
    26.7891
    26.9679
    25.6913
    25.8613
    25.9424
    24.8371
    25.7026
    25.7577
    25.0120
    27.7134
    26.3390
    27.7972
    26.6040
    24.8675
    25.5433
    25.9320
    26.2148
    27.5530
    25.8578
    28.5389
    28.4131
    27.4405
    26.2365
    29.0007
    28.1083
    25.4307
    26.6134
    28.6400
    27.0687
    26.4947
    26.2096
    27.2024
    27.5446
    25.5168
    25.8723
    31.4501
    25.9979
    26.6670
    25.3763
    28.1071
    27.9575
    28.7111
    28.7418
    25.5661
    26.0417
    26.7679
    26.3311
    27.5669
    25.6438
    28.8957
    26.5433
    25.7015
    26.5514
    26.7900
    23.5819
    26.6088
    24.5125
    24.0463
    25.0622
    28.8403
    25.4689
    28.2022
    28.1416
    29.5692
    32.2363
    27.9696
    29.4267
    24.5689
    27.5932
    29.2204
    25.3649
    27.3225
    28.8862
    28.2981
    27.8191
    28.0204
    25.7567
    27.6033
    33.4736
    32.9027
    28.0906
    30.7832
    30.7189
    31.8565
    32.6876
    30.6715
    32.7441
    33.5554
    31.2368
    26.4526
    27.7586
    26.8623
    23.9362
    23.7979
    25.8758
    25.0951
    25.5787
    26.0947
    27.0770
    27.4522
    26.4729
    26.5709
    26.9649
    24.9521
    27.6191
    25.7070
    25.8188
    27.3224
    28.6652
    29.9937
    28.1834
    28.6370
    25.4301
    27.1062
    26.2387
    24.1788
    22.9926
    25.0530
    25.6126
    27.4320
    28.2534
    27.7577
    28.0966
    30.4023
    25.3856
    28.6782
    27.7795
    27.0828
    26.1810
    26.3517
    27.8413
    29.0910
    29.2728
    26.4012
    25.7948
    24.1377
    25.4267
    25.3739
    30.3979
    29.5965
    29.8577
    30.1345
    30.3141
    28.2649
    29.0414
    26.4092
    26.1213
    25.1298
    26.6164
    25.9653
    24.8460
    26.3496
    28.0617
    27.1767
    23.5895
    28.3110
    28.1246
    26.0719
    27.4217
    27.2870
    31.8724
    26.7389
    24.9707
    26.2293
    27.3386
    24.1400
    25.9648
    34.5641
    33.1590
    29.5106
    30.0840
    31.9177
    30.5268
    33.1903
    26.0284
    30.8256
    26.6399
    26.8541
    30.1023
    27.5875
    28.3375
    26.2166
    28.9810
    29.0280
    29.0587
    30.2311
    26.9672
    28.6745
    25.9018
    35.7502
    33.8419
    27.7558
    27.2002
    34.5295
    29.9012
    30.9287
    34.8216
    31.0154
    35.7672
    32.3079
    39.1697
    35.7643
    31.5999
    31.8863
    30.2948
    32.3137
    36.7017
    31.4196
    31.0033
    28.1813
    27.6639
    28.6925
    29.4849
    27.9712
    28.7158
    27.5192
    28.7750
    30.9114
    28.9505
    31.7384
    37.1568
    32.0999
    29.0225
    29.9085
    32.4389
    30.4009
    30.6053
    28.6644
    29.9906
    28.9021
    31.9619
    29.5651
    27.7427
    27.5410
    31.8722
    24.9839
    29.2588
    28.6305
    30.9346
    29.2054
    29.8077
    33.5272
    33.5153
    36.2454
    34.3057
    34.7397
    37.5255
    39.3879
    39.0442
    34.9083
    41.0178
    42.3553
    37.0869
    38.8388
    38.4817
    38.6200
    40.6797
    39.6731
    40.3119
    36.2960
    36.5398
    39.4455
    35.1862
    35.2787
    35.4471
    37.7407
    35.5520
    35.8611
    35.4372
    37.6252
    40.3069
    36.2974
    34.5457
    30.7739
    32.7256
    36.9778
    37.6729
    33.2923
    35.5672
    32.5035
    31.2013
    31.7084
    38.7546
    38.4101
    29.7438
    36.0520
    30.1845
    30.0248
    30.0384
    28.6525
    30.3028
    33.6369
    32.3095
    33.0480
    31.9050
    29.4972
    32.7963
    35.7316
    30.4220
    31.5199
    30.1684
    31.6365
    30.1566
    31.5973
    36.5522
    36.5049
    33.6838
    33.2844
    42.3682
    40.4092
    32.2567
    37.4347
    33.8596
    28.4835
    25.4768
    30.2322
    28.0998
    29.5635
    35.8013
    31.1431
    33.5135
    30.3640
    33.4413
    30.0551
    33.2652
    32.9824
    33.9197
    33.8146
    33.6812
    29.3582
    29.7425
    27.8628
    30.2608
    29.9492
    27.7430
    33.3572
    28.1277
    34.8438
    28.0254
    25.5879
    31.3536
    25.3907
    29.1403
    30.2775
    28.2660
    28.3416
    27.1876
    24.7775
    25.3437
    23.7939
    24.6335
    24.9406
    26.9546
    24.4798
    24.0064
    30.4957
    26.7022
    26.4516
    26.0727
    26.9016
    31.1832
    29.3893
    33.5451
    27.8348
    26.5663
    26.2977
    26.3067
    26.4376
    27.5789
    25.8514
    28.0141
    25.1422
    27.5126
    23.8959
    24.5727
    25.0095
    27.7716
    25.2516
    27.8502
    26.5110
    27.9168
    27.7041
    25.8540
    26.8420
    29.6857
    26.7022
    28.9910
    32.6324
    26.4309
    27.2873
    27.7988
    24.5121
    25.5122
    25.9116
    26.7629
    27.2375
    28.0514
    27.6353
    24.9472
    27.1790
    26.0059
    25.9769
    25.3591
    24.2491
    28.3786
    26.8015
    28.3225
    27.5476
    26.7874
    26.3069
    25.0406
    25.6884
    27.4629
    30.3013
    26.2333
    28.2018
    24.9389
    24.8107
    25.7767
    26.1413
    25.2403
    23.9006
    22.9585
    27.8674
    25.8534
    27.2214
    26.9676
    25.6632
    27.8886
    25.8729
    24.0528
    27.2975
    22.7765
    27.1282
    26.7783
    28.1843
    26.1119
    25.2321
    23.7227
    25.7712
    24.7426
    25.0620
    26.0289
    25.7935
    27.4837
    25.9806
    25.4929
    25.0426
    25.0508
    27.1993
    27.4506
    27.8194
    24.6930
    26.5879
    26.3450
    27.9754
    26.6775
    30.3475
    30.3924
    27.3162
    25.0527
    25.5787
    27.6013
    26.0198
    26.4513
    27.5214
    24.5401
    28.6291
    28.7208
    26.1428
    26.8461
    27.3320
    28.7032
    29.3550
    31.5204
    27.3533
    26.3141
    27.4649
    28.0134
    25.9270
    24.7181
    25.2247
    26.1907
    27.6905
    28.3693
    25.2182
    27.9397
    26.7553
    26.8397
    26.2796
    23.3711
    26.1768
    26.2779
    25.4141
    26.4912
    24.1061
    27.2571
    26.1814
    29.5760
    25.5550
    24.6844
    27.4400
    27.3414
    28.3181
    24.4646
    27.2374
    25.9394
    25.3810
    27.3860
    29.8221
    29.5249
    29.4569
    28.2802
    26.9908
    29.7259
    27.4187
    27.6675
    28.9417
    29.5922
    26.4003
    27.2858
    27.6494
    26.6678
    25.6904
    26.6828
    26.2541
    25.7461
    25.8351
    25.4922
    24.8367
    27.3102
    28.2556
    24.1570
    25.7042
    29.1097
    27.9957
    23.8896
    25.9328
    27.1639
    26.4621
    26.4041
    27.8448
    28.9875
    29.4772
    28.9091
    27.7633
    24.1986
    24.7013
    27.8660
    25.8589
    33.7147
    28.3815
    27.8461
    25.9235
    26.1163
    27.6744
    28.2145
    24.9529
    25.8287
    25.1884
    27.0065
    21.4592
    24.1342
    20.6123
    22.4766
    22.4841
    21.1720
    24.9752
    22.2287
    18.5367
    26.8557
    26.5132
    22.5731
    26.3040
    28.2408
    24.9260
    28.7690
    32.0108
    25.5321
    27.3006
    21.4793
    25.6820
    25.4399
    25.6363
    25.3973
    25.4564
    27.8409
    27.3997
    24.0256
    23.5856
    23.8634
    24.3684
    18.8478
    22.6112
    20.6438
    18.5076
    20.7290
    17.4221
    20.6843
    26.8717
    26.6353
    20.5586
    23.9514
    18.8994
    16.1839
    18.7024
    16.3529
    16.0585
    19.0501
    20.9999
    17.4002
    25.0072
    23.8456
    23.4517
    24.3316
    28.7053
    24.4444
    19.5456
    26.9467
    19.5772
    26.5380
    24.0289
    27.3935
    23.6957
    21.0113
    21.9786
    26.8907
    20.9624
    21.6137
    17.3890
    20.2606
    16.3819
    22.6982
    22.4268
    21.3827
    25.0895
    20.5802
    27.7218
    24.0287
    23.2596
    22.7067
    24.5236
    24.2754
    20.3322
    24.6736
    28.0813
    23.1330
    22.2579
    23.6460
    18.8557
    23.3350
    23.8954
    20.8333
    24.2961
    21.9951
    16.2205
    24.4581
    20.4106
    23.3403
    19.3280
    20.5579
    20.8150
    28.9783
    27.6818
    24.1099
    25.6237
    20.3331
    22.7130
    21.5380
    22.1134
    25.0668
    25.7560
    24.2798
    26.4001
    27.3842
    23.4800
    22.0925
    24.4911
    26.7445
    26.5820
    22.5021
    26.9962
    20.8748
    22.8866
    23.7439
    21.4913
    24.0938
    26.4820
    23.0787
    17.2514
    23.4245
    17.3755
    20.7627
    23.7609
    17.8595
    22.2588
    23.1988
    21.7251
    24.4236
    22.1151
    27.4116
    26.5949
    25.8930
    27.5160
    25.3082
    30.0924
    34.1200
    30.2845
    28.1350
    24.8986
    25.4818
    23.8052
    23.6751
    25.2216
    28.4439
    25.3870
    23.4261
    25.0164
    26.6387
    26.9473
    27.5399
    24.9560
    24.2687
    27.4413
    21.4620
    22.5802
    28.1577
    25.9068
    24.4896
    24.7022
    26.9626
    22.2545
    20.8924
    26.8882
    21.1164
    26.5459
    24.6938
    24.0544
    28.9687
    20.2106
    25.7502
    26.9838
    26.9699
    24.8314
    25.1058
    22.8576
    21.4440
    22.7316
    21.1653
    20.7520
    20.0105
    25.0425
    22.6674
    22.9310
    26.9719
    27.5061
    20.4965
    27.3918
    26.9341
    26.3653
    26.4049
    16.6818
    27.3798
    24.1519
    26.3824
    25.7446
    28.7140
    21.7507
    24.6154
    25.4009
    25.6020
    24.5455
    26.8985
    23.6906
    28.8959
    29.0124
    34.3177
    30.8717
    31.6603
    37.6182
    37.2453
    33.7210
    24.0100
    24.6705
    23.6704
    26.2166
    19.3663
    25.2381
    19.3209
    24.3999
    22.7549
    26.5680
    25.8855
    26.5534
    24.5078
    23.9487
    27.6795
    25.5200
    26.5588
    15.8768
    24.5782
    24.1848
    25.6516
    26.1127
    23.4533
    24.0064
    22.3657
    24.8437
    20.8217
    22.7358
    26.8760
    27.9107
    29.9902
    32.3753
    28.4730
    20.5950
    21.8722
    26.4688
    27.8110
    32.0894
    30.8594
    18.5587
    22.9713
    24.0895
    23.9375
    26.7762
    24.6420
    25.6523
    26.9885
    27.5152
    28.1521
    26.0922
    25.2127
    25.0835
    25.1435
    23.5167
    25.6267
    25.3533
    27.2748
    24.1945
    27.8208
    30.7530
    22.9393
    26.9854
    25.0562
    29.5700
    26.3065
    25.0469
    27.9918
    22.3503
    26.7360
    27.1092
    26.6458
    28.6960
    27.8070
    21.7529
    21.4206
    25.4176
    23.9816
    23.8254
    23.9851
    26.3546
    25.2000
    24.2130
    26.7274
    23.5918
    26.9180
    27.2665
    23.1581
    24.2485
    21.3933
    29.6587
    26.5017
    26.3686
    25.3465
    22.9789
    26.7989
    21.4261
    21.0750
    27.5807
    22.6063
    28.1410
    21.1974
    21.6439
    19.8705
    23.8809
    22.5200
    28.1517
    33.0795
    21.8985
    27.0572
    29.2535
    24.4129
    21.8433
    18.8680
    22.1092
    27.7637
    26.0796
    26.7693
    25.4354
    29.4050
    22.9079
    21.8329
    19.6714
    24.8410
    25.6940
    18.0818
    23.8014
    25.7883
    24.2391
    26.3632
    27.0203
    21.8765
    21.8974
    23.9973
    26.7032
    24.7068
    24.9939
    25.1338
    28.7358
    26.5868
    25.3876
    25.1825
    25.1117
    26.9751
    25.7409
    25.4871
    21.9321
    24.5482
    26.4838
    20.9417
    25.9158
    22.0170
    18.2728
    21.8852
    23.4549
    22.8170
    27.0046
    25.2253
    24.5803
    30.8963
    27.8335
    34.0266
    25.1083
    28.2210
    25.6032
    27.9713
    23.5124
    30.2520
    30.3852
    28.3995
    26.1934
    23.4810
    20.0977
    30.1122
    28.6572
    27.1217
    20.0270
    25.0339
    23.0378
    24.6701
    27.2257
    25.5395
    30.9003
    29.3114
    28.0751
    23.6549
    25.0316
    29.8768
    28.4166
    30.5115
    33.5460
    32.4981
    25.8484
    31.5308
    24.9686
    32.8605
    27.7182
    21.6391
    25.5508
    33.4357
    37.6354
    29.1238
    26.5926
    28.9623
    29.5615
    32.0752
    30.2190
    29.2303
    28.7531
    21.2807
    21.8005
    26.6135
    25.9085
    22.6938
    23.1347
    21.8069
    25.4205
    26.6712
    21.9651
    22.9928
    28.7344
    24.8646
    27.3445
    25.6049
    23.6636
    27.9510
    24.6826
    25.0078
    25.2882
    27.1482
    25.8537
    26.6480
    23.7259
    31.1686
    29.7262
    23.7444
    26.4576
    28.0423
    24.5306
    20.7122
    27.0659
    26.3846
    23.9270
    22.6043
    28.6883
    23.3273
    21.6517
    20.1513
    17.6838
    23.8737
    25.6029
    16.9823
    20.6554
    23.1953
    21.0121
    18.6269
    14.2408
    21.5301
    17.5554
    23.8458
    22.1535
    19.7113
    21.7029
    26.0432
    23.6949
    23.1556
    26.8173
    23.5393
    26.7660
    28.9208
    27.0174
    26.1324
    29.5883
    28.5728
    28.2442
    27.8120
    28.1790
    28.8197
    27.3453
    27.3066
    26.9132
    31.2749
    32.1770
    26.0296
    24.4979
    26.1338
    20.3729
    26.4108
    27.7882
    21.2208
    25.7602
    21.2371
    20.2387
    22.3809
    24.2256
    24.7394
    24.1772
    19.5492
    28.2091
    20.9021
    22.1101
    22.1015
    20.6683
    23.4092
    22.7400
    23.1669
    29.9305
    25.7209
    26.3572
    23.2679
    28.7462
    25.7981
    26.8435
    25.5276
    22.5591
    24.9228
    26.2479
    26.0656
    27.5829
    26.1594
    26.3222
    23.8851
    26.2105
    20.9846
    20.5305
    20.7666
    23.0113
    22.8951
    18.3928
    19.6754
    18.1144
    23.4082
    23.9353
    24.5923
    22.4675
    26.6792
    27.6052
    19.2675
    25.9267
    22.7816
    23.3625
    21.8899
    22.3144
    18.4771
    23.7580
    23.5344
    21.9717
    21.5288
    26.7493
    19.4670
    27.7843
    18.9095
    24.1569
    22.5651
    24.7609
    25.1614
    25.3733
    25.3999
    27.5916
    27.4426
    24.1470
    23.9616
    26.6794
    27.2572
    21.3138
    21.0679
    22.2372
    19.5624
    27.9755
    21.6406
    24.8246
    23.2867
    18.0596
    17.7855
    19.9976
    13.7917
    16.4715
    18.7667
    15.9046
    21.3195
    14.8274
    18.2131
    18.4377
    14.8742
    16.2196
    12.8298
    15.6524
    19.0772
    16.2720
    18.6464
    18.2445
    22.3744
    16.3623
    22.6988
    19.7182
    28.0243
    20.5693
    26.0188
    26.6184
    25.0286
    24.0824
    20.8944
    23.2418
    22.4693
    20.3632
    17.5443
    18.3869
    21.1852
    29.8950
    29.8007
    31.0841
    24.9674
    20.8838
    17.8445
    19.9935
    23.8008
    22.7342
    21.0767
    19.7111
    21.3319
    21.8817
    25.2523
    25.9330
    25.9309
    23.9866
    30.9736
    29.4357
    24.7585
    26.8610
    28.3102
    27.7998
    29.0662
    28.5359
    29.6591
    27.7846
    28.0054
    27.1538
    27.1870
    27.7559
    27.5287
    31.1649
    31.2872
    32.6361
    30.9267
    28.5432
    26.2826
    26.9860
    28.7359
    22.8103
    21.9817
    21.6511
    23.0687
    24.3868
    26.7504
    25.4483
    28.5363
    23.8171
    26.2016
    22.0895
    28.9465
    29.3226
    21.1197
    22.0242
    26.5135
    29.6214
    27.8462
    25.4759
    28.5663
    28.3955
    22.5136
    28.4292
    30.1788
    25.3740
    25.7557
    27.7729
    26.4745
    26.7418
    28.9843
    21.5405
    26.4966
    24.3957
    25.8240
    29.8819
    25.4474
    21.2159
    24.5142
    20.9254
    23.8007
    27.4954
    28.3099
    29.8946
    26.9178
    27.7867
    31.4688
    27.8027
    28.7110
    31.3601
    23.6502
    25.2812
    27.2710
    24.6704
    25.4900
    24.0748
    20.7232
    22.3460
    24.3417
    25.5525
    23.8827
    25.6397
    29.7031
    26.3848
    24.0455
    23.4334
    25.6991
    22.1861
    26.0626
    27.1492
    26.1822
    26.2104
    28.1360
    22.0298
    23.0632
    23.7691
    20.8497
    27.3134
    23.5287
    20.9366
    24.8468
    19.6523
    26.9899
    22.3875
    17.9386
    18.1486
    23.3979
    25.2654
    24.1347
    24.6800
    22.1972
    23.3257
    27.1721
    24.8648
    24.3033
    19.7034
    25.4155
    30.4336
    27.9519
    28.0733
    27.3667
    23.8326
    22.3820
    22.8553
    24.5452
    23.5149
    26.4235
    22.5179
    21.7747
    24.8062
    29.0829
    29.0883
    25.4203
    24.6627
    24.0784
    27.7519
    25.4321
    27.0368
    24.5060
    22.4113
    22.9824
    22.5986
    21.6622
    20.0469
    21.5411
    26.4937
    20.4027
    22.6650
    26.4270
    25.7994
    19.5340
    18.8624
    26.0993
    20.3881
    19.6243
    26.2519
    22.0105
    21.8647
    16.2744
    22.4738
    22.9803
    23.6080
    21.4361
    20.5832
    22.5141
    24.0577
    22.7313
    21.7337
    20.2325
    23.1318
    27.5376
    25.9297
    22.9281
    18.8323
    25.1182
    23.9565
    23.6155
    25.7557
    21.6652
    23.0448
    25.8199
    26.7865
    27.3142
    26.0557
    26.4890
    26.9609
    26.5642
    29.5106
    28.1264
    26.9367
    26.0471
    25.5994
    22.6423
    25.6663
    27.1707
    24.7625
    25.0492
    21.4581
    18.2931
    19.8610
    22.4579
    27.0650
    25.0096
    25.5981
    30.6252
    24.9624
    16.9048
    27.6209
    24.1869
    23.6477
    25.0761
    24.8574
    28.8801
    24.5467
    25.2430
    20.5048
    26.4814
    29.0674
    20.6080
    24.8931
    28.1250
    30.0551
    27.7058
    22.6495
    21.2744
    19.9637
    20.5202
    23.1470
    18.3477
    24.9911
    25.9379
    30.9081
    32.8815
    26.0571
    23.8768
    18.2867
    26.9937
    24.8117
    22.3329
    24.2344
    18.4430
    26.0528
    24.5866
    26.8693
    20.4033
    27.2164
    27.3545
    22.6947
    23.3635
    20.7452
    19.2399
    27.9873
    25.7050
    19.9185
    23.5786
    25.5476
    31.5258
    31.1215
    28.1709
    27.4747
    26.7476
    25.5727
    17.3134
    28.0335
    32.0199
    31.5262
    28.8077
    27.7736
    27.9194
    23.9004
    27.2509
    23.6000
    21.0177
    28.7157
    21.8168
    22.1520
    20.0931
    20.2119
    20.5177
    17.2507
    27.7916
    20.5966
    19.0797
    19.7574
    27.0642
    24.6645
    26.7093
    22.8906
    25.1690
    23.7468
    22.0486
    24.1610
    23.6780
    15.6712
    22.8577
    19.9912
    16.7628
    18.7444
    22.4952
    18.0479
    22.8132
    23.9562
    18.4873
    20.9043
    18.7581
    19.0816
    22.6429
    19.2766
    15.6098
    20.3865
    18.9059
    22.9963
    20.4215
    22.6127
    22.7866
    22.5470
    22.4712
    24.5027
    23.0040
    24.2946
    21.2874
    19.6302
    22.5959
    17.8283
    20.3457
    18.2166
    20.5428
    22.8037
    28.7624
    26.1483
    25.8069
    26.9076
    26.5498
    26.2953
    25.5015
    23.0273
    25.7345
    27.1730
    23.8857
    28.1549
    29.0837
    24.3567
    26.7058
    24.5230
    23.8961
    28.8245
    27.9784
    25.8177
    23.5260
    23.3725
    23.2738
    23.9288
    23.1845
    20.7721
    23.3387
    20.6224
    23.9469
    28.1676
    20.8074
    17.8959
    18.1671
    15.0303
    17.4771
    21.2224
    20.6196
    25.4680
    23.9032
    23.1475
    20.4814
    19.4836
    24.0710
    21.5168
    20.7041
    25.4863
    24.7270
    23.1447
    30.9565
    32.6624
    30.5366
    30.7243
    30.3455
    32.3982
    35.3607
    33.6819
    31.2044
    25.1502
    29.4494
    33.3170
    29.4322
    30.2485
    27.8036
    26.3507
    24.9072
    23.4810
    24.3840
    28.9097
    24.0314
    25.6900
    25.1927
    27.1304
    27.8661
    26.6829
    25.5084
    27.0146
    33.3965
    28.5620
    27.2726
    23.6107
    25.3864
    27.4499
    29.5417
    27.8010
    25.5762
    30.5039
    30.3725
    30.4979
    28.7915
    29.5975
    29.5575
    32.5162
    33.9478
    27.5764
    26.1970
    31.4677
    31.8452
    29.1557
    29.7299
    32.6950
    29.2418
    30.4136
    28.6931
    27.8630
    26.2631
    26.4524
    26.9734
    24.6309
    26.9702
    25.4432
    27.5391
    27.5832
    30.4839
    27.3936
    26.9740
    26.9752
    24.6104
    26.3820
    27.4348
    25.7168
    28.5214
    28.1429
    28.3874
    31.5815
    35.8730
    26.5225
    24.8103
    27.5986
    30.9996
    28.8412
    28.7728
    25.0075
    24.0719
    24.7380
    22.6201
    22.1703
    22.2305
    23.1299
    21.9942
    22.6450
    22.4664
    24.0887
    22.3516
    22.6106
    23.6537
    24.7216
    22.8215
    25.9440
    23.5375
    25.1980
    25.6575
    25.1405
    27.7102
    23.8038
    24.6366
    26.0298
    26.0282
    27.5384
    25.3639
    24.4053
    22.2218
    23.7704
    29.0847
    26.4075
    26.0092
    29.0612
    22.8681
    26.1583
    24.4254
    29.2254
    26.0421
    25.7842
    22.0730
    24.3659
    22.6172
    28.4994
    23.8962
    26.6405
    26.7415
    22.7969
    24.3467
    25.0343
    28.0468
    32.5775
    29.4157
    29.9134
    26.8775
    25.3411
    25.9825
    26.3532
    28.0096
    29.0884
    30.1486
    24.0882
    27.8027
    28.6314
    31.0755
    22.8654
    21.3431
    23.3343
    23.9264
    25.0446
    25.5818
    21.7271
    23.5305
    20.3222
    19.0351
    23.9132
    23.3844
    21.6779
    26.7797
    28.4819
    27.3273
    28.7636
    22.9019
    23.7276
    26.9448
    26.5555
    22.2556
    27.7618
    24.8595
    21.3674
    22.0417
    28.4876
    24.6020
    24.0948
    24.6603
    21.8732
    28.1027
    29.2514
    28.9452
    26.7424
    29.7772
    32.2079
    28.7449
    26.5827
    25.5040
    28.7580
    23.2880
    21.8920
    19.8774
    24.8857
    27.9933
    29.9522
    29.9422
    27.4276
    26.6332
    28.5417
    29.2078
    28.8947
    29.4738
    22.7582
    26.0189
    26.9911
    25.6008
    25.1266
    26.5273
    22.3881
    25.0133
    19.9964
    24.6136
    28.9691
    30.1871
    28.0893
    26.6450
    24.9620
    20.9232
    25.4586
    24.8623
    24.6017
    28.2722
    21.5180
    18.5250
    15.3420
    23.3824
    27.2190
    20.5528
    22.6794
    29.7615
    27.0597
    21.9279
    25.8167
    29.0241
    25.3176
    31.1367
    24.4256
    30.1224
    26.1160
    30.8792
    28.7993
    24.6088
    25.8297
    28.4177
    29.6039
    28.1829
    26.5029
    23.3966
    31.9571
    33.9874
    30.7767
    32.0020
    24.8833
    26.5457
    24.9280
    23.6865
    19.6351
    17.6526
    19.7042
    20.4254
    23.5824
    22.5208
    21.7047
    22.0791
    21.1301
    21.6416
    24.1978
    21.2450
    20.0487
    18.6468
    18.2811
    19.2323
    18.0548
    22.9175
    23.9578
    23.6922
    19.7230
    25.6605
    27.5984
    20.8833
    22.4063
    21.3361
    17.9902
    22.0779
    22.1628
    21.5672
    21.4340
    26.8931
    25.5241
    21.4859
    22.5300
    22.3042
    23.1490
    21.1254
    21.6471
    20.0047
    16.2567
    15.7903
    14.1412
    16.4594
    18.4413
    18.1408
    21.6033
    23.7806
    20.9159
    23.7156
    22.6275
    22.3346
    20.7705
    18.3970
    22.1109
    18.0277
    20.3802
    19.9365
    21.5614
    23.1799
    27.0713
    29.5892
    22.6367
    25.0940
    28.0359
    21.3482
    21.2269
    21.3528
    18.8631
    21.6878
    20.3470
    24.3701
    23.3321
    23.3603
    21.6930
    20.3540
    19.7134
    16.4006
    19.1582
    17.8877
    15.0187
    19.6651
    17.9736
    16.3076
    18.3552
    20.4994
    21.7734
    25.7948
    20.9446
    20.5136
    21.7843
    18.5910
    19.9074
    19.4825
    22.3330
    19.5113
    18.4391
    20.8574
    19.1047
    18.7898
    18.8183
    15.5537
    15.1078
    17.3530
    17.6212
    17.0768
    20.0557
    16.5415
    18.1414
    20.0761
    21.2963
    21.9594
    20.8879
    22.4293
    19.4765
    21.8666
    22.0975
    23.6453
    23.0356
    22.2626
    18.5332
    21.2843
    25.5531
    26.1616
    20.6340
    22.4927
    21.0075
    16.5080
    21.2930
    24.8360
    22.5322
    27.5357
    27.9274
    23.7214
    20.7055
    19.3844
    20.8872
    26.0364
    20.4440
    24.1547
    27.0415
    25.6777
    26.7675
    25.6973
    24.0718
    26.4417
    26.0463
    26.8702
    26.1079
    23.6678
    30.5189
    34.6756
    30.0365
    27.6889
    23.8952
    28.8784
    27.1202
    25.3334
    27.6948
    25.1009
    24.1377
    22.1776
    24.6257
    23.8934
    25.4179
    24.7590
    25.4485
    22.5348
    26.7887
    21.0565
    18.3582
    22.5258
    23.1604
    28.0339
    24.5955
    20.8338
    26.1100
    22.1431
    24.7919
    20.9053
    19.8128
    23.2373
    26.0106
    32.0277
    32.1148
    27.7876
    30.0438
    26.4436
    25.6651
    29.3853
    23.1576
    22.4060
    24.1411
    21.6817
    21.4300
    18.9655
    18.5542
    19.3476
    17.5383
    22.2759
    24.1927
    21.9397
    25.5799
    26.0694
    24.1427
    25.8793
    23.5516
    19.5158
    17.7218
    22.3735
    21.2604
    25.4494
    26.1668
    27.7016
    30.4259
    27.9054
    23.5564
    28.2645
    25.7483
    29.3973
    27.1757
    27.8651
    28.6386
    29.8083
    24.5499
    29.1290
    26.2350
    25.7925
    21.7563
    22.3477
    20.4313
    27.0209
    21.0926
    23.4741
    29.1506
    26.0674
    25.2940
    21.1790
    21.5712
    26.9686
    24.5253
    24.7552
    23.3267
    21.6547
    18.6052
    21.1336
    26.6466
    27.0181
    29.0342
    27.4387
    20.8698
    25.1519
    22.8750
    19.6915
    19.5771
    24.7502
    26.1541
    24.7448
    19.3582
    21.7196
    23.0510
    19.0303
    21.2420
    23.3715
    25.0386
    20.5011
    24.5998
    23.8698
    18.8146
    18.2806
    20.3654
    20.5052
    20.9117
    20.2292
    20.8962
    24.4712
    27.2003
    21.1471
    18.9495
    21.8007
    19.9433
    23.2327
    21.2793
    21.5199
    24.8858
    22.0598
    20.5585
    22.4164
    23.2658
    23.8022
    22.1124
    22.2251
    19.4726
    20.2620
    19.4607
    17.2183
    13.6476
    17.1605
    16.2613
    16.5872
    17.9225
    15.0837
    16.8811
    16.5977
    15.1335
    16.1513
    15.6611
    17.8635
    14.3712
    17.0067
    17.5895
    14.6391
    20.3531
    21.0288
    16.7966
    22.6737
    23.9736
    22.9664
    23.9906
    22.8591
    22.7859
    21.3701
    28.6447
    28.8007
    30.7374
    25.5858
    24.6150
    21.6306
    21.8217
    24.2862
    29.8526
    28.6821
    26.2642
    25.7479
    25.6436
    27.4925
    26.5734
    26.4766
    29.2000
    26.3160
    25.8516
    28.3407
    26.9990
    19.9031
    19.1503
    20.8619
    23.0284
    23.9437
    22.6689
    15.2292
    19.3111
    20.1734
    20.5107
    22.0749
    19.0397
    18.4514
    19.5077
    19.8470
    20.1742
    20.8399
    20.4724
    18.4934
    18.6521
    18.8244
    19.3972
    25.0161
    20.1371
    18.9846
    18.6231
    17.9288
    20.6637
    17.9889
    22.5401
    18.9402
    20.2598
    17.3727
    17.8813
    19.4966
    17.2000
    17.7280
    21.8526
    20.8667
    19.9517
    17.2407
    15.1442
    17.4247
    18.1894
    16.1825
    14.0400
    18.2099
    19.5215
    17.7909
    21.5618
    17.3414
    20.6512
    24.5518
    25.5702
    26.1654
    22.6619
    22.8909
    30.4641
    31.4410
    28.5534
    34.5984
    28.0689
    29.5263
    30.2802
    29.5510
    29.9169
    30.2471
    34.1547
    27.7930
    31.3745
    29.5427
    31.4000
    28.8751
    31.5824
    26.2402
    30.0005
    31.8620
    31.3431
    26.2241
    28.2141
    26.0149
    23.9554
    22.5430
    28.4594
    26.2614
    25.9538
    24.0584
    20.2864
    23.7285
    28.1277
    24.2503
    30.0785
    29.7068
    33.2574
    29.0071
    27.1504
    29.3675
    24.1561
    20.6920
    23.5889
    18.0724
    19.0946
    21.6127
    16.7025
    19.2067
    20.7058
    18.7395
    22.2564
    18.8026
    24.1369
    28.2525
    28.4306
    24.4804
    27.1445
    26.7341
    28.0271
    31.3371
    24.7341
    21.8912
    15.4204
    18.8301
    19.0747
    21.1734
    18.2238
    22.0795
    20.1313
    22.9101
    21.3567
    18.7824
    23.2422
    20.0144
    22.1520
    21.4078
    21.3256
    21.9985
    21.4863
    15.6098
    23.5744
    24.3794
    25.9883
    26.9092
    26.4654
    25.7860
    23.2525
    22.5600
    23.8859
    26.7290
    20.8788
    21.6924
    22.6938
    28.3235
    24.3238
    26.4870
    18.5262
    19.2727
    19.7597
    18.6963
    17.3672
    22.1452
    20.2232
    20.8015
    21.6129
    19.2904
    21.2922
    20.7049
    19.6939
    23.2576
    20.1499
    29.0567
    23.2479
    21.3919
    22.4733
    23.3033
    21.8517
    20.8896
    20.2576
    22.0180
    31.3346
    20.2859
    19.7289
    18.3429
    17.1050
    18.4090
    20.2151
    21.4589
    19.0891
    22.4944
    23.7141
    21.1649
    22.9973
    23.2306
    23.6633
    22.0689
    25.0290
    24.0843
    23.1808
    27.4944
    23.2895
    20.5791
    21.5111
    23.9752
    22.2258
    24.1479
    23.4664
    25.8451
    26.0549
    24.2462
    25.4116
    21.4070
    24.4688
    21.5226
    26.7724
    23.5091
    22.6466
    25.0741
    19.2743
    21.7086
    28.5020
    24.9750
    22.8968
    20.7459
    19.2034
    20.7825
    20.6030
    25.5771
    18.4740
    21.2898
    20.4324
    21.6119
    19.9840
    21.3207
    21.8018
    23.4219
    24.0225
    23.1583
    22.8760
    20.7149
    21.9742
    22.6639
    24.1336
    20.7759
    21.3093
    20.5788
    21.7439
    17.4249
    25.7000
    26.5796
    21.2222
    21.8121
    22.2526
    23.7222
    23.5086
    22.0976
    21.3291
    24.0784
    21.6798
    20.4920
    23.3167
    24.1509
    22.4227
    24.0133
    21.6961
    20.2768
    23.2698
    23.8968
    23.5349
    24.5520
    21.9411
    22.0662
    24.9477
    20.9584
    20.4047
    21.4103
    22.9743
    25.5759
    19.5907
    19.0705
    18.5756
    16.0439
    19.9994
    21.6438
    17.4992
    23.3893
    20.9052
    24.1972
    21.3570
    25.9294
    26.1881
    30.5514
    35.1124
    25.7394
    27.4530
    29.5044
    27.1320
    28.9118
    26.0795
    22.1996
    22.9396
    24.0242
    25.6927
    24.3870
    23.6142
    25.9213
    21.1929
    20.3956
    19.3271
    25.3882
    20.8376
    22.2088
    26.3221
    22.5773
    24.8788
    23.1805
    27.5486
    21.9128
    29.0921
    29.3494
    31.6076
    26.5911
    29.3118
    26.7505
    30.2827
    23.4699
    24.2491
    24.7053
    26.9480
    27.9234
    22.7272
    24.1154
    31.4811
    28.1207
    26.2373
    32.3116
    25.0603
    34.4004
    29.8026
    25.9389
    26.8681
    24.2070
    22.1448
    28.7020
    25.6713
    21.8906
    23.7653
    24.8914
    18.6299
    19.1194
    20.9245
    21.3129
    22.1762
    21.0521
    20.2108
    22.5435
    23.2322
    19.4606
    24.7398
    21.1804
    22.6841
    24.6900
    23.9182
    27.5644
    22.3262
    20.8441
    21.3929
    23.7907
    24.4510
    25.4823
    21.3655
    24.7503
    18.2327
    18.4730
    18.4384
    19.0608
    22.3809
    20.7103
    19.8415
    21.3708
    17.9645
    16.7897
    18.9290
    24.2635
    22.7726
    25.8112
    26.5700
    30.0036
    28.5171
    29.9974
    26.2643
    21.2254
    22.2136
    23.3434
    15.5170
    18.2283
    20.5227
    15.5043
    19.3642
    17.9557
    28.3901
    25.1024
    24.6847
    21.3342
    28.9518
    25.7030
    18.8614
    22.5627
    23.2445
    19.7669
    20.4511
    23.7351
    19.4718
    17.2164
    20.5106
    20.8416
    20.4589
    24.8156
    20.4523
    24.6034
    17.9011
    20.1526
    17.9927
    19.4326
    22.3060
    23.9931
    24.0528
    24.7319
    21.9655
    18.6226
    15.5069
    16.8786
    15.2049
    15.3951
    13.4875
    13.2556
    15.0460
    19.3929
    19.0235
    19.3939
    18.6612
    19.6400
    21.1105
    21.2207
    24.1122
    19.7467
    20.8201
    17.1625
    17.6206
    19.8716
    22.3102
    18.8340
    17.5532
    19.2562
    21.5298
    24.8780
    27.0016
    24.6135
    22.4032
    22.8238
    19.9053
    20.9815
    17.3305
    22.1451
    18.5202
    17.9949
    13.4779
    17.7298
    18.2574
    21.8760
    19.4898
    18.7352
    19.8390
    21.8834
    21.8196
    19.4453
    17.4500
    18.1261
    20.0872
    18.1975
    16.8429
    22.9397
    22.3751
    23.4017
    21.2177
    23.8717
    23.8091
    19.5557
    21.6173
    26.8729
    24.3173
    20.2878
    17.5370
    17.8949
    20.0326
    21.3527
    26.3176
    25.3822
    22.2374
    20.1839
    17.7642
    17.8747
    19.0348
    20.1122
    23.8027
    19.5013
    19.3820
    17.3760
    21.3324
    19.0415
    21.5105
    23.1143
    22.5031
    17.5838
    20.3557
    21.5753
    20.1671
    22.2624
    20.4930
    16.0253
    11.6263
    11.6212
    12.3869
    16.2677
    20.3741
    20.1015
    20.4650
    18.5753
    23.4651
    17.0844
    18.4738
    20.2432
    18.4385
    19.5624
    20.2396
    21.1241
    16.6674
    17.2411
    18.3714
    21.7805
    23.1759
    22.7893
    20.0989
    20.4844
    25.8063
    28.3149
    29.4884
    25.3052
    22.2109
    19.6090
    20.1676
    19.1880
    22.8186
    24.3616
    19.1024
    21.0806
    21.6347
    21.7837
    22.2675
    22.3568
    18.8955
    20.2043
    25.3010
    18.5555
    16.5878
    22.0207
    19.7053
    19.8932
    18.0871
    23.6938
    17.1009
    18.4289
    18.2978
    18.9872
    19.8627
    19.6832
    18.5656
    17.4512
    23.1734
    22.2417
    17.2694
    19.5302
    15.8561
    19.2015
    18.1518
    19.0582
    21.9000
    15.8841
    18.0823
    15.6051
    17.5573
    18.8265
    22.2650
    18.9229
    22.9764
    17.3200
    18.2762
    16.7323
    22.1640
    24.7448
    23.3137
    19.4556
    20.0865
    20.7675
    22.4074
    20.3537
    18.5656
    18.3993
    19.0477
    19.6500
    20.5515
    17.2254
    21.2341
    17.8956
    17.8085
    19.0046
    18.4270
    18.3067
    23.3695
    23.3293
    23.4599
    20.9560
    19.2806
    16.3785
    23.6388
    20.8389
    25.4939
    17.2402
    24.1157
    25.1998
    19.1998
    13.1850
    12.6738
    20.5737
    19.1082
    18.3593
    17.7720
    21.3819
    17.1444
    19.1732
    18.1331
    20.8692
    18.6927
    18.5940
    16.8626
    20.5980
    20.2529
    20.3636
    20.3525
    19.9936
    19.3716
    22.4264
    20.0988
    21.6080
    22.0922
    17.1429
    20.2709
    21.0317
    18.2057
    22.8097
    22.7369
    19.8014
    17.7270
    26.8266
    19.6221
    18.5663
    20.6864
    22.1972
    20.7479
    20.4758
    12.3860
    15.7133
    19.0696
    22.2893
    20.4799
    19.4554
    18.7942
    20.2335
    21.0791
    20.9517
    21.2487
    20.9960
    24.5734
    19.0116
    22.5531
    21.3806
    20.3271
    21.7627
    19.1522
    20.9415
    17.9361
    19.2714
    17.2007
    15.4310
    14.4434
    25.4404
    17.5087
    22.4443
    21.1029
    21.1588
    22.6254
    22.8626
    22.8533
    21.7727
    23.6598
    19.3805
    19.1379
    20.0143
    17.9905
    21.7543
    16.7486
    14.8454
    14.7826
    16.7337
    18.9359
    15.2614
    15.1620
    19.0774
    21.2096
    18.8862
    19.9046
    18.3789
    22.0568
    19.3823
    18.6316
    21.2113
    21.3090
    17.0554
    20.7854
    19.4660
    19.3672
    19.4654
    21.2181
    21.2169
    23.7885
    20.2289
    17.4248
    23.3889
    20.7839
    20.7282
    23.2872
    21.5993
    19.3679
    16.8680
    23.5890
    18.6818
    21.1953
    21.6649
    17.0045
    19.1600
    17.6958
    18.7163
    19.7936
    20.6203
    20.4426
    20.9148
    23.3813
    15.1308
    21.7658
    17.5855
    19.8380
    17.3202
    15.9152
    17.1979
    21.5349
    20.1948
    19.9872
    19.8677
    20.8822
    18.6824
    21.2945
    20.2139
    17.3963
    17.4601
    18.7158
    20.8405
    20.0890
    23.1049
    23.7287
    23.7679
    17.9646
    19.1381
    16.3822
    17.9976
    20.4200
    20.9096
    18.0701
    20.7735
    17.9972
    18.2386
    20.3556
    20.0565
    19.5722
    24.0816
    25.5466
    23.4806
    17.6591
    17.3504
    23.3787
    20.6487
    18.7578
    16.8683
    22.8950
    20.6592
    17.9401
    23.2377
    17.1370
    21.3370
    19.9108
    19.9598
    21.1772
    22.7020
    21.3970
    19.3259
    16.2401
    21.1523
    23.0194
    23.2364
    19.0292
    17.8154
    18.3417
    20.3440
    21.1559
    21.1348
    16.8232
    17.9628
    18.5193
    20.0063
    19.9366
    19.7337
    13.1205
    10.8101
     9.9000
    17.2929
    16.2853
    20.1919
    22.5555
    17.5685
    15.9994
    14.1027
    14.0949
    15.4967
    18.3545
    21.4495
    18.4473
    18.1763
    16.7026
    17.7663
    15.1096
    14.5988
    21.5984
    24.9943
    26.2312
    24.4446
    22.6875
    21.1096
    16.5761
    16.2064
    15.6497
    18.6241
    21.1133
    19.1615
    21.1251
    20.6286
    23.2827
    22.9689
    23.4589
    32.9194
    27.8030
    23.2751
    21.7068
    21.7886
    19.6512
    20.7281
    22.0064
    22.0237
    21.1735
    21.5839
    20.1615
    18.2296
    14.8567
    14.9789
    20.7096
    17.7298
    19.4516
    22.4367
    21.5961
    17.7322
    23.8510
    20.0173
    23.4318
    18.4610
    18.9130
    19.7989
    18.1621
    18.3959
    20.8331
    20.5679
    21.2100
    20.0671
    20.1700
    20.0889
    21.4255
    20.1814
    22.5500
    25.9109
    24.6990
    19.0590
    19.0490
    18.8620
    21.1000
    22.8709
    19.4801
    19.4559
    19.2329
    24.1711
    20.0760
    18.9102
    23.3188
    18.7209
    22.2022
    24.8318
    22.3755
    21.1970
    21.3993
    19.8965
    20.8935
    22.1068
    23.7135
    20.3288
    19.2789
    20.2005
    20.8865
    15.5419
    18.4985
    21.0124
    19.2535
    18.8181
    17.9106
    18.8556
    19.4196
    20.1097
    22.1585
    21.3138
    20.6189
    19.7353
    22.0368
    19.9721
    18.6505
    24.1503
    18.6142
    20.6561
    20.9729
    21.0552
    25.5546
    17.5411
    17.6178
    20.1168
    20.9122
    23.0403
    21.8922
    20.2996
    18.7593
    22.3937
    16.7592
    18.9551
    24.3483
    22.5628
    22.3498
    20.1505
    19.9067
    24.1940
    23.9321
    23.9492
    19.3893
    19.7526
    21.0924
    21.7878
    25.0808
    22.9679
    20.2410
    20.8616
    18.9249
    22.2923
    21.8346
    20.3075
    20.3393
    17.7604
    18.9093
    18.1744
    18.3339
    24.3050
    19.5954
    21.9182
    19.8674
    21.2683
    23.8073
    18.4528
    18.7697
    22.4897
    21.6284
    14.0587
    18.4994
    18.8118
    19.3699
    22.6272
    20.5073
    22.4072
    17.6127
    17.6988
    18.4613
    20.0828
    22.0421
    20.3322
    16.9261
    17.0038
    19.0952
    17.3384
    15.9735
    15.3796
    16.9644
    21.1491
    18.9016
    24.8053
    20.2709
    16.5905
    24.8062
    19.0553
    19.5843
    22.4264
    17.7020
    19.1179
    20.3472
    19.0413
    18.1174
    16.8703
    18.7743
    25.1511
    17.4310
    17.9109
    19.1827
    23.3231
    25.9887
    25.5969
    26.3518
    27.5049
    24.3273
    25.0121
    31.9670
    27.2115
    24.9190
    34.3186
    35.5018
    30.4740
    25.7829
    24.0810
    25.8254
    24.8437
    27.2811
    24.2023
    22.1895
    23.9374
    24.5595
    27.5908
    28.1952
    20.7244
    24.1360
    23.7431
    26.9375
    27.9328
    26.6323
    29.4789
    29.5052
    26.4574
    30.0695
    28.7136
    24.4399
    25.5887
    29.4017
    24.3692
    21.8204
    20.7731
    21.9347
    25.1021
    24.2039
    23.8880
    23.2852
    21.0019
    23.4619
    24.6472
    25.2434
    22.6722
    25.5056
    22.8452
    26.1686
    28.9095
    27.3892
    29.4316
    29.6455
    24.8052
    24.3624
    22.1339
    25.5342
    23.4235
    27.4212
    26.0592
    28.2545
    26.5760
    24.0501
    25.7629
    24.6507
    26.3430
    21.4802
    24.0225
    23.3176
    25.5426
    23.4445
    20.6624
    28.6976
    19.0029
    22.9898
    23.6617
    21.9595
    21.4463
    25.9968
    23.0500
    24.7369
    19.9059
    20.5632
    22.3359
    18.7666
    21.4519
    18.3995
    21.9902
    21.7077
    13.5219
    15.9458
    18.7317
    20.2055
    17.6336
    19.7451
    18.4250
    18.1883
    18.7954
    21.2253
    22.7670
    25.0062
    23.5448
    26.1241
    28.1301
    25.6367
    24.6597
    25.3417
    26.8551
    26.4172
    25.6214
    19.9890
    22.3018
    23.7533
    19.8750
    19.7603
    21.8205
    20.2477
    25.8230
    22.2765
    20.0593
    17.5886
    19.7556
    20.1358
    16.2500
    20.1470
    17.8504
    16.8221
    16.7432
    19.0450
    18.7732
    19.1417
    21.8230
    22.9799
    25.1365
    19.0687
    26.2250
    25.2579
    20.0489
    19.3874
    22.8738
    20.3641
    20.6766
    18.6471
    20.8043
    20.9049
    19.7183
    20.6261
    18.6786
    20.3793
    18.1744
    18.5010
    16.0934
    10.2064
     8.1872
     9.0085
     7.5238
     6.7147
     6.8106
     5.2038
     5.3772
     8.1640
     9.0450
     8.1709
     5.7282
     7.4505
     9.4085
     5.6199
     5.0804
     8.1219
     9.4077
     5.6838
     7.6472
     8.8717
     5.3031
     6.7841
     6.5339
     5.9314
     7.9952
     5.6356
     7.8175
     8.2156
     8.3433
     8.5805
     4.8348
     5.6622
     4.7735
     7.7861
     5.6343
     4.7486
     5.7113
     8.8021
     6.7836
     5.2075
     9.1169
     5.2158
     6.5123
     6.9875
     7.9911
     8.1167
     6.6306
     9.6271
     4.2578
     4.6272
     8.0448
     9.1069
     6.3226
     6.1292
     6.0119
     6.6300
     5.9301
     8.8345
     6.2508
     6.8609
     7.9164
     4.6995
     6.0807
     5.6867
     7.3737
     5.7486
     7.4034
     6.3149
     6.8937
     5.3960
     6.1326
     6.1020
     5.9151
     6.8703
     9.8492
     7.9127
     8.4919
     5.2704
     5.5647
     7.9887
     5.0454
     7.4827
     8.2486
     6.5826
     6.9812
     7.9714
     7.4584
     6.1217
     7.0872
     5.2772
     8.0725
     5.4651
     8.0308
     6.9783
     4.4656
     7.3802
     5.2221
     5.0889
     6.0966
     7.0176
     8.9482
     5.0434
     5.1449
     5.8231
     6.8751
     8.5686
     6.5642
     7.1393
     6.5063
     4.6347
     8.2262
     6.7683
     7.0134
     6.0649
     6.1470
     6.5362
     8.4617
     8.9542
     6.4255
     7.2591
     5.5644
     5.8273
     5.7970
     5.6816
     8.7254
     6.6867
     4.9446
     6.3412
    10.5928
     5.8686
     7.2750
     7.4050
     5.7857
     8.2141
     7.5984
     7.8212
     8.4253
    11.0985
    15.9654
     9.1437
    10.1048
     9.4504
    12.5416
    11.8587
    11.6317
    10.6855
     7.3149
     5.7968
     6.8521
     6.4303
    11.3599
     5.2471
     8.6342
     5.1208
    12.1525
     8.3123
     7.0176
     8.9396
     7.8498
     7.1856
     8.3497
     9.3194
     7.2948
    10.8829
     7.9050
     9.3942
     9.3072
     8.5241
     5.7300
     9.0342
     6.1453
     7.0222
     7.8909
    10.2495
     8.2779
     7.8429
     6.8664
     9.2205
     8.6214
     6.9646
