# Supplementary material for: Mechanistic models of asymmetric hand-over-hand translocation and nucleosome navigation by CMG helicase
Source: Nat Commun. 2025 Nov 21;16:10304. doi: 10.1038/s41467-025-65232-x (PMC12639105; doi:10.1038/s41467-025-65232-x)
Supplement: Supplementary file 18 — Source data [file 41467_2025_65232_MOESM18_ESM.zip › SourceData/SourceData/Fig3G/polyAT/mindist_lagging_and_loop_traj020.dat]

# Distance
    23.8310
    25.2535
    22.0677
    23.2246
    26.6830
    24.8009
    23.0451
    22.4282
    23.2174
    22.4168
    28.3499
    22.5351
    28.6989
    35.1131
    28.1090
    31.4711
    30.0980
    27.8916
    29.6575
    30.8434
    36.6006
    32.5499
    29.3256
    30.8024
    34.4243
    29.9787
    33.0735
    35.9515
    32.7068
    32.8335
    29.5721
    30.8996
    32.0085
    32.8821
    33.6354
    27.9494
    35.2117
    26.1784
    29.9336
    31.4028
    31.7859
    29.9301
    31.3423
    29.7015
    31.1009
    28.2889
    31.5438
    29.8646
    32.4522
    29.7724
    34.3858
    29.5217
    31.5076
    31.1577
    33.3788
    29.9613
    28.2043
    29.4570
    32.8769
    29.6938
    29.2805
    30.7292
    28.8294
    30.0740
    30.3193
    31.3969
    30.5329
    30.4411
    28.8522
    30.4573
    29.7668
    31.1076
    27.5145
    28.8412
    27.7880
    30.1216
    26.9906
    28.5109
    26.7010
    32.4276
    27.9767
    29.4775
    31.7820
    32.3219
    30.6335
    29.6583
    31.1300
    30.2074
    31.9619
    33.2803
    33.1728
    27.1417
    30.4647
    27.9466
    37.5126
    25.0638
    26.4294
    32.5915
    30.3325
    30.5491
    30.9397
    28.4042
    28.3320
    25.4326
    26.3783
    27.2996
    29.8328
    32.4377
    29.2548
    32.6488
    27.8928
    27.5968
    25.5733
    25.7623
    27.3599
    29.4218
    26.6547
    28.7040
    27.9006
    23.3977
    23.6530
    25.3686
    24.9608
    24.7725
    27.7797
    26.0445
    22.5760
    22.8387
    25.3289
    27.3077
    26.0928
    24.0011
    25.0597
    22.6694
    22.4050
    25.0753
    27.7676
    25.7929
    27.7088
    28.5994
    27.3175
    28.9326
    26.1361
    27.2445
    27.0487
    31.1531
    27.0423
    29.3392
    29.0964
    28.9688
    35.9533
    29.6563
    31.9718
    29.5125
    30.1509
    29.4388
    25.3534
    27.8842
    28.3334
    27.1886
    30.6136
    30.8645
    28.9847
    27.3800
    28.1393
    25.7060
    28.9640
    28.0992
    25.9591
    26.3460
    29.9649
    32.7723
    30.6615
    28.2847
    29.5779
    28.4890
    31.5353
    29.0354
    31.4056
    29.1852
    35.2495
    29.3558
    30.5731
    30.4114
    27.2120
    30.7930
    28.0819
    29.0518
    28.7087
    29.1864
    29.0619
    27.2660
    28.6863
    30.0775
    29.1534
    28.0563
    31.3265
    28.6666
    29.3870
    39.3960
    30.1186
    27.5500
    29.0066
    27.6889
    31.5403
    27.4545
    25.0623
    29.0685
    26.9913
    29.7254
    29.3019
    26.2518
    32.5052
    27.1748
    28.6406
    29.5632
    31.6023
    24.9679
    28.1593
    29.6910
    32.3756
    37.0380
    36.0613
    34.4929
    31.8090
    28.9736
    26.5777
    30.8821
    31.1011
    32.0629
    28.8422
    30.7591
    26.3738
    28.9082
    24.0319
    25.5208
    27.6294
    27.8788
    26.2312
    26.0799
    27.6376
    25.7847
    27.1347
    26.2917
    23.4386
    20.2964
    26.9582
    27.2097
    31.6646
    31.2611
    34.3405
    26.7058
    27.4382
    27.8837
    30.1772
    29.6036
    30.3921
    30.3295
    25.9145
    29.0056
    29.3519
    28.8380
    32.6395
    31.0501
    32.4495
    28.5077
    32.0513
    32.7303
    34.4999
    34.1861
    28.8454
    27.1833
    36.4654
    28.5317
    26.3796
    30.0303
    32.1267
    24.7457
    26.6385
    29.6260
    31.1734
    29.6584
    31.2007
    27.7219
    27.6878
    22.5046
    25.9378
    24.2275
    27.7329
    23.3362
    24.5871
    28.5641
    29.3324
    26.5761
    24.6218
    23.6842
    27.0312
    23.3634
    22.1147
    26.3519
    26.0459
    24.4455
    26.9003
    24.8644
    25.8794
    22.4810
    25.6175
    25.3149
    25.6837
    28.4803
    27.2206
    24.1944
    25.5100
    23.9130
    25.9530
    26.5831
    26.8940
    25.1616
    23.2932
    24.5738
    30.5431
    26.5210
    28.1405
    27.0287
    28.8563
    25.7656
    26.5205
    27.0069
    25.5073
    24.5481
    26.8959
    25.1190
    28.2103
    24.4235
    26.1815
    28.7070
    31.5368
    36.5612
    29.5444
    33.3609
    28.7120
    27.2165
    32.1201
    29.4045
    28.3006
    30.5653
    30.5118
    30.7137
    28.6730
    31.7663
    32.9021
    33.5231
    30.5530
    37.3280
    31.1954
    29.0985
    27.5799
    30.2811
    28.8740
    31.3899
    30.9980
    28.7044
    32.0082
    30.7364
    29.4421
    33.4509
    40.6369
    35.8304
    33.4587
    30.2357
    31.9568
    30.7781
    31.9049
    29.0371
    30.7871
    28.0730
    28.1388
    29.5076
    30.9615
    34.5536
    30.8555
    32.5799
    27.9464
    32.4451
    33.1320
    28.1877
    28.3060
    30.6260
    32.1638
    33.8515
    26.5161
    30.2945
    31.2696
    28.3715
    27.8661
    27.9011
    29.4631
    27.2129
    28.2320
    24.3539
    24.8529
    25.7781
    24.2209
    23.6865
    23.4284
    23.6388
    26.3129
    28.8292
    31.9174
    29.8248
    31.7237
    25.2381
    27.1214
    24.1373
    25.4024
    24.3907
    24.5052
    22.2243
    22.2026
    27.3545
    28.0774
    24.8748
    24.6565
    27.2277
    30.5181
    26.5176
    27.1646
    29.1798
    29.2735
    31.9517
    32.0839
    30.3070
    27.9661
    29.5297
    24.5158
    22.5359
    24.5676
    27.9043
    26.5264
    27.2537
    29.8227
    29.1217
    29.3779
    24.0251
    27.3798
    31.3391
    30.1813
    30.4183
    28.7807
    29.0508
    28.6030
    28.9624
    26.4345
    27.4684
    29.0157
    28.1724
    29.5997
    27.0641
    26.3228
    28.9018
    27.6083
    28.5639
    27.6303
    28.7958
    25.5476
    27.0027
    26.2542
    25.5194
    24.2818
    27.9190
    25.1777
    26.5003
    25.7343
    26.5225
    26.2608
    26.0589
    28.2999
    25.5523
    28.4300
    28.3077
    26.0696
    26.1695
    27.7069
    28.2598
    30.1170
    28.5273
    27.4194
    28.1442
    25.8300
    27.3633
    26.5310
    24.5132
    24.8804
    25.1776
    25.9783
    26.6095
    28.7345
    28.5507
    24.9592
    26.3024
    26.9615
    21.2646
    28.0144
    28.0235
    26.5502
    26.0130
    27.1415
    28.7348
    25.4230
    28.5810
    26.7448
    24.8415
    23.6618
    23.4747
    28.7640
    27.1944
    26.4342
    29.3230
    27.8654
    28.0359
    25.5527
    26.5599
    25.9163
    26.7755
    25.9625
    25.6619
    24.8312
    22.6382
    26.8420
    26.7525
    25.7267
    28.5472
    26.5056
    27.0403
    29.6100
    27.8586
    25.8639
    27.9728
    30.3978
    27.1275
    25.0444
    28.3844
    27.8288
    29.8867
    26.7730
    26.4947
    24.2044
    23.4761
    27.1215
    21.6043
    23.8168
    27.7724
    27.1137
    27.4680
    25.9230
    24.4267
    27.9599
    27.9064
    30.7350
    30.4244
    27.4515
    32.1412
    32.0726
    30.8672
    34.2725
    33.8297
    31.3028
    30.8351
    29.6857
    31.7923
    29.6480
    28.9394
    27.4841
    24.6871
    24.2151
    25.7867
    23.9648
    27.2308
    29.1146
    30.4512
    25.1973
    25.8042
    26.6132
    27.4591
    27.1628
    28.3116
    25.7602
    25.2848
    30.3066
    26.5768
    26.3008
    28.5801
    30.0987
    27.9680
    25.9428
    25.7176
    31.1584
    28.8260
    30.1425
    27.5475
    23.9243
    24.1982
    26.6441
    28.1150
    29.9536
    24.8686
    26.8441
    26.4466
    27.7203
    22.8688
    29.3984
    26.2882
    27.8925
    29.7561
    27.4286
    26.3286
    26.4870
    24.8682
    26.2370
    21.6386
    25.4329
    25.4971
    24.8632
    22.6442
    23.2451
    24.8744
    26.0102
    27.9924
    26.4825
    31.5740
    28.5314
    31.0103
    31.0031
    26.3415
    29.3551
    28.5388
    27.4478
    26.9617
    25.8645
    30.3755
    28.5353
    32.1161
    30.6677
    30.3727
    28.3937
    25.7373
    32.4375
    28.9480
    28.7952
    37.9750
    32.6184
    28.9990
    34.1620
    33.4939
    34.7161
    33.9942
    36.1935
    30.2000
    26.3064
    28.6732
    26.5327
    31.9513
    39.5903
    30.5987
    30.4745
    29.2276
    28.3966
    30.0512
    28.1754
    30.0527
    29.3112
    29.5154
    34.4902
    29.9118
    30.5055
    32.7160
    30.5828
    32.3048
    31.3498
    34.2426
    27.8435
    28.0500
    26.5436
    27.1976
    28.7785
    25.3674
    23.9872
    28.0503
    28.9627
    27.0137
    26.9925
    25.6745
    25.7566
    29.5795
    26.3074
    32.7680
    30.7068
    28.3526
    32.1422
    31.9687
    27.1159
    29.6884
    28.9015
    27.6977
    30.0815
    25.5049
    28.5498
    28.8130
    34.2176
    33.8510
    30.3330
    29.2941
    32.2647
    28.1677
    26.3467
    25.8685
    30.3964
    31.3025
    33.1394
    29.9935
    26.5606
    29.0724
    24.8594
    25.5344
    28.9808
    29.3595
    31.8921
    29.0423
    27.3530
    29.3158
    24.7589
    26.0177
    25.9724
    25.7395
    27.8752
    26.8239
    28.4155
    25.5312
    25.6949
    26.6492
    27.4306
    25.7163
    29.1177
    27.5884
    29.9072
    29.6414
    30.5767
    31.0466
    31.4502
    27.4444
    28.6642
    30.5305
    28.0593
    29.8857
    28.9313
    28.4914
    32.6019
    31.3486
    28.9808
    28.2664
    26.1424
    30.7227
    29.8324
    28.1041
    28.3954
    31.6470
    32.6730
    30.4544
    29.1852
    28.9570
    34.6905
    28.9472
    28.7768
    30.3954
    31.4274
    32.7191
    31.4039
    28.1295
    29.8031
    30.3660
    29.4630
    28.2913
    28.7797
    25.5650
    26.1335
    26.5377
    26.4557
    26.9491
    25.9492
    28.5864
    24.8982
    25.2793
    25.4181
    26.3502
    23.2557
    27.2054
    26.0219
    22.4358
    26.7610
    26.7051
    27.0623
    26.2201
    26.5851
    26.0380
    26.5902
    27.6230
    29.4847
    30.0079
    30.4036
    27.7486
    28.6146
    28.7335
    28.2297
    30.3204
    32.9127
    31.3974
    26.3792
    26.7038
    29.9701
    26.4811
    29.3098
    29.7236
    29.7477
    28.8908
    29.9580
    28.3117
    25.0951
    27.6464
    27.9947
    27.5502
    29.3931
    27.0135
    25.8340
    27.4859
    28.7326
    25.6876
    29.1806
    26.3403
    29.0693
    27.7709
    27.4423
    27.2652
    27.7792
    27.2620
    26.1250
    27.9593
    31.2475
    27.3964
    28.1200
    28.7890
    25.4781
    24.9929
    26.0074
    25.7825
    26.9237
    27.1667
    31.1447
    28.8514
    29.2426
    28.6250
    29.5620
    26.8832
    26.4138
    27.1812
    30.5969
    29.9218
    31.2884
    31.2815
    26.9258
    25.9110
    31.7863
    32.2276
    29.7808
    30.4074
    26.4004
    27.3653
    27.1993
    27.5440
    29.9404
    29.7782
    27.1053
    28.3906
    27.5882
    28.4109
    27.3587
    28.7173
    26.0873
    26.8849
    26.6795
    27.1655
    27.7458
    32.0933
    27.5614
    28.9828
    26.5649
    29.0457
    26.8902
    29.0261
    30.0263
    28.5731
    26.0712
    28.1184
    25.5454
    29.2377
    24.5575
    28.5507
    28.3656
    27.3885
    26.7439
    26.9490
    27.1496
    25.3132
    26.1935
    31.4560
    27.4237
    28.8290
    27.0380
    25.6320
    25.3770
    24.1524
    25.3739
    26.1050
    28.0546
    23.8250
    27.6548
    23.8710
    24.6744
    25.7991
    26.3385
    27.6643
    24.3316
    24.6246
    23.6899
    23.6935
    24.2254
    25.7568
    25.2756
    26.7202
    26.6086
    25.9622
    27.8192
    25.4212
    25.3450
    29.0469
    26.2985
    24.2676
    27.4424
    25.0447
    23.4965
    26.6208
    26.6394
    24.3082
    21.7067
    26.8362
    30.6768
    24.5649
    24.5473
    27.1332
    30.3345
    26.0990
    26.3722
    27.3844
    26.4793
    25.7018
    28.6883
    26.3177
    28.2222
    28.4652
    24.4798
    25.7755
    28.0374
    26.9801
    25.2281
    28.2414
    25.8242
    26.6875
    27.8794
    24.2675
    23.0477
    24.4247
    26.8259
    25.4990
    25.4750
    25.7871
    24.5972
    25.9036
    29.1230
    25.8495
    25.2971
    27.0585
    23.8084
    24.0724
    26.3469
    25.1086
    25.2436
    27.6913
    26.5444
    26.5168
    28.1520
    23.7952
    25.9283
    26.4406
    17.0349
    19.1619
    16.2170
    15.5836
    14.6766
    17.3409
    17.9739
    17.6564
    24.4364
    23.4174
    22.9252
    27.3252
    19.3060
    24.8653
    18.0100
    27.4156
    22.4008
    25.5235
    24.7323
    21.1730
    22.5777
    24.3984
    20.9802
    13.5215
    18.3607
    19.5480
    13.2651
    10.6915
    15.5838
    15.7725
    15.4965
     8.9574
     9.5886
    10.6943
    13.5430
    11.5892
    14.2512
    10.3060
    11.6760
    15.6497
    11.4780
    12.4603
    15.5221
    14.0939
    11.6301
    18.4214
    17.2540
    13.4635
    16.1812
    15.1839
    13.1883
    20.2325
    20.8268
    18.7487
    15.2506
    17.0968
    14.6131
     9.9537
     8.3232
    12.7766
    10.7419
    16.9164
    14.6411
    14.9601
    15.6874
    17.4065
    17.9794
    17.1128
    21.5525
    15.6196
    14.3582
    12.0052
    12.9521
    14.4304
    17.5936
    17.7533
    15.2758
    18.1388
    18.0170
    18.9609
    16.8288
    17.2636
    10.4634
    19.5936
    23.9004
    24.5337
    17.8306
    17.4029
    18.7275
    23.2314
    26.8664
    31.4830
    28.9776
    24.6155
    26.7686
    28.9917
    20.7239
    18.3229
    19.3732
    21.5650
    20.6381
    18.7740
    18.2750
    21.1087
    19.6045
    15.1620
    19.9078
    22.1246
    21.3834
    22.1687
    16.8577
    19.4157
    15.9065
    17.5601
    16.6310
    18.3981
    21.6760
    14.8656
    12.1737
    16.6071
    23.4686
    26.2404
    27.4912
    24.3346
    24.4382
    25.2431
    27.5229
    27.1909
    25.2968
    24.0080
    21.4214
    19.4767
    20.1040
    25.2650
    20.5348
    17.6832
    15.6908
    18.7930
    19.5900
    15.4983
    11.6439
    19.1799
    21.6401
    23.0228
    20.1646
    19.4530
    17.6824
    15.6492
    16.2379
    18.2949
    22.2292
    23.7180
    25.6400
    25.0779
    24.9606
    26.4383
    26.4724
    25.6259
    22.9703
    26.8480
    24.2737
    28.4613
    25.4487
    22.7154
    22.1875
    26.0556
    23.6698
    22.7399
    19.9245
    20.5489
    17.9771
    26.3757
    24.2563
    18.6379
    22.9571
    17.4617
    14.5500
    18.9683
    19.7839
    24.5057
    19.7446
    22.1054
    15.6952
    19.3792
    18.1402
    24.1000
    22.1173
    20.1019
    26.7387
    27.8820
    25.9091
    20.8911
    23.4228
    20.4629
    19.6319
    16.1671
    12.3135
    17.0806
    14.7575
    15.2999
    13.8428
    14.4739
    17.5534
    16.7467
    13.1272
    11.0831
    13.4791
    13.6926
    16.4773
    12.9138
    18.3913
    19.3787
    13.2558
    18.3230
    13.8328
    17.3673
    12.9582
    17.3851
    14.0066
    14.8573
    18.5697
    16.1934
    19.2924
    18.6982
    17.1463
    15.9071
    17.7435
    21.8114
    19.1407
    18.6506
    15.1621
    17.6143
    12.3006
    14.0083
    13.4149
    15.4705
    19.0534
    21.3464
    14.8283
    18.4159
    23.0837
    18.0616
    27.8800
    20.0399
    23.1405
    22.4387
    20.4993
    24.8053
    27.8865
    24.1991
    25.6325
    24.7331
    27.1729
    23.1349
    26.8334
    26.6653
    25.1299
    23.3334
    28.3085
    22.2963
    28.0930
    28.6614
    25.2143
    23.2246
    21.5427
    25.7110
    20.9208
    28.3614
    26.5794
    28.6703
    24.2321
    29.5145
    28.6365
    23.2238
    22.3367
    27.4918
    29.0104
    18.9763
    27.6803
    22.7240
    19.2025
    21.8654
    23.3667
    21.5049
    22.9681
    24.0015
    22.7124
    21.9661
    20.8311
    21.1581
    25.8015
    25.8369
    23.1301
    24.3117
    25.5998
    21.6016
    25.0852
    23.0268
    28.9677
    27.1400
    29.5367
    28.1621
    18.8850
    26.4898
    21.5353
    28.2087
    24.7741
    24.8432
    25.3014
    21.2353
    21.8994
    23.3451
    21.6642
    29.2074
    19.6988
    24.3805
    20.8719
    22.5326
    23.7557
    27.3633
    22.6533
    21.3690
    21.0569
    21.8244
    18.5473
    16.5026
    15.5376
    19.0127
    20.5685
    20.5889
    26.6175
    24.9176
    25.5742
    24.1629
    25.2192
    22.8117
    18.5228
    29.8366
    24.6473
    26.3050
    22.5699
    27.1216
    21.1494
    25.8647
    23.6521
    25.8607
    22.2400
    24.9195
    25.1969
    27.4301
    25.7407
    21.8186
    23.7156
    23.0064
    23.6754
    23.7002
    25.3882
    22.8697
    24.8374
    23.1455
    23.7984
    24.3220
    27.7389
    27.8848
    26.8068
    27.7903
    24.8403
    25.4304
    24.2385
    27.6772
    28.1093
    20.5051
    25.1586
    17.0733
    20.2086
    26.2427
    25.5722
    25.9573
    27.5997
    22.3452
    19.9098
    24.7307
    25.9999
    28.6183
    27.5788
    19.9928
    16.9949
    21.4964
    21.8177
    21.8159
    22.9102
    25.7158
    24.9494
    27.4737
    19.5557
    24.6139
    23.9765
    25.9972
    20.0865
    26.6403
    25.8195
    24.0701
    25.6049
    27.5019
    27.8001
    25.3489
    24.8103
    28.4843
    25.5634
    19.8935
    22.1650
    18.8536
    23.2607
    24.9803
    26.6620
    25.5744
    26.5893
    31.8648
    30.0668
    26.7730
    28.6740
    30.8347
    32.8412
    27.2893
    29.5723
    29.3076
    29.7646
    26.8712
    27.9533
    24.6040
    31.9214
    29.3876
    23.2578
    22.6694
    25.3046
    26.6888
    22.6330
    21.0133
    20.8641
    22.1238
    31.4256
    23.3054
    26.3232
    22.3206
    23.7909
    28.5890
    24.2614
    22.5753
    27.2604
    25.2805
    25.7911
    29.4781
    23.5117
    27.3586
    26.7126
    31.0524
    31.2679
    29.9823
    26.2066
    30.6199
    26.7417
    26.8206
    25.3681
    25.2033
    26.5102
    21.5657
    21.3663
    20.8913
    19.7566
    22.7097
    24.8882
    23.9415
    25.4502
    20.2357
    18.2653
    22.7969
    19.5041
    27.6396
    25.6852
    25.2785
    29.2170
    24.1445
    26.9967
    24.8921
    19.9043
    22.6356
    25.3752
    24.9596
    24.0198
    23.7126
    20.7051
    26.5672
    29.5961
    23.6650
    26.6248
    31.3246
    33.3218
    28.1620
    25.4856
    27.6813
    22.2070
    28.6247
    26.3179
    28.7674
    25.4054
    24.3225
    26.6565
    25.4010
    22.9564
    25.4360
    27.4778
    26.0116
    25.2776
    19.3318
    27.9731
    25.3116
    22.4753
    26.2485
    27.8688
    25.1682
    21.8869
    28.6828
    22.1157
    23.2051
    17.8971
    21.2328
    18.7780
    22.6982
    22.5606
    20.8330
    23.6607
    20.9938
    25.1401
    24.4630
    24.4742
    26.9565
    24.2314
    20.8196
    26.0777
    20.9322
    26.8599
    24.4746
    27.2714
    22.4262
    24.4624
    27.4487
    25.9068
    22.4942
    23.4786
    25.0626
    20.3521
    25.9609
    22.7072
    25.3897
    27.6753
    29.3984
    23.1766
    25.6338
    25.5504
    21.4707
    27.6202
    26.2257
    30.1510
    25.1505
    25.2829
    28.8894
    24.3041
    27.9608
    23.6449
    18.2790
    20.8935
    22.9855
    21.6957
    27.6879
    20.6173
    23.0476
    20.2447
    25.3881
    25.7354
    25.4083
    22.4606
    27.1381
    21.8806
    16.1954
    19.8235
    18.7145
    24.7741
    20.9475
    16.4508
    23.1656
    21.7731
    22.8257
    21.6070
    21.6524
    20.4381
    21.5902
    25.2186
    24.4121
    27.7698
    21.7753
    23.6679
    24.5654
    26.2746
    24.6565
    24.3907
    20.5676
    26.9053
    20.5113
    24.9269
    20.9352
    23.7448
    26.9212
    20.4478
    18.4237
    26.9743
    22.7660
    24.8502
    24.6728
    25.4155
    23.5969
    19.1701
    22.7641
    22.7434
    24.6155
    21.8026
    23.3711
    21.3019
    25.7322
    27.7950
    25.6212
    25.2121
    23.9629
    22.4899
    22.8529
    20.7834
    16.3336
    24.8799
    24.2400
    25.8553
    20.8569
    20.0175
    18.6972
    23.9630
    20.5895
    24.4568
    21.6582
    24.1768
    19.1606
    20.8954
    25.7684
    18.1091
    22.0776
    25.1287
    24.2994
    21.7713
    26.7506
    23.2319
    23.4912
    21.0902
    26.3622
    27.5657
    28.9938
    27.7154
    30.3683
    26.4542
    24.6964
    25.8728
    25.2225
    20.2787
    21.9349
    21.2885
    25.4664
    26.0617
    25.2785
    22.6732
    26.5533
    27.9924
    23.8626
    29.8768
    31.2996
    32.8005
    32.6746
    29.0810
    29.1835
    28.2675
    29.8451
    28.7165
    30.8829
    30.9961
    30.8636
    28.0353
    29.9083
    28.5866
    28.5998
    29.3604
    32.1678
    30.6315
    25.8727
    26.7994
    27.8377
    21.2787
    23.8107
    28.3143
    27.0472
    25.1843
    22.0463
    27.1461
    20.5434
    23.9905
    21.1500
    26.0839
    27.1471
    23.5415
    17.9693
    21.3642
    25.6307
    27.4542
    28.7743
    29.7833
    30.5054
    26.4924
    25.1899
    28.9019
    27.2047
    21.7137
    22.5814
    21.3925
    22.9125
    22.3386
    20.2407
    18.5440
    24.6318
    19.7305
    21.8298
    24.0555
    23.0413
    21.1917
    24.0237
    26.9634
    23.5275
    18.0559
    27.0456
    27.6217
    23.9095
    26.7546
    25.5276
    24.3213
    20.8226
    22.4934
    19.4455
    18.5510
    20.0278
    21.1250
    25.4403
    20.3515
    19.7074
    21.1808
    22.7250
    27.0504
    25.5242
    26.3159
    23.1742
    29.7688
    28.0729
    25.9734
    25.0611
    27.3775
    23.6216
    17.3443
    20.7222
    16.2485
    23.5426
    22.0365
    24.5521
    24.4478
    19.8260
    13.3822
    18.6356
    19.5217
    24.6514
    28.1130
    25.7524
    28.4100
    24.7340
    23.4386
    19.4674
    21.7120
    26.1556
    27.0497
    23.8850
    23.5429
    24.8815
    29.2822
    26.9644
    24.0422
    21.6915
    22.1467
    25.4614
    22.3336
    27.5485
    25.5880
    28.1934
    29.6614
    25.7152
    25.2935
    26.7899
    27.4036
    26.7068
    24.4656
    25.1422
    26.9728
    22.1743
    25.3969
    29.0319
    26.5139
    22.3648
    19.2451
    22.1839
    20.2488
    23.1952
    24.9933
    23.4070
    26.0635
    28.9663
    26.1191
    24.4175
    28.4430
    26.2289
    24.6958
    23.4091
    26.5139
    26.1745
    22.5676
    21.0326
    28.0033
    25.8715
    25.4561
    24.0517
    23.6840
    20.9189
    23.7481
    25.9971
    24.3365
    22.6512
    25.4495
    26.3736
    30.2143
    25.9530
    22.9532
    27.1908
    27.1420
    27.5581
    22.3694
    27.2453
    26.9589
    25.7396
    28.4478
    25.1993
    23.4971
    26.0457
    22.3495
    22.6564
    24.9887
    28.5470
    24.8856
    26.4005
    26.9429
    23.0854
    29.3185
    24.9176
    25.8772
    23.7861
    26.7053
    24.9520
    22.5322
    28.6700
    28.3452
    30.4186
    28.6805
    25.1821
    25.8803
    22.8190
    25.3559
    22.4811
    26.3307
    29.5416
    28.8581
    26.7549
    30.0364
    25.2442
    28.6508
    28.8718
    24.7036
    28.0877
    24.9891
    24.9199
    30.8192
    26.7480
    27.7869
    24.0730
    23.9296
    26.1484
    20.9747
    24.7121
    27.6986
    27.3716
    30.9321
    31.1491
    30.3501
    18.8117
    22.2915
    22.7673
    27.0750
    28.0270
    20.0372
    24.1095
    27.0913
    23.9589
    24.0006
    24.6554
    26.3169
    24.8376
    23.9008
    28.3246
    26.1051
    25.5876
    25.4784
    20.0657
    21.7528
    21.6996
    23.6745
    18.1740
    22.4057
    18.9412
    22.8614
    26.0426
    25.0257
    28.4542
    27.2951
    23.7839
    25.4443
    24.7149
    26.0844
    20.0705
    29.1251
    34.3299
    27.8845
    27.1984
    26.5689
    27.1468
    28.6034
    28.2503
    27.6349
    31.5996
    27.6006
    31.1545
    22.5982
    22.8165
    27.3168
    24.5753
    31.9194
    25.7885
    27.2852
    25.9170
    25.4315
    26.7283
    26.9061
    17.0415
    24.5441
    22.9338
    20.6839
    24.0794
    22.8341
    21.9610
    19.6580
    17.4726
    18.5801
    22.8196
    21.5694
    19.1465
    20.8017
    21.4011
    25.9400
    22.4667
    22.3504
    26.0999
    25.2909
    22.0401
    24.6091
    25.9885
    18.9020
    26.1545
    25.1973
    21.2524
    27.0619
    24.8793
    32.3153
    26.1028
    27.3584
    26.9328
    25.4879
    27.2032
    29.3471
    26.0520
    29.0890
    25.6977
    23.1687
    25.3515
    22.1348
    26.9378
    21.9151
    21.7044
    22.2127
    24.2065
    27.2855
    18.9320
    19.1380
    24.9387
    23.7850
    22.6221
    24.1554
    22.6147
    24.6166
    23.2408
    25.2565
    28.4139
    24.7469
    21.7905
    25.6439
    23.1950
    24.1477
    18.3637
    19.4529
    22.7053
    20.2438
    24.9880
    24.4384
    25.8966
    29.7988
    23.9416
    23.8912
    25.8539
    27.5674
    26.8251
    21.8723
    23.6937
    28.8754
    23.5744
    31.9621
    30.2681
    26.0060
    31.7203
    22.6418
    23.1500
    22.3548
    19.1083
    24.8139
    21.2620
    26.9586
    22.5578
    24.4657
    23.3431
    21.6009
    16.6274
    23.4412
    22.0734
    24.0131
    21.3084
    21.4298
    19.7814
    24.6370
    24.4609
    22.3509
    21.9913
    21.3750
    23.8882
    18.5593
    22.4357
    24.6232
    27.8084
    26.5724
    22.6337
    22.1904
    28.4195
    22.6603
    24.2568
    17.0220
    20.6886
    16.6349
    19.1370
    21.5448
    23.4624
    19.2212
    17.8860
    20.6480
    20.2889
    21.3716
    20.2436
    18.7178
    20.8850
    20.6734
    17.7801
    21.8508
    19.0224
    20.6250
    19.1446
    21.0396
    21.1972
    23.4274
    23.1833
    20.4810
    22.6607
    21.2662
    18.8484
    19.0754
    18.1625
    21.8036
    24.9648
    31.4101
    26.0984
    20.1746
    27.9342
    23.9018
    29.1298
    27.8101
    26.6118
    25.4975
    22.5004
    24.8511
    23.2519
    24.7336
    27.1891
    25.5344
    27.8903
    23.2465
    21.7814
    24.7323
    24.3884
    21.3522
    22.7167
    24.6336
    25.9510
    24.5250
    25.2896
    23.2675
    26.6401
    25.6971
    27.8916
    29.4071
    23.4570
    25.9455
    24.6283
    25.3114
    23.8972
    30.2908
    31.4627
    27.9981
    25.8216
    26.3530
    25.5498
    26.3273
    22.8882
    25.1337
    24.5767
    21.6484
    22.3846
    27.5558
    33.3360
    28.9611
    31.1823
    24.5289
    25.2462
    30.5952
    22.9444
    24.7648
    25.0421
    23.9823
    27.9381
    22.8460
    22.0343
    25.3395
    28.1800
    25.2432
    23.4714
    21.0776
    23.4655
    28.2757
    24.3293
    26.5781
    26.5926
    25.3154
    22.0504
    24.1793
    23.2796
    28.6811
    22.6240
    20.6924
    22.0417
    22.1312
    22.2016
    24.4873
    22.4554
    23.1702
    23.0076
    16.4106
    21.9033
    20.9407
    24.6114
    22.9761
    22.3505
    22.4301
    25.7833
    27.9134
    24.9032
    26.8131
    20.6442
    22.0544
    23.0592
    24.5869
    23.6283
    24.8577
    27.4624
    23.0974
    26.5190
    23.7992
    24.7379
    23.9364
    30.0777
    30.9187
    29.4473
    29.7932
    23.6689
    26.8299
    31.0543
    32.0894
    28.8052
    24.3619
    25.6430
    26.6879
    29.3794
    26.9787
    23.9285
    28.3097
    28.1861
    28.1471
    27.9911
    24.9370
    28.5810
    27.3949
    25.1970
    29.4649
    25.8180
    22.3256
    19.2202
    26.8424
    25.7411
    25.7211
    25.7974
    22.7569
    30.4133
    26.0577
    32.1954
    24.9758
    25.2934
    26.5874
    30.9834
    27.8829
    30.7563
    28.6279
    26.0264
    29.6644
    22.2826
    26.9097
    28.4524
    26.2328
    27.8976
    27.3554
    26.0210
    25.3082
    25.2643
    20.7017
    24.1685
    25.0317
    21.8579
    27.9878
    28.2774
    23.7581
    25.4597
    24.1195
    26.4068
    25.8552
    21.4428
    22.9102
    21.9461
    20.8096
    24.3113
    22.8179
    23.6839
    20.0134
    18.6157
    17.8435
    19.2890
    19.1092
    19.5881
    20.9477
    21.4184
    21.9185
    20.3902
    22.2798
    27.0317
    25.2325
    25.9441
    23.6722
    23.3328
    20.6297
    24.1429
    25.2189
    25.5100
    24.9261
    24.0321
    30.9347
    34.0361
    33.1864
    33.8224
    31.1093
    34.3707
    24.0720
    24.6951
    27.4989
    28.7875
    27.5518
    25.2576
    23.3994
    21.6052
    24.3016
    23.8912
    22.4054
    31.1247
    27.2146
    24.6126
    28.3350
    26.6847
    22.0284
    21.2800
    27.4132
    25.3704
    22.7036
    23.1071
    23.7436
    26.8478
    31.5451
    29.1568
    23.2092
    24.9923
    27.4441
    29.4664
    28.9958
    34.2371
    29.9685
    29.8594
    31.1390
    31.6462
    28.5112
    30.6668
    29.0777
    30.1600
    29.7226
    29.0944
    29.1735
    27.5388
    26.8865
    27.7761
    30.4148
    29.8251
    33.1044
    34.5766
    34.6699
    29.6955
    29.5768
    32.1067
    37.4010
    28.9823
    31.5576
    26.5567
    28.0978
    29.4218
    29.2354
    28.7624
    24.8863
    26.5186
    28.0830
    27.0515
    28.9367
    30.0847
    24.3878
    24.1297
    28.9625
    24.5773
    24.3795
    25.7083
    20.7484
    20.1249
    24.9748
    23.5562
    24.5305
    24.6394
    25.8955
    26.8788
    21.8561
    29.2869
    27.7617
    26.4268
    25.9048
    24.1513
    19.5891
    23.0023
    21.8497
    20.6345
    25.0401
    23.6436
    21.3812
    25.6065
    25.8557
    25.0444
    22.0704
    21.7578
    22.5268
    26.9252
    23.8068
    22.9073
    23.4983
    27.6182
    24.6396
    25.2310
    25.6687
    23.4447
    22.7301
    23.7872
    27.0153
    24.3919
    22.5499
    20.5773
    27.2207
    28.7510
    29.6250
    28.1461
    24.1978
    27.6326
    28.0524
    29.5745
    28.4925
    30.1227
    30.6437
    30.0178
    31.0197
    31.3295
    24.7585
    26.8225
    25.4979
    28.8636
    31.9913
    31.0810
    31.6262
    28.3590
    31.2722
    26.7756
    26.6414
    28.5010
    29.1183
    35.1295
    38.5197
    39.6818
    33.9816
    32.8951
    36.7918
    39.5575
    36.0579
    39.6186
    36.6545
    35.6565
    34.7451
    32.7745
    35.3762
    38.1415
    35.3113
    37.2793
    34.9058
    32.0791
    35.0327
    35.2259
    31.7936
    28.9205
    36.6548
    38.0783
    35.6562
    37.1985
    31.8840
    31.8883
    34.8506
    34.1470
    32.9807
    37.3885
    36.7446
    41.6496
    31.4631
    35.5658
    34.0236
    32.2923
    28.5961
    28.7917
    28.1145
    27.7774
    27.0942
    26.4424
    26.5306
    29.4710
    27.3957
    25.4230
    28.7394
    39.0371
    25.6563
    31.6538
    30.8664
    36.9055
    33.0814
    35.9003
    40.9753
    32.3601
    30.5987
    30.6887
    34.5537
    36.7345
    33.3500
    35.8998
    38.1096
    35.2698
    39.0716
    35.2344
    37.8088
    37.5260
    34.0762
    35.9408
    38.5968
    38.6293
    35.1466
    34.8964
    30.6702
    29.9010
    32.7568
    33.9376
    33.5858
    32.0938
    28.9937
    35.1843
    29.9373
    36.4529
    36.4236
    33.8288
    33.4225
    31.1220
    28.0977
    28.7034
    26.1822
    28.1122
    29.3964
    34.4721
    31.5797
    32.6191
    29.3586
    28.5216
    29.9987
    27.4025
    30.4956
    24.6821
    29.8641
    26.7431
    27.2949
    30.5436
    27.2278
    35.8404
    30.6013
    23.5310
    26.6727
    20.8037
    24.5159
    22.5915
    28.6706
    29.1449
    21.8796
    27.8285
    28.1951
    25.3269
    24.2647
    21.7470
    22.5167
    25.2175
    22.8353
    23.8108
    17.6704
    20.9803
    20.1423
    22.0069
    25.9154
    25.9909
    22.2178
    20.8916
    22.1764
    22.6226
    23.1774
    21.5138
    19.7348
    23.0601
    21.0632
    17.2646
    23.5001
    18.3060
    19.0382
    19.3996
    23.9529
    23.6860
    22.0765
    23.4618
    21.4429
    23.5769
    21.7051
    24.1864
    23.1665
    25.2320
    23.9896
    25.3520
    17.5182
    21.0169
    22.2886
    19.3842
    25.9068
    25.3726
    23.8843
    22.5017
    22.7114
    23.0151
    23.5640
    25.5599
    21.9485
    27.1100
    25.7803
    24.4339
    25.2300
    27.5499
    25.0282
    22.1616
    23.9156
    24.9989
    24.4112
    23.1662
    25.6292
    25.8848
    22.2999
    24.0837
    22.6954
    24.6943
    24.7135
    23.9258
    24.8569
    22.1350
    27.9037
    24.8345
    28.8627
    25.9669
    18.4393
    22.2304
    25.3371
    28.0863
    22.1457
    26.7422
    21.2699
    20.0103
    25.1446
    21.1553
    18.5475
    17.3107
    21.2037
    21.6980
    25.4145
    22.0650
    21.6191
    21.0615
    16.7399
    20.2142
    21.9957
    19.7595
    20.3734
    17.9467
    20.9921
    21.5049
    20.1192
    24.1188
    28.1902
    22.5367
    16.6526
    14.3337
    15.2574
    15.7337
    15.0198
    20.6305
    15.3928
    17.5879
    23.1680
    20.5726
    17.8721
    19.9053
    15.1652
    15.0405
    18.1016
    19.2164
    16.2593
    18.9666
    18.4015
    17.5655
    24.8052
    21.2253
    20.2789
    20.6761
    20.2173
    15.3418
    19.2358
    18.2158
    22.5362
    15.4376
    22.6147
    22.5270
    22.0403
    20.1387
    20.6940
    21.5032
    22.5882
    22.5954
    23.4205
    23.5196
    19.5382
    21.7762
    17.2889
    18.3403
    18.0413
    19.0366
    18.2822
    16.9466
    20.1943
    16.0101
    20.5973
    17.5003
    17.9634
    20.3231
    17.2923
    20.1097
    21.0590
    22.2121
    17.4890
    20.5072
    19.3376
    21.7402
    17.8065
    20.1935
    22.0227
    23.6584
    19.6668
    20.1291
    21.7388
    25.1807
    27.0725
    26.2900
    23.5041
    26.1952
    26.5700
    27.1718
    24.6003
    15.2920
    20.2254
    20.1517
    27.1314
    18.8898
    19.3464
    19.4854
    24.9067
    22.3008
    19.7790
    23.9270
    20.7891
    23.9757
    21.1720
    20.9527
    17.7587
    19.2738
    15.3464
    19.7479
    19.9197
    22.5206
    19.1997
    18.6338
    18.0737
    26.3029
    25.0577
    20.9235
    28.7578
    23.0417
    24.6708
    17.2484
    26.8940
    28.2386
    24.6156
    23.4273
    17.0055
    24.3622
    22.5605
    19.6959
    21.6979
    20.0967
    22.2617
    24.2941
    22.5957
    23.5124
    24.6682
    23.1870
    23.2047
    22.5833
    23.3088
    21.2454
    18.6601
    21.7931
    16.1958
    18.2329
    14.1122
    20.7762
    21.0771
    19.8751
    26.1061
    19.9658
    23.6824
    17.9082
    19.6539
    26.7994
    29.6810
    16.2581
    23.9142
    19.7701
    25.1613
    27.1190
    27.9331
    21.8064
    24.3592
    20.3101
    24.3813
    25.3916
    26.6269
    23.1701
    25.2579
    25.9922
    23.7470
    24.3059
    22.6054
    20.3636
    19.5415
    22.2349
    20.4491
    20.7742
    20.6059
    18.4069
    17.5142
    18.5151
    17.8164
    23.8683
    21.0933
    24.3618
    20.5493
    18.9008
    25.4126
    27.4008
    26.4279
    16.9681
    19.9497
    20.7697
    20.8198
    18.5719
    17.5051
    21.7498
    17.3456
    19.6632
    18.3574
    17.1415
    20.3125
    20.5188
    23.6156
    17.8365
    23.0898
    22.9685
    22.0189
    22.5406
    21.1419
    22.0267
    24.7504
    22.4418
    23.4736
    20.3001
    18.7397
    26.4862
    21.1349
    22.6959
    18.7608
    21.9230
    21.8149
    17.8973
    21.2434
    20.6565
    17.2887
    18.2625
    18.8454
    16.0727
    19.5978
    20.0405
    17.6957
    28.3673
    26.3678
    29.1122
    23.4966
    24.3616
    23.2362
    19.3240
    19.2370
    20.0885
    16.8070
    26.0338
    20.9791
    29.6073
    27.1331
    23.1100
    23.7117
    26.8034
    29.6806
    20.2960
    23.7302
    24.2194
    24.0493
    26.3344
    26.5459
    27.0238
    26.5823
    25.0356
    28.5697
    25.3361
    27.8586
    26.1034
    28.5543
    24.9190
    28.5143
    24.8673
    27.0962
    25.0931
    28.4619
    29.4900
    31.8538
    27.2794
    32.2492
    27.4830
    25.7044
    25.2128
    21.3986
    23.2212
    24.6643
    19.7770
    23.7992
    24.3741
    22.6575
    24.9610
    25.0732
    20.5110
    20.0403
    22.5619
    19.4539
    22.8767
    24.6279
    22.2097
    30.7530
    30.1842
    25.6571
    22.7386
    28.6744
    25.8185
    20.2362
    23.7506
    29.4478
    27.8093
    33.6471
    28.5351
    27.9271
    28.6030
    27.1383
    25.4127
    27.4030
    23.1670
    20.3991
    23.3165
    20.6133
    22.8496
    28.7232
    29.1116
    31.1110
    28.1629
    28.3322
    30.8896
    29.8553
    33.7105
    27.7189
    29.8266
    30.6705
    32.7585
    31.0864
    29.2692
    25.3380
    29.5403
    32.2157
    32.7170
    30.1562
    25.1363
    27.5090
    27.0242
    30.8972
    32.4011
    33.5258
    32.3216
    34.5146
    33.0694
    34.7149
    36.4719
    36.4711
    35.2168
    34.0859
    37.5524
    36.2760
    42.6005
    42.7065
    39.7804
    33.9704
    30.2262
    30.9974
    30.4404
    31.2488
    37.4225
    34.1371
    32.8898
    31.3751
    30.8507
    30.7077
    33.2912
    33.6725
    31.4900
    29.4267
    31.4733
    33.9605
    32.3493
    36.1715
    35.7155
    36.0861
    30.8963
    34.8175
    27.7751
    22.9919
    21.8794
    20.7932
    23.9103
    27.6744
    25.7493
    25.4374
    26.6165
    29.2489
    29.8950
    29.9136
    30.0032
    31.8939
    35.8999
    30.9788
    28.7611
    34.1586
    30.7605
    25.4840
    27.9742
    27.3618
    28.9354
    28.5398
    29.0995
    28.5331
    26.2601
    31.2362
    28.4307
    27.6298
    31.0386
    27.9996
    30.9324
    29.2422
    25.0313
    25.2448
    27.7363
    30.4157
    23.7150
    27.8381
    29.2270
    22.7205
    24.6168
    28.4972
    26.0875
    29.8356
    27.8352
    28.5605
    29.3440
    32.2052
    31.5718
    30.7590
    27.3991
    27.4898
    29.8382
    27.9698
    33.4336
    33.7668
    38.8843
    34.3616
    35.1531
    34.0071
    30.7530
    26.2899
    22.6822
    32.1295
    34.0606
    33.1306
    39.2361
    36.1848
    29.8875
    31.2168
    33.2101
    28.1131
    28.5498
    26.9085
    25.8640
    27.8225
    28.9251
    31.6585
    25.8421
    26.7327
    25.9627
    22.8090
    27.8195
    31.0799
    24.6640
    24.8023
    26.0096
    28.3498
    24.4606
    24.1925
    24.6187
    29.4054
    32.5212
    24.7154
    25.8637
    25.0353
    31.4666
    34.3790
    37.3257
    32.7171
    36.1785
    34.8451
    33.0597
    31.6372
    26.3880
    24.9202
    25.6877
    20.7758
    25.7698
    27.3481
    28.7698
    22.6610
    26.5797
    35.1061
    36.1769
    28.3283
    26.8597
    24.7811
    28.5313
    24.6192
    34.0348
    26.3580
    25.8054
    30.1734
    23.7759
    31.8575
    24.6466
    30.0027
    30.7824
    33.6401
    26.5692
    27.9772
    29.2541
    25.8110
    24.0245
    27.0194
    24.4972
    23.2569
    23.9874
    23.6773
    31.6264
    26.9421
    28.8215
    25.9251
    32.8696
    38.4084
    32.9126
    30.4724
    22.5942
    27.2111
    28.3759
    25.6923
    23.4198
    25.4912
    25.2836
    25.6781
    29.1340
    25.8043
    24.8055
    27.1754
    23.0474
    22.8989
    25.4756
    31.4682
    26.9219
    28.7580
    24.6497
    26.1567
    27.3466
    32.4316
    22.7033
    27.2679
    26.3310
    29.8067
    31.0622
    34.7054
    23.4318
    26.2797
    26.7464
    26.5502
    29.0618
    24.1721
    23.9580
    25.9753
    22.7465
    26.6435
    25.6781
    24.2985
    23.7948
    24.7148
    23.5368
    23.1655
    24.9025
    26.0606
    23.7331
    24.1333
    31.3414
    23.9474
    24.1173
    23.0079
    21.7965
    24.7037
    21.7964
    22.4080
    23.4915
    22.0218
    23.2079
    23.6038
    21.8970
    22.8946
    20.9724
    22.9072
    21.7263
    23.6163
    23.4068
    21.3892
    20.8428
    21.8629
    21.0916
    24.3277
    23.6566
    22.4123
    25.4148
    26.5210
    26.9367
    24.8194
    23.1578
    22.5064
    21.4396
    21.2070
    23.3290
    23.1188
    21.8524
    21.2317
    17.9039
    23.0332
    22.2196
    22.5937
    20.9351
    21.2452
    21.6152
    26.2701
    24.8740
    23.7228
    21.6739
    21.5837
    26.4935
    24.0349
    23.8511
    25.4385
    22.3929
    25.2334
    22.8675
    21.8010
    22.8211
    25.9037
    23.7932
    25.1930
    26.9429
    23.7141
    22.3378
    20.6454
    26.6373
    26.8691
    23.1413
    23.4301
    22.8192
    20.9840
    21.0076
    21.1800
    26.5865
    21.0838
    20.6320
    20.1813
    19.4710
    20.7555
    19.9351
    20.5411
    20.0419
    22.1845
    19.1766
    21.6286
    18.3880
    18.1057
    21.1210
    16.6874
    16.6749
    12.4984
    14.6080
    12.6546
    16.0115
    21.9193
    18.4127
    19.5489
    22.4964
    21.2226
    21.7142
    18.3982
    21.0174
    23.5834
    22.9270
    16.9653
    19.2575
    18.4898
    22.8795
    19.5885
    23.6939
    16.8705
    21.8952
    18.8755
    23.2051
    13.0242
    13.1504
    16.6303
    21.3264
    20.8062
    16.8308
    19.3023
    22.0260
    20.6927
    20.1391
    18.8689
    20.0509
    21.8460
    22.5461
    15.8927
    19.3056
    17.8814
    21.1265
    22.5230
    19.9136
    20.4155
    24.2083
    23.4984
    20.1579
    22.9937
    22.4985
    21.3725
    20.2190
    21.2855
    23.5233
    25.0981
    24.1714
    22.6633
    24.4851
    25.9927
    26.2202
    21.6153
    20.0593
    25.1187
    21.4456
    23.5035
    22.4078
    21.7932
    19.8561
    20.1244
    17.9011
    18.0503
    19.9288
    20.8751
    19.9165
    20.0685
    20.0439
    20.5328
    22.2758
    20.7583
    20.8420
    18.7455
    24.0656
    20.4913
    21.1979
    20.9903
    20.3928
    21.8844
    20.7104
    22.8584
    23.3688
    22.4040
    20.8183
    21.7066
    19.8685
    22.9109
    20.5114
    21.7028
    21.7394
    27.8375
    18.9086
    24.7583
    20.6521
    20.1297
    21.4380
    22.2376
    24.5176
    18.6467
    19.0959
    21.4223
    16.9209
    18.3901
    19.1214
    20.2730
    20.2878
    21.2439
    25.0531
    22.3896
    21.5931
    28.6175
    22.4837
    20.8734
    21.8684
    22.3518
    21.8232
    22.7784
    20.6987
    22.4159
    24.2360
    23.4587
    23.4382
    20.8196
    21.5895
    24.5928
    24.8559
    24.1546
    22.0518
    29.7424
    23.9982
    20.5953
    20.7262
    21.0280
    23.6124
    21.5995
    21.7913
    21.8694
    24.1980
    24.7575
    28.0619
    20.8788
    25.5531
    22.8207
    21.6491
    30.1075
    27.5058
    23.5156
    23.7571
    22.2704
    25.2713
    23.1233
    22.2309
    20.6595
    19.5748
    27.1084
    27.2845
    23.7997
    20.9432
    23.9517
    23.5291
    20.8536
    21.5834
    21.5647
    20.7608
    19.9540
    21.9149
    21.1562
    22.0078
    23.0987
    20.0629
    22.4757
    20.9468
    20.5355
    23.8699
    20.9620
    22.1886
    23.6910
    24.5012
    22.2576
    25.1269
    22.2878
    22.5518
    20.7187
    24.6287
    21.7795
    22.7965
    22.7444
    24.4249
    23.2082
    24.2666
    26.8635
    22.4413
    22.5504
    24.6653
    25.7078
    22.8787
    24.3678
    21.7436
    20.5559
    20.6970
    22.4937
    27.8546
    23.8510
    26.4169
    30.2265
    35.3022
    31.0946
    29.5130
    31.2969
    25.8843
    27.3503
    28.9278
    29.3839
    23.8881
    25.0666
    22.5799
    23.9587
    23.2051
    26.2549
    21.0060
    23.4040
    22.3108
    28.2691
    27.4757
    26.0969
    26.1297
    22.6646
    22.5935
    24.8638
    26.3785
    25.6599
    21.6565
    22.4924
    23.3445
    25.3602
    24.9828
    23.9221
    25.2135
    20.3043
    22.0260
    20.8354
    22.7390
    19.4840
    20.4965
    22.3599
    19.8863
    24.6197
    21.8336
    25.7925
    29.2779
    25.8480
    28.3480
    24.2721
    28.3518
    22.0243
    24.5055
    22.4616
    24.3221
    27.9459
    26.7566
    26.1130
    21.7513
    22.3100
    24.7039
    20.3082
    21.9425
    20.2272
    19.0081
    19.7670
    21.4875
    19.5032
    18.9779
    21.2198
    19.9440
    21.1219
    17.9213
    19.7255
    20.7600
    21.6084
    20.4828
    20.4671
    20.8830
    16.8044
    20.8823
    18.6543
    18.3644
    25.5054
    21.7246
    19.0208
    22.0016
    19.3732
    19.0531
    23.7955
    22.2167
    23.8277
    21.8031
    20.0462
    21.9109
    20.1317
    19.1253
    22.8455
    22.4932
    22.9433
    21.1247
    25.5373
    25.5727
    25.9930
    23.9235
    27.0200
    27.1452
    19.9013
    30.2822
    27.7669
    29.2052
    21.6801
    18.6508
    22.2554
    20.4798
    19.4987
    16.7745
    21.4122
    15.2835
    15.6974
    18.9596
    19.2104
    17.0669
    14.9190
    16.9544
    16.6019
    23.7512
    21.9721
    19.2810
    18.6073
    21.9840
    19.9710
    18.9105
    16.3767
    13.6647
    18.1178
    17.1677
    18.3088
    25.0254
    20.9137
    21.3791
    21.2205
    19.0740
    21.1577
    19.5023
    21.0893
    21.5870
    21.0066
    20.8237
    21.3489
    24.2518
    28.3270
    25.1318
    25.1946
    24.7992
    21.4046
    18.6877
    23.1759
    23.3584
    17.7389
    17.7112
    21.9598
    23.0274
    24.4772
    25.1266
    23.5091
    21.4900
    21.5020
    14.0039
    15.6447
    19.6900
    18.1689
    18.1089
    18.0759
    18.3251
    23.0768
    20.5067
    20.3491
    18.2293
    23.8236
    18.2217
    20.7960
    16.6483
    20.4946
    22.7857
    18.5601
    17.3389
    18.2876
    16.7569
    20.2289
    12.6617
     8.0729
     9.0977
    13.5637
    17.7783
    19.9195
    18.6591
    17.5523
    16.3582
    16.6607
    19.1984
    20.2215
    19.4758
    17.1504
    15.6744
    21.3839
    20.5655
    22.4644
    19.4680
    20.3863
    18.4306
    18.8049
    18.7426
    19.9153
    21.6658
    18.8793
    22.2864
    22.4960
    19.5030
    19.1835
    16.9696
    18.3737
    18.7764
    20.2106
    19.2975
    21.6945
    18.3707
    16.0828
    18.7951
    21.8980
    17.0746
    19.9793
    21.8306
    19.5858
    19.9778
    20.9115
    17.2719
    22.5805
    22.1957
    24.2760
    20.4321
    23.9705
    22.9072
    22.4268
    21.5765
    18.9718
    23.8594
    21.0381
    22.9287
    18.6506
    24.5669
    19.3885
    21.3363
    19.6036
    14.1272
    20.8655
    19.4342
    20.9737
    19.1816
    21.6587
    24.2030
    22.4803
    19.0256
    20.3331
    17.9292
    16.9425
    21.4052
    17.8330
    20.0392
    15.9177
    20.7381
    18.0694
    20.8537
    18.3413
    20.8498
    21.5322
    22.7540
    21.6639
    21.7045
    21.9479
    20.6760
    19.7325
    23.6109
    21.1934
    20.6146
    19.3820
    22.0078
    21.8017
    20.7220
    21.0878
    20.0738
    18.5858
    20.5373
    19.3209
    17.2520
    17.9374
    17.2610
    19.2328
    23.0643
    14.4565
    18.7813
    23.8535
    25.4896
    24.5964
    22.8758
    19.8883
    23.7854
    27.3678
    22.5276
    24.8762
    22.1234
    21.8655
    21.5387
    20.0138
    18.4910
    19.4885
    21.4674
    18.0248
    19.6600
    17.7286
    19.5991
    21.2703
    20.2191
    20.3350
    19.4561
    24.9664
    21.8319
    19.7323
    24.6255
    20.7471
    22.3459
    23.0361
    22.7134
    22.2407
    24.5034
    18.2609
    20.7466
    24.5371
    18.1198
    23.1084
    22.9321
    22.3770
    24.8520
    21.2579
    22.6935
    21.5704
    21.0717
    25.9271
    25.3582
    23.6873
    19.3378
    23.4065
    22.6559
    22.0134
    21.3431
    19.0728
    19.4027
    20.0808
    20.3767
    18.9040
    20.2547
    18.8340
    20.9028
    22.2403
    21.5548
    19.8666
    22.5426
    23.3692
    29.3389
    22.1343
    28.2309
    25.2441
    22.3102
    20.4353
    24.9773
    23.3534
    24.1794
    23.6754
    26.0783
    23.4196
    21.1892
    22.4790
    22.0151
    22.7987
    20.5170
    19.5089
    26.3105
    22.8558
    22.9394
    21.6983
    24.0756
    22.7909
    21.1490
    21.7996
    24.6865
    23.7365
    20.0291
    25.9033
    22.0775
    25.1697
    23.8698
    26.0201
    23.4458
    21.5818
    19.0075
    20.4876
    21.7471
    19.6184
    21.9243
    16.0967
    19.0050
    19.3421
    17.6929
    21.4672
    14.2228
    15.1559
    13.3053
    16.7855
    16.7647
    14.3106
    12.1060
    13.8448
    12.2290
    13.7953
    14.2933
    11.7859
    13.1838
    14.6872
    13.6418
    15.9784
    11.8768
    10.6993
    13.5992
    13.9908
    15.0710
    11.9430
