# Supplementary material for: Mechanistic models of asymmetric hand-over-hand translocation and nucleosome navigation by CMG helicase
Source: Nat Commun. 2025 Nov 21;16:10304. doi: 10.1038/s41467-025-65232-x (PMC12639105; doi:10.1038/s41467-025-65232-x)
Supplement: Supplementary file 18 — Source data [file 41467_2025_65232_MOESM18_ESM.zip › SourceData/SourceData/Fig3G/polyGC/mindist_lagging_and_loop_traj001.dat]

# Distance
     6.1593
     5.4349
     7.5703
     7.0801
     7.6947
     7.8218
     9.7600
     7.9464
     7.5654
     8.2041
     6.6119
     8.5408
     6.1873
     7.6067
     6.6537
     8.7109
     9.3464
     5.3392
     6.6897
     5.8301
     4.3876
     6.4711
     5.5357
     5.6644
     5.5760
     8.0771
     5.4692
     6.7510
     5.3011
     7.9419
     5.4518
     6.5996
     8.1504
     5.5226
     6.5250
     8.8247
     7.6349
     5.5198
     6.3362
     7.3536
     6.7437
     6.5076
     7.0632
     4.7118
     4.5717
     5.5409
     4.5634
     4.6185
     5.5942
     4.2356
     5.2837
     6.5168
     6.4573
     5.5817
     4.6039
     5.1874
     4.8746
     5.1566
     5.3059
     7.6259
     6.6372
     5.0550
     5.9328
     7.9943
     6.2938
     6.5644
     6.4259
     6.5557
     5.7690
     6.1304
     7.3261
     5.8398
     7.0171
     5.4282
     5.3217
     5.7541
     7.6085
     6.4733
     5.9844
     5.1379
     5.9085
     5.5988
     6.0034
     5.2143
     6.0269
     5.5209
     6.5069
     7.0110
     6.4453
     5.5999
     5.9562
     7.0455
     5.4872
     5.1654
     7.5326
     7.0535
     5.6321
     6.0558
     7.1658
     6.2248
     7.3769
     5.8958
     6.4819
     6.5497
     5.3327
     6.2239
     5.2678
     6.1084
     6.5963
     6.5505
     7.1088
     8.5422
     5.9803
     7.0668
     5.8126
     6.4567
     6.4576
     6.5701
     6.9673
     6.3077
     7.4551
     7.4871
     6.4644
     7.6823
     6.4180
     7.0525
     6.9563
     6.5471
     7.5072
     6.8401
     5.4975
     8.1842
     5.9024
     5.9187
     6.1659
     5.4993
     4.5770
     5.0485
     6.5329
     5.2959
     5.7837
     6.3296
     6.1110
     5.2124
     5.8857
     6.9344
     6.5213
     6.8738
     5.9136
     6.3535
     6.2755
     7.1920
     7.9435
     5.7379
     6.5622
     6.9900
     7.1905
     7.0851
     6.1216
     6.6961
     8.6351
     7.7672
     6.4106
     8.0372
     5.8171
     6.3711
     8.4892
     8.0716
     6.4012
     9.2451
     7.7318
     7.4970
     6.4484
     7.3835
     6.9001
     6.9023
    10.3653
     5.2921
     6.9892
     6.3244
     6.3344
     5.7364
     7.4255
     7.8618
     5.7086
     6.1244
     7.5494
     7.6015
     7.0114
     7.4630
     8.9084
     5.8090
     8.8054
     7.2869
     5.5708
     6.2655
     9.2684
     7.7285
     8.3265
     7.2996
     8.1006
     6.8787
     7.2984
     8.7505
     5.8777
     6.9919
     6.2993
     6.1279
     7.3043
     5.5672
     5.5553
     6.1968
     5.8606
     5.6498
     7.1517
     7.5431
     7.0686
     5.1599
     5.8183
     4.9496
     5.8448
     6.5051
     6.8991
     7.8349
     6.9531
     8.5252
     5.3870
     6.2287
     6.2317
     8.8296
     6.4398
     7.3470
     7.8054
     8.4826
     7.9229
     8.1135
     6.4680
     5.2636
     6.3597
     7.9434
     7.5595
     7.5513
     6.5141
     7.7661
     8.7671
     8.3479
     7.2230
     7.7390
     7.4397
     5.1202
     8.3418
     7.9539
     6.5437
     8.4893
     6.1328
     7.4371
     7.7201
     7.4845
     6.9434
     5.3117
     5.6001
     5.2773
     6.5120
     7.0048
     5.2254
     8.8019
     8.1269
     8.3145
     7.0933
     7.5770
     6.0555
     8.5955
     5.8321
     6.9180
     6.5529
     8.6806
     8.2121
     8.1424
     8.3969
     6.6805
     7.4181
     5.7775
     8.5819
     6.3245
     7.9712
     6.8266
     7.4079
     6.8480
     8.3503
     7.9227
     7.2780
     6.5424
     7.5074
     6.1751
     7.3841
     9.2277
     9.3797
     8.3853
     8.4763
     9.1139
     8.4587
     6.0758
     9.2209
     6.4047
     5.9488
     9.2457
     6.8248
     7.0278
     6.4579
     7.7189
     8.1802
     6.8125
     7.0092
     6.7401
     6.8932
     7.5925
     8.6618
     7.0522
     7.4728
     7.2115
     7.8050
     8.8132
     6.7023
     8.4859
     8.0894
     7.1968
     8.2295
     4.9992
     6.7224
     8.1378
     6.9966
     8.7977
     6.7713
     6.3398
     7.8017
     6.6610
     5.8834
     5.3619
     7.5242
     8.8434
     8.2525
     7.0324
     5.4905
     6.9974
     7.4520
     6.4838
     6.1466
     7.1050
     7.2896
     6.1432
     5.8289
     5.6674
     6.7347
     5.6647
     5.7305
     7.1209
     5.1284
     8.7629
     7.7737
     8.1246
     7.9118
     8.7250
     9.3016
     6.4370
     8.8067
     6.5997
     8.1477
     6.9164
     5.5209
     6.6961
     6.2296
     7.3472
     5.8390
     6.9223
     7.5520
     8.9100
     5.8375
     7.4342
     8.6395
     7.9843
     6.2073
     5.8140
     7.4949
     5.3646
     7.4943
     7.7356
     6.7396
     8.0997
     8.6685
     8.1484
     6.9887
     7.8658
     7.2526
     5.9288
     6.2816
     8.6142
     5.4802
     7.6844
     6.9796
     7.4745
     5.9124
     6.6957
     8.9640
     6.8367
     7.2038
     6.9888
     6.1078
     6.7521
     5.4903
     4.9543
     5.3684
     7.5396
     5.5093
     7.1682
     7.1043
     5.7257
     7.9427
     5.9384
     7.9613
     6.9196
     5.5478
     6.5203
     6.4007
     6.8221
     6.7058
     6.1957
     7.2516
     8.4769
     7.4321
     5.8753
     5.7786
     8.6488
     6.7536
     5.5088
     5.7962
     6.6155
     8.3816
     6.0480
     8.7857
     9.2033
     5.7306
     5.8435
     7.5759
     7.0869
     6.4153
     5.5610
     6.5331
     5.7341
     7.2470
     7.2751
     6.6804
     7.6308
     6.2501
     5.9351
     8.5874
     9.1661
     8.2341
     7.9853
     7.5818
     4.9450
     8.4722
     8.1925
     6.6605
     7.4314
     7.0660
     8.0126
     8.4578
     7.9853
     7.3878
     9.4589
     6.6840
     8.0239
     6.2077
     8.5604
     6.6685
     7.1703
     8.4630
     8.4212
     7.9428
     8.1643
     7.9056
     7.9891
     8.3361
     6.8672
     7.2198
     7.4081
     6.5806
     8.6914
     8.8951
     8.8358
     7.3265
     6.5386
     9.0751
     8.3264
     7.6817
     7.5275
     6.0178
     7.3881
     5.8868
     8.3349
     8.4455
     5.7504
     6.8723
     7.2009
     7.2788
     8.1725
     7.9131
     5.7239
     6.6493
     8.3489
     7.7053
     7.0813
     7.2124
     7.9974
     7.5098
     7.8246
     7.2260
     5.8357
     7.1752
     7.9334
     6.7194
     6.5790
     6.9298
     8.0021
     6.8949
     8.3069
     6.2448
     6.3224
     6.9527
     5.9450
     8.3170
     7.4223
     8.2199
     8.4723
     8.0930
     7.3153
     7.5830
     8.3427
     7.2975
     6.9561
     6.4933
     6.9446
     5.9795
     7.6045
     6.7458
     5.3246
     5.8417
     6.6466
     8.4447
     7.5846
     7.4242
     5.4095
     6.5752
     7.2149
     9.6324
     7.3148
     6.9845
     5.7088
     7.3383
     5.6316
     6.4813
     6.2640
     6.3846
     7.7928
     6.4775
     6.7476
     6.4049
     6.5481
     8.5175
     8.9184
     5.9646
     7.6456
     7.7432
     7.7589
     8.3889
     8.2426
     6.6514
     8.5601
     8.9262
     6.9598
     7.4103
     8.0300
     7.0699
     6.2879
     6.9346
     8.0356
     8.0292
     6.1512
     4.5474
     6.8423
     8.0655
     7.3222
     6.2538
     5.6531
     8.2043
     7.0764
     5.3131
     7.2892
     6.4437
     5.1065
     8.6836
     8.3150
     8.2514
     5.0704
     6.2226
     8.0873
     6.9208
     7.1402
     7.1607
     7.6823
     7.7341
     7.0709
     8.6917
     7.8264
     6.6182
     7.3088
     8.0850
     4.8210
     6.9795
     6.0756
     7.9031
     5.4928
     6.7453
     5.9587
     6.2537
     6.9591
     8.5703
     6.5209
     7.8700
     6.5750
     6.9369
     6.6554
     7.3665
     6.8693
     6.9935
     5.5303
     8.9567
     6.8193
     5.6992
     5.8139
     4.8683
     6.6962
     7.0352
     7.0207
     8.2241
     8.6608
     8.6763
     7.1768
     7.1337
     8.4852
     7.6365
     6.3577
     7.5585
     8.3001
     7.3194
     8.1015
     6.9595
     9.7600
     6.4657
     8.2813
     5.4191
     6.2144
     6.7003
     6.3608
     8.2283
     8.7796
     4.6775
     6.1648
     5.8594
     6.1053
     5.9370
     8.1367
     7.1644
     7.6962
     7.6538
     7.8764
     8.1436
     8.6706
     8.9092
     5.8086
     6.3345
     7.4567
     6.3779
     6.9954
     9.2985
     6.4580
     5.8091
     5.3525
     6.5355
     6.2013
     7.1093
     6.4134
     7.8944
     8.3177
     8.0554
     7.3020
     8.7572
     8.5420
     8.0649
     6.4435
     8.8804
     7.7545
     8.4486
     8.2520
     8.5452
     8.1463
     9.0812
     5.8556
     5.2185
     5.2180
     5.6282
     5.5004
     4.5729
     6.7806
     8.7703
     7.1563
     5.7545
     6.4159
     7.8344
     8.1202
     5.9532
     5.7957
     7.7003
     5.7582
     9.5527
     7.9588
     7.8544
     6.5277
     7.3815
     7.7451
     5.9257
     8.7226
     6.4603
     8.5571
     7.6643
     7.2633
     8.5918
     8.3023
     9.2991
     7.8334
     7.2570
     8.1796
     5.9575
     8.2991
     6.5276
     7.1940
     6.8542
     7.7268
     6.7185
     5.7621
     4.9852
     5.9927
     5.4546
     6.4364
     7.7550
     5.7618
     5.2013
     6.1465
     5.6203
     6.2754
     6.3189
     6.4299
     5.9475
     6.7998
     8.7318
     7.2931
     7.0088
     8.0183
     7.3933
     8.8462
     8.7850
     6.7610
     7.6669
     7.1321
     9.4595
     6.1170
     6.0446
     6.7754
     8.4696
     8.8490
     7.1760
     8.1984
     7.5699
     8.1944
     8.3357
     7.0614
     8.6161
     7.0794
     5.5867
     7.2646
     8.0780
     9.2303
     7.5575
     6.3596
     5.0118
     5.7182
     5.3588
     9.0598
     7.7642
     6.1880
     8.7704
     5.5654
     7.2258
     8.7059
     5.8084
     6.6659
     8.9094
     6.7020
     7.9923
     7.3428
     7.9056
     7.2701
     7.2681
     7.2096
     6.0944
     5.8582
     6.5890
     5.8911
     6.2451
     5.4793
     5.5319
     6.3613
     5.7037
     7.2600
     7.5865
     6.0346
     7.8646
     7.2239
     7.3926
     6.8583
     8.4279
     7.7876
     7.0264
     8.2742
     6.9609
     9.3575
     7.6815
     7.5083
     7.7688
     8.1557
     6.3240
     7.5794
     8.1728
     7.8531
     6.1853
     6.6113
     7.5043
     7.4402
     6.5600
     6.3816
     7.5835
     7.2100
     9.3485
     6.7220
     7.8554
     7.8544
     6.0212
     8.5958
     7.3516
     7.7706
     7.6771
     8.5396
     7.0648
     8.3055
     9.0447
     7.5263
     8.1889
     7.9633
     6.8152
     6.5761
     7.9143
     6.9706
     7.4956
     7.7561
     7.7974
     7.1775
     4.9309
     8.5464
     6.0493
     7.4554
     6.4871
     6.6987
     7.3789
     6.3062
     7.4183
     7.2523
     8.8607
     5.8688
     6.9125
     7.6377
     8.3476
     8.2881
     6.3956
     7.9945
     8.6365
     6.3328
     7.0476
     7.9136
     8.8450
     6.8787
     7.7361
     5.5257
     6.8381
     8.0483
     8.1333
     7.9857
     7.0214
     6.4437
     5.9135
     7.8019
     5.5394
     8.3055
     6.6806
     7.0517
     7.4392
     6.9001
     7.6274
     7.0652
     7.7424
     7.3972
     6.3500
     7.3960
     5.2490
     6.7503
     7.1677
     7.1559
     7.8278
     7.7580
     7.9313
     7.2100
     7.7067
     6.6977
     6.7926
     7.6156
     9.0525
     6.3723
     7.8267
     6.2829
     6.6838
     7.2418
     7.7930
     6.9928
     8.1400
     7.1400
     6.9331
     7.6273
     7.1270
     8.0111
     7.7729
     7.1904
     7.3813
     8.1814
     6.7814
     5.8820
     7.3248
     7.5361
     6.9850
     6.4694
     6.9235
     7.2262
     8.1492
     5.7574
     7.5288
     7.0291
     7.7841
     6.8857
     5.5030
     5.4098
     6.9715
     7.0438
     6.2314
     6.8268
     7.1308
     7.7019
     7.0311
     7.2333
     6.9595
     7.2242
     7.0943
     8.4739
     8.2181
     7.9442
     6.3008
     7.2653
     6.7612
     7.4143
     8.1689
     6.9934
     8.6300
     6.7385
     8.2327
     8.3162
     8.6720
     6.8354
     7.0630
     7.8444
     7.0752
     7.0603
     7.5915
     6.9762
     6.7544
     7.5841
     6.1198
     6.8108
     6.8743
     5.5034
     7.7976
     6.2616
     9.5310
     8.8205
     5.7937
     7.2574
     8.1515
     9.2088
     5.7708
     9.3237
     9.1955
     7.2830
     8.1957
     5.9045
     8.2203
     8.2586
     8.6478
     6.3825
     6.4572
     6.0526
     7.2927
     8.0156
     7.5421
     6.9875
     8.5498
    10.0368
     7.2825
     7.5973
     7.5793
     8.7314
     7.9398
     7.2393
     7.2798
    13.3337
     5.6386
     9.8404
     8.1436
    12.3053
    12.6043
    10.6807
     9.1567
    13.1346
    14.7583
    15.5898
     9.4750
     9.9070
    12.2939
    13.5967
    18.2323
    15.4667
    11.4117
    12.7955
    10.6163
    13.2942
    16.5763
    15.4199
    14.5511
    15.2586
    12.1895
    16.7878
    13.4514
    13.2723
    14.5128
    15.3198
    11.9201
    15.4713
    15.4494
    15.6771
    13.0058
    16.9291
    16.0756
    13.4732
    13.3568
    11.3606
    14.4228
    10.6629
    10.0784
    11.5799
    11.2946
    14.9597
    14.9552
    16.5046
    17.0870
    18.7603
    18.6734
    13.5874
    13.6053
    16.8866
    14.0525
    15.7755
    16.8370
    12.7269
    15.9021
    10.3995
    13.4175
    12.0554
    13.2038
    14.9152
    16.0314
    12.8802
    11.8426
    11.3872
     8.5688
    10.5883
     9.2268
    14.1084
    11.9331
     7.9533
     8.2611
    11.3849
    12.0388
     9.8241
    11.5159
    11.4875
    13.5116
    12.3127
     8.7677
     9.8072
    10.5571
     9.7182
     6.9196
    10.9327
     9.6915
    10.7638
    14.3605
    15.3176
     9.5151
     7.9652
     9.6283
    10.4962
    10.0722
     7.8143
     9.5387
     8.7867
     8.1104
     7.9545
     8.4111
    11.6199
     6.5419
    11.1144
    10.6469
    12.2896
    13.6342
    13.4594
    10.9584
     8.4530
    10.3656
    11.1424
    10.3057
     8.2698
     9.7722
    10.6676
    13.1907
     8.2520
     5.4665
     6.8997
    10.4260
     6.2948
    11.5400
    10.3584
    11.1806
     8.3423
    13.1840
     7.0149
    10.4695
     7.5084
     7.1054
     7.0717
     9.8573
     6.4939
    10.2582
     7.3386
    12.9641
    12.7731
     8.7412
    12.0540
    11.0707
     7.2605
    11.9479
    13.5577
    12.6539
    14.0544
    16.2495
    13.3639
    13.9404
    14.0323
     8.5251
     7.8194
     8.7469
    12.6880
    12.6724
    12.2519
    11.1264
    13.8570
    14.2574
     7.8448
    10.0246
     9.8863
    12.2359
     9.5520
    10.6779
     9.5166
    10.6358
     8.5231
    10.3995
     9.8807
     8.3577
    10.1620
    11.4646
    12.3564
    11.8169
     9.7274
     9.6495
    11.7597
    11.7960
    12.6134
    12.6766
    10.0404
     8.5282
    12.2414
     9.0215
    13.3183
    11.4380
     8.3319
    12.4873
     8.8591
    11.3831
    10.3785
    10.2517
    10.7533
     9.7193
     9.4314
    11.2626
     9.3368
    11.4265
    12.0892
     9.5890
     8.6152
     9.5898
     9.3238
     8.4363
     8.7714
    10.5418
     8.4817
     7.9162
     8.8826
    10.2589
    10.7151
     9.6434
     9.0650
     9.6238
     4.9440
     6.5287
     9.0371
    10.8240
     9.0563
    10.8734
     9.1410
     9.9698
     9.1894
    10.2242
     7.9439
    11.3044
     9.9775
    10.5735
     9.3819
     8.3264
    13.1101
     9.8527
     9.6097
    10.6760
     9.7831
     9.9499
     8.0914
     7.3520
     9.1186
     6.3383
     7.1085
     6.4672
    11.2362
     9.5604
     9.8301
     9.8954
     7.7277
     8.3472
     9.0290
     8.9288
     5.5624
     8.8298
     7.8406
     7.5123
     8.7096
     8.1510
     8.2412
     9.9236
     6.7858
     7.5604
     8.8780
     7.6388
     6.8675
     6.8636
     7.3133
     8.5901
    12.3966
    10.0455
     7.7076
    11.8031
     8.3928
     8.5086
     7.6489
     5.5071
    10.7645
    11.7618
     8.2655
     8.5315
     8.3248
     8.0441
     9.4247
     9.8342
     9.1488
     9.1841
     7.8420
     9.4453
    11.8418
    11.4338
    11.2336
     8.8113
     6.2720
     7.7956
     7.7437
    13.5312
    12.7671
    11.4166
    13.1617
     8.1141
    12.3277
     9.1367
    14.7689
     9.1159
    15.3771
    15.0485
    13.1652
    14.5427
    14.6098
    15.8363
    13.8792
    16.1393
    14.3181
    16.5340
    14.0455
    16.6799
    13.2932
    13.3923
    17.0831
    12.3124
    14.2992
    19.0316
    18.5619
    14.3425
    14.8559
    17.0828
    12.3659
    18.9008
    19.5371
    15.2853
    11.0756
    15.5132
    13.5369
    12.9733
    15.8738
    15.6041
    17.5703
    16.7800
    14.0839
    14.3170
    12.7276
    13.8342
    12.2611
    13.4513
     9.6049
     8.1683
    16.2123
    17.1721
    18.0065
     9.6998
    12.7585
    11.8765
     9.7452
    10.3745
    10.9995
    10.4082
    10.8707
    11.4505
    10.6279
    10.9891
     9.4199
     8.4574
     7.9386
    10.2826
    10.6142
    12.3397
    16.3690
    11.9134
    12.8887
    15.0537
     8.6647
    10.9820
     9.8587
    10.8070
    12.3387
    14.2902
    16.5148
    17.5765
    15.1468
    15.0601
    14.5600
    17.3746
    18.8343
    15.5652
    18.7167
    16.2232
    13.3158
    14.7145
    18.6894
    15.1108
    13.3554
    17.4839
    17.5703
    12.1286
    13.9202
    13.8632
    12.3727
    12.6759
    10.4173
     9.6350
    10.5091
     8.7119
     8.6793
    12.3197
    10.6086
     9.3026
    14.0591
    11.2350
    13.1822
    11.9794
    11.0514
    11.9103
    14.1280
    11.9717
    12.7072
    11.6358
    11.1050
     8.7943
    12.1276
    14.5973
    16.4167
    13.6221
    11.5918
    12.1729
    13.3051
    15.0416
    15.6393
    15.5514
    11.6593
    13.7764
    13.7320
     9.7429
    16.0744
    16.5177
    13.7020
    10.8333
    13.1759
    12.4750
    14.8889
    15.6882
    15.3579
    14.7760
    16.0513
     9.6076
    11.3013
    13.0396
    13.9724
    14.8857
    12.1440
     7.4688
     8.1186
    12.4827
    13.6820
     5.9607
     9.8615
     7.7513
     7.7869
     8.6420
     8.5677
     9.0070
     8.6782
     9.7804
    10.3856
    15.0409
    14.0680
    11.9282
    10.2274
    11.1078
     9.3192
    12.8726
    10.2682
     9.1797
     9.1676
    11.3958
     7.9389
    15.0273
    15.7561
    15.7615
     9.4375
     7.7051
    12.3953
     9.3511
     9.0408
    14.2480
    11.1285
    14.2053
    13.2512
    13.2433
     8.5452
    12.2197
     9.3780
     8.0196
     7.8281
     7.7565
     9.4382
     8.6661
    12.1891
    11.5855
     7.4262
    11.4451
    11.6225
    11.1974
     8.7446
    11.1887
    12.4709
     9.3003
    10.2876
     9.1247
    10.0937
    11.3674
    11.0465
    11.1962
    11.0330
    11.8950
     7.9485
     8.5563
    17.4791
    18.1318
    15.2641
    17.2967
    13.5770
    17.5276
    10.7233
    15.6865
    13.4980
    16.0730
    16.9706
    13.9064
    15.4761
    17.7784
    11.7549
    12.5479
    14.3242
    14.7632
    14.0991
    12.9412
    14.5399
    13.5151
    15.2681
    14.3613
    12.9029
    11.3396
    11.3399
    13.6142
    16.5212
    15.9117
    15.1378
    15.8055
    13.9164
    14.8619
    16.2720
    14.5018
    15.7187
    13.1550
    13.5809
    16.7652
     7.9717
     8.3299
    10.1005
    11.4343
    13.0664
     8.3210
     9.4188
     8.9483
     9.5005
     8.9175
     9.3094
     7.8472
    10.0238
     9.5288
     9.9692
     7.5724
    11.5730
     9.5917
     8.1507
    10.3645
    12.4542
    13.1744
    15.7798
    11.2376
    11.6159
    12.1059
     7.9732
    10.0423
     7.9891
    13.0304
     8.9060
    13.3108
     7.9043
     7.7290
    11.7807
     6.8367
     8.8793
    10.8191
    11.3769
     9.8609
     9.5559
     8.9354
    11.7357
    14.4962
    15.9273
    16.5264
    14.2262
     9.8027
    12.0694
     9.7375
     9.3948
     9.5036
    11.2175
     8.6862
    10.0871
     9.9749
    11.8952
    14.6996
    11.4388
     6.6313
    10.4940
     9.6678
    11.9528
    14.8758
    14.3894
     9.5318
    13.0205
    11.4929
    13.4330
     9.6479
    10.2015
    11.0999
    12.3543
    14.3613
    10.6990
    13.5175
    16.0004
    15.3952
    12.9977
    16.3467
    15.1711
    17.5266
    12.2780
    16.6835
    16.0839
    12.3652
    13.4398
    14.2949
    13.0972
    14.8166
    13.4796
    16.2083
    16.4864
    14.3555
    13.0000
    13.9945
    14.0194
    14.9741
    13.1840
    10.6062
    14.8025
    12.9665
    14.0218
     8.4494
    10.0567
     8.3294
    12.1885
     8.8873
    12.1545
    11.3382
    13.4407
    10.9102
    10.0565
    12.8898
    10.1163
     9.1317
    10.1626
     9.3090
     8.3332
    10.1798
     9.2396
     9.2349
    11.4613
     9.6123
     9.7333
     9.9108
     8.8983
    10.6748
     6.3229
    11.4878
     8.7181
     9.6967
     7.8596
    12.0358
    14.1767
    11.1898
     8.4626
     7.7213
    11.9200
     6.8407
     6.4984
     8.5630
    10.0033
    10.3065
    13.8616
    10.1776
    10.7930
    12.4901
     9.5107
    13.1236
     9.0084
     9.9298
     8.9596
     8.1168
    14.8085
     9.7271
     9.7983
    12.3545
     8.8032
    10.5841
     8.4623
     9.5611
     8.6493
     9.5096
     9.3392
    11.6728
     9.2648
    10.1442
     9.2386
    15.5834
    12.0088
     9.3677
     8.0410
     8.3028
     8.6080
     9.5155
     9.8216
    10.6778
    13.4020
    12.4496
    13.0746
    14.6693
     9.6628
     8.8085
     9.6052
    13.0081
     9.7819
    11.0532
     7.5801
    12.3083
    10.6713
    10.0671
     9.1058
    10.9400
    12.2357
     9.3650
     7.3196
     8.9272
    12.4036
    10.5387
    12.9935
    15.4560
     9.9729
    12.1282
     8.5322
    12.4720
     9.7113
     6.1860
     8.1550
     9.6435
     7.2532
     8.5389
    10.6471
     8.6947
     8.4323
     9.7255
     7.0526
    10.2645
    11.6456
    12.4877
    15.8498
    11.7043
     8.5137
    16.6730
    12.4759
    14.6815
    15.2249
    15.0243
    10.8181
     7.9885
     9.4646
     6.3916
    10.7059
    14.5934
    14.0228
    11.9391
     5.6495
     8.6574
     9.3165
    15.1135
    14.0058
    13.8182
    14.4311
    14.3163
    13.9988
    14.0060
    14.5264
     9.6719
     8.6334
    11.3272
    13.2342
    10.3093
    11.6108
    11.6923
    12.3905
    14.3087
    15.7934
    13.5393
    12.2408
     9.6679
    13.0746
    15.4815
    13.7845
    11.8464
    13.0619
    13.6765
    12.7929
    17.4676
    16.2434
    13.9489
    10.8856
     9.4847
    14.9816
    14.5560
    10.4859
    13.7880
    14.9290
    14.9164
    13.9768
    12.3414
    15.3464
    15.2977
    17.3578
    15.4305
    21.7925
    15.0539
    14.8984
    16.9300
    14.5216
    15.2213
    11.4280
    13.9307
    15.3553
    12.5573
     7.6603
     7.3884
     8.3717
    10.4760
    11.7378
    13.3050
    10.4081
    12.5800
    15.0087
    15.3689
    16.4951
    15.4345
    14.1174
    16.7045
    12.7935
    14.5886
    14.0055
    12.9870
    11.4209
    10.8521
     8.8441
    10.7329
    10.5325
     8.0827
    10.5290
    13.2236
    14.6240
    15.3301
    15.9999
     9.9480
    11.6161
    14.0415
    14.7730
    16.7319
    16.5158
    13.4441
    15.0881
    13.2802
    14.2412
    14.1770
    15.5379
    17.0034
    15.3127
    12.7665
    15.0118
    14.0349
    16.0683
    13.8470
    10.0658
     8.4234
    11.2921
     7.6522
    10.3612
    10.9629
    14.8520
    15.5179
    16.5410
    14.3603
    11.8053
    12.7167
    14.9477
    14.0742
    13.5505
    14.3313
    14.8481
    17.2672
    11.9811
    11.3666
    14.3918
     9.4513
    15.1005
    11.6899
    14.2064
    13.5107
    13.5703
    14.3712
    14.5760
    14.8435
    10.3693
    14.7675
    15.5526
    13.0901
    13.0923
    10.5354
    12.4617
     7.7880
    13.4129
    13.8037
     8.8017
     9.3252
    10.5264
    11.2073
     8.3005
    10.5619
    11.0672
     9.0733
     8.9469
     9.4817
    10.5979
     9.2994
    11.9851
     9.1970
    15.7621
    18.4524
    16.8658
    11.7913
    13.5015
    13.4180
    12.6655
    12.4798
    11.6831
    13.6992
    13.9172
    12.1587
    15.7971
    11.8359
    14.2006
    11.4957
    11.0104
    12.5497
    13.2481
    10.9690
     8.9912
     9.4751
     8.8897
     7.3795
     8.3935
     6.0705
     6.8845
     6.5325
     9.0382
     7.9252
    10.5444
    10.8266
    10.2623
    10.6378
     9.6281
     9.5093
    10.7008
     7.2447
    10.8407
     9.8312
     9.4463
     7.7368
     9.8394
    10.6210
     8.7125
     8.9078
     7.3258
    10.2758
     8.9739
     9.5782
    11.2061
    10.0672
     9.5494
    11.3342
     8.7752
    10.4301
     8.4639
     5.6609
     9.4127
    11.1463
     8.6671
    10.9632
    11.4161
    10.3234
     7.7999
     5.7642
     8.2918
     7.1183
     8.5477
     9.5088
     9.2599
     5.4820
     9.4589
    10.3781
     9.4960
     9.7349
     4.8982
     7.9539
     5.1267
     5.6467
     8.9777
     8.4924
     9.5414
     8.7159
     8.4562
     8.8205
     5.5758
     7.2876
     6.6624
     5.0981
     5.8954
     8.2769
     8.6510
     6.7676
     6.5513
     9.4683
    10.0474
     8.8602
     9.5522
     9.4561
    11.2065
     8.2223
    11.3501
    10.8429
     8.1545
     9.7017
    10.3591
     8.2028
     8.9494
     7.6203
     9.4712
     6.6969
     7.5904
     7.4076
     9.3616
     5.8251
    11.2140
    10.2832
     9.5615
    10.5643
     8.6024
     7.0469
     7.8954
     8.0865
    11.6522
    11.6016
     8.4446
     7.2993
     9.3528
     8.3601
    12.5251
    12.1186
    10.7961
     9.8886
     9.3322
     9.9956
     5.7172
     8.5015
     8.9165
     8.8794
     8.5156
     8.0244
     9.9466
     6.3404
     7.6185
     6.2154
     7.3540
     6.2556
     8.3076
     7.1043
     5.6714
     6.2378
     8.6295
     6.6438
     9.6632
     7.6234
     8.9525
     9.4182
     4.8911
     6.5088
    11.7502
    10.0004
     8.6116
    12.4702
     8.6648
     9.9358
     9.5710
     6.6998
     8.6542
    10.5867
    13.3350
     9.4749
    12.8510
     8.0206
    10.5236
     9.9503
    10.1085
    11.5889
     7.8566
    10.4562
    10.1827
    11.8485
    11.6472
     8.8180
    11.0466
     8.3537
    10.4309
    10.3344
    11.7040
     8.5877
    10.0670
     7.7934
     7.6958
     6.5163
     8.6225
     8.5630
     9.6108
     8.8437
     7.7971
    11.4749
    10.6732
    10.3557
     9.3443
    11.4000
    10.2279
     9.9825
    11.1832
    11.7189
     8.8033
     9.4442
     9.0154
     8.6435
     8.6417
     9.2515
     9.6243
    10.6835
     9.3260
    10.7204
     8.9660
     9.5204
    12.5252
    10.1312
    10.2772
    10.5259
     9.8697
    11.3535
     9.7621
    11.1457
    10.7250
    11.4346
     8.4398
    10.7037
     7.8725
    11.1858
    11.0812
    10.8628
    10.6913
    10.4507
    11.8385
    10.0874
    10.7238
    11.8901
     8.7069
    10.6038
     8.1514
    11.1417
     9.5935
    11.7425
    12.2085
     6.6377
     8.8630
     9.2319
    12.0922
     9.3503
    10.8346
     8.3811
     9.0163
     9.8668
    11.8475
     9.4939
     8.9286
    10.6557
    10.3094
     9.1348
    12.2126
    11.8734
    10.2163
    12.0620
    11.3270
     9.9354
     9.6591
    11.5707
    13.2407
    10.4624
     6.4432
    11.0807
    13.8098
     8.2197
     9.4186
    11.0178
    12.7590
     9.4855
    14.7481
    11.9379
    11.2704
     9.3792
    11.7644
    12.6325
    11.2393
    10.3400
    11.6856
    12.4716
    10.0522
    12.2417
     9.8967
     9.2662
    10.2797
    10.4319
    11.5703
    10.4224
    13.0301
    12.7483
     9.3410
    10.7258
     9.2395
     9.1820
    14.6411
    12.9104
    12.3424
    11.4709
    12.8058
     5.5524
    12.4772
     8.7779
     9.8533
    13.2925
    11.8559
    11.1472
     9.7744
    14.7684
    12.4209
    14.7391
    13.5083
    12.0762
     9.6884
    12.3260
    13.1415
    10.0200
    12.7628
    10.3085
     9.6300
     9.5700
    10.2338
    10.1030
    11.1481
    11.4256
     7.4692
    12.0610
    11.5716
    11.6554
    11.8668
    12.4052
    10.6228
     9.7847
    10.7065
    11.2975
    10.2612
    10.4900
    12.4146
    12.2385
    10.5925
     9.2554
    11.1412
    10.4023
    10.9107
    10.5268
     9.5451
    10.2958
    11.5652
     9.7077
    12.0437
    11.9987
     9.3394
     7.5475
     9.5389
    11.3352
    10.6233
    12.3537
    10.1267
     9.1414
    11.3701
     9.3730
     7.7922
    10.0065
    10.9163
    10.8713
    11.9268
    10.3608
    10.9169
    12.5198
    11.2186
    11.4980
     9.9310
    11.8187
     8.3703
    11.1035
    11.0450
    12.2205
    10.4363
    12.9202
    11.8286
    11.3935
    12.7279
     9.6146
     9.9858
     9.1734
     9.5285
    10.4642
     9.5682
     8.9298
    12.3029
    11.3530
    12.9209
     7.9168
    13.5088
     9.6209
    10.6822
    10.2367
    10.7324
    12.1682
    12.9924
    13.1169
    11.0119
    15.5947
    12.5958
    13.9843
    11.8599
    12.5298
    10.2268
    12.4479
     9.6738
    10.5520
    11.4443
    11.3920
    12.2456
    12.2996
    11.3854
    13.2672
    10.4798
    14.3544
    12.5428
    10.6563
    11.7995
    10.3598
    11.2630
    11.6330
    10.8302
    12.0189
    11.3249
    10.1355
    13.1411
    11.3913
    11.6667
    13.8196
     9.1929
    10.8953
     9.1661
    10.0192
     8.6725
     9.8770
     9.9970
     7.6271
    11.1095
    11.4750
     8.1546
     9.0191
     9.6017
     8.1778
    10.3297
     8.8690
     8.7917
    10.1423
     8.9542
    10.4920
     8.5406
    10.5935
    10.3225
     9.3299
     7.6695
    10.8186
    11.0953
    10.2648
    12.4376
     9.7618
    10.3922
    12.6353
    12.5469
     8.3514
     9.4800
     9.7720
     9.2069
     9.9556
    10.9276
    10.8350
    10.9295
    10.2126
    11.1803
     9.2885
     9.0388
     9.7897
     9.0981
     6.9185
    12.5382
    10.4699
     9.6357
    10.5397
     8.7539
     8.2361
     9.0833
    10.2667
    11.1995
     9.3692
     9.9073
     9.3869
    11.1412
     9.0620
     9.8100
    10.3976
     9.5061
     9.3638
    10.8076
    10.5429
    11.8717
     9.2988
    11.7395
     7.0733
    13.4582
     9.5242
    10.2164
     9.3127
    11.3334
    10.1348
    10.0864
     9.7449
    10.1088
     9.6070
     7.0593
     7.6153
    12.2762
     8.3804
    10.3612
     9.2499
     9.3003
    12.4327
     9.4729
     8.8902
     9.5065
     8.2827
     9.5628
    11.7870
    10.0660
     6.9277
    10.8507
    10.0095
     8.0302
    10.0923
     9.4257
    10.3977
     9.7712
     8.6873
    10.1728
     9.5607
     9.7745
     8.7805
    10.4102
     8.7209
    10.3167
    11.0816
     9.1441
     8.0488
    11.0431
     9.4109
     5.5528
     9.1017
     8.6924
     8.5473
     8.2737
     5.7393
     8.0379
    10.7884
    12.1490
    10.9787
     7.9267
     8.9096
     8.2116
    10.2543
    11.4320
    10.1052
    10.4044
    10.9326
     9.3089
    10.9247
    11.4298
    10.3518
     7.1888
    10.8359
    10.5525
     7.1913
    10.4869
     9.6943
    10.8315
     9.5806
     9.3244
    11.1370
    11.5858
     9.6772
     9.3674
     8.5345
    10.5804
    11.2553
    10.3329
    14.1030
     9.1021
    10.3751
     9.3371
     9.6889
     9.9401
     9.8382
     8.6989
     7.5751
     9.6155
    10.7709
     9.1773
     9.6029
    11.0535
    10.1978
    10.7182
     8.7680
     9.4286
    10.9843
    10.1896
     7.2056
    10.7677
     9.4722
     9.0447
     9.5988
    10.1549
     8.4038
    11.1106
    11.1505
     9.9770
    10.1129
    12.9979
     8.3404
     9.8521
     9.9776
    11.7884
     9.1276
    10.4255
    10.0791
     9.2882
     9.7006
    11.9586
    11.2902
     7.7139
     9.3424
     9.6710
     8.2386
     8.6049
     9.1886
    10.5634
     9.4490
    10.7152
    10.0299
    10.1957
    10.8910
     9.3314
     9.6468
    10.3158
     9.5728
     9.8046
     9.7417
    12.1939
     7.4761
     5.0707
    10.5412
     7.7070
    11.2090
     9.4437
    10.6034
    11.1695
    10.4209
     7.8699
    10.2349
     9.7905
    10.9462
     9.2838
     9.5764
    11.9649
    10.5480
     9.1155
     9.4987
    10.3007
     9.7328
    10.1279
     9.3061
     8.8748
     8.6864
    10.1173
    10.6527
    11.7265
     6.7791
     9.6867
     8.3377
     6.6037
     8.5490
     9.0084
     9.8655
     9.7119
     9.9528
     7.5626
    10.5608
    10.8446
    11.0979
     8.2293
    10.1975
     9.2467
    11.0557
    10.4456
     9.6966
     9.8038
     9.4879
    10.8475
     7.4583
    10.5550
     9.4439
    10.1628
    10.5132
     9.7054
    10.9122
     9.9132
    11.1577
     7.2917
     8.3728
    11.1208
     8.5668
     8.8175
    10.4587
    11.2517
    11.3256
     9.5606
     9.2186
     9.1314
     8.7057
     9.6310
    11.4374
    11.1701
    10.8404
     8.8107
     7.5718
     7.3079
    10.6028
     7.5212
    10.4870
    11.2248
    10.0312
     8.8949
    10.3402
     9.6734
     8.6268
     6.9608
     7.7488
     9.4015
     9.7363
    10.7701
    11.9158
     9.9156
    10.1105
    10.0451
     9.8092
     9.5301
    10.4541
     8.6202
     5.6888
     7.4448
     6.7318
     9.8002
    10.6073
     8.9283
    11.6166
    12.6968
    11.9465
     9.1095
    13.9992
     9.5672
     7.7319
     6.9659
     7.7865
    11.3721
    11.7468
     6.7097
    10.1165
     8.2489
    11.3842
     5.8814
     9.4965
     7.6324
     9.1517
     7.8049
     9.5630
     9.1326
     8.2638
     9.5299
    12.2199
    11.8947
    10.8920
    10.2440
     8.9791
     9.4127
     8.8938
    10.2903
     9.9333
    10.3777
     8.7796
    10.7751
     9.4536
    10.2469
     9.5321
     9.8401
     9.0827
     7.7252
    10.2357
     9.8924
    11.3589
     8.9735
     8.6655
    10.3534
    10.5469
    10.6480
     9.7604
    11.5313
     8.9686
    10.1305
     8.6331
     8.2537
     9.4273
     7.5820
     7.9260
     8.0584
    11.0579
     9.5787
     9.3361
     9.9754
    12.1312
    10.0602
     9.8166
     8.9288
    11.7109
     9.5101
     8.9422
     8.9333
    11.1816
     8.1048
    10.3940
     9.6535
     9.8395
    13.3359
     7.3804
    10.9196
     8.0156
     9.5993
     8.4024
     9.8326
     8.6773
    10.7401
    10.5846
    10.6719
    10.3834
    11.1631
    10.3802
     9.4235
     8.0116
     8.5767
     9.1914
     9.5432
     8.8075
     9.6323
     9.4019
    10.0937
     7.9912
     9.7595
     8.7060
     9.1002
     7.7588
     9.5231
    10.5173
     9.7736
     9.5910
     8.7524
     7.2099
    11.7007
    11.1858
     8.9612
     9.5219
    10.8272
     8.7596
    10.6759
     9.9302
    11.8915
     9.5319
    12.6027
     9.7879
     9.9891
    11.8876
     9.6033
     9.6108
    10.5266
     7.6640
     7.9714
     9.9126
     9.7727
     9.5094
    10.2745
     9.3758
     8.3570
     9.5279
     9.8782
     9.0284
     7.6445
     8.4603
    11.3532
    11.2698
     9.9657
     7.7974
     8.0128
    10.1018
     8.2928
     9.6577
    10.5712
    10.7689
     9.9200
     9.8388
     9.8168
     9.8614
     7.0968
     9.3888
     9.1621
    10.0646
     9.8297
     9.7920
     7.0566
    10.9669
     8.5005
     8.8283
    11.3007
     9.1683
     8.0744
     9.2587
    10.4300
    10.4157
    10.8005
     9.5264
    12.0745
     8.7641
    10.8618
     8.3446
     8.5724
    10.8173
     9.2810
     9.1206
    11.9812
    11.4197
    10.1858
     9.0690
     7.2645
    10.7559
    11.8262
     9.4542
     9.6428
    11.2248
    11.4508
     8.7015
     7.8173
     9.1042
    10.5719
    10.3000
     6.7873
     9.3861
     8.8954
     9.5827
     8.3875
     6.8753
    10.7029
     8.9163
     9.7121
     8.1160
     9.7299
    11.0600
    10.5528
     6.7898
     9.1753
    10.9229
     9.8571
    10.7604
     9.5038
    10.0428
    11.4690
     9.6760
    10.0965
    10.9911
    10.2127
     9.4178
    10.1896
     8.2110
    10.4893
     5.8060
    10.4676
    10.2573
     7.7763
     8.5904
     9.1833
     9.8917
    11.4734
     9.2254
    11.0098
    10.5890
     9.3768
    10.2337
    12.7111
    11.1729
     8.4249
    13.1082
     7.8839
     5.5309
     5.7714
     7.9724
     7.3183
     7.2544
     9.3607
     9.1193
    10.4147
     9.7047
    10.9844
     8.9222
     9.9813
     8.6538
     5.8788
    11.0198
     6.2636
     7.7458
     7.4245
     9.4606
     9.6778
     6.7249
     8.6960
    10.2106
     7.9807
     7.8327
     7.1219
    10.1751
     7.0065
     7.1748
     9.4121
    10.6670
     6.5993
     8.3590
     8.7483
     7.9885
    10.4352
    11.7607
     6.6972
     9.1383
    10.3525
     8.7249
     7.2490
    10.8725
    13.5276
    12.1358
    13.0779
    12.9270
    11.5209
    12.6735
     7.0782
     9.6852
    10.9864
     9.9378
    10.2002
    11.3086
    10.2881
     8.1682
    12.4462
    11.5160
    11.7477
    10.6417
    11.6107
     9.8061
    11.1732
    11.8480
    12.8384
    11.1968
     7.2519
     8.3647
     6.3570
     7.7490
     8.5444
     6.8094
    10.6421
    11.2470
     8.9989
     7.1178
    10.3335
     9.7513
     5.9177
    10.3358
     8.8148
    14.5319
    16.2560
     6.5958
     7.3890
     8.2878
     8.4285
     9.6786
     9.1197
     7.9163
     6.1601
     7.5790
     9.2067
     7.9696
     9.0473
     9.1517
     7.0954
     7.1232
    10.3755
     7.4105
     8.5088
     7.9996
     8.7571
     7.6493
     9.5865
     9.7243
     7.1804
     7.8851
     7.7135
    10.3863
    13.3292
    13.5475
     6.9058
    12.7951
    11.2578
    13.4506
     5.7136
     8.4184
     8.2779
     8.6014
     8.2540
    11.6671
     6.8958
     8.3062
     7.2062
    13.8717
    12.5703
     9.2469
     9.2522
    11.5473
    10.8926
     6.9415
    11.5238
     9.1272
    10.3733
    11.4367
    10.1727
    13.0039
     6.9663
     7.8588
     8.1684
     6.7828
     7.9218
     7.9317
     6.5964
     8.7207
     8.8402
     5.3821
     6.7309
     9.7824
     9.6721
     6.6583
     6.4413
     4.8987
     6.7183
     9.1334
     6.4205
     8.3937
     8.5192
    10.8095
     9.7672
     9.2468
     7.7323
     7.4078
     7.9734
     8.4106
     7.6737
     7.3537
     8.0751
     6.6782
     6.4262
    10.0336
     9.8273
    10.1160
    11.1700
    11.1404
    10.1395
    11.4220
     7.5435
     6.9974
     6.7726
     6.7244
     6.0540
     8.6339
     8.3816
     7.9351
     6.0462
     7.5465
     6.6511
     8.5399
     8.7353
     8.9972
     9.4112
     6.2052
     8.8287
     8.3116
     6.1125
    12.0679
     8.3877
     8.6221
     8.2741
     9.3601
     9.0240
     8.1246
     7.9059
     7.0994
     8.9601
    11.0471
     8.2445
     9.5300
     8.8037
     8.8410
     9.9408
    10.0324
    10.0825
    11.1706
     9.1016
     8.3968
     9.3367
    12.2691
     7.7234
     6.6813
     7.0867
     6.1791
     8.4616
     8.4758
     7.6888
     6.7155
     6.7854
     7.5053
     9.4668
     9.6897
     7.3545
     7.2610
    10.6103
     8.9710
     8.3891
    10.5997
     8.8619
     9.7572
    11.3214
     9.4959
    12.2116
    14.6362
    12.0570
    10.3420
     9.8032
     9.6426
     7.5510
    10.4300
     7.7214
     7.8353
     6.1553
     8.6867
     7.1198
     8.2930
     7.3760
     9.3358
     7.5829
     7.5337
    10.2300
     6.7837
    10.4207
    10.9094
     7.5044
     9.8902
     9.6298
     8.8785
     9.4195
     8.5036
     8.6246
     9.4322
     9.8946
    11.2901
     8.3869
     9.7496
     7.7625
     6.1491
     7.1738
     8.1116
     7.3550
    11.5661
    11.0865
    10.8313
     7.9625
     9.5648
    10.1280
     5.7561
     8.6767
     8.3617
     7.6441
    10.1216
    10.8800
    11.8890
    11.4657
    10.2167
     7.9362
     8.4949
    10.7558
     8.8607
     8.5998
     8.1054
     9.5357
     8.6127
     8.0588
     9.0386
     8.9208
     8.5437
     6.9349
     8.8312
     5.9549
     6.7029
     7.0780
     6.3832
     7.5873
     9.5462
     8.1991
     8.0792
     7.7922
     8.7178
     7.5053
     6.2993
     7.8178
     8.1467
     7.8558
     7.5059
    12.2962
    12.6721
    10.7119
    11.3009
    12.9356
    11.2124
    12.2927
    12.8344
    11.4479
     5.9097
     8.4321
    10.1056
     7.3650
    10.3597
    11.6096
     9.6787
     6.8639
    10.4694
    10.1911
     7.5642
     6.0337
     6.5848
     6.8721
     5.7395
     6.6706
     5.6481
     8.0780
     5.9631
     7.2269
    15.3741
    11.5282
    10.8408
    12.2639
    11.2458
     9.3846
     9.7226
     9.1044
    10.4596
     8.1781
     7.8446
     8.9450
     9.4549
     8.0014
     9.2397
     8.6359
     8.6800
    10.0588
     8.4774
     7.6495
     9.3023
     9.8137
     7.2706
     7.2556
    10.3898
     8.9617
     8.9952
     8.9081
    11.3542
     9.5230
     7.8535
     9.2249
    10.7630
     8.2703
    10.9686
     7.1875
     8.5419
     5.8323
     6.1172
     7.1437
     9.0028
     7.3894
     6.3123
    10.0031
     8.5688
     8.7130
     9.1674
     8.5098
     9.7558
     9.2182
     8.3337
     9.9874
     8.9073
     7.6291
     7.3096
     9.9143
     9.8298
     8.2928
    10.3710
     8.7980
     7.8917
     8.3850
    10.5315
     8.2565
     6.3446
     8.1348
     7.4206
     9.8185
     6.6420
     7.8925
     8.3066
     9.1462
     6.3628
     6.8413
     8.7047
    11.1329
    10.3911
    10.0173
     9.3671
    10.0327
     6.9470
     7.4670
     9.4023
     8.0694
     7.3945
     8.6489
     8.9009
     7.7311
     9.3855
     8.5280
     6.8173
     7.3277
     9.1557
     8.4354
     8.3510
     6.9253
     6.3885
    10.2510
     5.8756
     5.5964
     7.4539
     8.2432
     9.0742
     6.7163
     6.9131
     9.6674
     9.3634
     9.1927
     6.5832
     8.1132
     7.0253
     8.4655
     7.5413
     6.8528
     7.1714
     7.2758
    10.0704
    10.1517
    10.6568
    10.6603
     9.0922
    12.1832
    12.2840
    11.6454
    10.1190
    11.2523
    10.9141
    14.4641
    13.6155
    13.9742
    11.2780
    14.9618
    13.6802
    12.4261
    12.7105
    14.4205
    12.1615
    15.0096
    14.2269
    15.0264
    13.6211
    10.9347
    11.6863
    11.0488
    10.9404
    13.3229
    13.6648
    13.1032
    15.1869
     9.9492
    12.7668
    11.9152
    13.5678
    14.3425
    13.6108
    14.2327
    15.3723
    13.0064
    13.0803
    13.2324
    12.1899
    11.7035
    12.4077
    13.7022
    14.9174
    15.2598
    12.5608
    13.0319
    13.2436
    13.4654
    12.0054
    11.6107
    11.1605
    10.8586
    12.5007
    12.2016
    14.9464
    14.1705
    14.6265
    13.0931
    13.1415
    14.0952
    14.6831
    13.6471
    15.9908
    13.7673
    14.3591
    17.3860
    15.1492
    13.5638
    12.1541
    14.7302
    13.1827
    12.2121
    13.9759
    15.2858
    14.6435
    12.7838
    14.5211
    15.6808
    14.6947
    13.0768
    12.3609
    12.8553
    14.9020
    14.5218
    12.7900
    13.5477
    14.2513
    14.6474
    13.8425
    15.3101
    11.6373
    14.7619
    13.4495
    11.8916
    13.5475
    12.6745
    13.7483
    13.2789
    14.2366
    14.9055
    15.8594
    14.8727
    13.5424
    13.5020
    13.1651
    14.3384
    13.9984
    15.4623
    15.8629
    14.3280
    15.5783
    13.6588
    13.3412
    12.6866
    11.5802
    12.2945
    15.4752
    15.7870
    13.8916
    12.0921
    13.7444
    12.6150
    13.4111
    12.7257
    15.5138
    14.7090
    15.7568
    12.7808
    13.2996
    15.8789
    17.6825
    18.7906
    19.4163
    20.0565
    19.9362
    19.5340
    16.5205
    18.1271
    15.4736
    16.8121
    17.1748
    15.9848
    18.6161
    17.1550
    17.1442
    19.5273
    21.0629
    16.1048
    15.3297
    13.5974
     9.0624
    10.6614
    12.6113
    13.7410
    13.7078
    12.8748
    13.4182
    13.2070
    12.6560
    13.9142
    12.3325
    14.2026
    12.9305
    13.6265
    14.4774
    15.2886
    13.5448
    14.0894
    14.0062
    13.8236
    13.4845
    12.8168
    15.0899
    13.5881
    11.1496
    13.3137
    13.1313
    15.6554
    13.7097
    14.1354
    13.8538
    13.4585
    13.8327
    11.2913
    11.9048
    14.2134
    14.4376
    12.5661
    12.8591
    14.1348
    12.5463
    13.6460
    16.5045
    14.8051
    12.9673
    14.5893
    15.1757
    12.6737
    13.5966
    14.3552
    12.2041
    12.7884
    12.8766
    12.6920
    12.8236
    12.1441
    13.1548
    13.3570
    14.9137
    12.6353
    13.4353
    15.3153
    14.6615
    10.5446
    10.9944
    15.0666
    13.4058
    14.5157
    13.2936
    11.1005
    14.2606
    12.8637
    13.5717
    12.3075
    11.9891
    13.9974
    12.6965
    11.3826
    14.6983
    17.1888
    16.5138
    14.8182
    13.8368
    15.8533
    14.4545
    15.3234
    14.8393
    10.5381
    13.7911
    13.3120
    14.0083
    11.3738
    14.2916
    14.1253
    15.6145
    13.8739
    13.2131
    14.7484
    13.6726
    15.8563
    15.5487
    15.7544
    14.0771
    16.2389
    15.6193
    14.0356
    12.9372
    15.7612
    14.0979
    11.4208
    13.0655
    14.9334
    18.0862
    11.4424
    14.0666
    13.6458
    13.3557
    15.1604
    15.3786
    11.1191
    11.1031
    10.6176
    10.6137
    11.8496
    13.0611
    11.8520
    13.2440
    11.7425
     9.8371
     8.2392
     9.4904
    10.8453
    10.5382
    11.5445
     8.8920
    10.5925
    12.6828
    11.0425
    13.5638
    11.2342
    11.2824
    11.2309
     9.7727
    12.1883
    10.5777
    12.0090
    12.8669
    11.9574
     9.5726
     9.1685
    10.7607
     8.7839
    14.4669
    12.5345
    13.3448
    11.0475
    12.2259
    13.5189
    13.0371
    11.5928
    12.8314
    13.1182
    14.9871
    14.5032
    10.4588
    11.9456
    13.0012
    11.4522
    11.0022
    12.4746
    11.5002
     9.9394
    11.0449
    11.8227
    12.8045
    12.4303
    12.5799
    12.2042
    13.0346
    10.7238
    12.1302
    11.5985
    11.5191
    13.1112
    13.4071
    12.4714
    12.5472
    10.9786
    13.5279
    13.7327
    12.5729
    11.4841
    13.1866
     8.8672
    13.2459
    10.4258
    10.6347
    12.5837
    11.4491
    10.3247
    10.7423
    13.2055
    14.9439
    13.7877
    13.8799
    11.4544
     8.7908
     8.6688
     9.6823
    10.1291
     8.8680
    11.4368
    10.9432
    11.7165
    12.6533
    11.4082
    10.1653
    12.0306
    12.4148
     9.8803
     7.1624
     9.6331
    10.2893
     9.8122
    14.0772
    11.4831
    10.2965
    14.0812
    12.7632
    12.6125
    12.7267
    12.1098
    13.5764
    13.8234
    11.4550
    10.1974
    11.6868
    10.8686
    10.5325
     9.8379
    13.2494
    11.8063
     9.5361
    11.2974
    10.9149
    10.3746
    13.9098
    13.5657
    12.4733
    10.1491
    15.5665
    11.3229
    13.3349
    13.3113
    10.5704
    11.0911
    10.2142
    11.8016
    12.3993
    12.2563
    10.0641
    12.9590
     9.7655
    13.1863
     9.8589
    13.4994
    11.8036
    10.8120
    10.5127
     8.8192
    13.0883
    12.0988
    12.6513
    14.8705
     9.9207
    10.5350
    12.4737
    11.7142
    11.1257
    10.5902
     9.8950
     8.8610
     9.9743
    10.2019
    11.1347
    12.1761
    11.4199
     9.7896
    10.5369
    11.4820
    11.7633
    12.8647
    11.2267
    12.6672
    12.4918
    12.1205
    13.6771
    13.5704
    10.5440
    12.8504
    10.4081
    12.2770
    12.9106
    12.5962
    15.6158
    12.9116
    12.0012
    13.1193
    12.8780
    13.0330
    11.2214
    12.2552
    12.7932
    11.8478
    13.7833
    11.8368
    14.3485
    11.7808
    13.7374
    11.1805
    11.8582
    12.6687
    11.4803
    12.4709
    11.8455
    13.0644
    12.5922
    11.8640
    11.9573
    12.4797
    12.4907
    12.0535
    10.8379
    11.8402
    13.0742
    12.8803
    13.1137
    13.0266
    12.7723
    10.1480
    11.0524
    11.4147
    13.7159
    13.5094
    13.6419
    13.7838
    10.9457
    12.6007
     9.5833
    10.6159
    10.9924
    12.2036
    11.1856
     9.9002
     9.7029
    13.9771
    12.9478
    15.0755
    14.4867
    10.6982
     9.1618
     9.4884
    10.7682
    10.8030
    10.6921
    12.6397
    10.4692
