# Supplementary material for: Mechanistic models of asymmetric hand-over-hand translocation and nucleosome navigation by CMG helicase
Source: Nat Commun. 2025 Nov 21;16:10304. doi: 10.1038/s41467-025-65232-x (PMC12639105; doi:10.1038/s41467-025-65232-x)
Supplement: Supplementary file 18 — Source data [file 41467_2025_65232_MOESM18_ESM.zip › SourceData/SourceData/Fig3G/polyGC/mindist_lagging_and_loop_traj002.dat]

# Distance
     6.1593
     5.4349
     6.1355
     5.0269
     7.5135
     8.0312
     7.5203
     5.2287
     6.3504
     5.8058
     6.0276
     6.9319
     6.0266
     6.5531
     6.1593
     5.6305
     4.7001
     7.6702
     6.8358
     6.6543
     6.9765
     5.5138
     7.4725
     6.2068
     6.2548
     6.0309
     7.8874
     4.9953
     7.1605
     7.8036
     6.5028
     5.9567
     8.0924
     5.9159
     6.3605
     6.4503
     7.2470
     6.3866
     6.0726
     5.4241
     5.1902
     5.3251
     6.8917
     5.2543
     6.1772
     5.8421
     6.4839
     5.9986
     4.9574
     6.6302
     7.3324
     7.3640
     6.4799
     5.3914
     5.5599
     6.3310
     6.0977
     5.4965
     8.2172
     6.4180
     5.7066
     7.6127
     6.3224
     6.4915
     7.2858
     6.8055
     6.4937
     6.1265
     6.7389
     4.9152
     5.4124
     6.2809
     7.3598
     5.8981
     6.2886
     5.5022
     6.7974
     5.1759
     6.0770
     7.2757
     6.8611
     5.3556
     5.6590
     5.4596
     7.0429
     6.1383
     6.1567
     7.6014
     5.5586
     8.3575
     5.9233
     6.4662
     5.0230
     5.6849
     4.9242
     7.4970
     5.8419
     7.6670
     7.0405
     6.5008
     7.4142
     6.0812
     7.0956
     6.5623
     5.3665
     6.0198
     5.8754
     6.0514
     5.5870
     5.6451
     6.9137
     6.5903
     6.0435
     7.4418
     7.4704
     7.6153
     5.1749
     7.2069
     9.1346
     6.9022
     8.1325
     5.7339
     6.7358
     7.7133
     5.9500
     5.9725
     7.2623
     5.7061
     7.8869
     6.3703
     5.4135
     5.7751
     7.0038
     7.6371
     5.2220
     7.6588
     4.9109
     5.5431
     5.0336
     5.8237
     6.4299
     5.6470
     5.5304
     5.3157
     8.1314
     7.0333
     5.2794
     4.9878
     7.0236
     4.9377
     5.7039
     6.6734
     5.5811
     5.9879
     9.6329
     8.0226
     6.5493
     7.8639
     6.0909
     5.8594
     5.8836
     5.7234
     7.4558
     5.8716
     6.0347
     6.8955
     5.8735
     7.1516
     9.0066
    10.2488
     6.2352
     8.3546
    10.5966
     5.7004
     6.7443
     7.3887
     6.0882
     6.2770
     6.7836
     6.3761
     8.1418
     5.9602
     6.0417
     5.6178
     6.4810
     5.6110
     6.6738
     6.3729
     7.1433
     6.8243
     6.0840
     7.2982
     6.5635
     6.7150
     5.8061
     6.9400
     5.5829
     5.7276
     5.2082
     6.9020
     4.8872
     7.8441
     5.6786
     7.1177
     7.9064
     5.2826
     8.0481
     5.8034
     5.2577
     6.3166
     7.9536
     5.1949
     6.8518
     7.9536
     8.6652
     4.5408
     6.3630
     6.6317
     5.7263
     7.2196
     6.9643
     5.0081
     6.7304
     6.1609
     6.5294
     6.4649
     4.9696
     5.7334
     6.0879
     6.0585
     6.6185
     6.8107
     7.3918
     6.6199
     6.0284
     5.9569
     6.2241
     5.8412
     5.5740
     6.6207
     6.4457
     5.7461
     7.8589
     6.8160
     6.5435
     8.0747
     4.9609
     5.3726
     8.1712
     6.5218
     6.8266
     5.0705
     5.5454
     5.1995
     7.4511
     7.2591
     6.8827
     8.0532
     7.4804
     8.4814
     6.4105
     7.2599
     6.0884
     7.5853
     6.3771
     6.6723
     8.1385
     9.3565
     9.4595
     6.3046
     7.4224
     7.0798
     5.1618
     6.3506
     8.1160
     8.1935
     8.3881
     8.5545
     6.1217
     6.0671
     6.8181
     7.0548
     5.8876
     5.1942
     5.4752
     7.1834
     5.4707
     6.0307
     7.1794
     5.2638
     7.8857
     5.7599
     6.9648
     7.2869
     6.9518
     5.7616
     5.8110
     6.6572
     6.0571
     6.6884
     6.4042
     7.0820
     4.9339
     6.7828
     6.2130
     6.8818
     5.4953
     8.2007
     6.4240
     6.6148
     5.9575
     6.3939
     6.7621
     6.6248
     6.2827
     5.2902
     5.6841
     5.8462
     7.0646
     7.3234
     7.6393
     5.8502
     6.6919
     4.9629
     7.1528
     6.1654
     6.0385
     7.6748
     6.4932
     6.4458
     6.5600
     5.8674
     6.1064
     5.6986
     6.4604
     7.2661
     6.2419
     6.0359
     7.1630
     6.1152
     5.4021
     6.3867
     7.6002
     6.4434
     6.2308
     5.7882
     5.9596
     6.2007
     6.9335
     6.7468
     6.5466
     6.5994
     5.0733
     7.1480
     8.5624
     7.1467
     7.2248
     7.2738
     9.3826
     5.5715
     7.8160
     7.5434
     7.3240
     7.7332
     9.4061
     6.6719
     6.0818
     5.6669
     7.4459
     7.2029
     8.1714
     6.8208
     6.2905
     7.8608
     6.7853
     8.6214
     9.9006
     7.6161
     8.4348
     8.6817
     7.0100
     7.9154
     7.5516
     8.8514
     8.3950
     7.7860
     7.9403
     7.8373
     6.8254
     7.7444
     7.6946
     6.8569
     7.8819
     8.5394
     6.0947
     9.1899
     8.3950
     7.7270
     9.3648
     9.2670
     6.8825
     7.1995
     9.3122
     5.2823
     6.7782
     7.7910
     7.9360
     7.9967
     5.6671
     6.3552
     5.6498
     6.3576
     6.1092
     6.3505
     6.6993
     5.3758
     6.6907
     5.8714
     7.8641
     6.4199
     4.6359
     5.3694
     6.2613
     6.0457
     7.1009
     6.6951
     5.5508
     6.8463
     5.7619
     5.6332
     6.1892
     7.1102
     5.8521
     5.0548
     6.6669
     5.8502
     5.2884
     6.4587
     5.2306
     5.7966
     6.6893
     6.9633
     6.6366
     6.4898
     7.7722
     5.3413
     9.2531
     5.5362
     6.9067
     4.7801
     7.2043
     6.4939
     6.3123
     4.4548
     5.1460
     7.7885
     5.7546
     7.0702
     7.2725
     6.7914
     8.9621
     5.8990
     6.1503
     5.2793
     6.0781
     9.6562
     6.5395
     8.3615
     8.0173
     8.5544
     7.7005
     8.1181
     7.7709
    10.2388
     8.3003
     5.9487
     8.2897
     6.7049
     9.8365
     5.9555
     8.2488
     6.2921
     7.9467
     7.1279
     8.8382
     6.9503
    11.9334
    12.9400
     7.2581
     9.7266
     9.8473
     7.4026
     9.0171
     9.7528
     9.5108
     8.4412
    10.8182
     8.9218
     9.8876
     8.0296
     9.2034
    10.5718
    11.7462
    10.2377
     7.4422
     9.8045
    11.1255
    11.4186
     9.4258
    12.3907
    12.7809
     9.0009
    10.5052
    12.1148
    12.1307
    11.6858
    10.3919
     9.0785
     9.6627
    11.2073
    10.6277
    12.1652
    12.4626
    10.4450
    13.2134
    10.2071
     9.8594
    11.0821
    10.6316
     8.4610
    10.7092
    11.1239
    11.5151
     9.9919
    11.5747
    13.8598
    10.9146
     9.9153
    13.7298
    12.3794
    11.8989
    12.4608
    13.4001
    12.1085
    12.9043
    10.6250
    12.7401
    12.7143
     9.0830
     9.7454
     9.0113
     8.9044
    10.8687
     9.7358
     9.3313
    10.7877
    12.5404
    12.4062
    12.2589
    12.6436
    12.9302
    11.1013
    10.7908
    11.2655
    12.8838
     9.8665
    10.7713
    12.0714
    12.3740
    11.7990
     7.8741
    10.7512
     9.8014
     9.5632
     7.3739
     6.5380
     8.2693
     8.9356
     6.8758
     9.2234
     6.5147
     8.1625
     8.0722
     9.3941
     7.8487
     9.1310
     9.5288
     8.5180
     7.3341
     9.7125
     5.1993
     6.1298
    10.1386
     9.0712
    11.3429
    10.9829
     8.4096
     5.8696
     8.1715
     6.9625
     6.0928
     5.7035
     8.9888
     6.0633
     7.9099
     5.1360
    11.1916
    12.7985
    12.8999
    12.5745
    10.8940
     9.9434
    12.2470
     8.5712
    11.1421
    11.1786
     9.2494
    13.1672
    13.1125
    10.7555
    12.3507
    11.9970
    11.0978
    12.0490
    13.9472
    13.4268
    12.4747
    13.0438
    11.5702
    13.6395
    11.4947
    13.1765
    11.3629
    11.1330
    14.1362
    11.3159
    12.8756
    10.9905
    11.1878
    14.6824
    12.3430
    11.7765
     9.5795
    12.0980
    10.5937
    11.7010
    13.1638
    11.9629
    11.8674
     9.5640
     9.6747
    12.7122
    12.8796
    14.0620
    11.8431
    12.4036
    14.1828
    12.8180
    11.8686
    12.3736
    14.6471
    12.2279
    11.0925
    11.9260
    15.0773
    11.7744
    15.6223
    11.8219
    11.5985
    13.2410
    15.1218
    13.5297
    10.4120
    11.6932
    10.5996
     8.8799
     9.9991
    10.6369
    11.2037
    13.9567
    13.2109
    10.5856
    11.9857
    15.4284
    15.3962
     8.3708
     8.9046
    10.2805
    12.1164
     8.7208
    10.2539
     7.0417
     7.8208
     6.5424
     6.9499
     7.2543
     8.6366
     7.3388
     8.4068
     7.4767
     6.1572
     6.1823
     9.8439
    10.5757
    11.2585
    12.4395
    11.0135
     7.4318
     9.1528
     8.1864
    11.3522
    11.4345
     7.8736
    11.4068
    10.6209
     9.8361
     9.5444
    10.4601
    12.5946
    10.4078
    10.2200
    10.6934
    12.3072
    11.6413
    11.6729
    13.2585
    12.0665
    11.7193
    17.3104
    14.9968
    11.3063
    13.2136
    10.4497
    12.8510
    15.1300
    12.6778
    12.3237
    10.9785
    13.2245
    14.6620
    12.4120
    13.1073
    13.8957
    13.2999
    12.9282
    12.0641
    14.0738
    16.6747
    13.1280
    13.9585
    13.2174
    13.8279
    13.7920
    11.7794
    12.6396
    10.9536
    11.6674
    12.2529
     7.9323
     7.6349
     7.8992
     6.5719
     7.4951
    10.4685
    11.9949
    10.6617
    11.6277
    11.5064
     6.5897
     6.9345
     8.6860
     6.5775
     7.0219
     6.6866
     6.7054
     7.7351
     6.2178
     7.0024
     6.9784
     5.3015
     6.8436
     8.0601
     5.3128
     5.6601
     6.0350
     6.5062
     6.2264
     6.7155
     6.3740
     7.2873
     7.0489
    11.4147
     7.8215
     9.4924
     6.9853
     7.7780
     7.7444
     6.6598
     6.9582
     6.3469
     6.0167
     6.9358
     8.9603
    10.2106
     7.7919
     9.1423
     9.5209
     9.2255
     8.1369
     6.9519
     9.0983
     9.0321
     7.6776
     8.6904
     9.7438
     6.5916
     9.1037
     6.7535
     9.2967
     9.8203
     8.6959
    10.5091
     9.7710
     7.8254
     7.8249
     8.8271
     8.1112
     8.5798
     8.3539
     7.9610
     8.4402
     9.1194
     9.6950
     8.8098
     7.3332
     9.3257
     9.6185
     8.9911
     8.5172
     8.2566
     8.3355
     8.2952
     7.9874
     9.5738
     6.7166
     8.2116
     9.7414
     7.8327
     9.9067
     9.8707
     9.6346
     8.1613
     8.6548
     9.5445
     6.8707
     9.0454
     7.2973
     9.1141
    10.0818
    10.9835
     9.0791
    12.0210
     9.2781
    10.0052
     5.9510
     6.0274
     8.5880
     8.4465
     9.1849
     8.7645
     7.7289
     7.5986
     7.9958
     8.3265
     7.8819
    10.0005
     9.3594
     8.3939
     9.3261
    10.1189
     7.4284
     8.9354
     8.7069
     8.8351
     9.7793
     9.1404
     7.6414
     8.4305
    10.9357
     8.3531
     6.3028
     8.1856
     9.5344
    14.7954
    13.5217
    12.8449
    13.9771
    12.8727
     7.3118
    12.5372
     7.9595
     8.9970
     9.2463
     9.2429
     7.9496
     9.2121
     9.2932
     9.5306
     8.5633
     9.4093
     8.5060
     8.2439
     9.3667
     9.6832
     8.5030
     9.6316
     7.5079
     7.0335
     7.4323
     7.7068
     9.8196
     9.4172
     9.6244
    12.0825
     9.4107
     9.2909
     7.5920
     8.2921
     8.2201
     8.5693
     8.4536
     8.9248
     7.9626
     9.9303
     9.5825
     9.8843
     8.6412
     8.3408
    10.2339
     9.6718
     9.5979
     9.0546
     9.0595
     8.0658
    10.8051
    10.0176
     9.6671
    10.5696
     9.8684
    11.6860
    10.7241
    10.5062
    11.1447
    12.0467
    13.1549
    12.0685
    11.8908
    11.2436
    10.9628
     8.3887
    12.6768
    10.9525
     5.8034
     7.2690
     8.0996
     6.9229
     8.1590
     8.9725
     8.7160
     7.7058
     9.2055
     6.8996
    10.3004
     8.8921
     6.6476
     6.4079
     6.1377
     7.1260
     7.1975
     4.7874
     6.7216
     6.8062
     7.1176
     7.1530
     8.4927
     6.0440
     6.5369
     6.0535
     7.3159
     7.1995
     6.4205
     7.2027
     5.4053
     7.4571
     8.5413
     9.4331
     8.0357
     7.5999
     7.8259
     8.5090
     7.7126
     7.9722
     9.0724
    12.4730
    11.7347
    11.0703
    13.1698
    13.3521
    12.5267
    12.1845
    18.0824
    16.5253
    18.5081
    20.6713
    16.3776
    18.6318
    19.7307
    19.4857
    17.1084
    18.8895
    22.5610
    19.1822
    16.5508
    16.3344
    17.8905
    16.8715
    19.8946
    25.3165
    27.1945
    28.9263
    29.8276
    25.4941
    24.5709
    25.0993
    23.3082
    26.8630
    25.5697
    28.5135
    19.7563
    23.6414
    23.9529
    20.1565
    18.5216
    18.7758
    19.6541
    21.1822
    22.9984
    19.8123
    20.9994
    21.8386
    21.9991
    21.2466
    21.6184
    23.4529
    16.0706
    20.4764
    16.5915
    20.5447
    16.5417
    19.5177
    20.9386
    17.8280
    19.6999
    21.6076
    20.1307
    19.8641
    22.9297
    22.9714
    22.5873
    24.6976
    25.6364
    22.8808
    25.6118
    23.1865
    18.4332
    21.3895
    19.6380
    20.1897
    21.1868
    22.4943
    16.7319
    20.7821
    18.2914
    18.5114
    19.2548
    21.8117
    19.1133
    16.1244
    21.3522
    23.6800
    18.9826
    18.0894
    20.1782
    24.0425
    21.5255
    21.5520
    18.0358
    17.1254
    17.4419
    17.6657
    16.9717
    18.1974
    15.3672
    17.5482
    18.3401
    13.9839
    16.5572
    18.3211
    18.0064
    16.5211
    15.4017
    14.9578
    17.8001
    16.0317
    16.8267
    14.5725
    15.8905
    16.7903
    15.7510
    16.4383
    11.7297
    10.8487
    15.0188
    13.6575
    15.2073
    17.2024
    15.4039
    15.0606
    18.4580
    14.0110
    14.9584
    12.6192
    20.7523
    18.1404
    16.1433
    14.2028
    12.3138
    15.3761
    16.5690
    15.4055
    13.1836
    13.6773
    15.2059
    14.0736
    14.3837
    14.9561
    13.0372
    16.5247
    14.7002
    16.7953
    17.7837
    17.1863
    15.7028
    20.8099
    15.5854
    12.1532
    15.9861
    13.8254
    11.8293
    11.2726
    17.1144
    18.9751
    16.1925
    11.4000
    13.9587
    14.7357
    18.7689
    14.4959
    15.0552
    16.6524
    12.4661
    12.4301
    14.6725
    11.8475
    16.1314
    12.0880
    12.5679
    12.3159
    14.1227
    15.3773
    13.9186
    14.8209
    13.9249
    13.6552
    16.2990
    11.5229
    12.7014
    14.5618
    15.4243
    15.9615
    15.4445
    16.2173
    14.5987
    15.3229
    11.3165
     9.9702
    15.0682
    14.4227
    10.6008
    12.7109
    16.5566
    12.5903
    16.6983
    13.2250
    15.8167
    12.7614
    19.1906
    13.6723
    13.7923
    14.0649
    12.6076
    15.3070
    17.0438
    16.3010
    16.4254
    14.3690
     9.5013
    12.0935
    14.7015
    16.0703
    13.6926
    14.0531
    10.9527
    14.4576
    12.1805
    14.7201
    17.8791
    14.4427
    14.8784
    14.0177
    13.1133
    13.2763
    16.6612
    14.6769
    15.6891
    12.0622
    13.8902
    13.3436
    13.4311
    10.5843
    10.9326
    10.9447
    11.4812
    14.9118
    15.1244
    14.5955
     9.0995
     9.1306
     8.7031
    14.9024
    11.5697
    10.4122
    11.9296
    10.3929
     9.4487
     6.8694
     7.9046
    11.6224
     8.3660
    11.1752
    11.9523
     9.3297
     8.6500
    10.3773
     9.9664
    12.4957
    11.8311
    10.2274
     9.1257
     8.5606
    11.6046
     9.0002
     8.2460
     8.2291
    11.1746
    11.4512
    13.1569
     9.1829
    10.9754
    13.7907
     8.9139
     8.7261
     9.0782
     9.5245
     8.6502
    13.6246
    11.7356
    11.7520
    14.6825
    10.6134
    12.5549
    12.0928
    11.1487
    10.0186
     9.7640
    14.3826
     7.5620
    10.0474
    10.5302
    10.8243
     7.7221
    11.0380
    10.5425
     5.8932
    10.6143
     8.8964
     8.3025
     8.4361
     8.7088
    10.1020
    12.1322
    12.1702
    11.0886
    12.9859
    11.3471
    14.6938
     9.0021
    11.1463
    10.9038
    11.8904
    10.1680
     6.5299
     8.2642
     8.6440
    12.8318
    10.5238
    13.1999
    10.2787
    12.7433
    13.4514
    13.8743
    18.5508
    17.0455
    17.0691
    11.7765
    10.4584
     6.4769
    13.1938
     9.3763
    12.9337
    12.6803
    11.0997
     8.2188
    10.8851
     7.4522
    10.9115
     9.6070
     7.7342
     9.7213
     8.3923
    11.0046
     9.0150
     8.9869
    11.6236
     7.1144
    13.5884
     8.5814
    10.9245
     9.8515
     8.0720
     9.7978
     9.2044
    12.0468
    11.1534
     8.9056
     9.2882
     7.6838
    10.1591
     8.1577
     8.2586
     7.9809
     9.9737
    11.4397
     6.5021
    13.2089
    11.1674
    11.1793
     6.5685
    10.1036
    11.9544
     8.8041
    10.0550
     9.1216
     8.6943
     6.4194
    10.3394
    11.4132
    14.2683
    14.6478
    13.6126
    16.1192
    10.5927
    12.6304
    14.1172
    13.8682
    11.9401
    10.8611
    16.1382
    13.0210
    15.5626
    15.0523
    17.6070
    16.4376
    14.8827
    11.1697
     9.6817
    12.1910
    12.5403
     8.0680
     7.9832
     8.1899
     8.3449
     9.7081
     8.8375
     9.1707
     7.8746
    12.0959
    10.2220
    15.9263
    14.5953
    13.1338
     8.7360
     8.3760
    12.2912
    10.8773
     9.8738
    10.0129
    10.4211
     8.6465
     8.5683
    12.5759
     7.3758
     8.2494
     5.8044
     8.2221
     9.3771
    13.1050
     7.8571
    11.3385
    13.9033
    10.1540
     9.2777
    10.7095
    10.8804
    11.0678
     9.4704
     8.9535
     9.8754
     7.6073
    11.5929
    14.1758
    12.5627
    12.2311
    13.6543
    10.8797
    14.2881
     9.2488
     9.5001
    10.1244
     9.5172
     9.5940
     7.6366
     8.0004
    11.3787
    12.2405
    14.1349
     7.8220
     9.1134
    12.5377
    12.5891
    10.3692
    18.9812
     8.2317
    12.9986
    11.5175
    11.9062
    10.9621
     6.5119
     7.1894
     8.2112
    12.4105
     7.7078
    13.2586
     9.1242
    11.2826
    15.8134
    13.3635
    13.9447
    12.6554
    15.6803
    13.4462
    11.6694
    10.0083
     9.0993
    12.4141
    11.3341
     8.0551
     6.5852
     9.8031
     9.4686
    10.0492
    11.1197
     9.0314
     9.3766
     9.7541
     8.6786
     6.2886
     8.9712
     9.0909
    10.8010
     9.1571
    13.1541
    15.3471
    14.3050
    14.0315
    12.0910
    12.9525
    12.7164
    11.2168
    12.8978
    14.4772
    10.5186
     9.7578
    16.3619
    15.2312
    10.2227
     9.3735
    12.4942
     9.4277
     8.9743
    10.3772
     9.8424
    10.8070
    10.5563
     8.4792
     6.4329
     7.9481
     8.9922
     8.4779
     7.5703
     8.2302
     6.0032
     8.6281
     9.6236
     8.5374
     8.7937
     6.9689
     9.3630
    11.2525
     8.6679
    10.5395
    11.4104
     7.6790
    11.7084
    15.3551
    10.8700
    11.0761
    10.5405
     9.7440
    11.6019
    15.1431
     7.1368
    11.2531
     8.2391
     9.7476
    10.7643
    11.6020
    10.2417
    12.9480
    13.4173
    15.4591
     8.9734
     6.5723
    10.7088
     9.7883
     7.6348
     9.9130
    11.3163
    10.5566
    11.7958
     7.5106
    10.3394
    12.3330
    12.3067
    14.1697
    10.5334
    10.1817
    12.5997
     8.3642
     9.5581
    13.6115
    12.0354
    12.7745
    10.1419
    10.4808
     9.0921
    10.0921
     5.9709
     9.6273
     7.9445
    10.1914
    11.1844
     7.5708
    10.9111
    10.3786
    10.7634
     8.7554
     7.2107
     9.2402
     9.9955
     9.6836
     9.2367
     9.1338
    10.2135
     8.7665
    10.5657
     7.4234
    10.3214
    10.2417
    10.1378
    11.8648
     9.1475
    10.8749
     7.9157
     6.3063
     9.1729
     8.2366
     8.3813
     8.4325
     7.7519
    10.1596
     7.8542
     8.0540
     8.8596
     7.6899
    10.0008
    10.9461
     7.7968
     9.0106
    13.5746
     8.7633
    12.7722
     7.7524
    13.7344
     8.4999
    12.4817
    15.7261
    12.8013
    10.5955
    13.0058
    14.0377
    13.6942
    12.7197
    14.2575
    15.5124
    14.4061
    14.1875
    13.1042
    15.3603
     7.3499
    10.6083
    12.6988
     8.8241
     8.8460
    10.0332
    13.1345
    10.7816
    11.8454
    14.9809
    12.1980
    12.0188
    13.0366
    16.9632
     9.2776
    14.4111
    10.2789
    10.4986
     8.0474
    11.3595
    12.5732
    14.1708
    14.5376
     9.7215
    10.8774
    10.2953
    11.3184
     9.1568
     9.3301
     7.5707
    12.1920
     9.4941
     9.6918
    15.6172
    13.5293
    13.8384
    11.5059
    15.2213
    12.0988
    13.7704
    12.3989
    12.8690
     8.6375
     9.7472
    11.9575
    13.0115
     9.7171
    12.3685
    11.3890
     9.2302
    11.4091
     9.6154
     8.8979
    10.3540
     6.9497
    10.5066
    13.4581
    13.6446
    14.3105
    14.6262
    13.2927
    14.8158
    12.6191
    17.5943
    18.3907
    11.4548
    14.4497
    13.8960
    13.1319
    19.4976
    14.3797
    15.5043
    14.2671
    12.1720
    11.3707
    10.7058
    14.9828
    10.7627
    11.6521
    14.7415
    11.7063
    12.7630
    14.1460
    16.4026
    14.0000
    14.4483
    15.6027
    11.7128
    10.9739
     6.8440
    11.6070
    13.6682
    11.9690
    14.1447
    11.7881
    14.3875
    14.6674
    10.1604
    14.4776
    15.5216
    15.1833
    16.0199
    11.0147
    13.3368
    11.3297
    11.9358
    12.2626
    12.0032
    14.5481
    14.8634
    12.8326
    12.9363
    14.8661
    14.3626
    12.0477
    16.0163
    13.5082
    14.8591
    15.3760
    14.1224
    11.5268
     9.1277
    11.1757
    11.2166
    14.0821
    20.6169
    16.8494
    13.6802
    15.0620
    15.3974
    13.7996
    10.8096
    14.4622
    14.5771
    16.7642
    15.0649
    18.6734
    16.1327
    15.8692
    11.1147
    13.4412
    15.4119
    14.5547
    12.5571
    15.1094
    12.5828
    15.0097
    15.0011
    16.8335
    16.0203
    14.8649
    17.5148
    17.6205
    14.7052
    13.8696
    15.0191
    15.3194
    15.1205
    11.3316
    13.1940
    12.1687
    16.0424
    18.3144
    19.6747
    14.2359
    13.9145
    14.5941
    14.9690
    16.4352
    13.0656
    16.5256
    15.3689
    16.0878
    15.2476
    16.9581
    14.9105
    14.3767
    17.3472
    17.3132
    15.3594
    14.7807
    14.0826
    13.7726
    14.0695
    12.7676
     9.3029
    13.9666
    13.8361
    16.1299
    12.7918
    11.8607
    14.2981
    16.4979
    14.8671
    17.8838
    15.2930
    16.9170
    14.0699
    15.8341
    15.0326
    16.9382
    16.6259
    12.9204
    17.7198
    11.9835
     9.5707
    15.7459
    13.9014
    12.3672
     5.1300
    10.0224
    10.1235
    10.7308
    10.6464
    11.5690
    16.2563
    13.1862
    14.6253
     6.8477
    15.5966
    16.3118
    12.5093
    11.8288
     8.6012
    10.5174
    10.7613
     9.9107
    11.0744
    16.5684
    16.9169
    13.8378
     9.3571
    11.6525
    11.8491
    14.5522
    12.1383
    11.3929
    15.1700
    13.4896
    10.1581
    11.2669
     9.4899
    13.6711
    12.3958
     7.9637
    13.8978
    16.5967
    12.1554
    11.9278
    15.6166
    14.4162
    12.3700
    13.4141
    15.2197
    16.7995
    15.9663
    17.2050
    12.0439
    14.3127
    12.2474
    17.0627
    13.1244
    12.4331
    13.9374
    19.3921
    16.7772
    15.3869
    16.9616
    15.3306
    17.6920
    15.1462
    17.0990
    12.3603
    12.2931
    11.1522
    12.4829
    15.8938
    13.6493
    11.8091
    20.0158
    18.4634
    10.0067
    14.3951
    14.0147
    13.0085
    13.6950
    18.0341
    14.3599
    14.4442
    16.0261
    14.0936
    14.6218
    11.4312
    15.7041
    11.1592
    14.7808
    16.4095
    12.0952
    10.6886
    13.3085
    15.0316
    13.8446
    11.3614
    15.3200
    13.2310
    11.2222
    13.6985
    17.7064
    17.5099
    16.7174
    16.8672
     8.8432
    11.4984
    11.8539
    11.1593
     9.2397
     7.4943
    11.0378
     7.4205
    10.2392
    10.9594
     7.8629
     9.9575
     8.4214
     8.8603
    16.1645
    14.4158
    10.4784
    11.3193
    11.7533
     9.5451
     8.5082
    11.6197
     8.9349
    10.2887
     6.9905
     8.2147
    12.0861
    11.0129
     7.4128
     7.0161
    13.0710
    13.5338
    13.9949
    11.7941
     9.1250
     9.7518
     9.2385
     6.8652
     8.1216
     5.5916
    10.1433
    10.2627
    10.3248
     8.5902
    10.5009
     9.1934
    11.3737
     9.7585
     9.2331
     8.9477
    10.4656
     8.7954
     9.7742
     8.4772
     9.2314
     9.3672
     9.7251
     9.1700
     8.8463
    10.3711
    10.6294
    10.5309
     8.8097
     9.2972
     9.6226
    10.4179
    10.2665
    11.0732
     6.2343
     9.3727
     9.4024
     7.8127
     8.5834
    10.9865
     9.3023
     8.8920
     9.8969
     7.9584
     8.6314
     8.3426
     9.4222
     7.5619
     8.4762
     9.0006
     9.2529
    10.7256
    10.7658
     9.9423
    11.4451
     7.5610
    10.3780
    12.3706
    11.2039
    10.6416
     9.0369
    10.1031
     9.1707
     8.4535
    11.2832
     8.6688
     9.2141
     7.7557
    12.5183
     9.4578
     8.9473
    10.6211
     9.8623
    11.6331
     8.4116
    10.3784
     8.1876
     6.2102
     9.4219
     9.4744
     9.1905
    11.8420
     9.2514
     7.7392
     9.0182
     8.8234
    11.6257
     9.7444
     7.9447
     7.8388
    10.3771
    10.9183
     6.6961
     8.5258
     8.3642
    10.4441
    10.3231
     8.4642
    11.9246
     9.2389
     9.9857
    10.8093
    10.4222
    10.3211
    12.4406
    11.4293
    10.6080
    11.8951
    10.1836
     9.2714
    11.4521
     7.9157
    10.6588
     9.8102
    10.3348
     8.8915
     9.8278
     9.8610
     8.8800
     9.9069
    11.0081
     7.4425
    12.4016
    10.6687
     8.6720
    10.8245
    11.6212
    11.2306
    10.8466
     8.2950
     6.9694
     8.9456
     9.7546
     9.7968
    10.5082
     9.0899
     9.8576
     9.5812
     8.8479
     8.3466
     9.7071
    10.3800
    13.0943
     9.6908
    11.1028
     9.2340
    10.5248
    10.4274
     9.3741
    10.6949
     9.7794
    10.3630
     8.2834
    11.3119
     9.2852
     8.3874
     9.9100
     9.6805
    11.6095
    10.2596
     5.5835
    10.6953
    10.4457
     7.9688
     8.4605
     6.9154
     8.8961
    12.8707
     9.8274
     8.1311
    10.6171
     8.6339
     9.8860
     7.5165
     8.7183
     8.7677
     8.9754
     9.7221
     9.7309
     8.0983
     6.8571
    11.6657
     7.6669
    10.1463
     9.5074
     9.5834
     9.7231
     8.2641
    10.9596
     4.6797
     7.9951
     7.5810
    10.2712
    11.2337
    10.2517
     8.5430
     8.6621
     7.1644
     9.0511
    11.0998
    11.0796
    10.1250
     9.5015
     7.5965
     9.5921
     9.0511
     8.6707
     8.6374
    12.0564
    10.6170
    11.0155
     8.9541
     8.3623
     9.3518
    10.2108
     8.2942
     9.9550
     6.5995
     9.5839
     9.5461
     8.7934
     9.8784
     9.8776
     9.1417
     9.4046
     8.5282
     9.8556
    10.0582
    12.5049
    10.0291
     8.6876
     9.8532
     9.3517
    10.5736
     9.2388
    10.2399
     9.8254
     7.0438
     9.9471
    10.1606
    10.2115
     9.3082
     9.1851
    11.2288
     9.7431
    11.6390
    11.2525
     9.4026
    10.3408
    10.6057
    10.4628
    13.3088
    11.6104
     9.7991
    11.8419
     8.3781
    13.3047
    11.3146
     9.4830
    10.3427
     8.1858
     9.6790
     9.4814
     9.1540
     7.6265
    11.7702
     9.9186
     9.3676
     8.2937
     9.7954
     9.6156
     9.5626
    10.4047
     8.9125
     7.5926
     7.9668
     5.0895
     9.5141
     8.6635
    10.7477
     7.8333
    10.0901
    10.6367
    10.2650
     8.1400
    10.4217
     9.7016
    11.1749
     7.8765
    10.7086
    10.3068
     7.9678
     8.4179
    10.5495
    10.1538
    11.5254
    11.5800
     9.8919
    11.8779
    12.1534
     8.5528
    12.2332
    11.3824
    11.4049
     8.8784
     9.3757
     7.5429
     8.2024
     9.0240
    11.1541
    10.0782
     8.2414
     6.9452
    11.3176
     8.9917
     9.5869
    10.8409
     7.9463
    12.0766
    10.2159
     9.3412
     6.8142
     8.9056
     9.6892
     7.5518
    11.1397
    10.5831
     9.9232
     8.8202
     8.7484
    10.1182
     9.8294
     9.3398
     9.3153
     9.7983
     9.3908
    10.5584
     9.3679
     9.8264
     7.6521
     9.6747
    10.3095
     9.5925
    11.8948
     9.3852
    11.5490
    10.0658
     9.5649
    10.7399
    14.1632
    11.3000
     6.2998
    10.2784
    10.4506
    10.1253
    10.8775
    10.3375
    11.3409
     9.9764
    12.2844
    12.2223
    10.3288
     9.5694
    10.0160
     9.2101
    10.0136
     7.2682
    12.1935
    10.7911
     7.9787
     8.7112
     7.6848
     8.8174
    10.1065
    11.1357
     8.0541
     8.2396
     8.6946
    11.1280
     9.5766
     8.1644
    10.2318
     8.3796
     8.2338
    11.2699
    10.1842
     8.1123
    11.4745
    11.3682
    11.1710
    10.0934
     8.8247
    11.0223
     9.0386
     7.3744
     7.9849
     9.4690
     7.4206
    11.7792
     7.1871
    10.5258
     9.8107
    11.8908
    11.7417
    12.1265
     9.4134
    11.8584
    10.9768
     7.7354
    11.7956
    11.5857
    13.8502
    10.9620
    11.1216
    14.3964
     9.6115
    11.2869
    12.9475
    11.6439
    11.8509
    11.5244
     9.1492
    12.3078
    10.0294
    13.2692
     9.8237
    10.5069
     9.0137
     9.9675
    10.7168
    11.4926
     9.5856
     9.9481
    11.4130
    12.1361
    10.5581
     9.8948
     8.4033
    11.5830
    12.2273
    12.9389
    10.6715
     9.9775
    10.1575
    10.4725
    12.2276
    10.5424
    11.0584
    10.7295
    11.2925
    11.3601
    10.4107
    12.3275
     9.4438
    13.9518
     9.0801
     7.7445
    10.5560
    12.8367
     9.9771
     9.5194
    11.6551
    11.6758
     9.2950
    10.2405
    13.7334
     8.7650
    10.0551
     9.3078
    12.3128
    10.8193
    10.5280
     9.4971
    11.0348
    10.4043
    10.7311
    10.5289
    10.9734
    11.7889
     8.0420
    11.1554
    11.1144
    13.0888
    13.0199
     9.7540
    10.0465
    11.6467
     7.5626
    10.1835
    10.5791
     8.2724
    10.1710
    10.4782
    10.6454
    12.9215
    10.3401
     9.8859
    12.0803
    12.3885
     8.6898
    11.2188
     9.5087
    11.7653
    10.0215
    10.2822
     7.9892
    10.2253
    12.0934
    11.5438
    12.9070
    12.3825
    10.4189
    11.3663
    11.1540
     9.7026
     9.0384
     7.4335
    11.0834
     8.2360
    12.1682
    10.4485
     8.2251
     8.3711
    12.4568
     9.5390
     9.7648
     9.7767
     9.4898
    11.3547
    10.7081
    10.5977
    10.7999
    10.0886
    10.1120
    11.8874
    12.0213
     9.5422
     8.4387
     6.7389
    10.0011
     5.2307
    10.8422
    10.0555
    11.1166
     8.8886
    11.0215
    12.3593
    10.8689
    11.8049
     8.6145
     9.8609
     8.1494
    11.1501
     8.2368
    10.3260
     9.2461
     8.1538
     8.4085
     7.5534
     6.6587
     9.7009
    10.6358
     9.6384
    10.4097
    10.0755
    10.5667
     8.8863
    11.6281
    10.7803
     5.6354
     9.7395
     9.4320
     9.1784
    10.0356
    11.7317
     9.7107
     9.9263
     9.1114
     7.3742
     8.8690
     8.9841
    10.6632
     9.8246
     9.8129
     9.7184
    10.9593
     9.8653
     9.2521
     9.2016
    10.1216
     8.3230
    12.0425
     8.1245
    10.4029
    10.0101
     9.5860
    10.8101
    11.2715
    10.5896
     9.3672
     8.6260
    10.2070
     9.8178
     8.0156
     9.5639
    11.9407
     7.3781
    11.1549
     8.9410
     7.0083
    10.7051
    12.1300
    12.1300
    10.0137
     6.7626
    11.5611
     9.8075
     9.3254
    10.8648
     8.7547
     8.0349
     9.9879
    11.6090
    11.3508
    12.1361
    10.7049
     8.9382
    10.2188
    11.3727
    10.4365
     9.8714
     9.8813
     9.7706
     7.9578
    10.9111
     9.0445
    11.1254
    10.2750
     8.1892
     9.4935
     9.6974
     7.5454
     9.1836
    10.6759
    11.2330
    11.2855
     8.7390
     9.2204
    10.8519
    10.1328
    11.1485
    11.7321
     7.9817
     9.9921
    10.8896
    11.2536
     9.3454
     8.4826
    10.8130
    10.9744
    10.2989
     8.4429
     9.6414
    10.5994
     7.1320
     9.3729
     8.9880
     6.9096
     9.0101
    11.6406
    12.0910
    10.3356
     9.1200
     8.7665
     7.0960
    10.9494
    10.6195
     8.6419
    10.5283
    10.0781
     8.7080
     8.4729
     9.3224
     9.4280
    11.3599
    13.4799
     8.6611
    11.3154
    12.0163
     9.9181
    11.0093
    12.3872
    10.8257
    11.1022
     8.6123
    11.6607
    10.3129
    12.0214
    11.1671
    12.8888
    10.9787
    11.9504
    11.5779
    10.7810
    10.3792
     9.9688
    11.4620
    13.4905
    10.4661
    11.5166
    11.1875
    12.5995
    10.2409
    11.1243
    11.0508
    11.6136
     9.3241
    10.9342
     9.9652
    10.5086
     9.6213
     9.5005
    10.7446
     9.0758
     9.9291
    11.9114
    11.6386
    10.1575
    10.8500
    11.2404
    11.4690
    10.9983
    11.6595
     9.2458
    11.3292
    11.1517
    11.3512
    10.8407
    10.2985
    12.5028
    12.1190
    11.7961
     9.9039
    12.5851
    12.8291
    10.2052
    12.3343
     9.1607
    11.7673
    11.8137
    10.0616
    12.6075
    11.3738
    11.5578
    10.3229
    12.8437
    11.7180
    12.0736
    11.8692
    10.3344
    11.3892
    10.8104
     9.2472
    10.8973
     9.0134
    10.9078
    11.3131
    11.8664
     9.8368
    13.9466
     9.0096
    10.8897
    12.2699
     8.7378
    10.9287
    11.0392
    11.4521
     9.7562
    11.7522
    10.9586
     8.7411
    10.2655
    13.8153
    12.2134
    11.3091
    11.5362
    10.8427
    10.2825
    11.5176
    10.7701
     9.6691
    11.3687
     9.7607
    11.9735
    12.1128
     8.2512
    11.8610
    10.9430
     9.8065
     9.4536
    11.8209
    11.7484
     9.6025
    13.2217
    12.5116
    10.0244
    10.6911
    11.6022
     9.9563
    11.5627
     9.7632
     8.2149
     9.5308
     9.4752
    12.1932
    11.7377
     9.3199
    12.5767
    12.1834
    11.7061
    10.0440
    10.4349
    11.1431
    13.1427
    13.3393
     9.3815
     9.9488
    12.8949
    11.3340
     9.9749
    10.7298
    11.1260
    12.4338
    10.7794
     9.2412
     9.8344
     8.9248
    10.7721
    11.5112
    14.9120
    12.6877
     8.3734
    12.2143
    10.5595
    12.7640
     9.6013
    12.2098
    10.1013
     9.0411
     9.9799
    11.2392
    11.4205
    13.0711
    12.5201
    10.6790
     9.7061
     9.2542
    10.3036
    10.2276
    11.9267
    12.7346
     9.9464
    10.3613
    10.2602
     7.5808
    10.1236
     9.8981
    11.8842
    10.8533
     9.1988
    10.3826
    10.2541
    12.1906
    10.3814
    13.0020
    12.8597
    11.7611
    13.5498
    10.0050
     8.4641
    13.1941
     9.9776
    11.9285
    10.7465
    10.3924
    12.0301
    10.6761
    13.1594
    11.3731
     7.8732
     9.6187
     9.5905
    10.8237
    13.1408
    13.7791
    11.1913
    13.0837
    14.6948
    12.1302
    11.1330
    14.4405
    13.9229
    10.6792
    14.5129
    17.0478
     8.9735
    13.4803
    13.9642
    13.6171
    12.2426
    12.1565
    11.0297
    12.3110
    12.8521
     8.7813
    11.4474
    11.7492
    12.9900
     9.7102
    10.2163
    12.5696
    17.1583
    13.9064
    13.2867
    12.7492
    13.0268
    12.1238
    13.5268
    15.3500
    12.9013
    12.6187
    14.9160
    13.0373
    12.5194
    12.7217
    11.5926
    12.9285
    13.0599
    11.2221
    10.2981
    12.7682
    10.4070
    12.8001
    10.4368
    12.1213
     8.2316
    11.5826
    10.6758
    10.0587
    13.2401
    10.0857
    15.3508
    12.3266
    11.6480
     9.6766
     8.9931
    11.0050
     8.9043
     7.2093
     8.5692
    11.3261
    11.2325
    10.0955
    11.2641
     7.5503
    10.6025
    12.7499
    10.2056
     9.2480
    10.5903
     8.9933
    10.6729
    10.5226
     9.9412
    10.0577
    13.1903
     8.8769
     7.5781
    10.5723
    12.4186
    10.5463
     8.7538
    11.9304
    11.3562
    11.7601
     8.9770
     9.8517
     8.9778
     7.7901
     8.7748
     8.9083
     9.6504
    11.0291
     9.5572
    10.4870
     7.2448
     8.7770
    10.9715
     9.5639
     7.0842
     8.2165
     8.2575
     8.5508
     6.5256
     7.5834
     7.4788
     8.8696
     7.8751
    10.1048
     9.2819
     9.5738
     8.4643
     8.6219
     9.4249
     7.9635
     9.3666
     8.3243
     9.4579
     9.2650
     9.9900
     8.4856
     9.4356
     8.3129
     8.0062
     7.3710
     8.0181
     7.9615
     6.7428
     9.5147
     7.0643
     7.8066
     7.4344
     6.8840
     6.7729
     8.0122
     7.7630
     6.6860
     7.8066
     7.2653
     6.6743
     7.7499
     6.5600
     5.9629
     5.8920
     6.5459
     6.5874
     7.1478
     5.7835
     5.4526
     5.4891
     5.3316
     4.9478
     6.6408
     7.7682
     5.6507
     7.1134
     5.4822
     5.6763
     5.8244
     6.7588
     4.8951
     7.4639
     6.0525
     6.4293
     6.2239
     5.5343
     5.8904
     5.0337
     5.3464
     5.5591
     5.8029
     6.7677
     6.0994
     5.2026
     6.0320
     7.7016
     7.0088
     6.9100
     6.6579
     7.3553
     7.1659
     6.8703
     6.8545
     6.9901
     7.4197
     7.1536
     6.2579
     5.2619
     5.6690
     5.2863
     5.9101
     5.1547
     5.8578
     5.9809
     5.8005
     5.6999
     5.3644
     5.5495
     5.8636
     5.3650
     5.3644
     6.6337
     6.0092
     5.1655
     6.2047
     6.1318
     7.6407
     5.8030
     6.5963
     6.9084
     6.6399
     8.0237
     5.5144
     6.5652
     5.3542
     6.4658
     5.0415
     5.6040
     5.9656
     4.9247
     7.5889
     7.5491
     5.8788
     5.1852
     6.5324
     5.1310
     7.2473
     7.1208
     5.5988
     6.5385
     5.6773
     5.7375
     6.2990
     8.5720
     7.9202
     8.5438
     5.9499
     7.4319
     7.5539
     7.1589
     8.0461
     7.2949
     7.0374
     5.9703
     5.2678
     6.7277
     5.6918
     5.7994
     6.6420
     7.3296
     7.1348
     6.4400
     6.6504
     6.6829
     5.4992
     7.0704
     6.6540
     6.4492
     8.3997
     5.5401
     5.5259
     8.0597
     7.3063
     6.0100
     5.5502
     6.6617
     7.3706
     6.1791
     6.5358
     5.3470
     6.0879
     6.8153
     5.2290
     5.4171
     7.1964
     6.8182
     6.0301
     7.3935
     6.8281
     7.3632
     6.7129
     7.0513
     6.4544
     5.8047
     6.4501
     6.1434
     5.3897
     5.8028
     5.4454
     6.3866
     6.5922
     5.7479
     6.1300
     7.8988
     8.4448
     5.8750
     5.9831
     7.1072
     5.8006
     5.9671
     6.0338
     5.6394
     5.8337
     6.3700
     5.9510
     6.3557
     6.6699
     5.5139
     5.6723
     6.3573
     6.1837
     5.9994
     5.8296
     5.9046
     5.2715
     6.5006
     5.7797
     7.7875
     6.1234
     6.0184
     7.8557
     6.7095
     6.0464
     5.0959
     6.0609
     6.0380
     6.1665
     5.5849
     5.8317
     8.8032
     7.0791
     5.2616
     7.3847
     7.4162
     6.3368
     7.0062
     7.2388
     6.2692
     6.2871
     6.0469
     5.2348
     5.5610
     6.1899
     5.8804
     6.5515
     6.2543
     5.7676
     6.1031
     7.9017
     6.0698
     5.9472
     5.7689
     6.0742
     6.8145
     6.8792
     6.6987
     6.3613
     5.9964
     7.6679
     6.0859
     7.1297
     7.9126
     6.0495
     7.2677
     7.6970
     5.9555
     6.1888
     6.5418
     7.0910
     5.3698
     6.6780
     6.0617
     6.2327
     6.6192
     7.1412
     5.7746
     7.2393
     7.4441
     5.1288
     5.2892
     6.2022
     6.3522
     5.5515
     6.5722
     6.3713
     6.9149
     7.4769
     5.8317
     6.9165
     6.5522
     6.4559
     5.3936
     7.4809
     8.0759
     6.9694
     7.5320
     6.4742
     7.2893
     7.4316
     6.1847
     6.0208
     6.0162
     7.6788
     7.2077
     6.6422
     6.8602
     6.3933
     7.6452
     5.9410
     5.6540
     5.9043
     5.4953
     6.1635
     5.8643
     7.6465
     7.3002
     5.1786
     5.2124
     6.0450
     6.2050
     6.3183
     6.6738
     5.0851
     5.0190
     7.2063
     6.2089
     6.0539
     5.8312
     6.2221
     5.7504
     7.6301
     4.9974
     7.5099
     6.2244
     5.4693
     7.2711
     5.4928
     5.1728
     5.4455
     6.0228
     5.4769
     6.3576
     7.8307
     5.1011
     5.3909
     5.5185
     6.4419
     6.1314
     5.1324
     6.0567
     5.3437
     5.3569
     5.7783
     5.6842
     6.2432
     7.1702
     6.1411
     6.3529
     5.7574
     6.3268
     5.8935
     5.4817
     6.1602
     6.1868
     5.6635
     5.2756
     7.0083
     7.3340
     7.2965
     6.4680
     5.5105
     6.8629
     5.0042
     6.0883
     5.0375
     5.1157
     5.6503
     6.8017
     5.4636
     5.5348
     6.1203
     6.2409
     5.1880
     6.4773
     6.4424
     8.0542
     5.4037
     6.0429
     6.3949
     6.7863
     7.8777
     7.6440
     5.3822
     6.7031
     4.9723
     5.9791
     7.3278
     7.3471
     6.5922
     6.4455
     6.0256
     7.3732
     5.8995
     5.8653
     6.5116
     4.7760
     6.9107
     5.7637
     5.1457
     5.0616
     7.0261
     5.9624
     5.9123
     6.9082
     5.8939
     7.4103
     6.7571
     7.6257
     6.2460
     6.4580
     5.3602
     6.0559
     6.1607
     8.7056
     6.6735
     6.1942
     6.3437
     5.6810
     6.6323
     7.7848
     7.2406
     5.7163
     5.5013
     6.0146
     6.0374
     5.9665
     6.3948
     5.9882
     7.0322
     6.5298
     7.1067
     5.7216
     5.9907
     6.6952
     5.7206
     7.6966
     6.5111
     6.6769
     5.8211
     7.5703
     7.6365
     5.0457
     4.9484
     4.8262
     7.6496
     5.5516
     5.2013
     6.5403
     6.1141
     5.9363
     5.9225
     6.2665
     5.6663
     6.4036
     4.9557
     5.0666
     4.5975
     5.2624
     8.8732
     5.5077
     6.1913
     4.9832
     6.4970
     7.9177
     6.4894
     5.8395
     6.1164
     4.7693
     5.3931
     5.7597
     4.8289
     5.9939
     5.8148
     6.8207
     6.6714
     6.9504
     5.1876
     5.9809
     6.6275
     7.3900
     4.3556
     9.2389
     6.3938
     6.4513
     7.9762
     6.8297
     6.4094
     5.9352
     6.4354
     4.7310
     6.1267
     5.0638
     6.3164
     8.4138
     6.7495
     6.8282
     7.6639
     7.0887
     6.8208
     5.5454
     5.6187
     6.1285
     6.1829
     6.0492
     6.1925
     6.0646
     5.4286
     6.3986
     5.5616
     5.3496
     5.1407
     5.2493
     5.1086
     5.2017
     5.6165
     4.8717
     7.1123
     6.3762
     5.2358
     7.4971
     5.7227
     5.1540
     5.8659
     5.5021
     5.4890
     6.6534
     5.8978
     6.0053
     6.2304
     7.0345
     6.2953
     5.1323
     6.2570
     6.7071
     6.8984
     5.4525
     8.2690
     6.7217
     6.9027
     6.9983
     6.9507
     6.1440
     5.8662
     5.0718
     6.6559
     6.2586
     6.4580
     5.7292
     5.7231
     4.9345
     6.2134
     4.6723
     4.7878
     6.4091
     6.7967
     5.4879
     5.6688
     7.7006
     8.0605
     6.7591
     7.9184
     7.0904
     8.3090
     7.6454
     7.3440
     8.2320
     8.3981
     7.7751
     5.3594
     5.5994
     4.7909
     5.1838
     4.7671
     4.8625
     5.5919
     5.8442
     5.5518
     5.7776
     4.7665
     5.0229
     5.9057
     4.8920
     6.0175
     6.4720
     7.2050
     6.2784
     7.0316
     5.4840
     5.4077
     5.2520
     5.3750
     7.7756
     7.0974
     5.5182
     6.7570
     6.4792
     5.1483
     7.1637
     8.6135
     6.5790
     5.7032
     6.8665
     5.2008
     6.8381
     5.3736
     5.6705
     6.9259
     7.4132
     5.3545
     6.7688
     7.4798
     6.2313
     6.4830
     8.5060
     5.1643
     6.4112
     6.0523
     5.9491
     8.8768
     6.9446
     6.9681
     6.7709
     6.3369
     7.3123
     7.6282
     6.7701
     6.3552
     5.9019
     8.9604
     6.5865
     7.6880
     5.5836
     6.3951
     5.1282
     6.4407
     5.7897
     5.7450
     6.2013
     5.9417
     6.0941
     5.4040
     5.4345
     5.3398
     5.8999
     5.4728
     6.8697
     6.6103
     9.6935
     9.3353
     8.9430
     8.0270
     8.7016
     9.2529
     8.3770
     8.5268
     7.0100
     6.4360
     7.1945
     8.6501
     7.4898
     8.0915
     8.7261
     9.1706
     8.0899
     6.6476
     7.9877
     7.5569
     7.1735
     7.5012
     8.1597
     9.3659
     7.7509
     7.4460
     8.9568
     8.1485
     6.9704
     6.1870
     6.9007
     6.7396
     6.6195
     6.9254
     6.4915
     7.5959
     7.9284
     5.6754
     6.2824
     6.6866
     6.8601
     8.3195
     5.4839
     5.6397
     8.6992
     8.0386
     6.6132
     6.6898
     6.7117
     5.3657
     5.9372
     6.2416
     6.5865
     5.0702
     6.5307
     5.3163
     6.1911
     5.3962
     5.4478
     6.7420
     5.5045
     4.8025
     7.8898
     5.2474
     5.6452
     5.7141
     5.9370
     6.5445
     5.5236
     5.1240
     6.2124
     5.6629
     6.7817
     5.3584
     7.0989
     4.6466
     5.2932
     5.2491
     6.3138
     7.0169
     5.5418
     4.6299
     6.6819
     7.3164
     5.9535
     6.3718
     8.0212
     9.6245
     5.5365
     5.9284
     6.4199
     5.3112
     6.9348
     5.7154
     7.4694
     5.8407
     5.5886
     5.4002
     6.6218
     6.1736
     6.0301
     5.2144
     4.9967
     4.6249
     6.0513
     5.4821
     5.9669
     6.7525
     8.3115
     5.9875
     7.0750
     7.6438
     8.8760
     4.7448
     5.3005
     6.1656
     6.5552
     6.2481
     5.9273
     6.9988
     5.3924
     8.0175
     6.2640
     5.9956
     6.2276
     5.3161
     5.7331
     5.2798
     5.5949
     4.7694
     6.1920
     6.4454
     7.5654
     7.6087
     6.1564
     6.2781
     6.1095
     7.6524
     7.6505
     7.4520
     7.8790
     6.7435
     7.3139
     7.0518
     7.9004
     7.6019
     5.1330
     6.2569
     8.1207
     6.1309
    10.4918
     5.8223
     5.6327
     5.6814
     6.6879
     5.6598
     7.4493
     7.7977
     7.9231
     7.0085
     5.3903
     7.0851
     7.7993
     7.8993
     7.8407
     7.7868
     7.7072
     8.0397
     8.7031
     6.4928
     8.7630
     9.5154
     8.1875
     6.1438
     5.7246
     7.8847
     7.8352
     6.9565
     7.8242
     8.6130
     6.2997
     7.2329
     8.7127
     8.5722
     7.3567
     6.8162
     6.7028
     5.8179
     4.9115
     5.9776
     5.7805
     5.6700
     5.0228
     5.6398
     5.0730
     6.6827
     6.5800
     5.1753
     5.4424
     6.4605
     5.4392
     4.7395
     6.3497
     5.3645
     5.0498
     6.2770
     5.8880
     5.9391
     6.0577
     7.7749
     6.3347
     7.7912
     6.3471
     9.5327
     8.4643
     6.0156
     6.3790
     8.0293
     7.3297
     5.8856
     7.3713
     8.7936
     8.2070
     7.0302
     7.8669
     6.4743
     6.1110
     5.5432
     9.1681
    10.6325
     5.9132
     6.4083
     7.1930
     6.0541
     6.9215
     7.2199
     5.3595
     7.4360
     5.5115
     7.8012
     6.7625
     7.9592
     7.7859
     5.8551
    10.8519
    13.6496
     7.1878
     6.2947
     7.0849
     8.7199
     6.8110
     7.8375
     5.3269
     8.2053
     9.0487
     6.3438
     6.7630
     7.3788
     8.3209
     7.1581
     5.1614
     7.1928
     7.0579
     8.4357
     6.6571
     7.4872
     5.6906
     5.9021
     7.2342
     5.8754
     5.4311
     7.8617
     5.2621
     5.3757
     7.3905
     5.5126
     6.2627
     5.9637
     6.6265
     6.0507
     4.7640
     6.6715
     7.3119
     6.5655
     4.9646
     6.4505
     6.7904
     5.9416
     5.4580
     6.2153
     6.7730
     5.5920
     6.1279
     7.6595
     8.5303
     7.0425
     5.8162
     7.7592
     6.4368
     7.6024
     6.9797
     6.3180
     6.7930
     6.8710
     7.3896
     7.1623
     8.2965
     6.0459
     5.9616
     7.1354
     6.0156
     6.4772
     7.4823
     4.8231
     5.9478
     5.4590
     5.9813
     5.4980
     6.6606
     6.5449
     5.9891
     5.8851
     5.0410
     5.7206
     5.2872
     5.0177
     7.6015
     4.7006
     5.4355
     6.9394
     5.4620
     5.3272
     7.1955
     7.0020
     7.1149
     5.0731
     5.5076
     6.1820
     5.2769
     4.9072
