# Supplementary material for: Mechanistic models of asymmetric hand-over-hand translocation and nucleosome navigation by CMG helicase
Source: Nat Commun. 2025 Nov 21;16:10304. doi: 10.1038/s41467-025-65232-x (PMC12639105; doi:10.1038/s41467-025-65232-x)
Supplement: Supplementary file 18 — Source data [file 41467_2025_65232_MOESM18_ESM.zip › SourceData/SourceData/Fig3G/polyGC/mindist_lagging_and_loop_traj003.dat]

# Distance
     6.1593
     5.4349
     8.1977
     6.2070
     8.1532
     6.2903
     5.6636
     5.6513
     6.7449
     6.1321
     6.5911
     5.6392
     7.1335
     6.2217
     6.0317
     5.7853
     5.9728
     6.0287
     5.5586
     6.6653
     6.9616
     8.5473
     8.2299
     5.5866
     8.0776
     5.8654
     6.3836
     5.5444
     6.4628
     5.8388
     6.5138
     5.0834
     5.9800
     6.1382
     6.2414
     7.6971
     5.7765
     6.0908
     7.0520
     5.4213
     5.2130
     6.5579
     6.5146
     5.9312
     8.3008
     5.8088
     6.5151
     6.6992
     5.1694
     5.3150
     5.0451
     4.9406
     7.1671
     8.0789
     6.2704
     5.5650
     5.8304
     7.7430
     6.4337
     6.2194
     7.2410
     5.5641
     6.5598
     6.8140
     6.1833
     7.0917
     5.7367
     5.3159
     5.2712
     5.9982
     7.5307
     6.2730
     5.1739
     6.6544
     5.6202
     5.1476
     5.9756
     6.8016
     6.2313
     6.0518
     5.6602
     8.1034
     5.8485
     5.6258
     5.4555
     7.0224
     6.3446
     6.8667
     5.8554
     8.1518
     6.6736
     7.5579
     6.7288
     6.8022
     7.3053
     6.5197
     5.7738
     7.2680
     7.8184
     5.9727
     5.2528
     5.1971
     7.1671
     6.1447
     6.8864
     5.4654
     7.0252
     7.2347
     7.1195
     6.3686
     4.9847
     5.7397
     5.9337
     6.1491
     6.6645
     7.4592
     7.4381
     6.7398
     6.7717
     8.1335
     7.6826
     5.4711
     6.5669
     7.5033
     5.6476
     6.9162
     6.1672
     6.7377
     6.1049
     6.9985
     5.7274
     5.9140
     7.5101
     6.5024
     7.0458
     6.2443
     5.9998
     8.0076
     5.9842
     8.7392
     7.5973
     7.6439
     7.2235
     6.0701
     7.3876
     5.6321
     6.8496
     6.7703
     6.0182
     6.1074
     6.2884
     5.4018
     6.6915
     6.0729
     6.7554
     5.9052
     5.3320
     6.1612
     5.6021
     5.3826
     7.0951
     5.5498
     5.8818
     6.6729
     5.6359
     5.1660
     5.8636
     5.0378
     5.8206
     7.8084
     6.1484
     6.6126
     4.7869
     6.1051
     6.4893
     5.8793
     5.7639
     5.9090
     5.7260
     8.0250
     7.2648
     6.1937
     5.9948
     8.7997
     5.8586
     6.6911
     7.5309
     5.1507
     5.2340
     6.7809
     4.6885
     6.6225
     6.1277
     5.5950
     7.0225
     8.8842
     6.2327
     5.0299
     6.1065
     7.0176
     5.9561
     6.1613
     5.3534
     6.8422
     6.3250
     6.3938
     6.4078
     6.7676
     5.4172
     5.7211
     6.2872
     6.0007
     5.6876
     7.6575
     5.9204
     5.0968
     5.7111
     5.3236
     4.6443
     6.4121
     6.8503
     7.1095
     5.0080
     7.2652
     6.2118
     5.7813
     6.9176
     6.5876
     8.1455
     6.0624
     6.3754
     6.7991
     6.2095
     7.2231
     6.8869
     5.9220
     6.7175
     6.9959
     5.8341
     5.7353
     6.4060
     5.8972
     7.8187
     4.9100
     5.6923
     7.0684
     6.8716
     7.2823
     5.8573
     7.2770
     7.3051
     7.0544
     7.0169
     8.5096
     6.2614
     5.8968
     6.8671
     8.5079
     5.3995
     6.7320
     6.9500
     6.0685
     6.0972
     5.7537
     7.3593
     5.6481
     5.7221
     4.5587
     4.9216
     6.9177
     7.2866
     6.0474
     6.3549
     6.5238
     6.6379
     4.9423
     5.6837
     5.9688
     8.0521
     6.7516
     7.4290
     6.6254
     5.5352
     6.3051
     6.7811
     5.6331
     4.8980
     7.2546
     8.3101
     5.0199
     5.6085
     5.2740
     8.2983
     5.9373
     7.1409
     8.5601
     6.2162
     6.5186
     5.1183
     7.8618
     5.5930
     5.1034
     6.6626
     6.1180
     6.8172
     7.3905
     5.4812
     7.5648
     5.4500
     6.4698
     5.4280
     7.0221
     6.5963
     5.5661
     5.6650
     6.6917
     6.5697
     5.2517
     6.1855
     5.6075
     6.2194
     5.5714
     5.2800
     6.9419
     5.8001
     7.3798
     6.2127
     5.0145
     5.3479
     5.8634
     6.5485
     6.0681
     5.8714
     8.9133
     5.3397
     8.0106
     7.5957
    10.0280
    11.6146
     5.8356
     6.7336
     8.2907
     9.6462
     9.3764
     8.1202
     8.6945
    10.3579
     9.1399
     9.8639
    10.5875
     8.6050
     8.6809
    10.6902
     7.7393
    10.8139
    12.3958
    13.6515
    10.7870
    10.8764
    11.0819
    10.9440
     9.9097
     8.7638
    10.2597
     9.7538
    10.7841
    11.0683
     7.4298
     8.4717
    10.0884
    10.0551
     8.3608
    10.0815
    10.2403
    12.7929
     9.8557
    10.8641
    11.9183
     9.7094
     9.4535
     8.7876
    10.5598
     8.7097
    11.9377
     9.4105
     6.1273
     8.9420
     8.9795
     8.5338
     6.1871
     7.9228
     9.3395
     9.6740
     9.8497
     9.1182
     8.8221
    12.1415
    12.9713
    10.8301
     9.7997
     9.4230
    11.2971
     7.9548
     8.5787
    12.4165
    11.7160
    12.9987
    11.8651
    11.4066
    10.8673
    12.4771
    12.9061
    11.6520
     9.5478
    12.9774
    11.5987
    11.0607
    12.2668
    12.8476
    12.7119
    13.4145
    11.5103
    10.8963
    10.5530
    10.2147
    12.0984
    10.3084
    13.3334
    12.9228
    10.1217
    10.7522
    10.8302
     9.6060
    11.9660
    11.3131
     9.0432
     9.3295
     8.6748
     9.6483
     9.9150
    10.0538
    11.1878
     9.0749
     9.1949
    10.1987
     9.8286
     9.5607
    10.2235
    12.3386
    11.0853
    10.6559
     9.6757
    11.1197
     9.7210
     9.9394
    12.1028
    10.5325
    11.6352
     9.5214
     8.1394
     8.2989
     9.7548
     9.3374
     9.8468
    10.6568
    10.5053
     8.6869
    10.4689
    10.4230
    10.9561
    11.2169
     9.1895
     8.5846
    10.7973
    10.1203
    11.7584
    10.1987
    11.9251
    11.1016
     6.6422
     8.6694
     8.4825
     9.8231
     9.6598
     9.3727
     9.9896
    10.5708
    10.4560
     8.8383
     8.6557
    10.2870
    10.7434
     5.7876
     9.9986
     8.8246
     9.0748
    10.7462
    10.6429
     9.6432
    10.2592
     9.4922
     9.6037
     9.4783
     8.6744
    10.2619
     9.1882
    10.0308
    10.6358
     8.5694
     9.9227
    10.0470
     9.2193
    11.2331
    10.2558
     8.7556
     8.9885
     8.1799
     7.2650
     8.1563
     8.5185
     8.1508
     8.4273
    10.1527
     9.5085
     9.3231
     9.3691
    10.0533
     8.3998
     8.5955
     9.1192
    10.2860
    10.0022
     8.6362
     9.2470
     9.4762
     7.6596
     9.0471
     8.1040
     7.1359
     6.7291
    10.5631
    10.5815
     8.1669
     9.3689
     9.1276
     9.7232
    11.0858
     8.8433
    11.1384
     7.1986
     7.7141
     7.6512
     9.8804
     9.9866
     9.6974
     9.0674
     5.5526
    10.0223
     9.5541
     8.3072
     9.6073
     9.1227
     8.0034
     8.9078
     8.7587
     9.5604
    10.1503
     9.1632
     9.1999
     8.7554
     7.4171
     8.8193
     9.4084
     7.3628
     9.4956
     9.7614
     9.7089
     9.8132
     6.5397
    10.1785
     9.5726
     9.9584
     8.5416
     8.2318
     8.2439
     6.5909
     6.3156
     9.8701
     7.9858
     7.7192
     6.7393
     9.1076
     9.3898
    10.3286
     9.6508
     7.2016
     7.9112
    10.3866
     8.3966
     9.8746
     8.9143
    10.8493
     9.3524
    10.3301
     7.6316
     9.3780
    10.3470
     9.8420
     9.1461
     8.9863
     8.6844
     6.2144
     8.1635
     8.8601
     8.3071
    11.1001
     6.6127
     9.7866
    10.8769
     9.1673
     8.1636
     9.7629
     6.3830
     8.3579
     6.1430
     6.7898
     9.3692
     5.9671
    11.2293
     9.4144
     8.5018
     9.2041
     9.4736
     9.0200
     9.8300
     9.6168
     9.4491
     8.6778
     9.5274
     9.2925
    10.0462
     8.2168
     9.4378
     7.7817
    10.4208
     9.1738
     9.5517
     8.4757
     7.3942
     9.6734
     8.6077
     7.1090
     9.0403
    10.5010
     9.4925
     9.8842
     6.1352
     7.9902
     9.3100
     8.1478
     8.9387
     7.8902
     8.3746
     9.8730
    10.3870
     8.5195
     9.8654
     9.4351
     8.9182
     8.2199
     6.9457
     9.6079
     8.8783
     9.9641
     9.0965
    11.7496
     8.2129
     9.7194
    10.7785
     9.5529
     7.3229
    10.0086
     8.6493
    10.0493
    10.3682
    11.1799
     9.8939
     9.3827
     8.8717
     8.5842
    11.3012
     7.9233
     7.4828
     9.6338
     9.5142
     8.8560
    10.1087
     7.3886
     9.5557
     8.0132
     7.9523
     8.9020
     8.3270
    10.3813
    11.0817
     8.6098
    11.1693
     9.1833
    10.6317
     8.0026
     9.0791
     5.4486
     8.0892
     9.1617
     9.9731
     8.5810
    11.6459
     9.9136
     9.3383
     8.6624
    10.6204
     7.7331
     9.2032
     5.1861
    10.4502
    10.6794
    11.6974
     8.7721
     9.6690
     9.1257
     9.9014
     9.5443
     8.4421
     9.0353
     9.6676
    10.2924
     8.0180
    10.2591
    10.6767
    10.5574
    11.7245
     9.2820
     9.4616
     8.0852
     7.5046
     9.1675
     8.6151
    10.5474
     8.9846
    10.5336
     8.7089
     9.4935
     9.9032
     7.2514
     7.5357
     9.4477
     6.0557
     6.5670
     5.0354
     7.9132
     7.5499
     8.4957
     6.0989
     5.3633
     6.1720
     9.2386
    10.9789
     8.2144
     8.9430
     9.0504
    10.1247
     9.0739
     9.3966
    10.0090
     8.7953
    10.4589
    11.5983
     8.8501
     9.4365
     8.3506
     9.4596
    12.0072
    11.3048
     8.3916
     7.4357
     9.2023
     6.7236
    10.1922
     8.3391
     8.4544
    10.6666
     8.9115
     9.3278
     6.2363
     9.5732
     9.4748
     9.3411
     9.0244
    10.9638
     8.1477
     8.7608
     8.1465
     8.0647
    10.3472
     9.4475
     8.9649
     8.6695
     7.5669
    10.2331
     9.1913
     7.7016
     6.3130
     5.8442
     8.8392
    10.4393
    10.3145
    11.1375
    10.0076
    10.9842
     7.7154
     9.6314
    10.6053
    10.1221
    10.9522
    11.1918
     9.8725
    10.8459
     9.7991
     9.2326
     9.7069
     9.9311
    10.7636
    11.1684
    11.2907
    11.3794
    10.7661
     9.9836
    11.0306
     9.7011
     8.3551
    10.3047
    10.8929
    11.3518
    10.7658
     9.1231
    10.7929
     8.7392
     9.2871
     9.6044
    11.1486
    11.9745
    11.4814
    12.9931
    11.3315
    11.0607
    11.4689
     9.8978
    10.4478
     9.3004
     9.0744
     8.4516
     9.4012
    11.1846
     8.9354
    10.9829
     8.8996
    10.8962
    10.9876
    12.3361
    10.3517
    10.8625
    11.6857
    10.9850
    10.6028
    11.2303
    10.5733
    11.0333
    10.1764
    10.3708
     9.4306
     9.3285
    10.0722
    10.4689
    10.2488
     9.0848
     8.5042
    11.2510
     6.8876
     9.8900
    10.6006
    10.8114
    11.5444
     9.0271
     9.0123
    10.2700
    12.1701
    11.0560
    10.1225
    11.5904
     8.5506
    11.0364
    11.5630
    10.9297
    11.3381
    11.3918
    12.6686
     9.9000
    10.6941
    11.0525
     8.4257
    10.1246
    10.2213
     9.5088
     8.7773
    10.0340
     9.2508
     9.2446
     7.9235
     9.3224
    11.1886
     7.8640
     7.5519
    10.0161
     9.1417
    10.8471
    11.7829
    10.0836
     7.8555
    11.6477
     7.1275
     7.7983
    11.0604
    10.3937
    12.1566
    10.7786
     9.8262
    10.5675
    10.6707
    11.8418
     8.8312
    11.4195
    11.5279
    12.0539
    12.2675
    11.1282
     9.5593
    10.4945
    11.0697
     8.7990
    10.4556
    12.2558
     7.4669
    12.0370
    10.1465
    11.8103
     8.7024
    10.8487
     8.6091
     8.2964
     9.9002
    11.0386
     9.1160
     9.0045
    10.2379
     9.0536
    10.4588
    11.9796
    10.2204
    10.4510
     9.1191
     9.9723
     8.4985
    11.6574
    11.3012
    10.2444
     9.6632
    11.0475
    11.7535
    10.3702
     9.4280
     9.8161
    10.7806
     9.0023
     9.8359
     9.9894
     9.4312
    11.1347
     9.3150
    11.3845
    10.6216
     9.6062
    10.2110
    11.2522
    10.8890
     8.6351
     8.0071
     8.2976
     8.6025
    10.6094
     9.9307
    10.5117
    10.1211
     7.4361
    12.0971
    10.7111
     8.6200
     8.7756
    10.0683
    11.7507
     8.7173
     9.4041
    14.2865
    11.8010
    12.9272
    13.8712
     9.9627
    12.6907
    10.4787
    13.7842
    10.8617
    13.1331
    12.9044
    12.0287
    13.4398
    11.7721
    10.3441
    11.0981
    14.6942
    10.1879
     8.9693
    12.1584
     8.9630
    10.1387
    12.0508
    10.3305
    15.2854
     9.2239
     8.6013
    15.2682
    13.9048
    13.6460
    14.8363
    13.1437
    12.9553
    14.7880
    11.3649
    14.5278
    15.3813
    14.2374
    14.2485
    17.4281
    14.9845
    18.1783
    17.6813
    16.0718
    13.1981
    12.1772
    14.6509
    13.8534
    12.6154
     7.6156
     7.1697
    10.5162
     9.1209
    10.8204
     5.6152
    10.1060
     9.7563
    13.3634
     8.6944
     9.7395
    14.2148
    11.2334
    15.1075
    13.6588
     8.5384
    12.2337
     8.4513
    10.4777
     8.9226
    14.3257
    13.0824
    12.6075
    12.8753
     8.6799
     7.7981
    10.2057
    12.3153
    12.2586
    13.1356
    12.4421
     8.8096
     9.4581
    14.2843
     9.1304
    11.0116
     8.4180
    10.6141
     6.2101
    11.6012
     8.4016
     9.9379
     7.9227
     9.1395
     8.9917
     6.1351
    11.9160
     8.7301
    11.3979
     9.4512
     9.3431
    11.3317
     9.5102
     9.0270
    10.9395
     8.1887
     9.9544
     9.9772
     7.6509
     7.0877
     7.7473
     9.0686
    10.9944
     8.3556
     8.0056
     9.1292
     7.7672
    10.1103
     5.8274
     8.1435
     8.8459
    11.6480
     8.8794
     9.1801
     9.9995
     8.4116
     9.3018
     9.7989
     8.1362
    10.0005
     8.9033
     7.9377
    10.9589
     9.6274
     9.0809
     8.0335
    10.1635
     8.4621
     8.2510
     8.9096
    10.6540
     9.8314
    10.1922
    10.1058
     8.9244
    10.6759
    10.1327
     8.4927
     7.8050
     9.9783
     9.8926
    12.2502
     8.4039
    13.1481
     9.4589
     6.4968
    11.5636
     8.8327
    10.1974
    10.2721
     9.0613
     8.0231
     9.2172
    10.9412
    11.0062
     8.1414
    10.2869
    11.4975
     9.9273
     8.0564
     6.9085
    13.4569
     7.1676
     7.8294
    10.1506
     7.6670
     9.8465
     7.2689
    11.6628
    12.6477
    14.2557
    14.0462
    12.5115
     9.9241
    14.1242
    14.5654
    14.3236
    12.3248
    10.0806
    10.0333
     8.6840
    10.8345
     7.0591
     9.6987
     7.6162
     8.3243
     7.3569
     9.6807
    10.3550
    13.0453
    11.0982
    13.3790
    10.3278
    14.1713
    11.3997
    12.0874
    11.7783
    14.3867
    14.6150
    14.3699
    14.2799
    11.4459
    11.5787
    14.5132
     9.4151
    10.6678
    11.7143
    10.3728
    10.4138
     9.4020
     7.6402
     6.8510
     8.6945
     7.5012
     7.4674
     9.9822
     8.0626
    11.8526
    12.2049
    13.2862
    13.3133
    13.2501
    13.4157
     9.3404
    10.1190
    10.2148
    11.1111
     8.9822
    11.1466
     9.0549
     8.3502
     7.6946
     9.3144
    13.5315
     9.5697
     8.0170
     6.0918
     7.4141
     9.0160
     8.3665
     6.6908
     9.7074
    10.5588
     9.2993
    10.8267
    10.2159
     9.3144
     6.4057
     8.8530
    10.2708
    10.1397
    12.1109
     9.6840
     9.5872
    11.6031
     7.5354
    11.3386
     8.3360
     7.3237
     8.9286
     9.4674
    11.7774
     7.8420
    10.7522
     8.4813
    12.9979
     8.9516
     8.4328
     8.3886
     9.1592
     8.6360
     9.6290
     9.0028
     6.8252
     8.0088
     8.8415
     8.1013
    13.2066
     7.3684
     8.5431
     8.6859
     9.4410
    12.9154
     9.0259
    14.2585
    12.1546
    11.1708
     8.2146
     8.3055
    13.9073
    15.6424
    17.6740
    13.7877
    13.8628
    12.7046
    12.2892
    18.3180
    19.8015
    11.5711
    11.9969
    12.4886
    13.8613
    16.2537
    14.7503
    13.5715
    16.0928
    15.2706
    13.7489
    17.4398
    18.0800
    17.3363
    18.9561
    13.9670
    18.6205
    13.3039
    10.3165
    13.2012
    14.6021
    15.2477
    15.3108
    14.2730
    15.4932
    16.3874
    14.6716
    16.3900
    15.8504
    13.2045
    14.1633
    14.8988
    17.1031
    13.7771
    13.1659
     8.5760
    15.7496
    15.1560
    12.3849
    13.4652
    14.0556
    15.9098
    16.5263
    19.2978
    15.6325
    14.4121
    15.9392
    14.4211
    15.0016
    16.0136
    15.4970
    17.5606
    17.0138
    14.7802
    12.8125
    12.5088
    16.2941
    18.8319
    15.7097
    16.3520
    16.6855
    18.8262
    15.2501
    15.1718
    17.2338
    13.3763
    11.2703
    10.0747
    18.0916
    12.8216
    14.7880
    16.2675
    14.1969
    12.4174
    10.0178
    13.0179
    14.0655
    11.2957
    11.4468
    11.1716
    13.9647
    11.0413
     7.9945
    11.8605
    11.0843
     8.9697
    12.3643
    14.0706
    12.4456
    15.4355
    15.0688
    11.8215
    10.6533
    13.2339
    17.4527
    13.0511
     9.7900
    11.0303
     9.5565
    12.9476
     9.0720
     9.0708
     8.8573
     7.5734
     7.8130
    10.0810
    11.5568
    10.6709
     7.7297
     7.2297
     7.5238
     8.6907
     9.0921
     7.6862
     9.5509
     7.9636
     9.2327
     8.9641
    16.0441
    13.0998
     9.5974
    10.2505
     5.4529
    12.0902
    11.6665
    11.5872
    14.6986
    10.5189
    17.3008
    16.6340
    14.4722
    12.1105
    11.3146
    12.5813
    12.2111
    10.2831
     8.3583
     9.8603
    10.5883
     9.6483
     9.4457
     7.3560
     7.3918
     8.1337
     8.7037
    10.6346
     9.8411
     7.9853
     9.1542
    10.1181
     7.2260
     8.7262
    10.0592
     9.0654
     8.2204
    10.3568
    10.8934
    10.9059
    11.3406
    10.8959
    12.6912
     8.3724
     6.1738
     9.6218
    12.0637
     9.4568
    12.0585
     8.3606
     9.3848
     8.7341
     8.3637
    10.1617
     8.1159
    10.3394
    11.1748
     9.7321
    11.4289
    14.1546
    10.7501
     8.2494
    10.6598
    10.1847
     9.2034
     7.6803
    10.6716
    10.9322
     8.1124
    13.0152
    11.3159
     9.1486
     7.2515
    12.2572
     7.3658
     7.5419
     6.9977
     9.4317
     7.8424
     8.9024
     7.7732
    10.6790
    10.2070
     9.6435
     9.7561
    10.0352
     9.6526
     9.8093
    11.3991
    12.3844
     8.9798
     9.7882
     8.1987
     8.5756
    12.9245
    10.1344
     9.5907
     9.6340
    11.8398
    10.2348
    10.3647
     8.4836
     8.2189
     7.9504
     9.5639
    13.9156
    10.5896
    13.3065
    10.1941
    11.1527
     7.8009
    10.1867
    10.3556
    16.3361
    13.2543
     9.8292
    10.6297
     7.7782
     5.1114
    11.3670
    13.3982
    12.1425
    13.2340
    14.9266
    16.7859
    14.0059
    16.3414
    15.9753
     9.6957
    11.9326
    12.5626
    13.1439
    14.8632
    10.9980
    13.5231
    14.2651
     9.6156
     9.3329
     6.5965
     9.7878
    11.0918
     8.3202
     9.1994
     9.0656
    10.2115
     6.2573
     7.5962
     9.1820
    10.6690
     7.2834
     8.5047
     8.8988
     7.7529
     9.1935
     7.4860
    10.6024
    10.4357
     9.3357
    10.5577
     9.2618
     9.3138
     8.6209
     6.6354
     6.4962
     9.2062
     7.6502
     6.0286
    10.5543
     9.8339
     8.7864
    12.3932
     9.5605
     9.6516
    10.2379
    13.0000
     9.1226
     8.3008
     7.8130
    13.9621
    13.1097
    11.9982
     9.8488
     9.0384
     9.4975
     8.9820
     6.4613
     8.8623
     8.7753
    10.5777
     9.3744
    11.2870
    10.0019
    10.5975
     8.5598
    10.6973
     9.2731
     7.7848
     8.9246
     8.4340
    11.6634
    11.5516
    14.6168
    16.9788
    10.4092
    12.8237
    12.1833
    13.7076
     7.6456
    10.7974
     8.0818
    11.5975
     8.1049
     9.0848
     8.5183
     8.6331
     8.7525
     7.8790
     7.1527
     9.1618
     7.9638
     9.9557
     9.9828
     8.3969
     7.1453
     8.5915
    10.1888
    11.2309
     9.3489
     7.7630
     6.3074
     7.5102
     9.6054
     9.0708
     9.4140
    10.7267
     6.4838
    11.1181
     8.9230
    10.7366
     7.3437
    10.3507
     8.9527
     8.6137
     6.4426
    10.5208
     9.4031
     9.4771
     7.7138
     9.1590
    11.2528
    10.0248
     7.2224
     8.7582
     9.0044
     7.7153
    10.9808
     7.4254
    11.3948
     8.6547
    10.0193
    10.2499
     9.6689
    13.4018
    11.4666
    10.2128
    12.9037
    10.5312
     8.9180
     8.1094
     8.6995
     8.5617
    11.1739
     8.3785
    10.4286
     8.0564
     7.9680
     9.4794
     9.4772
     9.3064
     8.1862
    10.4294
     7.6362
     9.2591
     5.9422
    10.2635
     9.8492
    11.4390
    14.2395
     9.7088
    14.8374
    14.0241
    15.6325
    12.0775
    15.5819
     8.1885
    12.5088
     9.1480
    10.4304
     9.8344
     9.9379
     9.9812
     9.1391
    12.0141
    10.4634
     8.7994
    11.6778
    12.9850
     6.5323
    12.9465
    11.6303
    11.0650
    11.2618
     8.3233
     9.3917
     9.9538
     8.1901
     9.9539
     9.3123
     6.2733
    10.7523
    10.4201
     7.9097
     9.8514
    10.3115
    11.6889
     8.3247
    10.3754
    10.7499
     7.8927
     8.6926
    10.0893
    11.0980
     8.9560
     8.2761
     7.2296
     9.0179
     7.4035
     7.3347
    10.9725
     7.6898
     9.7421
     9.0382
     5.8328
    10.3267
     7.7304
     9.8093
     7.7292
     8.6977
    10.3957
     8.3848
     8.5029
    10.5009
    12.0336
     9.2534
     8.2561
    10.6211
     7.4973
     8.2095
     7.8944
    10.0236
     7.2744
     8.5280
     8.2990
    10.8607
     7.6546
    11.1845
     9.2212
    10.4678
    11.8301
     8.2649
     9.6773
    13.9317
     9.8318
     8.9789
     7.4355
     9.3514
     9.3097
     8.3077
     8.2992
    10.4523
     7.9270
    10.6566
    10.7314
     9.8190
     9.8148
     9.2334
     7.6322
    10.8152
    11.5210
     7.4422
     6.5746
     7.8778
     7.5662
     7.4661
     9.4672
     7.3379
     9.5413
     6.4379
     8.3255
     8.9661
     7.8403
    13.9159
    12.6561
    14.6795
     9.5190
     9.6578
     6.9217
    12.0849
    13.1165
     9.4604
    13.4747
     9.4617
     7.4087
     9.4725
     6.0629
     9.9250
     7.2861
    12.7379
    11.2637
     7.3589
     8.1779
     8.2517
     7.4529
     6.0908
     9.5367
     7.8346
    10.6052
     9.1944
     7.1691
     9.3956
     8.8748
     8.6988
    10.6500
     8.1624
    14.0557
    10.4521
    11.7591
     8.1147
    13.5787
    15.9519
    14.4663
    11.5298
     7.4334
    11.5651
     7.0161
     8.9611
     8.2908
     9.3509
    10.9499
     9.6301
    14.4887
     9.4466
    11.2813
    10.4228
     7.0962
     9.1699
     7.5251
     9.0688
     9.6094
    10.6955
     9.7184
     9.7203
     7.5006
     9.2260
     6.3968
    10.8750
     7.0315
    12.6487
     8.5743
     7.8354
     6.9817
     9.6958
    10.1484
     9.7583
    10.3705
    12.5572
    11.1748
     9.4581
     7.3608
    13.3101
    13.2787
     9.2721
     7.4350
    11.5118
    10.1991
    10.4957
    10.0713
    11.1046
     8.7306
     7.1659
     8.6930
     9.1053
    13.8653
    12.8990
    11.9494
    12.8900
    14.3243
    13.2720
    14.0500
    11.3381
    10.2068
     9.9795
    11.5617
     8.8991
    14.1149
    17.2310
    12.1787
     9.7727
    11.4551
    12.6597
    11.2158
    12.1528
    12.8853
    13.5555
    14.9900
    13.6106
    10.4733
    13.9049
    16.9511
    15.4070
    14.6543
    13.0033
    15.1869
    15.7778
    17.7980
    15.6321
    15.7051
    14.3353
    14.4134
    16.3039
    15.4947
    20.6457
    17.1573
    16.2079
    16.0646
     9.1060
    10.3907
    16.5572
    17.8678
    15.0733
    17.1431
    12.6413
    19.0652
    15.7547
    18.4190
    13.9583
    18.0581
    14.4260
    17.0507
    16.8036
    13.4107
    14.5763
    19.0995
    13.8973
    16.8969
    17.9770
    17.0808
    16.8102
    16.1219
    16.4195
    15.7698
    13.5005
    10.7220
    16.7034
    16.7851
     9.6425
    11.6995
    15.9489
     9.6822
    11.2646
    11.2814
     7.4405
    10.4663
     9.0706
    12.7218
     9.5670
     7.2698
    10.3091
     7.9938
     7.4364
     6.4664
     5.8691
    10.9433
     7.0578
     7.1078
     8.0178
     7.0059
     8.5058
     8.3412
     8.7451
    10.0071
     6.3022
     7.9727
    10.6196
     7.9948
     8.5596
     7.5585
     8.3314
     8.8664
     5.9109
     6.3275
     5.0965
     5.3586
     9.3648
     6.8098
     7.4403
     7.2766
     6.4824
     6.0576
     6.5697
     6.5424
     8.9823
     6.3505
     9.4600
     6.0430
     5.2055
     6.8757
     9.1125
     6.3367
     5.7703
     7.4054
     6.9877
     7.1362
     5.6124
     6.2842
     5.2892
     7.0892
     9.3594
     7.3803
     9.6241
     7.1547
     6.5089
     7.4299
     6.0959
     6.8686
     7.9609
     7.7742
     8.8886
     7.0723
     7.9134
     8.3767
     5.6304
     9.2267
     8.1773
     6.7456
    10.1231
     7.2474
     8.1409
     6.3326
     7.2179
     6.6326
     8.3252
     8.5032
     7.4515
     6.5807
     6.2995
     7.3234
     8.6582
     7.8279
     9.8968
     9.6838
     9.1845
     7.9866
     8.0635
     7.0329
     7.9284
     6.7064
     7.8373
    10.0272
     7.8387
     9.2011
     8.4619
     8.6183
     8.4642
     7.5227
     9.0685
     8.3305
    10.5858
     8.9819
     9.9843
     8.7005
     8.4890
     8.4533
     8.3180
    10.0298
     8.4557
     7.1557
    10.7344
     9.7581
     7.3075
     7.2779
     9.5624
     8.9535
     9.7402
     9.3763
     9.7230
     9.2933
    10.2328
     9.5915
     9.1055
     9.1711
     8.5705
     9.2512
     8.2386
     8.2312
     9.0339
     9.1658
     8.8983
     8.7482
     9.5316
     8.4015
     8.1199
     9.7098
     7.5412
     9.3208
     9.3743
     7.5585
     8.5497
     8.3303
     8.2524
     9.9576
     8.4463
    10.1616
     9.3920
     9.5567
     9.7541
     8.4262
    10.4817
     8.7888
     8.0668
     7.6842
     6.6912
     8.7235
     6.4207
     5.2194
     9.9795
     8.5711
     7.3029
     6.9548
     6.6365
     7.4331
     7.0074
     7.8212
    10.8575
     8.5371
     8.0408
     8.6845
     7.9483
     8.8651
     6.9641
     6.3666
     7.6629
     7.3253
     9.2493
    10.6680
     9.2017
     9.3437
     7.6490
     6.9618
     7.4419
     7.3327
    10.0315
     7.1752
     8.7092
     6.8799
     7.9563
     6.7243
     8.6660
     6.9623
     7.5381
     9.4140
     7.3202
     7.8518
     6.4645
     6.1224
     7.9522
     9.0449
     6.7418
    12.6230
     5.7653
     6.1535
     7.7893
     6.7251
     6.8579
     8.0467
    10.4403
     7.2064
     7.3097
     8.1611
     9.7339
     7.5690
     8.1439
     8.9716
     9.1873
     8.2238
     8.7536
     6.5762
    10.3939
    11.3001
    10.2980
     8.4117
     7.6774
     8.0520
     8.2403
     7.7428
     8.2262
    10.1413
     8.9974
     9.6625
     8.4437
    10.3555
     7.0445
    10.6244
    13.7138
     8.1747
     8.3743
     7.7584
     7.9051
     9.3479
     8.3448
     8.7104
     9.0745
     8.3292
    12.4068
     7.8246
    11.0875
    10.3249
    11.0383
     9.6378
     9.3490
    10.2403
    10.6973
    11.0927
     7.8934
     7.8207
     5.7177
     6.4773
     9.2958
     8.8997
     7.1508
    10.4084
     9.3224
     8.8441
     9.5091
     8.0849
    10.1883
    10.7470
     8.9711
     7.7876
     8.9160
     8.8655
    10.1307
     8.1909
     9.1265
     8.4685
     6.8372
     6.6239
     8.0813
     6.3548
     7.0880
     8.8943
     9.8962
     7.1223
     6.4240
     8.1897
     6.4310
    10.2198
     9.5631
     9.6834
     9.6514
     9.4977
     9.7652
     7.7686
     6.9902
     9.4111
     9.2729
     7.5112
     6.9679
     6.4891
     8.1513
     7.6799
     6.1235
     6.3698
     5.7012
     7.4109
     6.0472
     6.6672
     8.9055
     5.6408
     5.0328
     7.4420
     7.0520
     7.0362
     6.6133
     6.8882
     7.5455
     8.0717
     5.1041
     6.1480
     7.0230
     7.7630
     7.8494
     6.6891
     8.9416
     7.1239
     6.5425
     8.6211
     6.8347
     4.7795
     6.1668
     6.4196
     8.0445
     7.9676
     6.4714
    10.0173
     8.8014
     7.2906
     5.3944
     5.4926
     5.1394
     6.7363
     8.7894
     6.5329
     6.9854
     8.2260
     5.6191
     7.5337
     8.1279
     6.1897
     7.6522
     5.1274
     6.4934
     6.4289
     9.5793
     8.4295
     5.5788
     9.8345
     8.0105
     8.2145
     7.7546
     9.5048
     8.2238
     8.7092
     8.4060
     5.2935
     5.7943
     7.5059
     8.3574
     5.4171
     7.2748
     6.9529
     7.6119
     6.6956
     7.1147
     6.8461
     6.7443
     6.9049
     8.4199
     9.0680
     7.2692
     8.4872
     7.6773
     6.8032
     7.8791
     7.5055
     5.7631
     7.2453
     4.8525
     7.3260
     9.7096
     9.4730
     9.4888
     8.4886
     8.3097
    12.0767
    10.1987
    11.4087
     9.0017
     9.0786
     9.3691
     8.5972
     9.3499
     6.9013
     9.3930
     7.6681
     7.7175
     9.4421
     8.4223
     9.1372
     9.1452
    11.5948
     6.2352
    10.6238
    10.2905
     9.5520
     8.5143
     7.6967
     9.8922
    10.5216
     9.2864
     9.8675
     7.4499
     9.4250
     7.8916
     6.9802
     8.7929
    10.0732
     9.5703
     9.3542
    11.3542
     7.6544
     8.4522
     8.3560
     7.5525
     8.5516
     6.9613
     6.2501
     8.1080
     7.8142
     7.3468
     7.5456
     7.4312
     7.2717
     7.2159
     7.4545
     8.4563
     7.5160
     6.0718
     6.5295
     6.4648
     7.1378
     8.3696
     8.1397
     9.0038
     8.3139
     8.2200
     8.0141
     8.1608
    10.3312
     9.3390
    10.5834
    11.5084
     8.1354
     9.1156
     8.5120
     8.3575
     9.6059
     8.1770
     7.8177
     9.2382
     8.8886
     6.9531
     7.8569
     8.3511
     7.3888
     7.6153
    10.2519
    10.1611
     6.3453
     7.5514
     5.9159
     6.6237
     6.0928
     6.8850
    10.1000
     7.6413
     7.8282
     9.3463
     5.7532
     6.0451
     7.5846
     4.8952
     7.2409
     8.8393
     9.4506
     7.7714
     6.9507
     6.5563
    10.0690
     8.4601
     9.2868
     9.9509
     8.6107
     6.6924
     6.5019
     5.2508
     9.7662
     7.4328
    11.0077
     8.9223
     8.5138
     6.9317
     7.4237
     9.8105
     8.4271
     5.4333
     6.8797
     6.7313
     8.5273
     6.6655
     6.9491
     7.6119
     6.1481
     7.0738
     5.7434
     9.3712
     8.1787
     6.0327
     6.2387
     6.6092
     9.1637
     7.8259
     5.3265
     5.1220
     7.4962
     7.4217
     6.8481
     7.0372
     5.3985
     6.7722
     6.0970
     7.8159
     6.7692
     7.1345
     6.7861
     5.5877
     5.8678
     7.3281
     7.5150
     8.3787
     5.6280
     5.9457
     7.6667
     6.4288
     6.8568
     5.9378
     8.5255
     6.4202
     6.0202
     5.0234
     7.9110
     5.7431
     6.7151
     7.3854
     6.9102
     5.1381
    10.5028
     9.5829
     6.8351
     7.5677
     7.2400
     7.9867
     8.3082
     5.8012
     7.9131
     5.8042
     7.3127
     7.9064
     7.8283
     8.9319
     8.1742
     7.1657
     5.3554
     7.7629
     6.7168
    10.7537
     9.3025
     7.2305
     5.1326
     6.9314
     5.3849
     8.2170
     7.2915
     7.7075
     5.9442
     5.6596
     6.2408
     6.9046
     6.3194
     7.7375
     9.4945
    13.4222
     6.2071
     6.7188
     9.1438
     8.1625
     7.9057
     8.1120
     7.2576
     8.2048
     8.1958
     6.4005
     6.6054
     8.9643
     7.4885
     5.8870
     4.9170
     7.4214
     5.6990
     6.6853
     5.9272
     6.5633
     7.8429
     8.4087
     7.2909
     6.3955
     5.3631
     6.2033
     7.5811
     5.2608
     6.6034
     6.1295
     6.5982
     7.8587
     6.9668
     8.1918
     8.9542
     7.6306
     5.6508
     9.4211
     7.0684
     8.3516
     9.4252
     7.9350
     8.2307
     7.9574
     8.2492
     6.0220
     5.7687
     6.0703
     7.4942
     6.8497
     6.5752
     7.3796
     6.2690
     5.4241
     6.8330
     9.2738
     8.3475
     5.7249
     7.0399
     6.1219
     6.4002
     5.1992
     5.4319
     7.2898
    10.1174
     6.1314
     8.0085
     6.9730
    10.1421
     6.7250
    10.2384
    11.0556
     8.9332
     9.9241
     7.2037
     6.3883
     6.4308
     4.9961
     9.6143
    10.5381
     6.7759
     8.4993
     6.4463
     7.6617
     9.0333
     8.4556
     6.8879
    10.7904
    11.5253
    10.4115
     8.5906
     8.2160
     9.1577
     7.5298
     9.1412
    10.7899
    10.4336
     9.8506
     8.1994
     6.4699
     6.9704
     7.1779
     8.8642
     8.1423
     9.2070
     7.9650
     8.7898
     9.5338
    10.2545
    11.4773
     9.3141
     8.6109
    10.4529
     8.5298
    10.0208
     8.0668
    10.3235
     6.3662
    10.7237
    10.4069
     7.5642
     8.0673
    10.2705
     9.7817
    10.8939
     9.8494
     7.6340
     8.0474
     9.5224
     9.9496
    10.4459
     7.4276
    10.2822
     9.3599
     8.0181
    10.4238
     7.3708
    11.3714
     7.5956
    11.8513
     6.1212
     9.7154
     8.6783
    10.7274
     7.6818
     6.1802
     7.9563
    10.5937
     5.9859
     8.1492
     9.0264
     9.0048
     6.9763
    10.2818
     9.0271
    11.1895
     9.5810
     9.1149
     9.4246
     9.9877
     6.6321
     9.5228
     9.6554
     7.1953
     9.5913
     5.5695
     7.1225
     5.7143
     7.4810
     7.7418
     5.6721
     7.6213
     6.6698
     7.8998
     7.0371
     8.4533
     5.9759
     6.1542
     6.6448
     8.3430
     6.4864
     7.2236
     5.8015
     5.9654
     5.2227
     8.0760
     7.9731
     5.9368
     7.4846
     6.1591
     7.9565
     9.1626
     7.4604
     5.4187
     8.3310
     8.2953
     7.4231
     7.0009
     7.8682
     6.9799
     7.4469
     6.2797
     7.9444
     6.4869
     5.5063
     6.0934
     8.1059
     7.2676
     7.8603
     6.5542
     7.1218
     6.8216
     6.8989
     6.8263
     7.3370
     6.9137
     7.6412
     8.1704
     4.7096
     8.6208
     6.9376
     6.8651
     7.2470
     8.4299
     7.5861
     7.1679
     5.6728
    10.0290
     7.9978
     8.6214
     6.5597
     7.6149
     5.9265
     6.7756
     5.8292
     7.0168
     9.2099
     9.2281
     5.6585
     9.1720
     8.2856
     9.2210
     9.0158
    10.9479
     8.2851
    10.9480
     7.7013
     6.9070
     7.9265
     7.8289
     7.3682
     8.2968
     6.4695
     8.4024
     8.0733
     7.4624
     6.3918
     9.6786
     8.7202
     9.5822
     6.5869
     8.7817
     8.5756
     5.8728
     8.9200
     5.8876
     8.9605
     9.2061
    10.4215
     8.9024
     7.9714
     6.2918
     7.5160
     7.1497
     7.4314
     8.1999
     5.1692
     8.7066
     9.0077
     5.7690
     8.7650
     6.3651
     8.9960
     5.3030
     6.2667
     7.4362
     7.3310
     8.9599
     6.1186
    10.1994
    12.7572
    11.7632
     9.6942
     9.0390
     7.9724
     8.8397
     8.1761
    10.2966
     8.0820
     8.7612
     7.6335
     9.1025
     8.1615
     6.0602
     6.3000
     7.2054
     8.0120
     7.5216
     8.7199
     8.8248
    10.0257
     7.9940
     8.3844
    11.3785
     9.6330
     8.2150
     9.4002
     9.2282
     7.1027
     9.2845
     9.7972
     6.9937
     8.1697
     6.3793
     8.1714
     6.1285
    10.1841
     6.5880
     7.5648
     9.4112
     7.0909
    11.5844
    10.7342
     8.8043
     9.8162
     5.8336
     9.8355
     8.9893
     4.9939
     7.9921
     7.3959
     5.8397
     6.7656
     8.1625
     6.6433
     6.8254
     6.6732
     6.6240
     7.8305
     9.4924
     7.4182
     5.7563
     7.2101
     6.2945
     8.5103
     8.2875
     8.5556
     7.1042
     9.6128
     6.1447
     6.3872
     5.9316
     5.3084
     8.0292
     5.2356
     7.2575
     6.8778
     5.7596
     5.6835
     6.5868
     7.3832
     8.4283
     5.7618
     6.0413
     7.1243
     7.5318
     5.7847
     6.9113
     6.7187
     7.1644
     7.8154
     7.7551
    10.1659
     7.8256
    10.0328
     6.7359
     7.3112
     6.4937
     5.5202
     9.0058
     6.4364
     8.1873
     8.3745
     7.4230
     6.3485
     7.2150
     7.2418
     6.1676
     6.8015
     6.9414
     7.6880
     5.8847
     6.9087
     8.3046
     9.1226
     6.1107
     6.6132
     6.0225
     7.6164
     7.5685
     6.7745
     5.8988
     6.7945
     7.6708
     5.9783
     5.2876
     7.2934
     5.6842
     6.6008
     6.9361
     5.4355
     7.0250
     5.8983
     7.2398
     7.0936
     4.9392
     5.3981
     5.5205
     5.9896
     8.5436
     5.4179
     7.8509
     6.4186
     5.2809
     7.5644
     7.9067
     6.3072
     7.4368
     5.9407
     6.7514
     6.8551
     6.1613
     7.5491
     6.9284
     7.4728
     5.9412
     6.8483
     5.6852
     6.2405
     7.1495
     5.2789
     6.1710
     6.3775
     6.7732
     7.1146
     7.4538
     6.1259
     5.1695
     6.5944
     5.3019
     6.1097
     5.8063
     7.8437
     6.7143
     6.5626
     6.6008
     5.9309
     5.3228
     6.4798
     5.6129
     7.3201
     6.5354
     6.9837
     5.6606
     5.9268
     6.5843
     6.8772
     6.9477
     7.2305
     8.0105
     6.5276
     6.8445
     5.9076
     6.2560
     7.1598
     7.1420
     7.2050
    10.4432
     6.9883
     7.4767
     6.1903
     6.7802
     6.4093
     5.9857
     7.1584
     6.9569
     9.9558
     7.4321
     7.1979
    10.6527
     6.2884
     7.1330
     6.3485
     6.5797
     7.7648
     6.8886
     8.0641
     7.8048
     7.9540
     6.0325
     6.6925
     7.8706
     5.4635
     7.4108
     6.3366
     8.0047
     6.4736
     5.1340
     5.4442
     5.8057
     7.7619
     7.4732
     5.9151
     5.1866
     5.9408
     5.7799
     5.6051
     6.0564
     6.2152
     5.9740
     6.3063
     6.5342
     5.2777
     4.9319
     5.6690
     5.6098
     6.7895
     7.3959
     6.2980
     7.9653
     9.6850
     7.1461
     6.4846
     8.8626
     6.2178
     7.1572
     8.8152
     6.3879
     7.0783
     5.6220
     6.0241
     6.1146
     7.6968
     6.6849
     7.6683
     7.0905
     6.5609
     7.8476
     7.3518
     5.2917
     6.3566
     7.2851
     6.5955
     6.1849
     6.8523
     6.2771
     5.8861
     5.8072
     6.5887
     6.8190
     5.5607
     6.6751
     5.5136
     5.8118
     6.1475
     5.9740
     6.7793
     7.7996
     7.8054
     5.5296
     6.1468
     6.6355
     6.2554
     5.6710
     5.8699
     5.4924
     7.0227
     7.1566
     7.3348
     6.0463
     7.6940
     5.6194
     5.8962
     6.4839
     7.1151
     7.2157
     6.4950
     7.2594
     5.4192
     6.6065
     8.7548
     7.6430
     6.1090
     6.7042
     7.4625
     7.2151
     5.4678
     6.3356
     5.3030
     5.8951
     7.0780
     7.2233
     8.1808
     7.1461
     6.7309
     6.4465
     7.0094
     6.5878
     6.6679
     5.2593
     5.5816
     7.5455
     5.7914
     7.0750
     9.0662
     6.8506
     6.3424
     7.9076
     8.4906
     6.8795
     7.2616
     6.2351
     5.5662
     5.9504
     5.8776
     5.8007
     6.0567
     6.0604
     5.6849
     7.1264
     7.7027
     7.7207
     6.8300
     5.6244
     8.5766
     6.3519
     7.6638
     6.4260
     7.1312
     6.2114
     8.5267
     8.5075
     6.5967
     5.1793
     6.9727
     5.1986
     5.8534
     5.5797
     5.5484
     5.8155
     7.2406
     5.1533
     7.0867
     8.7970
     6.0219
     6.7086
     7.0766
     5.6875
     6.8178
     4.6415
     7.8818
     6.9155
     6.9488
     7.7033
     5.8991
     6.6034
     6.0268
     5.8666
     6.5720
     5.7241
     6.5912
     6.6970
     7.4387
     5.7602
     5.4345
     7.1278
     5.7481
     5.9759
     6.2307
     6.9966
     4.8751
     5.3412
     7.9607
     6.6224
     7.3251
     5.1861
     7.1514
     6.8393
     6.6294
     6.3339
     7.1618
     5.7244
     8.0464
     6.3161
     8.2483
     8.2923
     5.5706
     5.6678
     5.9198
     8.1183
     6.5722
     7.0608
     6.4010
     5.7629
     6.0780
     6.8076
     5.4533
     8.8385
     6.9308
     7.7977
     6.4087
     6.2901
     6.6021
     5.9908
     7.6838
     5.7927
     8.5861
     9.7606
     4.6689
     6.9547
     5.5413
     7.9891
     5.3236
     6.6530
     5.8461
     6.6610
     7.0951
     6.8121
     7.4609
     6.7207
     8.0561
     6.4744
     5.3524
     4.3352
     7.8330
     5.8017
     5.1738
     6.3611
     6.2390
     4.7786
    10.0686
     8.1514
     7.2991
     7.4003
     7.6745
     6.4209
     5.3945
     6.5681
     6.5628
     6.9884
     5.6422
     7.3305
     6.4880
     6.4864
     6.6422
     5.8324
     6.1171
     9.1766
     6.2173
     6.9170
     7.2305
     6.5398
     8.6046
     8.4861
     6.0549
     7.9396
     6.6544
     8.2873
     9.7363
     7.8358
     7.4991
     6.9825
     5.8133
     6.2163
     6.1478
     6.2525
     6.7797
     6.3958
     6.4846
     7.0717
     5.5765
     5.5382
     5.9518
     6.5160
     8.4971
     7.0438
     6.8943
     7.0684
     9.5356
     6.1244
     7.9704
     5.6380
     6.5011
     6.7939
     7.4810
     6.1090
     5.9911
     7.8648
     6.2277
     7.5481
     6.9175
    10.3356
     5.8894
     7.5283
     8.8193
     5.8816
     6.3723
     7.2274
     6.5177
     6.0425
     8.9103
     6.5008
     5.3824
     8.1728
     8.8119
     7.0398
     7.2814
     5.4263
     6.0047
     7.4721
     6.0371
     8.2350
     6.5823
     5.8759
     6.4170
     5.7618
     6.4055
     6.6966
     5.9028
     5.2935
     5.7100
     9.2135
     6.3500
     7.3401
     7.2898
     6.0039
     5.7793
     7.1842
     5.6399
     5.1964
     6.1339
     6.5459
     5.6883
     5.6325
     6.7047
     5.4086
     6.0524
     7.2824
     5.3407
     5.2612
     8.1252
     6.2809
     5.0619
     7.7852
     5.9843
     6.1374
     5.5759
     8.0177
     8.7264
     6.1787
     7.2014
     7.4323
     5.8154
     6.3515
     7.8064
     6.4244
     7.7693
     6.7317
     6.9190
     7.4632
     6.9649
     5.3716
     5.0681
     7.3294
     7.3832
     6.1590
     6.9445
     6.3136
     6.2727
     5.4343
     6.6406
     7.8307
     7.6461
     5.9406
     5.4289
     7.4373
     6.1579
     6.6114
     6.4561
     6.1031
     6.0587
     5.0546
     6.0809
     7.4455
     7.7885
     6.9657
     6.8073
     5.5639
     6.9797
     6.1373
     6.0504
     7.3278
     6.9963
     6.9550
     6.1523
     8.3334
     5.9747
     7.4310
     7.6231
     7.5075
     5.1808
     5.8263
     6.3191
     7.3787
     6.4336
     5.7245
     7.4518
     5.8624
     7.5159
     6.2663
     8.3005
     5.8855
     6.9233
     5.9353
     6.5572
     7.4237
     5.9256
     7.4870
     5.4356
     5.4456
     6.1471
     5.9571
     6.9765
     6.0099
     7.5016
     7.0137
     7.0274
     5.3554
     5.9669
     5.4344
     7.2671
     6.4358
     7.4192
     6.5201
     7.3423
     4.7742
     7.2023
     8.0237
     5.5460
     5.5414
     7.5919
     8.7965
     5.5591
     5.8827
     9.2024
     8.9178
     7.4483
     5.2488
     6.8699
     5.6198
     5.6610
     7.2944
     8.3523
     6.5838
     7.3823
     6.9563
     6.7767
     6.2103
     6.7465
     6.7811
     7.1290
     6.7468
     7.3856
     7.4521
     5.2897
     6.0686
     7.2909
     6.0430
     5.9440
     8.3312
     5.6341
     7.3035
     6.3107
     6.7881
     6.0444
     7.1594
     7.5191
     5.2778
     6.3453
     5.8105
     7.1354
     6.3744
     6.1890
     7.0844
     6.7008
     5.1840
     6.6308
     7.9605
     6.7908
     6.1586
     6.7755
     6.9483
     8.3720
     5.3735
     5.4404
     8.9345
     6.4329
     8.4051
     5.9646
     7.3087
     8.0840
     7.0052
     7.1484
     7.3010
     6.7216
     6.5423
     5.3328
     5.2224
     5.2297
     5.7455
     7.1348
     6.0115
     5.5509
     6.0066
     6.4379
     5.4060
     6.0022
     9.5248
     5.9753
     6.2730
     6.1596
     5.1682
     7.2101
     6.3508
     7.1293
     6.4041
     7.9590
     7.4148
     5.5128
     6.3575
     6.5991
     8.1804
     6.5229
     6.8835
     6.1787
     7.4040
     6.2718
     7.8804
     7.2211
     5.3426
     6.0726
     6.8856
     6.5911
     5.9463
     6.6698
     7.5107
     7.6157
     6.9400
     6.1942
     7.3298
     7.8972
     7.3432
     6.4518
     5.3132
     7.0461
     6.5692
     5.5432
     7.6694
     7.2530
     6.4731
     7.3866
     6.2392
     6.0032
     5.6415
     7.1415
     5.5204
     6.2332
     7.6402
     6.9233
     6.0144
     6.3912
     7.0972
     6.0444
     6.0662
     5.9601
     5.4665
     6.4594
     6.5189
     5.8072
     6.4715
     6.3599
     6.4581
     6.8581
     7.9310
     7.1609
     7.1318
     5.6714
     7.6840
     6.9345
     7.9223
     7.7182
     8.4276
     7.4629
     7.5051
     5.3616
     4.9179
     8.3866
     5.2883
     6.0246
     6.8412
     7.5586
     5.9584
     5.6870
     7.7549
     5.3085
     6.4201
     7.5711
     7.7269
     7.6899
     7.5165
     7.0623
     7.8812
     7.5313
     7.4448
     7.9964
     7.1194
     5.1661
     7.9716
     8.4653
     7.7928
     6.2115
     8.0616
     9.0035
     7.6756
     7.3655
     7.9544
     6.7197
     8.2807
     5.8163
     6.4295
     6.8237
     5.4846
     6.1256
     5.8958
     5.7633
     7.4786
     6.8031
     5.3656
     5.8102
     5.5082
     6.2857
     5.1862
     7.4083
     6.8340
     6.5481
     6.4258
     7.3981
     6.0827
     7.9478
     6.1108
     6.6913
     6.2092
     5.9523
     6.0215
     8.7759
     5.6522
     7.6438
     6.2452
     5.7178
     6.3961
     6.2465
     5.6989
     6.9807
     5.9789
     6.2724
     5.7449
     8.3343
     6.2062
     5.4037
     5.3181
     5.7364
     8.0900
     7.1822
     6.1350
     6.0564
     5.7016
     5.8572
     6.1542
     6.3054
     5.9294
     6.1158
     7.3990
     6.8734
     6.4319
     7.8627
     6.8155
     6.7631
     6.7870
     6.9223
     7.5737
     6.9904
     7.2919
     6.9929
     6.8717
     5.8630
     8.3879
     7.3318
     7.0224
     8.3179
     6.2499
     4.8827
     7.4285
     6.4417
     5.1600
     6.4721
     5.8129
     5.4656
     6.0178
     5.9415
     5.9128
     5.6925
     5.9373
     7.6483
     7.1316
     6.5885
     7.1762
     5.7545
     8.7777
     7.9450
     7.7319
     5.4656
     4.7875
     7.0586
     7.4263
     6.6416
     6.3677
     6.0459
     8.3010
     6.4132
     6.7000
     7.4527
     7.3997
     7.9294
     7.9964
     7.7120
     6.2863
     6.4754
     7.0679
     5.3350
     7.0414
     6.2739
     6.4781
     6.9217
     6.6755
     6.9974
     8.0926
     7.4394
     8.0941
     7.4698
     7.2026
     6.2009
     8.4573
     5.4732
     7.4317
     6.7965
     7.3332
     5.9708
     5.9731
     6.2353
     7.1737
     6.2503
     7.0798
     6.4277
     8.7669
     7.3419
     6.5371
     6.7427
     5.3559
     7.2437
     8.0338
     7.6570
     5.4049
     6.0046
     6.5423
     8.0851
     5.3431
     6.2832
     7.5265
     5.4268
     6.2513
     5.9643
     6.5648
     5.9039
     7.6873
     6.3565
     7.9249
     7.5178
     7.3453
     6.0031
     6.2980
     6.2352
     5.0607
     8.2824
     7.3257
     6.8234
     7.6090
     7.3906
     8.2052
     7.2356
     5.9595
     6.1032
     7.1995
     7.6596
     6.1985
     7.7862
     6.8086
     5.7938
     7.0670
     7.0381
     7.0032
     7.8640
     6.0773
     7.1679
     7.1116
     8.1152
     5.9340
     5.6090
     6.6616
     8.3279
     6.4372
     6.0586
     6.8201
     5.5439
     6.6348
     7.5092
     5.9635
     6.3636
     5.7075
     7.9904
     7.3175
     6.5396
     6.9436
     7.3274
     6.7071
     5.4318
     6.3728
     7.4845
     5.6869
     6.7333
     7.2182
     6.8194
     7.2176
    10.4527
    10.2572
     6.3099
     6.9866
     5.8000
     6.0922
     6.8113
     5.7142
     7.0659
     5.6655
     6.1815
     7.7069
     5.6056
     8.2779
     8.3263
     6.6546
     5.1708
     6.4135
     6.4039
     7.1624
     6.5271
     8.0691
