# Supplementary material for: Mechanistic models of asymmetric hand-over-hand translocation and nucleosome navigation by CMG helicase
Source: Nat Commun. 2025 Nov 21;16:10304. doi: 10.1038/s41467-025-65232-x (PMC12639105; doi:10.1038/s41467-025-65232-x)
Supplement: Supplementary file 18 — Source data [file 41467_2025_65232_MOESM18_ESM.zip › SourceData/SourceData/Fig3G/polyGC/mindist_lagging_and_loop_traj004.dat]

# Distance
     6.1593
     5.4349
     7.9992
     5.9604
     5.0829
     6.1820
     6.3669
     6.8869
     6.0109
     7.0547
     6.8870
     7.8582
     6.3619
     6.2345
     6.2086
     6.5444
     5.3087
     5.5955
     6.6313
     5.0953
     5.9360
     5.2188
     5.7631
     5.2448
     6.2529
     5.9628
     6.4184
     5.2519
     7.1636
     5.5656
     5.9066
     6.1929
     5.6898
     5.8467
     5.5881
     6.4209
     6.2169
     6.3181
     7.8933
     6.3452
     9.3053
     6.8780
     6.8329
     5.4605
     7.0054
     6.1815
     7.9490
     6.7630
     7.4659
     5.8352
     6.1914
     7.3247
     6.2070
     5.6069
     6.8084
     7.1565
     5.0716
     5.5010
     5.0365
     4.9467
     7.1921
     6.6454
     4.9194
     5.6867
     7.0639
     5.9332
     5.5844
     6.0926
     5.5258
     6.1598
     4.2915
     5.3372
     5.4919
     4.7305
     5.9583
     6.2599
     6.6546
     6.2538
     7.9453
     8.1208
     5.2844
     6.1177
     6.1939
     6.8463
     4.6724
     5.3548
     6.2563
     6.9704
     6.2652
     5.6853
     6.2693
     8.6429
     5.6826
     5.9192
     6.6024
     6.6056
     5.9806
     7.3126
     6.6285
     4.9689
     7.2550
     6.3910
     7.7021
     6.9935
     7.7588
     7.5041
     6.1447
     7.6046
     6.6831
     6.1282
     5.6287
     6.8193
     8.7947
     5.3507
     6.7479
     6.0546
     5.6882
     6.6514
     6.1747
     6.0383
     6.9433
     5.6860
     6.2055
     6.0369
     6.6673
     6.0920
     5.3735
     5.2469
     5.5347
     7.2901
     8.5304
     5.7762
     5.9366
     5.5666
     5.5704
     8.1383
     5.8170
     7.0953
     6.6158
     7.5841
     5.0443
     4.5949
     6.3752
     4.9637
     6.3645
     4.8846
     5.4796
     6.2536
     5.4464
     5.9280
     5.8557
     5.5686
     7.5500
     6.3897
     6.9581
     5.8144
     7.6565
     6.8502
     6.3490
     6.4656
     7.9033
     6.5278
     4.5901
     8.9313
     8.3113
     6.6456
     5.7409
     6.9852
     6.5124
     5.1765
     5.4781
     6.9842
     6.0144
     7.0457
     6.6313
     4.8077
     7.6043
     7.5298
     6.0890
     8.4892
     7.9423
     6.1023
     8.0371
     8.8043
     8.3561
     6.0289
     8.6841
     7.0307
     7.4203
     5.8157
     8.1661
     6.3627
     4.9395
     7.5360
     6.0977
     5.6777
     6.9567
     6.7085
     5.7499
     5.2138
     6.7123
     7.4018
     6.0087
     5.5871
     7.5078
     7.3450
     7.7782
     7.3790
     6.2118
     5.4887
     7.9025
     7.1078
     7.9223
     6.3070
     4.9246
     5.8467
     6.0817
     5.1155
     6.1790
     5.5621
     5.1480
     5.9192
     5.1278
     7.3862
     6.2459
     6.8842
     7.1985
     6.3328
     5.5400
     5.8456
     6.0067
     5.4551
     5.9862
     7.5640
     6.6421
     7.1605
     6.7957
     6.6660
     5.5362
     5.9031
     6.6635
     6.7660
     6.1357
     6.9130
     6.3560
     6.1814
     8.2668
     6.2624
     6.8317
     7.5437
     6.8474
     5.3543
     5.7926
     8.7236
     7.4812
     7.3146
     6.8136
     7.1801
     6.4950
     8.0318
     8.7659
     7.0756
     7.1181
     8.3891
     6.2245
     7.6706
     9.3230
     7.0809
     6.9619
     7.3589
     7.1655
     6.8912
     7.7571
     5.3232
     5.0907
     8.0725
     6.4445
     5.5386
     6.7479
     7.4848
     6.1290
     5.9405
     6.2522
     5.5608
     7.9509
     6.5033
     6.3772
     6.7612
     6.1463
     6.5893
     6.2581
     6.0966
     6.9318
     5.6601
     6.0313
     7.2045
     5.3331
     6.4656
     6.2021
     6.0345
     6.6527
     7.6926
     6.6919
     5.9215
     7.2009
     6.7776
     7.2399
     7.1200
     7.9686
     6.2415
     5.7783
     6.0327
     6.7754
     8.3628
     5.8978
     6.0358
     5.8389
     8.7032
     7.3977
     6.5108
     7.7139
     6.7758
     7.9329
     5.5508
     6.3881
     6.0566
     6.6281
     7.4248
     7.8643
     5.4028
     8.5184
     7.5113
     8.0774
     6.4891
     8.3561
     8.4282
     6.6523
     5.8616
     8.2145
     7.8802
     7.7797
     9.0229
     7.5679
     6.7804
     7.4912
     9.5527
     7.4762
     7.7073
     8.8452
     8.4107
     7.8916
     8.7329
     5.8234
     6.9079
     6.7361
     6.5649
     9.0298
     7.2310
     8.4944
     7.5609
     7.4333
     7.8892
     6.6043
     8.6165
     6.3047
     7.1148
     7.1872
     7.3664
     9.4350
     6.0754
     8.6783
     8.1963
     7.2051
     7.4436
     8.2001
     7.8399
     6.9099
     8.1245
     8.7968
     8.2271
     5.7442
     8.0313
     6.8430
     7.7966
     6.8138
     5.5895
     5.4256
     7.4582
     7.0479
     7.6940
     8.0370
     7.1951
     5.8308
     5.6189
     6.9693
     7.7572
     8.5066
     6.5979
     8.1944
     7.3641
     8.3663
     7.2610
     6.5418
     6.2285
     5.8804
     7.6568
     6.2331
     5.6825
     5.7167
     5.8892
     6.3548
     7.4059
     7.0583
     6.1110
     7.4067
     8.9944
     6.1124
     5.3673
     6.7117
     6.4132
     7.7606
     6.8820
     6.7888
     6.5976
     6.6488
     5.0866
     6.6296
     5.6636
     7.0749
     9.1897
     9.0033
     7.4798
     7.9175
     7.1503
     8.9180
     7.0435
     7.8279
     8.1206
     8.9818
     8.9051
     6.3465
     6.8185
     6.2082
     9.1528
     7.7120
     6.6454
     7.8170
     8.4596
     6.3653
     8.1028
     8.3672
     8.5292
     6.5498
     7.4211
     8.5902
     8.4722
     6.1604
     7.9770
     7.2852
     7.2709
     7.6335
     6.3711
     8.8388
     6.5425
     8.1357
     8.6986
     7.1436
     7.3654
     7.6757
     6.4804
     6.5151
     6.4113
     5.9441
     8.3077
     7.9052
     8.6166
     8.1053
     8.4212
     7.2225
     5.9525
     6.4680
     8.6260
     7.1428
     8.0809
     8.7946
     6.4067
     6.1834
     6.6505
     6.4579
     6.0655
     7.3783
     8.8039
     7.5928
     8.1247
     8.0301
     7.0963
     6.9889
     7.4416
     7.3070
     7.0048
     5.8149
     7.3321
     7.1008
     7.3047
     8.2631
     6.1730
     6.6303
     7.1987
     7.3022
     6.5731
     5.8906
     7.9645
     7.1338
     7.7207
     7.0626
     5.7767
     7.2071
     8.1078
     6.3707
     5.4666
     5.1923
     6.5802
     6.4591
     7.0028
     7.7661
     7.9261
     8.7359
     7.0345
     7.3249
     7.4444
     6.2991
     7.3747
     9.0557
     7.7641
     5.8426
     8.0305
     8.0623
     9.0918
     6.7906
     8.8190
     8.4515
     7.4324
     6.4258
     6.4913
     8.5357
     8.0919
     6.3045
     7.3325
     6.3956
     5.3571
     7.4741
     5.2347
     6.1837
     6.7269
     5.4873
     7.1948
     8.6761
     6.2083
     7.2253
     8.5053
     8.1316
     6.4779
     7.2571
     5.8682
     7.4714
     8.8169
     7.0951
     9.0424
     6.0929
     6.7632
     6.6003
     7.0664
     7.2244
     8.0522
     5.3350
     7.0387
     7.2032
     5.2799
     5.7117
     7.5624
     8.1395
     7.2176
     6.0203
     6.1757
     7.1910
     6.3244
     6.9131
     6.1784
     8.0667
     6.3985
     7.4660
     8.5094
     7.2325
     7.9756
     7.1374
     8.1821
     7.4379
     7.7227
     9.3922
     7.7037
     7.4304
     7.3030
     7.8700
     9.6399
     7.4968
     8.7623
     7.1968
     7.1759
     8.6511
     9.0488
    10.1383
     8.4780
     6.3701
     8.6185
     7.9173
     6.1751
     6.8955
     5.5922
     8.3398
     7.0837
     7.3433
     7.1695
     5.7665
     6.1571
     5.8392
     8.7634
     7.9666
     6.5284
     7.6492
     7.6064
     8.8282
     7.6945
     8.2693
     8.7792
     6.1460
     6.4098
     6.9103
     5.1453
     5.1874
     6.7413
     6.4578
     6.3973
     5.6083
     6.3031
     6.2399
     7.7679
     5.9806
     7.0261
     8.2735
     6.8544
     6.1800
     8.8214
     6.6696
     7.0505
     8.1489
     7.0697
     6.3069
     5.7051
     7.4711
     6.7156
     9.0083
     7.9224
     8.7537
     8.5313
     7.6204
     6.0610
     7.8320
     7.0212
     8.4183
     6.5340
     6.5016
     5.7139
     8.2603
     6.8720
     8.1703
     6.4341
     6.7023
     7.5315
     5.7140
     8.1312
     6.0206
     8.9453
     6.2721
     7.1409
     7.3982
     8.1062
     6.7597
     6.0279
     7.4523
     7.4897
     6.9785
     6.4893
     7.1256
     7.8981
     6.2257
     6.7577
     6.8438
     6.8351
     6.6680
     7.7475
     5.8530
     6.8267
     5.2180
     7.5524
     6.8793
     6.1380
     7.8659
     6.1526
     7.0812
     7.9847
     6.4435
     8.0744
     6.2124
     6.4322
     8.5228
     7.9022
     8.3924
     7.6085
     7.2209
     7.9809
     6.2966
     8.2350
     8.5820
     7.8341
     7.2054
     5.8266
     6.7182
     5.4914
     8.2598
     7.0036
     7.1052
     7.6475
     8.6857
     6.7499
     7.1332
     6.5004
     6.3760
     7.2584
     6.6934
     6.3695
     5.6714
     7.8813
     7.3614
     6.5051
     8.0782
     6.8585
     6.5431
     7.2548
     8.4613
     6.7152
     8.2052
     8.1622
     8.1796
     6.1810
     6.2570
     8.4157
     8.8921
     6.8565
     7.1126
     6.8970
     7.2456
     8.8604
     7.7473
     7.1130
     6.8563
     7.4434
     7.2115
     7.1658
     5.8424
     7.8109
     7.8466
     7.6229
     7.5736
     6.8922
     7.0623
     7.1044
     6.9257
     5.7756
     7.7120
     7.5617
     8.7762
     7.1127
     7.5790
     8.1160
     7.4871
     6.3147
     9.6209
     7.4605
     6.8266
     5.5800
     6.6967
     6.4610
     8.4364
     6.8218
     5.9835
     7.0182
     7.7700
     7.3011
     5.8060
     6.5779
     6.0327
     7.6221
     4.9291
     7.8029
     5.4792
     7.3053
     7.1574
     6.3118
     6.5880
     7.6100
     6.5740
     4.8572
     7.4040
     8.3311
     8.3220
     7.4558
     7.2678
     7.3229
     6.8106
     7.9894
     6.7847
     6.2118
     7.1288
     6.3449
     8.1059
     7.3547
     7.5791
     8.2251
     7.6169
     6.8949
     6.1145
     6.7367
     7.9672
     7.1289
     5.9143
     7.4158
     8.3073
     7.3189
     9.2260
     5.3346
     6.0669
     7.7826
     8.6355
     9.3311
     8.2845
     7.9031
     7.4769
     6.9939
     5.5157
     6.6111
     5.2599
     5.2943
     6.7134
     8.2300
     5.8689
     7.1204
     5.5974
     6.6535
     5.9857
     7.6925
     5.7155
     6.6366
     6.8031
     7.1066
     7.8877
     8.7675
     4.8136
     5.8737
     6.5008
     6.1734
     7.6603
     5.9307
     6.8738
     8.2302
     6.9680
     5.7505
     6.2760
     6.6803
     5.4150
     6.4517
     6.4561
     5.6250
     6.2292
     6.7525
     7.9227
     8.1195
     7.8344
     7.7996
     9.5109
     7.2373
     7.9086
     7.3175
     7.2033
     6.7468
     7.9806
     5.6140
     8.0212
     6.1972
     6.7744
     7.0089
     8.4300
     6.0766
     7.2805
     7.6365
     7.2493
     8.3568
     7.2837
     8.2732
     7.1936
     6.7158
     6.8774
     5.4771
     7.9802
     7.3208
     5.1491
     5.5951
     7.0413
     6.6421
     6.4653
     5.8757
     8.7223
     6.7073
     5.6805
     8.9129
     7.8010
     6.8158
     8.4876
     7.6433
     6.3327
     7.7855
     7.8056
     8.4937
     5.9056
     8.7264
     6.1762
     6.8662
     7.5438
     8.5313
     6.7335
     7.1200
     5.3819
     6.9133
     6.3545
     8.0937
     7.0335
     8.1025
     8.3388
     7.1938
     7.4592
     7.8190
     7.5330
     4.9540
     5.4553
     5.6553
     4.9774
     6.1316
     6.6287
     5.8969
     7.1466
     5.8980
     7.4565
     5.5696
     7.0697
     6.7826
     7.3613
     6.1523
     6.6463
     6.3608
     7.4851
     6.8192
     5.9839
     8.2606
     6.2092
     7.0062
     8.2538
     7.1301
     6.4772
     6.9415
     7.2702
     7.3255
     7.8262
     4.9091
     7.1957
     7.9957
     7.3284
     6.1519
     6.5193
     7.2655
     8.6379
     7.2795
     6.6026
     6.9865
     9.2199
     6.3364
     7.8177
     7.6847
     6.5767
     8.7463
     7.4101
     7.7020
     6.9436
     8.4485
     8.7140
     9.1006
     9.0350
     5.7430
     6.9583
     7.8457
     8.2959
     9.0374
     8.7808
     9.0536
     6.8341
     8.4526
     7.3823
     8.4147
     9.2576
     7.6320
     6.6586
     7.8732
     5.4479
     6.9442
     7.1690
     8.0871
    11.0457
    10.7534
     9.6656
     9.9008
    14.4553
    11.7813
    13.7079
    14.2747
    12.4445
     9.1556
     9.6428
     8.5644
     8.8550
    10.4285
     6.8994
     7.3026
    14.2821
     9.5375
    10.2227
     8.7982
    11.2688
    10.2234
     8.9256
    10.8699
    10.6669
    11.7295
     5.7810
    12.3875
     8.1128
    13.4807
     7.9007
    10.6374
    11.0114
    14.1116
    13.6606
    10.5162
    13.6498
    13.7733
    13.1740
    11.3104
    13.4073
     7.0350
    13.7113
     9.2201
    13.8558
    10.8422
    10.5444
    10.4430
    10.4692
    11.6041
    12.9550
    15.8730
    12.4564
    11.4930
    15.0237
    11.3556
     7.2659
     6.5267
    10.1651
    10.9691
    10.5462
     8.9899
    11.5128
    10.5965
     7.8545
    10.7668
    11.3758
     7.7928
    13.0148
    12.5897
    11.1216
     9.1702
    11.4436
     8.5740
     9.5518
    11.0619
    10.5664
     9.9700
    10.2227
    12.5809
     6.8141
    12.9411
    10.7815
     9.5967
     9.4028
    13.2279
     7.3637
    15.1554
    14.9099
     8.1332
    13.4923
    14.8914
    12.7129
    10.8478
     8.2965
    10.3699
    12.2315
    13.4614
    10.3343
    13.0514
    10.6896
     9.3109
    11.3669
    11.8569
     9.9619
    11.3634
     9.9849
     8.8016
     9.3864
    11.2667
    12.5922
    12.9733
    13.1046
    11.1979
    10.8533
    10.0479
    11.5183
    13.2526
    11.1645
    11.2136
     8.7066
    11.8184
    11.1115
    11.3734
    10.6905
     9.9338
     9.4319
     5.0310
     7.4137
    10.3862
     9.9408
     9.7551
     8.8998
    10.3086
    11.2460
     7.2860
     8.6812
    10.4180
     9.5207
    13.1006
    10.0150
    13.7227
     9.8065
    12.6176
    12.9682
    11.3337
    10.2015
    12.6345
    11.5362
     9.8412
    13.4379
    12.3121
    12.6693
    13.2493
    11.3826
    11.6541
    11.9454
     9.1474
    11.9223
     7.2396
    14.6934
    14.5339
    13.5103
    13.4425
    12.2519
     9.7562
    14.7500
    12.5184
    14.5505
    12.5711
    10.9354
    13.1754
    10.6628
    11.5881
    10.4445
     8.6262
    12.9505
    11.1106
    12.1147
    10.4399
    12.1833
     8.3901
     8.6198
    12.4912
    12.6107
    12.3077
    12.0004
    13.4480
    10.3961
    11.4481
    14.4206
    12.7034
    13.9252
    11.2632
    13.4771
    11.3551
    11.0888
    12.1012
    10.8884
    11.3924
    14.1941
     8.3570
    11.8488
    15.4244
    13.5191
     9.9524
    12.0347
    10.4781
    10.9256
    13.5648
    13.1916
    13.0319
    14.7093
    12.7109
    12.9981
    16.2580
    15.1244
     8.9867
     7.9820
     7.3760
    12.4797
    10.0516
    10.1037
     6.0787
     8.3557
     9.7836
    10.7469
     7.1013
    10.9765
     7.9886
     7.8521
     7.0462
     9.1411
     8.1628
     8.5484
     5.8974
     5.7093
    10.2274
    10.0286
     6.9234
    10.1850
     9.3566
     9.3976
    11.0033
    14.3664
    14.2679
    10.0498
    10.3517
     9.8479
    12.9087
     9.2913
    11.4997
    10.9993
    11.2856
    10.8547
     9.4365
    14.6313
     9.8991
     8.9579
    11.3184
    10.2173
     8.6583
    11.3156
    13.6971
    12.5656
    10.3189
    10.4687
    10.6221
    10.7873
    11.9579
    13.2812
    10.7264
     8.8305
    12.9038
    16.4865
    13.4940
    12.2577
     9.1535
    10.2053
    10.3496
    10.4282
    11.7809
     9.1328
     7.1445
    10.5682
    12.0715
    12.5604
    10.7962
     8.8848
     9.2827
    12.1525
    11.6287
    13.0919
    15.0613
    10.2195
     5.2790
     9.1948
    12.1737
    10.2971
    11.5905
     7.4904
     8.4672
     9.7426
     8.4185
    10.4814
    10.7702
    12.8144
     9.4304
     9.9174
     8.6812
    11.0605
    11.0244
    12.4946
    10.6948
    12.3320
     9.5756
    10.0369
    11.5772
    12.7492
    10.1337
    13.2983
    13.7599
     8.0871
     6.8067
    10.3407
    13.0568
     7.9058
    14.0322
     7.6499
     8.9381
    12.2498
    10.4823
    12.0104
    10.2491
     5.7666
     9.3829
    11.7397
     6.9354
    10.4169
     8.9514
    10.6557
     5.5799
    12.0939
     5.7237
    10.6046
    14.0816
     8.6218
    11.5173
     7.4625
    10.3763
    10.1515
    10.3293
    11.9085
     9.5107
    13.1625
     7.2210
    11.3406
    10.1270
     6.7322
     6.1092
     8.8222
     8.8762
     8.3529
     6.7861
     9.7154
     6.9411
     6.1293
     7.3566
    12.0119
    12.4053
    12.5565
    10.5806
    12.7827
    13.1999
    10.1782
    11.5991
    11.4910
    11.4769
    12.6783
    12.2054
    10.8602
     8.7517
    10.4848
    13.2993
    10.0973
    12.6958
    12.3757
    14.0043
    11.7317
     9.0097
     9.8967
     9.5530
    12.7965
    13.3323
    11.7220
    11.7830
    13.6033
     8.7929
     6.9443
    11.2460
     6.2626
     9.8217
     7.0262
     8.5760
    10.1770
     5.4759
     6.5172
     8.7213
    11.3720
    14.0004
    12.5770
     6.1546
    10.8673
    10.1531
    10.3378
    11.9467
    13.0937
    11.9096
     7.6656
     8.0040
     5.6174
    12.7584
    11.1841
     9.4133
     8.6384
     7.0659
    13.1072
    11.0228
     8.0546
     9.8655
     9.2940
    11.5060
     8.7048
     8.5711
     6.5742
     7.4391
    10.0119
     8.5292
    11.9308
    10.7040
    10.8011
     8.6355
    10.9114
    10.5753
     9.4863
    10.4308
     8.5545
     8.8067
    10.9201
    10.2160
     5.4478
    10.9155
     9.4523
    10.4823
    15.5344
    14.3547
    13.8350
     9.1731
    16.2627
    13.4759
    15.4098
     8.1235
    13.0070
    12.2861
    10.1046
     8.5425
     8.0020
    10.4018
    14.7679
    12.4001
    10.1328
    12.6063
    11.5763
    10.0473
    14.3940
    12.7177
    11.3190
    10.7741
    15.2198
    11.7366
    11.9074
     9.0821
     9.5276
    11.0539
    13.9035
     9.4642
     7.5732
     9.6602
    11.9337
    11.0266
     8.6663
    11.4259
    12.4366
    10.8361
     8.7178
     9.5585
    11.4847
    12.7292
    10.4559
    11.3596
    10.1552
     7.6270
    10.9498
     9.6923
     7.4843
     9.4776
    10.6610
     8.0976
    12.3252
    10.2859
    13.0659
    14.2662
    11.0400
    12.6701
     9.6045
     8.3382
    10.6561
    12.4042
    16.0230
     8.4312
    11.7266
     9.4534
     9.9040
    11.0609
    11.5073
    12.2451
    10.4168
    11.5975
     9.9729
    15.1808
    11.4340
    11.3240
    12.0324
    16.0860
    13.6666
    11.4225
     9.2068
     8.5907
    12.8890
    11.0024
    10.8604
     5.3617
    12.5884
    10.8651
     6.7265
    13.0211
    10.3495
    11.5366
    12.8910
     8.2986
     7.3143
    10.4865
    15.7143
    13.3970
    13.6908
    11.1426
    15.1039
    12.7432
    13.4654
    13.4406
    12.9684
     8.8946
    10.0107
    12.1898
    11.5339
    13.1647
    12.9434
     7.4690
    12.9270
    11.7525
     6.4583
    10.5670
    13.3137
    13.3977
    12.2589
    12.0085
    11.5507
    13.6165
    14.9156
    12.9866
    13.5820
     6.5023
     9.7051
    10.6350
     8.9163
     9.8123
    12.5326
    11.0257
    11.1163
    12.3062
    13.2517
     8.3004
    11.1106
    12.1359
    13.3417
    11.5199
    11.8431
    10.8004
    11.9073
    12.2671
    13.4410
    10.1465
     5.7762
     5.3042
    13.6859
    12.6877
    14.7397
    13.1454
    11.7069
    10.6207
     6.2523
    14.0819
    10.0749
     8.6753
    10.9210
    12.6960
     9.6966
     9.4599
    10.4953
    10.6413
    10.2184
    14.8573
    14.6530
     7.1868
    12.4815
    13.5285
    14.3157
    10.4233
    13.6568
    11.4364
    12.1175
    10.1939
    14.6486
     9.9563
    10.8700
    10.2184
    11.8576
     6.5022
     6.4939
    13.0878
    10.2274
     7.6219
     7.4462
    11.6534
    10.9354
     7.6492
     5.0281
    12.2764
    13.4827
    14.2146
    12.4253
     8.5429
    11.1480
     8.7696
     7.7137
    12.8283
    10.8041
    11.7452
    10.1449
    13.3885
     7.6118
     6.1529
    11.9482
    10.4664
     7.8259
    13.8765
     9.2457
    12.3557
     9.1448
    15.1418
    11.1613
    10.0738
    13.9695
    11.9804
    11.8561
     7.8489
    12.6768
    12.2937
     9.8559
    10.2611
     7.4500
     8.9839
     8.4805
     5.9705
    11.2414
    12.3718
     9.1832
    13.4483
    12.6005
    13.1956
    12.7794
     9.4252
    11.2086
    11.9206
    13.2222
    10.2832
    14.3252
     7.8387
    10.0887
    11.3477
     9.2709
    12.5829
    11.6119
     9.3922
     9.8131
    13.7620
    11.2555
     8.3179
     9.8830
    12.2634
    12.9935
    13.0664
    12.5774
    10.4888
    10.3645
     9.5052
    13.3625
    12.7912
    10.5928
    10.3184
    11.7774
     7.4330
    10.2137
    13.8794
    11.7722
     8.8627
     8.7516
     9.9610
    10.5487
     9.5015
     8.8035
     9.0494
     8.8245
     5.6909
     7.8467
     7.2256
     8.7607
    11.2398
     8.8920
    10.1767
     7.8324
     7.3471
     6.2340
     8.2746
     9.0688
    13.4125
    10.2298
     9.6989
     9.4575
     9.8758
     6.6248
    10.1196
     6.0135
     6.7750
     9.0039
     9.0353
     8.9006
     7.2375
     6.9289
     6.7642
     5.8364
     5.5767
     6.4435
     6.9118
     5.3704
     6.5712
     7.5207
     6.3578
     5.9704
     9.3828
     7.3973
     6.7349
     6.4258
     5.9417
     5.2731
     7.9963
     8.9930
     6.2680
     7.6185
     5.8948
     7.0320
     6.8215
     5.9319
     6.9813
     6.3418
     8.6970
     5.0195
     7.1345
     7.4195
     5.5620
     5.6720
     6.7453
     5.3378
     5.0746
     5.9132
     5.9400
     6.8016
     5.4219
     6.3483
     6.1409
     6.2869
     4.9583
     5.8420
     7.1364
     7.4689
     6.7812
     6.6173
     6.8304
     5.6249
     6.6495
     5.7161
     7.0353
     6.4501
     7.5077
     5.5072
     5.2737
     5.8203
     5.8147
     5.5735
     8.1121
     8.2725
     5.4057
     5.3449
     7.5778
     5.4128
     5.5559
     6.4461
     5.6008
     8.7275
     5.0632
     7.7018
     8.1562
     7.8787
     7.1210
     9.5272
     7.4529
     5.7871
     8.2654
     7.4701
     7.7240
     5.5449
     6.6456
     6.3488
     7.5867
     6.1421
     8.3314
     8.2215
     8.5904
     8.8416
     7.4445
     7.3106
     6.1413
     5.4736
     6.0753
     5.9667
     5.9874
     7.8817
     7.6774
     6.0923
     6.2809
     6.8038
     6.0303
     5.8329
     6.9519
     5.8728
     6.6226
     6.9500
     5.6084
     6.1363
     6.0332
     5.2427
     5.8772
     7.9017
     5.4238
     7.2047
     6.4761
     6.3583
     5.3466
     7.1293
     8.4391
     8.5974
     4.8622
     5.4351
     5.3779
     4.8612
     6.0989
     7.0996
     7.2940
     7.7404
     8.1174
     4.6509
     5.5052
     5.8215
     6.8415
     5.4934
     7.3504
     4.8051
     6.9161
     6.3246
     5.2205
     7.7782
     6.9313
     6.0670
     6.8753
     5.9076
     5.4921
     5.7290
     8.4420
     5.7277
     6.7186
     5.8965
     6.9799
     6.2253
     7.1544
     6.0679
     5.9438
     5.7700
     6.4594
     6.9751
     6.8228
     8.3873
     7.4039
     6.8415
     5.2940
     5.7818
     5.2540
     8.2474
     6.5367
     7.2568
     5.9982
     8.0740
     6.1754
     7.3335
     5.4635
     4.6276
     4.9192
     7.1436
     7.8661
     6.0653
     4.8391
     6.5792
     6.5218
     6.3526
     8.7467
     5.8679
     6.1015
     6.1073
     6.1664
     5.8661
     7.2853
     6.1543
     5.5991
     5.8209
     5.8916
     5.5705
     5.9440
     6.8176
     5.5304
     6.0433
     6.9235
     6.5434
     6.0486
     6.4427
     5.2518
     5.3360
     6.5504
     6.2854
     7.7301
     6.9003
     6.2130
     6.5477
     7.6645
     7.6068
     6.7046
     5.0984
     5.8650
     7.7680
     6.7508
     6.6585
     6.0743
     5.0747
     6.2276
     7.7684
     6.7051
     7.5938
     7.1888
     7.9704
     7.2312
     6.2700
     5.4417
     5.4530
     6.2405
     7.4514
     7.0073
     5.2327
     6.7115
     4.6586
     5.1594
     4.9377
     5.5024
     4.5109
     4.2126
     6.2772
     6.4612
     7.2561
     6.5293
     6.2781
     5.1565
     5.1171
     6.4095
     5.9020
     5.7841
     6.7893
     5.0206
     4.7905
     5.1304
     5.8290
     6.8742
     6.8281
     5.4469
     5.7481
     7.1152
     6.3214
     6.0473
     7.0644
     4.4008
     6.5163
     5.5636
     5.3231
     8.2851
     4.9466
     5.8632
     6.8263
     5.6667
     5.3561
     6.3889
     7.0693
     6.8851
     6.0344
     5.7689
     5.6472
     5.2631
     6.5431
     5.7130
     5.9336
     5.6354
     6.9622
     6.5380
     4.6858
     6.7960
     6.5672
     7.9192
     6.0590
     6.7941
     6.8603
     6.5891
     6.6790
     5.7256
     5.1105
     5.8994
     5.2392
     5.8330
     6.6757
     7.1368
     6.3576
     5.9301
     7.3502
     5.3575
     6.0855
     6.9650
     6.8205
     6.4845
     5.9409
     7.1032
     5.6792
     6.1950
     4.7385
     6.4913
     5.3135
     6.1330
     5.8117
     4.8951
     5.3424
     5.4856
     5.5358
     5.3109
     6.0443
     6.5334
     6.0343
     7.6658
     5.7470
     5.1366
     5.8952
     6.0510
     5.8193
     5.6627
     5.2029
     7.6141
     5.5450
     5.5506
     6.0148
     6.6073
     5.9856
     7.1748
     4.9577
     4.9579
     6.8376
     6.9021
     5.5130
     6.0671
     6.6415
     5.1752
     5.5877
     7.3031
     7.0596
     5.6189
     6.1766
     7.6188
     5.1987
     6.0933
     5.0880
     5.8397
     6.7021
     5.2787
     5.0252
     5.9193
     5.3035
     5.2900
     7.1396
     7.6490
     6.4100
     6.7909
     6.8672
     5.1657
     6.9038
     5.1392
     6.0826
     7.1399
     5.7626
     6.4580
     5.5834
     5.3863
     5.5572
     5.9650
     6.1001
     5.8505
     5.2932
     4.5664
     5.4863
     6.8798
     7.1864
     5.3859
     6.1577
     6.0290
     5.9723
     6.3188
     4.9994
     7.0546
     5.5267
     5.6293
     6.4631
     5.1250
     5.4703
     5.8871
     6.1021
     5.5112
     5.8678
     6.2691
     4.8205
     7.2203
     6.3561
     5.0834
     6.2989
     5.8114
     5.9187
     8.2198
     6.4031
     7.2436
     5.8366
     5.8869
     6.1467
     5.6718
     5.8575
     6.0421
     6.2180
     4.9657
     5.7307
     4.6422
     5.0843
     9.0852
     6.1124
     5.8811
     5.7156
     6.8294
     6.5187
     6.2738
     5.5638
     5.1946
     5.9519
     5.3931
     4.8493
     5.5669
     5.1874
     5.6607
     6.4047
     6.2157
     4.7300
     6.9265
     7.5582
     5.3761
     5.6608
     5.8468
     6.0574
     5.9831
     5.6980
     5.2351
     5.5916
     5.4401
     6.7190
     7.5466
     8.5106
     5.3504
     5.6381
     5.8063
     5.7778
     4.6172
     7.6234
     5.1701
     6.1388
     5.7994
     7.4031
     6.0844
     6.4352
     5.1096
     5.2413
     9.2180
     4.9848
     4.6743
     5.7585
     4.9108
     6.4281
     7.1117
     6.5645
     5.9834
     5.2997
     5.1809
     6.1916
     6.2425
     6.5948
     7.4578
     5.1755
     7.1163
     6.3950
     5.8547
     6.7868
     5.2031
     6.9856
     5.1792
     6.3843
     9.4734
     9.2078
     8.1424
     6.1405
     5.3338
     7.8538
     5.0861
     6.5342
     6.7431
     5.9146
     7.4740
     5.9178
     6.7535
     5.2771
     5.0913
     6.6781
     5.6527
     6.1150
     7.2235
     6.5236
     7.3833
     6.0351
     6.9848
     5.4746
     7.1489
     6.2616
     5.9238
     6.6745
     6.1918
     6.2520
     5.3265
     6.9774
     9.2369
     8.8382
     8.1918
     7.3221
     6.0416
     8.6477
     6.1513
     8.3989
     7.1182
     6.3955
     5.5775
     4.8771
     7.9598
     5.9870
     5.9229
     6.4164
     7.0166
     8.2542
     7.1027
     7.4137
     7.3511
     6.3223
     8.4992
     8.2371
     8.3337
     5.8723
     7.6388
     8.4270
     6.2882
     6.6898
     7.2268
     8.4975
     5.5471
     8.2483
     8.7838
     8.7676
     7.8943
     7.8589
     9.2730
     7.9643
     7.1584
     5.4970
     7.5768
     8.1175
     7.0355
     7.0451
     8.4451
     9.2150
     9.1410
     8.4971
     7.7453
    10.0114
     8.2017
     8.0713
     6.3696
     7.0252
     5.6046
     9.9277
     8.3295
     6.0600
     8.6853
     6.8646
     8.4657
     4.8869
     7.9942
     7.4562
     7.9527
     7.2376
     7.3532
     8.2994
     8.8852
     8.4551
     7.8263
     7.8230
     7.3782
     8.2272
     5.6907
     6.7405
     7.6211
     5.3583
     4.7583
     7.9969
     6.4890
     6.4231
     8.3023
     7.5407
     8.5398
     8.9613
     9.0605
     7.7143
     7.8206
     7.9233
     7.9341
     9.2309
     8.0341
     6.6393
     7.9783
     8.8266
     7.6296
     6.6006
     6.9545
     5.0937
     7.0525
     9.2518
     5.8454
     7.9721
     7.3883
     6.0824
     5.0792
     6.2789
     5.3409
     4.8037
     6.1394
     6.4323
     7.0777
     6.5009
     5.4737
     8.8938
     5.6720
     6.5612
     8.4247
     6.4758
     7.2851
     6.7451
     7.6017
     7.2648
     6.7634
     7.4334
     8.7925
     5.6051
     9.1194
     7.0552
     8.1495
    10.2269
     8.6066
     7.5862
     8.4972
     7.2710
     8.2370
     6.9040
     7.4347
     6.4633
     7.0116
     9.1145
     7.3819
     9.1886
     7.2959
     9.2430
     7.7640
     9.8753
     9.9620
     8.5232
     8.9322
     9.6650
     7.5874
     5.5228
     7.2786
     8.8827
     8.4075
     6.4297
     8.5354
     7.5543
     7.9256
     6.7001
     8.4324
     6.1569
     8.2321
     8.1383
     8.6018
     7.4330
    10.1843
    10.7939
     9.3195
     7.8072
     9.6493
     9.9497
     9.0961
     8.5241
     8.8062
     6.3237
     6.9175
     6.0132
     6.9794
     4.5654
     7.3546
     5.8263
     4.9174
     6.9850
     5.8466
     5.9980
     6.5172
     7.2355
     6.2170
     7.8672
     8.6253
     6.5705
     5.3474
     8.8927
     6.8807
     8.0578
     4.8552
     9.9264
     8.0025
     8.0128
     9.7965
     6.0172
     8.1704
     6.8763
     6.1224
     6.0684
     6.1456
     8.3458
     7.6906
     7.1783
     8.7626
     8.2119
     9.1378
     5.6647
     8.8199
     7.7782
     7.4457
     8.6886
     7.9994
     9.9532
     6.4565
     9.0335
     7.8679
     8.9786
     8.6215
     6.9552
     5.3831
     9.2631
     8.8325
     8.5140
     8.2346
     8.1154
     9.0589
     7.9324
     8.4946
     5.8246
     6.2771
     6.6819
     6.4590
     5.8252
     7.4179
     6.7123
     6.6688
     6.4010
     7.4391
     6.0493
     7.6074
     6.4208
     7.2920
     5.7792
     8.4506
     7.2752
     7.9912
     5.6558
     6.7601
     7.3537
     8.0675
     6.2435
     7.5421
     7.6969
     7.1630
     5.7793
     7.9930
     8.7659
     7.0479
     8.4643
     7.1257
     7.9166
     8.5381
     8.6125
     6.7669
     5.7982
     6.9891
     7.1601
     5.1495
     7.5370
    10.1575
     7.4712
     7.6615
     8.3269
     6.9914
     8.0174
     8.4896
     8.8397
     9.4546
     8.4998
     6.0596
     7.2991
     6.4744
     5.5062
     6.9936
     9.0702
     4.5860
     9.6024
     8.7035
     6.2852
     7.7714
     5.9567
     7.8785
     5.5601
     5.3622
     5.6144
     6.7327
     7.2618
     6.5766
     7.1715
     7.5020
     5.3505
     4.8549
     7.7526
     6.9801
     6.0110
     7.1529
    10.3456
     5.4539
     6.7303
     5.7994
     6.7833
     5.0896
     5.7060
     5.9270
     5.4412
     7.6318
     4.9486
     6.6675
     5.9140
     5.3095
     7.4596
     5.7115
     5.7342
     6.7521
     6.0626
     7.0359
     6.2130
     8.9943
     8.1769
     7.3112
     6.6364
     6.5090
     6.4826
     7.8485
     8.3989
     6.9286
     6.6493
     6.3625
     6.7659
     8.1713
     7.7636
     6.8736
     9.0133
     9.0550
     7.3101
     7.7806
     5.8560
     6.7948
     8.8624
     6.6337
     7.7581
     7.3210
     5.9366
     4.9486
     7.6607
     6.3326
     7.7674
     9.9313
     7.9164
     7.4072
     5.6450
     9.0039
     7.3449
     9.8705
     5.4187
     5.8347
     8.9208
     8.2923
     8.7667
     9.3649
     6.9335
     8.2806
     6.1355
     8.9397
     6.5969
     7.7711
     7.9071
     8.4960
     8.2758
     7.4338
     7.0980
     7.6784
     7.3340
     5.9912
     8.2174
     8.8457
     6.9246
     8.8515
     9.3739
     8.0489
     8.2954
     9.4356
     9.1144
     9.1855
     8.3221
     6.9058
     9.4680
     5.4700
     6.6120
     7.2236
     6.0003
     7.2409
     8.8347
     8.3572
     7.2469
     7.7229
     5.9304
     6.1355
     7.6828
     6.8229
     6.6669
     6.9441
     9.4459
     6.0151
     6.9438
     8.2035
     9.0490
     6.4834
     9.0835
     7.2433
     7.5588
     9.3226
     6.9839
     7.0124
     6.6337
     8.6973
     8.0423
     6.3015
     7.1929
     6.3436
     6.9098
     8.1169
     8.2594
     7.0604
     7.4727
     5.0999
     7.0867
     6.9105
     6.0420
     6.8723
     7.4837
     7.5106
     4.8922
     7.2864
     7.0256
     8.9438
     6.9615
     6.3493
     7.0380
     7.9597
     7.0189
     8.8527
     6.3823
     8.5460
     8.3440
     6.5221
     8.7578
     8.0493
     5.5984
     6.5254
     5.1522
     6.8167
     8.2534
     7.4488
     8.5004
     5.7011
     7.6569
     7.7049
     9.0539
     8.5677
     8.5882
     8.5378
     7.8160
     5.7228
     6.0489
     7.9075
     8.5480
     7.2806
     7.0673
    10.0244
    10.0459
     9.2639
     8.2745
     8.8095
     8.7915
     9.3759
     5.2702
     6.8348
     8.1522
     8.7207
     7.7012
     6.8721
     7.4143
     6.4686
     7.2975
     6.3331
     8.1860
     6.9841
     8.2738
     9.5295
     8.5184
     6.0548
     7.5104
     5.2007
     6.3029
     7.9165
     4.2323
     9.5340
    10.2950
     9.2508
     7.8531
     5.8723
     6.0190
     8.3654
     7.6908
     8.5828
     5.6206
     7.6857
     9.1112
     7.2097
     8.4386
     9.5972
     9.2091
     7.7905
     9.2534
     8.4571
    10.0281
     6.9128
     6.0795
     5.1778
     7.7030
     5.9584
     7.7703
     8.6195
     8.6113
     9.7478
     9.3074
     7.8130
     6.4071
     8.5393
     7.3744
     7.4359
     5.9187
     7.3056
     7.4079
     7.2710
     6.2086
     4.9076
     6.4172
     7.0890
     5.5999
     8.7449
     7.7599
     6.9102
     8.0491
     7.6806
     6.7703
     9.5416
     8.1061
     7.2316
     6.1495
     7.0532
     7.3881
     8.7098
     8.3388
     6.0339
     8.9540
     8.4948
     7.1296
     9.0035
     9.4718
     6.2151
     5.9592
     6.6609
     7.6250
     7.3463
     7.3378
     7.4685
     7.9845
     9.9079
     6.4983
     5.1264
     5.7203
     7.4509
     7.4212
     6.4522
     6.2690
     5.2703
     7.0096
     9.9044
     6.3811
     7.1018
     9.2303
    10.0541
     7.9385
     6.6451
     8.1774
     6.7534
     6.6743
     8.2774
     5.7869
     8.1600
     7.1149
     5.4060
     7.9851
     5.9247
     8.5116
     6.9511
     8.4245
     7.7024
    10.0197
     9.0305
    10.1087
     6.8212
    10.5733
     6.6856
     8.2013
    11.2500
    11.1081
     8.6474
     7.6790
     6.2165
     7.2586
     7.1956
     5.1918
     6.3927
     8.1851
     5.7819
     6.1987
     4.9912
     7.7441
     4.7589
     5.6790
     6.3841
     8.6111
     6.9534
     5.9828
     6.5174
     6.0325
    10.7232
     7.7553
     7.8247
     5.9255
     6.1953
     7.6157
     7.1858
     6.0377
     5.8125
     6.9055
     6.5060
     6.6277
     6.6665
     7.3472
     7.6398
     8.0457
     7.4059
     5.5547
     6.7976
     5.8839
     8.3059
     7.0473
     9.6024
     5.7946
     7.6803
     6.6655
     7.4267
     6.7876
     6.6990
     8.7281
     9.2927
     9.1554
     9.1175
     8.2455
     7.9283
     9.5146
     9.6093
    10.3216
    10.5296
     9.1248
    11.7945
     8.2787
     9.6535
     8.8699
     8.8935
    10.4193
     9.0312
     7.8593
     8.8148
     8.5049
     8.2501
     9.2586
     8.5348
     8.3477
     5.6940
     7.4294
     7.6163
     8.5902
     8.4262
     8.1008
     7.6524
     8.3006
     7.7958
     9.0915
     6.7815
     7.9676
     7.1302
     8.5443
     8.6954
     7.9448
     8.1918
     7.9150
     7.4067
     9.1900
     8.2082
     7.7758
     9.3166
     7.8210
     8.1321
     8.3579
     9.1900
     9.5422
     9.1821
     5.5439
     8.7966
     7.8537
     9.9185
     9.3126
     8.9143
     8.5060
     8.5807
     7.8908
     7.0140
     5.9313
     7.4004
     8.3231
     6.3329
     8.4898
     6.7013
     7.9064
     6.7686
     8.0097
     9.3572
     6.7817
     8.6148
     7.8622
     7.9593
     6.0986
     8.0177
     9.0497
     8.8799
     6.7089
     7.4578
     6.7512
     8.0845
     7.0622
     7.3819
     6.7100
     6.6193
     8.4078
     7.8164
     6.5878
     9.6389
     7.6136
     9.1099
     7.0041
     8.8254
     8.4089
     8.1956
     7.3521
     9.1977
     8.2522
     7.4019
     8.0208
     6.8256
     8.3306
     8.6696
    10.8292
     6.9816
     8.5518
     7.9586
     8.1907
     8.8885
     6.8566
     7.7127
     9.0491
     9.6651
     7.0535
     8.5112
     5.8278
     5.8078
     7.8813
     6.5574
     8.1636
     6.9332
     8.5673
     8.3092
    11.0352
     8.0469
     7.7569
     5.2611
     6.8972
     6.7397
     5.9036
     6.5175
     6.1509
     5.9218
     7.6186
     8.3580
     6.7599
     6.9010
     5.1984
     6.5452
     6.2058
     8.7430
     6.7853
     5.1930
     9.4916
     9.3450
     6.4749
     8.2630
     9.0669
     8.2951
     6.6243
     8.4537
     9.6712
    10.3334
     8.5241
     9.4447
     8.2547
     8.6929
     8.3905
     8.8030
     6.4886
     6.6042
     8.9585
     6.9310
     8.6074
    10.4920
    10.2134
     9.3579
     6.7285
     8.9038
     8.8092
     8.4896
     7.5630
     9.6617
    10.0969
     7.9120
     8.6419
     9.9242
    10.0778
     6.9956
     8.8524
     7.4729
     9.0562
     7.6190
     7.0858
     6.5355
     5.6511
     6.6199
     5.6076
     8.0936
     5.2361
     5.9521
     7.2910
     8.6379
     7.1995
     8.1717
     6.8376
     7.0995
     7.4920
     6.9590
     5.6394
     7.6115
     5.5781
     8.3327
     7.2746
     6.6416
     5.2996
     6.5733
     5.9550
     7.6856
     7.8571
     6.6876
     8.3132
     7.6505
     6.1963
     6.6195
     9.0461
     4.8938
     7.9683
     8.4856
     7.3014
     7.9476
     6.5518
     6.8302
     7.8032
     6.8494
     6.1142
     5.4718
     7.4270
     6.1803
     7.5611
     7.6214
     7.9501
     7.5774
     8.2015
     5.7789
     5.6495
     7.5955
     6.2408
     7.5795
     7.6469
     7.1937
     8.2474
     6.2195
     6.4166
     5.8017
     5.9437
     6.7157
     6.5256
     5.3401
     6.3870
     7.5860
     5.0452
     7.2856
     8.4697
     7.1370
     6.9026
     5.4177
     6.2839
     5.4661
     6.5157
     5.6425
     6.1786
     7.9943
     6.1491
     5.5364
     6.1304
     6.1824
     8.0211
     5.8944
     8.8700
     7.6605
     7.8783
     6.6725
     7.5499
     7.0943
     6.8797
     7.5345
     6.5786
     8.1999
     5.5225
     8.2705
     5.8254
     5.5703
     7.7222
     7.6950
     8.2659
     6.3980
     7.1000
     9.8848
     8.9620
     6.1373
     7.3058
     7.7549
     6.3602
     9.4082
     7.3255
     5.6290
     6.1911
     5.8935
     8.2591
     6.6430
     6.7447
     6.7742
     6.6530
     6.3669
     5.7464
     6.3824
     7.0576
     5.4829
     8.1895
     6.7955
     7.2073
     5.5375
     7.4010
     5.2871
     7.5176
     9.2971
     6.2816
     7.8077
     7.0681
     6.0896
     6.4423
     6.3508
     7.4797
     4.7847
     7.2870
     5.4593
     6.0555
     6.4198
     7.4660
     6.0938
     6.5505
     6.6879
     5.9749
     5.2453
     7.6519
     7.1614
     9.0573
     5.7882
     5.4426
     5.7823
     5.3094
     7.4240
     7.5304
     6.5503
     6.2791
     8.5306
     7.6890
     7.2220
     5.8309
     8.0018
     8.1172
     8.6611
     8.2749
    10.1942
     8.4618
     7.2841
     6.8188
     9.1223
     9.0390
     7.3267
     6.5228
     5.7460
    10.6025
     9.1572
     8.6449
     8.9172
     7.1716
     7.9845
     8.0155
     7.5777
     7.9604
     7.7422
     6.6717
     6.5987
     8.3298
     8.4081
     7.8163
     8.7449
     7.0763
     9.1606
     8.8954
     7.3891
    10.2410
     6.5540
     5.8879
     5.7505
     6.9917
     7.5003
     7.4293
     8.9674
     7.0869
     7.7385
     7.1821
     7.4714
     9.8966
     6.4473
     7.4058
     7.7775
     7.6613
     8.1084
     7.8141
     6.2755
     9.9751
     7.5713
     8.7940
     6.8734
     7.5700
     6.1802
     6.5432
     6.5439
     6.7649
     8.7590
     7.2201
     5.9925
     8.6206
     6.3248
     7.3390
     7.3391
     7.0266
     6.5174
     8.2015
     7.9112
     6.7381
     6.3827
     5.5003
     6.3693
    12.1790
     7.9638
     8.7054
     8.6940
     7.4717
     7.0317
     7.4209
     7.8905
     7.9921
     6.2914
     7.7401
     7.8146
     6.4511
     7.6309
     6.1867
     7.5776
     9.2617
     6.2212
     8.8597
     9.3103
     8.6739
     8.7576
    10.2490
     8.8193
     6.5229
     8.0679
     7.3653
     8.2690
     8.8751
     8.0489
     8.2103
     7.1366
     9.0382
     5.2056
     7.1593
     7.2597
     7.7743
     8.6459
     6.1752
     7.8016
     6.1886
     7.9493
     9.3559
     7.2826
     9.0901
     5.5874
     8.1259
     6.1306
     8.7655
     9.5489
     7.3300
     8.5473
     8.2165
     7.7340
     7.0882
     8.3595
     8.5048
     8.4217
     7.1269
     7.7541
     8.6350
     7.0919
     7.9037
     8.0522
     6.8529
     6.0775
     6.5152
     9.1655
     8.1872
     9.3467
     7.3641
     8.0450
     7.1748
     8.6343
     8.4456
     6.6104
     5.8706
     7.2459
     7.6825
     7.1408
     7.8304
     6.2204
     7.7525
     7.8309
     6.7107
     6.1792
     9.2233
     8.8157
     6.4824
     8.4076
     7.6896
     6.4439
     6.6353
     6.9657
     6.1774
     8.0524
     8.8897
     8.1407
     8.8698
     7.4122
    11.2590
     6.9462
     9.8166
     8.6823
     8.7826
     6.0988
     7.0291
     7.4047
     8.3533
     6.8647
     6.5009
     6.9436
     6.6367
     6.8633
     7.2063
     6.3652
     7.3176
     5.9581
     8.3067
     9.8016
     7.6975
     7.0131
     9.1780
     6.6353
     8.3672
     6.5134
     8.1687
     8.5107
     6.2351
     6.6540
     5.6855
     7.3595
     6.3223
     5.6485
     7.2141
     8.9199
     8.4155
     7.0853
     7.6281
     6.4379
     6.5221
     7.4616
     7.3342
     9.4997
     7.7308
     6.5881
     6.4087
     7.5570
     6.9760
     6.0365
     6.2946
     8.2982
     9.3187
     5.8990
     7.1009
     7.3384
     7.5263
     6.9518
     5.1874
     7.4548
     5.0329
     5.1034
     6.2827
     6.9378
     6.2700
     5.4665
     4.9443
     6.7847
     8.8279
     7.0198
     8.6760
     6.9550
     6.4667
     6.7287
     5.9862
     7.9642
     6.8783
     5.4967
     5.4414
     5.1545
     6.1741
     7.5521
    10.4786
     7.7174
     7.4275
     5.9358
     6.9361
     8.4632
     6.8770
     6.9650
     6.4595
     7.7493
     7.0805
     5.6758
     5.6126
     6.4517
     9.9890
     6.8474
     7.9168
     9.8132
     6.8432
     9.0291
     8.5601
     7.7870
     7.2548
     8.4625
     8.5339
     7.5104
     6.3815
     7.4753
     8.7360
     7.4841
     7.8496
     7.2592
     7.5944
     7.0792
     8.7730
     8.7678
    11.3667
     7.7819
     7.8475
     8.4277
    12.1002
     7.3328
     7.4365
    11.1739
     6.8930
     8.3429
     9.7165
     8.4476
     7.6061
     8.3058
     9.5011
     9.0822
     5.0864
     7.1307
     7.6496
    10.7272
     7.7433
     7.0145
     9.1589
     9.7503
    11.4026
     8.7944
     9.0018
     8.7098
     9.6407
     8.8509
    10.5641
    10.8764
     9.9461
     9.7958
    11.8825
    10.8884
    11.0459
     8.6164
    10.4251
     8.9884
     9.1303
    10.3680
     8.9497
     9.3718
     8.7729
    10.2254
    10.3134
    10.3102
    11.0843
     8.3726
     6.0741
    11.2438
     5.5042
     8.4708
     7.9592
     8.5099
    11.3364
    11.6831
     7.5067
     9.4166
     9.1454
     9.4326
     6.9390
     8.7071
     9.1709
     9.0798
     8.1949
     8.4890
     9.6875
     8.3408
     6.7493
     8.3538
     6.4549
     8.1980
     6.5444
     8.1316
     7.1055
     8.3188
     8.5444
     7.9775
     6.4901
     7.6116
     6.5642
     6.5801
     6.8882
     7.5332
     7.2597
     6.5841
     7.1627
     5.5295
    10.5552
     9.3400
     8.7306
     6.4831
     7.1172
     9.0403
     7.1487
     6.7844
     8.1290
    10.5787
    10.4695
    10.5493
     8.9255
     9.0023
     9.0304
    10.5699
     7.1934
     7.9808
     5.1439
     7.7199
     5.7062
     5.8553
     8.3482
     7.9415
     7.1383
     6.3367
     5.9979
     6.6967
     8.3502
     6.7950
     6.2071
     6.5719
     4.6627
     7.0540
     6.6781
     7.4522
     4.8830
     7.4264
     9.8798
     6.1685
     7.5044
     7.7083
     6.8321
     8.8665
     6.8761
     8.5543
     8.2098
     7.8504
     7.9581
     5.7221
     6.7656
     5.4675
     7.4021
    10.9556
     5.3890
     6.4184
    10.4456
     7.4264
     7.8864
     8.6369
     7.0411
     5.7845
     9.3882
     7.1123
     5.7893
     8.6076
     6.0442
     8.3361
     9.8601
     6.1701
     9.1647
     8.0380
     8.4415
     6.4792
     7.8210
     9.5551
     6.1211
     8.5740
     8.7985
     7.3529
     5.8829
     6.4035
     8.1572
     8.3347
     8.6619
     7.0447
    10.0374
     9.9258
    10.0325
     7.7627
     6.1905
     5.8735
     9.3381
     8.0415
     6.7591
     6.1599
     8.5799
     7.1126
     7.1256
    10.1420
     7.1801
     8.2566
     5.7877
     9.6507
     9.1716
     8.4741
     8.1828
     5.5479
     6.2604
     7.3518
     8.0172
     6.6685
     7.5797
     9.3688
     6.3859
     7.3623
     7.4253
     6.3210
     8.4868
     8.5666
     8.7088
     8.0941
     6.5021
     7.2745
     8.7045
     8.6527
     7.1232
     6.2373
     8.5612
     8.6654
     9.0820
     8.6819
    10.0311
     7.7947
     7.0473
     8.5081
     8.5987
     7.4481
     7.6884
     8.0928
     7.4718
     6.4978
     5.8340
     6.6941
     6.2047
     5.5939
     7.5090
     7.8997
     7.8584
     7.0152
     8.4388
     8.2807
     6.0073
     6.4758
     6.6985
     6.7764
     6.1461
     6.3864
     6.8774
     8.3331
     9.6066
     8.9107
     7.7801
     6.5759
     7.2293
     8.2531
     8.1764
     7.6919
     7.6008
     9.6109
     7.1719
     6.5278
     8.2791
     6.6866
     8.1928
     7.1593
     6.2989
     7.2924
     5.5923
     8.8967
     7.9455
     7.5776
    10.4884
     8.2265
     9.0251
     7.1584
     6.1490
     6.1995
     9.7052
     6.7863
     9.5487
     8.2277
     9.4123
     7.4628
     6.0631
     9.0149
     8.5779
     6.6201
     7.4261
     7.6610
     7.5421
     8.1654
     6.5467
     6.5352
     6.5076
     9.1265
     5.2761
     8.0957
    11.0368
     9.3541
     5.4895
     8.2839
     8.4192
     9.7906
     9.0368
     8.3253
     5.9719
     7.0618
     7.4593
     8.0166
     8.7980
     9.5319
    10.3000
     9.8803
     5.6362
     8.8282
     7.1629
     6.3328
     8.9572
    10.0768
     9.4113
     9.9037
     8.6370
     6.3628
     6.9304
     5.3441
    10.6888
     7.0924
     9.1412
     8.6753
     5.8441
     8.7325
     7.9947
     7.1562
     9.7761
     8.3182
     6.0973
     8.0542
     8.6814
     9.6797
     8.1462
     5.6379
     6.4715
     8.6274
     7.3512
     8.3986
     8.1691
     8.0792
     8.3494
     8.4105
     8.4284
     7.5413
     7.4191
     6.2784
     7.3457
     6.5857
     6.7099
