# Supplementary material for: Mechanistic models of asymmetric hand-over-hand translocation and nucleosome navigation by CMG helicase
Source: Nat Commun. 2025 Nov 21;16:10304. doi: 10.1038/s41467-025-65232-x (PMC12639105; doi:10.1038/s41467-025-65232-x)
Supplement: Supplementary file 18 — Source data [file 41467_2025_65232_MOESM18_ESM.zip › SourceData/SourceData/Fig3G/polyGC/mindist_lagging_and_loop_traj005.dat]

# Distance
     6.1593
     5.4349
     4.9931
     7.9608
     6.4581
     8.0868
     7.0288
     6.9746
     5.5078
     6.2064
     7.0004
     6.2810
     5.3265
     7.2991
     5.7670
     5.1102
     6.4439
     6.9021
     5.4792
     5.4147
     7.0269
     7.4166
     5.9859
     5.6958
     9.0702
     7.8699
     5.6453
     7.4578
     5.7327
     7.9195
     6.8088
     5.6759
     5.7626
     4.9852
     6.1899
     6.4528
     4.9507
     4.9478
     7.5887
     8.9037
     6.4411
     6.3565
     5.6429
     5.5518
     8.8190
     5.8518
     8.3610
     5.6719
     5.5211
     7.1791
     7.6757
     5.3338
     6.2852
     5.7709
     4.9048
     6.6626
     5.0204
     5.0036
     5.6193
     6.6503
     6.5712
     4.2292
     9.0320
     5.5614
     5.4463
     6.5834
     4.9862
     6.5104
     5.1073
     5.4748
     5.5607
     6.7722
     6.9767
     7.2509
     5.1003
     7.5595
     5.2177
     5.4369
     6.0361
     5.5711
     6.1846
     5.4935
     7.1712
     9.2014
     5.4898
     5.4511
     6.0714
     6.5849
     8.1018
     8.6266
     5.2785
     4.8730
     4.9599
     5.2225
     8.1127
     4.9766
     5.0059
     6.0794
     5.6628
     6.6875
     5.1006
     5.3987
     4.2751
     5.9777
     6.7555
     6.1769
     6.9802
     6.2551
     5.4290
     5.0509
     6.0365
     6.3889
     8.4266
     4.7387
     7.3284
     4.7182
     6.5695
     6.0424
     6.0309
     6.0690
     6.0269
     7.8123
     7.1755
     6.9545
     5.7473
     5.4041
     5.4132
     5.3170
     5.5180
     7.1484
     5.7457
     5.4477
     8.7791
     7.7502
     7.5960
     6.6363
     6.8590
     5.7037
     5.3931
     7.8814
     6.2446
     6.3237
     6.3422
     6.2046
     8.5634
     7.7851
     5.1449
     6.2309
     5.1566
     5.5748
     5.5952
     5.1481
     6.8140
     5.7250
     7.9669
     5.8047
     6.1803
     4.7776
     4.2939
     5.8383
     6.4947
     7.3620
     5.9773
     5.7180
     4.7272
     5.3612
     6.5541
     5.3098
     7.5029
     9.4524
     8.0537
     5.6250
     6.7744
     6.1311
     5.2960
     5.1762
     5.7772
     5.4139
     6.7537
     7.0524
     5.9776
     5.5838
     5.9708
     5.6422
     6.5108
     5.0213
     9.4837
     7.3525
     5.8234
     5.0185
     5.4290
     5.9950
     5.2141
     4.6871
     5.1357
     8.1866
     9.2903
     5.2530
     5.1903
     5.8459
     5.2919
     8.2122
     5.7314
     5.8818
     6.9232
     6.1637
     5.0828
     7.2167
     6.5369
     5.7989
     4.7285
     5.5005
     6.1772
     4.8371
     5.4121
     5.0241
     6.2791
     7.7049
     7.7449
     5.6339
     6.6515
     5.6454
     6.6561
     4.8692
     6.2965
     4.9186
     5.1648
     5.3610
     4.2919
     5.2926
     7.3068
     5.3240
     5.2723
     7.0803
     6.1960
     5.9025
     7.8229
     5.2537
     5.2070
     5.8544
     4.3520
     7.5336
     5.7175
     5.8103
     7.0197
     4.8021
     6.2768
     5.9338
     6.0675
     5.8523
     6.3367
     6.9890
     5.7164
     4.7994
     4.2467
     6.3893
     5.8094
     6.1733
     5.5591
     7.1036
     4.6900
     5.3477
     7.0894
     6.8175
     5.9859
     5.0582
     5.5391
     7.2627
     6.2551
     5.3425
     5.4582
     6.4578
     7.8950
     7.5958
     7.1294
     6.7300
     7.6549
     6.9653
     8.8311
     5.7199
     5.0800
     6.0745
     6.6836
     5.0161
     5.9534
     5.0006
     5.0513
     5.0511
     6.8433
     5.5638
     6.8823
     6.8190
     6.0616
     5.6347
     5.5743
     6.7646
     5.9817
     4.3686
     5.9102
     5.4660
     5.5588
     4.9714
     6.4448
     6.4491
     4.7071
     5.7679
     5.6516
     5.5159
     5.5978
     6.2135
     5.6234
     5.6100
     6.9798
     5.2045
     5.5113
     5.6295
     6.5769
     5.8770
     5.8876
     4.5723
     4.8136
     5.1721
     5.3166
     5.0868
     4.9847
     6.0876
     6.6554
     5.8894
     6.1885
     5.8061
     5.4361
     6.3591
     5.2455
     5.2378
     5.2119
     6.2533
     5.9014
     5.0699
     7.3777
     5.4914
     5.9293
     4.8941
     6.3132
     5.1267
     4.7264
     5.6880
     5.3066
     6.4495
     8.1315
     7.1222
     7.3195
     5.7058
     4.6883
     5.7981
     4.7178
     4.6666
     5.2958
     4.9497
     4.8575
     5.1548
     5.3137
     5.2397
     7.6355
     5.7846
     7.0456
     6.8943
     8.3636
     5.8311
     6.9814
     5.8022
     5.7245
     5.4667
     6.9788
     3.9074
     5.5621
     5.6559
     6.4536
     5.2318
     6.0039
     4.5900
     7.3947
     5.2440
     4.6484
     5.0518
     5.4370
     5.5800
     5.4318
     6.3968
     7.7574
     8.1144
     6.2939
     5.5099
     6.7602
     9.4498
     5.8964
     6.3039
     5.9354
     7.2285
     5.7367
     5.4242
     6.2865
     4.5620
     8.3944
     4.9705
     5.0215
     7.1142
     5.2662
     4.9737
     5.8014
     5.1569
     5.0903
     6.7109
     6.7390
     6.6399
     6.8102
     6.4595
     6.2243
     5.2069
     5.4313
     7.5733
     9.0074
     7.0975
     5.4862
     6.2566
     6.3934
     6.8623
     5.0162
     5.6731
     6.3907
     6.4853
     8.3427
     5.1685
     8.4582
     8.2069
     7.0406
     6.7190
     6.9498
     5.7125
     7.0325
     6.4736
     5.8033
     5.3803
     6.9152
     6.1057
     6.8064
     8.2181
     6.8343
     6.7816
     5.7029
     7.0765
     5.6199
     6.6284
     6.5217
     7.4349
     5.1311
     5.5257
     7.5520
     5.5598
     4.9029
     6.4703
     5.9556
     5.6258
     5.6430
     6.9179
     5.7078
     6.0913
     5.8582
     5.8472
     6.8640
     6.0806
     7.1981
     5.0583
     5.7680
     5.6440
     5.7389
     5.0050
     6.9471
     6.1225
     5.7183
     5.3586
     5.3005
     5.4943
     5.7888
     5.6526
     7.1051
     5.7961
     6.3735
     6.0146
     7.2162
     4.5327
     7.8853
     5.3641
     4.6934
     6.2973
     7.0280
     7.4082
     5.0820
     7.8972
     5.8026
     5.5881
     7.7355
     4.9467
     5.2834
     5.3540
     5.4279
     6.2344
     4.7933
     5.9332
     5.0709
     5.8014
     5.3003
     6.3200
     6.4169
     8.0244
     5.1215
     6.3949
     5.5449
     6.3142
     6.0929
     7.5824
     8.0810
     5.9035
     7.1894
     5.8885
     5.8695
     6.2759
     4.5651
     6.9264
     6.9492
     6.4879
     6.4083
     5.9636
     5.0034
     6.5839
     5.1862
     5.2813
     5.3849
     5.5302
     5.7717
     5.6728
     5.4347
     6.4910
     5.2535
     4.7677
     5.3101
     5.6031
     5.7454
     5.0584
     6.4056
     5.9150
     4.9921
     5.9092
     5.8156
     6.5954
     5.2802
     5.6831
     5.4121
     5.2801
     5.6287
     7.2675
     5.6595
     5.8406
     7.2416
     5.4828
     5.1284
     4.9324
     4.9432
     5.6541
     6.4579
     6.8701
     5.4070
     5.7078
     7.1129
     7.6589
     6.7118
     6.5305
     7.0636
     5.2450
     6.5497
     5.4610
     7.3241
     5.2704
     6.3905
     6.2662
     5.0116
     6.4886
     6.4374
     6.8491
     7.7486
     6.1479
     7.6511
     7.6070
     5.3247
     5.2780
     6.1335
     5.8804
     6.7028
     6.6707
     6.5345
     8.0739
     5.4347
     7.4899
     7.7664
     6.6210
     5.7819
     5.3845
     6.1184
     5.3919
     6.6054
     5.7278
     5.7500
     5.9195
     6.7410
     5.7418
     6.1122
     5.9659
     6.1167
     7.4339
     5.3738
     5.5108
     5.8582
     5.2526
     6.1896
     6.9073
     5.7056
     6.7851
     5.5798
     7.3332
     6.7460
     5.2916
     5.3947
     5.9393
     6.0488
     6.0823
     6.0226
     6.5976
     5.7515
     7.7835
     6.1357
     5.7684
     6.7972
     6.8473
     8.1900
     5.3378
     4.7273
     6.2157
     6.2388
     5.1777
     7.4053
     4.6270
     4.9957
     7.3490
     5.3934
     7.4498
     6.0042
     6.4211
     7.5220
     6.7886
     5.4119
     6.2399
     6.6221
     6.1116
     8.0233
     6.9521
     5.3854
     6.2175
     7.1740
     6.6905
     6.5616
     5.4960
     6.3130
     6.4880
     9.0049
     6.9760
     8.7463
     7.9771
     6.3200
     7.2137
     7.2745
     9.8286
     7.3747
     5.9293
     7.6601
     7.0406
     5.9365
     5.7816
     7.1593
     7.5587
     6.9514
     7.9016
     8.5091
     7.9553
     7.8962
     9.4860
     8.3181
     8.0571
     6.2846
     5.4770
     7.2433
     6.5617
     6.3356
     8.2401
     9.0445
     8.9857
     8.2461
     8.7396
     8.9486
     8.2711
     7.8276
     9.4633
     6.6445
     8.3096
     8.0206
     7.1993
     8.7997
     7.0854
     7.3551
     7.9164
     8.2723
     6.7163
     7.6954
     6.6579
     5.7286
     7.5648
     6.8472
     7.7572
     8.0023
     5.4856
     5.1640
     4.9464
     6.6483
     7.1987
     8.9247
     6.2947
     8.6911
     8.0979
     9.0576
     6.7787
     6.2801
     8.6199
     7.1649
     6.8931
     5.5542
     6.1126
     7.4163
     7.4319
     6.3171
     8.2227
     7.6083
     8.5495
     7.4451
     7.5543
     7.6341
     6.6960
     7.8502
     8.0764
     8.2570
     5.4495
     4.4940
     6.5275
     6.7679
     7.7404
     6.5385
     7.3443
     7.7929
     8.2833
     7.9890
     8.7772
     7.7594
     6.8526
     6.1535
     6.6545
     7.9229
     7.4766
     7.3202
     6.8172
    10.5636
     6.2688
     6.0246
     8.0271
     9.3494
     8.5201
     9.1554
     6.8122
     6.4847
     8.5491
     8.0893
     6.8533
     9.3728
     8.7900
     8.1900
     6.8228
     8.1458
     6.5573
     6.7468
     7.9604
     7.3896
     7.6271
     8.1854
     6.0646
     7.8148
     7.2897
     8.0130
     7.3400
     8.5624
     8.4368
     9.1299
     6.7690
     8.4570
     6.9418
     7.4367
     6.7137
     7.5413
     6.2117
     6.0903
     6.6882
     7.0342
     6.6895
     7.6453
     8.0693
     8.3509
     6.6684
     6.6382
     7.4985
     8.3872
     8.5684
     7.7294
     8.0293
     7.2460
     9.0598
     6.9642
     7.4815
     6.9195
     8.0886
     5.6952
     7.4079
     6.0041
     6.7678
     7.8886
     6.9062
     7.7439
     8.6233
     8.0690
     8.4356
     7.2052
     8.0855
     7.4788
     8.4453
     7.4565
     7.4037
     6.7098
     7.7700
     8.1379
     9.4810
     7.4070
     7.8391
     7.8407
     7.0005
     7.8055
     6.7753
     8.7030
     7.0254
     6.6743
     7.8604
     7.4552
     8.3079
     9.0233
     6.4450
     8.8239
     7.0957
     7.3170
     6.6576
     7.6828
     7.1185
     7.9713
     7.2221
     7.3295
     8.9407
     7.9190
     7.4405
     5.6044
     7.1974
     6.5675
     6.5127
     7.2716
     7.4122
     8.4256
     8.3749
     7.6915
     6.8413
     6.7621
     8.7716
     7.5374
     6.5794
     5.9698
     7.2242
     6.6082
     6.3713
     6.4704
     6.4237
     6.7949
     6.4440
     8.6789
     7.2092
     7.7161
     6.7699
     7.6911
     7.5113
     6.1948
     8.4556
     8.4970
     6.9685
     8.0680
     6.7090
     7.6030
     6.8118
     8.2746
     6.9875
     7.3749
     8.3980
     5.5793
     8.1680
     8.5256
     7.3869
     7.4827
     6.7709
     7.4353
     8.1284
     7.7657
     6.1907
     6.9986
     8.7932
     7.6362
     7.4790
     8.4131
     7.9798
     7.9711
     7.1799
     5.1909
     7.0915
     8.7961
     7.1458
     7.2558
     5.4819
     7.6740
     7.3285
     7.1067
     6.2587
     7.8913
     9.2381
     5.2350
     8.1235
     9.2014
     6.6015
     6.2320
     7.6147
     7.3332
     7.9322
     7.6770
     5.6805
     5.6776
     7.0891
     6.9534
     9.2203
     8.0398
     7.6813
     7.9508
     5.7818
     8.4703
     5.7989
     7.1630
     5.2502
     5.6293
     7.2072
     6.5560
     7.0557
     8.1498
     8.1776
     6.7692
     8.4680
     8.2032
     6.7292
     7.9849
     7.0059
     8.1620
     8.6121
     9.1305
     8.5090
     7.8930
     6.5612
     8.0822
     6.7678
     7.4368
     7.7603
     7.9783
     6.1493
     6.1691
     5.9646
     6.4657
     7.2038
     6.6010
     6.5338
     6.8539
     6.1777
     6.9664
     6.4738
     7.7090
     9.2668
     6.0144
     9.1314
     7.2437
     7.6792
     8.2152
     5.7699
     8.6353
     6.6212
     9.9018
     8.6789
     9.7159
     9.0885
     6.7820
     6.9404
     5.7115
     7.9755
     7.5610
     5.5684
     6.4595
     8.5682
     7.1047
     8.2808
     7.3255
     6.0528
     6.3343
     5.2990
     6.1863
     6.5381
     5.0363
     5.6294
     5.5788
     5.7777
     6.2695
     5.4519
     8.1425
     5.0419
     4.9964
     5.9825
     5.2744
     5.5054
     4.6388
     5.0089
     6.1170
     6.9102
     7.4245
     5.3328
     6.0703
     5.9763
     5.3657
     5.3423
     6.1308
     8.0476
     6.2515
     7.1909
     8.6062
     6.7715
     6.7411
     7.6994
     6.4951
     4.5156
     7.0133
     6.2596
     7.0620
     5.0168
     6.8144
     5.3578
     6.5313
     5.8381
     7.0559
     7.7601
     5.1355
     7.3360
     4.7489
     5.6216
     5.6506
     4.8871
     7.9854
     6.5339
     4.6185
     7.1911
     5.2761
     6.1424
     5.8500
     6.8727
     5.7159
     5.9807
     6.0220
     6.4349
     5.6410
     7.6055
     5.5530
     5.7145
     7.6223
     8.3214
     8.4286
     5.4831
     6.0140
     6.3114
     5.2502
     6.5829
     7.0307
     6.7499
     5.2295
     7.6134
     6.0754
     5.3629
     6.3385
     6.2550
     4.9611
     8.0645
     7.5285
     8.4099
     5.4562
     5.5139
     8.2342
     7.8904
     5.6493
     6.7287
     5.6884
     5.9089
     7.8292
     7.9689
     6.2926
     5.2324
     6.6876
     6.4558
     7.0619
     6.1657
     5.9930
     6.0728
     5.3187
     5.3065
     5.4810
     5.3270
     6.0014
     6.1112
     5.4143
     6.9748
     5.7052
     5.7267
     8.5262
     6.0089
     6.6891
     5.9295
     5.1114
     5.7796
     6.3289
     5.5359
     7.1356
     5.0435
     5.9302
     5.8086
     6.6296
     6.0909
     5.7130
     7.4927
     6.2545
     5.3120
     6.5259
     5.0969
     6.1365
     6.2559
     6.0936
     5.6722
     5.2507
     5.0399
     5.9579
     7.1595
     6.0835
     4.7212
     6.3913
     6.8019
     4.8457
     5.5108
     5.3172
     5.7589
     5.3773
     5.5346
     5.4885
     5.5195
     5.9817
     5.4062
     4.9632
     5.7778
     5.2795
     8.0826
     5.4470
     7.2377
     7.0336
     6.9821
     7.1433
     7.0690
     6.1988
     7.3443
     6.1232
     7.3426
     5.7852
     7.5280
     6.5349
     7.5312
     7.4472
     6.0425
     4.7303
     6.6795
     6.3383
     6.5276
     5.4730
     8.2156
     5.3384
     6.5121
     5.6408
     5.1913
     4.8374
     5.6430
     8.1176
     5.6918
     6.4630
     5.2203
     5.3663
     7.0713
     6.3823
     6.0784
     5.8813
     6.2642
     5.9974
     5.1188
     7.2029
     6.3178
     5.6431
     6.5615
     7.8052
     5.6188
     6.9107
     6.4094
     5.3418
     9.8983
     5.0260
     7.4722
     6.1936
     6.4868
     5.1501
     5.2927
     6.2466
     6.9906
     5.6320
     4.8250
     6.2165
     6.4780
     7.2898
     6.2324
     6.4177
     8.0289
     6.4553
     7.8098
     8.0816
     6.6031
     5.4587
     5.1499
     5.6032
     5.5854
     5.8342
     4.6381
     4.9621
     6.0321
     6.3271
     7.1742
     5.1905
     6.0286
     6.3751
     5.3205
     5.8909
     6.8205
     5.9056
     5.8937
     6.2287
     5.7944
     6.3384
     5.6341
     6.6254
     6.1377
     6.0157
     6.0454
     4.6795
     5.3181
     6.1901
     6.4194
     5.3611
     5.2495
     6.6299
     5.2942
     5.9949
     6.7856
     5.1717
     4.9272
     5.2908
     6.4010
     5.6117
     6.2347
     5.5095
     4.8860
     5.6230
     5.8784
     5.7391
     5.9635
     6.2659
     5.8359
     5.3865
     6.1673
     5.1377
     6.5348
     5.2946
     6.4614
     6.7000
     5.2855
     5.1589
     5.5194
     4.9809
     5.7438
     5.4964
     5.6229
     5.7597
     6.1454
     6.1490
     4.9644
     4.6852
     6.5797
     6.1308
     5.9753
     5.5617
     6.3200
     5.7179
     5.9197
     5.8157
     5.9134
     6.1059
     7.1491
     5.9919
     5.3155
     5.7731
     6.8098
     6.4811
     5.3339
     5.9708
     6.2242
     5.7951
     4.5075
     5.9920
     5.4722
     5.0458
     4.9128
     5.8950
     5.6251
     6.8520
     5.6125
     6.0958
     6.0839
     6.1747
     5.7961
     5.6014
     6.5507
     5.8878
     5.7507
     5.3537
     6.5662
     7.0637
     5.6611
     5.7737
     5.4126
     6.8142
     5.4937
     6.0584
     5.0243
     5.4551
     5.5169
     7.0742
     5.2870
     5.4226
     5.9396
     6.1884
     5.6567
     5.5537
     4.5696
     5.8989
     6.2660
     6.0548
     5.5733
     5.7815
     7.4118
     6.2758
     6.2537
     6.4376
     5.6667
     5.7362
     5.3920
     5.7393
     5.6477
     5.7263
     6.0091
     5.9563
     5.7929
     5.1305
     5.8666
     6.4551
     5.3397
     6.3313
     6.1254
     5.7783
     5.8031
     5.0295
     6.1365
     6.5756
     5.8836
     6.7606
     6.7496
     5.8026
     5.8627
     6.0809
     4.9435
     6.2759
     5.5935
     5.9363
     6.7495
     5.0805
     5.3906
     5.7367
     5.2986
     5.7911
     6.5635
     7.1306
     5.1628
     5.3715
     5.1893
     5.8816
     5.3123
     6.3566
     5.0560
     5.7769
     6.1162
     6.9279
     5.8964
     4.9330
     7.7824
     4.9747
     5.2748
     6.2614
     5.6909
     6.0090
     5.1596
     5.1995
     6.1707
     5.3025
     6.8654
     6.2435
     6.5799
     6.0318
     6.2911
     5.8445
     6.6813
     5.9221
     6.2850
     6.5981
     5.5028
     5.4905
     6.2974
     6.8167
     6.3098
     5.4867
     5.9744
     5.5841
     7.4927
     6.2974
     5.1860
     4.9640
     5.9790
     6.6061
     5.6985
     5.6448
     6.9956
     6.2915
     6.2960
     5.6297
     5.3745
     5.3839
     5.4318
     6.5709
     7.0275
     4.9764
     5.8146
     6.2757
     5.2470
     5.7244
     5.9444
     6.0801
     4.9356
     5.1436
     5.4313
     5.4330
     5.6876
     4.9069
     5.3916
     5.8008
     5.1407
     6.2408
     5.6931
     5.5773
     5.0018
     6.1429
     4.7746
     6.7125
     5.9218
     6.0955
     5.3270
     5.2716
     6.3307
     5.7174
     5.3311
     7.0125
     5.5317
     5.0975
     4.8836
     4.9020
     6.4411
     6.0281
     5.2055
     6.7570
     6.1369
     5.5039
     5.5167
     5.9909
     6.7284
     6.4424
     6.0651
     6.0680
     6.4732
     5.2745
     5.9564
     6.3656
     5.4500
     5.3397
     5.6814
     6.1876
     6.4662
     5.0466
     6.0742
     5.8577
     5.4474
     6.4389
     5.2919
     5.6826
     6.4923
     5.8031
     6.6705
     5.6032
     6.8822
     5.1022
     5.3098
     5.6851
     6.2230
     5.0117
     6.7657
     5.8730
     6.3150
     6.3411
     5.6554
     6.0594
     6.7684
     5.6279
     6.2546
     5.6890
     4.7930
     5.6280
     4.8382
     6.2298
     5.1028
     6.4746
     5.5232
     5.2425
     5.7901
     7.2192
     6.2287
     6.2217
     5.0668
     5.0257
     6.5564
     6.6116
     5.1106
     5.7220
     6.1265
     5.9450
     5.5160
     5.7058
     5.2354
     5.4137
     6.7566
     5.7162
     6.7102
     6.4367
     6.1397
     8.6617
     7.2121
     5.1299
     5.5959
     6.2188
     5.2274
     7.0007
     5.2142
     7.4438
     7.2768
     7.4087
     7.6477
     7.6804
     6.6574
     6.2731
     7.9190
     8.7975
     8.0464
     7.4965
     5.8155
     7.2686
     6.3353
     5.9786
     5.3433
     7.6510
     7.9141
     7.2757
     7.1981
     5.0616
     7.1712
     6.1930
     8.2691
     5.2784
     5.9339
     5.2510
     5.6705
     6.2914
     6.2863
     5.1090
     5.8935
     6.4182
     5.3906
     5.3678
     6.2949
     7.8798
     5.6209
     7.0708
     5.5757
     7.1143
     6.5017
     6.6261
     6.8949
     8.6077
     6.6806
     8.0267
     6.3375
     5.1238
     4.8567
     6.9810
     7.3964
     5.6684
     6.5973
     5.7449
     4.5173
     5.1919
     5.2680
     5.2281
     6.7618
     5.3999
     5.7416
     6.5249
     6.1903
     5.0069
     5.3051
     7.0287
     4.8465
     5.6652
     6.8678
     6.2867
     6.0577
     5.0225
     6.2088
     5.8129
     6.7424
     6.0683
     6.3159
     8.8240
     8.7403
     8.3539
     6.2807
     6.3349
     7.3267
     7.5929
     6.2029
     4.7504
     7.2084
     5.7842
     6.8673
     5.2066
     4.9222
     6.6978
     7.0443
     7.3448
     7.2721
     6.2374
     6.9103
     6.5951
     5.2415
     7.5002
     6.7961
     5.8528
     7.2172
     7.2652
     7.1292
     6.9814
     7.5928
     6.0519
     7.9313
     8.2550
     7.7253
     6.8412
     6.2336
     8.4455
     8.1277
     5.7155
     5.8563
     7.1252
     4.9836
     6.2397
     6.6359
     5.4099
     6.8441
     6.6690
     5.1742
     4.9406
     5.3026
     5.7910
     5.8922
     5.4164
     4.8862
     5.3923
     4.8211
     7.0465
     6.2648
     6.1010
     6.1101
     6.2232
     6.5221
     8.0366
     6.5625
     5.9724
     8.1350
     6.5796
     5.9959
     6.7436
     7.3109
     5.8142
     7.4230
     5.6306
     5.5046
     7.5033
     7.9119
     8.2956
     6.2385
     6.4707
     5.8778
     7.5721
     8.6864
     7.1697
     7.0150
     7.4903
     5.6305
     5.6986
     5.9298
     7.2820
     6.8309
     7.4524
     6.4079
     6.8538
     7.4875
     8.3556
     6.0881
     5.9524
     5.4003
     6.8296
     6.6902
     6.2552
     7.6973
     5.9379
     6.0714
     7.4981
     5.2061
     6.2551
     6.2592
     5.8885
     5.1919
     7.3424
     6.8987
     4.9589
     5.9224
     8.7011
     6.1702
     5.9618
     6.6977
     6.5740
     6.3633
     8.7648
     6.1010
     7.3860
     7.6267
     5.7195
     8.2596
     6.6756
     7.1661
     7.6774
     7.4851
     8.3497
     6.7909
     5.3730
     6.7433
     4.9606
     7.1702
     7.4059
     8.4139
     5.8168
     6.8234
     6.1017
     5.8688
     6.7212
     6.9328
     7.0564
     5.6767
     6.2039
     4.7470
     5.3098
     6.4543
     5.3226
     5.8238
     5.7067
     5.3494
     5.6166
     5.7234
     6.2859
     6.8745
     7.7480
     8.0802
     7.9913
     7.4395
     6.5489
     5.8814
     6.0952
     7.0459
     6.6104
     8.3814
     6.9873
     5.9344
     6.9050
     5.5458
     7.4162
     6.0711
     5.0227
     5.2037
     4.8291
     5.0330
     5.3642
     6.1876
     5.3135
     4.6820
     5.5700
     6.2507
     7.5367
     6.9196
     6.5712
     7.1434
     8.0603
     7.3784
     5.4751
     5.7853
     6.8878
     6.4159
     5.4941
     7.1349
     5.4651
     6.4632
     6.1673
     7.1659
     7.9022
     7.0483
     6.8800
     5.4478
     7.4970
     6.9177
     4.9975
     7.6379
     8.1650
     5.6727
     5.9730
     7.4106
     6.3734
     6.2410
     7.2388
     5.7464
     6.9055
     8.2426
     6.6575
     7.8608
     7.1867
     6.7506
     7.3170
     6.4209
     6.6116
     7.8389
     7.2297
     5.7632
     5.2530
     6.3177
     6.5740
     5.8925
     7.7506
     7.0039
     7.6098
     5.9573
     5.2630
     8.4320
     5.9958
     5.5281
     6.5330
     5.4625
     5.6058
     5.0382
     4.9070
     5.6720
     6.3717
     5.3583
     4.7622
     6.2028
     6.3409
     4.6762
     7.3793
     5.4425
     5.8905
     5.8175
     6.8978
     6.8166
     7.7141
     6.6803
     5.8633
     7.1828
     5.5927
     5.8376
     5.1586
     5.5881
     6.8528
     5.8275
     6.1656
     5.0937
     5.5323
     6.1142
     6.2535
     5.9188
     5.0373
     5.0263
     5.2253
     5.7569
     5.7152
     7.0660
     5.7243
     5.4784
     5.2393
     4.7175
     5.5727
     5.2778
     5.2487
     5.5325
     7.3991
     5.2999
     5.6028
     6.4203
     4.6268
     5.5201
     5.2283
     5.2232
     5.9072
     6.0928
     5.3237
     5.5591
     4.9262
     5.5507
     5.6458
     5.0964
     5.4060
     5.6661
     6.3719
     6.5680
     5.3284
     5.7333
     5.1396
     4.6731
     5.0579
     5.2322
     5.2592
     5.5554
     5.3630
     5.2739
     5.4772
     5.1823
     5.4654
     5.1183
     5.6191
     4.9327
     5.6052
     5.3059
     5.0000
     5.4988
     5.5007
     5.7468
     5.8239
     4.8577
     5.3646
     5.0713
     4.4261
     5.1447
     5.5890
     4.9029
     5.0557
     4.8226
     5.5964
     6.0261
     4.9595
     5.8260
     4.7744
     5.6227
     5.3543
     5.1746
     5.6123
     7.7280
     5.1199
     7.8934
     4.9170
     6.8441
     4.4461
     6.0034
     6.6072
     5.2738
     5.5597
     5.4040
     6.1880
     6.5675
     7.0006
     6.2704
     5.9006
     5.8702
     6.2020
     5.3557
     5.8526
     5.7446
     6.2595
     5.9805
     5.4031
     6.2159
     5.6271
     5.7619
     5.1651
     5.9908
     4.9434
     5.8434
     6.1408
     5.6582
     7.0565
     4.8722
     6.7853
     5.6729
     5.1855
     5.0526
     4.8815
     5.5243
     5.2378
     6.4798
     6.5318
     5.9490
     5.9289
     6.0106
     6.3379
     5.2749
     4.7179
     6.1745
     7.3254
     5.9055
     5.5553
     5.2541
     5.9575
     6.9076
     6.4441
     4.7949
     6.0678
     5.6590
     7.3279
     5.9843
     5.4701
     4.6876
     6.0718
     5.2777
     5.3626
     6.5124
     7.6071
     6.7531
     7.7365
     4.6671
     6.2117
     7.0779
     4.8253
     5.5545
     5.2268
     5.4459
     6.3382
     5.7637
     6.1181
     8.6373
     5.4117
     5.6134
     6.7553
     6.3403
     5.5370
     5.6922
     6.2391
     4.8556
     6.6760
     5.1648
     5.4851
     6.2757
     7.3046
     6.5071
     5.2494
     5.1660
     6.2309
     5.6352
     5.4532
     5.9858
     5.6992
     6.0532
     6.2361
     6.5934
     5.5069
     6.0347
     5.0648
     5.6133
     8.7630
     6.4888
     6.7518
     5.5369
     6.2797
     5.5352
     5.2279
     5.0468
     5.5721
     5.8651
     5.4490
     6.4314
     5.7273
     6.1376
     5.8626
     5.6275
     5.8391
     5.7966
     6.6022
     5.8908
     5.7895
     5.8110
     6.8223
     5.4462
     5.2597
     6.1146
     5.7866
     5.8690
     6.7223
     5.9252
     6.8151
     6.6024
     7.5334
     5.9034
     4.8278
     4.8181
     5.6171
     5.2513
     5.3740
     6.2552
     5.2331
     5.1675
     7.1798
     7.0159
     7.6391
     5.7151
     5.6472
     4.8985
     4.9688
     6.2244
     5.1651
     6.3259
     5.5481
     6.2807
     5.5335
     5.2404
     5.3970
     5.6793
     5.5352
     7.6130
     6.9187
     5.7437
     6.8450
     5.5867
     4.9017
     5.5221
     6.1203
     6.3853
     6.1694
     5.7771
     5.4213
     6.3966
     5.4879
     8.1133
     6.9912
     5.3501
     7.8204
     5.1061
     5.0855
     5.9176
     5.9689
     5.3271
     5.4052
     6.5111
     5.2454
     6.0305
     6.2483
     6.2322
     6.7852
     5.8522
     6.1986
     4.7496
     5.5836
     6.6627
     5.9488
     5.6916
     5.4845
     6.9020
     5.0344
     6.2120
     5.2446
     6.4787
     4.9612
     5.1432
     5.1428
     5.0755
     5.5047
     5.7307
     5.1198
     5.4430
     4.5545
     5.4007
     5.0228
     6.0361
     6.8974
     6.7084
     5.6216
     5.3458
     6.6951
     7.0417
     5.5791
     4.6634
     6.4312
     5.8056
     6.2545
     5.9643
     7.0115
     7.3789
     5.8611
     6.4512
     7.3946
     6.0710
     5.3089
     5.8156
     5.9660
     6.8901
     6.1436
     6.1249
     8.2013
     5.3912
     5.6056
     6.8000
     6.5005
     7.0641
     5.2051
     5.1342
     5.0776
     5.6103
     5.4795
     5.4274
     5.8709
     5.1926
     5.3727
     5.2614
     6.6716
     5.7531
     6.6174
     6.3232
     5.6379
     5.7579
     4.6569
     7.3487
     5.8443
     5.6064
     6.8131
     6.1548
     5.6709
     6.0230
     6.7951
     6.4590
     5.5777
     6.4805
     6.1963
     5.0352
     5.6457
     7.8191
     5.9461
     5.7550
     6.9390
     5.4619
     4.8125
     5.1877
     5.6084
     5.1481
     5.6288
     8.5354
     7.7707
     5.7626
     5.8526
     4.9972
     6.2410
     5.9910
     6.7087
     5.8815
     7.6030
     6.0406
     5.0318
     5.3649
     5.2539
     5.7904
     5.7839
     5.7148
     7.4470
     6.9073
     7.4341
     5.2775
     6.6972
     5.2687
     5.4719
     5.9467
     5.5147
     5.5286
     5.8840
     4.8572
     5.4029
     5.4671
     6.1431
     7.2967
     5.3283
     6.8471
     7.6349
     6.3327
     6.6401
     7.0559
     9.1234
     5.7320
     5.9023
     6.7677
     8.8654
     6.5436
     6.2439
     6.5760
     8.5714
     6.9127
     6.8221
     8.7542
     8.4572
     8.1158
     9.0275
     8.3190
     7.8179
     8.0632
     8.8601
     6.8562
     8.0560
     8.4992
     7.1606
     8.3981
     7.7018
     7.5873
     6.3199
     8.6805
     8.5312
     7.2531
     6.0734
     8.9093
     7.6099
     7.8026
     8.0260
     7.6797
     7.2660
     7.1100
     8.6412
     5.7991
     9.0441
     6.6551
     8.2550
     8.3383
     7.5624
     7.9534
     7.1465
    10.3038
     7.4863
     6.6514
     6.1792
     6.8234
     7.6172
     6.6517
     8.7329
     7.4078
     7.9716
     8.5414
     8.6296
     7.6491
     6.2270
     7.2329
     4.9204
     8.3002
     7.0756
     7.9971
     7.8606
     8.3280
     7.3432
     8.9771
     6.5098
     8.3509
     8.5723
     6.7846
     8.2448
     6.2980
     9.0237
     7.9322
     9.2466
     7.0470
     7.8320
     7.6846
     7.1850
     7.9100
     8.5736
     8.7948
     6.7611
     7.3367
     7.9343
     8.2750
     8.4794
     8.4200
     8.0679
     8.3306
     5.9636
     6.7279
     6.4491
     7.7227
     6.5686
     5.8616
     4.6245
     6.8254
     5.4086
     5.4224
    10.4228
     8.4377
     6.6040
     5.8679
     6.7237
     5.4612
     6.8865
     5.4661
     7.2940
     5.2299
     6.3933
     7.9246
     7.0199
     9.3402
     5.0690
     8.4815
     5.5412
     5.8996
     6.9163
     5.1119
     7.9167
     6.9947
     7.5136
     5.5759
     4.5790
     8.3953
     8.3462
     4.8602
     6.4517
     7.8520
     6.1556
     6.3075
     9.5326
     9.5559
     8.6615
     9.1546
     7.9520
     6.2418
     5.5600
     6.1363
     5.5867
     6.7838
     6.6548
     5.4699
     5.8898
     7.2728
     6.2671
     5.7482
     6.8570
     6.5280
     8.7530
     5.6658
     7.6662
     6.7814
     7.8995
     7.9626
     6.1409
     8.5379
     7.4160
     7.4788
     9.8824
     8.0667
     7.8255
     7.0713
     6.9181
     6.5261
     8.4692
     7.5244
     6.0858
     7.9540
     7.2387
     7.3943
     6.3416
     8.7026
     7.4907
     8.2993
     6.2219
     7.4147
     6.2190
     7.6366
     8.4577
     7.0853
     6.3009
     7.8407
     9.7726
     8.8652
     8.1427
     8.8317
     6.5202
     7.9802
     9.9009
     8.4512
     5.1680
     8.5815
    10.4313
     8.8206
     8.3256
     7.5371
     6.3835
     5.2395
     7.0621
     7.9005
     8.2772
     9.4103
    10.2838
     8.8420
     8.5694
     7.2438
     8.8386
     5.7083
     5.8439
     5.9340
     5.6222
     7.9584
     7.5834
    10.7443
     6.2129
     9.4050
     6.1230
     6.7552
     9.5488
     7.4045
     8.3047
     6.5348
     9.7082
     9.4242
     6.4050
     8.1926
     8.0453
     9.4214
     9.5066
     7.0263
     8.6836
     8.3380
     8.9952
     9.9622
     6.1958
     8.7848
     9.1345
     8.0783
     8.2282
     8.6846
     9.3352
     8.5890
     6.1136
     7.7154
     8.3789
     9.4241
     7.7920
    10.6679
     9.0666
     8.1156
     5.5072
     8.4158
     7.1708
     8.2583
     8.0089
     6.2763
     6.2643
     6.8981
     8.0172
     6.4470
     5.6133
     5.8672
     7.1846
     6.7894
     6.0843
     7.5759
     9.1163
     7.8997
     7.6300
     5.7839
     8.1317
     8.4400
     7.0062
     8.6250
     6.1762
     8.8770
     7.9040
     8.4678
     8.0755
     7.9428
     7.4084
     7.1586
     7.8303
     8.1078
     6.9882
     6.8914
     7.4255
     6.1153
     7.9382
     7.6652
     6.4825
     9.0236
     5.6122
     7.0101
     8.1998
     7.4153
     7.8331
     6.6110
     6.4620
     8.7601
     5.5552
     9.9674
     7.9562
     7.1868
     8.8261
     8.8573
     8.9525
     5.8404
     6.7682
     6.2823
     8.8438
     8.8642
     8.1617
     7.5330
     8.1676
     8.3732
     7.2110
     7.3387
     7.5927
     7.4184
     8.9908
     6.3304
     6.4661
     5.2077
     7.8715
     7.5344
     6.0721
     7.7310
     8.5941
     6.5980
     6.4610
     7.3876
     5.5349
     5.6638
     7.2821
     7.4526
     8.3443
     7.7057
     6.4900
     4.7103
     6.1100
     7.1974
     5.5088
     9.5206
     8.1796
     9.2337
     9.1482
    10.1820
     9.6270
     6.7260
     6.7830
     5.6878
     6.4903
     7.0434
     5.5937
     7.6805
     8.5588
     7.9454
     8.3602
     9.4821
     7.8740
     6.8502
     8.5819
     6.6488
     8.2481
     6.1962
     9.7677
     7.6959
     7.6410
     8.5147
     7.7425
     9.4635
     9.6145
     8.6944
     9.4064
     6.8397
     8.1301
     5.2011
    10.0652
     7.6642
     6.9823
     9.7879
     9.0475
     7.9948
     8.5992
     8.1143
     7.8400
     7.8555
     8.7783
     8.2637
     7.0575
     6.3777
     8.9493
     5.7653
     8.0235
     6.2648
     5.2494
    10.1236
     8.1606
     5.5491
     4.9121
     5.7646
     7.2911
     6.7394
     7.3962
     8.7281
     8.7419
     8.6105
     5.9267
     5.2163
     6.6866
     7.6094
     6.3888
     9.3572
     5.6106
     9.3058
     8.1507
     9.4783
     8.9533
     9.1933
     8.7244
     8.8960
     8.3835
     9.4823
     8.6008
     8.9970
     8.8579
     4.8733
     8.3462
     9.1876
     9.2396
     7.7087
     9.2224
     8.4070
    10.4386
     7.0738
     6.3588
     8.4498
     7.8978
     8.6736
     5.9118
     8.9447
     8.4416
     7.1281
     7.7595
     5.9330
     7.8268
     8.1893
     9.2009
     8.9525
     8.3900
     8.6205
     9.0938
     9.7889
     5.9101
     6.7512
     6.3880
     9.4939
     5.6703
     9.7802
     5.4307
     6.3502
     9.9073
     8.4699
     6.7700
     5.6153
     4.9324
     6.5578
     6.2545
     6.8459
     9.0227
     8.1874
     6.9802
     6.8367
     9.0117
     9.5815
     8.5308
     9.0884
     6.2235
     9.4935
     7.5023
     8.0076
     7.8060
    10.2184
     9.0911
    10.3109
     9.1866
     7.2574
     7.8482
     7.9037
    10.0419
     8.6947
     9.8221
     6.8080
     6.1244
     6.3796
     7.2797
     9.2080
     6.2942
     6.8361
     5.4900
     5.5649
     5.9188
     8.9255
     6.5065
     9.0661
     5.7673
     5.9493
     5.1750
     5.8924
     5.4497
     6.6581
     4.4655
     7.3721
     6.7239
     8.6882
     6.3762
     9.1623
     6.5289
     5.9847
     5.4980
     8.3966
     8.0670
     9.0151
     6.1502
     7.1442
     7.6273
     9.4522
     6.8285
    10.1038
     7.3658
     7.5715
     5.0087
     8.6054
     6.0174
     7.9228
     6.0977
     5.1678
     7.0996
     6.2015
     6.4762
     4.9425
     6.2923
     9.6354
     6.3615
     5.9862
     5.8450
     6.2562
     5.9904
     6.1560
     6.6600
     7.9309
     8.0121
     6.6708
     6.5294
     5.8034
     6.0209
     6.2684
     7.5920
     5.4408
     6.0586
     4.9132
     5.3454
     6.7956
     7.2009
     7.1723
     4.7307
     5.0525
     7.6341
     5.9133
     7.1968
     5.8080
     6.7091
     9.3334
     9.0801
     6.1631
     4.8325
     8.9009
     6.9701
     5.5739
     5.8024
     5.3622
     6.0644
     7.9762
     9.5713
     5.4032
     6.5870
     7.7444
     5.8730
     6.0559
     6.2185
     7.2852
     5.4580
     5.3646
     5.7783
     7.3689
     6.4960
     5.8145
     5.5978
     6.0199
     6.8001
     7.4291
     6.3371
     5.8228
     5.3181
     9.3198
     8.1912
     7.8053
     7.7565
     6.5858
     8.6951
     9.7365
     8.6328
     7.3889
     7.2322
     5.4454
     7.6586
     8.9727
     7.4719
     8.4489
     6.9367
     6.5339
     5.4063
     5.5237
     5.6531
     5.6763
     7.1028
     6.5958
     6.3857
     5.7731
     5.2438
     5.6673
     7.5863
     5.8457
     6.4383
     5.3580
     7.5175
     4.9231
     6.8036
     5.5979
     6.8665
     5.1704
     5.1753
     5.5745
     6.8996
     7.2247
     6.4725
     5.4276
     7.9675
     5.7191
     6.8291
     6.1420
     5.3433
     6.8046
     6.0116
     5.2311
     7.6061
     5.5027
     7.3741
     6.9669
     5.5296
     6.8021
     7.8383
     6.3076
     5.3433
     9.0810
     6.2510
     6.9966
     5.9714
     5.4549
     6.7404
     5.6432
     6.0253
     6.1187
     7.7945
     7.0529
     5.6093
     5.9362
     5.4363
     6.4347
     4.6301
     5.7995
     6.3304
     5.0602
     5.0916
     6.0681
     5.6712
     5.6801
     6.0673
     5.2391
     5.9208
     5.3834
     5.9683
     5.1393
     5.8053
     5.6509
     5.9594
     5.4744
     5.1390
     5.3345
     5.5624
     4.4312
     5.6686
     6.2922
     4.9277
     5.9071
     5.1890
     5.3406
     5.8090
     6.0857
     6.0900
     5.0525
     5.2305
     6.3377
     5.8368
     5.0657
     5.3053
     5.6865
     5.0290
     5.0486
     5.4951
     7.0742
     6.8047
     5.2444
     5.6963
     5.2282
     6.0419
     5.2447
     5.9282
     5.4142
     5.8397
     4.9718
     4.9708
     5.0509
     5.3636
     6.1792
     5.6805
     5.3688
     5.8620
     4.9960
     5.5153
     5.1608
     5.5599
     4.9534
     4.8983
     5.6247
     5.5019
     6.1379
     5.8289
     5.8571
     6.7638
     5.2126
     5.6399
     5.3068
     6.4562
     5.1202
     5.3759
     5.6437
     5.2150
     5.6706
     6.0387
     5.2196
     5.3053
     5.6581
     5.1495
     4.8613
     6.4376
     6.3057
     4.5143
     5.3836
     5.8349
     5.7556
     6.1012
     4.8931
     5.2053
     5.5536
     4.8907
     5.7189
     5.4700
     4.7510
     5.1525
     5.3208
     5.7633
     5.1958
     5.3988
     6.8580
     5.5449
     5.0971
     5.8122
     6.2623
     5.0123
     5.4748
     5.1628
     5.1125
     4.6616
     6.2168
     4.9238
     6.4926
     6.0354
     5.9452
     5.2752
     6.3350
     6.0876
     5.3745
     5.2609
     5.6022
     5.1805
     5.7706
     6.4493
     6.2712
     5.7486
     5.6625
     5.5142
     5.5528
     5.6904
     6.4990
     5.4906
     5.3811
     5.6985
     5.7140
     6.3475
     5.2450
     5.0825
     4.8532
     5.9496
     4.7397
     5.3175
     5.0320
     5.8050
     4.9409
     5.7089
     6.5066
     5.1274
     5.3590
     5.1530
     5.1340
     5.2650
     5.4622
     4.3755
     5.2176
     5.6330
     4.9784
     6.1444
     5.9771
     4.5510
     6.5739
     6.3797
     5.0330
     5.3537
     5.8949
     5.8244
     5.2469
     5.1840
     4.9879
     5.4075
     5.5822
     4.8117
     5.5447
     5.1229
     6.3782
     5.6039
     4.7979
     4.7709
     5.6403
     5.8448
     6.1220
     5.4358
     5.7061
     5.2809
     5.3235
     5.5815
     5.2218
     5.4701
     4.8272
     5.6140
     5.5637
     5.9056
     5.6138
     5.6520
     5.3589
     5.4566
     6.4286
     4.8761
     5.4747
     5.1437
     4.8298
     5.4209
     5.3963
     5.2015
     6.2438
     5.9062
     5.1469
     5.2083
     5.2814
     7.0361
     4.9956
     5.3981
     5.3554
     6.5665
     6.0884
     6.5111
     5.3637
     5.6524
     5.4462
     5.4898
     5.2730
     5.3520
     4.5247
     5.7430
     5.4823
     5.8580
     5.0811
     5.9751
     5.2394
     5.8447
     5.6651
     6.0111
     6.1816
     5.4120
     5.7355
     6.0325
     5.3256
     5.9036
     5.5505
     5.5984
     6.0831
     5.2980
     4.9434
     5.1099
     5.2937
     6.0367
     6.6805
     6.0741
     4.7453
     4.7362
     5.4514
     5.8641
     4.6398
     5.4960
     4.8390
     5.4161
     5.2365
     6.2611
     4.8903
     5.5677
     5.1066
     7.0974
     5.0875
     5.4276
     4.5700
     4.6364
     6.0299
     5.8092
     5.1049
     5.6270
     4.6200
     6.0901
     5.3230
     5.5027
     5.3856
     5.3183
     5.0567
     6.4012
     5.5213
     5.8936
     5.3908
     6.3018
     6.4966
     6.6326
     6.3754
     5.2133
     5.6363
     6.3401
     4.8685
     5.8324
     7.0287
     5.0892
     5.5928
     5.2351
     6.0221
     5.7493
     5.5053
     5.4701
     6.2273
     5.5073
     5.2297
     4.6044
     4.8825
     5.7076
     5.8519
     5.3731
     5.7452
     6.1943
     5.7194
     5.3898
     5.2979
     5.9043
     5.4320
     5.1971
     5.2078
     6.1826
     5.0337
     6.5464
     5.3534
     6.0572
     5.0949
     5.7834
     4.7542
     5.2593
     5.1520
     4.8415
     5.4654
     5.4514
     5.8484
     5.8471
     5.4794
     5.2593
     5.5421
     5.6834
     5.6400
     6.3021
     4.8523
     4.6521
     6.2260
     5.0075
     5.3959
     4.6844
     5.6242
     5.9890
     5.4804
     5.1100
     5.0687
     6.1238
     5.7232
     5.4922
     5.8726
     5.5589
     5.6886
     4.6407
     6.2452
     4.7538
     4.9172
     5.9353
     6.0241
     6.0326
     5.8860
     6.1585
     5.5517
     4.7877
     5.7718
     5.3874
     5.2771
     5.4438
     5.8366
     5.3962
     6.3746
     6.4555
     6.3814
     6.5660
     4.9802
     5.6078
     5.9300
     5.9103
     6.4383
     5.8694
     5.2598
     5.3295
     5.8369
     5.6734
     6.2943
     5.4431
     6.1399
     5.5320
     5.9694
     5.1315
     5.3063
     5.1075
     5.4651
     5.7272
     6.1072
     5.4527
     5.2214
     6.1433
     5.7940
     4.8936
     4.7897
     6.0587
     5.6332
     5.8221
     5.1129
     5.5665
     5.5734
     5.8613
     4.9931
     5.2531
     4.9394
     6.1236
     4.9569
     5.7324
     4.9857
     5.3135
     5.4236
     5.0878
     5.2757
     5.5921
     5.5418
     5.3320
     5.1910
     5.4298
     5.2536
     5.3632
     5.4244
     5.6429
     6.2391
     4.8764
     5.6368
     5.3484
     6.4590
     5.3597
     6.0075
     4.7438
     5.0505
     5.1669
     5.0920
     5.6955
     5.1997
     5.6340
     5.1304
     4.9739
     5.3611
     5.7490
     5.4177
     5.5268
     5.7414
     5.4674
     5.7255
     5.4897
     6.3592
     6.4930
     5.5685
     4.7489
     5.1549
     5.4600
     4.8063
     5.0097
     5.6110
     6.3604
     5.2893
     6.1226
     5.1423
     5.2189
     5.3864
     5.1130
     4.8631
     5.7277
     5.1607
     5.8691
     5.9863
     6.0901
     5.2939
     6.0187
     6.3456
     5.5638
     5.1053
     5.5986
     6.7257
     6.7313
     5.0192
     5.6452
     5.3454
     6.2552
     5.9066
     5.3535
     5.9574
     5.5006
     5.1935
     5.8897
     5.2578
     5.4687
     5.5978
     5.5491
     5.0035
     5.3729
     5.0065
     7.0406
     5.9215
     6.0121
     5.5507
     5.5142
     5.9821
     5.2961
     5.5223
     4.9003
     5.7727
     5.2954
     6.0491
     4.8490
     5.6728
     5.7398
     5.4413
     5.3541
     5.9149
     5.2797
     5.8404
     5.4490
     5.6601
     4.7629
     5.5384
     5.6617
     5.7973
     5.9578
     5.7159
     5.3820
     5.9027
     6.3953
     5.3945
     5.5155
     5.7170
     5.2477
     5.6300
     6.2519
     4.7891
     5.3912
     5.9899
     5.1109
     4.6043
     6.0186
     6.2024
     5.1377
     6.1208
     6.7451
     6.3385
     6.5622
     6.1750
     5.9424
     4.8104
     5.7954
     5.7054
     4.9595
     5.3590
     4.9048
     4.9507
     6.0938
     5.3928
     5.0693
     5.1526
     6.2345
     5.5040
     5.7213
     6.0161
     5.3174
     5.5880
     5.1604
     5.2900
     6.0468
     5.5427
     5.4179
     5.6008
     5.4605
     5.9532
     5.6000
     5.0330
     5.4914
     5.0990
     5.5054
     5.7260
     5.8257
     4.8865
     5.1437
     5.2744
     5.4120
     5.3750
     5.9510
     5.4976
     4.8254
     4.9672
     6.2405
     5.0426
     6.0487
     6.3128
     5.7374
     5.2318
     5.9489
     5.2775
     5.4246
     5.4295
     5.8042
     5.5971
     5.0691
     5.0205
     5.7931
     5.2520
     5.5869
     5.6045
     4.9547
     5.1878
     5.3532
     6.0311
     5.4541
     5.5815
     5.3098
     5.2631
     6.1084
     6.1927
     5.7752
     5.5049
     5.7230
     5.6983
     5.0685
     5.4779
     5.7850
     5.8891
     4.8369
     5.3349
     5.2722
     5.2028
     4.9264
     5.8894
     5.0275
     4.9550
     5.2791
     5.2014
     6.0149
     5.6781
     5.6897
     5.2769
     6.3103
     5.2186
     5.4026
     5.8883
     5.1039
     5.4521
     5.6984
     5.5848
     6.0290
     6.0585
     5.7289
     5.3868
     5.5012
     6.3071
     5.3240
     5.7310
     5.4674
     5.7483
     4.9758
     4.7575
     5.1730
     4.9845
     5.7413
     5.1415
     5.9863
     5.1932
     5.3699
     5.6072
     5.8415
     5.6807
     6.0217
     5.5646
     5.1075
     6.3653
     5.1811
     5.2719
     5.3641
     5.5263
     5.8856
     6.4501
     5.3112
     5.1304
     6.5166
     5.4781
     5.6617
     5.7025
     5.6033
     5.4769
     5.4701
     5.3754
     6.1967
     5.9018
     5.7916
     5.9554
     5.3122
     5.4220
     5.1639
     5.8309
     5.7803
     5.4278
     5.9371
     5.2661
     5.6845
     5.2813
     5.2868
     5.2229
     5.6175
     5.4198
     6.1495
     5.5944
     5.3593
     5.6904
     5.3521
     5.7191
     4.8416
     5.7652
     4.9026
     5.4269
     6.1838
     5.7645
     6.1048
     5.8580
     6.3433
     4.6171
     6.2199
     5.7281
     6.1074
     4.8724
     5.9222
     6.1728
     5.2957
     5.1749
     5.4903
     5.3554
     6.7976
     4.9060
     5.5013
     5.7794
     5.4959
     5.7723
     4.9767
     6.5232
     5.5111
     4.8541
     5.9721
     5.3706
     5.2698
     5.6147
     5.6126
     6.2614
     5.9857
     5.4555
     5.0144
     5.3707
     6.2891
     6.0128
     5.0640
     6.0525
     5.4009
     5.5003
     5.5904
     5.6597
     5.7743
     4.7791
     5.2849
     5.6778
     5.3160
     5.2802
     5.7898
     5.5861
     5.4739
     5.4381
     4.6759
     6.3169
     5.1824
     6.1381
     5.9542
     5.3254
     5.5245
     5.2402
     5.2738
     5.6030
     6.0758
     5.3837
     5.7444
     4.8917
     5.7197
     5.3910
     5.8442
     5.4514
     5.0835
     5.3769
     4.5227
     5.9394
     5.3696
     6.1379
     4.7744
     5.9552
     5.6431
     4.7319
     6.3269
     5.6707
     5.3822
     5.9215
     5.4617
     5.3412
     5.2374
     4.7006
     5.3038
     5.4033
     5.9878
     5.8477
     4.8479
     5.6187
     5.3167
     5.3431
     5.1466
     5.3599
     4.9605
     5.2362
     5.5305
     4.7312
     5.3992
     5.4075
     5.7820
     5.4310
     5.5743
     5.6413
     5.4907
     5.2533
     5.8579
     5.1571
     4.6821
     6.3458
     5.1287
     5.7406
     5.3220
     5.3982
     5.7085
     5.6399
     6.2471
     5.0499
     5.0867
     5.4828
     5.5468
     5.1560
     5.7580
     5.0167
     5.6590
     5.3259
     4.7261
     5.9442
     5.7084
     6.2703
     5.5226
     5.0320
     5.9823
     5.7958
     5.8865
     6.2853
     5.7614
     6.1449
     4.8459
     4.6994
     5.1026
     5.4461
     5.2576
     5.4628
     6.0683
     5.5023
     4.7015
     5.4933
     5.0313
     5.2422
     5.5595
     6.2741
     6.1079
     5.3894
     5.5647
     5.4289
     5.2359
     6.1010
     4.9648
     6.1859
     5.9024
     5.0178
     5.5595
     5.0343
     5.3269
     5.4171
     5.7953
     5.1781
     5.0011
     5.7428
     5.2532
     6.2267
     5.9886
     5.6969
     5.4320
     4.9116
     5.9172
     5.8241
     6.1288
     5.5347
     5.8691
     5.3466
     5.9259
     6.0654
     5.5695
     5.5461
     5.3969
     6.1250
     6.4516
     5.9074
     5.1003
     5.1802
     6.5768
     5.6424
     5.3279
     6.2523
     5.8998
     4.9374
     5.9878
     5.0954
     5.6653
     5.0740
     5.7106
     6.2133
     5.0681
     6.3442
     5.6615
     5.8186
     5.4015
