# Supplementary material for: Mechanistic models of asymmetric hand-over-hand translocation and nucleosome navigation by CMG helicase
Source: Nat Commun. 2025 Nov 21;16:10304. doi: 10.1038/s41467-025-65232-x (PMC12639105; doi:10.1038/s41467-025-65232-x)
Supplement: Supplementary file 18 — Source data [file 41467_2025_65232_MOESM18_ESM.zip › SourceData/SourceData/Fig3G/polyGC/mindist_lagging_and_loop_traj006.dat]

# Distance
     6.1593
     5.4349
     4.8127
     7.1582
     6.9017
     7.2206
     6.9668
     6.6676
     6.6746
     6.8683
     6.6058
     7.4123
     5.6745
     8.1643
     5.7404
     5.5381
     6.3928
     8.2489
     6.7279
     6.2487
     9.9150
     8.4064
     9.3724
     6.4857
     8.2156
     6.7854
    11.3429
     5.6255
     7.5797
     7.6976
     9.0492
     5.8529
     5.7926
     8.2032
     5.8728
     8.8200
     6.6825
     7.6887
     9.0410
     7.4647
     7.4642
     6.1880
     9.1124
     8.3642
     9.3635
     8.3992
     7.4942
     6.9426
     7.6853
     8.4108
     6.0465
     8.2122
     8.0969
     6.5727
     7.3939
     7.4267
     7.7010
     7.3270
     6.3503
     7.4042
     7.5732
     7.9025
     7.2280
     7.4826
     7.3425
     7.6846
     7.7824
     7.2063
     6.1804
     7.9866
     8.0501
     7.8996
     7.4616
     8.4592
     7.2768
     8.1140
     9.1757
     6.3320
     8.6921
     6.9712
     8.2059
     7.9728
     6.7727
     7.4750
     6.6622
     6.2546
     7.7789
     8.3236
     6.3755
     7.8807
     6.5051
     8.4132
     8.1063
     9.7414
     8.0024
     7.3600
     8.6453
     7.6586
     7.9784
     5.9906
     7.1692
     7.5215
     6.6911
     7.9739
     7.2499
     7.9071
     7.5390
     8.1939
     6.0927
     6.5497
     6.0428
     7.6566
     8.7278
     8.2412
     8.7951
     6.9817
     7.8229
     6.1244
     9.6311
     6.3064
     7.4862
     8.1880
     8.6380
     6.9448
     6.8296
     7.7886
     8.6585
     8.2158
     8.2812
     6.8578
     7.7776
     7.9227
     8.5030
     8.4280
     5.0351
     8.2866
     9.1541
     7.1472
     6.4230
     8.6019
     6.8957
     7.6517
     7.4175
     7.3818
     7.5778
     6.2990
     5.8047
     6.2387
     7.3769
     6.9392
     6.0603
     7.9408
     7.2175
     8.2091
     5.6337
     7.5172
     7.9659
     7.4057
     6.8534
     7.8437
     8.9923
     5.0741
     7.8534
     7.3101
     7.0864
     8.9156
     6.1781
     7.7885
     6.8920
     6.5438
     7.5622
     7.5932
     5.9160
     6.6823
     8.3508
     7.2411
     7.9291
     6.7248
     6.3035
     7.9344
     7.5754
     5.1308
     7.6031
     8.3400
     7.1600
     8.6625
     7.6951
     5.3734
     5.8892
     7.2370
     9.0991
     7.2422
     8.3199
     8.7896
     7.1565
     8.5913
     6.0911
     6.2659
     7.1710
     6.6081
     6.6175
     7.4449
     8.1351
     6.8476
     5.5163
     7.4353
     6.2156
     7.5914
     8.4497
     8.3249
     8.0471
     7.9916
     8.5420
     6.6953
     6.5491
     6.2337
     6.5180
     8.3847
     7.6205
     6.3818
     6.6781
     7.0240
     6.5478
     7.5046
     5.3559
     5.7243
     7.7196
     7.7333
     6.9710
     6.4148
     5.6523
     5.9281
     7.2323
     4.7945
     7.6227
     7.2616
     6.0420
     5.9389
     4.6529
     6.6905
     5.8533
     5.0645
     6.1340
     5.5541
     5.4255
     7.5802
     7.1053
     7.7402
     5.3049
     4.8124
     7.7408
     6.8066
     5.8386
     6.2687
     7.5754
     7.0982
     7.7241
     6.5170
     6.4256
     7.0961
     6.5629
     7.8572
     6.4933
     7.4972
     8.0054
     5.2901
     6.9176
     6.4989
     5.5727
     5.4080
     7.9487
     6.2527
     5.9816
     7.0984
     5.1783
     4.9784
     7.8270
     8.6190
     6.2717
     6.5948
     6.0476
     7.5546
     5.1141
     6.3757
     5.7344
     4.9595
     6.3103
     5.7179
     5.8125
     5.9487
     8.5463
     5.7845
     5.6575
     7.3448
     5.5909
     7.1695
     7.4173
     5.5802
     5.7133
     6.8526
     5.8301
     6.0229
     6.4820
     5.6590
     4.8778
     5.2796
     7.4328
     5.6570
     5.7600
     8.0409
     5.4395
     6.8899
     6.8946
     6.2361
     5.0487
     6.3355
     6.5266
     5.4854
     5.7335
     6.7148
     5.4292
     6.0741
     6.5861
     6.3108
     7.7624
     5.7398
     6.9202
     9.4821
     5.7254
     6.3215
     7.4479
     6.8529
     6.5345
     6.6857
     7.1001
     6.7386
     6.8198
     6.3161
     8.1294
     6.5913
     6.5617
     6.6782
     7.0657
     6.9525
     5.1529
     6.5283
     5.2320
     6.2071
     6.9335
     7.2098
     6.5079
     6.1156
     4.9055
     5.4717
     6.1611
     5.9742
     5.5854
     5.4886
     5.2407
     8.0540
     7.5045
     7.2426
     6.2002
     6.3957
     7.4280
     6.5307
     7.8967
     7.3999
     6.7409
     6.3290
     5.4512
     6.3994
     5.2594
     7.3138
     6.9439
     5.4004
     5.5857
     6.5964
     6.4294
     6.4538
     7.3157
     7.6146
     5.8465
     5.2092
     6.2221
     5.8494
     5.6642
     6.2461
     7.3641
     6.0760
     4.9026
     6.4683
     5.7559
     5.7678
     5.2328
     7.3064
     6.2957
     6.0935
     6.3023
     6.1857
     7.0076
     5.9171
     6.3572
     4.9037
     5.3996
     5.0925
     5.3402
     5.5580
     6.6954
     7.1171
     5.2622
     7.2778
     5.6796
     6.1351
     7.0955
     5.8614
     5.7092
     7.7129
     5.9300
     6.7736
     4.7854
     6.2289
     6.0764
     5.7269
     5.2537
     6.1273
     5.4793
     5.0371
     6.4673
     6.3167
     5.4805
     5.9908
     6.3149
     6.8453
     7.7743
     5.0973
     6.4865
     5.7929
     6.7148
     5.7769
     6.9858
     6.0628
     6.6044
     6.5807
     6.4691
     7.2675
     7.1841
     5.1782
     4.9240
     9.3596
     6.9976
     6.5549
     6.5897
     6.6265
     7.1774
     6.5870
     6.8121
     7.6557
     5.8065
     8.0063
     5.2534
     5.5171
     5.8904
     5.8067
     5.2330
     5.4647
     6.2141
     5.7828
     5.3014
     7.1907
     5.4487
     5.1159
     5.1089
     6.4264
     5.4699
     5.7813
     6.6539
     5.5413
     5.7792
     6.1230
     5.8278
     4.8734
     5.2431
     7.2429
     7.2614
     6.0793
     5.0526
     5.0139
     5.9461
     8.1548
     6.3634
     6.0865
     6.5345
     6.3382
     5.5475
     6.4710
     7.1108
     6.4956
     8.6923
     7.4657
     5.2093
     6.8573
     5.2303
     7.3789
     5.8888
     4.9050
     6.4531
     6.5379
     6.0564
     6.9627
     5.4058
     4.9494
     6.9108
     6.6431
     6.2804
     9.4069
     8.1341
     7.0842
     8.0599
     6.9303
     7.4266
     6.2500
     6.1953
     8.1649
     8.1569
     8.7940
     8.2056
     9.9224
     7.3296
     8.5649
    11.1724
     8.2819
     8.5140
     8.6928
     8.4535
     9.4032
     8.2414
     5.9532
     9.0083
     8.3807
     8.1696
     6.2076
     8.0287
     8.2039
     8.6674
    11.4683
     6.5222
     8.2657
     7.7386
    11.0423
     7.8818
     7.9698
     8.2437
     9.8674
     8.3142
     7.3007
     8.8183
     7.7882
     6.2634
     8.1436
     8.5410
     8.7716
     9.7886
     7.2364
     6.7605
     7.6814
     6.5865
     6.2658
     8.1299
    10.4497
     8.5725
     7.8436
     7.2500
     8.4505
     8.9384
     8.1189
     7.2904
     7.4021
     5.9519
     5.9331
     7.0424
     7.3678
     7.1868
     6.1501
     8.4604
     6.9552
     6.8512
     5.7882
     6.9978
     6.4620
     7.2135
     6.1369
     8.1782
     5.7058
     6.9839
     8.0524
     9.1294
     8.2901
     8.3469
     8.1982
     7.2195
     8.1618
     7.3489
     8.1896
     7.3778
     7.4435
     6.9923
     6.0729
     5.8353
     6.6211
     5.7091
     6.2673
     8.5286
     8.6444
     8.8137
     8.8630
     8.3898
     7.1706
     8.6172
     8.5323
    10.3154
     8.3010
     9.9890
    12.5832
     9.1496
    11.9695
     7.5176
     9.0952
     7.9497
     7.1558
     8.2050
     7.6191
     6.2004
     7.7623
     7.3891
     7.6459
     6.7531
     7.6381
     7.4639
     8.0298
     8.5044
     7.5240
    10.8254
     8.8491
     8.1612
     8.6944
     8.5158
     7.5575
     8.0050
     9.9237
     9.2286
     9.6181
     9.0749
     7.8229
     8.8869
    10.6847
    10.6965
     7.9776
     7.1291
    10.0289
     8.5432
     5.3147
     7.1993
     8.9569
     6.8816
    11.1956
    10.6783
     8.1140
     7.6681
     9.1232
     8.0437
     7.1146
     5.9070
     7.5235
     7.2803
     7.8382
     8.3370
     8.6586
     7.0195
     8.2202
     9.3159
     7.8830
    10.3829
     8.8770
     8.3965
     8.7779
     9.2670
    10.0857
    10.1120
    10.3042
     9.7129
     8.3856
     8.9299
     7.0543
     6.5451
    10.5286
    10.0732
     9.6672
     9.3537
     9.3787
     7.9359
     8.8505
     8.5142
     7.8955
     7.0568
     5.8712
     8.2542
     6.1701
     9.3433
     7.7116
     7.0600
     7.6923
     8.1705
     7.4992
     9.7031
     8.8277
     8.1256
    10.1905
     9.3489
     9.7279
     9.8828
     8.4136
     9.3592
     8.5419
     5.4615
     6.8004
     9.2659
    10.9425
    10.2320
     9.0348
     7.5770
     8.8829
     9.3974
     9.1104
     8.6434
     9.4091
     8.8245
     8.4510
     8.8632
     9.6762
     9.2222
     9.5857
     9.4734
    10.3219
     9.9444
     8.1411
    10.2279
    11.1341
     8.9573
    11.3427
    10.9797
    11.3871
    15.5744
    15.0879
    13.4940
    12.8124
    14.8128
    16.7991
    16.7152
    17.4825
    14.9169
    14.8030
    13.7737
    13.4404
    19.2148
    16.6858
    14.2442
    15.6387
    15.8491
    12.5739
    13.1411
    11.9330
    12.8472
    14.0751
    12.3743
    11.7214
    11.7563
    12.6165
    13.2081
    15.9994
     9.9602
    13.3223
    16.7678
    17.0362
    16.5355
    14.3129
    14.1116
    16.1862
    14.1619
    17.9336
    13.8534
    15.4323
    15.8204
    17.0281
    19.3808
    18.0084
    18.1030
    23.7781
    24.9639
    22.1518
    22.2648
    28.6512
    23.4833
    27.9137
    26.6509
    28.1183
    24.4903
    26.9680
    28.2508
    29.7811
    28.6671
    24.0229
    26.5770
    21.5145
    26.5049
    29.8714
    27.7054
    23.6768
    23.8457
    26.9590
    28.0512
    23.3635
    29.2528
    28.2911
    31.6266
    28.3625
    28.2249
    27.4580
    29.2452
    31.4452
    29.9794
    31.8902
    28.2554
    30.4518
    31.3713
    27.9744
    31.0846
    29.4708
    29.3710
    30.0549
    27.9666
    27.2129
    26.5081
    29.4163
    28.0963
    30.9116
    27.2227
    27.2410
    30.1176
    25.7163
    25.4703
    26.5367
    24.8442
    27.1980
    30.7017
    25.4691
    30.1318
    31.0766
    31.6629
    33.3758
    31.4858
    28.2706
    28.8111
    31.8358
    33.2210
    32.4158
    29.9097
    29.5216
    34.4511
    33.8044
    33.6102
    30.8766
    29.8202
    26.9886
    30.4581
    29.9934
    28.9736
    26.6654
    26.7645
    28.3467
    28.7188
    30.3633
    30.6896
    33.1673
    29.1485
    27.8399
    30.6843
    31.0408
    32.8288
    32.2118
    30.4992
    32.1347
    29.4641
    30.1606
    31.7096
    29.9808
    33.3180
    33.1656
    33.3602
    32.2997
    29.9508
    30.3522
    33.1468
    32.8359
    33.3561
    29.5767
    29.7985
    30.2917
    32.6927
    33.6978
    31.9212
    29.6330
    32.0600
    32.4308
    32.3004
    33.8680
    31.7223
    30.8104
    27.9246
    33.4971
    32.5701
    31.2929
    32.2302
    31.5960
    26.5983
    30.5590
    28.8743
    29.9566
    29.5076
    26.5584
    25.7470
    26.6808
    28.5968
    27.9991
    31.6614
    33.0187
    28.8368
    27.6489
    25.6888
    26.9186
    28.7196
    29.1140
    29.8110
    25.9801
    25.5497
    25.3700
    31.9028
    32.2425
    33.9351
    33.3330
    30.1550
    30.8583
    30.1204
    32.1793
    33.4927
    32.7083
    32.3637
    30.4760
    29.9999
    28.3769
    28.9581
    32.1374
    29.1771
    31.4590
    28.9868
    27.5515
    29.6745
    30.1653
    27.2090
    28.4286
    30.6731
    28.0388
    28.6878
    27.8316
    26.8626
    26.6374
    27.3304
    31.0843
    26.5804
    28.8337
    27.8934
    29.4388
    26.5118
    29.6170
    28.1784
    26.6289
    28.4090
    28.4739
    27.2796
    29.7854
    30.7607
    27.4846
    30.2248
    29.8134
    30.4226
    28.0330
    30.1563
    31.7722
    28.6340
    29.5585
    29.0243
    30.0553
    22.7823
    21.8343
    18.9151
    17.4478
    19.4319
    17.2994
    14.4715
    17.3637
    17.5714
    16.8596
    16.0654
    15.0027
    16.2936
    16.1727
    10.7303
    18.9021
    16.8014
    14.3838
    12.9169
    15.1959
    20.6084
    13.9268
    15.3129
    18.0788
    12.8192
    12.9295
    14.7339
    17.5220
    17.3081
    15.5821
    16.6853
    15.3588
    14.5048
    15.3314
    18.5064
    19.2843
    18.6812
    15.4144
    17.6980
    14.9831
    17.2729
    14.3334
    17.0579
    15.7291
    15.5432
    14.6378
    15.1551
    10.2615
    13.6088
    12.2761
    13.8457
    12.1909
    11.7363
    12.2296
     9.5423
    11.0338
    13.2964
    12.0104
     9.1543
    13.8893
     9.6852
    13.1046
     7.9205
     7.7781
     9.9369
    10.4306
    16.0039
    14.8506
    17.2062
    14.0175
    14.9592
    15.6473
    19.2493
    15.8870
    19.3287
    20.3120
    17.1421
    14.1244
    17.1724
    17.2420
    19.7054
    18.8311
    12.5822
    13.2717
    15.2947
    13.8149
    11.0740
    11.3696
    10.9489
    11.1076
    12.2408
    13.8133
    11.5618
    11.4882
     9.7632
     9.4950
     8.5451
    12.8509
    11.5554
    12.1691
    14.1388
     8.5291
    11.2450
    12.8546
    14.6817
    13.1463
    16.4615
    17.4725
    16.1464
    15.0748
    14.9777
    16.8207
     9.9299
    16.4467
    16.5717
    15.5601
    13.9644
    17.1245
    15.6608
    11.0549
     9.7745
    11.6180
     9.7528
     9.4675
    11.5994
     8.3926
    13.2786
    10.0074
     8.2574
     9.6750
    13.5890
    11.0104
     6.4250
     9.2441
    10.3077
    14.0419
     7.4110
    13.5436
    14.3924
    12.1444
    13.3830
    12.7553
    14.0709
    14.7009
    11.9934
    12.0696
    15.6349
    14.7391
    16.7777
    16.0983
    17.6855
    14.4725
     9.1702
    12.2745
    11.4514
     7.7392
    11.5450
     7.5683
     8.3231
     9.8501
    11.3756
     8.4166
    13.0462
    14.3192
    11.2006
    10.8412
    13.5489
    11.3072
    15.8485
     9.2076
    14.5477
    12.2301
    14.2986
    13.9317
    17.7167
    14.7481
    12.6452
    15.1554
    12.5114
    17.2780
    12.7992
    17.6806
    15.8114
    10.6521
    14.1149
    15.4916
    15.1544
    15.0108
    13.1441
    15.8895
    15.3306
    13.6450
    15.6396
    12.7975
    17.3739
    10.4678
    12.7428
    14.2841
    12.6172
    16.2878
    15.8567
    12.4755
    14.1492
    15.5919
    13.5111
    13.3497
    13.7715
    10.1018
    18.1812
    18.2950
    15.6128
    13.5820
    13.1291
    15.4676
    15.7191
    14.5294
    18.2863
    17.0113
    16.1046
    16.1206
    14.7186
    17.9651
    14.2693
    13.7648
    18.5565
    14.2910
    15.2902
    12.4940
    16.9111
     8.6154
     9.6831
     9.2924
     8.9403
    13.2534
    14.8816
    15.1464
    13.1738
    13.8333
    17.0000
    15.8699
    13.9845
    14.0386
    15.1948
    13.5143
    12.3908
     9.3502
     8.5769
    13.6998
    17.1458
    13.1479
    11.5544
    12.4653
     9.3876
    12.2125
     9.8705
     7.5718
     8.8621
    10.8197
    13.7795
    12.4492
    10.4339
    13.2793
    11.3571
    13.8810
    15.4085
    16.6331
    17.1628
    14.7469
    13.8544
    14.7001
    13.5903
    17.4598
    14.5614
    17.1717
    14.1760
    16.3186
    13.1789
    13.3096
    13.5831
    14.6660
    15.2334
    12.9723
    16.0042
    18.1476
    13.3199
    15.7794
    15.7620
    12.4837
    14.7228
    14.4127
    12.6556
    15.5260
    14.0416
    14.2255
    13.1235
    14.8449
    14.7308
    15.6410
    13.8930
    16.3657
    15.1933
    12.3601
    11.9386
    16.5954
    14.6620
    16.8946
    10.3913
    11.9942
    15.6843
    13.9467
    13.0756
    12.7658
    16.7866
    16.2111
    15.5482
    17.6582
    18.5434
    11.7036
    15.7670
    17.7059
    14.0176
    15.2683
    15.8838
    18.4394
    14.3887
    17.0614
    13.9185
    15.1650
    11.6087
    14.0749
    12.6139
    16.6768
    18.9347
    16.4867
    13.4850
    15.7930
    13.3963
    14.1843
    12.8905
    13.0245
    14.5609
    15.5865
    15.8296
    13.1018
    13.1696
    10.8179
    11.0599
    12.8944
    12.0433
    10.1923
    16.2007
    16.0484
    12.7412
    12.8567
    12.4147
    13.7977
    13.9002
    16.0660
    15.9567
    13.2858
    14.2951
    15.8081
    13.2988
    12.5687
    17.0070
    13.6905
    14.5414
    11.8059
    16.9034
    17.7721
    15.2295
    13.4241
    11.2485
    11.9518
     9.5097
     8.8745
     9.2142
    11.5834
    15.5718
     9.4344
    10.4399
     9.6217
    11.1037
    10.5612
    12.2783
    11.3265
    12.5896
    15.0115
    14.2057
    11.8977
    13.9008
    13.4592
    11.0526
    16.6076
    15.5004
    14.8135
    10.4133
    10.1423
    12.6442
    14.9670
    16.1812
    16.5355
    16.0692
    14.8876
    13.7879
    13.5459
    14.6721
    13.0674
     9.9513
     9.9991
    15.0971
    10.8627
    12.3351
    15.1926
    15.4752
     8.9505
    15.5929
    15.3365
    16.0694
    11.0144
    11.8343
    14.7349
    13.9796
    12.9245
    11.1099
     7.7625
    12.8256
    13.7059
     9.1377
    13.4680
    10.3912
    12.0604
     7.7296
    11.4367
    13.2615
     7.6766
     6.8593
     9.4147
     8.1361
    11.0003
    10.9574
    13.1869
    15.1603
     9.5484
     6.9338
     8.7807
    10.0682
     7.7883
    11.0784
    14.9019
     9.4291
     9.3677
     9.5350
    10.0733
     9.8456
     9.8767
     9.9718
    12.2539
    11.4545
    13.6734
    14.6052
    12.2707
    12.4400
    11.0840
    15.1800
    16.8246
    12.2387
    13.5016
    16.3922
    14.6223
    17.2512
    11.8855
    16.4146
    11.6849
    14.6521
    13.4038
    12.5591
     7.9854
    12.5849
     6.2980
     8.4442
     7.0846
     9.4075
    11.5850
    11.6081
    12.5556
    11.4107
    14.0290
    13.4939
    13.5107
    17.7590
    17.6603
    14.5803
    15.1860
    14.3959
    15.5062
    15.5301
     7.6399
    12.6520
    18.1773
    17.0176
    12.4080
    16.4889
    13.8381
    13.9337
    12.8863
    18.4514
    15.2593
    13.5079
    15.5117
    14.6792
    11.5864
    13.0294
    13.8771
    16.6374
    13.8859
    14.5988
    16.4427
    14.5068
    13.9284
    10.5306
    15.2441
    10.6923
    11.4332
    13.3015
    10.3362
    14.4114
    11.0492
     8.3977
    14.8317
    15.2438
    16.7620
    12.5868
    13.2227
    15.0670
    15.9632
    15.0681
    12.7574
    13.0200
    13.8594
    13.4008
    12.9357
    11.6231
    16.3177
    14.2503
    16.7413
    16.8172
    13.9524
    10.6179
    16.3976
    13.7077
    14.6693
    16.7352
    14.9850
    15.0548
    14.3654
    15.5057
    14.5651
    14.9017
    15.3031
    17.3947
    10.8026
    12.4508
    11.0445
    16.3285
    17.4431
    14.2554
    14.6842
    15.1488
    13.8581
    15.8048
    16.3631
    16.2868
    13.6896
    14.5276
    12.9812
    12.5298
    11.2380
    12.1136
    13.5633
    10.5154
    11.4468
    10.4025
     5.3314
     8.6018
     9.6486
    12.3798
    10.7651
     9.0302
    12.8998
    17.3342
    15.1340
     9.0563
    13.8518
    13.7717
    16.1880
    11.5146
     9.5931
    18.1506
    13.8366
    18.4055
    16.1761
    15.7656
    16.5887
    16.0290
    13.3541
    10.5544
    15.0502
    14.8975
    15.8023
    13.1852
    12.9619
    16.9752
    15.7218
    16.2540
    13.1440
    12.5423
    14.5884
    12.3495
    11.0778
     7.8157
    13.0661
     8.3803
    12.1371
    12.9056
    10.1453
     9.8015
     9.7509
    15.4696
    13.0120
    13.2376
     9.7805
    10.7473
    10.5950
    16.1340
    11.2111
    11.3157
    13.4873
    12.0927
    12.3143
    12.7022
    15.1105
    15.8186
    16.2071
    16.0339
    15.0480
    15.8003
    16.0271
    10.5236
    11.8967
    10.9971
    11.5719
    15.5646
    14.9572
    16.4343
    14.4133
    17.5064
    13.2487
    16.1735
    14.2273
    14.3797
    10.2002
    17.0523
    14.9525
    12.9745
    16.8674
     8.0596
    15.2244
    16.4916
    15.0729
    15.6128
    15.7423
    13.6555
    16.0521
    15.0809
    11.0886
    12.4809
    16.6349
    15.0597
    18.7833
    10.0763
    10.0339
    12.8623
     9.2615
    11.1487
    14.4184
    12.8206
    13.3308
    13.5801
    11.8331
    14.1144
    18.5090
    15.5291
    15.4214
    17.5102
    11.5155
    12.1771
    14.1070
    14.7220
    14.0179
    14.3180
    17.2769
    17.4229
    12.8054
    16.7624
    14.9605
    14.9876
    13.1344
    12.9350
    11.9846
    13.4020
    11.1249
    11.7879
    13.5379
    15.7197
    15.7171
    12.0816
    15.5123
    15.4547
    16.5166
    20.4602
    16.0051
    14.6166
    17.0285
    13.7545
    15.4005
    14.4519
    13.5337
    15.7965
    16.2262
    11.8417
    13.9965
    13.7683
    14.9424
    13.5444
    14.1718
    11.8968
    10.9037
     9.0952
     9.5919
    11.6925
    13.4344
    11.4055
    12.2400
     9.4796
    11.1089
    16.0219
    14.2247
    10.3381
     9.7436
    12.7611
    10.5547
    14.2900
    16.0428
    12.1836
    18.2727
    11.1680
    17.7160
    14.6659
    12.5046
    12.4057
    14.3633
    12.2909
    15.8148
    12.0701
    11.7594
    13.6166
    17.5350
    15.9814
    12.6546
    17.4803
    13.1726
    11.8276
    17.3116
    11.6085
    13.9455
    12.2524
    13.4651
    10.7536
    15.8400
    17.9798
    16.8288
    13.5930
    15.4911
    17.1254
    16.4179
    13.4534
    15.3893
    15.9102
    13.8218
    13.2812
    14.0865
    15.9724
    15.0947
    18.8347
    14.7056
    13.5961
    13.2778
    18.4915
    14.5932
    18.0209
    12.2430
    16.4481
    13.9328
    15.6233
     6.9912
     7.8929
     7.7835
     8.0212
    11.4612
    10.5890
     9.2527
     7.7693
    11.9900
    10.3084
    10.1322
    12.6358
    11.9703
    14.7651
    10.7944
     9.9767
    13.1674
    12.7684
    17.7778
    15.5278
    14.8301
    13.4605
    11.7651
    16.2658
    12.4668
    14.7810
    18.4964
    13.2732
     9.4146
    13.6761
    17.7059
    17.7004
    15.9624
    14.3581
    13.6262
     8.6316
    13.5578
    13.6606
    11.2519
    11.0670
     9.2983
    12.4300
    14.3908
    10.1214
    13.5367
    10.7751
    12.0451
     9.9498
    13.2248
     9.5919
    11.4971
    10.7812
    10.4318
    13.6633
    12.8297
    13.4009
     8.2437
    10.4004
    10.6936
     6.9722
     8.1837
    13.0021
    12.9710
    12.3859
    14.8064
    12.1598
     9.3152
     9.2785
    13.9260
    12.2396
    14.3683
    14.6853
    12.9653
     9.6418
    10.8261
     9.2825
    12.2374
    12.6221
    15.6009
    11.9438
    16.3332
    17.0209
    15.8033
    17.8755
    12.5024
    12.6984
    11.4758
    10.2577
    10.1465
    10.7947
    10.2575
    10.2057
    11.0259
    12.7199
     8.7499
    12.0274
    14.2170
    13.9610
    15.3398
    14.3741
    15.2798
    13.7147
    12.9682
    17.2624
    13.1535
    12.3407
    16.2504
    11.9361
    14.1518
    13.0015
     9.7127
    13.7592
     8.8930
    14.5852
    11.7244
    10.8699
    16.0938
    14.6523
    11.8591
    12.3221
    17.6282
     8.3367
    13.4153
    11.4130
    10.4713
    15.2799
    17.1292
    14.2558
    12.2864
    12.3621
    15.5335
    12.9900
    15.4240
    13.5593
    12.8423
    12.6373
    11.0788
    10.7167
    10.3555
    13.7901
    13.2140
    17.7706
    16.7491
    19.1839
    17.4708
    19.3292
    16.9853
    14.4956
    17.8387
    18.6396
    15.2675
    13.6906
    18.3348
    15.1475
    15.5840
    15.5255
    15.8946
    12.9751
    16.8891
    10.0741
    12.1902
    14.7840
    18.6382
    10.8985
    14.4799
    11.2735
    11.1189
    14.9577
    12.8149
    11.1728
    12.8412
    13.0734
    16.7398
    13.9257
    16.4365
    13.9758
    12.6096
    10.2655
     8.9948
     7.4283
    11.8834
    16.0335
    10.5879
     7.6357
     9.4291
    12.2470
    10.9873
    12.4191
    14.2723
    14.9717
    10.2696
     7.0213
     6.9673
    14.0970
    12.8330
    13.7856
    12.9636
     9.6129
    12.7252
    13.7314
    11.3363
     9.6531
    10.0919
     9.6913
    10.7320
    10.0300
    11.0013
    11.0422
    12.2865
     9.1336
    10.5923
    10.4253
    11.7507
    10.8519
    10.8726
    10.8907
    11.7828
     9.4334
    13.5891
    13.5528
    11.8798
    11.7402
    12.8864
    10.1860
     8.8814
    11.8457
    11.2929
    11.6314
    12.2501
    10.1384
    11.7834
    12.6716
     9.7471
    11.2762
    10.9943
     8.7907
    11.3861
     9.5714
    10.3403
     9.7984
    10.0730
    11.2127
    11.4621
    11.1444
     9.4887
    12.0409
    10.1854
     9.9445
    11.0452
    10.2954
     8.1705
     9.7307
    11.8468
    10.9686
     9.4191
     9.8620
    12.2480
     9.6568
    12.5733
    13.2067
    10.5885
    10.6826
    13.5044
    12.5556
    13.0152
    12.0782
    12.3404
     9.4098
    13.0484
    10.8434
    10.3165
    14.1928
    12.0800
    12.8185
    10.3797
    10.6896
    11.9881
    11.9864
    10.9984
    12.6379
     7.1894
    10.5590
    11.2147
     9.6442
    10.4092
     9.2796
    12.4065
    10.4009
    10.1139
    13.4054
     8.9562
    10.3979
     9.3605
     5.9407
     9.5546
     6.9917
    10.8963
    10.4526
     9.4766
    11.5357
     8.4152
    11.8916
    10.1618
    12.3368
    10.1091
    10.1728
    10.1672
    10.8636
     6.8481
    12.1533
     9.9577
    10.5531
    10.8475
     8.3822
    11.4636
    10.8480
     9.2680
    11.4045
    11.9147
    10.7519
    11.5505
    10.9704
     7.4400
    10.5356
     8.0732
     9.0149
     7.8494
     8.9224
     8.9144
     7.5756
     9.3647
     8.7123
     9.2323
    10.4314
     9.5945
     9.1832
     9.0807
     8.4825
     9.8618
     9.4044
    10.4182
     9.1165
     8.5232
     7.4405
     8.4208
     9.0443
     9.7447
     6.2679
    10.5265
     9.1531
     8.7613
     9.2841
     7.8818
    11.3686
     9.6393
     9.7556
     8.2138
     6.7136
    10.1405
     9.4627
     9.1267
     8.2021
     9.2321
     9.0949
     8.8523
    10.6091
    11.5782
     9.2432
     7.8784
     9.9142
     9.0488
     9.3194
     8.7767
     9.1354
     9.3977
     7.3458
     9.5495
    10.1611
     8.7572
     6.6627
     5.9199
     9.0068
     8.8135
     8.2882
     7.8906
     9.6069
     9.1171
    11.0420
     9.7286
    11.3599
     8.8809
     9.7193
     9.5964
     8.9448
     8.6226
     8.6712
     8.4520
     9.4816
    10.4255
     9.9394
     9.8973
     9.8899
     9.2725
     8.9169
     9.7919
     9.9833
     9.8831
     8.7347
     9.8117
     9.3696
     8.8352
     9.1631
     9.0599
     8.9884
    10.2777
     9.4049
     9.6889
     9.2100
     8.1604
     8.7421
     9.4455
     8.5740
    10.1975
     9.0672
     8.7462
    10.2664
    10.2968
    10.0434
     8.4781
     9.2079
     9.1770
     7.5229
     9.2189
     8.7348
     6.8239
     6.6365
     6.9142
     8.6775
     8.3766
    10.0237
     8.5834
     9.1243
     9.6313
     7.3914
     8.0770
     7.0424
     9.5377
     9.0682
     8.8158
    10.0330
     9.7184
     8.2713
     8.7337
    10.6155
     8.3684
     9.6143
     8.6268
     8.6232
     7.8646
     7.2879
     9.8870
     9.8298
     9.0896
     7.6027
     8.0013
     8.3244
     6.8158
    10.0943
     7.7419
     8.9106
     9.5309
     9.2700
     6.9414
     8.1837
     7.6501
     9.7313
     8.6181
     9.4094
     8.4776
     5.7067
     9.0973
     7.8771
     5.9840
     7.8339
     8.1898
     7.5272
     9.9404
     7.5225
     8.0233
     8.9173
     8.9510
     5.7437
     7.7701
     8.6211
    10.1058
     7.8891
     8.1629
     8.2450
     8.9905
     6.6948
     8.0302
     7.3294
     8.6757
     8.4635
     9.5301
     7.8831
     8.9532
     8.4171
     9.2645
     7.6798
     8.1855
    10.4392
     7.5333
     9.0201
     7.6357
     9.9911
     7.6900
     9.0511
     8.9795
     6.4707
     5.4749
     8.0701
     9.2848
     6.6912
     7.3361
     7.4554
     8.7151
     6.2569
     9.3912
     8.5191
     9.5203
     9.2409
     7.8763
     7.4946
     7.9606
    10.3481
     7.1177
     8.3201
    10.6050
     8.6821
     5.4815
     7.6151
     7.5182
     6.6945
     7.1254
     8.3706
     8.6641
    11.4314
     8.1919
    10.2374
    10.2188
    10.9850
     9.8574
     8.3327
    10.0810
     8.8593
     7.9396
     8.8714
     6.7556
     9.4595
    10.1858
     9.1624
     8.7031
     6.2767
     8.0930
     7.9725
     8.8107
     9.9934
     6.8375
     8.0345
     7.7575
     7.9927
     9.1060
     7.5733
     5.7916
    10.6202
     8.4806
    10.7445
    10.4137
     8.0828
    10.9920
     8.9891
    13.1861
    10.2790
     9.5685
     9.8513
    10.3720
    11.2224
     9.7386
     8.7613
     9.1483
     7.4376
     9.5586
    11.1340
     9.3518
    10.1684
     8.9428
    10.9117
     7.1944
    11.0486
    11.0663
    11.6570
     9.5050
     7.8142
     8.9293
     6.5891
    10.4589
     9.7171
    10.1502
     8.0163
    10.4385
    10.8767
    10.3908
     8.3016
     9.2169
     7.0453
    10.1220
    11.6749
    13.4106
    10.5817
    11.4718
     6.6602
     9.8214
     9.5894
    12.0599
     8.3370
     8.7382
     7.4966
    10.4097
    10.8695
    12.2826
    12.4825
    10.1541
    11.6412
    12.3000
    11.4600
    10.3231
    12.0757
    10.3569
     9.7249
    11.2852
    11.3291
    10.5423
     9.5021
    11.8238
    12.0709
    12.1807
     9.1051
     8.7937
     9.7111
    11.8664
    11.6801
    11.6928
    11.7818
     9.7245
    12.4304
    10.4488
    10.8198
     9.2292
    11.9108
    10.5253
     9.8383
    14.0497
    11.8604
    10.4470
    13.2702
    11.2810
     9.0673
    12.3380
    11.7653
    10.3610
    16.0937
    11.0850
    14.3959
    11.0490
    13.1957
    11.0772
    13.8431
    15.4587
    12.2813
    20.3381
    19.0165
    16.8364
    19.1166
    20.0468
    18.5605
    21.2717
    21.9615
    21.7590
    19.2375
    15.4048
    14.3970
    16.5942
    16.5009
    15.7252
    12.4412
    11.3321
    11.9905
    15.1059
    13.5162
    12.0274
    14.1750
    13.8728
    14.9605
    10.8951
    15.1962
    16.6575
    15.9340
    16.8753
    13.8422
    14.7206
    12.3344
    12.1585
    12.0616
    11.1324
     9.5771
    15.9567
    13.1028
    10.9989
    11.7921
    12.1709
    12.6756
    13.9581
     9.2385
    13.0318
     9.5273
    12.9496
    14.6160
    11.5843
     8.5208
     9.4268
    12.2104
     9.5229
    11.4879
    12.2910
     9.0152
    11.9363
    11.7894
    11.2378
    11.2330
    11.0071
    11.2937
    10.1157
    11.2788
    10.0814
     8.6494
    11.5907
    12.0144
    11.6100
    12.2394
     9.5641
    10.3880
    11.6988
    12.2693
     9.9413
    12.6262
    10.7527
     8.3510
    12.6165
    11.9059
     9.8841
    12.7707
    10.2107
    13.2699
    11.8845
    11.1578
    12.1998
    11.1430
    11.6547
    12.9371
     9.8572
    10.9315
     8.3267
    11.3425
     9.7113
    10.7810
     9.2970
    11.9052
    12.5983
    11.6565
    10.0922
     9.7305
    10.4972
     9.2936
    11.7086
    11.4700
    12.1960
    11.2136
     9.5258
     7.5374
     8.8483
     7.4470
     8.7216
     7.3481
     8.8259
    12.0057
    11.9519
     8.8417
     9.0757
     9.6101
     8.8107
    11.4632
    10.7935
    11.0751
     8.8158
    10.2464
    10.2422
    11.5677
     9.9944
     9.1963
    10.4150
     7.4367
    10.9928
     9.4675
    11.6601
    10.3866
     8.9004
     9.0949
     8.7386
    10.0795
    12.2229
     9.3192
     9.0406
     9.8045
    11.2973
     9.8118
    11.8096
    10.6160
     9.9188
    10.3305
     9.7063
     9.0022
    10.3696
     8.9053
    10.0227
     8.3719
    10.3406
    10.4776
    10.1058
     6.8915
    10.6529
     9.1123
    11.6159
    10.0331
     8.4824
     9.9657
    10.8463
     9.8270
    10.7489
     7.4489
     9.1643
     9.9326
    10.9718
    10.4133
    10.5441
     9.0818
    10.2800
    10.0730
     9.3311
    11.2239
     9.4134
     8.1655
    10.2902
     9.8196
     9.3404
     9.1085
     9.5674
    10.2181
     8.7142
    10.8143
     9.7970
     9.6417
     7.5474
     8.1821
     7.8986
     7.5675
     9.6843
    10.8381
     9.6502
     9.7300
     9.6095
    10.3790
    10.3419
     9.2384
    10.2323
    10.8601
     8.8056
    12.5213
    11.4612
    10.7112
    10.0231
    12.3848
     8.3998
     9.4643
     9.9345
     9.6955
    10.3250
     8.4894
    13.2879
    10.0548
    11.4754
    11.6035
    10.2309
     7.1678
    10.5334
    10.1148
     9.0772
    10.3585
    10.7246
     9.5509
    11.4210
    10.0712
     8.0093
     9.0751
    10.1674
    10.9760
    10.4663
     9.8364
    11.3330
     9.7973
     9.3612
     8.6707
    10.7438
     8.4718
    11.0757
     7.4110
     9.8790
     8.9506
    13.5314
    10.7786
     9.7971
    10.2430
     9.9205
    10.0810
    10.4481
    10.2747
     9.4873
     8.6647
     9.1069
     9.5259
     7.6442
     9.5002
    10.6450
    10.4062
    10.9996
    10.0079
     9.4747
     8.5912
     9.3447
     8.5405
     8.5453
     9.1092
     8.7137
    10.7252
     8.8559
     9.7687
    10.0098
     9.7553
    11.0712
     7.3102
    10.4615
    11.6272
    10.1993
    10.3358
     5.6542
    10.5288
     8.5726
     6.3900
    10.2239
     9.1867
     9.0826
     7.8669
     8.3925
     8.4981
     9.8645
    10.0903
     9.5673
     9.6756
    10.8744
     8.7912
     9.3016
     6.4444
    11.2611
     5.8908
    10.0231
     9.0750
     8.3162
     7.6914
     8.6993
    10.5962
    10.2358
    10.5897
    11.0154
    13.8980
    10.3411
    12.1095
     9.5632
     8.7190
    10.1430
    11.5842
    11.9196
    10.7966
    11.2797
    10.0245
    11.0245
     9.4579
     7.4684
     8.1633
     8.9270
     8.4550
    11.0895
     7.5845
     9.1978
     9.3723
     9.5794
     9.7487
    10.7513
    10.5572
     9.7850
    10.5408
     9.8695
    10.2947
     8.0740
    10.1321
     9.1946
    12.4428
     9.8081
     8.4988
     9.4674
     9.2870
    10.8374
    10.7959
     9.2506
     7.1313
     9.8941
     9.1234
     9.5783
     6.7420
     9.6281
     9.5436
     9.1341
    11.6450
     9.1007
    12.1790
     8.5630
    12.0958
     8.6616
     9.8880
     7.3413
    10.3045
     9.6724
    10.3597
    10.4096
    10.0179
     9.8666
    10.7697
    10.3342
     9.5080
    10.1382
     8.8092
    11.1725
     9.5986
     8.5655
    10.0574
     8.5417
     7.9946
     9.5695
     6.4570
    10.6694
    11.4399
    11.7513
    10.9408
     8.5700
    10.2696
    10.4987
     9.9120
     8.7202
    10.3458
     5.8732
     6.9254
     8.5845
    12.0543
    11.4157
     7.5252
    10.4251
     9.7827
    10.9422
    10.9774
     9.3215
     9.9239
     9.4630
    10.0838
     8.6873
     9.1486
    10.6208
    10.2393
     9.6111
     9.4678
    11.6236
     8.4332
     9.4594
     9.8040
    11.9159
    10.1542
    10.4300
     9.7715
     8.3115
    10.2297
    11.2840
     7.6688
     9.4122
     9.6543
    10.9010
     8.1124
    10.9214
    10.4836
     9.6569
     8.6921
    10.4670
     8.8485
    10.2111
     9.9156
     8.0028
     7.4460
     6.8657
     9.4461
     8.8639
     9.5670
     8.7947
     7.9568
     8.1455
     8.7875
     5.8297
    10.3943
     9.2624
     8.9224
     5.4454
    11.1885
    11.4959
     9.9844
     8.6481
    10.4858
     9.0058
     9.4859
     7.7876
    11.0317
    10.6886
     8.5825
     8.2902
     9.6822
     9.3453
     8.7561
     6.9573
     6.7056
     8.8391
    10.3016
     7.2913
    10.0654
     8.3579
    12.3180
     8.4368
     8.3081
     6.0619
     7.8351
    12.4616
    10.9561
     8.8071
     8.9059
     8.0024
    11.7392
     9.4631
     8.1770
    11.1431
     9.1414
    10.0038
     9.3586
     8.2279
    11.1489
     8.7983
    11.6877
     8.2184
    10.5071
    10.9665
     9.2620
     9.5658
    11.2522
     9.5634
     8.6640
     9.9194
     9.4525
     9.3595
    10.3572
     7.0001
     6.4331
     9.6068
     8.8641
     5.0986
     5.5326
     5.4668
     5.7614
     5.6871
     5.6608
     5.3583
     6.4577
     7.7349
     6.3133
     7.3589
     9.4391
     6.5805
     5.0798
     5.8995
     6.5223
     6.3908
     5.1675
     7.6439
     5.5168
     6.5861
     7.3585
     5.3156
     6.9147
     9.6778
     7.5650
     5.6224
     8.3559
     6.6210
     6.6618
     7.8968
     9.8048
     5.0606
     7.7219
     5.2724
     9.4117
     5.1304
     5.3887
     6.0944
     7.1519
     5.1275
     5.7622
     6.2208
     5.2766
     5.7293
     6.7519
     5.7259
     6.0483
     4.7269
     5.6043
     4.4884
     4.6413
     6.0694
     6.5416
     5.9634
     8.0812
     5.2582
     6.2063
     6.0498
     5.3105
     9.1162
     5.2179
     7.1355
     5.2983
     6.5654
     6.6627
     5.3187
     5.6077
     4.7499
     6.1843
     5.3837
     7.0439
     7.0666
     5.8891
     6.3348
     5.8746
     7.8434
     7.0910
     8.6091
     5.9967
     8.5780
     6.0125
     4.7450
     5.1982
     6.1197
     6.3262
     6.4991
     5.8470
     5.8956
     7.1852
     5.1371
     4.7735
     8.2277
     5.3898
     7.4433
     4.6874
     5.8144
     6.3362
     7.9469
     5.9106
     5.3534
     7.3898
     5.5280
     6.2749
     7.0700
     5.1853
     7.5763
     6.7510
     7.4091
     5.8215
     5.8692
     5.7666
     6.0924
     5.8398
     7.2434
     5.6659
     7.3080
     7.2132
     5.9813
     6.8868
     5.9052
     5.9404
     6.0137
     6.3980
     8.4174
     6.9563
     6.4224
     5.3348
     5.2911
     6.5150
     6.9925
     6.7926
     5.9371
     6.5352
     6.0188
     7.5340
     5.9491
     5.5316
     7.0465
     6.4624
     6.7693
     6.7847
     5.7940
     6.8180
     5.3152
     5.3814
     5.3780
     6.2684
     6.5853
     5.1768
     5.6471
     5.4042
     5.1608
     5.6780
     5.8766
     5.3504
     5.3687
     4.9967
     6.3683
     5.0188
     7.3876
     5.9453
     5.6243
     5.2034
     5.8254
     5.0643
     5.7351
     5.4489
     5.8164
     5.3915
     6.4473
     5.8474
     6.5507
     6.5739
     5.5922
     5.7290
     7.6244
     5.6405
     4.9613
     5.7816
     5.1108
     7.1665
     5.4689
     7.1038
     5.2294
     8.0902
     8.1064
     6.8266
     5.5650
     5.6848
     5.3037
     5.2681
     5.9251
     5.8251
     6.5234
     7.3645
     5.5381
     6.0814
     6.6377
     6.2737
     8.0959
     4.8902
     5.6992
     7.1252
     5.0128
     6.4210
     5.0250
     7.6416
     5.6112
     6.8876
     5.9651
     5.0168
     7.0042
     6.5350
     5.0997
     7.6464
     5.3232
     5.7808
     6.9329
     6.3930
     5.8631
     6.5761
     4.7399
     5.6397
     7.1834
     5.1328
     5.2685
     6.8057
     5.8272
     4.4716
     5.2063
     5.5783
     5.4153
     7.1525
     6.7960
     5.9586
     7.4479
     6.1185
     7.5982
     6.7911
     5.2763
     5.3351
     5.2683
     5.0453
     5.0604
     5.2367
     5.0583
     5.4117
     5.9974
     6.0803
     6.6053
     5.1702
     5.9002
     5.4631
     6.8994
     7.5016
     5.1577
     5.9100
     5.4865
     5.4770
     5.8587
     5.9353
     6.9200
     7.0493
     5.7733
     6.0922
     6.4624
     6.7127
     8.1279
     6.5204
     6.2850
     6.2954
     4.4065
     7.0314
     6.7224
     6.3184
     7.3848
     6.8490
     5.6011
     7.0501
     6.3628
     5.7412
     7.9965
     6.4894
     5.9437
     6.4757
     6.5711
     6.1962
     4.6508
     5.5721
     4.9388
     4.9425
     7.1468
     4.8933
     7.5623
     7.9372
     5.2053
     5.5378
     7.2885
     7.1096
     5.3271
     6.4632
     5.2818
     6.7683
     8.6813
     6.6455
     5.6006
     4.8569
     6.1531
     6.4192
     8.5622
     5.6858
     6.2413
     5.4755
     6.7877
     5.7614
     8.1018
     7.9358
     6.6965
     6.4602
     6.2172
     5.3556
     7.8844
     6.3624
     4.9460
     7.5740
     7.4545
     7.5496
     7.2958
     6.2324
     6.2313
     6.5036
     5.8623
     7.4016
     5.5531
     5.3798
     7.4349
     7.8270
     6.0009
     6.4828
     6.4508
     6.8325
     7.8157
     5.6486
     7.9078
     8.5906
     8.2743
     9.5736
     7.8913
     4.6806
     6.2004
     5.6270
     5.7219
     4.5980
     7.1854
     6.2256
     6.1329
     5.5584
     5.9407
     7.9728
     5.3427
     5.0265
     7.5338
     5.3052
     5.4241
     7.3066
     5.8804
     6.8203
     6.9785
     8.0510
     5.4079
     5.2247
     5.3213
     6.1152
     4.6525
     5.6134
     6.5282
     5.4098
     5.4074
     5.3207
     5.8974
     7.3538
     6.0461
     6.4234
     7.4798
     4.6186
     5.2453
     4.7802
     5.2214
     4.9730
     4.8942
     4.4914
     5.7716
     5.4474
     6.7143
     5.4743
     4.9137
     5.3609
     6.0435
     5.4963
     5.0653
     4.8936
     7.3324
     7.5057
     7.7628
     6.4979
     5.4401
     8.3404
     8.4681
     8.0984
     7.5757
     9.2681
     6.4521
     6.0104
     6.3644
     5.9669
     7.4524
     5.2977
     6.0796
     6.5357
     6.6520
     8.2978
     5.0764
     6.9593
     6.0406
     5.9112
     6.7610
     5.9947
     6.2995
     5.9316
     5.6122
     6.1355
     5.4909
     4.5455
     6.2142
     5.8167
     5.7405
     5.4364
     5.2371
     6.9944
     5.4253
     7.2522
     6.0475
     6.4682
     5.6022
     6.1365
     6.1156
     5.8700
     5.8125
     5.4556
     6.6526
     6.2845
     6.8694
     5.7005
     6.2935
     5.0791
     6.6984
     6.9390
     6.6316
     5.0798
     6.6725
     4.8885
     5.2952
     8.4246
     7.4976
     8.7346
     6.2186
     6.0062
     6.5800
     5.1146
     6.1233
     7.0301
     5.0545
     5.9142
     6.6028
     6.9693
     6.1706
     6.3736
     5.4850
     5.8692
     4.8893
     6.4508
     6.8424
     5.0503
     5.7792
     4.7413
     5.6458
     4.8427
     4.4332
     7.1556
     6.4873
     8.4511
     7.4550
     6.5230
     7.6650
     6.8102
     5.0013
     4.7144
     5.1591
     7.2765
     5.1204
     6.2725
     6.6954
     5.2501
     5.5333
     5.9468
     6.7291
     4.7961
     4.6871
     5.3873
     5.4777
     5.0538
     8.4185
     5.6163
     5.9010
     5.2850
     5.7582
     5.4992
     6.1557
     5.9270
     7.0650
     4.8828
     5.7151
     6.9941
     5.2153
     4.6276
     6.2958
     6.5394
     5.9228
     6.9880
     6.0802
     6.2539
     6.6682
     4.8518
     4.9514
     6.8656
     6.2365
     6.7871
     5.8037
     6.1547
     5.9573
     5.2289
     5.5694
     6.1151
     5.9322
     7.0399
     8.7680
     5.7699
     5.2855
     5.0599
     7.6654
     4.3281
     7.6619
     5.0179
     4.9843
     6.9450
     5.7621
     5.8175
     6.8373
     6.3472
     7.0008
     6.2364
     6.3470
     5.5308
     5.2108
     7.0624
     7.5984
     7.3835
     5.8364
     7.5226
     5.9145
     6.0761
     5.6662
     6.5852
     5.3170
     6.3255
     5.7711
     6.5421
     6.1788
     6.6974
     6.2928
     6.4934
     6.9820
     7.5782
     7.8603
     5.2625
     6.3415
     6.6089
     6.7685
     6.0004
     6.9303
     4.6882
     5.4637
     4.8637
     5.5848
     5.0407
     6.3147
     6.6396
     7.6752
     5.7289
     6.2819
     6.1205
     4.8648
     5.6634
     7.0138
     6.6172
     5.3297
     7.3650
     4.9534
     6.5438
     5.7230
     6.1509
     5.7216
     5.1396
     6.8767
     6.2119
     5.8991
     7.3307
     5.7493
     6.1588
     5.2275
     7.0831
     6.5918
     5.6202
     6.5368
     5.8298
     5.6331
     7.3947
     6.4064
     6.8749
     6.1753
     5.1510
     5.1068
     5.1394
     5.1489
     5.0660
     5.5678
     4.9985
     7.6132
     7.7040
     7.1075
     8.6526
     7.5980
     8.9779
     7.2362
     6.4915
     8.8537
     9.2427
     7.5288
     6.7208
     6.4813
     6.4915
     7.1473
     8.1865
     5.9283
     8.6191
     8.0299
     7.4382
     7.3239
     7.1307
     7.4516
     5.6963
     6.2731
     5.1127
     6.7559
     5.5116
     6.9963
     6.3152
     8.1302
     6.5045
     6.6492
     6.4014
     7.9197
     7.1292
     7.1287
     5.3511
     8.0575
     8.7362
     5.3432
     6.6091
     7.4981
     9.4187
     7.4346
     8.4730
     6.4271
     8.5109
     8.8306
     7.0236
     6.2149
     7.2002
     7.1807
     7.6789
     6.2712
     5.1215
     7.2023
     7.5904
     9.6014
     5.7284
     5.2550
     6.4362
     5.9643
     7.4919
     6.7597
     6.9267
     5.9746
     5.9363
     7.1920
     8.9315
     7.5724
     7.3305
     7.1355
     6.7746
     6.1404
     7.5291
     7.6960
     8.1965
     7.6269
    10.3084
    12.3729
     9.9742
     9.0627
     7.3150
     9.2060
     9.0615
    10.4425
     5.9622
     9.7483
     6.1496
     7.6514
     6.2561
     7.0331
     9.4474
     5.7923
     7.4220
     8.9129
     7.1074
     5.4634
     7.1586
     5.7278
     4.5074
     5.4127
     6.5012
     5.1444
     6.4533
     6.2898
     5.6036
     8.1906
     6.1821
     5.0861
     6.6835
     7.8360
     7.0227
     6.5014
     6.9623
     6.2609
     6.6724
     7.4906
     7.5225
     5.5046
     5.0590
     5.6204
     6.0907
     5.9337
     6.1079
     5.7210
     6.5971
     6.5309
     5.4441
     7.5853
     8.8311
     6.0723
     6.3077
     5.5409
     7.4610
     5.6490
     6.3267
     6.0513
     7.7850
     6.8191
     7.9423
     6.5632
     6.1149
     6.5387
     8.0069
     5.5757
     7.6788
     7.4428
     6.8502
     7.1058
     6.3704
     7.6144
     7.5648
     6.8549
     8.7049
     7.3546
     7.3688
     9.6155
     7.3305
     8.7600
     7.2436
     5.6220
     5.2032
     6.9818
     5.3188
     6.4475
     7.4693
     6.7098
     6.1734
     5.6401
     7.7525
     7.2935
     6.5824
     5.9681
     6.1712
     6.8607
     7.1436
     8.5243
     5.9033
     4.9854
     5.8112
     5.4303
     5.1056
     7.1710
     6.1100
     6.4966
     6.0880
     5.3253
     4.5644
     6.6304
     5.1761
     6.5800
     6.5405
     4.6190
     7.2575
     5.9342
     7.0509
     7.3934
     7.9972
     6.4199
     6.0127
     6.2569
     6.5101
     7.0021
     5.1073
     4.8934
     4.7552
     5.6007
     6.7813
     6.0446
     6.1136
     5.6954
     6.3923
     6.2790
     6.5200
     4.4722
     4.8924
     5.3548
     6.9017
     5.7654
     4.7981
     5.7950
     7.6777
     5.5396
     8.9945
     6.7765
     8.7082
     6.1143
     7.7255
     6.0654
     7.1493
     7.0996
     5.5651
     7.2151
     6.2329
     7.0918
     5.4211
     4.9906
     8.4208
     7.6200
     9.6880
     6.5559
     6.3015
     6.8986
     6.6662
     7.6594
     7.2292
     5.7630
     7.9568
     7.1798
     7.3610
     6.4854
     7.0005
     5.0725
     7.0336
     5.8913
     6.8199
     7.0279
     7.0588
     4.9669
     6.5876
     6.9774
     5.4223
     8.1392
     5.7004
     6.9671
     7.5107
     8.3896
     6.5187
     5.2132
     6.6928
     6.0607
     8.5297
     8.8363
     5.2771
     6.3948
     7.0470
     6.2823
     5.2251
     7.1261
     6.4813
     8.7272
     6.1723
     5.7047
     5.7416
     4.8526
     5.9892
     6.5318
     7.9170
     6.8397
     6.1493
     6.4742
     5.4546
     6.7645
     6.2654
     5.7305
     6.4801
     7.9829
     4.7078
     5.3593
     7.8141
     8.9758
     6.5038
     6.9617
     5.5474
     8.0808
     5.7783
     4.6134
     6.5250
     6.2977
     7.0277
     4.8737
     5.6796
     5.4033
     5.5991
     5.1870
     6.1762
     5.2865
     7.2613
     6.1099
     5.5447
     4.8771
     4.6750
     6.1779
     6.4124
     6.5530
     4.9889
     4.5163
     5.0803
     5.6925
     6.2974
     5.4547
     5.4078
     7.0459
     5.9620
     5.7940
     6.3905
     6.3482
     5.7797
     5.0552
     6.7442
     4.7036
     7.1159
     6.9823
     5.5879
     7.9385
     7.8347
     5.6969
     5.4933
     6.1079
     6.2931
     5.6892
     5.1539
     4.8326
     7.1944
     7.7936
     8.1967
     7.4529
     7.8777
