# Supplementary material for: Mechanistic models of asymmetric hand-over-hand translocation and nucleosome navigation by CMG helicase
Source: Nat Commun. 2025 Nov 21;16:10304. doi: 10.1038/s41467-025-65232-x (PMC12639105; doi:10.1038/s41467-025-65232-x)
Supplement: Supplementary file 18 — Source data [file 41467_2025_65232_MOESM18_ESM.zip › SourceData/SourceData/Fig3G/polyGC/mindist_lagging_and_loop_traj007.dat]

# Distance
     6.1593
     5.4349
     5.8922
     6.9177
     7.0063
     5.9087
     6.0755
     6.8658
     6.0160
     6.0397
     5.7777
     6.7069
     7.1468
     6.2681
     6.1402
     6.3962
     5.1673
     7.0618
     5.4031
     5.2193
     5.2813
     6.7715
     7.8464
     6.1163
     7.3778
     4.8925
     6.6244
     7.0817
     5.9380
     6.3912
     6.6283
     7.9713
     6.3345
     6.9220
     6.8977
     4.8405
     6.1383
     6.7923
     5.2734
     5.1470
     5.0873
     5.1348
     8.1537
     7.1171
     5.7298
     6.3965
     5.2107
     6.0560
     5.0644
     5.3754
     5.5774
     6.1424
     6.1356
     8.1004
     7.5535
     6.2449
     6.1305
     6.9292
     6.8009
     7.2442
     5.7288
     5.1021
     7.0120
     7.1966
     5.5585
     5.4821
     5.8045
     6.1386
     6.3264
     7.3250
     7.3392
     6.9087
     5.9408
     6.8160
     8.7978
     5.6008
     7.4844
     8.7416
     6.8414
     6.3647
     6.4284
     6.9445
     5.2597
     5.1101
     5.4244
     4.6836
     5.1674
     7.1695
     8.1578
     5.8651
     5.3646
     6.2227
     7.1475
     5.9086
     6.2987
     4.9296
     6.2372
     6.1537
     5.9112
     6.3707
     5.2888
     6.5025
     4.9494
     7.2806
     5.3784
     5.4611
     6.3321
     5.0292
     6.4381
     6.3597
     6.2777
     9.1410
     5.8424
     5.5315
     6.4264
     4.3787
     5.2213
     6.6281
     4.8550
     7.3022
     5.2520
     6.6950
     7.6423
     5.6946
     4.5589
     5.0171
     4.9039
     5.7072
     5.9598
     6.0480
     6.8967
     5.5001
     6.1939
     5.4307
     5.5273
     6.5689
     5.9091
     4.9812
     5.8135
     6.3828
     6.1756
     5.5043
     8.9103
     6.2624
     5.3137
     7.9806
     6.8369
     7.2809
     5.6234
     5.6669
     6.0837
     6.0510
     5.4498
     5.9127
     5.1478
     6.9743
     6.5884
     5.2364
     6.2417
     6.6609
     4.6363
     7.2225
     5.6734
     6.6359
     6.2819
     7.9387
     6.2135
     4.9033
     6.7932
     5.4230
     7.2076
     5.7419
     5.4575
     5.1687
     5.1582
     8.7696
     7.6058
     5.3707
     4.7435
     5.0585
     5.6275
     6.5366
     5.8847
     6.5995
     6.4181
     6.2616
     8.9990
     6.1860
     7.4551
     6.3233
     5.2849
     6.4455
     7.1064
     7.5515
     5.1506
     6.4159
     6.7896
     7.5777
     6.5929
     7.7112
     8.2473
     7.3550
     8.8606
     8.1516
     6.2332
     8.0429
     6.7185
     7.3587
     5.9417
     9.3237
     7.7731
     6.3026
     6.6436
     7.9446
     5.8587
     6.4943
     6.5141
     5.2909
     5.2896
     5.2272
    10.1492
     7.1326
     6.2779
     7.3491
     7.6593
     7.2670
     7.6721
     7.4136
     6.8702
     7.2318
     5.7898
     7.1987
     5.1556
     6.2146
     7.6644
     7.8019
     9.3026
     8.1559
     6.7279
     6.6805
     7.6031
     6.3622
     5.3532
     7.7088
     7.5948
     6.3525
     6.5216
    10.1855
     5.8628
     7.1560
     8.3254
     5.9073
     5.8976
     6.0369
     7.7045
     7.6275
     5.0762
     7.1409
     6.0982
     6.7753
     6.0211
     6.0779
     8.0188
     6.7502
     7.0473
     6.0771
     5.9459
     7.0101
     5.7805
     7.8977
     6.2326
     5.4881
     4.7618
     5.9917
     8.0169
     6.1496
     5.6603
     6.6335
     5.9095
     4.8259
     7.2769
     5.1036
     6.9100
     6.2585
     5.1824
     7.2375
     7.0666
     7.8322
     5.8801
     7.6451
     7.9237
     7.2664
     6.0978
     6.5432
     6.5586
     6.9701
     7.5573
     7.2165
     6.1528
     6.3011
     7.9424
     5.0413
     6.4531
     5.8050
     6.4867
     4.6817
     6.1168
     6.6685
     6.7189
     5.7755
     6.9789
     6.9495
     5.4130
     5.5458
     8.2369
     4.9913
     5.0873
     6.9306
     6.2674
     6.4192
     7.1489
     6.3108
     5.3572
     6.0724
     6.5850
     4.7601
     5.5046
     6.1405
     6.4386
     7.8395
     6.3976
     5.5412
     7.1098
     6.6515
     7.2574
     6.9320
     6.2360
     5.6143
     6.9725
     6.1192
     6.3686
     6.7857
     6.8678
     6.7534
     5.2531
     5.8319
     7.0274
     6.5742
     7.3128
     6.5966
     6.6604
     7.7054
     6.0205
     6.7868
     7.3825
     7.9747
     7.6018
     7.3266
     8.8453
     8.8783
     6.5736
     6.6172
     6.4569
     6.9268
     6.0516
     7.9412
     7.0744
     7.7423
     7.5549
     6.4352
     8.6163
     9.0486
     6.8932
     7.2996
     8.3423
     7.2837
     6.9241
     8.6947
     8.6956
     7.7005
     7.9211
     9.5003
     8.0946
     6.6453
     8.0729
     7.5945
     6.1782
     7.6679
     7.7296
     8.1519
     8.2803
     6.3390
     8.1664
     7.0794
     8.7586
     8.3990
     6.5930
     7.6117
     7.4951
     8.5447
     6.2708
     7.6053
     6.6513
     6.6596
     7.9467
     7.3167
     8.6146
     6.2369
     9.2859
     7.6298
     7.9303
     7.0184
     8.8778
     7.8508
     9.2529
     7.6427
     7.0096
     5.8923
     7.5482
     6.0202
     6.5111
     7.4769
     8.4949
     7.3674
     5.1562
     6.8237
     7.1024
     9.2625
     7.9228
     7.6046
     6.5488
     7.8396
     6.1080
     7.1331
     7.2396
     7.1155
     7.6885
     7.8745
     8.6006
     7.6599
     7.5412
     8.1832
     8.0179
     7.5539
     6.2839
     8.4237
     8.5044
     6.0579
     9.0866
     6.2845
     6.7804
     7.4076
     7.7477
     8.6356
     8.1871
     6.8834
     8.0845
     6.5829
     9.0288
     9.5183
     8.8152
     7.6994
     8.7328
     6.2187
     8.8856
     6.4224
     6.2514
     6.7536
     7.0428
     6.0711
     5.7706
     6.0772
     6.2613
     6.8837
     5.8577
     6.6968
     6.0547
     6.8013
     5.2475
     7.5721
     6.8458
     6.9418
     7.4815
     5.4717
     6.7161
     5.4491
     6.2761
     6.5882
     6.3432
     5.1210
     7.0848
     5.3731
     5.8021
     6.7824
     7.1535
     5.9390
     5.8718
     5.5470
     7.6817
     5.7900
     5.0378
     5.1316
     5.7457
     5.5899
     7.2142
     7.3141
     8.8388
     7.0804
     5.1245
     5.8341
     7.0477
     7.8947
     6.1236
     6.7642
     6.1104
     7.2211
     5.1186
     6.8296
     6.6656
     5.8168
     6.0043
     7.4529
     6.4644
     5.8697
     9.3052
     7.0089
     5.7062
     5.9536
     5.8490
     6.3382
     7.9396
     6.2291
     6.9080
     6.4660
     7.3690
     7.7119
     6.1299
     5.7027
     6.8654
     5.1316
     5.5620
     6.5678
     6.5483
     6.1284
     6.5790
     6.3603
     6.5633
     8.6018
     6.7199
     6.0542
     6.8630
     5.4723
     7.6688
     6.1974
     6.4598
     8.1779
     7.7322
     9.2036
     8.2072
     5.6275
     6.6648
     5.5945
     6.7934
     6.5335
     6.3444
     7.2454
     6.4581
     6.2208
     7.6450
     5.8160
     9.0833
     6.3311
     8.7088
     8.5828
     7.1325
     8.5421
     5.6018
     6.6944
     7.4692
     8.3926
     6.0149
     9.0756
     6.8888
     8.7037
     8.0912
     7.8389
     6.5802
     7.2929
     8.0655
     8.0326
     6.7870
     6.5911
     6.6175
     6.4958
     7.7551
     7.8663
     5.6564
     5.5728
     8.7236
     8.2737
     6.9631
     8.2199
     7.9247
     6.8258
     5.8907
     7.0089
     6.5467
     7.0597
     7.6403
     6.5357
     5.0472
     8.4168
     6.0626
     7.2427
     5.6615
     5.4639
     6.0448
     6.6358
     7.7026
     6.2427
     6.7020
     5.3389
     6.2658
     5.8242
     5.1195
     6.4657
     6.0454
     6.8084
     7.0617
     6.0397
     6.5011
     7.1172
     7.0897
     6.0490
     5.4902
     7.6395
     5.9256
     6.3938
     6.1788
     5.6979
     6.6270
     7.7176
     6.2458
     6.9510
    10.2389
     8.2743
     6.2421
     7.8397
     7.4857
     7.2584
     7.7999
     5.4715
     6.5745
     5.8246
     4.6924
     6.4383
     5.1731
     6.5868
     5.7043
     6.9019
     5.9735
     5.6222
     7.8580
     8.1095
     8.4419
     7.3451
     6.7034
     6.2121
     5.5949
     8.1161
     6.9836
     7.5874
     6.9091
     7.9394
     6.7643
     7.5165
     7.3593
     7.1320
     6.8437
     5.4219
     5.7594
     6.4550
     5.3881
     7.2487
     6.7309
     5.6596
     6.9583
     8.1450
     7.9021
     6.9388
     7.3926
     8.1319
     6.1929
     5.2395
     6.2723
     6.2827
     6.5644
     5.8618
     7.2045
     7.3421
     6.4026
     5.3653
     4.7802
     7.2935
     6.3515
     7.5754
     5.8337
     5.1168
     4.5333
     5.9277
     5.6426
     5.7081
     6.0537
     5.6237
     7.3851
     5.8420
     6.2903
     7.7819
     6.3854
     6.5423
     7.0489
     7.0900
     6.1403
     6.1584
     5.4063
     5.7862
     5.3230
     5.6454
     5.7768
     5.8698
     5.4799
     5.9012
     7.0963
     5.6285
     7.2230
     8.4454
     5.4954
     6.7649
     6.0347
     5.6162
     7.2155
     6.4803
     7.0599
     5.5121
     5.6891
     5.0703
     8.3063
     6.2607
     6.0614
     7.6888
     5.8389
     7.4146
     5.9981
     5.4057
     5.2755
     6.6123
     5.4217
     5.9522
     6.6209
     6.3743
     5.8239
     5.8909
     5.8075
     6.6435
     6.4969
     6.9069
     5.2657
     5.8031
     6.3451
     5.2858
     5.3400
     7.8205
     6.5565
     6.8566
     8.4229
     6.2412
     7.2085
     5.9135
     8.4018
     6.9041
     5.6694
     5.7821
     6.8147
     6.6003
     8.6163
     7.3440
     6.1316
     6.0869
     6.4573
     6.6763
     5.8969
     6.1755
     7.8405
     8.2148
     6.1024
     6.4598
     6.9887
     7.0850
     6.3655
     5.9295
     7.3111
     5.5437
     6.9648
     5.3803
     4.8716
     5.3723
     4.7290
     6.5647
     5.0703
     6.0329
     5.2023
     6.7079
     6.4356
     4.4176
     5.8967
     5.5413
     4.7939
     6.1584
     5.7791
     4.9029
     7.1679
     5.0376
     5.1744
     7.0263
     6.8964
     4.9805
     5.8558
     5.8932
     5.6634
     4.8756
     7.3007
     7.7077
     6.0592
     6.8369
     7.3723
     5.8642
     5.9870
     7.9859
     6.7202
     5.5956
     6.7119
     5.7113
     4.8822
     5.1881
     5.2356
     7.6399
     5.3553
     5.1757
     5.8455
     6.6415
     6.0074
     7.1587
     6.4994
     6.4699
     5.6963
     5.3571
     6.4808
     5.6418
     6.9621
     5.4005
     6.6106
     6.0166
     5.5028
     6.4753
     7.3465
     5.9557
     6.1413
     6.9710
     7.3313
     7.4689
     5.7983
     6.4526
     6.1070
     7.3526
     7.2615
     5.1352
     5.5275
     7.5964
     5.5374
     5.6117
     6.4772
     5.5990
     5.7346
     6.2595
     5.9540
     5.5703
     5.6610
     5.8660
     6.6116
     5.5283
     5.9256
     5.2240
     5.2090
     6.3190
     6.0714
     5.5034
     6.4302
     6.4614
     8.3416
     8.2551
     6.7415
     5.2701
     7.2467
     8.4660
     6.7873
     7.2496
     8.3533
     7.4780
     8.0789
     5.3456
     5.5237
     7.3838
     7.6977
     7.1166
     7.4697
     6.3807
     9.3861
     6.7744
     9.5640
     9.4772
     9.5865
     7.5174
     7.8887
     5.9302
     5.9448
     9.0004
     6.1078
     8.5118
     8.2435
     7.0676
     8.0433
    10.3875
     7.2637
     6.5134
     7.2113
     5.5303
     5.8493
     9.0189
     8.7243
     9.5992
     9.7504
    10.9428
     9.1935
     9.1455
    10.0502
     9.7198
     6.7835
     8.3434
     6.4733
     7.9929
     8.7252
     6.8798
     7.8556
     5.1573
     7.6707
     6.0624
     8.9177
     7.5576
     5.6215
     5.9679
     6.2553
     8.3590
     9.7825
     6.9782
    10.9492
     8.4315
     7.7106
     8.4892
     8.4228
     9.6972
     7.5883
     9.1739
     9.2481
     9.3930
     9.5897
     8.8809
     9.4693
    10.9712
     9.6844
    10.1684
     9.6644
    10.1894
     8.2354
     5.8044
     6.9338
     6.0641
     6.9269
     8.1636
     7.4062
     6.2117
     7.4887
     7.7424
     9.0668
     7.8770
     7.7622
     6.4977
     5.6307
     6.8687
     8.6252
     5.9863
     6.8878
     8.0584
     7.0569
     7.8542
     6.5955
     8.9509
     6.4823
     6.5376
     7.8967
     8.2121
     7.3800
     8.7693
     7.6351
     6.7227
     8.5696
     6.1165
     8.7597
     6.2528
     6.8724
     8.8549
     7.3737
     8.3062
     7.0674
     7.7659
     8.2886
     7.7093
     5.2902
     8.3871
     6.6915
     8.2095
     6.9664
     7.1368
    10.3427
     8.4925
     6.9823
    10.5990
     8.6331
     5.5719
     7.1550
     7.2694
     7.3949
     8.7010
     8.3904
     6.5871
     6.8840
     6.7121
     6.8150
     6.7019
     9.0868
     8.2264
     8.4982
     7.3877
     9.6322
     6.7056
     7.8170
     6.8050
    10.3565
     7.5538
     7.2882
     5.6236
     7.3317
     9.1410
     7.4225
     7.0820
     5.8489
     8.9450
     7.6798
     8.1403
     8.0957
     7.1203
     6.9057
     7.2182
     6.5905
     5.7273
     8.4208
     7.8127
     6.5970
     6.6975
     6.2423
     5.6257
     6.7023
     5.4848
     7.8971
     8.0851
     9.7327
     7.6327
     5.1372
     7.2911
     5.3173
     5.7562
     9.1323
     5.0763
     8.7963
     6.8354
     6.8282
     8.0995
     7.0764
     6.5859
     7.7245
     7.4917
     9.0900
     8.8591
     9.6363
     9.2817
     8.2058
     7.1151
    10.3720
     7.4169
     8.9039
     7.9614
     7.1529
     7.0935
     5.1755
     6.9797
     7.3739
     7.6699
     8.8511
     7.2035
     9.5641
    10.4811
     8.1807
     6.0641
    10.1930
     8.2586
     8.5385
     9.3469
     8.9600
     6.0260
     7.3491
     7.1348
     5.5640
     7.7896
     9.5587
     9.1047
     8.5741
     7.8339
     7.7440
    10.0946
     8.2492
     8.2684
     8.4406
     8.4715
     5.3244
     5.6062
     7.6598
     5.3541
     6.2986
     8.0914
     5.8887
     8.4066
     6.3157
     6.2483
     6.4132
     7.5302
     7.4121
     7.0246
     6.0805
     8.2126
    10.0138
     7.4240
     6.7428
     5.7625
    10.1492
     7.7264
     7.0982
    10.6357
     8.7355
     7.5459
     7.3026
     6.1244
     8.6390
     5.5381
     8.5948
     9.1989
     9.8581
     7.0653
     8.0821
     8.5360
     9.1289
     6.5654
     7.1226
     7.5564
     6.4739
     6.1631
     7.4586
     9.0949
     6.7926
     6.2748
     9.0293
     5.8777
     5.2507
     6.5498
     9.6568
     7.3326
     9.0881
     8.5315
    10.8007
     9.2034
     8.1768
     7.9887
     9.4004
     8.8600
     5.9458
    10.3843
     7.4412
     8.1492
     6.2511
     7.7151
     6.2225
     8.6185
     7.4458
     6.5521
     6.8380
    10.2902
    10.1877
    10.3259
     5.0779
     7.2118
     7.4879
     8.1772
     7.0798
     6.9480
     6.2074
     6.1692
     8.9385
     7.6918
     6.5334
     8.2650
     8.6464
     5.8443
     7.5157
     9.9614
     7.5803
     6.8541
     7.6990
     6.9406
     6.1629
     7.5282
     8.5180
     6.9059
     9.7495
     7.3417
     5.6242
     7.4024
     5.8232
     8.2530
     5.8564
     6.1906
     9.1798
     5.0389
     5.7034
     6.2985
     7.0244
     5.9693
     5.5041
     7.1121
     7.0691
     5.4791
     8.3294
     5.5362
     5.1568
     7.3421
     6.3482
     5.4013
     5.1083
     6.7087
     6.5431
     5.7136
     6.8187
     5.9049
     6.1245
     6.7434
     7.3620
     7.9238
     5.2023
     7.3766
     6.5903
     6.3431
     6.4194
     5.1797
     5.9541
     5.4889
     4.4730
     6.6183
     5.7051
     6.3843
     5.1939
     6.0946
     6.3070
     7.6509
     6.4711
     6.6275
     5.0809
     6.3019
     6.4624
     6.6903
     5.8918
     5.9666
     6.9581
     6.6754
     5.1708
     6.5022
     5.2278
     5.5709
     5.3605
     6.2334
     5.6453
     6.9486
     6.0826
     6.4454
     4.8865
     5.7405
     5.4621
     5.2231
     5.8404
     6.3635
     5.7363
     6.4344
     5.0089
     6.3007
     5.5472
     6.4216
     5.5097
     7.0678
     5.2310
     5.6658
     5.6645
     6.6472
     5.3447
     6.3086
     6.3764
     5.2251
     5.5702
     6.5113
     5.5542
     6.9240
     6.2668
     5.4725
     5.3727
     5.7826
     6.7455
     6.5299
     5.8978
     6.7192
     6.6180
     5.7574
     5.8678
     6.3561
     5.6682
     6.0692
     5.1429
     5.3519
     6.1474
     6.8690
     4.9701
     6.0987
     6.5123
     5.8915
     4.8534
     5.8225
     5.9834
     5.0832
     5.2324
     6.6547
     6.0550
     5.1011
     7.1757
     5.3848
     4.8385
     5.1497
     5.2520
     5.5701
     5.8946
     5.1447
     5.9227
     4.5871
     5.3896
     6.4262
     4.7953
     7.0176
     5.5128
     7.0245
     5.3403
     5.0144
     5.5945
     6.0217
     5.7970
     4.8441
     5.5596
     6.5867
     6.1245
     5.4626
     5.3571
     4.7306
     6.0515
     4.7572
     6.1916
     5.4939
     5.4319
     5.2275
     6.2569
     6.4869
     5.5938
     5.8332
     6.1988
     6.1677
     5.6909
     6.9033
     5.8710
     5.2551
     6.4905
     6.0555
     6.9143
     5.6876
     5.8749
     5.8765
     6.4545
     5.4422
     5.9584
     5.6353
     5.1729
     6.1117
     5.9560
     5.5618
     5.6719
     5.1494
     5.6805
     6.1200
     5.7863
     5.3088
     6.2102
     7.2735
     4.9991
     6.0597
     6.6852
     5.0123
     6.1231
     5.1183
     5.0293
     5.5428
     4.9798
     5.3962
     5.7011
     6.0840
     5.7184
     5.1446
     5.8241
     6.5400
     6.0539
     6.5950
     5.7403
     6.2990
     5.6216
     6.6744
     6.6234
     6.1794
     6.2877
     6.5539
     5.3208
     6.7975
     5.3312
     5.2996
     4.9796
     5.1017
     5.8701
     6.2820
     6.4204
     6.0709
     5.1615
     4.8054
     5.6263
     5.5900
     6.8071
     5.6028
     7.6238
     5.2081
     6.4385
     5.5960
     6.3506
     5.1577
     6.2621
     5.6575
     6.0299
     5.5902
     5.8517
     5.0200
     6.5312
     5.2586
     5.0620
     6.0527
     4.7611
     5.6558
     6.2598
     5.5542
     4.8029
     5.4691
     5.2820
     5.2394
     6.1426
     5.5412
     5.5292
     5.2433
     5.3916
     5.5886
     6.0011
     5.7227
     6.3650
     5.1926
     6.8871
     5.0103
     4.9377
     4.7422
     5.9217
     6.2032
     5.7093
     5.7424
     5.5678
     6.1006
     5.1013
     5.9742
     7.0638
     5.3719
     5.7097
     7.3697
     4.9065
     6.1538
     5.9387
     5.2608
     6.0019
     6.3836
     5.7149
     9.4604
     6.6099
     8.3858
     6.8183
     7.4293
     8.4546
     8.8814
     9.4968
     6.6347
     7.6396
     7.0757
     5.5982
     5.4085
     6.5036
     6.0067
     5.0247
     7.9654
     7.4093
     9.9560
     6.6605
     6.2137
     6.7424
     6.1345
     6.9254
     6.8584
     8.8571
     8.8138
     5.6830
     7.0266
     8.2523
     6.2911
     6.1820
     5.9271
     5.9840
     5.0641
     8.0612
     5.0773
     8.0092
     8.5271
     7.4038
     6.7876
     8.4625
     5.7520
     9.9510
     8.0765
     6.6810
     8.2365
     5.5535
     6.3777
     8.2747
     9.1693
     6.1921
     6.7264
     7.2898
     7.6099
     6.6761
     5.7406
     6.2476
     6.9156
     5.5879
     5.3733
     7.9433
     8.0923
     6.5547
     6.2150
     9.0372
     5.4345
     9.3911
     7.8680
     6.0963
     7.6257
     9.6053
     8.0733
     6.6337
     8.6035
     8.3077
     6.9629
     6.8744
     5.7020
     6.9384
     6.2589
     5.6928
     6.8646
     6.6376
     8.5543
     6.0875
     5.7435
     5.0732
     6.7030
     7.3909
     5.5174
     5.2682
     8.2537
     7.4124
     8.0525
     5.4394
     6.0685
     6.2741
     6.2141
     5.0646
     7.9750
     6.3580
     7.6032
     6.9754
     5.8415
     8.1496
     5.4482
     7.0206
     6.9515
     7.6977
     5.1964
     6.0200
     6.0855
     5.0356
     6.4710
     5.8192
     4.9104
     7.3388
     6.2219
     6.3461
     7.8364
     6.7100
     6.8500
     7.0104
     6.3467
     5.3824
     4.9516
     8.0596
     6.7163
     5.2560
     7.8567
     5.4719
     7.9648
     6.6719
     5.4747
     4.9324
     6.7835
     5.2358
     8.6008
     7.3135
     5.4362
     5.6492
     5.7460
     6.6191
     8.1066
     7.7353
     5.3488
     6.7521
     6.8904
     7.1216
     5.2996
     8.4432
     6.2030
     7.7471
     7.0363
     5.8316
     8.2621
     8.3040
     7.9037
     6.0345
     5.3055
     5.8456
     5.5259
     5.7012
     6.0010
     5.7077
     5.6909
     6.8735
     6.0016
     4.8098
     6.5676
     6.5072
     6.4274
     5.2012
     5.9892
     5.8036
     5.7995
     5.3950
     5.3226
     6.6201
     6.0576
     5.8698
     6.6105
     6.7829
     5.2282
     4.8362
     6.0113
     5.9954
     6.2755
     6.4928
     5.1568
     5.2103
     5.0854
     5.2289
     4.7686
     5.7138
     5.8918
     7.4212
     6.5552
     5.7765
     5.1181
     5.7499
     5.5581
     5.5853
     5.2460
     8.1192
     5.3215
     5.5901
     6.8768
     7.2767
     5.6856
     5.9652
     5.2223
     5.6392
     5.7920
     5.2230
     5.0241
     5.8621
     6.2082
     5.1900
     6.8873
     6.3655
     7.0844
     6.3257
     5.8494
     6.1564
     5.9317
     6.6481
     6.6447
     8.2194
     5.2517
     5.4243
     5.2721
     6.3221
     5.4429
     6.1878
     5.9009
     5.7330
     5.6651
     8.6211
     5.2400
     7.1774
     7.8485
     4.8934
     5.3666
     6.1967
     5.1463
     6.6020
     5.0336
     6.1536
     7.6872
     6.9223
     6.5510
     7.9460
     6.2485
     7.3049
     6.0049
     6.1340
     5.1062
     6.7561
     5.6828
     6.7809
     5.9892
     6.3056
     5.9933
     6.2038
     5.5601
     6.6214
     6.3985
     7.5422
     8.2079
     7.2591
     6.0563
     5.7109
     5.9496
     6.6584
     5.2787
     6.6069
     6.6469
     7.8490
     8.5971
     7.0362
     7.5756
     7.9622
     5.3125
     5.8060
     5.7762
     6.4797
     5.7956
     5.0824
     5.7995
     7.3333
     7.1530
     5.1732
     5.1536
     6.4681
     7.6258
     5.9925
     4.9687
     7.1305
     5.2154
     5.4324
     5.3921
     5.2326
     6.4024
     5.7529
     6.8115
     5.9827
     4.6416
     5.2707
     5.4915
     6.1006
     6.2891
     6.6274
     5.5155
     8.0841
     5.3184
     6.3066
     5.2644
     6.4618
     5.7268
     5.3260
     5.3370
     5.7724
     6.1665
     6.4279
     5.5273
     7.5002
     5.1042
     6.3356
     5.2549
     5.6993
     5.1687
     5.0983
     6.0959
     5.3189
     5.9301
     5.4451
     5.5939
     6.8035
     6.1155
     6.1134
     6.2193
     6.9222
     6.6757
     5.6416
     6.0939
     4.4127
     5.8110
     5.1228
     5.8813
     6.6163
     5.1001
     7.1945
     6.5649
     6.1321
     6.3749
     5.4712
     4.9242
     6.2004
     5.7788
     6.9925
     6.6837
     6.0769
     5.8425
     6.4908
     6.1662
     5.1417
     5.6731
     5.8658
     5.9880
     6.3940
     6.2685
     7.7140
     5.2695
     6.5766
     5.8494
     5.2957
     4.8182
     5.4497
     5.5929
     5.9362
     5.4911
     6.0470
     8.0887
     5.1129
     6.2265
     6.7531
     6.8781
     5.8919
     5.6689
     6.6953
     7.7246
     7.6388
     8.4158
     5.4146
     5.7328
     6.2777
     4.6700
     7.0691
     6.6127
     7.2566
     4.6132
     5.6053
     6.0370
     5.4393
     6.6887
     8.2604
     5.8352
     5.0883
     5.6061
     6.1941
     5.4291
     6.4637
     6.6028
     6.1644
     4.9004
     8.6807
     6.6686
     6.5003
     5.1715
     4.6948
     7.6905
     5.9051
     8.4026
     7.1783
     8.7665
     8.2804
     8.2240
     7.6124
     6.3208
     4.9887
     6.8334
     9.0880
     7.4005
     8.4507
     6.3987
     5.9234
     9.3196
     7.6491
     6.6347
     5.5313
     6.6377
     6.0956
     7.3489
     8.3997
     7.4202
     6.4217
     6.5535
     6.8142
     6.3895
     6.9437
     5.7098
     6.4741
     6.8608
     5.4563
     7.5971
     4.9309
     6.5948
     6.8917
     5.9156
     7.5906
     5.7283
     6.1346
     6.9809
     5.6064
     5.7357
     6.6584
     5.5823
     7.6374
     5.6136
     5.6801
     5.1409
     7.8862
     5.1753
     7.2631
     7.2192
     6.0380
     6.1183
     5.4060
     5.3040
     8.7155
     6.5769
     6.6516
     7.5117
     5.9404
     6.6458
     5.6268
     5.1240
     5.6021
     5.6149
     8.3314
     4.6268
     4.5273
     4.9959
     5.1816
     5.0730
     4.9713
     5.5051
     5.4270
     6.0432
     5.5217
     6.1869
     5.3461
     5.6515
     7.2207
     5.3131
     5.8205
     6.1831
     4.7463
     4.5159
     4.5604
     6.4530
     8.1762
     5.2393
     6.2125
     5.8943
     5.8744
     5.1349
     6.3839
     5.4952
     6.9096
     5.3672
     6.0321
     7.1458
     5.9934
     7.4038
     4.9179
     5.5837
     7.0060
     6.2627
     6.2000
     7.9680
     6.2110
     7.2099
     5.9128
     6.4014
     4.5111
     5.7686
     6.0330
     7.1423
     6.4255
     5.3393
     6.0103
     5.0924
     6.8275
     5.3874
     5.6741
     5.7686
     5.4998
     5.5488
     4.9185
     5.0218
     5.6478
     6.2530
     8.5371
     8.2792
     6.1694
     5.2858
     5.2750
     7.2726
     7.5772
     5.4616
     5.1884
     4.5951
     5.0348
     4.9982
     4.8565
     5.5894
     5.1104
     5.0456
     5.0412
     4.9182
     4.9634
     5.3082
     4.6328
     5.5478
     5.0599
     5.9399
     5.5191
     5.4230
     4.8324
     5.3584
     6.5193
     5.0977
     5.1356
     5.2145
     6.7694
     7.0619
     7.3557
     5.5523
     6.5010
     6.3586
     6.2975
     5.1644
     5.5067
     5.4546
     5.7559
     5.5236
     5.4409
     6.1613
     5.2343
     5.2955
     5.7423
     6.1601
     5.5085
     5.8558
     5.5547
     5.2954
     5.3359
     6.5672
     6.3727
     6.0905
     5.5838
     7.0883
     6.4964
     6.2596
     5.5482
     5.8155
     6.2562
     6.4444
     6.0797
     5.5792
     5.0227
     8.0405
     5.0336
     6.1830
     5.4372
     4.7736
     6.3535
     7.5271
     5.5728
     5.2412
     5.6433
     5.5379
     5.6247
     5.4154
     6.5383
     7.0034
     5.8266
     7.2163
     4.5074
     6.0913
     5.7059
     5.5139
     5.9894
     5.7999
     6.9436
     7.5351
     6.5303
     6.2607
     5.8062
     4.9290
     5.8896
     5.8719
     5.1857
     5.8586
     4.7646
     5.4123
     5.3007
     7.8349
     7.2806
     5.8067
     5.0124
     7.8263
     6.1664
     6.3921
     4.9501
     5.4329
     4.9177
     6.0075
     6.4468
     6.5284
     6.3969
     5.6486
     5.3925
     8.1293
     4.8193
     5.7096
     5.1027
     5.5421
     6.0528
     5.5159
     6.6841
     5.1460
     4.8595
     5.4119
     4.9005
     4.7939
     8.2307
     6.8119
     5.4695
     6.4840
     6.5637
     7.8143
     8.9733
     5.9246
     6.7873
     6.2124
     5.5301
     7.0775
     6.3606
     5.3378
     5.7423
     5.3601
     5.1718
     5.3565
     5.2997
     4.9326
     4.6007
     4.9245
     5.6570
     5.1643
     5.3584
     5.3361
     4.8009
     4.8840
     5.5283
     5.7264
     5.4843
     6.1504
     7.4640
     5.7632
     6.0431
     5.7236
     5.7017
     5.7527
     6.6382
     6.1825
     5.8761
     5.3447
     4.5244
     5.6047
     5.4440
     4.8441
     5.2098
     7.8018
     7.5253
     5.0350
     6.3734
     6.1479
     6.5203
     5.3802
     6.9497
     5.8714
     5.3858
     5.4397
     5.5761
     5.0194
     7.0563
     5.6592
     5.3207
     6.2514
     6.8507
     5.3026
     6.5947
     7.7553
     5.1581
     6.0688
     4.8575
     5.7632
     5.8793
     4.9069
     5.4179
     5.5603
     6.3779
     5.4171
     4.7281
     6.7459
     5.8857
     7.4720
     5.7329
     6.5555
     7.2400
     5.1648
     4.3689
     5.5378
     5.4692
     6.9493
     5.3412
     4.6623
     6.2507
     5.3112
     5.9187
     6.6533
     5.7548
     6.4880
     6.4359
     7.3728
     6.6755
     5.8353
     6.3936
     5.1903
     5.9286
     6.4152
     5.6106
     6.5861
     4.6454
     7.3785
     5.5155
     6.0141
     6.4868
     5.3386
     5.8486
     4.9585
     5.4046
     6.2334
     6.1469
     5.3779
     7.4630
     5.8410
     8.0094
     5.0150
     5.2077
     5.7560
     6.2525
     6.7048
     7.0126
     7.0866
     6.0314
     6.9878
     6.6289
     7.0625
     4.9627
     6.3996
     5.4879
     6.2721
     5.8400
     6.7506
     4.7655
     5.0377
     5.0405
     4.8440
     4.8513
     5.3419
     5.7482
     4.7752
     5.1718
     5.8292
     5.5999
     5.4443
     5.2742
     5.7738
     4.6862
     5.5461
     5.1629
     5.6601
     5.8063
     5.4844
     4.8215
     4.4427
     5.3369
     5.1302
     5.8184
     5.8348
     5.3502
     4.5957
     5.7278
     5.8570
     6.9528
     5.5261
     5.2592
     5.1967
     7.1722
     5.8135
     5.4637
     6.9997
     5.5254
     6.4383
     5.7184
     5.6171
     6.1012
     5.6834
     5.3537
     6.0603
     5.3503
     4.9510
     6.3694
     6.9056
     5.8788
     5.9138
     5.9272
     5.8603
     5.0488
     4.9907
     6.7106
     5.8027
     5.4703
     5.1055
     5.0117
     5.5643
     4.9127
     7.2312
     5.7248
     6.1966
     6.5650
     6.1052
     5.1352
     5.9201
     6.0364
     4.8800
     6.2183
     6.0144
     5.6504
     5.4227
     6.0200
     4.7897
     7.6835
     5.7716
     5.8967
     5.6788
     5.0118
     5.4136
     5.4074
     6.0139
     5.1060
     5.6749
     6.9630
     7.0210
     6.4236
     6.1591
     6.6643
     5.3765
     5.8639
     6.8597
     5.8691
     5.9932
     6.4748
     7.4071
     7.3005
     6.0163
     7.6761
     7.1708
     5.9626
     5.1822
     6.0188
     6.3986
     6.1492
     6.5327
     5.2289
     6.3245
     5.5043
     5.7610
     5.6781
     6.3808
     4.7231
     6.8846
     7.1505
     6.5282
     6.6275
     7.8895
     5.7948
     6.9174
     6.1597
     5.7812
     5.8022
     5.4704
     5.9417
     7.1021
     6.0891
     5.3086
     7.0400
     7.0214
     6.8177
     6.9012
     6.6646
     5.9773
     7.9567
     7.6816
     7.6169
     6.6506
     6.5619
     5.4987
     5.8019
     6.7514
     5.5142
     6.3729
     5.7009
     7.1553
     6.8776
     8.9359
     6.6878
     7.5568
     5.8419
     5.8691
     5.7696
     6.3340
     7.1541
     5.8441
     5.3388
     5.4749
     5.1979
     7.2849
     7.2961
     7.3375
     7.8739
    10.9278
    10.9138
    11.3577
    10.4031
    11.3185
     9.4107
     7.4626
    11.4061
     7.3623
     9.4957
     7.0006
     7.3565
     8.8334
     9.1382
     7.9934
     5.4022
     6.7799
     9.9242
    10.1004
     9.4899
     9.6504
    10.2468
     6.6150
    10.4737
    12.4234
    11.1493
     8.8513
     8.5966
     9.1571
     7.1080
    10.7879
    13.8160
     6.7639
    11.8720
     8.9712
     7.3426
     5.8897
     7.6569
     9.2579
     5.8967
     9.3308
     5.2993
     5.6413
     6.2194
     8.4762
     6.9818
     5.7814
     6.6873
     9.9769
     8.7333
     7.3949
     8.1236
     5.5813
     9.3070
     9.7742
     7.5888
     6.8747
     6.4340
     7.0444
     6.2616
     6.4974
     7.1341
     8.3004
     6.4495
     7.9140
     6.1343
     6.9103
     5.5778
     9.8609
     8.4948
     6.8871
     5.3697
    10.9935
     4.8339
     7.7583
     9.2423
     9.3488
     6.9382
     6.2013
     7.3869
     7.7722
     5.8577
     7.4455
     8.3333
     8.4778
     8.8028
     8.6924
     8.4293
     6.6963
     8.1771
     7.3703
     9.3478
     5.6978
    10.1576
     6.9874
     8.8795
    10.0883
     6.0947
     9.0872
     6.3284
     8.7987
     7.4281
     7.4261
     9.7338
     6.4953
     5.0989
     6.3481
    10.0473
     7.1543
     5.0946
    11.0082
     9.7336
     8.6085
     6.5644
     8.0347
     9.1150
     6.6068
     8.7311
     9.3680
     8.1204
     8.9715
     4.9037
    10.5800
     6.5914
    11.7284
    10.2774
     8.5452
     6.5865
     6.7617
     9.5838
     6.5481
     7.6461
     7.3555
     6.7671
     6.3209
     6.3089
     5.8483
     6.1302
     7.4154
     7.7022
     5.0351
     9.0097
     6.9961
     6.1605
     8.0845
     7.6006
     6.7659
     6.1703
     7.1914
     6.2073
     7.4605
     6.6818
     5.1258
     6.7045
     7.9100
     8.0557
     6.1136
     9.0594
     7.0269
     7.3164
     7.4875
     5.4208
     8.7894
     7.4295
     9.7545
     8.1201
     6.9101
     6.7141
     9.9521
     5.5406
     5.7908
     8.3126
     6.2531
     9.2542
     8.3073
     9.4050
     9.5879
     7.5920
     8.8262
    11.0128
     8.7982
     5.6890
     6.1230
     7.0516
    10.0443
     6.2712
     6.2373
     7.8291
     6.6484
     9.6146
     8.1478
     8.8333
     6.0811
     5.0992
     5.6712
     6.0140
     6.4043
     4.7097
     5.2748
     9.5806
     7.2420
     6.0514
     7.5280
     6.9430
     7.1333
     8.9129
     9.4961
    12.4238
     8.8704
     8.6855
     8.2964
     7.2558
     8.7396
     6.8469
     6.0654
     8.2337
     7.8760
     6.5608
     7.8257
     9.4967
     6.9109
     9.6643
     7.5104
     6.6502
     6.5794
     9.3380
     5.4723
     6.4697
     5.8072
    10.9954
     7.2736
     7.0722
     8.8225
     5.9849
     5.8641
     6.5410
     7.0645
     6.2925
     5.4822
     5.9620
     7.7164
     6.8890
     6.6145
     6.3352
     5.8433
     8.2294
     5.7871
     8.2367
     9.3839
     6.4322
     6.1358
    10.3491
     5.3128
     5.5232
     8.2481
     8.2785
     7.5427
     8.5737
     6.1031
     9.4784
     5.1717
     8.1859
     7.9142
     4.5378
     7.8047
     7.3981
     4.8281
     6.2868
     7.8008
     8.5539
     8.4497
     9.1058
     8.9466
     7.6438
     7.2709
     8.1750
     9.2947
     9.7031
     6.3473
     9.6400
     8.7031
     9.5733
     7.9924
     9.2736
     8.2165
     9.2518
     9.7560
     9.3478
     9.4417
     5.6832
    10.2231
     4.8416
     7.4820
     6.2540
     8.0447
     8.2043
     7.3031
     7.6720
     9.7792
     5.7948
     5.6780
     7.0839
     6.3614
     7.5752
     6.6066
     5.9984
     6.4678
     4.6422
     5.7768
     6.9331
     8.7452
     9.2160
     8.8185
     9.8172
     8.7600
     8.3042
     8.4507
     7.5257
     6.9795
     5.2225
     8.4489
     8.7192
     8.5762
     6.5374
     9.0964
     9.5250
     5.9845
     8.4524
     8.3323
     6.2916
     8.6407
     9.1781
     8.7302
     8.6441
     8.4044
     5.8352
     7.8766
     7.5440
     7.7484
     6.5628
     7.7598
     8.7463
     8.4782
     9.0047
     8.6528
     7.5227
     8.8474
     9.2164
     7.0474
     8.5297
     7.6050
     9.6247
     7.4276
     6.8536
     8.5399
     8.2708
     8.4685
     9.5764
     7.6150
     7.9217
     9.2521
     8.6500
     6.1043
     8.6425
     5.3679
     6.9902
     7.1901
     8.0304
     8.4503
     6.3836
     7.7284
     8.3434
     7.4126
     8.4957
     8.8065
     9.2215
     7.7757
     7.2253
     9.6329
     6.0038
     5.6438
     7.8451
     7.8636
     6.2024
     9.9690
     5.3985
     6.2749
     6.3828
     5.9354
     7.3692
     6.6317
     6.7655
     7.5764
     6.3430
     5.5955
     5.4911
    10.2142
     8.3622
     7.8073
     6.8389
     6.7558
     7.1487
     6.0926
     8.4353
     6.5902
     9.8877
     8.3767
     5.1833
     6.9996
    10.2386
     9.1134
     9.5056
     6.3286
     6.8463
     6.4832
     5.1784
     9.0391
     7.8863
     8.7947
    10.9370
     9.9291
     5.7018
     6.4941
     9.4681
     7.0418
     7.2531
     7.8255
     5.8286
     8.5150
     5.7813
     8.2581
     9.6193
     5.5558
     5.4512
     6.8448
     6.8583
     6.4043
     6.3224
     6.0591
     5.6463
     6.6631
     7.5773
     5.0703
     6.8099
     5.8739
     6.9588
     6.6132
     6.8930
     7.5760
     7.3007
     8.0578
     7.5384
     6.8930
     8.2732
     9.4942
     7.4254
     8.0478
     6.0258
     5.7864
     8.8817
     4.8213
     4.9831
     5.8479
     6.9205
     5.7023
     5.4844
     6.4154
     6.6596
     5.6091
     6.0362
     9.0256
     7.7620
     6.2659
     7.2606
     6.3933
     6.5963
     8.6266
     9.0018
     7.1944
     5.3797
     8.0649
     8.7672
    10.1543
     8.9133
     8.5454
     7.2282
     6.8162
     9.3766
     8.3094
     6.2619
     7.8560
     6.8034
     8.7117
     9.1108
     7.8485
     7.1571
     6.5988
     7.3076
     6.5035
     9.6634
     9.2367
     8.1472
     6.0005
     7.0895
     6.2667
     6.2367
     8.8334
     7.2651
     6.4423
     7.7575
     7.7448
    11.1153
    10.5651
     8.9287
     9.9047
     9.4228
     7.1235
     8.7449
     8.7145
     8.4752
     8.0359
     7.5242
     7.0694
     7.3934
     7.6761
    10.3234
     8.2700
     7.8458
     6.4604
     6.4648
     9.1673
     7.7744
     9.1819
     9.1479
     8.8212
     9.4190
     7.9022
     6.8797
     6.8925
     8.6861
     7.1866
     7.5763
     5.0762
     5.0726
     6.7875
     6.1343
     6.7158
     5.6342
     4.7184
     5.4018
     6.5928
     5.9915
     5.9032
     4.9412
     5.2010
     5.5807
     5.4931
     6.2416
     6.3972
     5.8851
     4.6796
     6.2245
     6.5512
     7.1806
     5.2866
     5.5212
     6.3487
     6.1833
     5.7085
     5.4516
     5.6016
     5.5649
     6.1643
     5.9940
     6.7111
     6.0734
     5.4228
     5.1023
     6.4326
     5.7606
     7.6803
     6.4931
     7.3166
     5.3791
     5.6044
     6.3277
     5.0517
     5.0238
     6.3381
     4.4368
     6.1959
     4.8634
     5.3363
     4.6675
     5.4718
     6.2523
     5.3607
     5.8334
     5.0958
     5.4310
     5.0044
     4.9961
     6.6295
     6.1164
     5.8599
     5.2071
     4.9311
     5.2519
     4.9828
     5.5716
     5.0679
     4.9584
     5.0350
     4.1562
     6.4462
     4.9723
     5.4229
     5.0647
     6.1174
     4.9676
     5.9642
     6.2086
     6.5899
     6.2644
     5.7998
     5.8990
     5.7415
     7.9128
     5.4920
     5.6185
     5.2329
     5.5569
     5.0193
     5.6325
     7.1955
     6.6712
     4.9848
     8.2729
     5.8701
     6.7132
     4.7360
     6.4846
     6.7858
     5.2408
     4.9806
     5.3624
     6.6451
     5.5461
     5.5736
     5.5695
     5.4691
     6.1985
     8.4487
     6.5119
     4.5970
     4.9341
     5.4812
     8.2154
     4.9347
     6.3723
     6.1494
     6.3480
     6.3898
     6.0474
     6.2367
     6.0823
     7.0132
     5.8784
     6.2648
     5.9105
     6.0636
     5.3901
     4.6289
     4.8815
     5.7600
     6.8297
     6.3438
     5.2025
     4.8110
     4.4349
     6.3043
     5.3362
     6.1694
     5.2098
     7.6303
     5.4093
     5.7809
     5.7046
     5.7042
     5.7240
     5.5670
     6.7810
     5.3951
     5.1040
     6.1335
     4.7498
     6.5833
     7.1101
     6.1566
     7.9952
     7.8610
     7.0074
     6.2043
     6.1965
     6.2969
     7.4454
     6.5540
     5.8270
     6.4916
     5.6906
     5.6946
     5.6029
     5.0360
     6.2774
     6.6844
     5.6533
     5.1181
     5.5347
     7.0524
     5.8612
     5.3339
     6.7799
     6.0064
     5.9159
     5.4588
     5.9902
     5.8749
     6.3439
     5.6186
     5.7337
     7.1644
     6.0462
     7.1441
     5.5117
     8.0652
     7.2373
     5.6347
     6.0153
     6.2235
     7.0149
     5.0060
     5.5016
     5.7562
     7.2604
     7.4720
     6.8669
     6.9900
     7.5488
     6.6829
     5.6625
     5.9680
     5.3234
     8.0059
     7.4989
     5.9622
    10.0716
     5.2741
     5.8832
    10.0023
    10.5921
     6.9608
     6.0063
     5.3824
     6.4111
     6.4881
     6.8730
     6.5330
     5.1392
     5.3337
     6.9753
     5.2933
     6.7436
     6.6234
     6.9439
     5.7437
     5.9374
     6.3965
     5.4395
     6.8391
     5.3354
     5.5093
     6.3217
     4.8758
     6.0243
     5.6166
     6.2453
     6.8830
     5.7260
     5.6319
     6.2124
     5.9936
     7.9338
     6.5508
     4.6064
     5.6163
     7.1555
     6.1586
     5.5579
     5.1589
     7.0057
     5.2743
     6.1811
     7.3427
     6.8359
     6.5910
     6.3112
     6.4509
     5.2091
     6.0562
     7.4164
     6.0404
     6.7671
     6.3376
     6.7251
     7.5308
     6.5954
     5.6920
     5.2536
     6.0974
     7.0575
     5.4152
     7.8678
     6.0776
     7.2835
     6.4010
     5.4330
     5.3310
     5.4967
     6.2251
     5.2266
     7.4771
     6.1806
     6.2693
     5.6112
     5.5841
     6.6877
     6.5095
     7.6461
     7.2105
     6.1859
     7.2885
     6.4236
     5.6543
     5.6644
     6.5509
     7.4140
     7.0344
     6.3940
     5.8386
     5.8245
     7.3641
     6.3905
     7.3002
     6.7520
     6.3457
     6.3892
     6.0854
     5.3477
     6.7367
     6.3872
     6.1978
     4.6379
     5.3843
     6.8263
     6.8962
     6.7523
     5.6920
     6.2086
     6.0277
     6.2570
     5.7554
     5.6434
     6.6532
     7.2184
     7.2394
     7.2778
     5.8599
     6.3796
     6.9676
     7.4611
     6.6285
     5.2053
     5.4628
     6.1486
     8.8658
     5.7369
     5.9938
     6.9781
     5.4538
     7.8712
     7.1660
     7.1780
     5.7336
     5.9011
     7.2475
     6.1802
     5.0198
     5.4022
     5.9245
     6.2869
     8.5024
     8.2573
     5.8247
     7.0823
     8.0687
     6.2061
     5.4455
     7.7772
     6.4062
     6.3963
     6.6983
     6.2534
     7.9516
     5.7247
     7.8533
     7.3964
     5.7491
     6.1794
     6.1557
     5.1100
     6.7831
     6.4230
     6.9469
     6.7677
     5.5886
     6.1541
     6.0746
     6.6629
     6.5585
     6.8407
     6.8194
     5.9493
     7.1611
     6.4841
     7.3559
     7.2124
     7.2152
     7.6462
     6.7079
     7.6894
     4.6779
     7.2540
     5.2285
     7.3121
     5.5760
     7.1958
     7.4090
     6.6946
     6.3614
     6.2557
     6.2889
     5.9601
     6.6958
     6.9028
     7.7504
     7.7264
     7.7345
     5.1676
     6.1176
     7.4438
     4.9453
     5.3833
     6.0492
     6.0337
     5.2817
     6.5166
     7.0909
     5.9116
     5.3739
     6.6353
     7.5715
     7.3871
     5.7975
     6.0958
     7.5724
     5.0809
     5.9828
     5.3718
     4.6264
     4.7027
     6.1416
     6.2021
     5.9356
     5.1595
     5.4576
     5.0880
     6.8365
     5.1118
     6.6207
     8.6848
     5.9568
     5.0480
     6.3329
     6.1579
     5.1738
     6.4667
     5.8289
     6.9554
     5.1545
     6.3752
     5.7926
     8.4727
     5.6659
     5.2257
     5.6481
     5.1551
     6.2682
     6.2190
     4.8446
     5.0204
     4.7909
     6.1181
     7.0215
     5.6509
     5.3778
     6.4186
     6.1245
     5.5235
     5.1095
     5.0209
     6.3039
     5.2766
     5.9968
     5.2083
     6.3696
     5.4739
     4.7543
     4.5148
     6.2517
     4.6983
     5.1314
     5.6713
     6.3129
     5.2035
     7.1643
     8.6316
     4.7564
     5.7004
     5.1321
     5.6187
     5.8931
     4.6811
     5.2007
     5.8832
     5.9042
     5.7415
     5.8298
     5.4616
     5.1119
     5.0825
     5.2537
     5.0970
     7.0664
     7.4670
     4.9347
     5.6544
     5.1116
     4.7202
     5.2650
     5.0560
     5.8289
     6.0363
     6.4306
     5.7394
     5.8598
     6.7761
     6.1933
     5.6927
     5.8920
     5.7362
     6.1518
     5.4059
     6.3888
     5.8886
     5.4199
     6.1542
     5.3013
     5.3279
     5.7634
     6.2852
     5.4695
     6.8981
     5.2674
     5.8466
     5.1707
     6.0716
     6.1684
     6.6695
     6.6024
     6.1134
     5.3945
     4.8924
     5.7051
     5.1732
     5.0792
     6.4810
     5.3580
     4.9147
     8.5408
     5.3135
     6.4925
     4.8342
     6.2595
     5.7543
     6.6212
     8.7412
     5.8155
     5.6500
     6.6506
     4.7282
     7.8632
     6.6909
     7.4931
     5.3803
     5.5454
     5.2425
     5.8598
     8.5530
     8.3260
     6.0897
     9.2090
     6.8830
     7.3440
     5.2334
     6.2970
     5.0205
     5.1597
     7.1888
     7.1354
     7.5163
     5.1732
     7.3665
     6.3033
     6.7203
     7.4226
     5.6856
     5.7937
     7.3164
     6.6254
     6.3773
     9.3671
    11.2226
     8.8694
     5.8592
     5.5392
     6.2627
     6.2254
     7.7823
     6.1707
     8.5357
     6.1424
     6.2219
     6.9347
     6.4146
     5.0687
     5.8517
     5.2355
     5.1697
     9.1865
     6.6910
     6.1889
     5.4723
     6.7623
     5.7729
     5.9673
     5.3910
     5.1961
     5.4311
     5.2528
     5.3851
     5.3186
     5.3026
     6.5792
     6.7909
     5.4803
     5.5455
     7.0093
     6.9243
     8.7422
     7.0858
     6.9671
     6.8433
     5.5595
     5.2147
     6.7572
     4.1717
     7.1526
     5.4317
     6.1525
     6.5921
     5.5064
     6.1992
     4.7467
     5.9252
     5.7786
     5.7645
     5.1490
     6.4495
     6.7681
     5.1618
     6.5697
     4.7488
     5.7007
     4.9085
     5.6937
     5.5191
     5.4612
     4.5206
     5.6002
     5.7388
     4.4540
     5.7311
     6.0887
     5.0107
     5.6928
     4.7509
     5.5352
     7.0115
     5.7218
     5.6349
     5.1496
     6.0795
     5.2724
     5.3062
     6.5617
     5.4476
     5.7792
     6.2226
     5.7528
     5.9415
     4.8972
     5.8176
     6.0821
     5.5375
     5.7295
     5.5290
     6.2947
     5.5576
     5.8327
     4.9585
     6.1589
     6.0575
     4.8675
     5.8777
     6.4293
     6.1927
     6.5673
     5.6970
     5.6340
     6.0241
     4.8011
     5.7370
     5.3775
     4.4580
     5.1057
     5.3203
     6.3266
     6.5364
     5.4639
     6.2741
     5.1500
     5.1823
     5.5819
     4.6192
     5.4375
     5.5384
     4.9283
     5.7567
     5.4561
     5.9490
     5.5559
     5.0105
     4.6445
     6.5654
     6.6177
     5.8824
     6.3729
     5.6358
     6.3669
     5.8839
     7.5012
     6.3733
     6.0120
     8.1459
     7.5152
     6.1675
     5.3646
     6.4986
     6.4378
     7.5156
     7.7521
     6.1365
     6.1501
     6.3902
     6.0330
     7.5924
     4.8561
     6.6522
     6.7473
     7.7320
     4.4781
     5.7640
     6.0210
     5.6021
     6.8154
     5.6015
     6.2407
     5.6565
     4.4709
     6.1563
     5.4315
     5.0679
     5.8924
     5.5417
     6.5899
     4.7525
     6.0999
     6.5837
     5.1753
     6.8585
     5.4054
     5.9844
     4.7214
     5.3418
     5.7786
     5.5286
     5.8598
     4.3327
     4.7589
     5.0325
     5.8083
     5.5521
     6.9612
     7.2200
     5.2198
     6.3111
     5.7974
     5.8660
     5.8580
     6.8896
     5.7803
     6.0079
     6.7453
     5.4292
     6.8501
     4.7883
     5.6389
     5.4193
     5.4316
     5.9348
     5.8500
     5.5487
     6.5060
     6.3339
     6.4328
     5.7741
     6.1423
     5.1416
     6.8373
     5.4001
     5.6703
     5.0162
     4.5249
     5.8997
     5.8277
     5.6100
     6.0497
     6.7847
     5.2854
     6.9516
     5.8653
     6.0142
     6.5636
     6.0278
     5.1688
     6.4832
     5.0805
     6.2512
     5.0027
     4.9442
     6.6458
     6.3522
     5.4653
     5.8200
     5.8569
     5.9267
     6.2422
     6.2776
     7.4632
     4.5680
     7.0296
     7.1962
     5.5494
     6.4497
     6.7056
     6.8172
     6.5957
     5.3958
     6.1946
     7.8221
     5.7630
     6.8178
     4.9584
     7.1339
     4.9492
     6.6387
     5.4912
     6.9366
     6.5545
     5.4511
     5.2762
     7.3229
     5.6372
     6.4831
     6.5126
     6.5926
     7.2842
     6.1182
     5.7547
     6.8579
     5.8165
     6.6197
     6.4303
     5.7345
     6.5150
     5.6859
     6.1845
     5.6953
     6.2144
     6.1728
     4.6695
     5.2613
     6.0708
     6.0790
     7.8454
     5.9344
     6.4249
     5.4900
     5.8988
     5.3495
     7.6623
     5.3486
     6.0844
     4.6925
     5.0577
     5.2370
     5.0634
     5.9924
     8.3795
     9.1864
     5.8139
     8.1312
     5.0248
     6.0425
     5.6135
     5.5448
     5.7438
     4.9695
     4.9827
     5.4195
     6.5056
     5.3117
     7.3488
     8.0928
     5.7932
     5.4317
     5.1644
     6.2308
     5.1066
     5.9281
     6.4930
     7.5227
     8.4756
     7.7687
