# Supplementary material for: Mechanistic models of asymmetric hand-over-hand translocation and nucleosome navigation by CMG helicase
Source: Nat Commun. 2025 Nov 21;16:10304. doi: 10.1038/s41467-025-65232-x (PMC12639105; doi:10.1038/s41467-025-65232-x)
Supplement: Supplementary file 18 — Source data [file 41467_2025_65232_MOESM18_ESM.zip › SourceData/SourceData/Fig3G/polyGC/mindist_lagging_and_loop_traj008.dat]

# Distance
     6.1593
     5.4349
     5.8654
     9.3077
     6.2373
     7.6104
     7.9796
     4.8816
     5.1004
     7.8488
     6.4668
     6.3987
     6.9084
     7.7232
     6.1835
     5.9391
     5.6010
     5.5250
     6.8255
     5.8432
     6.9098
     6.6846
     6.0933
     5.8732
     6.7379
     6.9654
     6.5399
     6.5111
     6.3042
     7.8119
     6.3228
     6.6122
     5.4110
     6.0541
     6.0255
     6.2068
     7.4494
     6.5141
     6.7716
     6.6370
     6.8215
     5.7199
     6.4405
     5.8607
     5.7975
     7.6036
     7.7920
     6.1202
     6.6023
     5.9863
     5.4424
     6.0698
     6.8561
     5.6365
     6.7310
     7.1898
     8.3218
     6.1189
     7.0434
     6.6065
     5.7251
     6.6681
     6.8510
     7.1270
     7.1109
     8.0119
     7.8908
     8.3811
     8.4564
     8.6042
     8.0924
     7.7875
     7.3921
     8.5720
     7.2483
     6.9680
     7.0366
     5.6894
     6.1734
     5.5924
     6.8294
     8.2069
     8.2303
     7.3380
     7.3850
     8.0354
     8.2967
     9.2306
     6.7271
     6.3760
     8.3514
     9.4124
     8.3635
     6.4250
     6.2771
     7.6671
     7.5104
     7.7600
     7.4974
     7.6444
     8.4011
     6.2425
     6.8210
     6.5360
     7.0100
     5.4817
     7.1878
     7.7849
     8.3595
     7.3599
     6.6525
     5.6911
     7.0581
     7.8691
     7.2614
     6.4191
     5.5836
     7.2441
     6.0798
     6.7580
     6.3786
     6.7658
     6.5742
     6.6926
     5.8063
     7.1739
     6.9001
     5.6402
     5.5714
     7.7517
     7.0707
     4.9999
     5.4700
     6.6181
     5.5144
     7.6940
     6.4536
     7.4103
     5.6244
     8.6208
     7.3679
     7.7310
     8.9898
     6.6339
     6.3030
     6.6629
     7.6586
     6.1351
     5.7464
     5.0658
     6.6576
     6.5557
     6.2310
     6.2073
     5.2561
     6.4321
     6.1685
     5.6034
     6.1435
     6.3141
     6.9803
     5.9852
     7.6137
     7.6802
     7.3326
     6.2977
     6.0280
     6.0275
     6.8006
     8.3134
     7.8998
     5.7115
     7.8310
     8.2707
     6.5991
     6.2314
     6.2366
     4.8581
     8.2757
     8.7597
     6.4194
     7.6407
     5.2217
     6.6059
     5.7779
     7.3776
     8.0530
     5.8544
     6.7390
     6.9604
     7.1096
     6.9244
     6.0574
     7.3128
     5.2910
     6.0327
     7.0364
     5.9932
     8.5624
     7.6909
     7.6286
     7.5924
     6.4000
     7.2194
     6.0879
     6.0586
     6.6343
     6.7965
     4.8551
     6.9121
     7.7973
     6.5010
     7.1869
     7.0717
     5.9834
     6.3697
     4.5216
     6.8609
     5.0209
     9.3802
     8.6705
     6.9876
     5.2657
     8.8458
     5.3447
     6.4320
     6.6844
     9.1326
    10.5900
     6.6714
     5.8571
     7.6264
     7.1392
     5.8154
     6.7166
     5.3107
     8.1896
     5.6875
     6.5504
     5.3878
     6.6127
     6.0328
     6.8851
     6.5127
     6.2369
     5.1056
     6.0402
     7.3075
     6.8993
     6.9348
     5.9615
     7.4385
     5.6121
     5.3684
     6.2329
     6.6795
     8.6685
     7.3926
     7.5973
     6.4006
     6.5015
     6.0805
     6.8072
     7.3363
     5.5280
     5.2326
     6.1920
     5.9406
     6.2599
     5.8853
     8.1116
     5.6744
     6.5624
     7.2593
     6.7687
     6.3428
     8.0236
     5.8144
     5.6355
     7.9557
     5.8525
     6.9354
     7.2614
     7.6555
     6.0680
     8.0343
     6.7141
     6.4325
     6.0505
     6.3743
     7.0281
     8.1321
     7.1645
     7.5088
     6.0599
     7.3255
     6.9533
     7.6590
     7.6996
     7.3559
     8.4605
     7.6662
     7.4887
     7.2333
     6.3814
     9.1322
     7.1624
     7.2802
     6.3099
     7.5234
     7.6336
     8.7427
     7.9088
     6.3753
     6.7222
     5.9674
     7.1911
     8.1024
     8.5070
     8.3374
     7.8075
     9.1263
     8.9303
     7.1078
     7.7918
     5.4824
     6.8597
     6.0421
     5.7039
     5.5734
     6.6308
     7.3604
     7.4323
     5.2181
     6.7023
     6.9715
     8.2056
     6.7197
     8.2493
     8.4697
     8.0801
     8.6525
     7.9613
     5.3935
     6.9486
     8.3405
     7.5230
     7.7365
     8.7654
     8.7746
     7.9782
     7.9622
     5.1366
     7.8827
     5.6050
     7.6360
     7.1023
     8.9849
     8.6350
     6.5936
     5.4262
     7.7699
     8.2165
     6.6477
     7.8693
     9.1932
     7.6444
     7.4972
     7.4689
     6.3367
     5.8961
     7.3358
     8.4117
     5.6216
     6.0955
     6.5247
     6.1590
     5.8290
     7.6873
     8.0862
     6.5219
     6.1533
     8.1502
     7.9487
     8.3203
     7.0898
     6.7766
     7.0826
     7.3862
     6.0055
     7.0548
     8.0191
     7.7343
     7.4933
     6.2699
     7.4601
     7.8225
     6.7036
     7.1415
     8.2622
     7.7985
     7.3187
     8.0193
     7.5303
     6.6083
     8.6904
     6.9749
     8.0113
     8.1214
     7.8246
     7.3991
     7.0855
     6.9132
     7.9679
     8.7507
     8.2590
     8.7797
     6.1347
     7.5935
     8.0187
     6.3740
     7.1264
     8.5795
     9.4533
     9.1566
     6.2680
     8.7227
     7.7249
     7.8343
     6.5691
     8.4434
     7.0178
     8.0872
     6.6372
     7.8101
     8.8519
     7.1891
     8.6075
     6.9199
     8.1026
     5.4966
     6.7997
     7.8566
     6.1476
     7.5158
     6.4448
     7.4682
     8.7773
     8.8227
     7.2208
     7.8635
     8.6839
     7.9444
     7.0368
     9.1261
     8.5637
     9.7010
     7.3970
     6.3695
     6.4701
     5.9210
     7.5808
     6.2456
     7.4932
     6.0482
     6.2026
     6.5320
     6.3080
     8.8222
     8.3121
    10.3393
     8.3898
     8.4860
    10.5370
     9.4649
    10.1245
     8.6168
     8.4445
     9.8115
     9.1437
     7.6763
     8.5756
     8.6655
     9.9418
     7.5414
     6.1651
     7.1784
     6.5913
     6.4534
     7.1046
     7.5643
     7.0131
     7.8655
     8.0733
     6.0323
     9.5008
     9.7768
     8.7939
     9.0444
     7.4543
     9.3460
     9.9621
    10.4667
     9.7440
     7.9920
     7.0638
     7.8826
     8.1960
     7.0301
     7.1589
     5.9165
     6.2491
    10.0543
     6.8755
     7.2453
     6.7683
     6.6865
     8.5179
     5.3030
     5.5929
     5.4699
     7.4063
     7.2114
     6.7117
     5.1182
     5.4795
     7.1692
     6.1679
     6.5492
     5.2179
     7.6584
     5.0973
     7.2064
     6.4785
     6.7629
     5.8447
     5.7201
     5.4353
     5.4881
     4.4609
     6.0620
     7.0963
     8.7628
     9.4650
    11.1553
    11.4001
    11.2431
    10.8404
     5.6390
     6.7686
     7.4411
     8.6720
     7.5052
     5.1941
     6.2905
     6.1245
     6.5674
     8.2995
     7.6207
     9.4030
     9.5636
     8.0462
     8.0873
     8.7571
    10.5919
     8.3671
     9.0675
     7.2458
     7.4711
     7.2739
     9.3698
     7.3918
     9.4537
     9.4667
     9.2305
     9.5216
     7.9194
     8.1652
     8.8909
     8.1259
     8.9915
     8.1067
    11.2060
     9.2326
     7.5195
     7.2591
     9.3984
     7.6208
     9.3462
    10.0593
     8.0867
     6.5703
     7.6809
     7.4156
    10.2328
     9.1165
     8.9310
    10.4705
     9.4786
     8.6400
    13.8135
    10.3903
    10.8275
    11.6722
     9.6967
     8.3793
     7.9329
     9.6993
     6.5566
     5.0381
     7.8864
     7.9613
     5.9526
     5.3064
     9.6141
     7.9754
    11.1604
    10.0234
     7.4638
     8.1373
     7.9502
     9.3102
     8.5396
     7.7650
     8.4858
     9.8334
     9.7556
     8.7745
     7.4560
     8.0436
     7.6719
     7.4167
     6.8280
     9.7748
     8.6740
     9.2481
     8.9825
     7.9428
    10.6900
     7.2590
     9.2523
     8.1825
     9.9011
    12.8622
     9.6652
    11.0206
     9.3483
     9.1563
     8.7654
     7.6436
    10.1945
     9.5227
     9.6441
     8.9713
     9.7072
    10.9154
    10.4484
    10.6964
     8.7853
    11.6272
     9.4979
     7.0622
     8.8657
    10.1419
    11.5080
     8.8532
     8.7658
     9.2498
     8.7362
     9.3305
     8.2927
     6.8295
     6.3992
    10.3090
     8.4465
     9.3358
     9.3241
     8.6693
    10.5234
     8.3288
     9.7031
     8.8496
    11.2594
    10.3071
    10.7358
     9.3893
     9.1902
     7.9225
     9.8541
     7.7122
     7.9942
     7.5101
     8.7690
    10.8256
     9.6412
     8.1970
     8.2630
     7.5098
    10.5276
     9.3023
     8.3924
    10.4284
     9.7417
     9.3016
     6.4723
     9.6344
    10.5046
     8.3536
     8.1984
     7.7644
     8.6274
     8.2283
     8.6019
     9.1172
    10.1884
     8.3579
     9.3763
     9.0920
     8.5082
     6.8486
     8.6295
     9.8445
     8.0376
     9.4847
     9.5136
     6.9548
     9.1522
     9.0488
     9.6707
     9.1610
    10.1069
    10.4519
    10.0050
     9.8908
     8.8877
     9.6529
     8.9684
    10.4123
     8.3550
     8.4317
     9.5181
     8.8763
     9.1535
     9.2608
     9.8415
     8.2458
     6.8120
     8.0563
     8.4073
     9.3268
     9.5207
     9.2509
    10.7928
    10.1282
     9.2078
     9.2120
     8.1870
     8.5925
     9.1295
    10.4427
    10.3470
     6.7485
     9.5365
    10.6989
     8.9051
     8.9560
     9.7437
    11.0202
     8.9053
    10.6007
     6.5794
     8.3996
    10.4427
     8.7705
     7.0930
    10.6079
    10.2116
     8.3067
     9.3880
    10.2237
    11.3520
    12.5092
    12.6405
    14.9838
    13.7320
    14.9580
    12.9550
    14.0030
    12.9600
    14.3909
    13.9724
    13.3420
    12.2968
    13.1580
    11.9970
    12.8702
    10.6909
     8.3318
     6.5240
     9.6060
     9.6122
     9.4231
    10.1081
     7.8180
     9.6710
    10.4878
    10.0265
    10.4806
    10.8469
     9.3633
     8.3157
     8.6244
    10.0250
     9.9157
     9.4855
     7.7829
    10.5247
    10.9312
     8.6700
     9.5301
     9.0904
     9.3707
     8.9138
    10.3340
     8.7140
     9.1954
     8.5422
     9.8590
     8.8479
    11.1241
     5.9920
     9.5563
     9.3556
     9.6123
     8.2136
     7.3342
    10.3765
     8.5121
     8.2471
     8.6739
     8.4371
     7.6755
     7.6656
     7.8309
     8.5630
     8.6819
     9.3379
    10.7912
     8.8908
    10.1953
    10.0533
     9.7624
     7.2928
     9.2283
     7.9959
     8.5417
     6.5587
     7.9433
     9.3606
    11.8651
    10.4854
     9.1688
     9.1340
     9.1381
    10.6658
     9.6511
     9.1614
    10.7383
     9.5304
     9.8256
     8.1026
     9.4103
     9.4347
     9.0233
    11.2993
    11.3381
    10.6766
     7.4178
     9.7489
     9.0708
     8.3601
    10.6482
    11.1499
    10.6655
    11.7976
     9.9051
     9.1983
    11.4410
    11.1825
    11.6926
    11.4566
    12.1930
    11.6254
    12.8544
    11.6809
    11.6131
    10.9239
     9.4595
     8.0960
     9.9611
     9.5805
     8.1562
     8.6899
     9.0587
    10.5381
     8.1791
    11.0254
    11.3906
    11.8020
    11.3494
    10.4457
    10.8771
    10.8322
     7.8886
    10.1557
    12.3554
    10.2789
    11.9044
    10.1404
    11.5754
    10.2633
     8.5810
     8.9382
     8.9011
    10.0769
     8.5992
     9.8666
    10.9110
    10.5245
    10.7503
     9.4567
     8.9084
     8.9232
     9.6538
    13.7539
    12.6857
    11.5718
    12.6282
    10.6171
    13.9782
    10.4209
    11.8507
     9.3403
    10.3101
    11.0968
    10.8424
    10.2149
    10.6633
    10.1115
    11.0274
    11.6082
    11.1656
    11.6590
    11.3686
    11.6372
    12.3002
    10.9267
    10.4929
    10.9582
     7.8366
    10.8359
     9.8630
     9.1309
    11.8232
    11.9847
    12.2819
    13.2652
    10.3382
     9.9928
    13.0518
    11.7780
    11.4336
    11.5274
    11.4563
    11.5073
    10.3058
     9.7596
    10.0955
    11.5593
    10.0094
     8.2554
     9.6712
     7.8150
    10.9790
     9.8315
    12.0452
    11.4146
     9.9577
    10.2744
    10.6963
    10.8547
    11.5600
     9.7521
    10.0710
    10.3049
    11.4543
    11.2219
    11.7330
    12.5074
    10.2729
     9.5766
    11.3693
    12.6895
    14.6816
    13.2954
    13.3576
    12.3756
    13.1795
    11.6096
    11.1552
    10.5953
    13.1376
     9.2879
    11.6813
    13.2837
    16.7919
    16.3971
    16.2447
    14.3584
    13.8709
    11.2633
    15.5083
    15.6195
    17.2796
    21.3056
    17.5498
    20.5866
    19.2895
    22.0835
    22.0642
    22.0670
    24.5000
    27.1137
    27.1772
    29.1837
    28.4317
    29.0987
    24.5574
    26.3396
    24.0925
    28.7406
    24.4480
    29.5464
    28.7271
    28.0137
    24.0868
    28.0707
    27.8216
    26.4018
    25.1098
    26.7314
    23.2365
    29.7935
    26.3802
    29.3472
    27.6792
    26.3837
    27.6461
    25.5270
    30.2934
    26.6075
    30.3232
    31.1979
    28.1771
    28.4384
    25.5128
    26.5275
    24.2633
    26.7805
    29.9210
    26.6834
    26.5116
    26.8554
    25.9210
    27.5412
    24.9601
    27.7039
    26.1884
    29.1952
    26.7049
    26.5646
    28.6220
    17.3812
    18.4375
    21.7473
    21.8229
    26.6858
    20.4871
    23.7529
    23.5917
    19.4728
    20.1846
    17.9924
    20.4429
    25.8244
    20.5226
    20.8524
    25.2423
    27.1324
    28.9485
    26.6583
    26.6150
    24.2838
    18.8792
    18.6357
    27.0804
    25.1259
    20.1102
    19.6431
    20.3080
    19.7431
    24.0773
    21.4087
    20.7295
    23.5185
    24.5342
    24.3002
    26.4860
    25.0236
    29.9726
    29.5610
    26.4376
    29.2851
    26.8317
    23.6061
    27.0386
    23.7351
    23.6269
    25.7598
    23.2845
    23.5838
    24.7059
    29.3969
    23.0795
    23.8385
    25.1745
    19.8810
    21.4953
    20.3466
    21.5705
    21.8586
    19.9952
    16.5401
    19.1914
    22.2568
    22.9165
    22.7009
    16.4203
    23.4052
    20.0497
    17.8265
    21.0953
    18.7115
    18.7234
    19.8217
    25.9952
    25.8285
    23.0592
    22.0644
    20.1216
    21.6750
    16.3925
    20.3909
    19.4208
    20.0235
    19.7588
    18.9023
    21.7055
    20.7800
    22.2154
    17.0177
    16.2278
    23.6600
    21.3021
    19.9540
    20.6284
    15.8106
    18.5982
    20.3802
    22.4399
    20.0111
    20.0262
    19.9037
    20.1921
    18.5025
    20.2235
    17.0305
    20.0794
    17.9787
    20.0021
    21.3488
    15.5342
    23.0506
    18.8149
    18.3188
    21.6731
    19.7573
    16.1507
    16.0904
    22.6858
    18.6835
    16.3846
    19.1293
    17.9585
    16.7494
    19.9667
    17.7771
    21.4501
    24.6047
    20.5565
    17.3276
    21.0970
    17.6046
    15.5176
    22.4650
    20.0870
    24.0251
    21.4077
    25.2906
    27.3456
    26.3362
    22.6426
    26.3810
    18.1349
    21.7487
    24.0527
    26.3400
    22.2315
    26.7177
    20.0287
    20.2905
    22.1844
    19.8636
    20.5241
    19.3800
    23.6706
    23.2654
    25.3180
    28.2639
    23.2323
    29.2285
    28.7798
    26.2381
    25.5464
    29.0382
    25.7833
    25.7540
    25.7593
    26.4878
    25.2015
    21.4379
    23.7755
    23.4952
    19.4604
    18.7834
    23.1039
    21.7449
    22.0848
    25.2379
    17.8923
    23.3820
    19.6988
    20.4567
    21.6769
    23.0897
    18.9676
    15.0407
    19.7118
    18.5935
    18.8185
    23.8567
    28.6657
    26.9744
    24.7005
    24.6539
    24.2427
    21.9508
    25.0550
    26.7795
    20.0540
    23.3451
    19.8346
    21.0514
    23.7585
    24.6698
    16.3643
    20.1457
    27.0044
    23.1426
    22.5029
    21.9873
    26.8768
    21.8881
    27.8311
    26.7736
    27.0699
    22.8354
    19.8763
    25.7046
    26.6660
    23.1807
    29.5190
    23.0636
    23.1251
    27.0554
    27.2393
    26.3971
    28.7805
    25.8013
    29.7346
    32.3139
    26.9304
    30.8496
    31.8265
    30.2088
    28.8571
    24.1803
    25.6645
    28.1608
    25.6881
    22.9477
    28.7473
    25.9894
    26.1431
    26.1540
    24.1723
    24.9975
    23.4134
    26.9899
    28.4559
    28.6809
    25.9511
    19.8459
    21.1725
    22.8422
    22.6436
    23.1095
    23.2424
    25.0683
    25.2706
    24.0864
    22.9898
    26.4112
    25.3028
    23.2915
    25.5864
    23.5715
    30.1108
    28.2279
    26.9725
    23.9219
    23.7869
    23.5702
    27.9532
    27.6763
    24.0220
    21.8228
    24.7231
    14.7601
    21.5748
    19.6519
    24.4827
    24.4654
    26.3454
    24.9687
    24.7265
    23.0916
    20.1214
    26.8252
    23.2662
    23.4526
    23.7501
    27.9279
    28.2558
    27.8181
    26.5028
    26.6530
    26.3257
    23.3147
    24.0786
    27.2783
    27.7047
    24.5251
    21.3904
    24.8113
    24.1829
    30.2010
    29.3352
    24.4103
    27.8229
    27.6133
    24.4578
    27.9079
    24.1952
    19.6382
    30.0301
    23.0054
    27.4073
    28.2809
    24.9706
    21.9381
    21.7070
    23.4762
    18.5576
    24.5442
    25.9806
    25.8779
    23.5841
    33.0903
    26.7369
    24.6146
    28.7847
    27.1736
    24.3067
    25.8236
    24.1348
    25.8203
    22.3564
    24.1857
    26.1476
    29.8571
    26.4487
    21.6858
    17.3935
    25.5821
    24.8790
    24.8549
    24.1887
    25.1922
    24.4088
    22.0038
    26.0253
    25.8609
    21.1401
    17.4225
    22.4703
    23.7679
    16.9329
    17.2349
    18.8649
    24.0363
    17.3910
    24.0973
    21.3317
    23.8215
    19.3685
    20.3256
    14.2635
    19.9911
    23.3927
    23.9294
    23.8041
    26.4251
    26.5083
    28.8161
    29.9409
    20.8457
    20.6869
    21.2125
    27.2815
    25.8530
    26.9668
    25.3803
    27.2229
    21.1585
    18.7355
    18.5900
    18.7215
    23.0990
    21.9123
    17.3816
    20.8129
    24.8068
    22.8190
    21.6973
    21.5172
    24.1664
    25.4174
    25.2515
    25.1663
    18.7745
    22.4910
    21.4516
    21.8603
    24.9758
    26.1813
    23.1681
    24.1698
    24.2240
    25.2839
    22.2999
    18.7703
    18.7986
    19.0013
    24.0789
    24.3574
    29.1868
    21.6688
    22.7258
    22.1084
    26.6282
    25.7360
    24.7817
    25.3229
    26.6786
    28.0708
    28.5296
    26.8672
    23.2517
    27.0566
    23.7473
    24.0532
    31.4851
    28.6775
    27.0931
    24.7446
    26.3001
    26.3145
    26.7907
    24.4209
    23.0225
    25.5092
    22.5887
    26.0240
    23.5253
    20.9574
    23.5883
    26.3688
    28.1652
    29.3571
    27.4412
    25.9202
    26.7486
    25.0527
    26.4933
    29.5039
    33.7178
    31.5067
    30.0788
    28.2920
    24.3293
    28.6855
    26.1740
    25.3904
    27.4677
    26.7798
    22.9795
    23.7620
    22.0187
    27.6449
    21.7749
    20.9041
    23.8751
    27.6005
    26.6059
    29.9403
    25.1748
    21.2965
    23.9180
    21.3222
    21.7177
    28.4348
    23.6688
    23.4317
    24.5095
    22.4182
    25.4255
    21.2024
    21.4470
    18.1146
    18.5093
    19.2880
    22.4903
    24.5315
    22.6971
    25.4305
    26.3479
    25.2788
    24.5245
    27.6525
    28.3333
    27.1719
    23.6494
    22.1635
    23.7967
    28.4988
    22.4853
    22.7319
    18.7528
    20.5529
    24.9872
    25.3718
    21.9535
    20.6944
    18.2891
    22.8954
    25.8457
    26.9486
    24.2466
    22.0450
    18.4946
    20.7774
    20.9053
    22.6285
    20.4111
    14.1156
    17.3657
    18.0438
    20.2615
    21.7158
    20.3538
    18.6432
    17.7836
    20.3857
    23.1197
    21.6663
    24.6446
    23.8843
    19.5047
    21.5927
    20.1239
    21.9456
    16.7460
    21.4273
    27.2531
    27.2177
    25.4660
    26.1469
    21.9952
    22.5372
    23.0351
    19.5691
    15.7539
    13.7365
    23.1038
    20.1438
    22.2110
    26.8003
    20.5134
    23.9584
    23.5213
    25.6871
    24.7862
    21.5503
    23.1339
    24.0931
    22.3816
    20.2659
    23.0946
    20.5201
    20.7372
    24.9229
    24.8765
    22.1239
    21.5008
    24.2549
    23.4151
    25.2121
    23.6174
    22.2567
    21.2703
    27.7878
    23.0220
    24.3854
    24.1111
    23.4051
    24.8204
    22.9153
    28.5794
    24.5139
    24.5463
    26.2190
    23.9503
    25.5176
    24.8469
    26.1411
    22.6433
    27.0214
    22.4954
    25.8133
    20.7019
    19.7749
    27.6380
    27.0647
    23.4178
    22.0064
    25.1907
    26.3096
    24.1380
    27.5751
    25.9895
    24.2128
    28.6971
    19.5896
    19.8692
    24.8232
    25.3230
    22.0162
    24.9151
    20.4313
    20.2616
    22.1920
    21.9869
    27.9765
    25.8458
    21.4437
    24.6918
    20.0486
    23.3249
    24.5685
    27.6393
    26.6520
    27.3060
    28.0477
    27.2616
    30.7798
    24.4356
    28.7733
    27.3250
    24.5048
    24.7970
    25.2260
    24.6680
    19.9984
    21.0923
    23.1858
    17.8378
    22.7545
    25.0800
    25.9796
    22.7888
    22.2916
    23.6912
    27.6205
    27.0572
    17.9739
    27.0710
    21.4764
    23.5766
    27.2806
    23.8796
    21.7052
    20.8391
    20.5845
    20.6916
    17.8073
    23.4461
    25.3950
    21.7953
    24.7571
    20.8256
    21.4428
    23.7684
    25.2207
    24.9285
    18.5644
    24.6122
    26.7789
    24.3366
    28.9775
    28.5735
    25.7799
    27.1856
    26.7585
    22.7790
    25.4139
    25.4528
    22.7257
    26.9550
    30.3817
    23.7880
    29.0113
    20.2955
    28.4514
    22.5816
    23.0974
    21.4521
    24.7326
    21.8276
    27.6012
    24.0657
    23.6381
    24.5105
    24.5933
    21.5532
    27.6365
    23.1193
    25.4277
    25.4153
    25.5412
    34.6589
    28.2006
    20.8494
    29.1560
    21.7864
    29.1121
    24.3958
    27.2816
    25.9067
    26.9397
    25.6689
    27.2782
    23.4330
    23.7873
    28.8711
    22.2828
    23.1655
    23.9755
    23.7192
    17.9813
    25.5307
    22.8253
    25.6275
    27.6817
    29.8432
    28.7734
    27.2162
    27.7286
    29.8017
    28.1319
    29.1828
    28.0181
    28.2188
    29.3719
    28.4827
    32.7703
    22.0474
    25.4333
    27.2118
    24.5658
    27.3256
    29.4363
    24.0478
    24.1205
    28.3431
    21.0442
    25.0735
    22.5195
    19.2035
    23.4084
    23.5579
    22.6888
    22.3594
    26.1820
    22.3904
    23.0065
    25.4126
    29.5490
    24.1046
    23.1250
    24.0866
    20.1388
    19.8941
    26.9288
    25.9511
    22.1606
    24.8301
    23.8373
    24.5630
    25.7458
    23.2507
    22.8597
    22.0647
    23.0691
    20.0830
    18.1005
    19.0138
    22.5535
    18.7133
    19.2031
    24.8647
    24.6059
    22.2459
    20.7898
    22.0709
    23.5423
    23.2101
    21.0625
    22.0833
    26.2885
    24.7962
    27.8836
    26.5964
    21.9192
    23.9892
    19.7428
    25.5983
    23.0839
    19.6943
    22.1426
    24.5563
    23.1554
    20.7635
    19.6129
    21.4289
    21.5235
    22.9331
    22.9530
    21.1115
    25.8250
    23.8945
    22.3992
    24.4412
    17.4513
    19.4444
    14.0545
    16.4516
    19.0658
    19.2454
    23.7106
    22.6920
    22.7837
    20.9019
    19.9345
    16.2938
    19.8130
    20.8051
    19.0112
    20.1035
    23.3490
    22.6510
    24.6869
    24.5766
    22.2691
    20.6727
    22.7590
    23.3509
    21.8206
    19.8772
    21.6600
    21.6745
    18.8778
    19.8411
    16.7819
    22.0258
    16.6716
    15.4700
    16.8274
    18.7590
    18.0816
    17.7895
    23.2628
    25.1149
    20.7619
    21.2767
    16.6435
    20.4539
    22.1574
    22.9045
    20.7055
    22.3513
    23.2563
    18.1377
    21.4253
    19.3855
    21.8187
    16.8816
    15.4080
    25.5644
    29.0279
    22.4001
    21.6812
    22.2902
    16.7760
    16.6866
    14.9497
    13.7462
    11.9282
    16.5422
    16.3826
    13.5110
    11.7013
    14.6205
    15.4775
    16.2738
    15.6525
    13.4717
    15.2912
    13.7569
    11.3072
    15.1478
    13.5056
    13.2898
    14.3873
    13.5153
    11.2484
     8.6853
    10.6070
    10.1965
     9.9538
     8.3011
     9.2715
    10.3293
    10.1610
    10.6181
    10.1411
    10.0415
    11.8445
    10.3694
     9.5723
    11.4112
    10.5787
    12.3981
    15.4659
    16.3797
    16.9939
    15.6112
    10.5551
     7.6943
    10.1377
    11.9881
     7.2569
    10.3452
     9.5838
     9.0130
     7.1563
     9.1030
     7.9895
    10.1671
    10.5056
     6.4268
     6.9525
     8.7346
    12.0196
     6.6733
     6.4914
     8.5024
     7.1605
     9.8234
     9.8546
     7.3063
     7.4706
     7.8855
     8.6049
    10.4997
     9.8630
     8.1327
     9.3528
     6.2577
     8.6334
     7.4485
     8.0036
     7.2487
     5.4011
     6.2319
     6.3146
     7.4521
     8.8182
     4.7565
     9.2691
     7.2223
     8.1203
     4.8062
     6.6943
     8.6223
     5.3874
     5.5160
     8.4359
     4.5385
     8.0408
     5.7730
     6.2541
     6.6132
     7.3225
     8.5707
     6.3829
     5.8252
    10.2974
     7.1074
     7.2903
     6.8961
    10.0082
     9.4976
    10.0634
     7.2345
     7.6274
    10.6413
     9.6502
     6.1237
     5.9065
     7.2263
     7.0492
     8.4526
     7.9066
     5.7669
     6.9927
     7.3547
     6.1179
     5.9464
    11.2849
     7.4997
     5.8004
     7.8484
     8.3541
     5.6312
     6.9520
     5.6074
     7.7535
     5.6825
     6.6946
     6.3110
     7.3672
     5.4806
     5.8919
     8.3582
     5.1258
     6.1581
     8.8378
     8.6181
     8.6685
     7.6493
    11.2686
     7.4343
    11.2241
     9.1455
    10.0318
    10.3361
     5.7690
     9.8885
     9.5218
     8.1561
    11.0166
     9.7006
     8.5329
     8.6466
     4.8374
     9.3032
    10.4218
    10.1508
     7.1915
     7.7361
     7.5673
     7.9227
     5.2575
     7.6119
     9.2059
     8.0641
     6.0860
     8.4864
     9.7802
     8.0009
     5.6037
     6.4583
     5.2876
     8.7641
     8.5629
     8.4981
     7.4899
     7.2292
     5.3600
     8.0517
     5.8216
     4.8822
    10.8148
     7.7616
     9.4347
     9.3283
     5.1135
     8.1519
     7.7320
     7.9455
     6.5008
     6.3466
     8.1608
     6.6517
     8.4900
     7.4457
     7.7903
     6.9169
     7.7563
     9.4929
     8.8080
     6.6732
     5.2943
     5.9493
     6.3573
     7.7767
    11.4205
     5.6323
     9.1768
     8.2792
     5.8069
     9.5676
     8.9021
     7.4531
     7.4518
     8.0031
     6.2643
     7.7751
     7.1037
     8.8478
     7.2660
     8.4630
     7.0934
     8.1926
     5.6306
     7.3903
     9.0689
     5.5097
     6.6271
     8.4316
     6.6598
     6.5940
     6.4161
     7.9792
     8.1598
    10.8355
     8.8963
     7.6067
     9.3873
    10.0480
     7.6466
     9.1038
     6.9290
     5.3202
     6.4569
     7.5367
     5.7262
     7.4409
     6.0698
     6.3572
     8.5791
     7.4209
     6.4122
     6.5855
     6.4787
     7.6714
     9.0459
     8.4446
     9.0457
     7.7886
     5.2183
     8.7063
     8.2205
     7.2841
     8.3280
    10.5789
     6.4991
     8.4939
     5.9989
     9.0274
     5.8807
     6.3102
     5.2064
     7.0599
     5.7007
     4.8715
     5.5665
     8.0946
    10.0291
     9.6940
     8.2235
     7.6885
     7.3033
     8.6348
     7.6962
     8.1239
     9.2997
     6.4713
     8.8654
     8.0844
     8.7825
     6.4173
     8.2391
    10.0139
     8.4574
     5.5299
    10.3212
     5.1028
     7.6569
     6.0082
     6.5460
     6.0155
     8.2944
     7.0589
     8.5198
     9.1164
     8.4664
     8.6021
     6.9565
     6.5692
    10.1488
     8.2284
     9.8476
    11.5174
    10.2424
    10.2757
     7.8893
     8.7363
     6.3563
    11.4799
     7.5475
     9.1893
     7.3837
     7.5325
     6.6320
     7.5528
     6.5987
     6.9396
     9.2561
     9.9269
     7.0021
     7.2852
    10.1468
     7.7408
     9.5604
     9.4903
    10.0118
     9.5976
     9.9124
     9.8058
    12.2405
     9.9389
    12.3046
    10.6271
     8.7303
    11.7266
    11.5385
     8.7102
     9.5505
     7.9821
    11.3846
    11.5830
    10.1109
     9.6990
    10.7573
     9.6150
     8.7064
     9.9833
     9.6785
     9.5204
     8.3237
     8.9596
     9.0596
     7.9197
     9.3576
     9.6697
     8.1190
     8.6667
     8.1757
     5.9176
     6.9245
     5.9766
     7.7126
     6.4533
     8.2502
     7.1174
     7.2673
     6.5563
     6.4043
     5.7086
     7.9467
     6.2289
     8.8669
     6.4719
     5.4912
     5.3063
     7.6153
     7.8538
     8.8354
     8.6284
    10.3006
     8.5323
     6.3861
     6.8008
     6.2960
     8.4630
     6.8059
     9.5978
     5.7201
     8.6321
     7.0926
     7.0862
     8.7584
     9.4468
     6.0913
     9.6043
     8.2846
     9.1679
     7.6195
     7.1234
     5.8692
     6.3356
     7.3018
     9.0654
     7.5130
     6.2118
     9.1640
     6.1279
     6.2636
     6.9181
     9.1638
     7.8046
     7.8455
     5.7629
     4.9710
     7.2492
     8.5662
     5.6329
     6.5295
     8.5761
     7.1340
     8.6346
     7.4112
     9.3825
     6.3545
     7.5988
     7.8143
     8.5613
     8.3712
     8.5310
     5.9219
     8.4141
     8.8379
     8.3142
     9.0352
     9.3330
     8.3070
     8.4055
     9.1175
     7.0148
     9.7046
     6.1485
     6.7550
    10.3236
     9.9271
     7.5124
     8.8690
     7.7235
     8.7872
     8.8136
     9.5583
     9.0526
     6.7404
     9.7744
     7.9881
    10.6689
    10.1321
     9.3762
     8.6452
    11.3989
     9.9473
     8.4906
    10.8353
     8.9493
    10.1827
     7.9180
    10.1573
    10.1810
    11.6049
    10.0603
     9.8720
     5.8462
     8.3760
     8.4923
     7.7828
    10.7594
     8.7740
     7.3634
     8.7879
    10.4461
     8.3787
     7.5294
     8.2742
     6.9465
     9.6773
     8.5391
     9.4442
    10.8262
     9.3002
    11.1400
     9.8304
     9.1572
     9.7845
     9.9025
     9.6361
     7.1987
     9.4470
    10.1074
    10.3980
     9.6364
    10.8431
     8.3976
     9.7596
     9.3354
     9.6658
    11.2202
     9.9198
    10.5755
    10.5841
    10.1600
    10.3453
     7.9920
    11.3377
    10.1747
     6.4145
     8.5161
     7.7868
    10.0124
    10.2263
     9.3386
     9.6090
     9.7906
     9.2593
    11.6255
     8.7978
     8.9622
     7.5488
     8.8161
     9.6668
     9.3663
     7.8002
    10.9097
     9.6944
    14.3569
    11.4514
    11.8190
    10.3100
    10.8332
     8.1592
     9.0672
    11.3052
     9.5565
     6.6878
    10.4172
     9.4979
    10.0831
     9.5988
     9.8923
    10.2338
     9.1722
     9.5792
    11.7565
     6.9400
     7.6369
     8.2981
     8.4200
     9.7849
     5.6140
     7.8304
    14.0363
     9.8836
    10.4776
    10.0517
    10.1091
     8.0992
     8.6137
     9.8708
    10.6079
     8.7164
     9.9429
    11.4378
    10.6263
     8.8928
    11.3096
    10.3891
     8.8945
    10.4934
    10.3218
     9.3909
    10.2974
    10.2775
    10.5175
    10.4627
     9.9132
    10.5143
    11.4598
    11.5781
    10.3423
     6.7972
     8.9733
     8.8727
    11.9452
     7.4232
     7.4934
     9.5565
     7.7712
     9.5325
     7.7173
     6.1723
     6.0021
     6.3612
     9.1878
    10.1283
     9.4703
    10.0989
     8.3746
    10.2310
     8.9300
     7.3267
     8.6557
     9.7284
    11.3524
    12.8832
     9.3873
    10.9615
     7.1949
     8.3702
    11.0235
     9.9182
    11.0084
    12.5195
     9.1786
     9.8174
     8.6653
    10.0025
     6.8764
    12.4822
    11.0801
     8.9988
    11.4833
    10.5252
    11.6751
    12.2114
    11.1310
     9.7966
    11.0009
    10.5143
     7.4906
    10.0092
    11.4586
    10.6047
    10.6233
    11.3213
    10.1926
     9.8623
    12.7365
     8.5988
     9.0640
    11.0014
     9.4781
     6.0413
     4.9557
     8.6238
     8.2440
     9.5298
     8.5963
     7.1692
     6.5102
     7.3617
     8.4951
     7.8646
     9.6746
     9.8928
     6.2256
    12.0070
    10.4763
     5.6762
     9.3206
     9.6138
     6.7815
    11.8151
    10.8524
    10.4446
     9.3867
     9.9972
    10.9796
     7.6712
     8.8718
    11.2482
     9.0227
     8.1654
     9.0082
    10.0760
     8.9619
    10.3663
     9.2641
    10.3560
    10.3785
    11.5045
    10.0818
    10.0656
     9.3625
    10.9912
     9.2826
     9.9257
     9.4710
     9.8099
    11.9070
     9.4920
    10.2919
     8.7571
     9.6484
     8.4046
     8.8895
     9.9999
    10.1847
     9.6761
    10.3528
     8.8380
     7.9641
     8.9215
     9.1177
    10.2929
     9.9948
     7.5441
    10.6022
     9.4710
    10.0155
     9.3810
     9.3353
     9.0623
     9.3892
     7.3236
    11.3384
    11.1542
     9.8388
     9.9331
     8.3733
     9.0607
     9.3834
    10.8742
     8.5022
     9.0197
    10.8570
    11.0279
    12.0126
     7.8315
     7.5758
     8.7446
    10.6200
    11.4822
    10.1179
     9.5868
     7.0182
     9.6756
     8.3074
     8.7965
    11.2433
    10.9719
    11.0424
     6.3489
     8.2765
     7.6177
     9.0686
    10.8580
    10.4720
     9.0899
    10.7980
     9.6167
    10.1287
    11.0421
     9.8057
     8.8795
     9.5237
    11.4961
    10.7778
    11.2337
     8.0371
     7.3525
    11.8292
    10.6698
     8.7429
     8.8602
    10.4923
     7.2796
     8.3456
     9.7208
     9.5460
     8.8589
    11.7324
     9.5338
     7.1706
     9.7837
    10.1748
    10.6372
    10.1896
    11.2507
    11.6826
     7.7474
     7.6679
     6.7490
     8.4692
     9.8877
     6.8691
     9.5247
    12.6094
     8.8656
    11.3901
     9.8011
     6.5271
    10.0020
     8.9078
     7.9861
     7.9973
     7.3178
     8.0155
     6.3371
     9.8543
     8.6258
    12.1690
     8.3297
     7.0952
     9.4474
     5.9669
     9.4717
    11.3951
     8.3391
     7.6211
     9.2599
    11.4577
    10.3809
     8.9011
     8.2012
     8.4515
     9.5247
    10.3600
    10.4860
     6.6203
     9.3225
     9.9259
     9.4844
     8.3363
    10.2258
    10.5017
     8.1240
     8.7168
     6.6431
    10.3504
    12.3596
     7.4360
     9.3263
    10.3853
     9.1873
    10.5290
     9.5384
    10.2036
    10.0501
     9.4596
     8.1585
     7.9987
    12.1356
    10.5010
    12.5447
    12.1915
    10.3723
    10.8754
     8.3528
     7.4982
    11.7372
     9.5064
     7.7994
     6.3964
     7.9890
     8.2667
     8.7426
    11.0284
     9.3958
    11.0146
     8.3603
    11.5481
    10.1179
     6.2813
     9.2896
     9.5411
     9.9647
    10.5819
     8.8537
     9.6010
    10.3269
    10.0861
     8.2196
     9.4899
     9.0534
     8.5840
    10.5537
     9.2243
     8.1055
     8.2811
    10.0057
     9.6111
    12.3618
    11.2064
     6.6740
     7.5530
    11.3806
     9.0876
     9.9464
    11.1240
     7.3295
    10.9650
     7.9102
    12.3125
    11.0918
     8.6048
     9.2635
     7.6937
    11.3826
     9.6987
    11.2649
    11.4466
    11.2408
     9.9712
     9.9142
    11.5124
     8.4447
     9.9291
    10.7194
     7.7538
     9.9929
     9.7737
    11.0758
     9.2306
     8.9602
     8.3086
     7.7895
     8.8759
     9.3458
     8.4068
     8.4119
    11.4313
     9.9729
     9.7375
    10.2413
     9.8030
    10.4741
     9.5865
     7.3365
     8.0506
    10.4006
     8.5221
    10.2010
     7.7693
     6.7795
     9.0639
    10.5770
    10.2376
     9.0323
     9.5846
    10.2424
    10.5849
     7.2153
     9.8819
    11.6150
    10.1032
     8.4046
     9.1977
     9.7206
     8.4901
     8.0912
    10.9912
    10.3297
    10.8469
     8.5637
     8.9467
     8.3069
     6.2399
     7.8265
     7.3135
     7.2505
     9.1409
     9.7551
     7.9439
     8.4199
    12.5687
    10.1395
     8.0040
     6.9832
     7.8536
     6.1372
    10.0339
     7.5766
     6.9501
     8.8441
    10.7524
    12.1834
     9.0100
     9.9981
     9.1051
    13.3539
     9.5690
     9.8679
     8.0334
    12.5103
     8.3992
     9.2074
     9.0393
    11.2954
     6.8130
    10.0048
     7.9424
    11.3423
    10.3972
     8.5251
     7.5314
     9.7969
     6.6262
     8.0067
     7.1148
     8.7571
     7.4740
     7.8898
     8.4986
     8.0311
    10.7445
     8.8760
    10.3294
    10.8966
    11.6433
     9.0999
    10.8708
     8.5554
    13.5570
     9.9073
    12.1937
    15.4065
    16.5187
    17.5197
    16.0724
    16.0743
    14.5982
    14.1985
    17.7170
    23.4305
    22.8031
    23.4594
    25.1108
    27.5041
    25.8024
    24.7780
    23.9898
    22.2542
    24.7393
    22.5365
    25.1867
    28.4813
    21.6360
    23.9854
    20.6285
    22.5845
    20.7498
    21.2193
    20.6648
    20.8279
    21.1206
    19.0889
    19.1699
    18.8322
    18.1048
    20.7249
    20.3904
    21.8009
    21.1332
    25.6531
    23.1174
    21.2743
    21.7710
    15.9300
    19.2680
    17.8259
    20.5546
    22.4601
    21.6728
    23.0177
    18.6063
    16.7481
    20.2033
    22.4803
    18.9126
    19.4882
    22.8083
    21.9874
    24.0684
    22.6900
    22.7654
    20.6454
    20.9704
    23.8720
    23.1768
    24.0074
    21.4929
    22.2380
    23.4185
    24.2034
    22.5716
    27.1191
    23.5511
    21.6142
    25.8756
    24.4676
    21.1650
    25.7151
    23.5318
    26.3322
    24.5072
    24.6817
    26.8747
    25.8875
    22.3937
    22.9945
    26.1905
    22.4317
    21.1633
    20.8003
    21.1311
    23.4027
    21.1579
    21.1222
    19.0891
    19.8058
    20.9799
    23.7996
    23.3739
    24.9062
    25.2605
    24.4622
    22.7302
    20.5336
    19.5137
    22.2893
    23.5721
    19.4709
    20.9758
    19.2053
    19.1491
    17.5526
    18.2333
    17.3966
    15.9067
    17.0363
    15.3699
    17.4512
    21.8955
    19.2262
    21.8613
    18.3295
    23.3060
    22.6655
    24.0703
    24.7760
    21.6086
    18.8669
    23.0995
    23.0967
    20.5248
    20.8761
    20.8103
    21.1352
    22.9880
    22.8998
    21.6587
    22.3884
    24.9619
    21.1762
    20.6808
    21.3562
    21.6157
    18.4917
    17.2389
    18.9822
    17.8355
    17.1123
    18.4432
    17.3716
    16.4400
    14.9601
    16.6305
    15.9085
    15.7113
    18.1649
    18.3274
    22.4681
    19.5147
    22.9655
    20.7772
    22.1813
    22.2015
    23.7436
    22.3307
    20.9122
    18.5854
    22.1553
    20.4273
    20.4281
    19.9969
    18.3987
    16.6434
    16.3391
    16.7554
    18.1154
    18.0525
    16.2875
    19.5920
    15.5378
    16.6902
    16.3432
    16.5265
    17.9197
    17.6838
    15.6819
    18.5231
    17.7189
    20.0482
    20.0443
    19.6528
    18.1572
    16.7952
    21.2448
    19.2387
    17.9469
    17.8570
    18.2100
    16.3370
    18.5985
    19.2504
    18.1718
    15.5209
    15.8968
    15.5088
    15.9082
    15.9040
    15.2894
    18.7816
    19.4255
    16.9204
    19.0467
    19.5931
    20.1389
    18.8347
    20.2852
    17.2279
    16.7899
    18.7643
    16.4667
    15.3061
    16.7162
    15.3197
    14.3750
    15.8648
    16.2955
    15.5296
    16.2106
    16.8600
    16.1856
    12.7800
    15.3059
    14.6445
    14.1453
    17.7025
    16.0843
    15.0227
    18.9068
    16.0699
    14.9690
    14.3249
    15.7471
    15.2009
    15.3893
    18.7915
    14.0721
    15.0220
    17.1311
    17.1356
    15.4481
    17.9131
    17.7215
    16.1253
    15.7078
    16.2583
    14.7181
    16.7195
    13.9602
    16.6219
    18.1086
    15.7668
    15.5968
    15.8463
    17.4824
    17.0575
    19.3414
    18.5922
    15.6227
    14.4367
    16.0686
    13.0817
    16.6689
    13.7381
    18.9454
    15.6053
    17.5406
    16.3689
    16.8704
    14.8276
    16.5771
    15.5018
    14.9367
    17.2114
    19.2978
    17.7027
    14.6313
    17.8631
    14.4647
    15.0049
    16.6184
    15.4254
    16.1288
    15.7222
    18.5973
    14.6840
    14.2275
    16.3860
    14.3116
    15.2402
    17.8996
    16.0866
    14.0456
    15.7946
    15.3673
    16.5720
    15.3932
    13.2000
    13.8505
    14.9751
    14.1405
    12.2902
     8.7268
    11.0538
    11.1747
    14.1802
    15.6150
    15.5858
    15.6990
    16.3148
    16.8725
    18.8803
    14.7885
    14.5254
    13.3622
    11.6468
    13.2658
    12.9662
    12.2442
    13.8307
    12.7265
    10.3539
    12.1668
    11.2110
    10.8229
    10.5377
    14.4244
    11.8702
    12.3790
    12.2250
    11.3232
    13.1732
    14.2839
    14.2470
    11.7951
    13.0973
    12.3253
    16.5640
    16.9010
    17.2372
    17.3620
    18.0223
    17.7004
    14.6843
    13.8969
    18.3694
    14.2351
    14.6295
    17.2447
    17.1692
    16.5286
    17.5109
    14.4406
    13.2854
    15.2476
    11.0679
    10.7969
    13.6041
    15.7674
    12.8303
     9.7053
    10.8908
    10.6761
    11.2348
    11.9912
    10.0640
    14.3036
    14.2667
    16.4117
    12.2629
    11.6589
    14.7246
    15.4484
    13.8765
    13.2749
    13.9271
    16.5916
    16.8818
    14.7824
    15.1873
    14.5583
    11.8619
    14.0541
    13.0250
    13.6151
    11.1570
    14.9030
     9.1721
    10.8871
    11.7177
    10.9529
    11.3517
    11.1069
    11.7238
    14.8127
    14.0988
    16.8064
    14.2211
    13.1801
    13.9542
    15.0702
    15.5042
    14.6191
    14.7885
    19.2138
    17.2093
    17.3160
    13.7018
    12.3741
    13.1861
    11.6133
    15.9876
    13.9765
    15.6530
    12.1295
    13.3955
    14.3412
    12.0666
    12.3571
    10.1478
    13.2040
    16.3289
    13.6329
    13.9736
    13.5067
    14.2108
    13.5016
    16.2395
    15.7359
    16.9593
    14.9001
    11.6021
    11.7154
    17.0448
    16.5913
    17.0571
    13.1269
    15.4671
    14.9853
    16.5243
    15.3584
    16.2116
    17.4486
    16.5613
    14.0971
    11.8085
    16.9054
    14.2611
    16.3191
    14.8373
    10.6907
    15.8770
    14.4777
    14.5931
    11.5463
    11.5568
    13.2525
    12.3970
    12.8941
    13.1816
    11.6100
    12.6852
    13.3903
    13.6515
    15.6239
    13.7342
    15.7184
    16.1780
    15.9040
    15.3221
    14.2704
    12.9465
    15.0601
    11.5884
    13.8521
    14.6279
    15.0690
    15.0307
    18.0139
    16.7587
    15.2737
    14.4285
    12.0886
    14.7002
    11.3424
    13.5062
    12.2317
    12.7299
    11.5220
    12.7029
    12.8809
    13.3143
    11.2693
    17.0038
    13.0334
    11.7758
    12.8335
    12.6785
    13.5251
    13.2061
    14.7982
    14.2969
    17.1343
    14.9818
    15.7903
    15.5378
    15.1101
    15.6520
    16.5901
    12.1136
    10.2886
     9.8062
    10.7123
    10.3904
    12.2883
    11.0154
    12.9464
    14.1922
    14.0808
    13.1327
    14.5662
    10.7061
    11.9718
    12.4676
    10.1165
    12.6589
    13.6230
    13.6763
    14.6444
    13.7024
    13.1947
    11.5016
    13.8321
    14.3243
     9.7209
    15.6535
    16.3915
    18.3329
    14.3016
    13.2662
    10.8589
    14.0597
    14.6300
    13.2450
    11.0389
    10.8841
    11.3008
     8.5979
    10.0266
     9.6776
     7.9646
     8.6799
    10.6749
    12.5337
    12.4718
    12.7487
    13.7770
    13.7722
    13.3113
    11.3776
    11.7746
    11.5821
    10.1651
    14.2963
    12.9907
    15.1746
    13.4918
    11.8621
     9.6547
    11.6207
    14.4589
    10.0353
    13.9889
    12.1892
    10.4190
    13.3998
    13.7129
    14.4428
    18.0984
    16.2264
    15.9985
    15.4617
    16.8215
    20.1275
    14.1423
    14.6294
    17.7748
    14.0809
    15.8686
    14.3180
    13.0379
    11.4528
    11.3306
    13.6548
    12.5435
    13.7400
    11.2488
    16.2082
    18.8076
    18.2093
    19.0240
    18.8391
    15.9187
    19.0909
    19.9111
    20.5860
    17.3891
    18.8370
    20.4039
    16.5467
    18.0941
    20.5548
    15.6308
    14.7429
    13.3604
    11.7876
    11.8914
    12.6518
    13.3407
    14.4750
    15.5722
    15.4461
    16.9664
    15.8465
    13.9877
    11.4589
    12.4878
    15.6012
    14.8992
    13.5917
    16.9935
    13.7751
    14.3908
    10.9003
    14.0487
    11.9574
    12.7377
    13.6159
    16.5947
    15.5299
    12.5029
    14.5749
    13.5773
    14.5160
    10.5506
    13.0103
    13.4800
    10.2635
    12.2666
    10.7729
    15.5965
    11.8201
    12.4296
    11.0447
    12.3516
    11.1243
    10.7128
    11.9405
    15.8477
    13.0985
    13.2108
    15.5173
    12.8569
    10.8997
     8.9202
     9.0695
    12.5813
    12.7282
    15.9931
    12.3641
     8.8889
    11.9755
     9.7421
    14.0272
    12.8557
    15.3022
    13.1839
    12.5055
    12.9132
    13.7041
    16.5832
    16.4204
    14.0157
    14.5640
    16.8260
    16.2533
    13.6541
    12.6126
    13.4984
    12.3691
    12.6758
    12.4054
    14.0513
    14.9534
    12.4048
    10.8603
    13.1197
    13.5753
    13.4792
    15.7978
    13.4389
    12.6494
    12.7477
    10.6648
    12.5931
    13.9279
    11.5325
    14.8047
    13.4633
    13.4771
    14.6242
    13.6675
    14.4186
     9.9509
    13.4601
    12.6107
    10.7289
    11.8103
    11.2897
    11.8393
    10.2186
    14.1122
    12.7184
    10.5921
    12.4440
    11.4131
    11.4493
    11.9474
    12.4020
    12.0855
    11.5163
    14.4291
    11.7553
    12.3833
    11.0289
    12.3604
    12.0375
    13.7848
    10.7142
    14.7724
    13.5703
    12.3866
    10.7586
    10.8110
    11.0506
    12.2179
    11.9293
    13.2541
    11.0250
    12.5501
    12.2357
    14.3895
    16.1397
    12.4976
    11.3326
    12.2881
    14.3095
    12.1039
    12.7955
    17.8784
    16.3330
    14.6154
    14.8799
     8.5184
    13.9523
    16.1297
    15.8617
    13.9438
    13.0983
    13.6962
    14.9988
    13.1984
    10.4811
    13.4193
    14.0474
    12.9086
    13.1947
    18.5189
    14.6781
    15.3880
    15.9912
    14.0497
    14.2922
    13.9912
    14.9708
    13.5223
    14.5644
    17.6432
    14.7979
    11.2014
    11.9526
    11.6534
     8.7411
    10.8787
    10.3119
    10.2069
    13.9331
    11.5900
    11.4821
    11.4773
    12.0976
    13.2916
    14.8226
    17.1538
    18.8622
    15.0000
    15.3880
    12.1821
    10.4865
    10.4586
    11.2298
    11.9934
    11.4741
    10.1261
    11.9360
    10.8006
     8.6069
    11.5443
    11.6157
    12.0744
    13.4758
    14.9039
    12.7898
    13.6755
    12.4993
    14.9116
    14.5321
    14.4576
    12.6598
    12.9789
    14.1491
    16.2899
    13.8643
    11.8805
    14.5865
    12.8104
    10.9106
    13.6790
    13.2116
    11.7032
    10.9622
    16.2449
    11.2407
    14.9033
    15.2830
    14.6709
    10.0319
    10.7112
    11.8651
    15.2995
    13.4457
     9.9908
    13.7917
     9.9549
    10.7812
    12.3714
     9.9674
    12.1339
    11.9092
    14.4072
    14.2578
     9.9737
    14.2524
    11.8975
    16.4103
    14.8011
    12.3963
    13.2617
    13.0270
    11.0546
    12.0983
    11.8975
    11.6092
    11.4149
    13.6887
    12.4340
    15.7659
    14.8491
    11.2842
    16.5998
    17.0530
    11.9764
    15.1699
    15.6731
    16.1807
    15.5385
    10.9286
    12.3290
    11.7332
    11.2656
    10.8665
    13.0977
    10.5267
    11.1129
    12.1985
    17.2276
    14.3360
    14.9022
    13.2401
    11.4517
    12.0202
     9.1961
    11.6163
    14.0598
    14.5193
    12.0069
    13.9239
    13.9936
    12.6095
    12.1626
    11.6816
    10.4803
    11.6123
    11.4908
    15.5083
    10.9145
    10.5591
    10.7206
    11.9545
    11.7959
    14.8047
    15.0416
    15.4994
    20.4317
    17.5405
    17.5719
    20.6173
    18.2694
    18.0613
    15.4444
    17.4389
    17.4939
    17.3239
    14.2493
    13.2382
    14.2875
    10.3107
    10.6696
    11.3014
    12.0019
    11.5593
    12.9321
    13.9493
    13.3515
    14.0863
    15.5771
    12.4987
    11.2875
    15.9738
    13.2540
    13.2356
    13.0856
    13.4230
    11.7704
    14.7118
    19.1540
    14.8398
    12.1933
    11.4523
    13.0653
    14.6516
    11.4847
    15.3970
    14.2284
    12.3802
    12.0980
     9.6985
    13.7110
    11.1681
    11.1378
    10.9931
    11.6609
    15.5315
    14.8133
    11.9743
    13.9718
    17.7538
    13.3448
    12.3986
    10.0027
    12.4418
    13.0337
    14.6279
    14.6954
    12.2968
    16.3274
    12.1937
    14.3076
