# Supplementary material for: Mechanistic models of asymmetric hand-over-hand translocation and nucleosome navigation by CMG helicase
Source: Nat Commun. 2025 Nov 21;16:10304. doi: 10.1038/s41467-025-65232-x (PMC12639105; doi:10.1038/s41467-025-65232-x)
Supplement: Supplementary file 18 — Source data [file 41467_2025_65232_MOESM18_ESM.zip › SourceData/SourceData/Fig3G/polyGC/mindist_lagging_and_loop_traj009.dat]

# Distance
     6.1593
     5.4349
     7.9825
     5.8840
     6.0209
     5.8848
     6.2133
     7.8160
     8.4997
     4.8830
     7.5634
     6.1978
     5.0862
     6.3004
     5.9191
     6.2385
     4.7276
     5.9251
     7.8284
     5.1710
     5.9918
     6.6761
     5.3522
     6.9490
     8.2384
     5.4581
     6.2020
     6.8691
     7.2879
     7.6187
     5.3499
     6.6659
     5.9312
     5.5220
     6.6671
     6.6699
     5.5334
     6.1964
     5.9755
     5.6555
     5.0935
     6.2086
     5.3967
     5.4909
     6.6304
     6.1413
     5.2645
     6.3813
     5.8795
     6.4576
     8.4679
     6.2483
     6.4475
     6.1434
     7.3005
     5.6368
     7.1620
     6.0792
     7.0301
     6.2885
     6.9543
     5.7054
     5.0652
     5.6873
     5.8132
     5.9166
     6.8084
     7.4365
     6.3835
     6.9038
     6.0161
     7.2789
     9.0243
     9.3453
     6.7161
     7.5375
     7.3873
     7.7032
     6.5691
     5.3873
     6.1279
     5.5049
     8.2997
     6.4169
     8.0079
     7.2706
     8.0542
     7.5031
     5.7599
     5.5759
     6.0198
     6.2337
     5.1314
     5.5472
     6.8030
     5.9283
     6.5005
     6.3072
     5.8864
     5.3523
     4.7804
     5.6375
     4.7965
     4.9826
     5.8400
     4.7485
     6.4060
     6.8417
     4.9838
     5.6049
     5.0909
     5.8452
     5.2576
     5.1585
     5.8908
     6.1747
     5.6908
     5.9625
     6.2287
     6.4628
     6.0771
     5.5674
     5.1153
     5.3735
     5.6184
     5.6118
     4.5933
     4.6566
     5.0581
     5.6600
     5.8682
     4.9072
     5.0149
     8.5411
     5.6101
     6.3408
     7.9533
     6.4184
     5.7752
     5.3773
     6.5014
     6.8559
     5.6204
     4.8423
     5.9773
     5.3053
     5.0543
     6.4951
     4.8974
     5.2974
     4.9892
     6.5500
     5.3917
     5.0505
     5.8160
     5.8807
     5.4443
     5.2074
     5.6053
     6.2253
     4.7826
     5.9149
     5.6814
     5.7605
     5.3627
     5.1977
     5.3286
     5.4692
     5.2750
     5.9587
     5.2298
     5.5796
     4.9727
     6.0227
     5.6760
     5.7212
     4.9484
     5.7775
     5.0255
     5.1811
     4.8992
     4.7711
     5.8371
     5.3880
     5.5437
     4.9392
     5.0336
     5.4658
     4.8934
     5.0028
     4.9016
     5.2949
     4.9572
     4.9035
     4.9522
     5.7125
     4.6515
     4.9025
     5.4982
     5.7895
     4.5837
     4.9781
     6.0797
     4.9540
     6.5982
     6.1182
     5.7591
     5.8587
     5.3184
     5.5939
     7.6191
     7.2938
     7.3822
     6.6151
     6.7645
     6.5489
     4.8421
     7.8149
     7.6688
     5.5366
     6.9761
     6.5438
     6.4591
     7.4376
     7.4180
     5.5550
     6.9278
     7.1941
     8.3638
     5.8614
     7.5429
     8.6797
     8.1652
     7.4505
     5.8355
     7.5386
     7.5621
     7.3806
     6.0810
     9.0426
     6.5656
     6.3382
     5.8518
     8.2504
     8.0562
     6.2785
     6.2811
     5.9197
     7.3319
     6.3019
     6.3656
     6.9336
     8.1821
     8.0943
     5.8086
     7.9231
     7.7487
     7.6493
     6.9083
     6.8378
     7.3499
     6.8706
     7.8763
     6.2037
     6.1949
     7.2984
     6.0829
     7.8019
     7.4668
     7.2137
     7.3522
     6.2375
     7.3784
     5.4925
     8.2772
     5.5874
     6.8804
     7.1956
     7.7435
     5.6744
     6.7949
     6.3717
     7.8148
     7.2266
     6.5652
     6.5723
     5.4120
     7.9092
     8.5128
     8.0178
     7.1447
     8.5386
     6.5642
     7.1663
     8.5773
     7.8229
     5.3190
     6.8521
     6.7499
     6.5395
     7.0543
     7.7281
     7.6137
     6.6055
     7.2653
     6.9746
     7.2766
     6.6272
     6.4328
     6.8059
     6.6151
     7.8807
     6.7131
     8.3116
     7.0211
     6.8522
     9.2839
     7.2560
     8.3171
     7.9839
     6.6027
     6.3049
     6.7893
     7.5694
     7.9626
     7.3765
     6.5736
     8.5753
     6.1401
     6.9399
     5.4913
     7.2734
     8.6597
     5.6442
     6.3382
     6.8891
     5.7017
     8.2729
     6.8981
     6.1624
     6.5180
     5.9026
     6.8510
     5.4668
     7.2102
     5.6871
     6.8391
     7.7656
     7.4888
     5.3824
     7.2284
     6.7516
     6.4543
     7.6360
     5.5416
     6.1844
     6.7435
     6.5793
     5.8433
     6.0181
     7.7860
     6.2758
     6.3988
     5.2953
     6.6395
     7.7245
     8.7215
     7.3087
     6.1786
     6.0944
     6.0277
     5.5290
     6.6668
     7.7576
     6.3439
     5.6698
     7.5074
     8.0002
     6.4011
     7.2580
     6.8036
     5.9216
     7.0255
     6.5165
     4.7182
     6.2355
     5.0163
     5.7640
     7.1393
     5.2274
     7.2257
     5.0227
     6.2357
     6.7795
     6.8830
     6.8520
     5.6926
     6.1416
     6.8601
     6.6395
     7.1859
     6.0143
     6.3177
     7.3386
     5.5072
     6.9722
     6.4813
     5.3172
     7.8645
     6.6286
     5.8242
     6.5192
     6.0222
     6.3447
     5.3178
     6.5179
     7.6531
     5.8331
     6.0388
     5.5223
     5.3758
     7.0607
     6.2276
     5.9144
     6.0875
     6.6473
     6.7539
     6.4114
     6.0353
     6.2808
     5.0486
     6.5913
     5.1845
     6.1366
     5.6640
     6.2052
     8.4774
     5.7822
     4.9646
     5.1961
     5.0624
     6.7158
     5.5395
     5.6313
     5.8231
     7.7934
     8.9817
     7.9698
     6.4393
     6.0815
     8.2736
     6.5978
     6.5007
     7.6030
     6.2979
     6.6036
     4.7389
     6.1189
     4.8168
     6.9197
     7.3495
     7.8803
     7.9075
     7.4406
     6.4687
     5.9695
     7.0488
     8.1155
     6.8779
     5.9047
     6.2937
     5.4183
     6.1172
     6.0580
     8.5746
     6.0486
     6.8585
     6.3783
     7.4312
     5.7582
     7.6014
     8.4167
     7.5198
     5.7054
     6.6560
     8.1304
     5.8630
     5.3977
     5.1703
     6.2870
     5.9532
     6.3948
     7.5688
     5.7466
     6.2067
     7.2567
     5.7530
     5.6697
     8.3436
     7.0408
     6.1702
     6.3866
     6.3228
     5.5839
     7.1278
     5.7812
     6.2334
     6.6259
     6.1103
     7.1285
     5.5957
     6.0608
     6.6332
     6.3641
     5.3752
     6.0081
     6.1038
     6.8163
     6.4337
     5.8667
     6.2456
     5.2770
     7.1821
     5.1900
     8.4565
     6.6152
     6.0180
     5.8052
     7.9478
     6.3579
     7.0623
     6.4084
     5.0649
     5.7262
     6.1976
     5.6312
     7.6998
     7.9548
     5.2324
     6.0114
     6.8992
     6.7888
     7.4596
     6.7709
     6.1494
     6.4204
     8.9798
     5.8577
     5.8849
     7.3874
     5.5912
     7.1326
     7.5748
     6.1947
     6.2034
     6.8922
     6.6606
     6.5179
     6.3233
     6.4293
     5.6013
     5.5993
     5.6734
     6.2056
     8.8834
     6.6905
     6.4984
     7.3508
     7.2437
     8.0063
     4.5474
     7.0949
     5.1863
     4.8414
     4.9804
     6.1441
     7.1250
     7.8849
     6.6848
     6.9716
     6.4358
     5.6760
     6.2601
     7.3736
     7.9119
     6.5799
     6.2890
     5.8136
     6.3973
     7.2217
     5.2134
     6.9113
     5.8748
     6.0376
     7.0502
     7.1605
     8.0456
     6.1392
     5.6798
     5.6422
     7.8783
     6.4191
     6.3945
     6.9675
     6.9296
     6.8031
     8.3410
     7.5111
     5.5541
     5.8253
     6.2192
     5.2908
     6.7584
     5.9939
     6.7491
     6.4308
     6.6242
     7.3537
     6.5537
     6.8273
     5.8232
     7.5397
     8.3936
     7.3254
     6.3328
     8.4672
     6.0074
     6.5696
     6.9049
     5.7062
     5.2438
     7.4196
     7.5916
     6.0173
     7.0469
     7.5956
     6.6409
     6.0469
     5.7253
     5.8920
     6.7825
     6.1353
     6.0820
     5.6954
     4.7990
     5.1238
     6.5732
     7.2449
     6.9977
     6.8660
     5.3922
     7.7032
     5.7024
     6.9538
     7.9374
     6.1713
     5.4953
     6.2160
     7.2524
     7.9366
     5.9972
     5.5311
     5.9420
     6.2517
     8.6888
     7.2869
     5.9993
     5.8569
     7.2428
     6.9513
     5.6619
     8.3538
     8.0473
     6.6538
     8.7479
     7.4542
     7.1259
     7.1061
     7.7858
     5.7748
     5.9823
     5.8699
     7.3509
     5.8267
     7.8653
     6.2432
     8.4615
     7.4168
     6.2643
     4.9022
     8.0176
     6.5765
     6.6653
     7.3333
     9.0705
     6.3993
     7.1043
     6.6083
     5.4857
     8.3040
     7.5163
     7.8586
     6.0765
     6.6537
     7.4038
     7.4288
     7.4364
     7.2534
     7.1849
     6.2253
     6.2331
     5.9049
     7.4117
     6.8204
     6.2678
     6.7605
     5.6862
     7.5457
     7.6401
     6.9910
     6.0571
     7.5081
     6.0978
     7.4499
     7.1103
     5.9813
     8.2099
     6.3775
     5.6955
     7.0728
     6.9013
     7.3098
     5.5311
     6.7850
     6.5563
     6.3863
     8.1216
     5.8810
     7.0549
     8.8067
     9.2317
     6.3033
     8.4969
     7.9820
     9.0197
     5.6139
     8.0643
     8.8445
     6.2978
     6.4823
     5.7495
     7.1824
     7.8746
     8.0095
     7.7166
     6.3198
     7.6262
     6.0800
     8.0414
     7.7908
     7.1321
     6.7449
     6.0425
     6.8893
     5.4886
     7.6018
     6.5219
     6.8383
     8.2756
     6.5820
     8.0198
     9.3070
     5.1728
     8.4114
     6.9577
     6.1369
     6.7790
     6.9380
     7.4502
     7.4117
     7.7156
     7.8707
     7.7073
     7.4038
     8.0710
     5.7832
     4.9852
     6.6419
     7.7549
     8.8735
     6.4688
     7.2462
     6.7659
     8.5051
     7.0144
     6.5431
     6.9553
     7.4160
     7.8718
     7.8784
     8.0460
     7.2777
     7.6067
     8.0535
     7.8109
     6.0738
     6.3180
     8.9581
     7.7492
     7.3540
     6.6933
     7.0301
     6.9667
     5.7528
     7.5306
     9.4206
     6.9366
     6.5039
     7.5335
     7.1174
     8.2433
     5.7943
     6.2228
     7.5804
     6.6084
     6.5398
     6.3683
     7.5801
     7.7607
     7.2437
     8.5349
     6.3603
     7.0769
     7.4073
     7.7820
     4.9895
     6.0648
     7.6332
     7.8057
     8.0835
     6.8965
     6.6396
     7.1285
     7.1197
     6.4713
     8.0572
     6.8056
     6.7516
     8.2152
     5.6767
     7.6368
     7.1086
     6.0684
     7.3496
     7.8297
     8.6970
     7.7468
     6.6851
     7.6206
     5.5885
     7.7710
     7.4895
     6.6158
     8.4718
     6.3028
     7.1504
     6.8171
     6.9115
     7.3252
     7.2467
     6.3107
     6.9102
     8.1253
     6.1654
     7.5150
     6.5642
     8.2335
     5.8834
     7.4397
     6.6104
     7.6602
     6.8582
     6.7892
     6.1400
     7.0678
     8.0704
     7.4314
     6.0043
     6.5270
     7.2815
     6.2175
     5.8977
     5.4435
     6.5559
     6.9675
     5.7430
     7.8195
     8.5998
     8.3137
     9.3062
     7.4989
     8.4356
     7.8433
     7.7352
     6.1554
     6.5236
     6.9892
     7.4816
     7.6689
     6.8698
     8.6027
     6.5725
     8.9425
     6.1046
     8.3513
     7.6480
     7.8021
     6.6170
     8.0988
     7.1519
     5.3631
     9.6340
     7.4577
     7.4670
     8.1224
     8.6146
     5.9643
     7.8510
     5.6196
     6.2005
     8.1741
     6.7565
     7.3422
     8.5602
     5.2484
     7.8475
     9.1544
     7.8888
     6.2296
     8.0640
     7.5038
     7.3989
     7.1881
     6.3932
     5.8173
     5.3120
     7.2675
     7.4388
     5.9116
     7.7238
     7.2316
     5.3143
     7.1985
     5.7840
     6.8554
     5.7404
     7.3963
     7.5377
     6.9111
     6.7066
     7.1410
     7.9989
     7.7968
     8.3875
     7.0377
     7.0340
     7.6747
     7.0607
     7.5156
     7.0912
     7.2855
     7.9027
     6.8467
     4.5884
     6.5579
     8.1973
     8.3873
     7.6394
     8.1952
     5.3191
     6.1941
     7.6325
     7.6726
     7.8078
     6.5608
     5.9282
     8.3062
     6.4542
     6.7205
     8.0100
     6.1283
     7.1636
     6.4750
     7.5523
     5.8117
     6.1775
     6.4818
     7.0504
     6.8018
     7.7198
     6.9127
     7.8105
     8.5091
     9.5105
     9.7033
     9.6367
     8.9989
    10.2769
     6.5592
     9.1667
     9.7779
     8.2388
     8.9368
     8.5457
     6.6177
     9.7010
     9.0995
     9.5799
     8.4067
     8.5806
     7.7999
     7.7625
     9.0796
     9.2692
     8.1117
     8.8163
     8.2382
     7.2912
     8.3613
     7.4085
     8.5543
     9.0390
     9.3955
    10.0639
     9.9266
     7.6938
     8.1764
     8.3230
     7.8007
     8.1795
     8.4430
     8.7996
     7.0933
     8.9406
     8.8367
     9.0297
     9.7349
    10.2924
     9.0214
     8.6415
     8.2351
     8.6322
     6.8101
     8.9690
     8.1018
     7.6099
     7.2691
     6.8975
     6.4658
     6.9661
     8.1237
     8.0187
     5.5091
     7.2072
     8.7809
     7.7627
     7.3570
     8.1948
     6.9827
     8.4611
     8.1065
     8.2938
     8.8830
     8.4183
     7.7514
     8.4246
     7.4311
     8.1438
     7.8318
     8.0824
     7.8650
     7.4982
     8.2732
     7.9472
     9.3040
     8.9732
     7.5292
     7.7799
     7.2974
     6.0225
     8.2438
     8.2431
     7.5603
     6.8369
     8.4604
     7.5168
     7.2818
     7.4996
     7.4882
     5.3874
     7.8485
     7.8320
     7.5580
     9.0829
     8.7332
     6.5246
     8.0168
     7.9702
     7.0248
     7.6988
     7.8219
     8.6521
     8.7296
     8.2116
     6.9735
     7.2894
     8.3164
     7.8867
     8.8810
     8.1629
     8.4987
     6.8283
     6.7012
     6.7047
     6.8666
     8.2170
     7.5080
     8.3799
     8.0479
     9.0544
     7.2326
     7.8338
     7.9906
     7.5211
     8.3933
     8.3808
     7.5711
     9.0962
     8.0499
     7.7177
     7.3641
     8.2106
     8.0173
     8.1624
     8.7729
     8.2596
     8.9377
     7.0280
     7.6504
     8.2350
     8.2101
     7.3853
     7.7214
     7.7919
     8.0883
     8.0343
     8.1833
     8.6103
     7.1124
     7.5910
     6.2443
     7.4831
     8.5277
     8.2805
     7.0597
     7.7205
     7.6147
     7.6198
     8.3546
     7.5711
     8.9666
     8.2563
     8.1487
     7.1022
     7.2066
     6.7216
     8.5319
     7.1607
     8.2399
     6.9407
     6.1516
     7.1984
     8.4061
     7.2395
     8.6395
     7.3493
     7.3354
     8.5487
     8.0317
     7.8602
     7.3209
     5.4186
     7.0600
     7.9563
     7.9779
     8.5450
     7.2498
     8.0796
     7.8154
     8.2167
     8.1190
     6.9715
     7.3230
     7.1422
     5.9245
     6.5466
     7.6806
     8.2457
     7.5020
     7.8457
     7.5138
     6.9032
     7.4833
     5.9387
     7.5358
     8.4006
     7.4895
     7.8900
     7.5951
     7.8217
     7.6950
     9.1287
     8.2876
     7.8384
     7.3684
     5.7891
     6.1060
     7.4101
     6.7610
     6.8294
     7.3948
     9.0985
     7.5597
     7.3818
     7.9752
     7.4451
     8.3904
     7.3253
     7.4135
     7.1474
     8.7252
     7.7435
     8.9071
     7.4224
     7.9224
     6.8465
     6.3078
     7.5351
     8.6778
     7.2903
     5.9171
     8.4116
     7.7188
     8.1432
     8.3239
     8.2224
     8.1652
     8.8166
     7.7490
     8.2757
     8.0230
     7.6900
     8.3967
     6.8042
     7.2063
     8.5552
     7.1872
     8.6801
     8.1764
     8.2340
     7.3699
     8.1169
     8.1646
     7.4947
     7.6849
     7.9257
     8.0374
     7.0460
     8.3636
     8.4032
     8.1439
     7.7831
     8.0099
     8.1560
     8.0789
     8.6645
     8.1889
     7.8472
     7.8418
     7.6281
     6.9567
     7.2718
     6.2986
     8.1138
     7.6436
     7.6033
     8.8568
     8.7059
     9.1530
     8.6375
     8.2021
     7.0768
     8.1988
     7.8525
     7.8366
     8.3101
     8.4718
     8.1949
     5.4908
     7.7692
     7.6800
     8.1934
     7.1198
     8.7574
     6.6670
     8.5538
     7.7781
     6.8633
     7.3791
     6.3420
     7.6013
     7.6912
     7.2633
     8.6981
     6.9198
     8.4038
     8.1261
     7.6999
     8.6747
     7.8427
     8.2310
     5.8455
     7.1344
     8.8810
     7.8470
     8.2282
     9.1229
     8.1927
     8.1304
     6.9881
     7.0103
     8.8432
     8.8718
     6.4854
     8.2288
     7.3236
     7.9963
     5.8139
     7.9650
     6.9629
     6.6549
     8.5752
     5.4571
     6.7826
     7.7721
     8.3217
     6.3579
     8.6797
     8.6844
     7.8032
     7.7799
     8.8958
     6.8892
     7.4990
     6.3846
     8.7226
     7.2026
     5.9582
     7.8109
     8.0741
     8.4689
     6.0157
     7.2437
     8.1803
     8.6115
     4.9904
     8.0130
     8.8535
     6.1446
     7.9881
     8.5396
     7.8103
     7.6157
     8.5227
     9.2453
     8.3878
     7.7463
     7.9128
     8.6085
     7.5641
     8.0230
     8.3532
     7.6336
     6.6393
     6.7789
     7.1875
     7.8948
     7.8336
     7.6699
     6.5555
     7.3340
     6.9141
     6.8234
     9.1171
     6.9565
     7.1632
     6.7512
     8.0893
     7.6069
     8.0659
     7.3630
     6.6256
     7.8064
     8.7111
     6.8230
     7.5266
     7.4030
     6.4518
     7.0900
     6.3601
     7.4923
     6.8953
     6.2036
     8.1648
     7.6666
     8.0835
     6.5436
     8.5154
     7.6934
     8.8183
     6.6731
     6.5096
     8.2263
     6.6943
     7.8418
     8.4214
     8.6912
     7.6902
     6.4865
     6.0618
     8.4626
     7.9411
     8.4147
     8.5583
     7.1445
     7.8333
     8.9921
     7.3603
     7.5886
     8.4448
     8.8068
     7.0010
     7.0995
     7.4838
     7.4118
     6.8739
     7.1288
     8.3153
     8.3244
     7.5735
     7.3069
     6.4147
     8.3254
     7.7861
     8.2538
     6.2475
     7.3287
     6.4176
     6.7747
     7.6721
     6.8545
     6.3038
     7.5422
     7.1708
     8.2881
     8.2089
     6.8507
     7.6465
     8.2094
     8.2816
     8.1436
     7.6758
     6.5066
     7.1051
     7.1971
     6.1493
     8.0536
     8.4265
     8.4903
     8.4457
     7.9252
     8.5396
     7.0955
     5.9921
     8.1741
     6.9189
     7.1396
     8.0459
     8.4285
     7.0051
     8.9854
     8.1647
     8.3671
     8.1162
     9.1224
     8.6214
     8.1090
     8.2126
     7.9830
     7.8985
     7.3344
     4.9959
     7.8264
     8.3128
     8.3039
     7.8594
     8.1495
     8.8615
     8.0443
     7.4847
     8.3243
     7.3773
     8.5491
     7.8858
     7.5942
     8.1928
     8.1817
     6.9817
     6.1552
     7.7000
     7.5654
     7.4472
     7.1126
     8.8357
     7.8509
     7.9140
     6.4111
     6.4293
     7.6954
     8.0310
     8.6536
     7.6118
     8.2640
     7.1413
     7.5591
     6.7500
     8.3642
     8.1672
     9.5320
     7.0836
     9.0745
     7.0429
     7.5971
     6.8622
     7.9187
     7.4247
     8.5563
     7.7082
     7.4427
     8.1018
     7.9184
     7.3844
     5.7909
     7.4966
     8.3945
     8.1590
     6.7738
     6.8331
     5.7739
     7.5887
     7.0729
     8.4914
     7.0405
     8.7886
     8.3524
     7.2280
     5.6593
     9.1550
     8.1085
     6.8719
     7.5932
     9.2534
     8.2671
     7.2231
     7.8844
     7.0184
     9.0478
     7.2901
     8.1526
     8.1058
     7.5176
     7.5066
     6.5021
     8.4405
     7.8264
     7.0572
     7.6037
     7.9085
     9.1384
     8.1551
     8.5058
     5.0907
     8.0201
     7.3520
     8.7589
     8.7277
     8.5797
     6.8580
     7.8812
     8.9223
     5.9267
     9.2766
     8.5590
     8.2260
     7.7719
     7.5577
     9.1046
     7.6527
     7.8483
     6.6192
     7.4028
     8.0981
     7.3003
     7.6666
     7.6884
     5.0324
     8.3167
     8.5018
     7.5888
     9.1812
     6.7352
     8.8339
     8.0289
     8.6180
     8.3046
     7.4782
     8.5231
     8.5375
     8.0824
     7.8524
     7.5185
     6.7760
     6.1536
     7.7012
     6.5354
     7.6703
     7.7751
     6.1142
     6.2571
     5.4807
     7.8604
     7.1932
     7.7917
     8.0779
     7.6257
     8.3750
     7.8877
     6.7109
     8.2750
     6.1172
     7.1114
     8.2789
     6.5034
     6.5809
     7.0244
     8.2272
     8.6801
     8.0469
     7.9139
     8.3743
     8.2761
     7.8070
     7.8100
     7.7145
     8.4580
     7.7258
     5.3631
     8.5096
     8.2057
     6.8175
     8.8113
     7.7200
     8.5541
     8.6086
     7.9005
     7.9768
     6.0824
     6.9096
     8.8192
     8.5171
     8.1342
     8.0166
     8.3728
     7.1706
     8.4971
     7.5514
     6.6960
     7.6155
     6.3132
     7.6458
     6.0133
     8.2935
     6.0868
     7.6383
     7.3228
     7.6973
     6.7144
     7.5034
     7.9687
     8.6241
     7.0952
     7.0368
     5.7614
     8.4495
     8.3734
     8.7324
     6.4951
     8.1352
     7.3193
     7.2906
     7.9585
     7.5376
     8.5654
     8.3277
     8.1759
     7.3919
     7.3798
     6.6011
     8.2889
     7.0534
     7.0598
     8.5987
     8.6544
     8.7918
     7.7063
     8.1776
     8.8398
     7.6998
     7.9723
     7.8984
     7.4929
     6.8876
     7.4018
     8.6388
     7.9216
     8.2321
     6.6597
     6.8454
     7.9948
     8.0125
     7.5346
     8.7300
     8.3001
     6.9506
     7.3899
     8.0886
     7.8310
     8.8489
     6.9373
     7.9785
     7.4851
     6.2337
     7.2088
     7.6322
     8.3558
     8.1320
     8.9407
     7.6119
     8.6900
     8.5113
     7.0627
     8.3805
     8.0746
     8.5571
     8.9199
     7.3149
     8.8661
     8.2585
     8.0403
     8.0188
     7.0046
     7.6226
     8.4486
     6.1900
     7.8012
     6.6262
     9.0594
     7.2852
     7.9496
     7.1035
     8.0109
     6.9765
     8.1484
     7.8528
     7.8701
     6.3484
     6.7774
     8.1700
     8.2600
     7.8577
     8.0394
     8.1451
     7.7724
     8.0694
     7.0879
     8.4849
     7.9578
     8.6066
     8.1138
     8.6425
     8.9090
     7.4961
     8.3363
     7.5799
     7.5147
     8.7806
     8.3224
     7.9565
     6.0141
     7.7713
     7.3434
     7.6318
     7.5019
     8.5118
     7.4012
     8.3991
     8.5644
     7.5277
     8.0238
     5.8523
     7.0519
     5.9788
     7.6567
     8.6382
     8.5563
     5.9995
     7.0713
     7.6881
     8.2383
     6.5358
     8.1446
     8.4110
     7.7245
     8.0946
     8.3786
     8.0875
     7.1742
     8.0090
     4.9764
     7.9853
     8.1224
     7.4922
     8.0643
     8.2964
     7.8777
     7.6514
     7.5795
     8.4053
     7.2176
     6.5644
     8.6719
     8.4690
     7.1136
     8.8746
     6.4982
     7.5920
     8.1555
     8.9079
     8.5465
     8.9946
     6.0437
     6.0151
     7.9269
     7.7241
     7.5438
     6.7752
     8.3360
     8.1945
     7.1218
     8.1447
     7.5215
     7.1520
     8.4969
     7.9362
     7.2675
     8.4793
     9.0048
     8.3913
     7.9588
     7.9196
     8.5876
     7.6060
     6.7944
     7.7320
     7.1948
     7.2020
     7.8237
     6.4284
     8.6988
     7.8804
     8.7392
     7.7813
     5.8288
     9.3298
     7.7782
     6.0273
     8.0322
     6.9545
     8.4368
     5.8329
     8.3802
     8.0451
     8.6019
     6.4508
     8.0751
     8.1539
     8.5743
     6.7714
     5.5780
     8.1509
     5.3439
     8.9979
     7.2137
     7.4807
     8.6760
     7.6705
     8.4845
     7.7881
     8.4182
     7.3265
     7.1972
     8.2937
     8.7066
     8.2572
     7.2412
     6.6882
     8.0645
     8.2774
     8.3923
     7.4340
     7.6283
     8.6585
     9.0225
     6.3605
     7.9266
     9.0757
     7.9212
     8.7824
     8.3850
     8.5978
     6.9229
     8.0053
     7.2285
     6.7943
     6.3228
     8.6351
     5.7241
     7.8458
     4.9665
     7.9679
     8.4380
     8.2498
     8.1265
     8.8021
     8.2051
     7.8550
     7.8332
     6.2149
     6.1673
     7.3547
     7.4948
     7.9475
     8.7461
     8.4501
     8.1581
     8.4654
     7.0408
     8.1362
     8.1280
     8.4054
     6.0557
     7.0361
     8.3971
     7.7200
     6.5337
     4.8283
     7.3485
     8.1600
     8.6132
     7.2819
     8.5219
     6.4053
     8.3233
     8.6762
     8.6960
     7.3343
     7.7210
     7.2041
     7.9163
     8.1420
     7.1519
     8.9341
     7.8148
     9.2513
     9.1731
     9.2178
     8.6749
     9.7708
     7.1676
     7.8511
     7.7011
     7.8006
     8.5571
     7.5699
     8.9187
     8.7819
     7.1304
     8.0042
     8.3538
     8.1116
     6.9071
     5.2552
     8.6310
     8.8307
     7.8846
     8.9123
     8.4603
     8.7073
     9.5802
     7.9500
     8.2168
     9.0170
     8.2848
     7.0659
     8.0559
     8.4615
     9.1554
     8.2022
     7.7239
     8.1499
     8.2735
     7.6176
     8.7719
     8.7320
     6.8107
     7.4657
     7.3632
     9.4025
     8.5476
     8.4547
     6.5413
     8.8125
     8.8062
     7.5650
     8.3661
     9.0782
     6.9493
     6.7931
     8.8419
     8.8594
     6.5756
     8.0267
     7.2653
     8.1167
     8.3821
     7.6566
     8.0496
     8.2991
     7.7909
     6.9769
     7.1938
     8.8174
     7.8876
     6.6925
     8.6104
     7.8453
     7.7385
     8.8599
     7.3154
     8.2073
     7.9494
     8.6697
     5.0738
     6.0582
     8.2415
     7.5702
     8.3180
     7.7120
     8.8608
     7.8588
     7.3454
     7.4866
     7.8709
     8.8873
     8.6201
     6.7119
     9.8034
     8.7393
     8.8016
     9.0720
     7.3750
     8.3470
     8.4236
     8.4957
     8.8121
     9.4752
     8.5039
     6.9286
     8.7170
     8.2800
     7.6070
     8.0933
     9.1735
     9.1992
     8.7702
     8.6557
     9.5750
     8.3604
     8.7276
     8.6517
     7.9760
     8.0210
     8.2385
     7.7508
     8.4875
     7.4897
     9.3657
     8.3837
     7.2056
     9.3428
     7.8252
     8.5918
     8.7065
     8.4038
     8.7697
     7.6683
     6.8441
     8.6628
     8.2395
     9.4094
     8.2030
     6.4854
     8.9103
     7.4411
     7.6640
     8.0201
     8.3770
     8.0766
     8.4298
     6.4652
     7.3640
     8.5693
     8.7375
     6.6205
     5.8500
     8.6933
     7.4082
     7.5685
     9.2071
     7.6428
     8.5732
     9.5540
     9.0182
     8.2080
     6.4571
     8.5210
     7.7937
     8.1188
     4.9477
     7.7980
     8.4270
     8.0455
     8.3565
     8.4271
     6.3840
     6.7466
     6.5170
     8.2194
     8.0063
     8.2422
     7.2880
     5.3176
     7.5886
     7.4834
     5.7773
     5.8468
     6.4353
     7.2228
     7.7641
     6.5472
     8.6608
     6.7612
     9.3896
     7.6196
     8.9523
     8.3046
     7.4030
     6.7005
     8.4632
     7.5132
     8.1249
     6.6636
     7.7357
     8.3209
     8.9411
     7.3784
     7.8679
     7.0105
     7.2087
     7.4738
     7.7906
     8.4681
     8.9007
     6.5876
     8.0534
     7.4995
     7.8559
     5.8096
     9.0384
     7.5545
     8.4625
     7.3976
     9.4200
     8.1880
     8.8950
     8.0284
     7.9675
     7.4897
     9.5734
     7.5202
     7.6964
     6.0255
     9.1209
     7.9592
     8.4697
     7.6489
     6.8722
     9.2857
     7.0334
     7.7682
     7.7714
     7.6430
     7.3546
     9.0468
     7.9908
     8.8682
     8.1768
     5.8545
     7.0746
     7.6461
     7.8564
     7.0423
     8.8837
     7.7457
     8.5310
     8.0736
     7.0923
     7.2976
     8.2935
     8.4198
     8.5781
     6.6002
     7.6352
     8.0045
     8.0206
     6.8199
     7.5111
     9.0283
     8.5446
     6.7161
     7.6274
     6.9883
     7.6023
     7.2869
     8.5945
     8.7909
     7.7692
     8.4226
     8.1263
     9.0831
     6.5436
     9.0323
     7.9586
     7.7575
     6.8282
     7.7980
     7.7427
     8.1747
     9.6366
     8.2494
     8.0779
     9.0839
     9.3698
     9.4256
     7.9467
     7.7323
     8.1691
     8.3704
     9.3340
     7.2569
     7.4246
     7.6678
     8.5400
     6.6663
     7.3813
     6.6663
     7.3270
     7.1560
     8.1121
     7.7895
     8.1351
     8.5235
     8.2264
     9.7021
     8.4798
     9.2385
     7.8694
     8.1096
     4.7296
     6.3417
     8.5620
     9.3176
     8.3058
     6.3983
     8.0865
     8.2472
     8.6948
     7.7585
     7.1309
     8.5016
     9.2290
     7.9598
     9.0240
     6.0467
     7.8581
     7.4888
     8.3685
     7.1636
     6.5137
     8.1033
     6.9800
     5.3902
     8.5874
     7.7353
     7.7966
     7.9905
     8.1158
     6.6229
     8.6223
     9.1661
     8.5406
     6.0014
     5.2682
     6.4457
     7.5310
     7.9701
     9.3949
     7.7715
     8.3879
     8.7458
     9.5125
     8.6398
     7.6489
     8.3535
     8.0832
     8.0677
     8.3083
     7.0693
     7.6046
     8.8534
     7.0280
     7.2410
     9.2971
     8.8329
     6.5809
     7.5992
     8.6861
     7.7036
     8.5209
     8.7716
     7.3351
     8.6802
     7.9511
     7.9267
     7.5313
     8.6649
     7.8000
     8.0104
     7.6103
     7.1999
     7.8231
     8.5356
     8.7915
     9.0689
     7.6366
     7.2648
     7.9716
     8.5309
     8.7953
     7.6442
     8.6958
     8.8625
     8.2948
     6.4891
     7.9024
     6.6968
     7.7897
     9.6227
     7.2632
     7.7649
     8.8094
     7.4401
     8.4963
     6.2038
     9.0638
     6.1641
     7.1770
     7.6532
     8.2831
     6.2683
     7.2223
     6.5529
     8.5547
     8.1249
     9.1442
     7.0472
     8.7245
     8.8119
     8.1026
     8.2768
     7.2151
     9.1052
     7.1084
     5.2721
     8.8838
     8.7660
     9.0522
     8.4805
     9.2060
     7.4658
     7.7991
     7.2408
     9.4036
     6.5347
     6.9635
     7.5578
     7.2202
     9.0084
     8.0885
     7.6068
     8.9711
     6.9747
     7.4191
     8.3301
     8.5437
     8.2478
     7.9129
     7.7559
     8.1447
     9.2959
     9.1919
     8.0489
     8.5274
     7.9959
     7.2134
     8.8950
     7.9507
     8.2799
     7.7713
     8.0159
     6.6152
     9.1766
     8.8987
     8.5917
     8.4373
     8.2582
     8.5069
     8.1838
     5.6373
     7.4137
     7.1431
     7.2073
     8.1140
     8.8055
     8.9301
     7.7134
     7.2263
     7.9133
     6.8742
     7.8568
     8.8171
     8.9024
     9.2423
     8.6019
     7.2243
     7.8399
     5.7050
     9.1574
     9.2796
     7.7324
     9.0436
     6.9453
     8.2380
     9.4473
     9.2565
     7.5853
     8.4466
     7.5853
     7.1311
     7.9109
     8.0859
     9.0327
     6.0530
     7.7660
     9.0397
     7.9025
     8.6077
     9.0826
     7.9204
     8.7576
     9.4963
     7.9987
     8.4222
     7.0713
     7.9359
     8.5224
     4.9888
     9.0138
     8.2943
     7.7230
     9.2173
     8.2649
     6.7418
     9.2405
     8.8000
     7.8209
     6.0253
     7.9453
     6.7273
     7.4442
     8.5946
     9.1568
     8.6924
     7.4410
     8.0962
     7.8974
     8.5540
     6.8957
     6.0848
     7.4998
     5.8268
     8.6999
     6.7733
     5.6604
     8.2179
     7.5233
     7.4612
     9.1843
     8.0210
     5.8033
     8.6952
     8.2987
     8.9417
     8.4658
     8.7887
     7.7991
     6.7194
     6.0921
     7.7848
     7.6742
     7.8636
     7.5649
     7.5130
     8.0206
     8.1723
     7.5952
     7.2751
     5.7296
     6.6211
     7.4597
     7.5570
     7.9902
     7.5500
     5.6504
     5.3331
     7.7689
     5.2326
     7.7993
     7.3555
     6.2700
     8.0456
     6.1709
     7.2878
     8.0713
     8.0335
     8.0297
     7.8978
     7.0202
     7.0998
     7.3269
     9.0272
     8.0780
     7.4388
     6.1246
     6.9973
     6.9248
     6.8490
     9.1582
     7.3957
     7.5087
     5.0307
     5.8130
     8.2106
     7.8233
     7.7285
     7.2389
     8.0265
     9.3160
     7.9287
     7.3167
     7.7148
     7.7496
     7.9299
     9.1663
     8.4655
     8.8390
     8.3456
     6.8806
     8.6811
     9.5497
     8.3845
     8.0979
     6.5774
     6.4600
     8.6846
     9.0995
     6.3421
     7.8998
     7.4289
     7.6407
     9.6600
     8.6732
     8.3313
     6.9639
     8.6398
     8.8037
     7.1614
     8.1104
     6.7827
     8.1700
     8.3747
     9.2365
     8.2269
     7.4389
     8.1139
     7.3759
     8.2461
     8.1489
     6.7368
     6.0431
     7.6999
     7.2998
     8.9492
     8.4985
     6.4023
     8.6142
     7.1358
     8.7937
     6.9607
     8.2943
     9.1258
     7.2578
     7.0021
     7.1291
     7.7533
     7.3158
     8.3737
     9.1314
     7.0061
     7.0685
     6.7971
     8.1568
     7.0477
     7.7113
     5.0712
     7.0605
     6.8623
     9.2383
     7.8442
     7.2148
     7.8401
     8.6145
     8.6352
     6.8064
     6.4203
     9.1730
     4.6849
     8.2758
     7.3691
     7.8821
     7.5110
     8.9451
     6.2605
     5.3041
     6.6614
     6.9779
     8.1125
     5.4710
     8.0564
     5.6275
     6.9709
     7.6730
     8.7016
     9.5377
     5.1333
     5.8721
     5.3253
     5.4423
     5.9978
     8.2324
     7.9161
     6.1927
     7.8299
     7.5854
     6.3351
     6.0905
     5.5139
     8.4675
     8.3165
     9.0737
     6.9245
     7.3905
     6.0054
     8.0798
     8.9120
     7.7278
     7.6074
     9.1880
     6.1948
     7.3554
     7.1719
     9.0004
     5.6491
     6.3502
     6.8228
     6.6859
     5.9175
     7.6976
     7.8717
     8.0726
     7.9792
     7.6083
     8.0440
     8.0881
     8.7600
     8.4140
     6.9680
     8.4335
     6.3462
     9.4968
     8.5710
     9.3281
     7.2308
     7.3906
     7.6051
     7.7922
     7.0642
     8.2153
     8.5449
     9.0740
     7.7164
     8.0870
     9.5269
     7.7484
     7.6443
     8.7170
     9.2860
     7.4542
     7.1566
     6.3592
     8.8249
     7.1009
     6.7226
     5.9552
     7.9766
     7.6953
     6.8764
     7.4002
     8.6131
     7.0188
     8.2444
     8.9798
     5.9862
     8.7592
     7.2315
     8.6841
     6.8523
     9.0858
     8.4984
     7.6049
     7.2495
     8.2304
     7.8896
     6.5246
     8.1880
     7.0278
     8.8860
     8.2330
     7.4098
     7.7205
     7.5515
     8.4631
     7.9835
     6.9349
     7.9590
     8.4944
     8.7354
     8.0721
     6.4700
     8.2337
     8.6714
     6.1345
     8.7622
     9.2062
     8.2717
     6.6075
     8.0981
     8.7536
     7.6263
     8.4427
     6.0221
     7.1966
     6.1385
     8.5413
     7.9373
     9.5267
     8.1813
     7.8652
     9.3272
     7.2031
     7.6537
     6.4290
     8.0111
     8.1829
     6.9661
     6.0025
     8.3423
     7.5380
     7.3400
     6.6765
     8.7926
     9.0251
     8.4695
     7.7609
     7.7970
     9.0288
     6.4898
     8.7831
     8.8172
     7.7485
     8.2223
     8.3731
     6.6973
     6.2428
     7.4427
     6.2093
     8.2212
     8.6953
     8.6543
     7.0891
     5.6123
     7.6632
     6.6589
     8.1310
     7.7469
     7.2402
     7.4412
     7.1999
     6.7510
     7.8213
     8.1233
     8.0045
     5.4163
     8.3101
     8.4412
     7.0037
     6.5212
     6.0410
     6.3761
     6.4104
     6.5728
     8.2860
     6.5366
     7.6768
     8.5836
     6.9416
     9.2938
     6.9748
     8.8982
     9.0501
     8.2319
     6.2442
     9.2389
     7.9674
     8.6666
     8.3338
     8.3606
     6.3621
     9.2579
     7.7817
     8.4483
     7.2555
     8.7351
     6.3523
     7.8052
     9.2557
     9.0504
     8.3588
    10.0062
     8.5568
     9.0499
     7.3055
     8.7967
     7.5013
     8.5232
     7.6692
     9.1637
     7.4125
     8.8929
     7.4747
     7.4625
     6.9700
     6.6878
     7.7082
     7.0284
     7.1140
     7.7079
     8.8539
     8.7801
     7.4730
     8.4016
     8.6207
     7.2607
     8.2196
     8.2195
     8.7451
     8.9454
     7.3401
     8.0182
     7.2202
     8.2109
     6.4646
     6.5434
     8.7190
     8.1535
     8.7300
     7.8454
     8.8854
     7.1696
     8.3105
     8.5346
     6.8075
     8.0540
     9.3417
     7.6064
     8.4771
     8.6496
     7.9426
     8.7131
     8.3423
     8.2374
     8.8745
     7.5607
     9.2822
     8.8905
     8.8302
     9.3107
     6.5160
     8.9918
     8.5553
     9.0412
     9.3678
     8.0919
     7.9908
     7.3836
     7.5846
     8.8826
     8.6810
     7.7377
     9.2438
     8.2212
     8.0383
     9.0985
     9.3677
     8.6465
     7.8571
     6.2687
     7.9426
     7.9946
     8.1949
     9.7676
     7.4528
     5.6909
     4.3874
     7.1015
     5.9240
     6.5003
     5.1006
     5.6944
     7.9769
     7.8075
     7.3544
     7.2770
     5.6073
     5.5692
     7.0889
     6.6220
     7.0516
     8.2876
     8.3815
     6.1260
     6.8870
     6.4326
     6.4205
     7.3212
     6.6004
     6.4748
     6.5052
     7.7091
     8.0330
     6.8929
     7.7749
     7.5077
     7.8925
     7.6603
     6.8639
     5.3088
     6.5395
     7.2084
     5.4545
     6.2703
     5.6914
     6.0746
     5.8743
     7.5376
     8.2856
     7.2412
     8.0433
     8.3168
     6.4607
     7.0985
     7.9191
     7.4720
     7.5573
     7.4149
     5.2578
     7.8097
     6.8533
     5.7690
     7.8961
     6.6203
     7.7818
     7.6223
     8.2679
     8.4996
     7.3059
     5.6839
     7.5318
     8.5938
     5.8713
     7.1017
     6.7298
     7.0755
     7.4007
     5.4966
     5.9223
     5.5701
     5.1517
     5.5752
     8.1589
     6.7771
     8.2903
     7.9087
     6.7978
     6.6768
     7.5367
     6.4609
     5.3342
     8.6966
     5.1206
     7.1374
     6.7576
     5.6498
     8.0927
     7.8258
     8.7007
     7.0343
     7.3004
     8.6237
     6.7700
     8.4167
     7.9015
     6.9177
     6.9782
     6.7863
     7.4696
     7.6038
     7.0434
     6.8633
     6.1986
     6.9426
     7.6504
     7.0378
     6.2923
     6.7017
     6.5918
     5.4826
     8.1232
     8.5717
     7.1544
     6.3283
     6.8464
     6.7617
     7.3266
     7.3044
     6.1382
     7.1880
     5.7973
     4.9082
     6.4252
     8.0161
     5.8287
     5.5406
     6.5599
     4.8309
     8.9703
     7.2276
     5.9694
     6.2521
     7.4768
     7.8320
     6.5074
     5.8671
     6.5302
     7.3788
     5.7164
     6.4844
     6.0558
     7.5628
     5.1698
     4.9765
     6.7221
     6.4521
     7.6224
     5.8648
     6.8611
     5.6852
     5.9165
     5.7936
     7.6627
     6.4750
     8.1500
     6.8326
     7.2903
     6.3897
     6.8540
     6.6021
     6.9197
     7.7209
     6.0194
     6.5235
     5.9380
     6.9064
     8.5015
     6.5287
     5.8042
     5.1220
     5.4402
     8.3710
     6.0548
     7.1409
     7.7334
     7.5782
     8.7880
     7.6235
     7.1161
     7.5026
     5.9794
     6.5150
     8.4559
     9.0031
     5.8989
     6.3557
     7.9106
     8.9496
     7.8778
     7.2508
     7.0269
     7.9501
     7.0586
     8.1152
     7.9309
     5.9340
     7.9145
     7.9396
     7.9372
     7.5174
     7.1983
     7.2794
     7.6169
     6.1107
     5.6245
     5.9533
     8.6019
     6.9989
     8.2941
     5.7616
     8.6648
     8.0570
     8.0663
     7.0708
     5.8437
     8.5460
     7.3903
     6.3865
     5.7552
     5.8999
     8.2350
     7.7282
     8.4312
     8.7621
     8.2721
     6.0064
     5.2104
     5.9361
     6.2920
     6.0267
     5.9197
     5.6232
     5.7688
     5.6911
     6.6528
     5.0584
     6.0939
     5.6075
     5.5600
     5.6497
     5.9603
     5.6192
     6.0239
     6.3168
     7.8942
     6.3591
     8.2042
     6.7066
     8.6651
     6.2824
     6.3119
     7.6301
     7.2420
     5.5279
     6.0640
     6.9234
     5.6929
     7.0849
     6.7176
     7.6671
     5.4178
     5.3352
     6.6945
     6.8012
     6.4251
     6.1748
     7.7947
     6.9401
     6.8444
     5.1453
     6.3690
     7.0146
     6.9312
     7.4192
     6.5005
     8.4041
     5.5252
     6.5484
     7.1985
     7.4071
     5.9013
     7.5369
     5.8164
     7.1151
     7.2772
     5.6706
     8.3807
     7.9145
     6.4927
     6.4119
     6.4104
     8.1458
     8.0028
     6.8076
     6.4284
     8.0593
     6.2471
     7.0622
     6.7160
     7.7584
     8.7393
     7.3224
     7.0146
     6.7686
     7.4106
     6.0638
     7.0808
     7.0174
     5.9512
     6.0196
     7.0214
     7.9266
     8.3647
     8.2143
     6.7005
     6.7529
     7.1793
     8.0434
     7.0183
     7.5752
     7.2468
     7.5006
     6.9396
     7.3458
     8.2975
     5.7159
     7.8809
     6.7735
     6.2114
     7.7283
     7.2731
     5.9053
     6.4248
     6.1814
     5.8279
     7.8791
     4.9990
     7.3543
     6.7620
     7.8321
     8.1232
     6.2272
     7.7934
     9.0259
     7.4020
     7.7654
     5.8040
     6.5851
     6.1650
     5.3587
     6.2195
     7.6930
     9.0758
     7.1588
     7.9061
     6.8960
     7.1166
     7.3566
     7.6416
     6.0439
     5.2188
     5.8377
     5.1702
     5.9247
     7.1858
     7.0130
     5.4927
     6.8219
     7.3812
     5.9058
     8.3269
     8.1723
     7.8462
     5.4968
     6.7490
     8.0826
     6.3400
     7.2440
     6.1352
     6.9477
     7.3559
     7.1212
     8.4847
     6.4108
     8.1262
     8.6068
     5.2438
     7.2157
     5.9157
     6.8119
     6.5133
     8.0136
     5.0607
     5.6422
     7.2746
     6.5909
     7.9086
     5.9268
     6.5125
     6.0043
     7.8024
     8.0434
     7.7493
     6.7941
     5.8750
     7.2026
     7.8662
     6.5874
     6.4397
     7.6991
     7.0209
     5.9750
     6.6449
     7.9528
     4.6265
     5.8313
     7.6157
     7.7433
     7.0609
     6.4023
     5.6767
     6.1473
     5.7167
     6.0031
     5.9478
     6.8264
     6.2121
     5.9622
     7.6312
     6.3139
     6.1681
     8.1036
     6.8374
     7.4267
     5.6244
     7.5498
     7.4452
     6.7734
     6.8746
     7.0181
     7.0666
     6.6712
     6.7720
     6.3932
     6.8276
     7.3108
     6.6271
     6.9211
     7.2856
     7.0625
     7.8383
     5.9442
     6.5654
     9.3361
     5.9757
     7.8063
     7.8185
     6.4746
     7.7716
     5.2401
     5.8692
     6.1546
     4.6404
     7.9112
     6.9579
     6.9385
     6.4415
     7.8262
     5.3081
     5.6481
     5.7713
     6.5130
     6.2948
     6.8005
     7.2183
     7.1001
     7.6117
     5.5087
     5.7197
     6.7821
     4.4538
     8.0337
     5.6486
     5.3546
     5.8828
     5.3090
     6.4101
     7.1149
     7.8671
     8.2237
     8.5940
     8.0222
     5.7359
     7.3557
     6.6464
     4.9322
     5.0898
     6.3271
     6.3937
     6.3163
     7.2959
     7.7033
     6.6575
     6.5564
     7.1934
     8.3400
     6.2434
     5.6206
     7.4534
     7.7034
     7.0706
     8.8736
     8.7408
     5.9347
     8.1402
     4.7132
     6.3362
     5.1264
     6.0156
     5.8726
     5.6302
     7.4778
     7.6866
     8.2093
     6.6652
     7.0874
     8.1714
     7.0351
     8.4421
     6.9871
     5.8564
     4.9141
     6.1767
     7.8676
     7.3459
     7.4312
     6.6533
     6.9164
     7.4176
     7.9478
     8.1853
     6.2557
     5.2405
     5.1518
     6.0812
     6.7091
     6.4598
     6.3428
     6.9556
     6.6231
     6.1890
     8.0874
     7.6488
     7.3011
     8.0881
     7.8351
     7.7722
     5.2834
     6.7328
     9.1019
     6.2255
     7.3197
     7.6474
     7.2324
     7.9185
     8.0167
     5.9713
     6.8088
     4.8222
     7.1940
     7.4424
     5.8794
     5.5488
     5.8720
     6.8594
     7.3087
     6.7440
     7.5130
     7.6099
     5.8296
     8.6368
     8.0655
     7.3763
     5.6242
     6.2158
     7.6460
     7.1457
     6.7058
     6.3274
     5.7377
     7.7899
     7.9673
     6.5402
     5.7574
     8.0457
     7.3311
     8.1365
     8.2715
     6.7375
     6.3920
     6.1207
     7.3396
     6.8387
     5.0423
     8.1220
     7.0666
     7.1071
     5.4931
     7.2367
     5.1106
     8.0685
     8.3448
     6.1990
     7.8616
     6.6696
     5.7776
     8.0410
     5.9165
     8.2448
     7.7526
     7.2023
     6.1162
     6.3804
     6.2897
     8.0503
     6.7138
     5.8044
     6.1150
     7.8463
     6.4571
     5.4860
     7.2288
     5.4195
     7.0440
     6.3958
     5.7046
     6.4665
     5.5206
     7.9738
     7.4676
     7.1846
     6.0551
     7.3835
     6.2606
     7.4285
     6.8175
     6.7642
     7.7141
     7.1817
     7.4086
     6.8829
     5.4182
     6.2688
     7.6224
     6.9697
     6.5792
     6.2868
     6.3178
     5.7830
     5.7838
     7.8429
     6.0419
     6.3989
     6.4124
     5.5029
     6.5029
     6.9495
     6.0846
     7.4196
     7.5817
     6.4474
     6.1753
     6.4843
     7.2298
     7.1392
     7.0752
     5.9553
     7.0417
     6.0960
     6.7866
     8.1669
     6.1280
     7.6483
     7.4183
     7.3611
     6.8079
     7.7500
     7.1528
     7.3986
     7.7404
     6.8647
     7.0525
     7.1709
     6.0060
     7.7405
     8.3784
     7.7746
     7.5296
     5.4160
     6.3160
     6.9349
     6.6433
     5.3254
     7.3581
     5.8430
     7.0166
     7.1128
     5.2890
     7.5856
     8.0086
     6.4130
     6.1242
     5.6905
     5.7849
     6.7500
     7.2665
     5.3686
     5.3906
     6.1814
     5.5635
     7.4729
     7.8934
     6.7085
     6.1793
     5.4029
     6.0925
     5.8651
     8.2829
     5.8203
     6.0033
     5.5660
     6.3734
     6.8442
     7.7745
     6.3675
     6.9815
     5.6204
     6.6238
     5.9885
     7.7312
     5.5501
     6.0180
     7.0261
     6.5773
     6.1448
     5.8909
     8.6939
     7.3584
     5.8890
     6.3602
     6.2812
     6.7593
     7.3844
     6.0416
     6.6730
     6.0145
     6.4471
     6.0154
     5.9831
     6.8950
     6.9369
     6.3199
     6.0262
     7.5161
     7.6446
     5.9497
     6.3946
     5.2873
     5.9864
     7.0072
     5.5644
     8.0216
     5.7461
     6.6308
     7.3711
     6.1963
     6.2678
     7.2528
     7.0130
     7.7930
     6.7213
     8.1617
     7.0761
     6.9281
     6.8962
     7.0054
     7.2206
     4.6009
     7.3902
     6.7797
     5.9569
     6.4485
     7.5381
     7.3257
     8.5086
     7.3865
     7.0670
     5.9107
     7.2939
     7.3401
     6.9218
     5.4835
     7.0788
     8.3807
     6.6627
     8.7296
     7.8766
     7.8505
     7.3955
     6.5441
     7.9620
     7.8431
     7.7778
     8.0294
     8.0498
     8.5991
     8.2226
     7.3743
     6.5266
     6.6642
     7.2454
     7.9011
     7.4145
     6.4318
     7.4916
     8.1529
     6.8708
     9.0069
     6.6930
     7.3128
     7.7383
     8.1094
     5.4376
     8.3194
     8.3504
     6.0389
     6.1960
     6.5408
     7.7351
     7.3816
     7.5373
     7.1323
     7.0758
     5.2657
     5.4224
     7.9074
     7.7824
     8.5618
     7.4820
     7.3637
     7.6531
     7.3955
     6.5654
     8.1441
     7.2610
     6.5050
     6.5020
     9.1485
     7.7633
     7.8860
     7.8771
     7.8805
     7.7124
     5.3744
     7.1526
     7.3622
     8.7430
     6.2138
     5.2627
     8.1503
     6.0251
     6.6959
     6.4497
     8.0441
     8.6266
     7.4655
     5.2132
     6.4508
     6.3193
     5.4150
     8.2368
     7.7926
     7.0090
     6.7233
     6.9585
     7.7378
     6.6592
     7.8134
     7.6313
     6.9476
     7.8571
     7.1779
     6.0312
     6.3607
     6.5719
     5.9334
     7.9746
     6.6508
     7.7896
     6.5773
     7.2709
     6.6982
     6.9045
     6.5844
     7.6033
     6.2205
     7.2520
     8.4372
     7.0894
     6.7617
     9.1741
     8.4043
     6.4283
     7.3158
     7.2063
     7.3488
     6.6206
     8.6563
     6.3737
     7.5049
     8.2950
     7.5248
     6.1954
     8.2950
     8.1583
     6.2797
     8.1635
     6.7853
     6.6840
     8.3191
     7.4131
     7.7433
     5.8338
     6.5262
     7.6264
     6.4187
     8.0722
     7.0064
     7.1127
     7.0975
     6.7636
     7.2377
     8.2421
     7.8698
     8.3526
     7.2524
     7.3143
     6.7616
     8.1612
     8.0104
     7.4937
     8.1230
     6.3891
     8.0558
     8.4694
     6.9730
     6.8722
     8.4939
     7.7909
     5.2180
     6.7012
     4.9366
     6.3924
     6.8244
     6.1293
     5.6341
     5.1748
     7.2199
     5.4881
     6.1093
     5.4236
     7.2432
     5.4911
     6.6556
     5.7284
     7.4146
     7.7338
     6.9610
     5.3221
     5.2887
     5.9749
     8.2612
     6.0294
     5.9740
     6.2367
     4.9242
     5.0817
     7.5199
     6.3323
     8.4083
     6.7042
     6.6120
     6.6057
     5.6130
