# Supplementary material for: Mechanistic models of asymmetric hand-over-hand translocation and nucleosome navigation by CMG helicase
Source: Nat Commun. 2025 Nov 21;16:10304. doi: 10.1038/s41467-025-65232-x (PMC12639105; doi:10.1038/s41467-025-65232-x)
Supplement: Supplementary file 18 — Source data [file 41467_2025_65232_MOESM18_ESM.zip › SourceData/SourceData/Fig3G/polyGC/mindist_lagging_and_loop_traj010.dat]

# Distance
     6.1593
     5.4349
     5.1562
     4.8555
     6.7791
     5.7490
     7.8541
     6.1283
     6.3434
     5.2629
     6.9500
     7.4337
     7.9472
     7.1788
     7.4184
     7.7895
     6.6225
     6.7250
     7.4542
     7.1039
     6.5218
     7.1916
     5.2294
     6.4717
     6.1029
     7.7504
     6.1587
     6.6168
     6.5196
     5.8721
     7.7169
     6.1139
     6.9976
     5.4617
     6.2525
     6.4088
     6.9666
     6.1501
     6.9534
     6.3014
     6.1960
     7.0504
     6.2707
     5.4716
     6.3136
     6.5795
     6.3353
     5.9697
     6.7950
     6.1240
     5.8301
     4.7694
     5.8845
     6.7387
     7.0275
     5.5282
     5.8144
     8.3452
     7.4587
     5.2795
     6.1035
     6.8475
     4.8707
     7.0215
     5.1183
     5.7872
     8.0760
     5.1153
     5.1344
     6.0479
     4.7377
     4.9635
     5.6848
     8.0627
     4.8294
     5.1469
     8.2115
     6.2934
     4.9150
     6.0740
     7.7722
     8.4283
     8.3190
     6.9562
     7.4694
     5.9738
     7.4344
     7.7494
     5.3333
     7.0571
     5.9380
     5.2782
     6.9816
     5.5911
     6.0969
     5.4850
     6.0045
     6.1450
     6.8000
     6.2616
     5.2596
     7.2366
     4.6555
     5.4306
     4.9889
     7.6457
     6.0973
     5.9312
     5.2333
     5.8603
     5.3558
     5.5084
     6.1001
     5.9666
     4.9301
     5.1987
     5.8144
     7.2317
     5.7571
     5.7525
     5.0823
     5.5807
     7.9870
     5.5333
     4.9567
     5.4830
     5.2193
     6.2858
     6.7550
     5.2371
     5.4091
     5.1207
     5.7731
     5.5296
     6.6567
     4.6683
     5.0278
     4.6470
     7.4929
     5.8721
     4.9954
     6.3807
     6.5305
     6.3334
     6.2835
     5.3866
     7.1730
     4.7212
     6.9314
     6.7184
     8.2870
     7.1218
     5.8492
     5.2709
     5.9656
     5.2759
     6.4793
     4.7014
     8.1437
     5.4498
     6.0502
     6.0518
     6.0189
     6.0914
     4.4707
     5.4773
     6.5348
     6.8776
     5.3061
     5.7547
     6.3865
     7.0433
     6.3240
     5.3312
     7.0904
     6.9999
     7.3020
     7.8264
     7.6927
     6.1278
     5.9318
     7.2719
     6.6209
     6.1089
     7.8650
     5.7208
     5.0602
     6.7204
     7.5603
     8.3320
     8.3074
     6.9925
     6.7627
     7.1596
     7.2588
     4.8577
     6.2192
     6.4252
     5.0798
     7.0530
     6.6541
     7.6299
     7.8237
     5.1045
     6.4657
     5.7959
     5.1161
     5.8822
     6.8127
     6.6830
     5.8638
     5.9439
     6.9110
     5.7733
     6.9832
     5.9505
     6.9428
     6.1952
     7.1069
     6.6298
     5.4030
     6.3907
     7.4289
     5.8342
     5.2348
     6.7193
     5.6247
     4.9802
     7.7441
     6.9007
     6.8014
     5.9081
     5.6159
     7.9897
     5.3323
     6.3295
     7.0678
     6.3799
     6.7881
     8.2661
     6.6376
     5.4523
     7.5014
     5.7657
     6.5267
     7.2894
     5.7846
     6.2593
     5.9995
     6.3672
     6.9239
     5.5294
     5.1143
     6.0732
     7.2988
     7.1473
     7.2409
     6.6761
     6.5405
     6.2431
     6.8900
     5.5594
     7.1624
     4.9097
     5.8145
     7.7763
     6.2152
     5.9048
     8.2073
     6.5562
     5.4827
     6.2409
     6.0890
     6.7092
     5.5409
     6.3520
     5.9197
     8.6094
     6.9310
     4.9031
     6.6685
     7.3964
     6.7842
     5.5870
     6.6089
     5.9854
     7.6427
     5.4698
     6.9122
     6.4849
     7.1321
     6.9422
     7.8873
     7.6541
     6.9739
     6.5836
     5.9174
     6.0034
     6.7181
     7.2447
     5.9107
     6.3842
     6.1205
     5.6575
     6.6156
     6.2591
     5.8542
     7.2975
     6.4531
     5.7821
     6.5243
     6.2183
     6.3927
     7.1219
     6.1246
     6.8668
     6.6452
     6.8892
     7.9073
     5.9037
     5.4756
     6.8890
     7.8212
     7.3340
     6.9480
     7.8158
     6.5200
     7.4738
     7.3275
     5.5937
     6.0086
     6.6960
     6.6024
     5.7532
     6.8685
     5.5658
     5.7344
     4.8296
     6.7730
     5.9162
     6.1657
     6.5398
     5.4424
     5.5276
     5.3439
     6.7751
     5.1806
     7.0511
     5.8172
     6.5071
     7.0099
     5.8528
     5.6201
     6.1397
     4.5741
     6.3240
     5.2076
     7.6910
     7.3152
     7.1579
     5.9208
     7.3443
     5.6782
     6.4285
     6.4427
     6.4016
     6.8824
     6.6254
     7.3723
     6.3855
     6.7417
     8.0201
     8.6276
     6.3569
     6.6079
     5.6240
     6.0335
     6.5669
     5.0465
     6.9407
     5.6570
     6.1401
     6.0051
     6.6991
     6.2352
     7.1006
     6.3334
     5.8590
     5.3831
     6.4096
     5.4698
     7.2922
     6.1473
     5.8752
     5.5020
     5.6176
     5.6803
     5.3462
     5.4661
     5.6324
     5.9035
     5.4711
     5.5776
     5.5122
     5.7508
     6.4170
     5.0060
     6.9782
     7.2521
     5.4740
     6.2057
     6.4936
     5.3159
     5.7474
     5.2845
     5.8825
     6.2109
     6.6366
     6.4954
     4.3729
     6.4244
     5.1345
     6.4263
     5.7903
     5.2810
     5.0904
     5.9473
     4.9876
     6.7877
     6.8526
     6.0899
     5.2408
     6.0281
     5.7933
     5.5927
     6.8926
     6.5060
     6.4242
     5.6311
     5.8418
     5.2523
     6.2333
     6.6869
     5.0515
     5.2097
     5.8559
     5.9007
     5.9006
     6.4695
     6.3551
     5.7936
     6.8051
     5.2082
     5.9321
     6.1041
     5.8341
     5.6792
     5.0682
     6.2296
     5.5751
     6.5237
     5.3786
     6.0939
     5.5591
     5.1618
     4.8988
     5.2858
     4.9818
     4.8192
     5.2146
     4.9330
     5.6108
     5.6930
     5.3120
     5.6022
     6.2216
     5.3069
     5.4690
     5.5951
     5.8479
     4.7355
     5.1904
     5.1870
     5.5936
     5.0794
     5.4394
     4.9082
     5.0780
     4.6531
     5.4104
     5.8528
     5.4055
     6.0525
     5.6955
     5.7725
     6.1186
     4.4912
     5.1516
     5.1557
     5.0250
     4.9486
     6.5781
     5.9157
     5.2772
     5.4412
     6.0943
     7.8501
     6.9564
     7.4056
     8.3970
     7.8528
     6.9631
     8.3064
     7.5401
     8.2579
     8.2381
     5.0351
     7.1197
     6.7819
     8.8946
     6.1659
     5.2364
     8.0026
     6.2452
     8.2080
     7.7470
     6.4639
     7.1994
     6.9268
     8.7450
     7.2049
     8.2129
     5.6286
     6.8362
     6.3105
     7.5029
     8.1533
     6.4764
     8.4057
     6.1086
     6.6641
     8.2962
     6.3004
     4.8349
     6.0873
     4.7031
     8.9979
     7.8897
     6.4291
     7.5242
     6.8080
     8.5056
     6.9295
     7.2564
     6.1748
     6.9200
     6.6332
     7.5575
     5.9172
     6.6149
     8.2139
     5.4612
     7.9718
     7.1332
     6.2203
     8.5495
     7.4283
     6.5693
     6.8606
     7.5834
     6.3164
     7.1683
     7.6545
     7.0025
     5.9395
     5.3214
     6.6462
     8.8478
     7.3780
     6.7940
     6.6923
     7.3514
     6.7524
     6.8279
     7.3586
     5.9894
     7.7261
     8.0414
     6.1649
     7.5536
     6.4889
     9.0181
     6.4952
     8.2811
     8.8375
     7.1195
     6.2865
     6.9690
     8.2536
     7.3384
     6.6852
     6.6058
     6.8655
     6.9706
     7.1266
     5.3730
     7.9317
     7.1257
     7.2648
     8.2355
     5.7501
     6.6821
     7.1449
     6.3402
     6.3338
     7.4009
     8.1553
     7.4531
     6.5420
     7.8372
     7.6225
     5.6900
     5.1812
     8.2069
     7.3912
     5.7833
     5.3181
     8.3503
     7.6283
     5.9802
     5.8288
     6.8249
     6.7353
     8.2220
     6.4547
     5.6636
     5.4072
     6.1739
     5.8293
     6.9105
     7.6659
     7.2043
     5.5704
     7.8993
     8.4035
     8.1143
     7.8766
     7.4025
     7.2316
     5.1993
     7.5476
     8.4459
     7.3373
     6.3432
     7.6611
     8.1766
     6.8862
     7.6890
     7.8809
     8.0805
     7.0610
     8.1728
     7.5763
     6.7701
     8.8522
     6.3125
     7.8216
     6.1713
     7.1540
     7.9760
     6.7966
     6.1864
     8.0626
     6.6299
     8.0417
     7.0261
     6.8152
     8.0864
     7.9263
     6.9078
     7.8053
     8.0886
     6.7636
     6.1722
     5.6508
     7.1307
     7.3395
     7.7265
     5.4350
     7.9083
     6.1739
     8.3919
     7.6580
     7.7946
     7.7469
     7.2729
     6.2049
     4.7932
     5.6812
     6.7658
     6.7231
     6.4553
     6.1239
     6.8467
     7.7867
     8.1199
     6.6063
     8.8513
     8.5603
     8.2894
     8.0828
     7.2243
     7.2963
     6.4287
     6.8883
     7.7569
     6.7726
     8.0293
     6.7962
     7.8761
     7.9236
     8.1896
     8.4207
     8.0969
     5.9446
     7.9418
     8.1528
     6.4276
     5.3044
     6.7350
     6.6663
     8.2016
     7.7478
     6.7315
     9.0083
     6.6005
     5.8595
     8.3025
     5.4545
     8.2660
     6.2371
     5.5146
     6.7180
     6.8947
     6.5713
     7.9936
     6.5230
     7.4823
     7.3955
     6.6950
     6.7093
     5.1850
     7.9178
     7.8395
     7.6804
     6.6905
     8.6354
     6.4670
     7.4939
     7.0610
     8.0136
     8.3091
     8.1802
     8.8167
     6.6469
     7.4669
     7.7272
     6.2935
     6.4284
     6.7177
     7.1512
     6.9537
     7.4585
     7.1140
     7.7349
     6.9955
     6.8808
     6.6946
     7.5598
     8.1693
     5.9823
     7.1528
     7.1541
     5.3885
     8.5809
     7.2528
     7.4458
     7.1317
     7.0827
     7.0803
     5.8713
     7.6828
     6.2633
     5.7286
     7.8158
     6.3221
     5.7306
     7.9868
     6.6249
     6.8391
     5.8329
     6.3073
     8.6389
     6.6696
     5.2370
     7.7906
     6.3984
     5.8934
     6.1276
     7.6527
     5.6681
     6.8102
     6.7175
     7.6130
     6.7201
     7.4774
     7.2253
     7.8171
     7.4782
     5.6275
     7.0243
     8.5838
     8.1366
     5.8632
     8.1645
     6.8219
     6.9010
     6.1035
     7.9836
     6.2420
     8.4492
     7.0381
     7.2211
     7.6055
     6.0851
     5.3152
     7.6943
     5.3975
     5.9366
     7.7161
     7.3977
     6.2930
     6.2641
     7.4421
     7.4506
     6.6183
     7.7537
     6.2150
     7.7515
     6.7807
     5.5550
     6.5592
     7.4486
     7.6912
     5.8819
     7.1971
     7.3685
     6.7159
     7.7295
     7.8218
     7.2242
     7.9064
     7.7337
     6.9998
     6.7183
     6.5993
     6.7530
     7.0605
     7.4662
     6.0331
     6.8158
     7.9815
     8.9625
     6.8387
     6.1791
     7.6589
     7.4945
     6.7953
     5.6873
     7.0312
     5.5695
     7.7875
     5.7032
     7.6102
     8.0134
     5.6433
     6.1637
     7.7913
     7.2871
     6.6803
     7.7690
     6.3432
     7.2136
     5.7583
     6.7504
     8.4526
     6.9797
     5.9075
     9.3707
     7.3905
     7.0144
     6.8935
     6.9549
     6.2613
     7.7151
     6.4757
     6.7108
     6.4297
     8.2044
     7.7402
     6.4574
     7.4684
     6.3984
     6.6299
     8.5680
     8.4814
     6.3997
     7.3598
     7.8670
     8.5960
     7.9064
     7.0188
     5.6086
     7.2934
     7.0938
     7.2148
     7.4291
     7.2970
     6.5144
     5.7422
     7.5507
     5.5904
     7.0529
     7.5363
     5.8400
     7.7981
     7.7168
     7.4197
     7.4356
     7.2774
     5.9915
     7.1874
     7.2652
     7.0588
     6.0470
     5.4821
     7.9478
     5.9834
     6.9861
     7.4999
     6.5133
     7.2714
     8.4223
     6.6014
     6.5396
     8.1424
     7.7939
     6.9512
     8.2034
     6.2476
     7.6421
     7.2952
     7.4442
     5.5828
     8.3804
     7.4026
     5.6570
     6.2871
     7.5676
     7.8454
     6.5873
     7.0040
     6.6001
     5.4946
     6.8964
     7.2609
     6.8375
     7.3430
     6.8502
     5.9772
     6.6685
     6.9977
     5.0995
     7.2995
     7.1328
     7.9792
     7.3732
     7.7889
     8.3197
     8.2151
     7.4669
     8.0867
     8.2402
     8.7433
     7.7273
     7.2559
     5.9088
     8.1231
     7.5595
     6.4000
     6.5780
     6.1918
     8.3914
     8.7884
     8.4031
     9.6172
     7.2990
     7.7860
     8.1572
     9.1504
     7.3060
     7.2626
     6.8707
     7.7880
     7.9397
     7.6939
     6.1396
     6.3740
     6.1898
     8.1840
     9.1399
     8.7809
     8.8005
     8.0494
     6.0231
     8.0737
     8.2331
     7.3047
     8.9051
     7.9748
     5.6994
     6.1200
     7.2546
     7.4442
     8.1865
     7.6684
     6.3421
     7.8698
     8.3268
     7.5024
     7.1974
     7.9158
     8.1190
     7.8279
     8.1643
     8.0967
     8.1361
     6.9443
     7.9351
     7.6187
     7.2900
     7.7495
     7.2493
     8.1231
     7.3783
     7.1471
     7.3048
     8.9285
     7.4807
     8.2810
     7.7139
     6.6543
     7.3849
     7.9432
     8.1410
     6.4315
     7.6960
     8.5588
     6.7876
     8.3669
     7.7099
     6.9580
     8.0605
     6.7851
     7.9729
     7.6104
     6.2516
     6.6582
     8.0200
     8.5229
     7.6107
     7.4741
     7.8212
     7.4185
     8.0469
     7.0660
     6.8551
     7.8681
     7.9259
     7.0826
     8.3487
     8.0595
     8.4515
     6.2949
     8.1973
     6.2417
     7.9286
     5.1339
     7.2526
     7.2326
     5.1089
     7.6378
     7.7145
     5.8831
     7.0670
     7.5231
     7.3269
     8.6999
     7.5534
     8.4239
     7.9662
     7.4162
     7.8451
     8.2747
     8.5442
     8.4064
     7.8600
     7.0636
     6.9268
     7.6799
     6.0448
     7.1915
     8.2223
     7.1864
     7.2398
     7.7563
     8.5271
     8.2463
     7.7052
     7.9217
     7.9130
     7.6359
     8.1267
     7.5848
     6.9200
     7.5880
     9.1988
     8.2263
     7.8500
     7.9352
     8.3694
     7.0387
     5.2987
     7.8188
     6.6845
     7.4103
     7.5466
     6.8063
     7.6546
     7.4430
     8.3460
     7.9495
     6.8128
     7.1085
     6.8792
     6.4730
     8.2636
     7.8609
     7.2436
     8.4094
     8.0033
     6.7400
     8.1435
     7.4759
     8.1478
     7.7136
     7.1204
     7.8788
     7.3412
     7.9375
     7.8225
     6.9983
     8.0415
     7.0387
     6.8919
     8.2649
     7.5941
     7.2259
     6.1104
     5.1434
     7.7587
     7.4908
     9.0452
     8.0569
     8.0709
     8.3035
     6.6024
     8.5132
     8.3723
     6.9966
     7.5894
     7.5138
     8.1609
     7.4518
     6.7220
     6.6243
     5.4799
     6.9097
     7.8480
     7.6137
     7.7696
     6.9650
     7.0907
     7.7761
     7.7208
     7.6642
     7.3686
     7.0719
     6.1621
     7.9466
     7.1502
     7.1596
     7.3373
     8.2372
     7.6235
     7.9195
     7.0397
     7.6543
     7.6574
     6.2531
     8.1010
     6.8216
     7.9262
     7.2084
     8.7808
     8.0614
     7.6582
     8.4312
     7.4768
     7.4133
     7.3162
     8.2537
     7.0676
     6.9919
     7.4973
     8.2693
     8.4893
     7.8650
     6.1489
     6.8626
     7.7318
     6.8847
     7.5870
     7.2346
     7.2568
     7.4571
     6.8329
     7.8730
     7.8331
     6.0395
     6.9326
     7.4225
     7.5205
     7.7698
     7.5487
     5.9479
     6.8578
     8.3134
     7.5778
     6.7834
     7.8197
     8.0796
     7.6512
     6.1268
     5.8394
     7.0167
     8.6127
     6.5207
     7.3518
     7.3890
     6.6859
     7.6924
     7.2624
     8.2384
     7.2904
     8.0548
     7.3788
     7.6897
     7.8106
     8.0957
     5.3340
     7.0527
     7.0040
     7.7876
     8.1906
     8.0589
     7.8302
     7.7104
     7.3160
     8.0315
     5.7108
     8.1867
     8.3815
     7.9551
     6.9259
     7.5647
     7.8770
     7.9940
     6.0549
     7.1695
     6.6108
     7.6326
     7.6049
     7.2621
     6.9174
     7.4691
     5.3497
     6.8268
     7.1198
     8.3603
     7.1551
     7.5200
     7.0574
     6.3823
     6.7017
     6.9811
     8.2365
     9.0310
     6.7987
     6.3911
     7.6000
     7.3915
     7.1475
     7.8133
     7.5471
     7.3657
     8.0815
     9.0424
     7.0007
     8.3662
     8.4375
     5.6876
     8.5777
     7.0869
     7.8580
     8.1047
     8.0239
     6.5470
     5.4768
     7.6719
     7.9064
     8.1366
     7.9501
     7.8914
     6.7212
     6.1922
     7.0118
     7.2592
     7.5381
     7.5975
     7.7537
     7.5741
     7.2872
     6.8719
     7.3101
     7.4667
     8.2595
     7.9566
     7.1609
     5.9715
     7.8183
     6.0565
     6.3584
     5.9909
     7.0223
     7.4577
     8.1564
     7.5352
     7.3123
     5.9974
     7.8322
     7.8111
     7.2621
     7.6161
     7.4354
     6.6156
     8.4983
     8.1458
     6.2434
     8.4500
     7.1282
     7.4642
     7.9428
     5.7956
     7.4932
     6.4080
     6.6956
     6.8984
     8.0258
     6.7391
     7.9344
     7.7203
     7.5411
     7.7013
     7.2909
     6.8957
     6.6873
     7.2256
     5.7503
     6.8697
     8.2254
     7.3442
     6.7154
     7.3308
     6.9599
     7.1816
     8.0493
     7.0449
     7.7218
     7.6107
     5.8769
     7.8762
     7.8443
     8.0242
     6.7084
     7.5089
     7.7325
     7.5580
     7.1670
     6.9466
     7.8106
     7.2838
     7.5179
     7.2960
     6.2452
     7.3630
     7.9879
     7.9011
     8.6376
     5.9989
     6.9102
     8.1540
     8.0570
     8.1719
     8.1588
     8.2765
     8.1751
     6.9532
     5.6679
     8.0732
     6.1029
     7.7062
     8.2422
     8.1111
     5.5385
     7.9337
     8.5021
     6.0563
     8.0011
     7.3875
     7.4082
     7.9324
     5.2020
     7.6759
     6.8504
     6.8237
     5.7989
     7.9983
     7.5347
     7.8530
     6.8143
     6.7260
     6.9170
     7.0336
     8.3309
     7.9325
     7.1638
     8.0781
     5.8516
     6.9138
     7.6574
     7.0750
     5.7996
     8.0964
     6.4742
     7.3993
     6.8268
     7.8867
     7.2578
     8.0907
     6.8840
     6.7412
     6.9551
     7.8321
     6.0597
     5.7321
     7.1939
     7.7997
     5.8237
     6.9337
     7.7114
     8.2428
     6.5342
     8.0035
     7.3455
     6.2604
     7.9477
     7.6914
     7.5083
     6.9953
     6.4720
     6.4979
     6.8400
     7.7813
     7.3172
     6.7685
     8.0683
     7.5028
     7.3904
     6.4591
     8.3153
     6.7597
     8.0392
     8.1090
     6.4208
     7.7605
     7.3785
     7.2031
     7.5864
     6.8748
     7.1259
     6.4434
     7.4302
     7.9846
     7.1820
     7.9627
     7.1013
     7.4300
     5.7514
     7.4692
     8.3199
     5.2739
     8.0393
     6.4530
     7.6983
     7.9428
     6.6314
     6.7708
     8.6620
     7.7023
     7.9984
     8.4679
     7.8552
     6.5879
     7.3801
     9.0013
     7.8529
     6.8465
     7.5597
     8.0846
     7.6881
     7.8983
     7.2950
     8.0746
     8.0519
     6.8976
     8.2711
     6.3748
     6.1338
     8.6639
     8.3844
     7.1993
     7.4632
     7.8326
     6.0669
     7.8334
     7.4079
     7.0829
     7.9011
     7.9532
     8.5115
     7.0791
     8.3917
     7.4857
     6.2238
     6.6593
     7.3342
     6.4355
     8.2855
     7.8009
     7.9423
     5.8661
     6.9088
     7.9963
     6.0648
     7.7630
     7.4683
     8.1002
     7.5865
     7.8613
     7.4161
     6.9753
     6.4281
     6.9961
     8.2964
     6.3637
     7.3026
     6.5783
     7.0472
     7.5599
     6.1808
     7.6573
     7.2535
     6.4797
     7.7393
     7.8518
     6.6720
     7.5796
     7.2886
     7.6454
     6.4946
     7.4071
     6.7324
     6.6581
     8.1419
     7.6545
     7.8204
     7.9691
     7.0159
     7.1607
     7.5576
     7.4531
     6.5737
     6.4423
     8.3287
     7.2602
     5.9513
     8.1220
     7.6303
     7.7904
     7.4210
     7.8438
     7.2059
     7.7700
     8.0369
     7.2465
     7.7559
     7.6982
     8.2045
     6.9927
     6.6139
     8.4940
     6.9421
     6.9172
     6.8541
     8.1883
     7.5028
     7.8525
     7.3726
     8.7225
     6.6151
     7.8144
     6.5438
     8.3219
     7.3680
     7.9799
     8.1640
     7.7037
     7.3607
     6.9691
     8.2920
     7.6003
     5.5205
     8.2813
     7.3272
     7.2213
     8.3091
     7.6747
     6.6240
     7.0579
     6.7458
     8.1719
     6.8439
     7.9463
     7.1692
     6.6824
     6.3678
     8.3950
     6.7599
     8.1903
     7.7990
     7.4503
     6.7046
     7.0387
     5.5138
     6.8678
     7.8018
     7.1180
     7.4297
     7.7901
     7.5767
     5.4989
     7.1283
     6.6140
     7.5886
     7.3827
     7.7954
     6.1117
     6.2815
     8.0630
     7.3640
     5.4179
     8.0608
     7.2841
     7.0776
     7.7030
     7.5059
     8.2002
     8.6591
     5.8867
     6.1823
     6.0737
     8.1279
     6.8362
     5.8692
     7.5087
     7.0787
     6.9895
     8.4571
     6.3875
     6.5663
     7.7036
     7.3670
     6.6151
     7.2356
     7.7155
     6.4772
     8.3878
     6.3587
     8.1435
     7.0353
     7.2744
     8.7606
     8.4139
     7.8522
     6.3472
     7.3796
     7.6090
     6.8759
     8.1818
     7.1694
     6.2790
     6.9671
     4.8916
     6.0411
     7.1979
     8.7047
     8.0869
     6.9036
     6.8772
     7.2335
     7.3374
     8.3943
     7.7666
     6.9178
     5.8313
     7.1293
     6.8320
     7.3418
     7.3294
     6.8451
     7.0175
     6.8803
     6.7721
     7.1555
     6.9817
     7.0752
     7.5825
     8.1042
     4.6386
     8.4571
     7.3308
     8.8592
     6.7533
     6.6009
     7.6904
     7.2187
     7.6091
     6.2402
     8.8023
     7.2668
     8.4204
     8.3099
     7.6011
     7.2477
     7.3611
     7.8478
     5.9033
     8.0889
     7.8068
     8.6522
     7.5021
     8.7117
     6.3299
     7.6158
     7.5958
     5.6337
     6.7038
     8.0793
     8.2758
     7.9141
     7.6780
     8.4338
     6.9864
     7.0593
     6.7448
     6.8835
     7.1349
     7.5743
     7.7524
     7.8115
     8.1302
     7.6458
     7.8809
     7.3571
     7.1926
     7.9773
     7.9764
     7.3158
     8.3222
     8.4028
     6.9630
     5.9975
     6.4105
     6.6294
     7.0964
     8.1858
     6.7882
     7.0869
     5.4763
     6.5148
     6.9710
     8.3980
     8.0483
     7.9958
     7.7800
     7.8600
     7.1887
     6.9373
     7.0600
     8.0494
     8.0276
     6.4916
     7.4695
     7.3101
     6.4958
     8.2087
     7.8067
     7.3427
     6.7612
     7.8192
     6.0469
     6.1878
     7.4757
     6.5536
     6.6941
     7.2811
     7.2474
     6.6442
     6.6722
     7.3680
     6.2976
     6.1869
     8.0861
     6.3702
     6.0320
     7.9187
     7.6613
     6.1963
     8.2082
     7.7481
     7.2044
     6.4771
     7.9820
     6.8232
     7.0232
     7.2925
     7.1975
     7.9729
     6.6325
     7.0782
     6.6729
     8.1129
     7.5529
     7.3798
     6.8650
     6.6418
     7.0580
     7.3030
     7.6730
     7.5937
     8.2607
     8.1720
     7.2950
     6.7477
     7.1755
     8.1974
     8.5121
     7.9682
     8.3063
     8.6911
     7.2591
     6.3627
     7.8633
     7.1877
     7.0084
     7.1008
     7.5676
     7.6341
     8.0090
     8.0234
     6.8472
     8.2068
     8.1719
     7.9541
     8.0934
     7.4716
     7.7841
     8.0216
     7.2822
     6.8408
     8.3300
     7.7405
     7.7115
     8.3424
     6.7385
     8.1083
     7.6167
     7.7355
     7.5742
     7.8748
     8.3263
     7.0603
     6.9666
     6.7573
     7.2936
     6.9272
     8.1196
     7.8746
     7.8245
     7.3616
     7.5741
     6.6655
     6.8004
     7.7500
     6.7876
     8.3020
     7.9486
     5.7432
     5.3336
     7.6189
     7.1602
     7.8876
     7.6431
     8.0417
     6.8517
     8.0245
     8.1241
     7.9127
     7.3106
     7.7138
     6.7808
     6.2748
     7.3892
     8.1803
     6.2280
     8.0116
     7.4611
     7.6685
     7.7988
     7.9971
     7.0337
     6.0555
     6.9198
     7.7352
     7.6352
     6.3270
     8.1784
     7.5436
     7.1768
     6.8377
     8.1878
     7.6839
     8.0269
     6.6189
     7.9265
     8.4416
     7.5736
     6.7862
     7.2803
     7.6061
     7.7330
     7.0772
     7.8241
     8.1111
     6.8133
     9.7474
     6.3166
     7.6201
     6.0099
     8.3785
     7.7360
     7.2208
     9.1249
     8.0533
     7.4844
     8.0532
     7.7053
     7.8241
     7.5891
     8.2769
     8.9094
     8.6686
     7.6833
     8.0439
     7.6453
     7.8280
     8.8892
     9.0682
     7.3862
     7.6668
     8.2537
     8.1930
     7.1512
     5.9296
     6.9988
     8.6032
     7.1193
     8.3671
     6.8517
     8.4581
     6.9586
     6.6088
     7.2607
     7.2960
     7.8539
     5.2267
     8.3621
     7.9836
     8.8070
     7.7013
     8.2680
     7.6526
     8.8404
     6.7502
     6.2564
     8.8380
     7.4404
     7.8349
     6.8259
     8.2776
     8.7075
     7.3616
     7.1391
     6.7302
     8.3433
     6.5387
     7.1222
     7.5873
     9.0902
     7.6586
     7.8758
     7.7394
     5.1599
     6.9948
     5.4125
     6.5671
     5.6037
     7.4050
     7.5268
     6.5206
     8.3889
     7.7936
     8.5955
     7.9210
     8.5363
     8.4731
     7.2278
     9.3871
     7.2232
     8.6526
     6.2746
     5.8042
     6.6425
     7.5982
     6.3405
     7.7915
     8.0439
     7.4802
     8.3567
     7.7909
     8.7596
     7.8839
     8.1572
     7.6703
     7.7457
     8.3114
     8.7767
     7.6992
     7.1754
     8.3156
     8.2562
     7.8488
     8.7887
     8.1122
     8.7860
     8.8749
     7.4666
     8.0395
     8.7813
     8.1152
     8.5914
     7.1946
     8.1893
     7.9345
     6.9903
     8.1138
     6.5509
     8.0987
     7.8784
     7.7314
     9.1235
     6.5001
     8.2870
     8.0384
     7.8048
     8.3894
     7.7998
     8.4371
     6.7196
     7.6771
     9.5045
     8.0710
     8.5835
     7.6949
     8.4534
     7.7805
     6.1133
     8.2714
     7.9946
     8.6363
     4.7812
     7.4801
     8.3869
     8.8266
     8.9946
     9.2130
     8.3314
     9.0043
     9.3987
     8.3407
     7.5043
     7.4017
     8.6379
     8.7220
     7.3055
     8.0583
     8.8528
     8.1940
     8.1138
     6.3849
     6.0170
     8.2224
     8.6675
     6.5047
     8.6278
     5.7583
     7.5184
     7.3586
     9.4742
     8.3683
     8.9442
     8.5173
     8.5577
     8.8457
     9.3065
     8.8824
     8.0477
     7.0928
     7.2423
     7.9559
     6.4186
     9.0328
     7.6489
     9.2892
     7.5305
     8.3943
     8.2500
     7.1228
     8.6474
     8.8710
     6.6258
     8.5824
     8.5555
     8.8660
     6.6274
     6.3074
     7.8484
     7.4812
     7.7028
     5.3014
     6.8377
     6.0296
     6.1594
     7.8350
     4.7046
     6.7521
     7.6121
     6.1174
     6.2627
     7.6781
     6.6637
     7.7246
     5.3442
     5.4709
     6.0967
     5.7430
     6.3360
     5.6637
     9.1927
     6.2063
     5.7220
     5.6433
     6.2896
     6.7501
     5.5976
     8.0120
     6.1980
     7.3511
     8.1936
     5.5453
     7.0921
     6.3424
     5.2348
     6.4914
     6.8677
     8.8023
     8.3322
     5.9155
     8.1880
     8.3611
     7.6691
     7.3745
     5.8311
     6.9883
     6.5584
     6.7327
     6.5959
     9.1275
     7.3602
     7.5416
     6.5352
     8.5606
     7.1569
     5.9884
     6.2625
     8.0179
     5.8675
     7.3664
     7.9971
     7.8914
     6.6201
     8.0243
     7.8478
     7.3968
     7.6252
     8.8469
     7.7629
     6.2778
     6.8976
     6.0308
     7.3360
     6.3886
     6.7317
     7.3089
     8.4843
     8.1659
     8.9538
     7.8324
     8.0509
     6.1650
     8.7909
     7.7794
     6.9455
     8.8322
     6.0833
     7.4541
     8.2400
     7.3728
     7.6389
     6.7716
     6.8838
     8.4802
     5.7675
     4.9716
     7.5538
     8.0505
     8.2825
     8.3783
     7.9733
     8.6867
     5.8414
     6.4803
     7.6844
     6.4090
     5.4038
     6.1823
     7.1336
     6.3980
     7.8321
     6.1768
     6.4191
     7.0853
     6.0991
     5.9189
     7.6532
     6.0863
     8.1198
     7.8997
     8.7959
     5.3180
     6.1502
     6.5267
     7.4466
     8.0348
     7.3074
     7.7669
     7.4346
     7.0569
     7.4361
     5.4920
     7.1447
     8.9264
     7.9083
     5.7276
     6.7662
     6.5310
     4.6951
     7.5857
     8.9373
     8.2069
     6.5796
     7.6319
     7.5635
     7.5890
     5.6001
     5.6187
     5.6230
     7.1049
     5.8632
     7.0392
     6.4924
     6.1341
     7.8464
     8.1922
     7.2270
     9.0673
     5.8727
     7.6753
     7.7038
     7.0277
     5.6801
     8.5408
     8.0826
     7.1412
     7.0470
     7.3385
     8.4472
     8.8575
     8.3684
     7.2007
     7.3369
     8.3334
     7.4219
     6.0091
     8.2672
     7.9336
     8.4497
     8.7522
     8.7474
     8.0550
     9.1304
     8.1441
     6.4503
     7.5995
     6.9341
     8.3363
     8.2926
     7.8008
     8.3847
     9.2208
     9.4801
     7.9815
     9.2164
     8.5662
     6.9691
     7.8621
     7.8044
     8.4695
     6.3868
     8.5951
     8.4449
     8.0199
     7.3257
     7.4898
     9.1941
     7.8020
     8.6443
     8.3171
     8.7027
     7.1506
     9.0367
     8.8645
     6.6086
     7.5712
     8.1636
     7.0544
     7.9274
     7.6896
     6.4429
     6.3605
     7.6557
     7.9688
     8.4714
     8.7010
     8.3880
     8.1093
     9.3185
     8.8653
     8.6108
     7.1828
     8.6879
     8.3590
     9.2424
     9.2713
     7.7942
     7.2280
     7.6470
     8.8556
     7.3137
     9.2148
     7.8516
     9.2687
     8.1190
     8.5470
     8.2415
     8.2567
     8.1547
     8.4041
     6.3428
     8.2551
     6.2789
     7.3984
     6.6103
     7.0936
     7.7175
     7.0488
     7.3887
     8.1314
     7.9002
     7.5248
     7.5352
     8.8269
     7.0531
     8.1790
     6.7035
     7.3921
     8.0467
     7.6493
     7.1200
     8.1402
     7.7106
     8.1731
     8.0743
     6.0557
     6.6530
     7.9841
     5.6934
     7.4887
     8.5283
     8.2905
     7.9916
     7.9916
     8.8842
     9.3838
     9.3479
     8.6803
     8.3320
     7.0540
     7.5396
     7.7169
     8.7225
     7.8782
     7.9904
     5.7561
     7.8798
     7.9616
     8.3872
     8.5002
     7.8218
     7.0762
     8.6544
     8.6705
     7.4361
     9.2199
     7.7512
     8.5002
     6.8989
     5.0169
     7.4689
     7.5902
     8.4193
     8.0899
     8.3517
     8.6012
     5.7942
     5.0397
     7.6070
     7.7944
     9.1603
     8.4769
     8.3267
     8.7638
     8.4688
     7.2989
     8.1773
     9.4622
     9.3969
     7.4970
     7.5867
     8.5828
     8.0728
     8.1035
     8.9290
     8.4541
     8.2433
     7.3071
     8.5708
     8.1013
     7.0239
     8.2765
     7.9475
     6.8821
     8.0313
     7.4492
     8.5953
     6.9681
     7.9756
     7.2093
     8.2379
     9.1240
     8.8138
     8.5604
     7.0054
     8.5115
     8.5084
     7.1117
     8.8824
     7.9287
     7.4928
     8.2914
     7.4483
     8.5240
     8.7911
     7.0293
     6.3292
     7.1020
     7.6005
     7.8000
     7.3659
     7.5196
     8.0540
     9.6308
     8.6399
     7.4264
     8.8504
     8.4456
     8.7361
     8.9405
     9.3205
     7.8505
     8.9406
     7.4891
     8.2519
     8.5801
     8.4055
     9.3694
     9.2275
     8.7462
     7.4429
     9.5346
     8.3344
     7.8653
     8.1421
     7.8598
     8.3408
     8.6769
     8.3818
     7.2023
     8.3724
     7.1213
     8.7383
     8.9055
     8.1174
     7.8651
     9.3071
     8.3486
     8.5775
     8.8520
     7.7974
     8.6538
     7.7066
     8.2463
     8.6618
     7.6004
     8.7019
     6.0187
     9.6210
     9.4144
     7.8857
     8.8284
     9.3266
     8.8822
     7.4641
     9.5555
     8.6924
     7.5214
     6.9698
     7.8416
     8.4248
     7.7929
     6.6319
     7.1387
     7.0079
     8.6699
     5.5809
     8.3424
     8.8263
     8.2977
     8.8709
     8.7981
     8.5389
     7.3683
     7.7791
     8.0449
     7.5928
     7.7581
     7.8050
     9.3418
     8.4680
     6.9031
     8.1950
     9.1490
     7.7508
     7.7065
     8.6696
     8.1524
     8.7203
     8.0150
     8.2269
     7.8945
     8.7706
     8.2197
     7.6654
     7.8376
     8.2281
     8.9439
     8.8334
     7.3629
     8.5954
     7.5008
     7.7903
     7.6764
     8.5460
     7.2814
     7.3372
     8.4114
     8.4593
     8.4609
     8.0271
     6.5443
     8.3169
     7.7747
     7.7848
     7.2612
     8.1106
     8.1134
     8.4352
     9.1343
     6.3473
     6.7572
     8.8292
     9.3539
     9.1229
     6.9181
     7.0127
     7.2503
     6.9248
     7.3160
     8.8144
     8.5279
     7.5394
     8.8201
     7.8168
     9.5645
     8.7127
     8.2096
     8.8058
     8.8735
     7.2586
     7.8763
     8.3800
     9.1702
     8.6414
     7.1447
     9.6436
     8.5214
     6.9609
     8.0345
     7.2637
     8.1628
     7.2975
     8.2190
     8.7206
     7.7206
     8.9159
     7.5007
     7.6186
     7.5212
     8.6338
     7.9860
     8.9004
     8.5320
     9.3874
     7.1957
     6.6786
     8.2847
     8.7945
     8.5669
     8.1373
     8.6046
     6.9693
     9.0502
     7.0147
     7.6226
     7.5387
     8.6849
     8.0802
     8.6713
     6.0299
     9.5443
     7.5797
     7.7391
     7.2993
     7.3756
     7.9703
     8.9365
     8.6188
     8.5579
     8.6304
     7.0510
     8.7785
     7.4564
     7.6100
     8.1956
     8.2046
     8.9398
     8.4493
     8.2569
     8.1897
     8.5044
     8.0800
     7.9125
     8.2696
     8.6333
     7.7989
     8.0591
     8.7155
     8.5753
     8.2120
     7.6553
     5.4828
     7.7645
     9.2268
     7.4674
     8.3030
     6.9749
     8.6596
     8.6305
     8.4660
     7.5826
     9.0696
     7.6943
     7.0147
     8.0993
     7.7404
     8.5048
     8.6770
     8.2497
     7.7311
     7.6898
     7.9590
     7.4027
     6.6435
     9.3721
     8.8264
     8.1864
     6.7549
     6.9923
     8.4815
     7.8461
     6.5265
     7.6748
     8.3869
     9.1849
     7.3417
     7.1160
     8.7084
     6.6877
     8.1618
     7.8189
     7.7181
     8.0736
     4.7537
     6.1022
     7.8940
     7.3440
     9.0515
     8.0837
     7.9325
     5.5646
     8.6657
     8.9200
     8.8399
     7.2137
     6.2120
     8.9469
     6.2272
     7.2517
     7.0489
     7.6188
     5.9638
     8.2080
     7.0496
     7.7175
     8.2166
     7.3173
     6.6067
     7.7090
     8.0813
     8.4947
     7.0449
     7.2213
     8.3805
     6.4941
     6.0097
     6.6642
     8.8318
     9.1835
     8.2050
     8.5375
     6.0923
     6.7755
     5.3260
     6.6181
     5.7230
     6.5953
     6.5610
     6.9533
     8.9658
     5.3765
     6.0685
     5.8396
     6.0801
     7.7430
     8.2775
     5.2597
     6.0821
     5.5751
     5.5698
     8.3025
     7.8213
     5.9692
     6.0042
     6.2882
     7.0285
     5.2362
     8.9909
     7.6703
     9.5185
     8.3882
     5.1994
     4.6142
     5.3577
     6.6454
     6.7901
     5.6512
     6.2196
     5.6610
     6.7411
     6.6390
     6.5238
     5.5372
     6.3920
     6.5838
     7.9215
     7.3982
     8.6637
     8.3993
     8.4839
     7.9375
     8.1628
     6.6337
     9.2073
     7.2738
     7.4898
     6.4506
     7.2974
     8.5221
     8.4008
     7.3502
     8.2076
     8.9074
     8.2175
     6.9959
     7.8042
     8.1515
     8.3027
     7.3265
     8.5358
     6.2975
     6.7664
     6.9671
     7.5578
     5.6920
     7.4303
     8.1158
     7.7933
     5.1966
     8.6995
     8.4042
     8.1416
     7.9975
     6.0583
     8.2250
     8.0653
     8.3613
     6.3010
     7.6548
     6.4472
     9.1564
     8.8336
     8.5216
     8.0112
     7.1984
     7.5891
     8.0388
     7.3945
     7.7742
     8.3846
     8.3472
     8.3491
     8.7852
     8.6591
     6.3417
     8.4682
     8.1465
     8.0964
     7.6726
     7.6686
     6.0734
     8.3636
     7.7574
     8.4398
     7.7013
     8.7323
     9.2276
     8.4495
     7.0398
     6.7572
     8.0040
     6.0465
     7.2771
     7.9484
     9.5285
     4.6446
     8.4173
     8.3225
     7.0048
     9.0633
     7.9531
     8.9868
     8.6267
     6.6575
     7.2482
     9.1294
     9.2220
     9.4525
     8.0697
     7.6017
     6.0113
     6.1139
     6.6649
     6.6821
     7.8408
     6.8900
     7.4832
     7.5190
     4.9321
     5.9271
     6.0990
     6.1458
     6.6611
     4.7135
     6.5848
     5.7682
     5.7522
     6.1125
     6.5970
     6.0956
     5.2402
     5.3665
     5.6766
     6.4856
     6.1706
     7.3919
     6.4846
     5.8271
     7.1058
     6.8682
     6.8025
     6.7839
     6.1050
     4.7947
     7.4006
     8.8789
     8.2536
     9.0749
     7.9667
     8.6953
     8.1572
     8.7214
     8.7502
     6.9107
     8.3242
     7.5445
     7.8368
     6.0452
     8.0519
     4.8327
     7.2347
     5.9397
     6.7187
     6.6444
     5.9358
     6.0064
     5.4530
     5.9514
     4.5294
     5.8721
     5.9194
     6.2915
     6.8174
     4.9880
     5.5865
     5.3263
     6.2798
     5.1744
     6.5603
     6.8629
     7.4619
     5.6628
     6.5294
     5.6147
     5.0229
     6.4772
     6.2005
     5.6190
     5.6644
     5.9957
     5.5787
     5.1793
     4.6686
     4.9361
     4.8281
     6.5107
     7.1242
     5.8836
     8.2045
     6.9994
     7.6935
     5.6993
     5.6376
     5.9607
     5.8794
     5.8795
     4.9848
     4.9803
     7.4672
     6.0352
     6.2323
     6.2315
     5.5691
     4.3866
     5.0079
     7.3625
     4.8451
     5.8756
     5.8505
     6.9503
     6.5471
     6.1741
     5.2893
     6.6180
     5.9199
     7.2587
     5.9754
     6.4741
     5.5864
     5.5387
     5.8835
     5.9281
     6.3122
     5.9872
     4.9613
     5.1822
     6.3211
     7.1672
     5.1693
     6.9509
     5.6792
     5.1465
     5.6307
     5.2319
     5.1552
     5.3842
     4.8582
     5.3338
     4.7704
     5.3603
     5.3768
     5.0079
     4.9471
     6.5654
     6.6593
     4.7121
     6.6858
     5.4212
     6.2219
     5.7203
     5.5222
     5.5996
     6.6330
     5.5031
     6.1014
     5.3848
     4.8191
     6.0539
     4.8928
     5.1906
     5.3236
     6.0125
     5.9266
     8.0277
     6.3528
     6.1813
     6.2379
     6.9335
     5.1277
     5.8186
     6.6099
     6.1031
     6.5207
     6.7257
     5.8352
     6.1545
     6.1499
     5.7994
     5.3749
     6.0623
     5.9852
     4.9297
     5.9143
     7.1467
     4.7945
     7.1887
     6.0933
     5.8297
     5.8003
     5.7869
     8.2360
     5.0713
     5.5812
     6.0988
     6.5295
     6.2055
     6.4093
     5.2795
     5.3616
     6.1608
     6.5480
     4.5931
     4.7558
     5.8325
     5.0997
     5.0076
     5.2015
     5.0395
     5.2127
     5.5755
     5.9593
     5.9435
     6.7672
     6.5248
     5.6171
     4.9314
     5.9986
     5.4907
     6.1662
     5.3287
     5.0915
     5.8557
     7.6356
     5.4446
     5.2770
     6.5880
     5.5718
     5.2990
     5.5670
     5.2917
     5.8892
     5.2220
     6.7830
     6.2207
     5.6783
     6.7528
     5.9993
     5.1410
     5.3174
     5.2781
     5.5864
     5.0915
     5.2161
     6.5645
     5.2416
     6.0029
     6.8983
     5.7396
     5.2652
     5.3544
     6.3328
     4.6354
     5.3112
     5.1772
     4.9753
     4.9592
     5.8301
     5.1398
     5.2126
     5.5953
     7.1224
     6.2088
     5.9439
     6.1702
     6.6920
     6.9090
     5.1667
     5.1882
     5.5687
     6.7696
     7.4892
     4.3998
     6.6238
     7.2284
     5.4692
     7.2960
     6.6753
     6.5365
     6.4792
     6.1738
     5.3779
     5.2386
     5.5852
     5.6011
     5.1905
     6.6124
     5.9929
     4.7194
     6.0957
     6.0127
     5.6991
     5.7172
     5.3018
     4.8358
     5.6551
     5.8783
     5.6387
     5.0249
     6.3045
     6.1746
     6.7723
     7.6359
     8.2066
     6.6021
     5.6153
     5.5629
     5.5661
     6.5910
     5.6168
     7.9911
     8.2168
     5.6185
     4.9770
     6.2098
     6.2736
     4.7396
     6.1704
     5.2203
     6.8118
     6.3841
     7.7979
     5.7986
     5.0255
     5.9457
     5.1281
     5.0571
     4.8758
     4.6305
     5.9906
     4.8021
     5.8118
     4.7702
     4.9450
     5.6865
     4.6757
     4.9297
     5.0797
     5.2636
     6.4099
     5.0469
     5.9753
     4.4298
     5.9123
     5.6215
     5.8871
     6.2956
     6.9585
     4.5632
     5.4826
     6.0052
     4.9664
     5.8895
     4.9634
     7.6282
     6.0856
     5.1318
     7.5978
     5.8312
     5.8979
     4.7024
     8.7007
     5.6265
     5.4886
     5.4125
     7.2155
     7.0571
     5.0177
     5.2336
     6.5563
     5.8008
     5.8751
     6.6441
     6.1333
     5.5070
     6.1553
     7.4226
     5.8090
     6.0999
     7.0517
     5.8184
     5.4166
     6.9468
     6.2359
     5.7878
     5.8325
     5.9303
     5.8815
     5.8982
     7.0684
     4.9592
     6.0140
     5.1064
     5.8465
     6.4376
     5.9368
     6.2445
     5.8380
     5.8892
     5.7070
     6.2464
     7.4945
     7.4600
     5.2213
     7.7040
     5.8413
     7.1309
     5.8668
     4.7973
     7.7486
     4.9485
     6.8152
     6.5887
     6.5625
     5.7248
     6.2484
     7.4494
     6.2946
     5.8937
     5.9346
     5.9291
     5.8085
     6.7569
     4.8317
     4.7990
     5.5878
     6.9877
     5.2199
     6.3364
     7.3263
     6.5812
     5.8612
     6.6994
     5.8427
     5.4173
     6.7382
     6.2083
     6.3275
     4.9747
     6.2046
     5.5269
     5.2236
     7.4139
     5.3145
     5.0252
     5.1618
     5.2191
     6.1886
     5.1902
     5.4431
     4.9114
     6.7748
     5.8913
     5.6367
     5.5317
     5.0856
     6.4676
     6.4099
     5.4821
     5.2915
     6.3388
     5.5428
     5.7848
     5.2656
     6.6741
     4.9943
     5.1740
     6.6740
     6.3584
     6.2420
     7.4682
     5.3026
     6.1593
     6.7387
     6.1043
     5.7668
     5.0588
     4.5651
     6.0253
     6.5836
     6.8476
     6.9910
     6.5427
     5.8366
     4.5504
     5.8668
     6.1107
     6.0778
     6.0591
     5.5533
     6.2546
     5.7268
     6.1942
     5.3640
     7.3686
     6.6297
     6.4772
     5.0350
     6.4376
     6.0451
     5.7614
     5.0085
     5.9911
     6.1869
     5.0870
     5.6305
     6.1508
     6.3565
     4.6472
     5.4700
     5.2917
     6.6550
     5.5345
     6.4166
     5.8889
     6.9177
     7.4847
     5.2837
     6.5181
     6.6495
     6.6824
     6.1942
     5.5593
     5.7289
     6.8286
     5.9369
     5.6373
     6.8315
     5.3840
     5.3010
     4.7572
     5.4193
     5.8328
     6.7945
     6.1575
     5.9268
     5.7335
     6.2762
     5.6420
     5.2661
     4.9243
     5.7198
     5.2123
     6.6151
     5.3663
     6.0992
     5.8091
     8.1212
     8.2997
     8.4056
     7.4664
     7.6093
     6.3721
     7.6390
     7.1084
     7.4338
     7.9375
     7.3789
     7.1198
     8.9877
     6.5050
     7.0233
     8.1621
     7.5398
     6.4543
     8.7463
     6.7386
     6.9499
     7.6964
     8.1971
     8.4187
     6.4419
     7.7498
     7.5471
     6.3295
     6.5353
     7.2559
     8.0425
     7.6620
     5.3460
     5.2372
     7.3646
     8.7639
     6.9530
     8.9561
     7.2654
     6.4213
     6.9645
     6.3173
     6.4731
     8.2120
     6.1817
     5.3579
     5.3811
     6.5032
     6.4763
     6.3049
     5.6401
     7.0047
     5.1716
     6.5546
     6.6822
     7.1890
     8.3058
     8.3026
     7.0096
     6.0440
     6.6014
     7.1341
     5.8218
     6.5631
     8.1167
     5.3387
     5.5363
     5.8525
     5.5996
     6.2071
     7.1331
     5.7776
     7.0594
     5.8421
     5.5566
     8.2058
     6.0920
     7.8306
     6.8891
     6.7443
     6.5577
     7.2508
     5.8252
     6.0539
     8.0595
     6.8471
     7.2224
     5.8799
     5.4397
     5.6500
     7.7767
     6.9499
     6.6671
     5.7525
     5.4112
     7.1769
     7.0131
     6.8303
     6.6527
     6.8939
     5.8509
     6.7542
     5.7408
     6.1181
     6.3481
     8.0211
     7.7347
     6.0979
     6.7085
     6.6307
     5.6769
     5.2802
     7.6541
     7.7568
     7.3753
     6.3794
     6.0338
     6.7099
     5.7606
     6.5311
     6.4004
     5.8427
     7.0174
     4.8873
     6.5075
     7.5239
     6.2266
     7.9233
     6.4129
     6.4935
     6.7158
     5.3540
     7.3803
     6.7483
     5.2794
     6.5877
     6.8502
     6.1625
     6.1400
     5.0416
     5.5236
     6.6745
     7.3763
     6.8108
     7.1522
     5.4875
     8.0520
     7.2561
     6.7646
     5.9529
     8.0572
     8.0733
     6.5558
     6.9092
     5.4218
     5.9637
     7.8206
     6.5891
     8.1250
     6.5355
     5.6423
     6.1954
     5.7275
     6.5090
     7.2359
     4.9969
     6.7429
     6.2027
     5.3800
     5.6280
     5.4109
     7.2199
     7.9722
     6.9203
     6.0800
     5.8942
     6.6566
     5.2918
     6.3460
     6.3484
     5.5485
     5.3087
     5.7145
     6.2962
     5.2836
     7.3314
     7.4776
     7.5174
     8.3886
     5.5684
     4.9860
     6.3580
     6.9502
     6.1517
     5.9368
     5.7868
     4.7310
     7.5327
     5.8975
     6.3460
     8.0801
     5.7658
     5.5794
     4.8794
     5.9381
     5.3701
     8.1101
     7.0264
     5.8723
     7.8133
     4.9935
     4.8045
     4.9910
     6.8803
     7.0377
     5.3135
     6.3341
     6.0405
     6.5303
     7.4890
     6.5393
     5.6258
     5.7055
     5.4816
     6.6309
     4.8925
     5.6225
     6.0984
     5.5278
     5.5545
     5.3014
     6.5705
     5.7588
     8.0474
     8.0933
     8.1063
     6.9829
     6.9085
     7.7150
     5.2433
     4.8244
     6.1158
     4.9171
     4.8957
     5.5620
     5.7086
     5.7982
     5.7723
     5.7446
     5.6481
     5.9241
     6.2677
     5.8391
     6.0130
     5.0613
     7.2385
     6.3316
     5.6306
     6.8047
     6.0921
     7.9429
     6.1962
     6.1389
     4.7526
     6.9793
     5.4722
     6.2746
     5.2973
     6.3764
     6.4415
     5.3079
     5.7250
     5.8715
     7.6827
     5.7928
     6.2700
     7.1771
     6.5500
     7.8567
     5.5302
     6.6938
     5.8155
     6.7678
     6.2668
     5.8330
     6.1689
     6.9211
     6.5189
     7.1143
     6.2935
     7.6301
     5.5403
     6.7212
     7.9439
     6.5783
     5.5098
     6.6477
     4.8717
     6.4811
     5.8695
     6.7220
     5.3204
     5.8762
     5.1844
     6.5095
     5.5094
     7.7220
     6.2831
     5.2231
     5.2483
     5.6568
     5.1931
     5.1785
     5.8766
     5.6676
     5.4301
     7.0309
     7.1745
     5.4423
     6.4370
     5.2920
     5.5206
     6.6319
     6.6074
     7.3125
     5.7688
     5.4452
     7.7135
     4.7126
     6.3037
     5.2092
     6.1764
     6.1690
     5.1165
     6.1672
     5.6414
     5.2464
     5.9296
     5.6483
     6.2491
     4.9120
     5.3518
     5.1045
     5.8477
     6.0119
     6.3761
     5.4193
     6.4927
     5.5586
     4.7835
     4.8628
     6.2403
     7.7086
     6.6169
     6.2992
     6.3148
     6.1604
     7.0878
     4.8167
     5.1039
     5.4378
     5.6507
     6.3246
     6.4345
     5.1693
     5.0164
     5.2086
     7.7455
     6.0029
     7.2061
     6.7331
     5.3056
     6.3888
     5.9584
     5.0422
     7.8836
     5.5530
     6.7746
     5.3913
     5.4785
     5.3273
     7.5249
     5.9528
     6.1067
     7.0198
     6.0845
     6.8879
     6.3039
     6.6887
     6.1118
     5.5276
     7.6630
     7.2121
     7.5637
     5.2280
     7.2677
     6.2744
     6.8727
     5.6067
     5.9918
     5.9872
     5.7379
     5.8427
     6.1127
     5.3654
     4.8535
     5.9672
     5.1730
     6.0480
     5.7087
     5.0131
     5.1558
     7.7796
     5.3821
     5.5300
     5.0927
     7.1803
     6.2621
     7.0027
     6.8457
     7.2231
     6.4801
     7.4651
     6.1987
     6.9985
     6.6966
     6.0555
     6.7381
     6.4326
     6.0743
     5.6474
     7.0998
     5.8829
     7.7388
     6.6483
     6.2851
     8.4556
     6.7674
     7.9793
     7.5441
     7.3756
     6.6604
     8.0447
     7.5916
     7.1453
     7.6080
     5.7483
     5.9780
     6.0003
     7.0101
     6.9708
     7.9251
     6.4140
     5.7777
     6.3652
