# Supplementary material for: Mechanistic models of asymmetric hand-over-hand translocation and nucleosome navigation by CMG helicase
Source: Nat Commun. 2025 Nov 21;16:10304. doi: 10.1038/s41467-025-65232-x (PMC12639105; doi:10.1038/s41467-025-65232-x)
Supplement: Supplementary file 18 — Source data [file 41467_2025_65232_MOESM18_ESM.zip › SourceData/SourceData/Fig3G/polyGC/mindist_lagging_and_loop_traj011.dat]

# Distance
     6.1593
     5.4349
     5.9973
     5.6579
     7.6606
     9.0039
    10.5056
     7.8729
     5.4177
     9.9030
     9.1197
    11.3252
     9.8148
     7.8613
     7.5080
     9.5793
    10.5271
     6.7278
     8.9541
     8.4802
    11.5247
     7.9274
    11.1286
     9.4874
     8.0302
     9.0841
    10.3336
     8.8147
     9.6784
     9.1493
     8.4056
    10.1172
     9.3900
     9.5370
     9.7137
     9.7864
     9.0610
     8.9692
     8.7353
     8.5367
     9.2903
     9.7600
     9.7005
     7.7715
     9.5937
     9.5225
     9.0269
    10.4852
    10.9778
    10.5325
    10.5538
    10.1725
     8.8706
    10.3313
    11.5086
     6.7292
     9.0064
     9.5286
    10.1243
     8.3887
     8.3074
     9.6879
     8.9811
     9.0862
     9.6121
     9.5800
    10.0288
    10.0125
     7.2858
    10.3738
     9.5360
    10.7649
     7.4683
     8.9524
    10.4513
     9.4160
     9.8970
     8.0540
     9.0776
     8.8639
    10.2142
     8.2552
     7.0933
    10.0881
     9.2501
     8.1362
     8.0529
     8.2399
     8.4990
     9.5999
     9.0147
     6.9311
    10.9635
     9.4308
     9.1600
     9.3863
     6.9028
     8.4587
    10.9581
     9.9831
     8.7325
     9.8842
    11.0544
     9.7242
     9.9636
    10.0006
    10.5898
     8.3535
    10.2246
    10.4755
     8.8415
     9.7508
    10.0960
     9.8743
     8.5275
     8.7284
     9.4236
     8.5419
     9.3078
     9.8561
     8.9946
     8.0572
    10.3733
     8.4842
     9.1719
    10.0190
    10.0091
     9.9091
     9.1748
     9.7159
    10.5982
     8.2566
     9.9109
     8.8857
     9.3654
     9.5128
     9.6065
    10.0469
     8.0304
     7.8854
     7.8621
     9.6136
    11.8509
     7.8882
    10.6905
    10.8372
     8.4838
     9.7257
     7.9766
    10.1959
    10.9035
    10.4023
     9.8147
     9.9888
    10.2000
    10.2530
     8.7533
    11.1110
     8.4248
     8.5338
    10.2823
    11.5336
     9.4448
     9.4821
     9.6413
     9.3276
     8.6292
    10.8885
     8.7603
     9.2337
     9.0353
     8.2163
     5.4177
     7.7576
     9.8335
     8.0495
     8.3824
     7.5448
     5.1113
     8.2345
     7.4568
     5.7123
     7.2726
     7.3184
     5.7537
     6.0028
     9.0547
     9.1683
     9.1052
     8.5464
     6.8295
     7.8439
     7.8573
     7.4164
     6.6339
     6.4157
     5.3517
     7.1164
     8.0116
     6.6030
     7.1437
     8.4038
     8.2410
     7.3206
     6.9968
     9.1028
     8.2489
     8.4787
     6.5472
     8.4912
     8.2593
     8.2624
     7.0693
     7.6620
     7.9703
     8.1342
     8.1102
     8.1970
     8.8196
     5.6230
     6.7391
     7.1820
     7.5201
     7.9894
     8.7407
     9.3060
     6.1188
     7.6195
     7.9653
     6.9541
     6.9158
     7.7718
     7.7580
     5.9151
     5.4420
     7.7153
     9.8423
     8.1705
     8.3547
     7.3986
     8.0054
     7.6930
     7.3198
     9.1228
    12.8269
    11.2153
    14.3081
     9.9055
     5.3266
     6.8241
     8.0014
     7.7462
     8.1106
     9.6166
     9.5414
     9.6047
    10.6830
    10.2676
    13.0050
    12.8179
    12.0748
    10.7237
    12.6386
    12.6064
    10.2698
    11.6769
    10.0355
    12.5763
    11.3165
     9.7132
     7.1288
    11.4118
    11.3872
    10.3642
    10.4800
    12.2992
    10.7619
     6.5391
     7.4016
     6.7618
     8.4062
     7.6108
     9.1097
     9.5721
     7.5692
     8.4000
     6.9218
     9.2489
     8.1373
     7.8676
     6.5595
     7.0699
     7.9576
    10.4874
    10.4648
     8.3817
     9.9001
     8.5127
    10.3936
    11.1918
    10.3295
     9.3354
     9.8753
     9.0090
     7.8000
     8.9262
    10.0545
    12.1087
    10.3924
    12.2435
     9.5514
    11.4037
     8.7342
     6.6588
    10.2844
     9.0740
    10.6071
     9.2710
     9.2880
     8.1630
     9.4905
    10.4764
    10.4300
     8.6919
     9.6648
    10.0548
    10.5741
    10.4221
    10.7433
     9.7378
     9.0875
     9.6676
     9.2604
     8.7943
    11.0152
     7.4837
    10.6492
    10.1027
     9.0387
     8.5422
    11.1537
     7.9173
     8.6779
     7.9249
     7.1410
     7.6284
     9.4469
     7.8953
     8.6858
     9.2158
     8.4352
     8.8342
     8.2509
     8.5937
     9.8916
     8.2003
     7.9426
     6.9595
     6.6648
    10.8627
    10.1818
     6.4046
     8.9832
     7.8224
     8.0749
     8.2191
     9.5099
     8.2227
     8.9994
     9.7831
    10.0753
     8.8840
     9.9081
     9.6591
     9.7843
     8.1309
     8.9240
    10.2888
     9.9014
     9.9756
     8.6331
    10.3251
     9.1777
     7.7393
     7.9364
     8.1395
     7.0884
     6.3118
     8.0776
     7.4874
     6.9014
     8.0027
     7.6660
     7.7595
     8.6273
     8.1586
     9.3269
     8.7320
     9.1620
     8.8339
     8.7576
    10.7436
     9.6911
     7.8680
     8.7709
    10.1587
     9.1043
     8.6698
     9.3586
    10.1339
     8.2452
     9.6532
     7.3113
     7.7420
     9.3203
     8.9806
    11.2218
     6.8448
     9.3481
     9.8626
    11.5930
    10.3944
     9.7791
     9.0685
     9.7723
     9.0591
     8.0119
     8.1187
     6.9236
     9.5097
     9.2127
    10.6293
     8.6998
    10.5272
    10.0778
    10.0364
    11.2917
     9.7093
    11.7769
    10.7881
    12.4901
     9.7919
     7.8642
    10.8503
    12.2220
    11.3298
    10.3446
     8.5384
    11.3397
    12.9203
    12.0564
    11.8681
     6.7447
    12.0235
    10.5514
    12.7726
    10.6995
    12.1559
    11.3254
     9.0553
    11.3071
    10.0967
    10.5250
     8.7512
     8.0483
    11.1958
    13.2635
    10.3413
     8.5189
     9.5450
    12.3138
    10.7210
    11.1020
    10.5321
     9.8683
    10.2465
     8.8577
     7.6661
    10.3600
    10.5536
     9.2030
     9.1579
    10.4163
    12.5796
    10.5671
     9.7103
    11.1294
    10.2513
    11.2647
    11.5911
    10.5409
    10.6671
    11.5886
     9.7138
    11.7214
     8.3194
     9.5762
    11.2846
    10.2975
    10.6114
     8.8836
     7.9857
     9.6997
    10.9741
     9.6249
     9.2252
     8.3058
    10.5551
     9.8931
     9.4715
     8.8038
     9.6276
    12.3580
    11.2749
    10.5039
    11.2257
    10.4790
     8.4711
    10.7426
    11.3431
    11.0353
    10.5229
    10.9614
    10.6569
    11.1872
    11.5571
     8.9484
     9.9310
     9.6020
    10.6044
     9.0826
    10.3192
    11.2818
     9.8144
    11.8399
     7.2430
     9.4130
     9.8104
     8.0856
    10.8844
    10.0987
     9.8698
    11.6657
     9.6821
    11.2128
    10.7628
    10.2599
    11.1873
    11.3752
    11.0692
    11.7411
    10.9171
    10.8515
    12.5786
    11.2175
    11.4425
    10.8566
    12.0104
    10.8242
     9.2924
     9.8610
     9.3223
     9.1625
     8.9396
    10.1995
    10.5146
     8.6150
    11.0708
     9.5126
    10.8550
    11.4923
     8.6506
    10.4959
    10.2768
     8.5389
    11.9414
    10.7736
     9.2000
     7.8756
     8.8589
    10.7642
    11.4763
     9.5903
     7.8520
     8.5571
    11.2159
    11.1151
    10.7344
    11.6144
     9.4517
    10.3724
    10.9772
     8.8347
     9.9096
    11.1451
    11.4267
    11.2376
    11.7315
    10.0141
     9.5353
     9.2405
    11.4221
    10.5881
    10.0156
    10.4011
     9.3476
    12.4520
    12.1227
     8.5168
     8.8999
     8.9543
     9.4293
    11.6837
    10.9812
    12.6771
     9.9093
    10.3282
     9.4221
     9.4444
     9.7813
    10.7343
     7.9763
    10.1051
    10.4587
    10.4997
     9.8599
    10.2962
     7.3320
    10.5589
    10.2738
    11.0377
     9.8971
     9.2418
     9.6982
     8.6366
    11.4878
    10.2398
    11.0852
    10.8590
     9.1787
    10.3825
    11.2364
     9.4879
     8.6098
    11.5009
    10.2876
     9.4142
     9.6286
     9.9348
    10.0668
     9.7886
     9.4475
     9.9787
    10.1445
    10.2151
    10.7362
     9.9088
    10.1901
     9.4818
    11.3449
     9.5379
    10.5335
     7.3944
     9.6016
    10.1556
    10.2781
    10.6334
    13.4324
     8.3568
    10.1105
    11.0280
     8.6898
     8.1544
     9.2787
    10.1467
     9.6682
    12.8337
    10.7941
    11.0187
     8.7343
     9.9231
     9.9381
    11.2243
    11.6311
     9.7258
    10.6876
     9.6426
    12.1302
    12.2944
    11.6102
    13.5011
    10.4877
    12.7910
     7.5261
     9.3246
     9.9632
    10.8455
     9.9955
     8.9032
     7.8795
    10.4346
     9.5663
     9.9084
    11.8443
    10.1738
     9.9792
    10.1004
    10.2012
    10.1422
    12.4675
    11.7241
    10.1870
    12.9411
    11.4470
    10.5669
     8.5015
     8.0470
    10.5911
    11.9975
     9.9905
     8.9508
     9.1550
     8.2602
     8.7445
     9.9062
     9.4626
     8.7186
     8.0034
     7.5721
     7.2124
     6.8248
     8.5401
     6.5025
     8.2752
     8.9993
    10.0576
     9.3817
     9.3938
     8.0494
     8.7896
     8.4721
     9.0524
     8.5320
     8.0835
     9.5491
     9.0548
     7.3505
     9.3429
     9.0881
     8.8712
    11.2721
    12.0687
    11.0367
    12.0142
     9.8970
    10.4448
    10.3204
    11.1748
    11.0295
    11.6752
    10.9717
     9.3059
     7.5784
     9.5944
     8.1744
     7.5136
     9.3418
     9.3370
     8.4787
     6.3343
     6.6905
     8.3492
     8.1031
     8.8395
     9.4066
     8.9720
     8.2490
     8.2882
     8.2715
     7.6350
     8.0438
     8.6202
     8.0755
     9.4670
     8.0808
     8.0248
     7.7748
     8.4835
     9.7682
     7.3411
     8.4262
     9.7639
     7.4729
     7.8664
     8.3325
     7.2929
     7.6561
     9.3655
     8.9939
     5.5354
     7.6212
     8.0376
     8.1276
     6.5864
     8.4834
     8.2160
     9.0410
     8.8732
    10.4071
     9.6867
    11.1849
    10.9483
     9.6408
    11.6940
     9.5958
    10.8560
     7.4300
     7.8765
    11.1322
    12.3839
    11.9118
    10.2946
    11.7962
    10.1182
    11.0524
    10.4458
     9.9490
     9.9451
    12.3605
    10.0057
     9.7011
    10.5233
    10.4188
    11.7009
    12.3711
    13.1158
     9.5874
    11.3502
    11.0096
    11.6749
    10.9081
    11.4127
    10.4638
    10.7396
    10.9151
    10.4246
    11.9592
    10.3501
    10.1498
     8.0212
     7.5078
     9.2895
    10.3471
     9.7355
    12.1490
    12.1520
    11.8185
    10.9648
    11.6408
    12.7188
    10.5360
    11.3430
    11.5510
    10.6292
    10.5737
     9.4896
    11.6064
    10.7003
    11.1369
     9.5164
     8.8247
    10.4367
    10.1502
    12.1225
    11.2847
    11.8347
    11.9407
     9.7038
     8.6165
    10.0325
     7.2259
     9.4949
     9.6341
     9.0892
    12.7903
    12.2507
    13.0228
    14.2805
    10.2178
    10.5387
    11.4026
    11.5973
    12.8994
    10.6039
    10.9136
    11.7571
    10.3308
    11.2642
    11.8203
    11.8110
     9.5334
    12.1051
    10.4677
    11.4059
    11.4109
     9.0983
    11.8398
     7.4526
     8.8213
     7.8968
     9.4263
     4.8826
     9.2280
     8.2732
     9.7849
     9.2471
     8.5200
     9.9200
     9.5433
     9.0880
     8.1906
     9.6612
     9.1258
    10.4213
    11.7989
     8.9999
    10.0523
     8.7779
    10.9667
     7.7211
    12.1425
    11.3068
    10.2769
     8.4433
     8.7071
     9.4948
    10.3919
     8.6916
     8.6637
    11.1877
     9.6020
     8.3118
     9.9073
    11.0261
     9.1035
    11.0580
     8.7601
     9.0455
     8.7570
     9.5861
     8.8514
     7.8124
    10.5718
    12.0054
    11.8283
    12.0598
    12.8679
    11.2313
    10.2862
    11.6386
     8.8721
     8.9312
     9.3978
     8.1528
     9.9109
    11.0723
     8.2010
     8.8229
    10.1556
     9.8366
     8.6933
     8.9381
     7.8468
     8.9827
     6.4746
     5.8774
     4.9285
     5.1184
     5.4150
     5.5574
     5.0213
     6.9071
     5.3849
     6.7349
     6.6516
     5.9542
     6.5385
     5.5074
     6.9713
     7.4101
     5.6311
     6.6383
     6.2484
     6.1342
     5.6806
     5.6796
     7.3051
     6.4266
     6.5075
     6.2916
     7.1287
     8.1840
     9.9985
     7.3120
    12.2980
     9.1885
    11.2533
    14.6429
     9.0803
    10.0348
    12.5142
    22.9219
    25.7023
    29.0835
    25.3712
    25.4473
    28.3704
    26.0130
    29.5676
    28.3498
    27.4236
    26.4458
    28.2954
    28.7584
    28.8809
    27.4771
    25.7344
    30.2589
    28.2193
    30.4963
    29.6522
    29.4134
    30.0329
    30.6486
    29.4191
    28.5036
    29.2280
    29.9467
    27.2488
    31.4747
    24.5822
    27.9018
    29.4199
    27.1653
    22.9446
    26.3160
    29.8455
    27.6320
    27.1161
    24.9311
    29.7650
    26.9573
    27.8052
    26.8327
    24.6636
    30.9006
    31.9953
    25.3188
    31.6269
    29.5207
    27.0737
    28.9026
    28.0540
    24.7830
    23.4357
    26.3963
    31.2211
    29.9006
    28.4469
    25.9539
    27.3378
    26.1186
    26.3822
    28.6702
    25.2252
    26.9624
    27.1989
    25.7808
    27.1252
    29.6943
    23.0970
    29.6672
    29.4331
    28.3138
    24.5659
    27.0772
    27.5783
    27.3121
    29.4024
    29.2965
    26.8666
    29.1290
    27.3193
    30.8274
    29.6600
    26.8728
    31.4168
    30.9821
    26.0693
    28.2079
    28.4016
    28.8999
    27.0974
    25.6339
    25.1163
    27.7553
    27.5165
    27.3373
    26.9487
    32.4173
    25.6874
    26.6710
    28.3033
    32.3599
    29.8916
    26.9740
    25.9168
    30.4176
    27.9756
    28.3362
    28.4009
    29.4668
    29.9378
    31.2536
    25.3420
    30.3280
    23.6097
    26.5982
    26.6388
    28.1170
    27.7274
    25.8215
    27.8970
    27.7611
    30.1990
    30.5990
    25.3773
    25.1712
    24.5101
    25.9196
    27.7537
    27.1636
    27.4121
    24.1859
    25.8281
    25.2237
    29.5625
    26.6085
    25.9819
    29.1608
    28.8784
    28.0358
    27.0865
    23.9320
    25.6770
    23.6003
    26.9364
    20.3657
    19.7157
    24.9459
    27.4921
    25.5044
    26.4735
    25.4847
    23.7242
    29.9407
    25.2216
    20.7454
    23.5764
    20.7790
    22.9029
    20.0693
    22.0659
    26.7480
    26.3955
    24.7397
    25.4586
    25.8826
    22.1526
    22.8656
    20.0855
    20.6883
    21.2502
    22.8678
    25.4053
    19.1011
    20.4477
    18.8872
    24.6293
    19.5785
    21.4323
    21.2844
    18.8168
    24.3747
    18.3784
    22.7170
    22.6336
    22.8325
    20.5466
    18.6180
    19.0115
    22.7969
    17.7514
    21.3895
    19.1518
    21.2312
    20.3949
    20.5032
    24.0581
    20.9629
    19.7315
    19.7498
    24.7204
    18.4134
    24.7688
    26.5919
    23.1267
    17.3186
    23.8632
    25.5914
    28.3761
    21.2773
    20.0673
    20.8263
    23.0032
    23.7534
    23.1658
    24.2598
    22.3285
    18.6792
    14.0535
    18.9211
    22.1415
    23.6496
    22.4401
    24.1981
    25.1512
    21.4625
    25.8113
    25.7397
    25.6721
    27.3483
    29.8449
    23.0480
    18.5994
    17.4758
    16.2664
    19.7518
    17.2965
    22.1410
    22.8923
    22.7288
    15.8199
    19.4183
    23.4871
    23.9333
    21.9660
    23.1600
    22.8937
    19.9246
    17.1075
    21.2133
    18.6550
    19.2144
    22.4213
    23.7775
    21.4966
    20.1415
    21.5230
    19.5047
    18.6901
    22.4304
    22.6234
    26.0918
    26.1945
    23.6983
    23.7801
    23.6408
    26.4101
    25.9202
    24.5231
    23.7368
    28.1046
    21.2718
    24.6386
    26.0849
    23.1985
    19.9981
    24.7105
    26.5547
    24.7076
    21.4753
    22.0865
    23.2855
    19.1005
    24.6906
    24.9925
    22.2483
    19.3831
    23.0401
    22.3838
    21.2503
    23.9465
    24.6891
    24.1593
    22.4932
    23.1995
    22.6883
    23.7582
    22.4107
    25.9972
    27.7072
    22.1082
    24.4891
    24.1657
    25.1980
    24.3110
    27.9597
    26.1386
    26.9069
    23.7927
    25.9570
    25.3326
    24.5863
    23.1119
    30.7087
    31.3173
    25.4315
    25.4722
    25.2369
    24.2624
    23.7826
    22.5234
    21.8906
    23.3974
    21.5732
    25.2743
    23.9995
    20.9854
    24.9875
    26.6675
    25.2460
    27.0289
    25.4510
    29.9076
    29.9888
    30.0912
    26.2295
    28.5280
    26.5283
    29.9526
    25.4915
    22.9819
    25.5688
    25.9853
    23.5746
    25.9754
    19.4350
    20.8028
    22.2212
    26.0288
    22.2414
    25.0301
    24.1209
    24.0701
    24.7696
    22.2043
    20.5729
    26.9680
    17.1855
    15.9803
    19.2613
    16.9207
    23.8444
    19.6791
    25.1037
    23.0471
    22.3403
    20.7923
    24.4771
    24.6790
    26.8965
    22.6402
    23.9161
    28.9837
    25.3298
    24.2534
    23.9016
    24.5051
    16.6013
    19.6868
    22.5859
    21.9322
    19.0074
    22.1928
    19.8662
    22.2759
    25.4541
    20.3398
    11.7409
    16.7534
    22.0284
    22.7674
    19.5096
    19.4134
    17.4820
    16.6563
    18.5536
    20.5166
    18.8512
    21.4222
    24.9140
    20.6815
    25.3811
    22.8477
    24.2303
    24.8484
    17.3573
    22.0288
    17.9187
    18.0757
    16.8499
    20.1388
    23.6279
    22.0688
    20.1241
    18.3833
    17.9344
    23.0411
    23.6535
    22.3679
    15.8387
    20.5023
    22.9883
    23.5057
    19.2152
    21.2771
    21.2159
    18.8233
    20.3157
    24.0143
    25.0668
    19.0578
    18.4748
    20.4225
    19.2168
    19.2141
    20.4675
    21.9862
    25.0752
    24.5226
    25.7259
    20.6633
    21.4730
    21.4222
    24.0124
    22.6357
    22.2387
    27.2220
    23.8876
    20.5265
    20.1795
    22.1183
    25.7246
    26.4331
    21.7244
    16.3749
    20.1466
    25.8505
    19.0113
    24.4885
    24.8695
    20.9953
    18.7282
    13.8182
    16.3930
    15.6312
    20.9060
    18.9232
    20.8625
    18.4698
    22.4529
    23.6391
    19.9662
    23.0393
    24.1552
    21.3246
    21.7746
    23.1579
    20.9294
    15.0529
    21.3166
    20.0779
    27.8541
    24.0476
    24.9708
    20.4900
    23.8651
    20.1671
    13.8170
    20.9416
    24.5094
    16.9849
    17.0955
    18.0948
    11.1280
    12.8864
    11.0322
    14.5778
    17.3452
    13.8954
    16.9772
    16.4219
     9.7040
    11.7792
    11.9451
    13.2061
     9.1026
     8.5083
    12.1641
    11.8705
    16.5541
    16.5009
    12.9593
    16.4341
    14.4718
    18.6041
    15.5037
    12.7848
    12.8139
    11.0960
     9.2374
    10.5080
    10.9050
     9.4782
    11.4343
    12.9026
    14.0795
     9.9055
    10.6766
     8.6479
    10.2014
    11.3455
    16.5531
    13.7156
    17.3979
    17.2524
    15.8172
    13.7959
    12.2063
    11.6673
    14.0473
    15.6098
    14.9453
    19.3468
    20.9208
    16.5227
    14.0166
    16.9698
    17.9452
    15.7617
    17.8494
    18.8347
    13.6956
    12.5999
    14.0288
    14.1558
    14.7619
    13.7005
    19.9679
    17.3997
    18.2170
    18.5214
    15.3473
    16.3206
    14.8167
    19.6659
    16.0602
    13.3285
    14.9924
    15.2085
    13.8263
    16.6375
    13.4277
    13.7821
    14.6219
    10.3910
    12.3136
    12.8316
    11.3887
    15.7195
    17.0702
    15.1154
    15.4646
    15.3853
    14.9619
    16.3273
    10.6333
    16.5717
    11.1595
     9.0346
    10.0917
     8.9626
    10.3186
     9.0443
     9.5099
    10.6711
     7.6598
    13.3944
     9.3961
     8.4675
     9.7201
    11.4175
     9.6684
    12.6376
    15.0387
    14.8627
    12.9552
    16.4443
    16.5292
    16.3908
    12.6960
    10.7290
    11.4292
    12.8471
    12.8549
     9.6032
    11.8307
    16.5275
    17.4483
    17.2011
    11.6958
    14.1156
    12.9139
    13.4237
    13.9963
    12.4353
    16.2846
    17.2684
    11.3093
    16.8353
    14.2598
    12.9552
    13.3349
    14.8134
    10.8778
     8.8691
    11.7107
     9.0662
     6.8966
     9.1995
     9.1041
    13.7168
    13.4813
    17.2140
    13.5177
    13.5477
    14.1298
    15.1442
    14.1772
    15.7979
    11.6726
    17.2732
    13.8998
    16.9594
    12.5120
    12.0846
    16.1357
    15.8896
    12.5968
    15.4271
    10.7580
    16.6362
    12.7612
    12.5611
    15.2170
    12.8746
    12.8804
    11.1815
    12.0718
    11.9882
    13.1791
    15.2609
    13.5343
    12.1810
    12.0169
    12.5447
    15.6518
    17.4010
    10.8196
     8.4138
    10.6508
     6.0418
    14.4623
    16.8177
    12.9596
    12.6266
    11.6308
    11.4596
     9.7120
    16.2014
    16.0171
    14.3170
    15.6533
    11.7045
    18.0911
    18.4220
    14.5444
    15.8231
    18.7919
    19.9669
    17.7938
    13.9578
    14.3428
    16.1706
    14.0794
    11.2262
    18.5116
    14.4319
    15.7015
    18.2082
    13.9308
    16.3727
    13.7003
    16.7708
    15.7866
    11.2506
    13.3426
    16.0098
    14.5464
    15.4339
    16.3017
    17.3555
    13.6102
    15.8243
    17.6897
    15.8593
    14.2250
    14.8033
    16.2670
    16.0732
    12.2303
    16.8986
    19.1508
    12.4333
    14.5697
    17.4479
    11.6306
    16.3904
    13.8156
    14.8062
    19.3670
    14.9399
    17.9845
    12.2980
    14.2961
    16.2892
    16.0709
    16.1474
    19.0887
    16.6323
    16.6423
    16.0388
    15.3965
    11.3427
    16.6649
    14.8892
    15.7579
    16.5759
    14.0126
    17.8310
    15.1421
    12.6497
    15.6818
    13.2582
    14.2054
    12.9292
    11.4483
    13.6838
    15.5293
    16.7145
    16.6197
    14.0701
    18.1678
    12.9944
    17.0676
    16.8012
    17.5060
    13.5754
    19.0112
    17.1807
    18.0613
    16.2370
    15.8747
    14.8063
    14.9020
    14.4683
    12.5334
    12.0357
    15.5540
    17.2350
    16.5521
    16.3346
    18.2865
    14.0166
    11.9839
     9.9017
    13.2994
     9.0605
    11.7801
    10.3905
    11.5867
     8.9053
    14.9182
    16.4985
    14.4004
    14.8654
    13.8014
    14.3591
    13.7691
    16.6204
    14.2500
    13.6322
    13.1432
    15.2734
    14.6707
    13.3907
    17.1168
    15.8776
    13.5687
    14.1657
    17.5932
    18.7516
    15.0621
    13.4218
    14.1492
    13.9077
    14.2330
    12.8369
    15.2486
    14.7130
    11.8096
    14.5339
     9.4402
     7.6236
    10.4861
     9.6559
    12.2268
    10.8102
    15.4475
    14.3874
    12.9376
     9.7918
    11.5129
     7.6259
    10.0482
     7.6894
    13.6821
    12.2795
     9.4513
     9.1224
    10.0086
     7.9934
     9.1060
     8.4846
    12.1199
    10.6416
    11.1638
    11.8230
     8.8401
     8.7050
    12.6530
    10.2984
    13.3681
    13.5742
    13.1286
    13.6287
    13.5263
    10.9822
    11.1655
    12.6315
    11.4742
    12.2025
     9.1100
    10.7372
    11.3814
    13.0205
    13.5975
    11.3283
     9.9193
     7.1021
    11.4375
    12.3673
     6.6015
     7.9372
     8.7391
     7.1279
     8.0639
     7.6565
    11.5868
     8.7866
     9.1015
    12.2824
     8.1524
     7.9197
     7.6709
     9.6350
     7.8025
    11.1550
    10.1065
    10.4665
    15.4453
    15.6541
    11.2097
    10.5094
    13.1081
     9.7320
     7.7994
    12.0851
    15.9343
    13.1658
     8.2894
    12.4803
    13.0140
    12.8267
    11.9881
    10.5565
    10.2288
    13.4983
    11.4887
    11.6119
    12.2185
    10.6341
    11.1274
    14.0334
    12.8755
     8.8918
    10.2293
    12.3994
    14.7547
    11.7028
    13.9892
    11.3606
     8.9800
    11.1916
     9.4897
    12.9333
    15.6716
     8.5649
    16.4096
    14.2337
    17.2934
    12.3834
     7.5062
     9.8257
     8.1506
    11.0015
     9.9987
     9.1944
    11.6986
    10.5203
     9.5696
    10.2241
    10.8937
     9.2292
    10.7742
    11.4394
    14.2615
    15.6376
    15.2055
    15.1926
    11.3274
    12.3594
    11.0780
    12.8845
    11.7547
    13.4086
     7.9847
    11.1493
     9.2173
    13.3571
    11.3005
    12.2394
     9.2902
    13.1878
     7.3223
    10.3667
     8.5187
     8.6861
    11.2061
     8.1419
     9.8908
     8.2430
    12.0137
    10.9580
    10.6287
    12.5874
    13.5279
    14.1093
    13.7450
    14.9797
    13.2191
    11.4596
    13.6208
    11.5738
    10.6415
     8.3127
    11.5596
    11.5780
     9.3407
     9.9873
     9.4846
    10.7006
     8.3100
     9.0913
    10.3704
     8.8204
     9.8255
    10.9668
    10.6982
    11.2891
     9.0504
    13.8708
    12.7235
    10.4365
    10.0016
     9.3354
     9.3607
     7.7544
     9.2632
    11.9439
     8.7315
    12.4769
     9.4413
     9.9454
    12.3676
    11.3405
    10.9881
    11.8333
    13.4277
    13.1635
    10.8922
     8.5461
     8.4945
     8.1455
    12.4277
     6.3456
     9.7328
     8.7112
     8.7345
     7.5155
     9.6734
     6.7057
    11.2454
     7.6249
     7.7255
    10.2385
     7.6762
     9.5885
     8.7525
     9.7330
    10.5077
     8.9533
     9.9793
     7.7707
     8.5783
     8.2230
     8.1824
    10.2655
     7.0095
     9.8359
     9.4068
     9.6271
    10.0102
     8.1919
    10.9900
    10.6645
     9.1511
    10.2503
     9.5261
     7.8560
     9.3535
     8.8481
    11.6242
    12.0850
     9.7085
    10.3095
    10.8307
     5.5801
    10.9714
     8.8660
     6.8867
    11.0243
    10.4448
     9.0630
    10.2872
     9.3922
    10.0980
     9.2217
    11.1975
     9.7234
     8.3189
     8.7668
     8.7583
     9.2918
     7.0907
    10.7426
    12.1288
     8.4690
    11.1369
     9.2110
     9.5997
    10.1763
     7.9763
     9.0195
     9.8262
     8.6242
     8.6736
     8.9694
     7.1462
    11.1961
     7.9407
    10.9861
     9.6078
    12.0364
     9.8783
    11.6251
     9.0589
    10.9571
     8.8637
     9.0995
     9.3509
    11.0918
    10.8057
     8.4189
     9.3591
    10.6855
     9.2466
     9.6660
     8.3627
     9.5244
    12.1299
    11.1989
    10.1914
    11.3193
     9.9518
    10.0341
     9.9871
     8.7770
    10.8416
     6.7412
    11.7566
    11.3037
    10.5259
    11.0040
    11.1328
     8.6012
     9.2332
     7.8992
     6.2734
     7.9692
    12.0778
    10.4460
    10.5847
    10.9214
    10.8891
    11.9452
     7.9762
     8.2857
     9.1930
    11.5360
    10.7566
    11.5778
    10.7320
     9.2556
     9.5698
     9.6832
    10.5759
     7.9686
    10.1474
     7.7007
     9.6932
     8.5642
     9.5971
    11.2988
     8.5818
    12.0012
     8.1494
    10.7240
    11.8399
    10.7711
     9.1132
     7.0820
     9.5025
     9.7051
     9.8027
     9.9170
     6.1860
     6.0357
     8.3726
    10.8038
     6.7829
     8.2332
     9.6694
     6.3574
    10.0783
     9.8330
    10.1778
    12.6596
    12.5377
    15.5183
    11.2476
    11.3590
    13.0646
    11.8793
    12.0943
    10.9439
    14.0698
    13.1929
    12.4334
     8.6690
    10.8709
    12.1442
    12.0236
    11.2632
    12.4706
    10.7106
     8.7767
    10.1453
    12.1624
    11.2053
     9.8207
    11.9055
    14.2274
    12.7386
    11.2084
     6.7547
    10.7498
     8.0636
     9.7694
    13.3015
    10.7224
     8.1127
     6.2348
     8.0021
     8.8513
    10.1337
     8.7393
     9.6924
     9.2763
    10.1664
    11.2170
     9.5432
     9.3595
     8.2793
     9.7539
    10.8206
     9.1724
    11.0188
    11.9770
    10.1079
    10.5018
    10.3494
    10.1475
    12.0714
    11.6099
    10.0039
    11.9669
    10.0095
     9.4770
     9.9993
    12.1017
    12.2802
    10.8691
    10.3295
    10.6063
    11.7372
     9.1297
     7.9174
    10.9606
     9.2737
    10.2194
    11.1778
     8.5275
    12.3217
    11.6811
    10.0127
    10.6158
    11.7425
    11.6283
     9.5700
    11.0872
    11.8766
     9.8141
    14.2046
     9.9616
     6.2348
     9.8239
    10.4920
    11.0290
    10.0692
     9.4542
    10.5957
    10.3129
     8.1367
    10.2656
    11.2523
     9.7286
    11.1940
     8.9332
    10.5778
     9.9009
    10.3517
     9.3541
    11.6375
    11.5323
     8.4837
    13.3301
    10.9935
    11.8029
     8.9381
    11.7191
    11.9941
     9.7441
     9.1966
     9.8186
     9.2581
     8.5683
    12.5866
    10.7091
     9.1025
     9.3901
     9.0802
     9.8281
     7.9036
    10.1057
     5.5651
     9.4810
     7.8112
    10.1355
     8.9345
     6.6089
    10.0281
    10.7879
    10.3340
    10.0734
     9.3447
    12.0233
     9.4058
     6.8506
    10.9361
    10.6097
    11.6104
     9.6491
     9.1072
     9.6638
    10.8038
     7.6314
     8.3163
     8.7564
    11.2617
     8.8138
     9.3194
     8.4132
    12.2111
     8.5914
     7.9479
     8.4962
     8.4223
     9.2328
     9.7658
     9.9073
     9.3004
     7.9094
     8.2915
     8.2649
     8.4422
     7.3544
     9.7059
     5.5401
     7.5074
     8.5692
     7.5207
     7.2837
     7.1777
    11.5333
    10.2387
     9.3689
    10.8477
     8.4414
     9.8216
    10.0692
    10.0872
     8.8812
     7.3778
     8.7712
     8.7264
     8.3866
     8.6460
     9.1488
     8.4159
    10.2370
     7.5581
     9.1989
     8.6080
     9.4433
     8.6329
    10.1791
     8.6925
    11.6329
     9.0340
     7.6194
     7.6336
     9.8739
     8.7978
    10.5086
     9.6015
     9.1758
     4.9676
     8.5496
     9.1202
     9.2441
     9.3356
     8.1810
     9.1315
    10.3256
     8.9403
     9.9179
     9.8493
     7.9828
    10.7215
     7.9998
     9.1534
     9.8066
     7.5622
     8.4149
     8.0656
     7.0312
     8.2482
     8.7283
     8.9697
    10.3589
     8.6972
     7.9175
     8.6275
    10.7063
     6.4796
     9.9740
     9.7832
     8.1956
     5.1959
     7.5571
     6.0341
     7.9305
     8.1874
     7.9922
    10.5748
     8.7099
     9.5207
     6.8304
     9.5180
     7.9971
     6.4302
     9.4710
     9.2254
     9.6783
     7.5365
    10.1981
     9.4392
     9.2675
     9.8028
     6.8834
     6.7742
     8.7918
    10.1878
     8.2032
     8.7391
     7.5622
     6.1677
     8.4633
     7.1010
     9.5380
    11.0607
     9.3617
    11.8298
    12.4591
    11.4673
     7.1722
     8.7770
     8.7717
     8.9634
     9.6838
    10.4397
    10.7718
     9.1586
     9.7240
    11.9374
     7.4172
     6.8098
    11.7965
    11.0383
    10.3561
     7.5116
     9.2817
    11.3301
     8.3931
     8.9516
     9.1635
     9.1867
     9.9744
    10.1105
     9.9851
    10.6792
     9.3780
    11.5480
    10.8427
     7.6584
    10.5343
     9.8441
    11.0993
    10.6680
     9.4297
    11.8555
     9.5655
     8.2655
     7.8091
     8.7291
    10.0988
     6.8388
     7.6203
    10.5270
     9.9058
    10.2955
     9.7773
    11.8582
     9.5189
    10.7916
     6.6676
     9.8660
     9.0968
     6.4501
     7.3456
     8.0403
     9.2368
    11.1298
    10.8698
    10.8378
     9.1486
     9.0361
     9.5524
     7.8143
    11.1426
     6.4854
     8.8027
     7.9446
    10.2187
     9.7296
     7.2501
     9.9425
     7.8270
     8.9243
     8.0510
     8.6609
     8.3670
     7.9265
    10.0901
     7.6921
     8.0072
     7.4807
     8.3989
     7.6213
     7.3854
     9.0602
     6.4374
     8.0984
    10.3638
     9.1844
     7.9973
     8.4732
     9.6484
     7.9803
     7.6921
     8.6104
     8.1829
     9.6837
     8.1043
     9.9595
     8.9979
     7.4401
     8.4277
     9.1187
     8.2903
     9.6484
     7.1556
    10.0774
     7.6965
     7.2924
     8.6974
     8.0933
     9.2041
     7.6606
     8.3697
     9.6423
     9.2617
     7.0931
     9.8368
     6.0891
    10.1771
     9.5163
    10.5872
     8.1292
     5.2300
     7.3485
     8.2826
    11.4851
    10.2118
     9.2033
     8.6566
    10.7793
    10.2747
    11.3903
     8.8176
     8.6371
    10.3855
     6.4893
    10.1783
     6.7021
     9.9756
     7.3633
     7.5304
     8.3437
     7.6562
     8.4903
    11.2901
     6.7281
     8.5485
     8.6150
     8.3499
     8.3616
     9.3092
     8.8554
     9.1689
    11.7573
     7.5595
     8.2429
     8.4403
     9.9100
     8.3809
     6.8980
     7.1134
     7.7884
     8.6047
     9.7747
     8.6518
     8.1775
     7.1732
     7.6800
     8.4818
     8.3964
     5.0330
     6.8447
     8.7680
    10.4026
     5.2199
     5.2418
     8.4409
     8.9438
     8.6640
     7.9103
     7.6946
    10.3119
    10.1741
    11.8891
    10.2976
     9.0844
     6.7910
    12.3458
    10.0261
    10.0816
     7.8799
     5.9173
     8.0030
     5.8468
     8.6574
    10.2220
     8.0566
    11.7501
     7.8055
    12.9530
    10.3287
    11.9890
     7.5416
    11.3342
    10.5693
    10.1440
    10.8149
    10.9464
    10.0355
    11.9968
     9.7970
    10.6178
    10.9644
     9.5275
    10.4648
     7.6267
     6.8061
     8.1697
     8.3868
     7.6490
     8.5000
     5.7385
    11.0215
     7.0828
     7.1565
     9.0554
     7.6977
     9.0618
     8.5572
    10.7678
     9.0014
    10.3262
    11.2023
    10.3163
    11.3066
    10.9939
     7.3834
    11.7896
     9.3886
     8.1351
     9.1481
     7.6665
    10.9712
    12.4158
    10.5077
     7.8171
     9.1967
     9.8425
    10.9269
     7.9608
     8.7377
     9.5222
     9.8608
    12.0226
     9.9135
    12.4186
     9.4914
     9.9756
    12.0193
     7.2479
     9.8072
     9.5691
    10.5085
     9.2053
    12.4230
    10.8577
    11.8871
     8.7713
     8.4219
    10.0054
     8.5712
     8.1112
    10.5351
     9.2971
    11.2617
    11.1451
     9.6081
    10.1330
     9.7667
     9.8954
     9.8238
    10.5113
     9.6460
     9.7615
    10.3897
     8.4222
     7.8477
     9.1647
     9.6262
     9.9686
     9.5771
    10.4090
    11.6352
     8.5507
    11.2916
    10.2082
     8.6826
    11.9145
     9.1985
     9.2250
     8.9798
     9.8408
     9.9092
     8.9719
     9.5998
     6.9940
     9.2337
     8.8283
     8.4520
     9.5867
     9.4931
     6.3778
     7.7421
     9.1659
     7.6253
    11.4843
    12.2350
     7.7378
     6.9059
    11.3650
    10.3276
     9.1419
     8.2192
     9.1021
    11.3310
    10.8720
     9.2054
     9.7679
     9.0948
     8.9665
     8.1762
    11.0057
    10.9024
     9.7073
    11.1717
     9.5567
     8.5663
    11.6987
     8.8512
    10.9102
     8.4378
     7.3662
     8.1768
     9.9113
     8.7484
    10.4193
     9.7015
     7.7968
     9.6307
     8.4801
     8.7362
     8.9781
     8.6215
     9.5385
    10.6983
     6.4538
     9.8151
     9.8689
     7.4188
     9.4093
     7.0243
     9.8305
     9.8568
     8.1402
     9.0035
     9.4481
     9.2113
     8.0464
     8.7615
     9.3887
     9.2760
     8.2522
     5.4872
    11.2197
    10.8134
     7.7368
     9.1878
     8.2363
     7.6158
    10.3736
    11.7502
     9.8885
    10.3866
    11.8140
    10.5084
    10.9538
    11.3596
     9.7627
     9.1682
    10.0764
     8.7843
     7.7514
     8.3832
    10.9000
     9.5051
     9.4426
     9.0368
     9.8300
    10.3309
     9.4058
     9.7301
     9.7938
     7.6468
     8.5314
     9.0445
    11.0449
    10.6985
     9.2413
     8.3277
     9.8642
     9.9877
    10.1319
    10.2259
    10.1501
    12.9684
    10.0391
    11.6030
    10.5294
    12.8356
     8.2414
     8.8445
     8.4101
    11.3791
     9.7161
     8.0846
     9.3114
     7.2167
     7.3596
     9.2708
     9.4791
    10.0600
    11.8470
    10.1489
     9.4601
     9.6824
    10.2142
    10.7851
     8.6764
    10.5739
     8.9241
    10.2501
     8.5131
     9.2444
    11.6530
    14.5777
     9.8725
     7.6635
     8.3376
    13.2303
    11.2866
    10.0367
    10.7786
    10.1381
     9.2120
     9.4673
    10.6626
     9.4547
     8.6582
     9.6734
     9.8695
     9.3183
     9.9191
     9.4824
     8.9709
     9.7284
    10.1778
     7.7028
     8.1838
     8.7797
     9.4630
     7.9844
    11.1832
    10.0564
     8.5322
    10.6560
     7.4578
     7.0779
     8.9827
     7.8786
    13.3852
    12.7277
    13.0239
    10.4196
     9.5088
     7.0563
    10.2211
    11.3374
    12.2263
    10.5595
    11.1089
    11.7910
    12.1566
     7.2693
     8.6248
    10.4986
     8.9082
     7.9251
    12.0631
    10.9570
     9.2145
     7.5347
     9.4337
    12.2742
     9.2812
     5.5658
    11.0003
     8.5664
    10.4899
     7.1324
    10.0254
     9.0745
     9.4286
    10.6226
     7.9996
     7.9862
     5.7838
     8.8871
     7.9623
     9.5755
     5.8418
     7.2235
     5.6032
     6.1530
     5.8529
     5.4828
     6.7608
     8.3629
     5.9768
     6.8018
     6.4792
     6.6269
     4.9521
     7.2210
     6.4017
     6.5777
     6.8618
     6.6986
     7.6231
     7.4924
     8.5416
     7.4770
     9.0186
     6.8194
     8.1613
     9.1040
     9.0452
     9.3459
    10.1619
     9.5155
     7.0737
     7.8512
     9.1687
     8.0146
     7.4298
     5.6872
     7.8599
     7.1589
     6.4201
     6.7961
     7.1622
     8.1772
     6.8500
     8.5347
     9.4702
     7.7699
     7.8557
     5.7792
     7.8935
     8.9922
     5.9670
     6.7529
     9.1899
     5.5499
     6.4878
     8.7146
     8.2963
    10.0700
     7.9561
     7.3515
     8.4247
     6.3714
     5.8350
     8.2668
     8.4915
     9.2107
     9.7980
     7.9602
     9.1741
     6.2238
     9.2044
     9.9722
     9.8455
     9.1040
     8.2713
     7.9628
     7.5044
     9.4046
     9.6732
     7.6609
     5.9559
     6.9224
     8.1024
     8.3846
     7.4029
     5.9130
     7.8515
     8.7322
     6.2028
     9.0845
     9.6443
     5.4474
     9.0344
     9.1238
     8.2495
     6.3044
     7.1851
     7.1395
     8.3541
     7.2742
     8.8336
     7.9861
     8.4890
     9.1870
     9.8666
     8.1295
     8.6784
     8.2915
     9.6487
     8.8568
     7.3859
     8.6714
     8.1069
     8.2697
     9.1900
     9.1855
     8.2509
     8.8343
     9.7076
     8.1970
     7.1192
     6.8683
     7.6082
     9.0450
     8.6281
     5.9122
     8.9030
     8.5089
     7.8317
     9.6412
     9.5511
     9.2789
     8.6128
     8.4231
     7.8082
     8.3959
     9.4016
     8.8426
     8.9801
     9.4324
     8.6876
     7.7152
     7.0236
     8.7419
     6.8544
     7.3302
     8.1688
     5.4287
     8.6132
     6.0911
     8.0395
     9.7525
     8.6434
     9.2019
     9.8817
     7.9275
     8.8480
     9.3517
     8.9744
     8.1381
     8.6211
     9.0573
     7.9040
     8.3154
     8.6442
     5.7538
     9.0357
     9.0547
    10.0719
     8.6719
     9.2604
     9.3236
     7.9256
     7.4562
     9.6111
     9.0640
     8.6823
     9.4942
     9.9770
     8.0054
     8.8209
     8.6588
     9.3509
     7.1834
     7.4823
     6.8044
     9.1601
     5.3609
     7.4849
     8.1510
     9.2347
     6.9820
     8.7697
     7.9195
     8.3259
     8.4300
     7.1184
     9.3020
     7.1777
     9.3031
     8.1443
     8.3870
     9.1369
     6.9756
     7.5076
     8.6974
     8.6933
     8.1997
     7.4479
     9.9016
     8.2948
     9.2006
     9.1400
     9.9907
     9.4863
     9.0011
     6.1222
     7.1776
     8.8354
     6.4053
     8.5201
     7.7250
     7.2290
     8.6263
     7.1360
     7.8135
     9.4756
     9.5203
     7.4870
     7.3090
     9.1926
     9.4972
     9.9642
     8.5746
     9.6771
     6.7425
     9.1189
     9.4022
     7.4966
     8.4129
     7.6968
     8.9616
     9.1859
     8.4841
     8.0399
     8.8624
     8.3913
     6.8666
     9.7218
     8.1273
     9.9254
     9.1388
     7.7466
     9.0982
    10.2977
     7.5688
     7.8532
     7.5445
     8.6767
     9.4860
     8.8540
     6.3354
     5.8274
     6.8689
     8.0511
     6.0081
     6.3863
     6.7934
     6.2987
     7.0579
     6.6229
     8.9150
     7.2493
     7.6284
     7.9540
     7.6912
     6.8161
     8.8549
     8.9761
     8.1544
     5.6830
     5.8031
     7.9329
     8.5963
     8.1425
     9.2106
     9.1496
     9.9196
     7.8212
     8.9164
     8.5360
    10.0300
     9.5687
     7.7917
     7.8595
     9.6880
     8.9669
     5.3901
     8.9486
     6.1185
     8.8438
     6.3880
     7.1050
     7.0562
     8.6736
     6.2951
     7.3321
     9.1907
     7.2206
     8.3407
     9.1868
     7.6057
     9.5192
     8.5833
     9.0393
     9.6282
     9.0314
     9.2400
     8.6733
     8.0175
     9.9654
     9.3176
     9.5126
     9.6797
     7.6087
     7.1303
     8.3090
     9.7773
     8.7161
     8.9436
     8.9268
     9.4592
     7.3759
     8.8548
     6.7025
     8.2743
     7.7288
     9.6327
     8.4925
     9.2182
     6.8485
     6.7223
     7.5050
     8.8189
     9.6140
     8.3504
     8.6078
     7.9760
     6.8181
     7.8454
     5.5761
     6.5286
     5.6474
     6.4104
     8.5684
     6.8028
     7.4946
     7.0195
     5.6464
     6.3935
     9.0167
     7.6669
     7.2129
     6.1940
     9.6958
     9.2550
     6.9327
     7.8259
     9.5763
     6.2145
     6.5522
     7.8182
     7.2810
     6.0957
     6.3272
     7.2986
     5.9401
     5.1306
     7.1985
     7.7430
     6.3392
     6.0687
     6.6232
     5.8788
     7.5628
     6.8517
     7.9175
     7.0150
     6.7592
     9.2711
     8.1226
     6.2399
     6.9799
     7.8330
     6.2476
     6.9027
    10.0747
     7.4604
     9.0172
     8.3433
     8.9906
     8.9143
     8.1272
     8.9817
     5.1480
     8.1835
     7.9923
     7.8554
     8.4372
     8.3981
     7.8879
     8.5732
     7.3862
     7.7947
     7.0601
     6.4210
     7.5831
     8.2313
     6.8830
     7.2387
     8.2896
     8.2888
     8.1793
     8.1814
     8.7812
     7.4481
     5.0717
     7.9481
     6.9661
     6.2879
     6.1558
     6.5076
     7.7396
     8.8761
     5.9604
     7.4755
     7.6213
     6.2770
     5.6507
     6.0335
     5.6509
     5.4144
     8.0241
     8.8461
     8.2211
     9.7813
     8.6201
     8.5583
    10.2265
     7.7146
     9.1616
     8.6793
     8.6740
     6.5697
     8.3450
     8.3213
     8.6931
     7.8363
     7.7013
     8.8752
     8.5388
     9.4217
     7.2064
     8.3871
     9.2456
     9.4760
     9.0414
     6.5071
     9.2866
     7.1791
    10.1468
    10.0736
     9.0777
     8.6958
     8.3595
     8.4443
     8.5770
     7.8644
     9.1669
     7.7545
     4.8600
     8.8887
     6.8313
     8.5849
     9.5180
     8.6119
     7.2273
     9.9801
     9.9061
     7.0759
     8.4654
     9.1122
     8.1850
     7.1637
     8.0556
     6.6352
     8.7199
     7.1860
     6.4175
     7.4710
     7.6828
     8.8200
     8.7959
     9.5949
     7.4402
     9.3789
     9.0618
     8.9380
     7.4855
     7.3660
     8.9796
     6.2231
     6.2555
     9.3888
     8.8025
     6.5420
     5.6008
    10.0241
     8.5292
     9.1647
     5.6691
     5.5367
     6.7937
     9.3268
     6.6368
     6.5366
     8.8430
     8.0087
     9.0443
     7.3907
     7.4515
     6.0806
     7.0637
     9.8004
     8.4132
     7.8420
     9.6077
     9.7918
     8.2441
     8.2158
     7.8800
     6.5816
     6.6322
     7.9789
     7.6242
     7.7576
     6.9103
     7.7296
     8.9851
     8.1978
     8.4748
     8.3758
     8.3827
     7.0270
     7.2746
     7.2177
     9.1846
     5.2063
     7.9873
     6.2697
     6.7030
     9.5050
     9.1921
     9.6910
     9.5985
     7.1253
     9.3470
     8.8293
     8.8820
     8.1915
     7.8796
     7.7476
     8.9006
     7.8986
     9.3181
     9.2306
     9.7194
     8.5888
     8.7754
     7.6223
     9.1479
     7.8145
     8.8815
     9.4583
     8.3889
     9.5887
     8.2480
    10.2833
     8.5607
     8.3060
     7.5519
     7.7712
     8.9515
     9.3809
     7.5346
     9.5743
     7.8153
     7.1902
     7.7957
     9.0063
     8.8635
     9.1220
     9.3172
     9.1897
     8.3015
     8.6332
     8.2664
     8.5700
     7.6726
     7.7168
     5.8907
     9.3668
     7.4420
    10.0436
     9.6382
     8.0626
     8.3590
     8.7862
     9.2731
     9.6905
     6.5214
     7.3365
     7.8545
     8.5496
     9.0308
     9.7123
     7.0616
     5.6248
     6.2864
     7.7331
     9.6455
     8.2638
     9.1888
     8.9474
     8.9044
     9.4143
     9.6008
     9.2495
     9.0349
     8.9302
     7.7209
     8.0537
     7.7632
     7.9147
     6.1146
     5.9951
     7.6558
     9.6475
     7.5790
     7.8184
     8.1782
    10.0996
     8.3946
     7.6919
     7.6058
     7.2435
     7.8291
     6.2683
     6.4724
     7.1633
     6.4370
     5.5954
     7.5468
     6.7713
     6.1235
     6.4076
     6.1121
     9.0879
     8.1800
     6.0331
     5.9998
     8.5491
     6.5497
     6.3175
     8.4631
     7.0108
     7.2008
     8.6376
     9.3882
     6.6429
     7.4576
     9.1403
     8.4371
     7.9975
     8.5353
     8.5461
     6.6339
     5.7841
     6.2598
     8.3131
     7.9464
     6.7455
     6.7624
     7.2228
     5.0572
     6.6793
     8.0877
     6.7757
     7.5299
     5.8822
     7.9973
     7.4422
     9.6272
    10.3100
     6.8472
     9.6603
     7.8822
     8.6631
     5.9088
     7.6671
     8.8911
     8.0113
     8.5384
     9.0842
     9.1610
     7.5969
     6.9036
     9.0403
     7.9201
     7.7354
     7.8338
     5.9364
     6.9549
     8.3538
     7.2216
     7.2110
     6.5753
     5.9413
     4.8767
     8.5135
     7.2199
     6.2132
     6.9856
     7.0134
     7.3580
     7.9489
     6.3251
     7.7706
     7.0372
     6.7405
     7.0750
     7.6260
     6.5010
     7.2316
     6.5532
     6.2895
     5.9821
     7.4829
     8.0986
     9.1388
     7.4763
     9.2157
     8.4304
     6.6293
     5.9680
     7.7668
     6.2989
     8.1818
     6.3621
     6.4124
     8.3885
     7.4914
     6.4610
     8.4077
     8.4479
     9.2779
     8.1852
     6.3792
     7.4868
     5.8153
     7.6749
     7.3141
     7.2742
     6.5754
     6.2741
     6.4472
     6.9172
     7.0883
     7.5053
     5.7682
     8.0151
     6.6152
     4.9614
     7.6884
     6.9878
     8.0684
     6.2704
     7.4335
     6.1953
     8.0799
     6.1240
     7.7614
     7.6693
     8.7731
     9.1345
     6.6044
     9.6188
     5.9254
     6.0097
     8.6864
     5.7586
     6.3130
     6.3961
     8.6295
     5.1528
     7.2177
     6.2076
     5.7413
     6.4738
     8.0352
     8.7269
     6.4100
     8.2704
     8.1264
     7.2302
     6.4285
     5.9428
     7.2326
     8.4965
     9.3925
     8.9453
     8.6245
     8.0305
     7.7980
     9.9708
     8.9141
     6.9013
     7.6902
     7.5600
     8.2105
     9.2069
     7.5823
     8.5733
     8.6700
     7.6704
     9.1902
     7.9932
     7.4519
     7.4034
     6.8105
     7.8044
     8.2777
     7.3569
     6.7529
     9.4811
     9.0035
     7.2624
     5.7671
     9.9328
     6.4902
     9.1728
     8.9698
     6.7824
     9.0969
     7.0010
     7.8868
     7.4405
     9.2026
     9.6264
     6.6757
     9.4924
     8.4716
     8.6485
     8.8649
     9.5802
    10.0500
     9.7986
     9.2848
     8.9361
     9.7789
     9.2713
     8.5270
     8.3531
     7.2798
     9.3018
     7.7426
     6.9034
     6.1588
     7.4957
     6.6363
     9.2154
     7.3798
     9.5698
     7.3607
     7.2444
     5.7878
     8.2615
     6.6085
     6.7418
     8.8129
     9.7801
     9.9021
     8.3479
     8.9775
     8.1710
     8.1735
     9.0676
     8.8367
     7.3105
     9.7741
    10.2592
     9.5199
     8.0761
     9.1076
     8.0347
     9.3246
     8.0325
     9.1504
     9.0461
     9.3518
     8.3435
    10.6848
     7.6387
     7.0999
     8.3472
     8.6306
     7.1632
     8.8783
     7.7994
     8.3129
     4.9671
     8.1601
     8.8024
     8.0650
    10.0541
     7.5674
     7.4496
     9.2047
     8.5019
     9.7562
     9.5501
     9.3773
     8.7471
     8.4512
     9.4327
     8.9115
     8.3614
     6.7377
     8.8815
     8.8916
     8.8222
     9.6418
     8.0254
     9.7944
     9.7445
     9.5559
     8.7962
    10.3641
     9.0766
     8.9231
     7.3062
     8.5037
     9.4980
     9.6604
     7.9229
    10.1423
     8.7804
     7.3468
     7.4411
     7.8507
     6.6335
     8.9176
     9.2030
     8.5123
     7.7009
     8.1323
     9.6134
     7.4116
     8.1983
    10.2051
     8.8337
     8.4572
     6.9247
     7.7626
     9.1043
     8.6825
     9.5684
     8.3153
     9.0915
     7.7805
     9.1660
     8.7194
     7.4423
     8.2536
     7.9632
     7.3802
     9.1954
     6.9095
     9.7951
     7.4676
     9.1031
     8.3342
     8.1748
