# Supplementary material for: Mechanistic models of asymmetric hand-over-hand translocation and nucleosome navigation by CMG helicase
Source: Nat Commun. 2025 Nov 21;16:10304. doi: 10.1038/s41467-025-65232-x (PMC12639105; doi:10.1038/s41467-025-65232-x)
Supplement: Supplementary file 18 — Source data [file 41467_2025_65232_MOESM18_ESM.zip › SourceData/SourceData/Fig3G/polyGC/mindist_lagging_and_loop_traj012.dat]

# Distance
     6.1593
     5.4349
     6.7383
     8.2238
     6.3121
     8.5119
     4.9144
     5.6163
     5.2770
     5.4873
     4.9124
     5.6356
     6.9160
     5.0422
     4.7432
     7.4884
     5.7546
     8.2982
     7.9055
     7.1239
     5.1382
     6.4481
     8.4129
     6.6450
     5.6826
     5.2494
     6.0489
     6.9203
     7.0594
     7.6402
     5.7339
     7.1418
     6.2263
     7.1116
     7.9092
     8.5838
     6.4675
     7.2748
     6.0511
     6.4303
     5.5411
     5.0525
     6.9406
     5.3847
     5.0098
     5.1453
     5.9920
     6.1012
     7.1864
     6.5356
     5.5852
     6.4663
     7.1221
     7.0461
     4.6825
     6.1675
     6.7352
     6.4150
     6.3159
     6.6981
     6.2256
     4.7394
     7.0492
     7.0271
     6.2344
     7.8119
     6.0882
     5.4628
     7.1521
     6.8358
     5.7242
     6.9507
     6.6514
     6.5175
     5.0432
     5.8119
     7.7001
     6.0870
     6.7594
     6.4171
     5.0588
     5.7831
     5.8536
     5.0905
     7.0949
     6.7432
     6.2631
     6.7348
     7.2296
     5.3638
     7.4760
     5.1521
     6.3962
     6.4976
     6.2113
     6.6217
     6.7374
     6.2575
     6.9362
     5.2922
     6.4186
     5.7194
     5.2023
     5.5796
     6.2773
     7.0341
     7.4373
     8.8497
     5.5627
     7.1978
     6.5641
     5.4706
     5.8285
     6.8791
     5.5402
     6.9855
     5.9518
     6.4003
     7.3103
     5.6394
     5.3494
     5.1409
     7.1438
     5.7406
     7.1826
     5.5242
     6.3170
     5.5227
     6.7068
     6.6001
     6.9960
     6.0083
     6.8617
     6.2583
     6.3131
     5.4370
     5.4519
     5.4729
     4.9638
     4.9749
     5.6326
     4.8408
     6.7257
     5.0322
     6.9185
     5.9473
     6.1505
     4.8943
     5.0750
     5.1500
     5.7781
     5.8165
     6.4471
     6.5192
     4.5081
     6.5288
     6.6748
     5.9623
     5.6884
     5.9941
     6.2376
     5.2656
     7.3181
     7.0324
     7.9768
     6.6493
     6.1624
     5.1285
     5.0993
     5.2868
     6.0004
     7.1303
     6.0054
     6.5514
     7.4624
     5.5954
     6.5701
     6.5445
     6.5523
     5.7378
     6.1194
     5.0389
     6.5705
     5.2905
     6.5965
     5.2250
     5.9058
     8.4004
     6.4126
     7.5494
     7.2526
     6.7412
     6.6812
     6.6312
     6.9548
     7.1660
     7.7274
     5.8704
     5.7965
     6.8978
     5.7989
     6.6208
     6.6963
     6.9665
     6.9645
     5.8142
     6.1111
     5.8458
     6.3752
     7.0664
     6.4735
     5.0645
     6.9788
     5.3790
     6.7614
     5.8992
     5.8820
     5.7435
     5.7749
     7.9022
     5.7929
     6.3611
     4.9652
     5.0404
     5.8003
     6.5886
     5.5443
     8.3674
     5.1680
     7.0314
     6.4310
     7.9725
     7.8996
     6.2134
     7.1519
     5.2333
     6.2482
     6.2772
     4.8049
     7.2148
     5.9190
     5.7779
     7.0060
     7.5548
     5.8890
     6.0849
     5.8574
     5.3212
     6.1283
     5.9578
     5.3879
     5.1196
     6.8244
     7.3465
     5.7771
     5.6559
     8.0085
     5.5090
     5.5514
     6.4313
     6.3086
     5.9720
     6.2265
     7.0289
     6.6341
     5.5930
     6.3628
     6.5222
     7.4233
     7.3904
     6.4668
     6.2614
     6.4685
     7.0484
     8.4409
     6.1180
     5.3131
     5.2894
     7.7185
     5.2767
     5.7570
     5.2819
     6.9501
     5.1166
     8.3283
     6.5153
     7.0098
     8.4918
     7.9966
     9.0252
     8.1124
     6.5690
     8.3909
     7.6422
     7.3635
     7.7543
     7.3572
     6.4315
     7.3163
     5.5075
     6.4274
     7.3443
     6.4131
     5.9019
     5.1440
     4.9164
     8.5912
     6.9838
     5.6380
     6.1208
     6.3393
     7.7876
     6.4005
     6.7925
     6.0258
     6.0477
     8.8484
     5.9478
     8.0980
     7.6401
     6.3321
     5.7889
     7.5399
     7.6938
     5.0912
     7.1345
     6.4013
     7.6319
     7.4867
     6.5707
     6.9192
     7.4935
     6.3189
     7.0706
     7.3605
     6.9286
     7.4341
     6.3060
     7.0636
     8.3247
     6.8564
     7.5065
     6.9611
     7.8230
     8.1035
     8.8382
     7.0816
     5.9528
     8.6230
     6.9933
     6.5334
     5.5549
     8.8306
     6.8140
     6.8968
     7.2386
     6.8172
     8.4994
     6.4648
     7.0338
     5.7518
     6.9967
     5.7075
     5.9745
     5.7023
     4.5771
     7.5876
     6.1533
     6.4016
     5.6032
     7.5748
     6.7491
     4.9140
     6.7099
     6.6230
     6.7290
     5.9438
     5.6705
     6.4284
     8.2731
     6.6385
     6.0406
     5.4715
     6.6158
     6.1318
     6.2221
     6.4933
     6.2533
     7.5354
     6.5852
     6.0108
     6.4622
     5.2111
     6.0816
     6.1398
     7.4721
     5.3295
     7.7559
     5.9086
     5.3445
     5.7669
     6.0122
     6.0871
     7.4206
     5.7539
     6.2930
     5.4901
     6.4437
     6.6358
     6.1452
     7.2026
     6.3301
     7.5143
     5.9449
     6.5768
     7.3925
     8.7084
     9.4105
     8.4238
     8.3562
     8.0425
     7.5892
     6.8194
     5.8494
     6.4014
     6.6524
     5.7684
     4.6215
     8.1618
     6.7291
     7.3726
     6.4139
     5.6718
     5.4523
     6.1018
     7.0192
     7.1860
     5.8697
     8.0876
     6.3601
     6.9228
     5.4811
     5.9082
     6.3367
     7.4248
     5.6008
     6.0967
     8.2373
     5.9542
     7.3022
     6.6406
     7.5303
     7.1118
     5.7065
     6.5582
     8.8509
     9.2019
     7.4943
     5.8707
     5.4619
     7.8420
     7.0256
     7.3702
     8.8853
     8.4585
     6.5653
     6.6121
     8.7249
     7.8707
     9.2280
     7.3177
     6.6435
     8.7691
     4.9023
     5.9788
     7.6693
     8.8100
     7.0427
     7.8761
     6.7223
     8.5390
     6.5505
     7.4679
     7.7911
     7.2933
     6.5549
     7.4698
     7.5090
     9.3373
     9.2093
     8.3343
     8.4805
     8.4336
     6.3995
     8.8449
     7.7856
     7.5707
     8.0767
     6.4720
     7.2377
     8.7229
     7.8299
     7.4986
     8.8104
     6.9691
     8.1996
     6.3829
     7.7931
     8.0655
     6.6846
     7.5770
     8.6325
     7.5856
     6.9682
     6.8104
     7.1155
     7.0122
     7.7996
     7.3030
     8.8167
     7.4208
     7.7762
     7.3597
     6.8675
     8.1583
     6.1424
     6.6195
     7.4436
     6.6798
     8.9845
     7.1855
     7.3892
     6.8263
     7.1482
     8.5914
     7.2146
     9.1164
     7.7723
     7.3513
     6.8039
     8.9940
     7.1493
     7.3110
     5.6551
     7.3840
     6.2245
     7.1476
     8.8129
     8.6446
     5.7496
     9.2074
     4.4871
     8.0246
     7.3076
     8.1740
     7.5772
     8.5085
     7.8312
     6.8888
     5.7764
     8.2045
     6.4373
     6.3776
     5.5555
     5.7923
     8.6959
     6.3080
     7.8370
     7.3324
     6.5240
     6.6735
     8.6676
     9.4198
     6.8864
     8.4982
     8.6646
     6.8990
     8.1766
     7.5867
     8.5392
     7.8268
     7.1699
     7.3896
     6.8431
     7.1625
     7.9451
     8.5536
     7.9925
     8.8030
     7.3448
     6.7689
     8.2977
     7.0620
     7.3521
     5.6535
     6.5211
     6.7900
     7.3816
     6.7140
     7.3363
     7.4986
     7.4781
     7.3581
     6.1498
     8.7632
     8.6194
     6.9775
     9.6479
     7.5448
     8.8571
     7.2296
     7.7312
     7.5723
     7.6224
     7.5096
     9.0916
     8.7308
     6.6123
     7.5687
     8.7502
     8.6929
     7.9451
     7.6846
     7.2232
     7.5832
     7.9008
     7.2622
     7.1624
     8.6375
     6.3682
     9.4460
     7.6568
     7.4307
     7.7240
     8.2496
     6.4610
     7.5803
     7.1882
     8.7030
     8.1549
     8.5677
     6.7242
     7.9356
     7.4532
     6.0383
     9.6846
     6.8431
     9.0428
     8.6731
     7.3948
     7.1235
     8.3599
     6.9530
     6.4549
     5.7209
     8.1949
     6.5904
     6.8179
     6.1320
     7.0647
     7.0557
     7.7687
     8.2146
     7.2932
     7.2130
     6.5437
     7.2541
     5.8618
     6.6255
     8.5122
     6.3353
     7.5490
     8.7476
     7.8911
     7.4490
     6.5907
     5.7495
     5.7135
     5.9187
     6.1714
     7.3705
     5.5355
     8.5477
     6.0471
     7.0149
     8.2966
     6.7623
     6.7282
     6.9257
     7.8752
     8.7163
     5.9226
     9.8189
     8.6801
     8.6145
     8.9339
     8.9147
     7.9142
     8.2344
     6.7387
     8.0101
     7.7655
     7.0369
     7.2167
     8.4445
     7.9671
     8.9862
     6.9598
     7.9691
     8.1826
     6.3155
     7.3401
     6.6148
     7.0472
     7.2639
     8.2019
     7.6030
     6.1706
     7.7033
     8.1875
     7.7421
     8.4524
     7.2622
     9.2940
     8.9261
     7.2095
     5.4590
     7.8977
     7.7700
     6.4469
     5.0811
     7.4021
     7.2836
     8.5721
     8.5203
     7.3000
     7.6449
     5.7298
     7.0871
     8.2765
     8.9694
     8.1722
     7.5047
     7.6521
     5.6830
     6.9293
     7.7134
     7.7148
     7.9299
     9.2108
     8.3523
     9.6020
     8.1494
     6.2253
     9.1064
     8.6398
     8.0720
     8.2954
     6.2167
     8.4374
     9.1395
     6.7907
     6.3307
     8.3216
     9.3563
     9.0899
     7.1618
     7.5476
     9.0932
     7.5653
     8.3546
     9.2804
     5.4301
     8.5720
     5.6613
     7.6810
     6.7606
     7.9626
     8.7150
     9.3591
     5.5603
     9.0442
     7.6306
     6.6274
     8.5591
     7.7571
     6.8074
     6.1677
     8.0698
     8.1358
     7.2469
     5.9449
     7.3130
     8.7627
     5.7227
     8.4834
     6.1810
     6.6785
     8.5384
     5.6365
     7.0021
     8.1713
     5.7039
     6.6428
     8.0009
     6.0024
     7.8915
     7.9645
     6.8452
     8.4115
     7.0802
     7.9286
     7.7368
     9.2494
     7.1542
     7.3377
     6.7800
     5.8467
     6.7444
     6.0228
     5.6748
     7.6630
     6.1370
     7.7394
     7.9172
     7.8515
     5.8215
     6.9304
     7.0574
     5.9033
     8.5869
     8.0076
     9.6156
     8.6577
     7.7098
     8.1203
     8.0580
     7.9913
     7.4723
     8.8233
     8.8416
     4.9988
     5.2088
     6.3588
     5.7496
     5.9617
     5.0863
     7.7050
     7.8912
     7.7942
     5.7416
     5.7057
     7.5054
     6.5614
     6.4473
     6.1928
     6.5378
     8.2348
     6.2007
     5.6445
     7.8472
     7.6520
     6.6825
     5.6318
     5.1456
     6.3458
     5.7331
     6.7504
     7.0770
     5.7622
     5.6826
     7.9438
     8.2244
     6.2343
     5.7043
     7.2695
     8.1819
     8.2441
     7.0635
     8.5599
     6.6191
     8.3779
     7.3071
     6.6210
     7.1665
     7.1430
     5.4162
     7.8072
     6.8311
     7.5244
     8.4504
     8.1334
     7.6365
     5.6646
     6.9335
     7.5283
     8.0586
     7.4951
     7.0833
     7.3494
     8.3358
     5.3011
     7.4504
     6.4203
     5.8011
     8.6130
     7.1464
     8.7540
     7.4163
     7.9170
     7.4288
     7.2212
     7.5539
     6.7461
     7.5481
     8.1825
     7.1057
     8.7630
     7.9369
     7.0740
     5.3830
     6.4486
     5.5103
     8.7455
     8.2005
     7.0834
     8.2046
     8.3858
     8.8140
     7.1167
     6.6062
     8.8790
     8.1239
     7.6724
     7.5703
     6.2004
     7.2732
     6.8873
     6.5825
     8.7740
     5.4179
     6.5312
     6.7231
     7.1335
     5.4574
     7.8377
     9.1102
     8.3220
     7.2446
     7.2395
     7.4452
     7.9942
     8.1408
     8.5248
     7.0857
     9.8395
     9.3903
     9.2721
     7.6633
     8.9319
     8.9556
     7.9956
     8.9743
     6.4778
     8.5956
     7.6917
     6.7304
     7.0770
     7.8878
     6.7333
     8.4159
     9.9796
     6.1075
     8.8916
     6.8588
     8.1902
     8.2037
     7.4557
     7.9510
     8.6360
     6.7331
     8.3561
     6.9334
     7.7134
     6.5325
     7.7212
     7.6171
     5.5250
     7.5890
     7.9723
     8.3587
     7.2424
     8.1908
     8.2308
     8.0606
     8.8140
     6.9596
     7.6701
     6.6839
     6.5257
     6.7366
     8.1924
    10.7038
     6.6170
     6.0337
     5.8382
     8.0524
     8.8550
     5.4881
    10.5475
     6.4797
     8.7056
     8.9436
     9.4477
    10.2355
     5.9968
     7.2780
     7.6768
     5.2483
    10.2063
    10.4524
     6.5194
    10.1461
     6.2306
    10.5512
    14.9431
    13.8115
    12.7807
     9.6802
    14.1906
    16.2241
    14.1338
    19.1246
    14.8539
    20.6388
    25.3482
    22.8626
    21.6532
    25.1553
    24.0578
    24.3054
    23.6065
    25.4144
    19.2490
    17.8509
    22.7341
    19.2299
    20.6721
    17.8847
    15.4023
    13.5676
    14.8182
    17.9494
    19.2735
    20.7456
    26.9259
    25.2727
    25.9686
    23.0963
    23.3596
    21.4046
    18.9973
    13.3080
    16.6347
    15.7929
    14.7963
    10.4647
    13.0311
    17.7256
    18.0170
    17.3928
    19.1972
    17.2855
    17.0696
    13.2810
    18.1104
    21.3114
    18.5711
    25.0838
    18.1033
    20.8174
    18.6580
    23.6805
    23.9811
    25.8012
    24.3050
    25.9560
    18.1640
    22.0313
    26.9106
    26.6724
    22.7610
    25.4998
    24.5459
    24.4799
    24.1455
    27.2322
    23.6156
    19.3028
    21.0632
    22.3991
    24.8136
    22.9331
    24.5326
    22.2278
    17.8387
    21.0211
    21.9705
    21.5955
    16.1101
    19.0474
    22.8103
    23.2235
    24.9327
    20.3139
    22.5837
    20.6741
    20.5057
    25.2740
    24.7466
    21.5363
    22.3252
    23.4059
    21.4188
    22.2084
    22.5650
    25.5206
    25.3907
    26.9599
    21.0272
    25.8599
    20.7920
    22.7898
    21.0484
    21.3075
    22.5762
    24.2379
    22.2793
    18.3826
    23.9542
    21.0766
    23.3684
    18.6994
    23.8404
    20.5500
    19.7154
    19.2764
    19.2986
    23.0553
    17.4662
    20.7315
    20.6210
    22.1204
    24.0786
    21.3402
    27.5956
    24.4345
    22.0011
    23.8644
    19.9153
    17.1081
    20.5219
    15.2092
    18.4300
    18.5451
    22.0048
    24.9811
    25.4294
    18.4948
    15.8707
    23.4170
    21.7883
    22.3925
    28.3773
    22.8710
    22.1974
    20.6542
    15.5867
    15.9909
    22.0301
    15.2569
    20.9161
    19.2533
    21.2349
    23.7211
    20.5156
    25.9482
    25.4213
    20.6271
    23.4820
    25.4061
    23.7979
    24.1922
    25.7367
    21.2307
    20.9563
    22.4220
    17.9814
    25.5606
    24.9996
    25.9405
    26.6523
    19.8071
    24.6604
    20.7022
    22.4154
    25.2139
    24.2694
    20.7772
    20.2315
    21.9622
    19.1272
    21.3293
    21.6615
    22.2538
    18.3512
    20.6476
    21.5298
    22.4866
    21.4022
    16.6611
    16.4734
    19.2079
    20.8717
    14.5812
    21.3815
    19.4283
    18.3919
    23.5299
    17.3931
    23.5912
    21.4668
    17.9049
    26.8252
    20.9167
    18.0305
    20.2555
    19.9472
    21.3270
    18.6215
    21.2581
    27.3247
    20.6909
    23.1328
    22.1285
    25.4478
    16.0255
    18.5743
    20.0522
    21.3116
    19.7093
    17.6584
    16.7555
    15.3260
    18.8198
    19.5871
    23.5696
    25.5592
    22.7304
    22.0366
    27.4373
    25.4326
    24.3956
    20.7950
    22.6785
    25.1457
    25.6489
    26.1950
    22.1506
    24.4731
    22.9371
    24.8735
    21.7367
    25.2484
    25.8675
    21.0998
    24.3839
    22.5992
    24.6359
    22.4403
    21.4450
    22.3755
    21.3532
    19.3017
    18.3644
    24.6296
    25.0311
    22.7162
    24.3414
    18.6859
    21.2887
    22.6804
    21.5940
    24.5168
    26.8999
    26.1958
    24.1526
    23.9002
    22.2819
    22.6797
    21.9596
    22.7093
    23.4992
    23.1494
    17.6328
    19.3106
    18.3830
    19.1511
    20.6424
    25.7927
    25.5027
    27.3441
    25.5329
    22.8343
    24.5343
    19.8794
    19.5002
    17.7668
    23.6701
    24.7906
    22.9686
    21.7187
    27.5378
    21.5963
    20.1719
    21.7577
    19.8147
    20.9101
    20.5047
    19.0987
    22.0670
    20.6367
    19.8866
    24.2776
    24.6865
    24.7933
    25.2838
    21.6846
    22.6589
    23.5374
    24.4217
    25.8742
    21.6906
    22.7631
    20.2637
    21.1580
    23.2715
    24.7622
    25.1075
    22.8280
    21.6465
    23.7719
    17.1076
    21.4273
    22.6508
    22.1390
    24.9588
    20.7626
    24.6906
    23.2490
    19.5263
    19.7127
    20.9614
    18.7792
    23.2741
    20.4099
    22.5726
    22.0756
    25.3433
    23.7573
    25.9476
    21.8697
    23.1364
    21.9855
    16.7013
    20.9191
    21.9586
    23.3040
    20.9566
    22.5190
    20.6387
    23.2337
    26.0250
    21.0685
    21.7147
    23.9648
    25.2576
    23.1667
    23.0478
    20.8785
    22.1254
    20.5654
    19.4436
    22.4482
    19.9185
    21.4161
    18.0742
    20.7523
    22.0849
    24.9656
    25.2930
    21.5807
    22.8027
    21.0212
    17.6693
    17.2822
    22.8182
    23.6510
    21.5140
    23.1420
    21.8526
    20.5236
    18.6288
    24.4435
    26.2313
    24.1382
    20.1536
    25.5846
    20.3892
    22.2364
    17.5782
    18.8287
    21.6845
    20.1529
    22.5399
    25.1618
    23.2843
    23.3129
    22.4025
    25.7919
    23.3578
    23.2279
    22.1902
    22.2841
    21.5328
    22.1598
    24.3137
    21.2994
    24.5638
    30.8410
    24.0985
    21.7992
    20.6554
    19.0662
    27.3785
    22.6769
    27.8037
    20.5675
    19.6535
    22.3153
    23.6922
    23.9161
    22.8682
    25.8705
    19.1965
    15.0823
    17.5366
    12.8020
    11.9459
    11.6700
     9.2670
    14.5935
    13.6942
    13.5712
    14.7320
    16.3806
    12.2958
    20.3674
    13.2798
     7.4565
     9.4293
    12.8034
     8.6861
    12.5700
    14.8034
    15.5519
    16.7078
    14.4627
    13.0080
    12.8511
    14.9045
    16.7006
    14.4946
    10.7550
    13.4177
    13.9707
    10.3102
    13.4324
    11.0707
    12.3460
    16.4757
    13.0649
     9.4595
    14.5248
    11.7550
    11.7241
    16.4683
    14.8822
    14.1825
     9.2186
    16.0615
    16.1184
    10.9130
    15.9304
    19.4804
    15.6082
    15.8377
    14.8519
    17.9462
    16.3191
    19.0510
    17.7879
    18.3108
    17.6057
    15.1867
    15.3555
     8.0129
    17.0249
    12.4286
    11.7048
    13.1734
    13.0882
     9.0585
    12.0128
    14.9609
    13.2742
    13.4207
    12.5681
    12.1303
    13.7906
    14.8407
    14.4736
    12.9928
    13.1292
    15.8033
    14.6191
    12.7372
    16.3953
    15.5145
    16.5148
    13.4271
    14.0136
    15.2419
    14.9576
    15.7841
    13.3452
    12.5410
     9.7725
    13.1822
    11.2868
    14.9088
    12.4356
    13.9865
     9.7312
    11.7738
    12.9728
    11.3602
     8.1882
    12.3201
    12.5021
    13.6634
    13.8199
    12.1993
     8.5730
    14.8447
    15.9597
    15.8681
    15.2443
    12.2013
    14.1245
    12.0940
    15.9876
    15.1188
    13.9336
    14.7905
     7.1005
    16.0175
    16.0049
    12.7975
    13.3724
    14.6417
    11.9458
    11.3826
    14.4751
    17.2245
    17.1203
    14.1447
    16.4258
    18.4419
    14.8331
    14.5259
    15.5755
    16.1096
    16.3113
    17.5996
    17.3012
    16.5579
    21.2460
    20.1706
    17.2281
    16.8086
    17.2442
    16.4626
    14.9873
    13.4920
    15.5108
    17.0296
    16.9723
    14.1840
    11.9386
    15.2845
     9.3409
     7.9919
     7.8064
    16.6288
    14.0763
    15.0153
     9.7342
    13.4779
    11.4262
    12.2232
    13.4272
    12.2302
    10.1284
    13.7001
    13.9271
    16.9924
    17.1892
    10.8606
    16.3670
    12.5261
    17.3146
    17.1771
    16.8715
    15.9607
    18.9492
    17.5243
    18.6171
    17.7133
    16.2081
    13.8530
    10.2340
    16.2219
    14.8296
    13.1596
    11.8178
    13.4315
    12.3427
    13.4551
    12.5759
    14.5983
    12.4899
    13.7657
    15.6627
    15.0338
    13.1347
    10.4637
    13.6507
    13.0577
    13.7633
    12.4948
    14.7530
    13.7804
    14.2333
    16.1968
    13.5195
    16.5969
    15.0922
    14.1764
    15.9171
    17.9120
    17.3317
    13.7633
    15.7754
    14.4894
    14.3834
    15.9158
    15.8046
    13.8937
    15.9793
    13.1288
    13.3791
    11.3892
    13.4185
     9.8878
    12.8502
    10.8920
    12.5120
    15.6392
    14.0265
    11.9878
    12.4945
    11.9814
    12.0182
    11.6085
    15.1664
    12.7803
    12.0840
    14.5142
    11.8391
    14.6747
    17.4703
    14.1911
    11.0564
     9.9811
    12.6335
    11.7312
    13.6073
    12.9775
    15.4020
    14.1573
    12.9738
    13.8331
    13.0595
    15.0791
    11.5915
    12.6390
    13.1111
    11.4435
    12.6715
    14.1286
    12.2906
    12.2969
    13.6572
    10.0845
    12.4260
    11.2720
    15.8035
    14.4320
    12.1666
    10.1849
    10.8386
    14.1892
    14.5494
    17.0669
    14.1138
    14.9293
    15.6863
    16.1957
    10.8716
    12.3399
    14.1986
    15.1422
    16.7632
    13.7223
    13.9262
    14.5829
    13.4110
    11.6690
    11.5241
    14.2157
    14.2438
    11.5116
    14.3486
    14.9520
    12.0599
    15.2620
    12.5555
    15.9557
    16.4808
    14.0042
    16.2420
    13.0751
    14.6480
    14.9105
    14.4972
    12.8140
    13.2377
    15.5067
    14.3810
    13.6658
    13.8836
    10.2383
    16.1946
    14.3916
    13.9201
     9.3842
    14.4831
    13.8325
    12.2957
    11.6252
    13.3637
    15.1171
     9.1521
    11.8286
    13.6475
    12.5994
    15.6656
    13.3691
    14.9028
    12.7987
    13.8941
    17.9934
    16.0906
    17.9376
    21.2234
    18.5969
    11.2457
    15.8248
    18.5331
    16.4156
    14.9963
     9.7684
    14.1925
    14.0540
     9.2332
    16.4155
    13.5407
    12.3199
    14.8903
    13.6182
    13.1354
    11.8984
    14.4519
    12.9824
    15.2217
    15.1714
    13.0382
    12.8148
    13.8602
    14.3459
    13.9938
    13.6447
    12.9750
    14.9625
    12.0539
    14.0279
    12.4766
    12.2573
    12.8140
    13.9835
    15.1973
    12.7065
     8.9100
    11.6280
    13.2390
    16.0251
    14.5567
    14.2239
    16.7438
    13.4500
    15.1872
    11.8411
    13.1983
    13.3664
    14.2087
    14.4041
    17.3512
    12.9280
     9.2424
    13.2690
     8.7859
    14.3377
    13.1523
    14.6719
    12.3924
    12.1695
    14.2853
    11.7158
    13.0310
    11.1469
    13.3659
    13.0423
    13.4465
    12.1427
    13.9552
    10.1716
    12.8641
    11.8841
    12.2734
    13.7139
    13.5145
    16.4200
    14.3951
    13.9369
    15.2611
    13.7968
    12.9478
    11.5142
    11.8349
    11.8465
    11.4039
     9.9009
    12.8112
    15.5331
    10.7707
    12.7156
     8.7923
     7.8407
    15.6079
    10.0910
     9.1979
    12.0606
    10.9025
    10.5898
    12.5886
    13.6996
    14.7924
     7.4333
    16.0847
    15.5505
    13.6570
    16.2549
    13.5869
    16.7581
    14.7499
    10.8848
    13.6686
    11.3697
    13.6247
    14.3565
    12.6027
    14.0728
    15.1020
    15.1882
    14.8502
    16.1058
    14.0945
    15.9218
    10.9414
    12.1789
    13.1105
    15.6152
    13.4305
     9.0936
    11.3177
    15.3346
    14.9395
    12.3454
    12.2209
    11.3457
    15.2801
    11.7899
    10.6699
    12.9311
    13.1847
    12.3449
    15.4063
    11.8654
    12.2362
    12.3376
    13.3769
    14.9306
    14.0236
    13.1741
    11.7162
    11.3752
    15.1580
    14.7198
    13.7503
    13.9760
    12.0342
    15.8019
    10.3923
    15.1336
    13.2868
    13.6328
    11.1162
     6.5656
    12.5375
    14.7236
    14.6163
    12.3528
    12.9888
    14.6355
    11.7901
    14.5076
    14.7037
    13.2514
    13.6300
    12.8393
    16.8097
    13.6743
    12.6267
    10.2154
    10.4492
    14.6071
    12.5986
    14.3925
    13.4789
    13.0225
    14.2475
    13.2257
    14.0738
    10.2456
    13.7592
    14.1701
    13.5142
    12.8244
    11.7714
    13.6909
    15.7369
    12.7084
     9.2908
    16.5738
    16.6433
    14.2513
    13.8698
    15.8610
    14.8234
    12.9590
    13.2166
     7.3218
    13.8264
    18.1222
    12.9414
    16.2755
    13.9943
    10.5896
    11.8253
     8.8691
     9.1854
    12.5188
     9.2826
     7.5244
     8.3567
     8.3764
     9.3206
     9.9122
     7.0114
     5.2658
     6.8636
     6.6400
     7.1707
     7.0053
     5.0829
     9.6463
     6.2269
     8.9509
     8.0394
     7.4333
     8.5403
     7.5280
     5.4994
     7.9310
     6.4470
     6.9039
     8.5263
     8.2665
     9.0059
    10.6738
     8.8746
     9.4802
    11.8117
     5.7285
     8.0332
     8.9305
     6.7075
     7.4843
     7.3208
     8.3830
     7.3335
     8.7983
     5.8864
     5.7149
     8.3761
     9.3328
     6.9744
     9.5106
     6.5402
     6.2741
     6.3645
     8.8956
     9.8801
     7.3828
     6.7499
     5.6838
     5.9963
     6.8533
     6.0884
     7.4198
     5.9961
    10.7841
    10.4790
     7.7103
     6.2945
     7.3805
     5.5649
     7.6274
     6.7503
     7.7687
     6.9278
     5.7800
     7.7346
     9.3862
     8.9512
     7.8128
     6.2209
     8.4010
     7.0672
     7.9116
     8.2271
     8.7884
     8.2146
     8.5702
     8.9757
     7.1235
     7.2234
     8.5097
     8.8664
    10.1675
     6.2099
     9.9572
     7.6727
     7.8401
     7.0160
     7.3969
     6.0962
     8.5722
     6.6747
     8.3143
     8.3151
     5.7491
     6.3842
     8.9227
     9.5746
     8.3083
     6.0426
     9.9406
     9.1508
    10.1889
     5.2483
     6.6163
    10.2452
     5.9842
     7.4997
     7.1364
    10.8924
    11.2237
     8.6635
     7.5678
     9.8384
     9.1524
     5.1645
     8.4240
     8.0348
     7.6954
     6.9077
     5.5392
     8.5182
     9.2588
     6.0538
     7.9888
    11.6799
     9.0781
     8.7211
    10.2838
     5.6224
     7.1105
     8.0412
     7.5237
     7.6303
     8.7536
     9.6312
     9.2493
    10.7706
    10.0901
    10.4641
    12.1837
    15.3283
    11.6556
    14.0884
    10.0825
     9.4178
     7.6814
     5.8759
    10.0252
     7.6460
    10.7468
    10.6761
    10.5788
    12.9091
     9.8309
     8.1526
     7.4429
     7.9091
     8.7049
     9.9392
     6.4047
     7.8891
     9.0432
     9.2322
     7.1759
    10.4815
     9.9917
     5.8522
    10.0564
     7.4467
    11.8569
    10.2374
     8.6638
     9.4471
    10.6796
    11.6551
    11.4246
     8.9970
     5.1534
     7.7166
    10.0007
    12.0591
     8.6491
    10.6320
    10.2177
     6.8804
    13.3022
     7.8344
     9.5677
     8.2699
     9.6429
     8.4490
     9.0658
     9.1364
     9.1431
    10.5783
     9.6552
     9.8110
     8.3931
     8.7904
    10.5135
     9.2521
     8.5404
    10.6873
     7.7449
     9.0849
     8.2340
     9.7746
     9.0116
    10.9083
     8.1562
     7.4027
    10.5870
    13.0524
    14.0402
    12.2093
    13.4974
    11.3281
    12.5905
    12.0273
    10.6342
     8.4174
     8.9791
     9.6955
     9.1062
    10.1784
    10.0415
    11.3647
     7.7414
     7.5625
     9.2212
    13.5233
     9.4046
    11.7059
    10.7760
     6.1903
     7.8763
     6.5875
     5.6177
     6.4968
     6.7669
     6.9452
     8.6576
     9.2989
     8.5236
     6.6922
     8.3929
     8.2390
     9.5507
     9.8339
     8.4269
     9.8514
     7.9056
     9.9342
    10.5299
     9.4327
     9.5559
    11.1607
     8.8967
     8.8551
     9.3820
     7.1266
     8.2458
     7.3100
    12.1118
     7.7299
     8.3620
    12.9236
    14.1315
    13.2647
    14.1303
    14.3383
    12.3700
    12.0201
    12.8074
     6.9939
     6.9033
     5.7102
     7.8623
     5.8500
     7.9024
     9.1038
    11.3109
     9.4965
    10.9486
    10.0009
    11.5255
    11.3128
    13.3286
    13.1007
    11.3126
    14.4312
    14.5546
    12.4218
    13.6538
    16.1105
    13.6727
    13.1460
    13.9592
    12.2730
    11.7775
    13.3794
    13.9942
    12.6205
    10.7994
    10.8737
    12.3336
    13.3256
    14.5923
    14.3401
     9.8005
    11.2808
    10.9420
    13.0769
    15.0509
    11.7463
    11.1454
    15.1435
    11.5234
    12.8190
    14.2594
    10.0015
    11.9833
    12.1746
    11.6575
    11.0712
    11.0930
    14.8227
     9.8954
    12.4127
    14.9147
    12.3524
    13.7133
    15.6062
    10.2440
     9.4034
    11.6731
     9.9277
    10.8336
     7.8417
     9.0500
     8.5092
    10.2474
    10.6102
     9.3537
     8.7249
     7.3350
     8.4260
     9.5007
    10.8697
    11.6819
    10.8791
    10.6177
    10.0937
    10.4825
     8.9233
     8.4862
    10.1531
     9.7857
    10.6795
    10.4674
    10.6483
    11.2645
     6.2684
    10.1313
     8.5237
    10.5060
    11.8764
    13.8857
    10.8353
     7.4949
     8.6059
    10.0831
    10.8577
    10.6757
     9.8704
    10.1412
     7.6403
     6.8427
    11.6030
     7.8873
     7.4712
     8.7385
     6.3835
     6.5624
     8.5262
     9.2209
    11.7069
    10.0219
     7.4038
     8.2908
     8.7995
     7.8965
    10.8347
     6.3754
     5.6167
     6.6883
     6.7713
     6.3011
     6.7538
     8.0822
     7.2231
     5.4420
     7.9726
    10.4631
    12.5103
    12.0977
    12.1016
     7.9361
     8.9738
     5.8858
     9.9952
    10.2205
     9.3916
    10.4604
     9.4440
    10.0620
    11.2801
     8.7618
    11.2678
    11.6052
    12.1749
     8.9610
     8.9293
    13.7894
    10.7387
    12.6109
    11.8375
    12.2585
    12.4033
    11.0542
     7.0242
    10.8346
    12.1837
    12.2917
    12.6580
    11.8126
    11.5593
    10.0399
    10.6127
    11.7710
    11.2079
    10.0279
     9.8466
    10.2952
    10.4254
     7.7882
     8.1437
    11.5048
    12.5832
    11.6560
    12.3555
    12.0907
    12.4709
    10.6810
    11.2529
     9.8936
    13.0135
    11.9596
    11.4911
     9.7141
     9.0228
    12.5342
     9.7114
    11.3675
     7.6803
    13.9090
     9.8067
     9.6958
    13.5530
    10.6436
     9.9247
    10.0385
    12.3230
     9.1836
     8.4350
    11.8223
    10.4236
     9.9405
    10.2244
     8.7021
     6.3819
     7.7431
     7.6952
     7.0644
     9.1344
     8.8439
     7.4969
     7.8378
     9.5299
     9.3758
    10.0335
     8.0154
     8.7042
     8.6236
     9.8907
     9.6855
     9.2965
     8.8842
    10.2951
    12.2763
    11.7145
     8.5706
     7.2894
     8.7503
     7.9566
    13.3230
    12.5753
     9.8795
     9.1012
     8.4209
     9.9418
     8.1616
     7.0245
    10.1527
    10.6563
     9.4213
     7.2292
     7.8340
    10.2332
     8.4438
     8.3715
     7.5569
     8.6416
     7.0145
     7.8464
     7.8350
     9.1088
     5.9830
     7.5658
     6.2376
     7.7022
     9.6387
     9.3429
     5.4877
     8.5272
     7.8549
    11.3014
     7.5250
     9.3626
     9.4864
     7.3666
    10.4907
     6.8349
     6.5418
     7.5062
    11.2406
     9.6903
     9.8318
     9.1866
     8.5968
    10.7013
     9.3824
    12.0475
    10.7459
     9.4728
    10.8438
     9.1018
     8.1925
     9.7056
    10.5234
    10.8939
    11.0309
    12.9111
    11.0555
    10.0561
    11.4080
    12.0021
    13.2294
    14.8400
    12.6541
     8.1959
    11.0249
    10.6390
     9.9699
     9.6854
    18.9817
    15.5976
    17.3222
    10.7207
    12.9553
    11.2653
    11.3757
    11.0877
    12.2696
    11.9296
    10.6556
    11.1493
    11.2713
     9.7125
     9.9687
    11.0559
     9.9234
     7.9790
    12.1508
    10.6341
    11.7443
     9.3404
     9.3372
    10.1060
    11.5512
    14.4515
    10.1138
     9.7671
    12.4956
    10.8923
     9.2604
    15.0833
    14.0260
    12.4008
    13.6520
    15.4132
    12.8714
    12.6220
    11.4531
    10.3270
    12.3725
    11.9020
    10.3471
     9.2263
    11.2408
    11.3182
    11.8516
    10.9668
    10.1806
    12.1290
    12.2740
    13.5540
    13.6009
    10.5707
    13.1752
    11.6817
     9.8385
    10.9994
    10.1858
    10.3421
    12.6706
    10.7046
    11.1900
     8.8837
     6.7688
     5.1537
     7.3926
     7.6482
     8.8007
     7.2452
     6.3106
     8.6808
     7.3890
     7.9135
     8.5861
     6.6124
     7.9692
     5.8551
     6.1668
     7.0679
     8.7479
     7.7370
     6.6696
     5.1391
     8.1758
     5.7410
     5.1148
     5.6154
     9.0733
     9.0283
     5.9195
     7.2487
     8.3709
     6.8977
     5.9570
     8.5140
     5.9027
     5.7927
     6.4120
     6.2363
     5.4167
     5.8572
     5.6494
     4.9029
     6.0277
     6.4714
     6.5045
     5.7886
     7.7118
     9.8047
     7.3682
    10.1050
     8.9276
     8.0275
     6.8584
     7.9899
    10.4233
    11.1254
     9.7923
     8.4559
     8.2939
     6.1874
    10.4256
     8.4862
     6.8067
    10.4730
     8.6583
     7.9691
     6.7088
     9.3013
     8.1861
     5.2286
     7.7399
     7.3781
     8.9471
     6.0343
     7.0633
     8.4064
     6.7328
     7.7335
     6.1806
     6.6764
     7.0236
     8.8797
     6.0228
     5.8878
     6.9132
     6.6774
     6.0916
     8.4198
     5.3306
     7.4607
     8.6945
     7.2787
     6.2411
     6.4169
     7.9638
     6.7372
     5.8968
     6.3512
     8.4898
     8.8935
     8.1793
     9.4217
     7.5078
    11.2913
    10.0984
     7.2678
    10.5830
     7.3282
    10.1228
    10.6847
     7.8364
     9.2861
     8.4752
     6.6182
     5.2615
     6.5320
     6.8782
     5.2693
     5.7327
     5.0810
     4.9948
     5.5857
     7.4698
     8.3832
     7.1674
     8.2113
     6.8472
     6.0755
     7.6694
     6.2828
     6.3159
     6.7398
     9.2387
     5.6625
     5.3812
     5.2078
     5.6295
     6.3940
     6.2684
     7.0198
     5.3019
     6.8301
     5.6915
     8.1854
     7.6091
     6.7656
     5.3824
     6.4811
     6.6757
     6.7004
     8.3515
     8.6339
     5.1564
     7.0593
     8.0231
     6.7285
     8.3678
     6.7628
     7.5344
     9.0575
    12.9393
     9.0024
     6.3037
     9.6185
     7.9623
     8.1609
     7.2153
     5.4818
     7.0510
     5.7433
     6.4784
     7.3619
     7.7267
     7.4715
     6.1193
     7.1689
     8.1083
     8.4742
     6.4717
     6.5020
     8.1780
     9.6101
     6.9654
     9.2922
     8.5536
     7.4869
     6.3216
     7.5371
     6.3962
     6.6442
     7.3117
     9.1831
     8.1821
     9.4355
     9.4205
     5.8863
    10.2592
     9.7950
    10.9427
     9.3930
     7.4282
     8.7097
     5.9426
     9.3028
     8.4466
     9.7208
     6.1124
     8.0412
     6.6839
     7.3922
     6.2360
     8.5082
     9.4376
     6.6633
    10.1327
     7.7342
     6.9026
     7.8039
     9.3924
     5.9482
    11.0757
     9.3471
     5.7520
    11.1738
     8.3569
     9.5054
     6.3539
     7.0317
     6.7852
     6.5955
    10.4270
     8.4798
     6.0156
     9.2582
     8.7927
    11.9401
    10.4961
     6.5812
     8.5780
     6.0696
     5.8862
     7.0705
     6.4412
     6.7105
     6.7228
     6.8961
     5.5806
     6.6456
     5.6553
     7.2084
     8.2238
     5.8159
     7.2778
     6.1262
     9.6964
     9.0056
     6.6779
     9.0172
     9.1249
    10.0469
     7.4921
     8.7251
     8.3488
     7.9559
     8.6491
     5.9192
     6.5167
     9.9500
     9.8000
     9.0173
     7.8578
     8.4609
     9.3338
     8.1517
     9.3101
    10.9222
     9.4789
     7.0265
     5.5564
     9.5406
     6.7388
    10.7889
     8.8575
     9.1123
     8.2014
     7.2481
     5.4241
     6.7515
     8.3381
     6.8012
     8.3751
     6.1299
    10.3141
     8.4366
    10.4348
     8.9005
     9.4187
     8.4391
     8.2763
     9.3114
    10.0876
     9.3795
    10.0060
     9.8670
     9.3695
    10.7891
     7.0583
     9.0569
     9.2257
    10.8219
     6.2846
     7.9633
     9.1894
     5.5038
     8.6327
    11.4639
    10.0376
     7.2969
     7.1511
     5.6197
     7.1190
     8.0817
     5.1156
     6.6440
     8.5587
     8.3954
     6.8771
     7.1078
     7.7899
     7.2753
    10.2417
     8.3869
     8.0447
     7.7133
    10.5116
     9.2980
     9.0486
     7.1310
     7.5123
     6.9015
     9.5889
     7.6964
     7.7848
     7.4055
     9.4008
     9.1213
     9.5729
     7.1358
     7.5029
     7.9423
     9.4445
     9.7110
     9.2751
     8.9947
     6.7585
     5.7369
     5.7946
     6.3761
     7.0861
     7.7177
     8.7045
     8.4418
     7.8406
     5.7487
     5.9489
     6.2724
     7.9522
     7.5553
     6.1682
     6.3840
     6.4440
     5.6153
     5.2391
     5.3738
     6.7986
     6.5003
     5.9770
     6.6703
     4.5292
     7.3846
     5.8958
     5.4840
     7.3014
     7.2205
     6.1936
     5.4773
     6.1990
     5.4344
     6.1574
     7.8622
     5.6587
     6.0468
     5.4963
     7.2797
     5.4087
     5.8457
     6.0827
     5.6034
     5.2026
     6.6080
    10.7028
     7.6633
     5.0595
     6.7683
     5.4446
     4.8427
     5.4801
     6.6267
     5.2396
     5.7454
     5.0949
     7.6865
     6.8213
     6.3272
     5.7499
     5.0851
     5.4877
     6.7766
     6.5998
     7.5099
     4.9517
     7.2404
     6.5584
     6.4479
     5.7980
     6.6260
     4.8897
     6.4203
     5.2579
     6.3897
     8.9048
     5.7267
     6.3214
     7.2069
     4.9083
     4.9984
     5.7697
     5.6915
     6.1272
     5.3401
     6.8606
     6.3699
     5.2282
     5.6233
     5.0537
     5.3009
     5.0575
     7.5663
     6.3498
     6.4234
     6.6071
     5.5912
     5.4060
     7.1488
     5.7622
     6.8169
     6.6199
     5.5200
     5.1761
     6.2848
     6.1198
     5.0896
     6.8421
     5.1263
     5.5454
     6.1264
     6.7745
     8.5002
     7.5651
     6.6766
     8.6441
     7.2308
     6.6871
     7.1407
     6.3050
     5.5146
     6.1207
     5.5786
     5.2394
     5.3279
     7.8934
     6.9700
     6.8120
     8.6485
     9.0154
     7.6373
     6.7652
     7.5692
     5.7226
     6.4475
     5.9254
     5.3526
     6.5043
     5.0976
     5.3534
     5.4604
     6.8953
     5.4266
     8.4277
     6.6094
     7.0008
     8.8964
     5.7713
     4.5946
     6.3584
     5.5393
     4.9899
     6.1382
     5.2266
     5.3906
     5.0790
     6.6180
     6.8493
     7.6739
     5.1206
     6.4127
     5.7777
     6.6146
     8.3333
     7.3489
     6.5545
     6.9531
     5.4636
     6.1950
     8.2033
     5.9713
     7.1340
     6.2092
     7.0028
     5.3861
     7.6889
     5.0775
     5.2224
     5.4213
     7.2398
     5.1995
     6.4965
     7.2875
     5.0306
     7.5230
     5.1413
     7.4981
     6.4152
     4.7799
     5.9490
     6.8047
     5.6331
     5.6262
     4.6539
     6.1220
     5.8512
     6.6199
     6.1473
     6.4978
     4.6199
     5.3893
     8.3146
     6.7901
     6.4287
     7.2499
     6.0865
     5.4797
     5.1183
     7.0589
     7.0959
     8.4460
     8.8431
     6.8977
     7.4735
     5.4967
     8.3039
     6.4635
     7.0669
     7.0476
     6.8034
     6.6515
     7.7733
     8.8603
     6.3051
     4.5841
     5.2379
     4.8905
     6.0059
     5.6373
     6.0379
     4.5292
     6.3026
     5.7773
     7.0460
     4.9165
     5.6484
     6.6281
     6.1482
     7.1484
     6.5856
     4.9829
     5.6086
     5.7355
     7.0477
     7.2504
     7.1481
     6.8292
     6.6698
     6.1790
     6.2266
     5.0764
     7.4726
     6.2322
     5.5448
     5.2153
     6.3120
     4.9763
     5.1510
     6.5791
     4.5679
     4.8922
     5.3929
     6.4380
     5.4522
     6.4789
     5.9083
     5.2214
     5.5400
     7.2582
     6.2654
     5.6158
     5.8618
     5.8395
     7.0498
     5.4911
     6.6626
     8.2813
     5.5447
     7.2999
     5.9747
     6.1059
     6.2934
     7.9584
     9.9150
     7.9491
     6.6735
     5.8791
     5.5914
     9.1123
     9.1277
     7.7681
     8.7258
     8.7021
     6.1737
     4.7972
     5.6136
     7.2959
     4.9200
     5.5675
     6.4409
     6.2554
     5.9577
     6.9527
     6.5781
     6.1526
     4.9213
     5.6865
     4.7723
     5.1473
     5.8410
     6.7087
     6.7175
     6.6840
     5.9374
     6.3547
     6.4899
     6.6563
     7.0870
     5.7601
     7.3922
     6.8032
     6.8564
     6.0186
     4.5143
     6.3246
     5.7292
     5.3625
     4.3966
     4.6748
     6.9714
     7.3989
     5.6106
     6.6388
     5.2800
     6.2504
     6.7416
     8.0526
     7.9743
     8.3321
     7.3346
     8.2195
     6.6322
     7.8902
     5.4626
     5.7202
     7.7933
     5.9607
     7.8553
     5.2272
     6.9165
     5.7326
     6.6954
     6.0057
     8.2523
     5.2353
     6.0422
     4.9249
     7.4946
     6.3235
     5.6575
     8.4701
     5.3923
     6.6139
     5.2520
     8.0736
     5.6747
     6.0782
     5.6960
     7.8400
     5.4591
     5.6958
     6.3216
     7.6348
     5.9167
     5.8208
     4.8513
     4.8990
     7.4520
     5.0707
     6.7032
     7.2330
     5.8475
     6.9360
     7.4164
     4.7206
     6.3497
     5.4337
     7.7968
     5.7458
     5.5285
     5.7614
     7.5693
     5.4669
     5.4346
     5.5196
     6.2077
     6.1318
     6.3197
     6.6376
     7.9623
     6.1265
     7.2892
     7.2704
     6.1286
     6.4959
     6.2540
     7.2687
     7.1824
     6.6782
     6.8170
     6.5166
     6.7450
     4.8870
     6.5377
     6.3318
     5.6707
     6.8060
     6.9511
     7.1116
     7.3908
     7.2189
     8.2825
     8.8329
     5.4023
     5.9553
     6.1110
     6.8334
     7.6569
     7.4395
     7.5048
     6.5964
     5.7317
     7.8271
     8.0110
     9.5302
     7.5196
     8.7577
     4.6932
     6.4642
     5.6558
     6.7141
     5.3020
     6.9807
     5.6553
     6.6917
     8.1636
     5.9855
     6.6522
     9.0726
     6.0275
     5.9913
     6.4544
     5.6971
     6.8095
     6.3394
     7.0276
     6.0070
     5.4698
     7.0824
     4.8423
     9.1625
     7.8237
     6.7917
     6.1410
    10.2505
     7.5350
     8.9839
     7.9392
     8.3018
     8.8391
     6.5162
     8.2752
     6.8875
     6.9374
     5.7738
     8.4889
     6.5908
     9.0525
     5.9215
     8.9803
     6.5572
     6.9985
     9.0736
     6.6546
     8.3691
     7.2826
     9.1825
     9.4907
     7.5910
     6.7882
     6.4091
     7.3003
     5.8965
     7.9897
     7.0839
     7.1324
     8.2473
     5.2114
     6.3531
     7.3028
     5.4915
     6.3132
     7.4122
     5.2599
     8.9864
     6.6963
     5.2738
     8.4367
     6.2735
     7.8165
     7.8571
     7.5821
     4.6479
     6.2753
     6.4620
     6.2761
     5.8175
     7.3261
     7.1458
     5.8962
     7.0425
     6.7450
     6.4322
     7.0728
     7.9864
     6.6203
     6.2406
     5.7580
     7.0027
     6.8777
     6.8632
     5.8882
     4.6194
     5.7372
     8.0946
     4.3307
     6.6458
     5.2222
     6.9067
     5.3761
     6.1124
     6.0874
     6.3588
     4.9101
     5.3015
     4.9308
     5.9090
     6.0751
     6.5750
     6.7667
     6.8886
     4.8290
     7.0883
     6.4868
     6.3306
     5.0048
     5.3650
     7.3693
     5.4494
     4.9986
     6.1049
     5.1353
     5.7985
     5.1689
     5.5501
     5.6862
     5.3225
     5.7912
     6.4902
     4.5921
     6.6455
     5.4197
     6.2101
     5.0581
     5.0294
     7.6853
     6.2338
     5.6662
     6.4117
     4.8283
     4.9221
     7.1627
     5.4316
     5.4086
     7.2616
     6.0110
     4.4372
     5.4561
     5.5809
     5.7714
     6.0534
     5.0421
     5.2289
     5.2508
     4.9554
     7.5109
     5.9532
     5.3290
     5.4693
     6.3884
     5.2789
     5.5394
     7.9670
     4.8578
     5.7610
     7.1624
     5.8721
     5.9260
     5.6595
     6.1322
     7.0145
     5.8363
     6.2360
     5.1277
     5.5771
     5.2251
     5.2722
     4.9084
     5.6977
     4.7375
     5.5462
     5.6472
     6.2234
     7.0517
     7.1306
     5.9000
     5.2575
     6.3681
     6.0834
     5.2245
     8.8408
     5.2431
     5.4808
     7.8050
     8.6470
     8.6967
     8.1951
     5.7976
     6.3937
     6.6768
     6.6608
     6.1277
     6.7057
     6.8478
     7.0848
     6.1475
     6.5680
    10.1319
     4.5040
     7.2412
     7.8529
     6.8909
     6.3359
     6.1532
     6.1962
     8.2059
     7.6547
     6.4769
     7.3265
     6.7828
     6.1035
     8.2164
     7.1166
     7.6021
     7.9889
     6.2891
     6.8325
     6.0240
     5.8980
     5.2362
     7.2653
     8.5050
     7.4451
     6.6958
     8.4126
     8.2025
     8.3350
     7.5413
     8.9044
     6.8627
     7.8241
     8.8468
     8.6509
     6.8476
     7.4635
     5.7322
     5.9706
     7.1039
     9.7075
     6.6224
     8.7202
     7.2771
     7.5054
     6.7646
     6.8156
     8.3934
     9.0270
     8.0489
     8.5598
     6.2319
     7.0079
     6.4707
     5.4082
     7.0175
     7.5567
     6.9462
     8.1892
     7.9708
     6.1075
     8.3213
     7.3856
     6.6191
     6.6092
     6.0608
     6.9717
     6.2670
     5.7930
     6.5927
     6.2753
     5.4646
     5.6486
     5.1727
     6.0187
     6.2409
     7.3386
     6.9569
     5.9414
     9.6281
     7.7473
     6.4205
     5.3878
     6.9814
     6.9680
     6.3205
     7.3942
     5.3601
     5.9363
     6.3965
     5.1204
     7.4574
     6.9530
     8.4101
     5.5123
     7.7029
     9.6840
     7.0745
     9.0675
     9.5925
     9.2649
     8.5804
     9.9074
     8.1092
     8.4675
     5.2617
     6.1773
     6.1330
     7.1489
     8.5368
     5.4170
     6.5688
     6.7458
     6.4961
     7.0287
     6.9834
     5.7402
     6.2952
     6.9363
     6.2573
     5.2852
     7.3110
    10.6997
     8.4498
    10.5337
     7.9559
     5.9520
     7.0529
     9.3377
     8.6277
     6.1390
     5.7628
     7.7270
     6.0559
     5.8661
     6.8065
     7.9009
     6.2049
     6.7311
     6.1006
     8.1900
     5.2495
     7.0071
     6.2837
     7.5569
     7.9453
     6.0254
     7.9028
     5.1724
     6.5032
     5.2211
     5.9471
     6.3520
     7.9171
     6.3088
     6.2642
     6.3807
     5.4037
     4.8982
     6.9366
     5.2659
     4.6151
     5.0853
     5.6438
     7.8286
     7.1348
     6.5651
     6.3105
     6.0215
     6.2427
     7.7234
     5.8028
     6.5925
     5.2258
     8.0221
     7.6275
     9.1065
     8.7907
     6.9913
     7.3485
     4.7921
     6.4964
     5.8183
     4.8591
     4.9955
     6.9705
     6.1179
     5.9979
     7.4638
     5.2408
     7.9204
     6.8888
     9.1212
     7.2926
     7.6269
     5.6982
     7.0935
     4.6235
     6.4511
     7.4686
     5.0919
     5.4336
     4.7406
     5.3171
     5.2637
     6.0093
     5.1929
     6.7428
     8.0379
     7.1476
     4.8514
     5.0162
     7.2858
     5.1432
     4.8044
     6.8686
     5.2356
     6.1831
     4.6868
     5.8230
     6.4635
     5.2363
     5.7022
     5.6872
     6.4539
     6.8624
     6.4624
     5.3588
     5.3900
     5.0192
     7.1132
     7.1564
     5.2936
     5.7467
     5.7415
     7.0786
     5.3367
     5.4682
     6.4111
     5.0106
     6.2525
     5.9296
     5.8879
     5.7431
     6.8944
     7.9011
     6.4190
     6.8769
     6.1229
     7.2576
     7.9287
     7.4322
     7.3520
     5.6659
     7.0102
     5.3235
     6.5032
     7.0527
     7.2887
     6.1460
     7.3250
     7.5082
     7.4923
     5.4792
     6.7398
     6.3944
     5.7029
     6.7158
     5.9320
     5.8750
     6.3242
     5.6525
     5.7854
     6.9546
     7.3492
     5.5163
     5.9290
     6.4067
     8.3846
     7.0052
     5.9532
     6.4433
     4.9690
     6.1374
     5.4438
     5.6013
     4.9402
     6.7107
     6.3972
     6.1376
     5.6480
     7.1875
     5.7950
     5.6434
     6.3765
     7.9352
     6.7919
     6.7399
     5.7061
     6.9885
     7.4080
     5.1631
     4.8948
     6.8723
     6.1446
     6.7098
     6.9592
     7.3001
     6.4312
     5.0650
     6.9312
     5.6548
     6.0262
     5.6172
     6.2181
     5.8596
     5.1436
     5.8893
     6.1843
     7.3890
     6.9880
     9.9965
     6.2658
     9.3053
     8.6275
     5.6981
     5.9905
     5.0050
     6.4600
     5.3815
     6.5866
     9.4601
     7.6004
     7.7817
     7.6757
     6.2190
     6.0219
     5.4109
     5.4732
     7.4154
     6.4975
     8.2965
