# Supplementary material for: Mechanistic models of asymmetric hand-over-hand translocation and nucleosome navigation by CMG helicase
Source: Nat Commun. 2025 Nov 21;16:10304. doi: 10.1038/s41467-025-65232-x (PMC12639105; doi:10.1038/s41467-025-65232-x)
Supplement: Supplementary file 18 — Source data [file 41467_2025_65232_MOESM18_ESM.zip › SourceData/SourceData/Fig3G/polyGC/mindist_lagging_and_loop_traj013.dat]

# Distance
     6.1593
     5.4349
     7.8654
     6.0858
     6.6666
     7.8679
     5.2091
     5.0874
     5.4138
     5.0156
     5.7613
     6.4138
     4.2464
     6.4747
     6.2872
     6.3755
     6.2828
     5.6682
     6.6189
     6.2519
     5.6766
     7.0987
     7.0505
     5.4559
     5.7418
     4.7145
     6.5533
     5.4745
     4.7801
     5.5244
     5.3701
     7.0285
     6.3447
     5.1583
     6.3216
     7.0317
     5.9225
     6.4644
     5.3743
     5.8124
     5.8052
     6.1774
     5.8916
     4.4465
     4.9757
     8.0326
     5.3490
     7.1681
     5.0717
     8.5716
     5.6985
     5.6664
     7.2267
     5.6742
     6.3743
     5.7358
     5.2444
     7.7797
     4.8118
     5.1555
     6.6580
     5.6649
     6.2349
     6.5674
     5.1989
     6.8830
     5.7020
     6.1428
     4.4891
     5.7654
     7.9717
     5.7688
     5.8177
     5.7266
     5.7115
     6.8820
     5.5829
     6.7041
     5.4843
     6.5669
     4.8496
     6.8559
     5.8154
     6.4015
     5.7597
     7.6458
     5.1320
     5.8508
     6.7663
     6.9895
     5.1831
     6.5186
     5.1323
     7.2315
     7.7943
     6.3924
     6.1848
     5.3347
     7.5311
     6.3105
     5.9581
     5.8789
     8.9106
     7.6036
     6.8021
     7.2451
     6.8241
     5.6163
     6.2763
     6.3246
     7.6248
     6.6062
     5.6273
     5.3805
     5.8189
     5.9251
     8.0752
     7.1009
     6.7172
     6.5184
     5.9276
     6.3483
     8.6646
     9.3628
     5.5664
     4.0486
     7.8068
     5.2669
     5.7134
     7.2780
     6.2077
     5.7292
     6.3736
     7.4828
     5.4653
     6.5808
     7.1173
     5.3075
     5.3654
     8.6169
     8.2516
     5.2057
     6.6711
     7.1946
     6.8069
     7.6294
     6.3116
     5.8606
     5.9712
     6.0410
     5.6208
     5.4710
     5.2085
     4.7056
     5.1077
     5.7081
     6.0287
     5.1633
     6.2001
     6.0541
     6.6383
     6.1721
     8.9480
     6.8398
     8.5551
     5.6680
     5.1123
     8.3754
     6.1810
     7.8199
     5.6033
     7.2801
     7.1728
     6.8473
     6.5624
     5.6670
     8.5272
     6.2369
     4.4619
     5.0259
     5.9912
     5.8441
     4.9609
     5.4229
     6.4202
     6.2740
     6.0827
     7.8542
     6.1352
     6.3954
     6.7907
     6.7550
     5.3318
     6.0798
     5.1667
     6.6158
     6.9907
     7.3566
     7.8541
     7.3793
     7.3882
     6.0736
     7.2383
     7.4150
     5.9551
     5.9948
     6.6197
     5.7472
     7.9093
     6.7438
     7.0764
     5.4279
     6.1739
     6.6410
     4.6034
     6.5669
     6.3392
     5.9345
     4.8314
     6.0526
     5.7013
     5.5887
     5.6341
     5.4001
     4.9273
     5.7737
     6.4494
     5.9413
     5.3956
     5.8105
     6.4160
     5.7368
     5.2278
     5.6450
     5.4537
     5.3628
     5.7541
     4.7182
     5.1605
     6.4810
     7.8653
     7.5486
     6.9911
     5.4221
     5.9080
     5.6094
     5.2944
     6.7357
     7.3591
     5.8248
     7.1262
     7.4950
     5.8934
     7.0196
     6.6191
     7.4957
     7.6149
     7.8255
     6.3094
     6.3693
     7.0597
     7.9522
     7.4290
     7.2493
     9.5286
     6.9100
     7.1809
     8.0267
     7.0138
     7.5832
     6.9759
     6.1109
     9.9451
     7.6298
     8.2216
     6.0881
     6.0651
     6.0836
     8.0039
     7.2757
     6.3534
     6.3981
     7.9304
     7.2144
     7.7174
     5.9239
     6.1107
     7.6875
     5.0328
     6.6515
     5.5606
     6.6003
     7.3412
     8.3551
     7.1646
     6.5711
     6.5276
     5.7705
     6.2372
     6.4104
     6.9500
     7.4830
     6.4638
     6.2152
     7.5245
     6.9190
     5.7616
     6.1946
     7.2645
     6.7596
     8.3085
     8.1342
     6.7312
     6.7791
     7.1607
     7.8693
     8.9471
     8.4656
     6.7728
     7.2266
     6.2029
     8.7975
     6.7881
     6.7838
     7.3272
     5.3599
     6.8770
     7.7410
     7.5133
     5.2063
     6.9876
     6.8902
     6.6460
     6.6239
     6.8701
     8.3376
     7.1563
     6.3283
     6.1109
     8.0449
     5.4870
     7.2843
     5.6527
     6.7724
     6.4762
     6.2574
     4.6706
     8.2391
     8.3286
     5.0742
     5.8418
     7.6341
     5.5348
     7.6747
     5.9897
     7.2987
     7.2810
     6.2401
     4.5781
     6.5631
     6.3184
     5.9982
     5.1456
     6.1044
     4.9857
     5.8852
     7.2077
     6.4056
     7.9563
     6.4959
     6.2039
     6.1692
     6.4374
     5.3510
     7.2705
     6.8102
     5.7100
     7.4803
     6.6559
     7.4868
     7.3129
     7.2513
     6.2716
     6.3347
     6.2107
     8.4281
     4.8091
     7.1274
     6.0319
     8.1979
     6.3231
     6.0452
     6.7062
     6.8952
     5.5690
     6.8205
     7.0880
     6.1567
     6.8796
     5.8429
     8.3588
     7.8178
     8.9563
     6.4568
     7.1138
     8.6174
     8.5622
     8.7932
     7.4060
     9.1229
     8.0791
     6.2872
     8.3709
     8.6659
     7.5553
     6.5143
     8.6018
     9.2059
     9.3973
     6.0470
     7.6386
     7.0301
     4.9852
     6.6002
     7.0922
     6.0928
     6.3064
     6.6356
     6.7178
     6.7911
     7.5552
     7.2235
     5.7636
     7.1885
     6.7822
     7.3843
     6.6942
     6.9258
     7.1755
     7.9063
     5.8698
     4.9344
     6.1535
     6.6806
     6.4844
     7.6181
     8.3662
     5.8739
     6.9981
     7.1300
     7.1023
     6.5550
     5.7871
     5.6396
     6.8360
     5.9843
     6.1118
     7.6444
     7.7839
     8.5366
     8.3359
     7.8752
     7.0339
     7.0598
     6.4246
     8.1890
     6.9537
     7.5647
     6.3704
     8.1106
     5.8994
     7.2724
     5.8242
     6.4314
     7.7423
     8.4154
     5.7867
     6.3896
     8.0202
     7.2937
     7.8407
     7.3264
     6.3628
     7.3689
     7.1907
     7.7203
     6.5286
     7.5260
     9.2058
     7.6687
     7.5734
     7.6188
     8.7421
     5.6791
     8.8781
     7.9481
     7.9795
     8.2093
     6.6145
     7.0258
     7.7921
     5.9023
     8.3291
     6.8147
     5.3598
     7.7694
     6.7801
     6.8448
     7.9418
     5.9891
     7.5817
     8.0456
     7.5098
     5.7459
     6.9775
     7.9257
     6.8356
     6.4503
     7.0042
     6.9272
     7.9167
     6.9444
     7.3766
     6.3533
     7.7807
     7.5338
     7.1603
     7.3279
     6.0241
     7.4497
     6.7138
     7.3735
     6.6224
     6.1301
     7.0195
     8.9260
     8.1209
     8.1136
     6.9325
     7.0714
     6.8937
     7.4690
     8.1072
     7.8644
     6.3471
     7.4183
     7.5632
     7.1558
     7.6033
     8.7536
     6.8582
     6.8390
     8.1603
     5.5619
     6.3185
     5.7749
     6.4326
     6.9759
     7.0758
     6.5971
     5.8600
     5.6610
     7.4211
     6.3513
     7.8398
     7.3771
     7.4108
     8.0675
     4.6941
     8.2912
     7.2394
     5.4177
     7.7877
     5.5705
     8.4473
     8.2007
     7.8169
     8.0066
     6.9208
     6.3403
     5.4415
     8.7505
     5.3938
     6.4732
     7.7093
     6.7973
     5.4894
     6.4223
     6.7404
     7.7095
     5.4600
     8.0870
     8.4207
     7.1674
     6.6866
     7.2229
     6.6537
     6.6613
     8.5099
     6.7360
     9.0724
     8.5915
     7.3755
     8.7282
     9.2193
     7.5875
     6.5358
     6.0949
     7.7221
     7.7659
     8.5996
     8.4883
     7.1316
     8.3623
     6.7623
     8.0690
     6.9431
     7.9488
     7.7698
     6.9799
     7.7044
     7.2477
     8.8686
     8.0574
     7.6507
     8.2682
     7.9328
     7.6715
     6.9058
     7.8001
     6.0268
     7.4233
     8.0998
     7.9565
     9.0307
     8.2031
     7.4624
     7.8097
     7.8366
     7.5152
     7.0521
     6.4458
     8.5323
     8.8049
     9.1082
     7.8196
     7.6222
     5.7830
     8.1584
     9.2567
     7.4986
     7.7585
     8.6935
     7.0070
     6.8967
     7.0033
     6.7298
     5.6043
     7.9109
     6.5416
     8.3221
     7.2244
     5.8931
     5.1789
     6.1045
     8.1922
     5.8637
     9.2639
     8.0431
     9.0857
     9.0758
     7.2779
     4.9117
     7.9684
     6.9311
    10.0506
     9.0935
     9.0562
     8.2015
     9.7074
     7.7460
     8.4244
     7.9174
     6.4436
     7.8306
     8.6942
     6.7084
     7.2874
     8.5877
    10.3588
     9.1768
     7.5076
     7.7888
     7.0032
     7.9875
     6.7425
     6.4290
     7.8164
     7.3270
     6.9835
     7.3655
     6.6505
     6.5609
     6.6254
     6.7220
     6.6907
     7.4609
     6.5406
     6.0236
     7.1401
     5.3326
     5.7708
     6.6329
     5.8049
     8.6844
     6.4280
     6.1160
     6.7793
     6.4448
     5.8260
     7.3512
     7.9250
     7.3038
     6.4764
     6.3378
     7.2109
     8.2680
     6.9476
     6.3129
     6.3101
     6.4874
     6.0440
     5.8439
     6.9372
     7.6057
     5.4841
     5.8971
     5.8817
     9.2821
     6.4548
     5.7156
     6.0389
     6.8884
     9.7160
     7.6130
     9.9686
     8.6424
     7.2739
     7.8660
     8.2411
     7.5914
     8.1196
     8.1790
     8.7393
     8.0014
     7.8332
     8.6776
     8.8143
     8.5770
     7.8693
     7.9974
     6.9015
     8.7909
     8.3830
     7.2419
     8.7715
     8.0243
     7.5831
     8.3408
     8.1394
     8.1686
     7.7528
     8.5134
     8.1870
     7.2586
     6.6402
     8.5950
     6.2158
     7.9254
     9.1916
     7.6258
     6.3941
     8.7007
     6.1294
     9.5080
     9.2591
     6.0026
     6.4411
     8.5036
     5.8508
     8.7237
     9.2645
     6.8588
     8.8914
     9.0233
     9.3594
     5.6074
     8.6810
     8.9242
     5.3914
     8.5915
     6.7427
     6.9448
     5.2892
     6.5335
     6.9322
     8.2355
     9.2170
     5.8650
     6.1717
     6.1547
     8.2928
     5.4182
     7.4235
     6.0585
     6.8288
     7.7377
     7.3565
     7.2700
     8.9067
    10.2909
     5.4350
     5.6923
     6.9490
     8.2360
     9.5106
     9.0791
     6.3981
     8.0961
     7.1305
     5.9267
     7.5775
     5.4885
     5.7177
     6.6462
     6.7335
     5.9827
     6.1911
     6.7109
     6.4708
     6.4168
     7.9013
     6.8507
     7.3367
     8.2562
     9.3763
     8.7888
     8.3584
     8.7046
     9.5300
     7.2226
     9.6455
     8.9724
     5.8688
     8.5022
     8.2121
     8.4484
     7.6927
     8.5860
     5.8626
     6.2190
     8.1134
     8.0373
     7.6666
     6.6080
     8.6263
     5.7428
     7.6916
     6.9630
     6.6681
     7.3423
     7.6221
     6.2587
     7.7162
     6.4387
     8.3418
     6.7749
     6.3689
     8.3302
     9.3608
     8.6491
     7.0929
     8.1116
     7.2507
     7.6217
     7.0878
     7.5650
     6.8781
     7.5445
     5.5197
     8.2924
     7.7072
     7.6680
     6.7709
     7.3789
     8.1616
     7.5192
     8.6886
     5.5167
     7.9223
     7.0867
     7.0579
     5.5839
     5.7829
     6.5709
     7.2165
     7.2038
     6.9423
    10.1598
     5.6078
     5.8707
     6.9008
     5.8701
     6.3274
     6.1603
     5.3189
     6.6128
     6.5645
     5.5129
     5.3540
     5.0597
     5.3341
     5.2563
     6.3732
     4.9287
     7.1331
     5.1723
     7.1769
     7.0798
     5.4694
     5.1015
     7.0449
     6.7306
     7.5389
     5.7319
     6.5983
     5.3630
     5.7760
     6.6552
     5.2795
     6.6468
     5.0209
     6.5748
     6.3898
     6.9083
     5.9773
     4.7064
     7.8645
     5.7245
     6.1574
     6.7413
     6.1984
     7.5438
     7.2256
     6.3481
     6.8319
     8.2413
     6.6889
     6.9285
     6.2535
     6.5995
     6.1800
     8.4967
     6.1931
     7.0086
     6.5145
     8.2749
     6.0308
     8.0318
     6.6705
     8.3909
     6.5910
     6.8123
     5.3221
     6.2647
     6.4829
     4.9497
     6.7863
     6.9588
     6.1573
     5.8044
     8.6546
     6.4229
     5.0929
     6.8054
     7.1959
     7.6606
     6.3243
     4.9803
     6.2971
     5.8959
     6.3724
     8.9896
     6.8063
     8.0669
     6.8868
     6.9009
     5.1819
     7.0443
     7.5080
     7.6153
     6.8107
     7.9131
     8.6301
    10.9339
     8.5663
    13.2047
    14.2406
    10.6434
    11.1072
     8.2918
     8.6424
    11.7904
     8.2181
    10.2035
    13.0893
    13.8639
    13.5928
    12.1395
    14.4248
    17.0036
    11.0314
    10.2722
    14.5417
    13.7730
    16.5419
    15.8753
    13.6473
    15.5740
    11.8594
    15.5214
    13.8602
    13.3519
    10.3616
    15.2996
    13.1397
    11.6791
    10.4192
    15.9695
     9.4132
    12.3959
    17.3549
    17.4690
    12.4951
    12.3244
    13.8301
    15.5006
     9.9262
    12.8951
    11.0806
    17.2078
    13.9346
    13.8060
    13.2142
    15.5542
    16.6448
     5.2072
     8.1300
    12.5449
    14.9346
    14.3863
    14.8608
    12.9665
    12.4639
    16.2097
    11.9985
    12.8930
    15.3688
    15.4319
    11.2977
    15.5944
    14.3440
    15.0946
    14.0041
    12.3496
    14.4459
    15.0190
    13.9252
    13.3070
    15.2441
    15.5772
    15.1515
    12.2119
    11.4258
    11.6644
    10.4975
    13.9079
    12.7156
    14.5931
    14.1732
    15.8434
    11.1001
    12.3751
     9.5418
    13.9639
    14.9419
    12.3806
    12.4683
    11.3379
    13.9972
    12.4956
    16.5129
    14.5331
    14.0824
    14.8495
    15.9849
    16.5918
     9.9815
    10.9446
    15.2549
    12.6864
    13.1749
    14.7139
    14.3012
    13.7142
    18.2435
     9.7804
    11.0799
    12.0566
    14.6097
    13.0715
    13.0981
    12.1794
    12.8793
    14.9480
    15.0153
    13.0607
    14.3119
     9.5856
    13.4334
    14.4500
    13.0312
    12.7379
    14.2234
    16.4330
    11.2011
    15.0945
    13.8250
    11.7141
    12.5359
    13.4290
    13.3494
    16.1128
    13.4377
    12.9155
    13.7164
    13.6619
    13.3672
    11.8133
    15.0924
    12.8521
    14.0334
    13.7523
    12.9689
    12.7162
    10.8143
    13.3188
    13.0688
    13.1869
    12.0703
    15.8195
    11.7640
    13.6239
    13.7558
    15.1625
    14.6991
    15.6646
    13.6784
    13.1379
    13.8971
    10.8469
     7.3848
    12.6714
     8.8184
    13.6975
    13.7807
    13.4049
    10.6902
    16.0747
     9.4863
    13.0465
     8.3257
    15.5497
    15.4695
    15.8501
    15.4895
    18.9504
    13.0276
    18.1662
    10.6001
    14.0413
    11.4774
    16.6587
    14.1000
    17.0311
    15.5446
    17.8014
    13.1630
     8.8546
    15.5430
    12.7391
    15.0903
    11.4155
     7.9844
    13.7421
    12.8443
    14.0453
    11.3940
    12.8392
    14.7026
    14.9882
    11.6817
    16.6014
    14.7774
    12.4552
    14.4259
    16.3131
    16.1669
    16.0006
    15.3865
    14.1875
    10.7779
    15.1542
    16.9767
     9.7216
    11.8132
    11.0801
    12.4063
    10.8215
    11.5022
    17.9706
    14.5673
    11.0036
    12.1710
    14.8819
    12.0960
    12.5065
    15.0170
    11.6277
    12.9963
    11.6856
    15.5104
    11.2718
    11.8319
    12.8892
    12.7479
    11.7738
     9.1740
    11.1223
    11.4600
    13.5916
    13.1332
    16.5876
    10.9130
    13.3902
    10.0158
     7.8634
    12.7768
    13.2860
    10.4006
    13.8149
    14.9612
    12.1534
     7.0986
    10.3489
    10.7928
    10.9063
    13.0836
     8.6029
    11.5738
    12.9457
    11.0262
     8.0951
    11.0159
    11.5752
    14.8058
    15.2512
    15.9752
     8.8136
    10.9556
    13.1626
    10.6963
     9.8325
    13.1443
     6.9108
     9.6070
    10.9098
    15.0524
    14.1636
    15.3833
    11.2988
    15.6058
    13.4182
    12.7571
    12.4860
    13.4195
    10.8294
    14.1225
    12.3666
     6.2616
    10.9788
    10.6961
     8.3999
    13.3922
    10.1279
    12.8260
    11.1522
    14.4127
    13.3071
    13.3416
     9.2688
    10.2144
     8.9077
    12.5000
     9.6357
     7.6446
    14.0928
     9.0727
    13.6748
    10.0794
     9.5875
    11.1172
    14.7290
    15.1846
    12.0352
    13.0687
    11.0091
     8.7038
     9.2143
    11.2887
    12.0469
    11.9808
    11.4373
    13.8009
     6.8819
    10.2010
    10.7505
    13.5607
    10.6090
    10.2373
    11.0054
     8.3122
    12.4360
    14.1504
    12.7489
    10.4698
    13.5617
    11.6692
    14.2126
     8.1714
     9.5570
     9.6871
     7.2700
     8.8058
    14.2016
    13.3197
    10.2974
     8.4796
     8.1408
    10.6907
    12.1203
     8.6137
    11.8758
     9.4610
    10.6466
    12.2193
    12.4295
     9.8046
    10.4482
    13.1572
     9.3650
    10.6097
    13.5772
    12.3545
    11.2543
    14.2542
    12.5173
     9.5683
    14.8770
    13.6228
    14.5663
     9.0655
     8.2046
    13.2414
    11.0545
    13.3835
     8.9135
    12.6269
    11.7733
    17.7653
    12.8996
    10.8605
     9.8520
    10.6107
    13.6115
    12.0383
     8.6129
    13.7105
    12.2919
    10.5773
    11.4597
    14.7584
    13.0742
    11.1142
    13.7060
    10.0608
    15.1255
    13.6760
    11.6649
    15.0484
    13.6365
     9.5037
    10.8558
    12.0072
     9.1109
     8.3559
    13.2999
    11.1475
    10.0653
    11.3784
     9.4028
     9.2734
    11.4071
    11.1081
    12.5306
     9.9838
     7.1440
    15.7446
     8.2955
    14.9027
    11.7350
    15.0536
    12.3260
    10.1297
    14.4904
    11.2089
    10.2097
    15.0070
    12.4425
    11.6437
    12.9527
    10.4789
    15.2512
    11.0028
    12.7603
    10.3266
    15.2409
    11.7521
    12.7328
    11.3036
    14.0304
    13.2235
    12.2834
     9.1262
    10.8963
    12.7462
    11.3973
    12.7576
    10.4472
    10.3226
    12.8294
     8.8808
    10.8630
     9.4675
     9.9658
    12.4987
    12.7898
    13.5582
    14.0658
    10.5987
    15.0748
    14.4325
    10.8012
    12.4798
    10.5082
    12.5838
    14.9096
     9.3409
    12.4918
    10.4510
    13.3355
    10.8857
    10.1131
    14.8242
    15.5761
    15.2085
    15.4516
    13.8709
    12.9030
    14.7250
    14.1268
    10.6295
    11.6328
    14.5235
    12.4423
     9.2034
    15.6589
     5.3750
    12.2257
    10.3061
    13.2637
    11.5773
    10.4497
    12.0482
    13.6076
    13.1370
    14.2521
    16.7318
    14.1618
    13.1684
    12.9681
    11.0597
    12.3404
    13.3141
    10.3529
    17.2164
    16.2919
    12.5641
    11.0153
    17.0087
    15.4565
    14.4220
    13.2419
    11.8175
    12.5659
    15.9892
    15.2050
    10.9537
    12.7851
    15.9125
    14.7114
    11.1558
    11.1547
    14.1368
    13.0585
    13.3444
    13.2824
    13.8198
    14.1495
    13.8696
    14.7346
    13.8754
    13.5451
    11.6795
    12.4385
    14.4842
    14.9010
    11.1368
    11.8156
    10.8172
    12.1066
    13.9232
     9.4945
    12.8900
    12.6506
    12.1747
    16.2270
    13.5038
    15.7901
    12.8729
    10.2186
    12.8218
    10.2807
    16.4851
     9.7843
    14.5377
    14.3004
    12.6362
    13.6692
    15.3894
    13.0743
    12.3808
     9.9255
    10.8167
    10.7303
     9.4284
    14.1407
    10.9325
    12.7649
    12.2234
    13.1780
    12.7188
    13.4300
    12.3933
    12.8583
    10.8084
     9.1245
    12.2154
    10.9616
    12.5898
    13.0058
    13.1923
    10.6320
     7.4117
    13.2250
     9.7924
     9.1481
     5.3352
     8.1475
    10.8345
    11.3093
     9.8237
     8.0877
     8.1928
    12.0222
    12.7795
     9.7785
    15.1349
     9.9534
    12.2556
    13.2772
    12.0839
    13.0081
    13.6137
     9.7842
    14.9698
     9.1696
     8.8083
     6.4454
    15.1913
     6.0997
     8.7264
    12.7500
    18.6488
     7.3982
    14.5046
     9.9035
    14.1360
     9.9560
    14.4688
    13.3749
    15.7272
    15.4722
    15.5357
    14.5447
    13.2756
    15.1968
    13.4413
    11.6387
    14.1265
     9.2282
    14.8222
    12.6205
    13.9961
     8.0894
    11.9809
    12.5901
     9.4910
    11.4370
    10.3042
    13.6424
    14.2737
    10.9415
    10.5909
     7.3079
    11.4158
     9.9416
    11.1065
    10.7717
    11.2973
    13.3551
     8.4360
    10.5753
    13.3970
    13.1174
     9.7260
    12.3294
    11.9536
     9.0266
    14.2930
    15.8032
    14.6764
    15.4252
    15.4021
    13.1181
     9.3366
    14.1511
    12.9652
    16.0089
    12.8709
    13.0051
    15.8139
     7.2422
    12.5555
     9.6237
    12.2490
    11.7641
    12.9007
    10.1643
     6.8302
    10.1722
    11.1335
    10.3238
    11.1044
    13.7385
    11.0797
    13.3390
     9.0209
    12.7913
    12.9900
    12.9276
    12.1801
     8.6794
    10.4965
    12.1588
     7.5297
    12.5197
    13.2287
    10.1343
    13.4168
    11.8457
    10.4352
    12.8916
    10.8237
     9.0932
     8.5126
     7.8820
    14.2750
    15.3382
    15.5453
    11.5922
     8.8793
    11.9795
    13.2614
    13.9618
    15.7039
    15.1595
    13.1484
    14.4238
    13.2621
    11.0941
    15.4535
    10.4465
    15.7999
    10.6890
     7.5585
    12.3281
     8.8115
    12.8300
    13.1936
    14.7622
    13.9840
    13.9460
    10.8675
     9.5774
    12.5825
    14.4728
    11.7675
    11.9626
    15.5471
    15.8169
    12.6013
    14.7643
    15.2963
    14.8292
    14.5429
    10.4197
    11.7831
    14.7010
    14.5514
    13.5654
    16.3393
    14.2117
    10.6442
    14.5086
    14.5803
    13.4470
    13.9487
     8.4862
    11.1984
    14.8543
    12.3595
    11.8458
    10.6255
    12.3510
    13.5250
    12.6340
    10.2000
     9.8337
    11.5763
    10.9070
     6.9886
    10.8868
    12.1195
     9.8579
     9.5129
    11.3954
    13.4398
    14.4795
    13.6172
    12.6462
    14.0289
    12.7048
    14.9941
    11.6450
    14.3458
    14.4880
    14.1498
    15.0108
    13.8125
    12.6645
    13.9166
     6.0601
     7.9369
     9.5746
     7.8142
     6.7099
    16.5933
    11.2615
    10.3913
    10.4854
    10.4898
     8.8716
     9.5507
    14.8007
    11.6884
    12.0291
    11.4829
    15.5922
    11.2034
    12.8581
    11.7244
    10.6280
     9.4822
    14.3686
    12.0942
    13.2459
    10.6450
     9.9939
    14.8970
    14.5018
     6.3713
    14.7688
    13.6209
    15.5053
    11.1189
    14.9572
     9.5877
    15.9378
    15.1575
    14.9210
    15.5960
    13.7337
    14.0905
    12.5673
    16.7533
    14.0773
    11.4613
    10.4207
    13.3233
    15.5706
    14.4638
    10.1292
    16.6442
    13.8307
    15.7236
    12.7549
    10.9837
    13.2097
    15.2014
    15.5184
    15.9899
    13.5489
     9.9577
    13.2666
    16.7725
    11.2722
    11.9684
    13.8286
    14.1406
    14.3190
    13.3529
    13.7723
     9.0737
    11.7117
    12.2940
    11.3693
    13.4643
    12.8406
    14.1199
    12.7635
    12.9854
    10.1091
     7.1271
     9.6800
    12.8492
    15.2783
    15.1355
    15.4254
    12.2717
    13.8573
    16.7111
    15.7229
     8.3099
    15.4017
    17.4971
    14.4646
    15.0555
    13.7731
    13.5260
    16.9390
    17.7278
    18.2769
    16.9468
    16.4557
    17.3525
    15.7680
    16.6888
    17.3888
     9.0953
    12.2260
    16.2968
    14.5690
    12.7746
    15.0017
    12.9630
    15.4365
    15.4480
    10.2272
    11.9689
    12.5870
    16.4105
    11.1293
    14.1999
    13.8903
    14.3658
    21.0786
    13.0950
    18.1994
    14.7183
    17.3645
    18.4121
    17.5502
    20.3833
    22.7030
    22.2159
    19.7499
    28.7150
    23.4031
    23.3012
    23.0013
    22.2493
    19.8839
    21.9824
    18.3890
    24.0373
    25.4500
    19.0982
    20.4847
    24.1284
    25.3059
    19.6059
    16.6592
    15.2716
    24.6009
    20.5185
    20.8789
    21.4049
    18.1769
    17.2163
    15.6518
    15.4359
    14.0379
    13.9402
    15.2100
    10.6495
    13.3239
    12.5298
     7.3739
    10.2612
    13.1060
    12.9043
    14.4164
    13.6424
    12.3351
    12.5142
    15.0878
    15.1559
    13.9025
    16.4382
    13.3164
    15.8764
    11.3933
    13.2748
    16.8316
    16.6911
    14.9480
    11.9798
    16.2850
    13.2286
    12.4047
     7.5698
    13.7784
    13.1976
    11.9302
    15.8292
     9.2310
    18.3273
    17.6850
    15.9432
    17.4475
    16.0039
     8.1241
     6.8732
     7.7770
     6.9662
     8.6767
    10.2461
     7.4750
     8.4301
     7.8651
     7.9010
     7.7379
     6.8188
    11.5037
     9.4155
     9.4979
    10.0149
     9.1580
    11.4737
    11.7740
     8.5693
     8.7333
    10.4033
     9.7005
     9.3978
    10.9486
     8.5030
    11.1100
    10.2990
    10.9283
     8.7067
     8.2958
    10.7115
     9.4799
     7.5414
     9.4907
    12.3865
     9.0099
    13.1430
    12.1864
    10.4681
    11.0668
     8.5824
    10.5458
     9.5025
    10.0241
    11.5857
     9.4461
    10.0118
     8.8901
     6.7287
     7.3508
     9.4635
     7.7493
     9.4528
    11.2081
     7.9936
     5.5549
     8.8572
     7.8510
     8.7546
     9.7062
     8.6132
     8.0167
     8.3719
     7.1693
     8.3570
     7.7837
     5.8512
     6.2336
     8.5282
     5.6903
     8.9968
     5.3835
     5.5913
     9.0293
     8.9419
     7.9109
     6.4555
    10.1376
     6.5376
     5.7828
     6.9714
     8.1891
     8.4774
     6.8708
     6.6227
     8.9510
     6.8460
     7.2683
     6.5270
     9.4713
     9.2836
     5.2399
     8.4128
     6.8472
     6.7792
     6.9131
     5.6741
     8.8760
     9.2566
     8.7387
     7.9535
     9.2238
     8.2564
     7.4009
     6.8354
     6.8930
     9.2595
     6.3537
     7.0636
     7.1179
     7.3514
     5.4393
     7.3972
     8.5181
     9.1985
    10.1596
     7.3164
     7.9267
     7.2247
     6.6285
     6.9499
     8.4741
     5.1999
     7.6278
    11.7099
    12.9983
     9.4776
     7.0938
     8.9498
     7.0087
     6.4977
     7.5285
     6.9309
     5.9406
     7.0587
     6.4122
     6.9357
     8.4296
     7.8790
     8.5689
     8.9294
     6.0583
     6.2624
     8.7890
     6.0001
     7.0309
     9.3799
     7.9200
     7.4336
     8.7692
     7.1855
     8.7346
     7.9834
     7.0762
     5.0910
     5.3726
     8.2042
    10.5040
     5.7787
     6.8284
     5.5466
     8.1306
     6.5374
     8.8818
     9.3196
     6.6296
    10.1860
     8.9258
    10.6336
    10.5939
     9.3219
     8.8919
     8.1908
    10.6426
     8.8260
     9.5505
    10.2466
    10.8195
     6.9377
    10.8501
     9.4397
     6.8614
     8.0757
     9.1438
     9.0466
     8.0324
    10.1517
     9.1192
     9.0231
     8.5139
     8.9337
     9.0005
     8.2936
    10.6338
     9.6803
     8.5914
    11.0559
     8.8149
    10.9275
     9.1616
     9.8091
     8.9511
    10.9650
     9.4040
     5.1452
     9.6195
     8.1918
     7.0451
     7.9674
    11.2396
     8.4797
     9.3083
     8.8157
     8.8812
     8.5843
     7.1128
     9.9595
     8.7727
     9.3122
     8.8216
     9.8081
     8.1264
     8.2361
    10.0131
    10.3030
    10.0704
    10.0688
     9.4321
     9.7285
     8.6318
     7.8769
    10.2105
     6.2465
     9.1722
     9.1072
     8.3030
     9.2359
     7.9376
     9.0259
     7.9120
     6.6965
     7.7061
     8.6599
     8.0370
     8.4328
     6.9897
     8.3805
     7.8998
     5.9714
     8.0481
     8.8132
     8.2471
     7.6860
     9.0016
     9.5332
     8.9180
     9.3666
     8.8756
    10.9178
     9.4456
     8.6898
    11.3096
     9.0009
     9.0779
     8.5607
     9.2413
     9.5465
     9.1182
    11.3054
    10.0845
     5.9196
     8.5344
     9.8534
     8.2717
     6.2316
     9.2326
     8.9291
     5.7918
     6.5037
     9.0899
     8.1278
     7.2762
    10.1061
     7.9497
    10.5023
     9.4355
     8.8014
     6.0381
     9.1077
     9.4766
     5.8941
     8.9771
     8.8704
     9.4136
    10.0825
     6.7690
     8.8005
     7.9996
     6.5841
     7.7046
    10.1494
     8.3013
     8.2684
     8.0800
    11.0905
     5.9853
    10.6474
     9.9309
     9.6067
     9.6546
     7.8475
    12.7707
    13.2741
     9.1733
     7.2330
    11.0823
    10.2412
    11.5676
     9.1596
    12.2531
    10.9289
     8.9392
    10.8824
    14.9762
    13.9635
    12.5571
     6.7526
    12.8553
    10.1210
    10.3471
    11.2882
     9.5714
    10.5965
    11.4792
    11.6387
    10.0818
     8.8499
    10.3555
    10.1187
    12.3356
     9.0127
     9.4149
    11.6670
     9.8664
    10.8085
    11.0335
     9.2145
     8.3926
     9.6059
    12.8980
     9.2689
     9.2282
     8.6763
    10.1158
    10.5321
    10.4812
    10.4942
     8.2811
     9.9168
     9.6735
     7.7831
     9.5330
     8.7215
    10.5782
     7.0768
     9.5818
     8.8909
     8.8118
     9.1360
    10.1070
     8.8243
     8.1275
     7.6174
    10.2120
     9.1133
    10.5582
     8.2746
    11.8685
    12.8085
    11.6665
    10.3401
     9.2647
    11.7127
    10.6873
    10.6385
     8.9782
    10.4920
    10.4786
    11.6612
    11.3669
    10.7007
     9.2184
     6.5223
    11.9025
     8.5635
     8.1079
     7.1232
     9.4913
     8.0868
     8.3507
     6.8086
    10.5560
     9.1796
    12.0743
    12.4464
     8.0352
    10.3839
     8.3687
     8.0402
    10.8132
     6.1639
     9.0595
    10.5456
    10.3214
    12.4367
     8.3179
    11.0209
     9.3810
     9.3703
    11.2893
     8.1363
    10.3339
     9.5258
    10.9036
    10.1908
    11.3890
    12.7183
     9.4846
    11.2727
    10.6579
    10.4588
    10.9872
     7.3226
     7.4914
     7.0004
    11.2003
     8.0832
     7.7127
     9.8130
    10.8708
     5.3250
    12.0075
     7.6418
     8.7081
    11.0159
    10.0409
    10.9884
     7.3643
    10.3255
    11.2528
    10.1378
     9.9333
     8.8907
     9.0263
     9.8449
    10.2271
    10.3535
    10.1405
    10.8189
     9.7418
    11.2980
    10.9897
    10.9855
     9.3395
    11.7231
    10.8028
    10.5818
    10.7547
    10.0889
     7.7790
     5.8900
     9.1155
    10.0905
    12.3855
     8.9618
    10.7790
     9.1489
     9.8900
     7.2799
     9.1142
     9.3682
    12.9687
     9.9687
    10.6204
     8.9796
     7.7071
     9.5002
     9.7318
    11.8915
     9.2321
     6.6106
    10.2421
     7.6973
     8.1562
     7.4189
     7.2315
     9.8269
     9.4364
     9.1753
     9.0281
     9.6786
     7.5849
     7.9981
     7.6052
     6.1092
     8.8458
    10.3647
     9.5341
     7.4836
     8.4801
     7.9077
    10.1296
     8.6121
     9.2660
    10.5287
     8.2197
     7.8758
     9.9595
     9.9002
     9.3550
     9.9226
    10.5019
     8.7043
     9.6372
     9.5192
    11.5955
    10.1877
    12.2210
    11.8141
     9.0510
    10.9496
     8.5773
     5.9171
     9.2798
     9.9202
     5.7409
     5.8828
     8.9519
     7.4935
     9.8736
     7.5001
     9.2424
    10.6157
     7.9032
     8.7712
     5.7177
     9.5635
     8.4751
    10.6645
     8.1187
    10.4127
    10.7302
    11.7208
    12.1595
     5.8533
     6.8466
     9.7145
     9.3145
    11.9850
    10.8320
     8.7350
     7.0390
     8.4471
     6.9242
     8.1915
    10.5764
     7.7616
    11.2700
     7.9993
    10.3010
    11.0214
    10.4794
     9.4762
    10.7661
     6.7366
     9.4551
    10.0450
     8.5184
    10.0385
     6.7111
     8.2629
     8.9021
    10.3247
    10.0845
     9.3917
     8.8746
    12.0848
     9.5788
     9.6524
     9.0478
     9.2478
     8.3582
     7.5989
    10.1088
    11.7570
    10.0158
    10.3881
    11.0014
    11.4284
    11.7695
    11.3741
    11.0571
    10.0433
    11.1664
    14.4589
    11.8082
    10.3616
    10.4105
     9.8415
    10.2676
    10.9142
    11.5665
    10.8137
    10.6507
     8.4000
    10.1151
    10.7519
    10.3364
     9.9502
    11.0094
    10.6148
     9.9040
    10.2250
    10.5670
     9.7400
     9.7552
    14.5352
    13.5116
    11.6865
    13.3001
    10.9747
    10.5443
    10.5424
     8.3019
    11.0484
    13.0505
    13.7833
    11.9080
    13.3648
     9.6383
    14.6601
    13.1095
    13.4710
    12.2559
     8.8597
    13.7841
     9.8729
    10.9702
    14.9644
    12.1624
    15.8145
    13.5334
    14.9359
    14.0130
    15.2597
    17.6463
    11.3505
    15.0147
    14.4056
    17.7021
    17.1237
    13.4157
    13.6499
    15.7199
    14.6070
    10.2224
    15.9861
    12.7302
     9.9262
    15.8006
    14.7631
    15.9813
    12.8277
    12.4854
    11.0999
    14.0937
    11.6781
    14.5803
    13.7538
    13.6119
    13.8451
    12.8485
    15.9948
    12.1145
    16.5016
    13.5890
    12.4949
    10.6865
    13.4909
    11.2401
    11.6797
    12.2339
    11.0496
     8.7060
    11.5300
    11.4519
     9.8694
    14.7074
    14.1862
    13.8384
    14.3978
    11.8071
    11.2028
    15.6386
    12.5094
    13.1577
    11.9743
     9.5107
    10.6707
    11.1880
    10.5908
     9.3427
    11.3994
    11.4012
    10.5137
    10.3547
    10.5842
    11.8734
     9.4618
    13.1726
    13.9468
    10.4135
    12.1639
    11.8579
    11.0767
    10.0801
     9.0695
    13.3559
     9.8161
    10.2684
    15.6357
     8.0159
    11.2493
    11.5890
    12.1088
     8.9380
     8.6053
    12.0817
    13.7780
     9.9621
     9.0516
    10.7981
    10.4088
    11.0601
    10.9606
     8.8207
    11.4468
     8.5517
    10.6635
    12.4330
    10.7961
     9.6387
    12.0118
    13.8259
    13.7099
     9.2894
    10.8603
    12.3067
    12.3689
    13.2377
    13.3982
    13.2990
    13.3140
    13.4802
    14.3596
    12.9219
    12.6717
    14.2261
    13.6271
    12.7518
    11.9869
    13.6967
    11.4601
    13.6284
     8.2421
    12.9149
    10.7814
    15.2608
    16.3430
    13.3003
     8.8249
    15.6021
    12.2585
    12.2290
    11.4920
    10.9525
    12.2890
    10.8965
    12.3881
    13.2504
    10.6994
    12.6803
    12.8335
    14.2485
    12.7291
    10.9191
     9.7057
    10.4098
    12.6596
    10.8979
    14.6175
    18.1617
    14.2355
    18.5958
    16.7146
    15.8555
    11.3062
    11.0200
    13.1351
    10.5585
    12.4397
    14.6763
    11.8801
    11.4652
     9.1647
    13.3658
    12.7688
    11.6142
    15.5541
    17.7620
    10.4887
    11.8076
    12.4220
    15.9163
    15.4107
    14.8552
    17.7687
    18.8156
    15.3655
    15.5647
    13.7975
    11.3385
    13.6735
    11.7448
    11.4601
    11.3453
    11.9464
    10.7310
    12.9116
    12.4580
    13.6393
    13.5234
    13.5832
    12.2964
    13.0215
    11.5051
    13.2859
    14.3001
    12.6388
    14.4696
    11.7090
    15.8638
    15.1541
    13.9420
    13.5374
    16.2393
    10.6165
    14.4388
    10.1128
    12.6693
    13.7256
    11.8809
    12.0802
    14.4057
    12.6013
    12.2920
    13.7610
    13.4886
    13.1134
    11.4790
    12.7882
    15.1151
    15.0892
    12.5916
    15.4406
    12.8540
    15.9076
    15.8159
    16.5669
    14.4171
    16.1578
    14.9515
    11.0567
    11.5586
    12.6877
    13.9034
    14.2020
    12.8183
    12.6541
    14.7263
    13.0012
    13.5875
    13.5820
    13.4498
    14.1840
    15.6938
    14.0331
    14.4077
    14.5444
    14.4492
    19.1730
    19.6196
    19.7360
    18.1798
    13.9467
    16.8312
    12.8471
    13.7130
    15.0701
    17.2485
    14.7342
    17.2754
    13.4383
    13.0585
    12.8687
    14.6454
    11.9631
    14.8128
    12.2864
    16.6710
    16.1711
    13.5600
    14.8258
    16.3540
    17.0901
    16.3114
    15.0265
    13.4992
    12.9511
    12.3773
    13.3789
    15.1429
    14.2614
    14.3251
    13.8162
    12.9190
    11.2180
    14.0541
    11.5148
    10.5915
    10.8422
    11.4487
     7.8563
     8.6050
    10.5071
     9.3713
     9.6058
    11.3737
     9.7091
    10.3878
     8.9621
    10.2880
    10.5648
    12.9219
     9.9730
    11.4754
    10.7868
    10.2847
     8.4839
    11.9128
    11.7434
    11.0188
    12.5597
     7.2200
    10.5456
    10.8003
    10.2402
    13.7368
    12.1936
    12.3203
    11.2701
    11.5798
     9.6899
    11.9006
     8.8695
    10.5611
    12.0998
    11.5973
     5.6380
     8.2182
     9.6240
    11.5647
    12.2181
    11.1712
    10.9561
    10.7739
     9.7727
    10.9226
    11.8701
     9.0444
    10.9312
    10.4398
    11.1265
    11.6949
    10.0152
     9.0874
    12.2612
    11.8821
    14.7469
    10.7235
     7.4120
     5.5748
     8.1059
     7.7747
     9.3146
     6.4533
     6.9189
     7.2211
     7.9421
     8.5415
     7.2590
     6.6122
     6.8718
     7.3817
     6.8446
     6.3361
     6.8152
     5.3503
     7.9084
     6.4442
     7.4701
     8.6717
     9.8029
     7.1104
     7.5029
     7.4526
     8.1029
     8.5156
     7.1057
     7.2404
     6.4364
     8.1404
     5.7656
     6.4807
     8.5944
     7.5719
     8.6195
     7.1043
     6.4790
     7.3841
     6.9664
     5.7778
     8.4470
     6.2472
     7.1150
     6.9834
     7.7918
     6.0696
     6.7892
     8.4181
     7.3891
     6.0096
     8.3180
     9.0501
     6.9985
     6.6119
     7.8845
     7.2602
     7.6138
     6.9600
     6.7177
     7.3905
     7.3865
     9.0503
     7.9606
     8.4801
     8.9544
     9.3317
     8.4309
     8.7479
     8.4722
     8.7374
     7.5975
     6.0897
     8.2158
     8.5456
     7.9820
     8.9623
     8.4869
     8.6958
     8.0655
     6.6931
     9.2937
     8.6312
     8.8626
     7.8976
     6.9002
     8.7542
     9.0364
     8.0520
     8.8534
     8.8782
     6.0772
     7.2147
     7.2214
     9.6393
     9.0543
     8.9306
     9.1947
     8.7181
     7.7630
     9.0973
     9.4055
     8.8493
     8.6686
     9.1649
     9.3285
     9.1261
     8.0356
     9.7144
     8.7894
     9.3759
     7.9534
     9.1856
     8.2561
     8.6233
     7.1349
     7.2011
     6.6165
     7.7747
     7.8507
     8.2742
     6.9161
     6.4258
     7.0409
     7.6915
     7.5333
     8.0268
     8.2346
     7.5718
    10.0030
     7.2000
     7.4048
     8.1475
     6.2205
     7.1740
     8.2171
     6.2373
     6.0354
     6.5147
     7.1541
     7.9391
     6.8808
     5.8197
     7.1730
     7.0221
     8.3787
     6.8617
     8.4782
     7.6895
     8.1771
     7.3728
     7.2253
     6.9493
     8.4879
     7.2285
     6.4146
     5.7839
     6.5157
     7.4137
     7.0669
     5.7519
     8.2088
     6.4637
     5.5678
     5.9213
     7.7493
     8.2779
     6.5030
     7.7383
     8.3463
     9.1366
     8.2839
     7.6718
     7.7190
     7.0128
     8.1189
     8.1109
     7.6745
     8.0061
     7.5984
     7.8187
     7.4388
     7.1765
     9.5334
     9.3867
     7.4203
     9.0674
     7.5496
     6.9974
     6.5180
     7.9546
     7.4342
     7.8517
     7.1151
     8.0995
     9.3518
     8.2473
     6.3670
     7.1868
     6.5340
     5.8356
     7.6192
     7.5264
     6.3589
     6.8724
     7.0826
     5.8147
     7.3731
     7.5528
     9.0179
     8.4262
     6.5601
     7.0837
     7.2100
     6.5010
     7.9538
     8.1247
     6.0791
     7.1696
     8.5636
     6.6700
     5.4001
     7.1941
     6.0832
     6.2217
     8.5997
     8.3857
     5.5789
     7.3579
     5.0814
     7.6567
     5.9862
     6.8138
     9.2541
     8.6665
     9.0156
     8.8086
     7.8149
     7.8476
     7.5124
     9.1187
     9.1083
     6.7357
     6.0523
     9.4355
     8.0448
     7.6437
     7.9862
     7.7784
     8.5136
     6.6184
     5.0516
     8.3661
     6.0678
     6.9139
     8.5706
     6.8842
     7.9257
     7.2338
     6.8438
     8.4070
     7.4827
     8.8459
     7.9518
     6.5652
     7.5993
     7.8681
     5.4040
     9.0163
     7.5633
     7.5559
     8.3143
     8.1504
     7.7484
     6.4730
     6.5103
     8.0407
     7.3035
     6.4645
     5.9459
     5.0201
     7.2960
     7.1495
     6.1913
     7.9799
     7.7576
     7.6248
     8.6555
     8.2865
     8.7020
     7.9727
     7.6775
     7.4870
     6.8294
     6.0124
     9.1622
     9.1045
     5.7159
     7.9093
     8.3421
     8.4003
     8.5900
     8.8283
     7.1733
     7.8424
     8.5744
     8.6052
     6.4234
     6.7976
     9.9667
     8.5707
     9.1780
     7.9759
     6.8533
     8.7254
     7.0957
     5.8247
     7.6580
     5.9226
     7.0873
     8.8860
     7.7430
     9.5154
     7.0648
     8.5378
     7.6767
     6.1780
     6.8796
     6.3825
     8.9289
     6.4398
     8.3686
     8.0048
     7.6056
     7.6891
     8.2659
     8.4621
     7.5799
     6.4731
     8.7525
     7.1107
     6.2641
     7.2307
     7.1761
     7.8262
     7.0107
     6.7994
     7.4646
     7.1797
     8.2458
     5.1281
     7.6833
     7.0322
     5.5721
     7.6032
     8.5931
     8.2207
     8.0583
     7.0088
     6.6805
     7.7433
     5.3186
     9.8905
     5.5618
     9.0684
     7.3323
     6.3107
     8.0878
     5.1273
     9.1714
     8.6336
     6.7435
     5.9712
     7.0929
     8.7328
     9.7865
     5.9688
     8.2040
     8.9357
     8.4381
     6.9470
     7.6950
     9.3690
     7.2595
     7.1406
     6.8075
     6.9127
     6.1388
     6.8056
     7.4466
     6.8752
     8.1993
     7.9950
     6.7842
     8.1515
     6.7568
     7.6968
     5.3619
     6.0471
     8.4223
     7.8710
     8.1421
     6.3508
     6.8249
     5.6756
     7.3691
     6.4704
     7.7497
     9.1195
     6.2701
     7.0960
     7.5043
     7.0301
     7.7141
     9.3278
     9.2876
     8.6726
     6.6224
     7.8229
     8.7565
     6.1040
     5.8760
     6.3863
     6.6975
     9.2262
     8.2372
     7.6872
     7.3690
     6.3337
     6.1573
     7.2574
     8.6460
     8.4138
     7.5428
     7.6685
     6.4167
     6.2890
     8.7410
     8.4592
     7.0596
     8.5883
     8.9303
     7.9458
     7.5047
     6.4620
     7.9302
     9.4437
     7.4628
     7.5947
     8.4166
     7.0740
     7.0899
     6.8047
     8.0357
     8.0345
     6.9983
     8.5489
     8.4203
     7.7908
     5.3882
     6.5800
     6.4396
     6.2716
     7.9168
     8.4647
     7.0218
     6.9489
     7.2656
     6.6545
     6.0879
     7.4187
     6.5826
     5.4945
     6.1653
     9.2337
     7.5585
     8.0411
     7.2651
     7.9893
     7.0532
     7.9503
     6.9538
     6.8690
     6.1607
     8.3716
     7.3310
     5.8376
     5.7191
     6.6876
     7.4403
     9.4138
     6.5025
     8.2852
     8.1610
     6.5566
     9.2539
     7.6430
     8.1661
     8.5159
     7.5920
     6.3455
     8.1525
     7.6043
     9.0628
     8.7027
     8.0583
     6.5231
     8.1013
     9.5493
     9.9603
     6.7667
     5.9556
     7.1127
     7.8612
     7.4701
     7.8895
     5.7908
     9.1681
     8.3757
     8.8643
     9.4335
     7.2512
     6.9939
     6.2481
     7.7443
     8.6977
     5.8884
     7.0020
     7.5654
     8.1902
     7.2573
     6.7215
     8.0814
     8.6457
     7.1666
     9.2296
     6.3535
     8.0556
     7.7766
     7.7051
     8.0607
     6.8087
     5.3778
     7.3738
     8.3796
     9.3987
     8.1245
     7.9366
     9.0856
     8.5511
     9.4417
     8.1425
     8.4384
     7.2072
     8.3213
     7.2091
     9.4901
     8.6504
     7.5599
     8.6643
     8.4277
     7.5075
     8.2530
     6.8321
     8.1893
     4.9306
     8.0375
     6.5406
     7.5543
     5.0992
     7.6691
     8.0127
     7.2674
     8.9656
     7.7395
     5.4330
     8.0372
     8.1957
     9.0336
     8.6548
     5.9830
     6.3709
     8.1960
     6.0961
     7.1616
     5.9899
     7.4355
     5.0487
     6.0359
     7.4772
     8.2160
     7.6420
     6.9179
     6.1337
     8.5059
     7.7498
     8.7492
     8.5163
     6.9303
     7.2845
     6.9222
     6.9039
     5.3064
     6.6700
     5.5000
     8.7086
     8.5288
     7.7720
     6.6921
     7.2162
     7.1359
     8.7224
     8.1582
     6.9500
     7.9588
     8.3311
     8.2889
     9.1378
     8.7649
     7.3166
     6.7721
     7.2341
     6.3481
     6.5251
     7.2635
     8.3411
     7.0626
     7.8526
     7.1533
     8.7340
     8.3309
     7.3474
     8.1130
     7.5667
     7.2943
     7.0673
     7.1868
     5.3632
     7.8970
     7.7934
     7.9334
     6.4612
     9.5039
     6.4366
     6.3416
     5.8417
     7.9434
     5.1705
     6.3607
     6.2303
     7.8717
     7.7588
     6.6089
     5.9719
     7.1223
     7.4322
     7.2098
     7.4875
     6.7383
     7.2504
     7.0754
     8.8477
     8.2070
     7.5355
     8.9429
     6.4209
     7.0928
     8.9027
     6.6013
     6.4308
     8.6861
     8.8356
     9.1057
     6.1955
     8.1520
     7.4531
     5.6091
     5.9100
     7.0695
     9.9613
     8.0561
     7.4488
     5.7797
     9.5365
     5.6541
     7.2451
     7.3876
     5.7366
     6.1301
     6.3033
     7.7614
     6.3142
     7.9082
     7.2525
     6.0346
     7.5684
     7.4945
     8.5402
     8.7751
     8.3995
     8.7444
     7.6886
     8.6013
     9.0540
     7.6079
     5.6993
     6.8661
     6.7089
     7.2043
     8.1980
     8.5806
     7.8944
     8.1295
     8.9217
     9.0059
     8.1386
     8.8223
     9.7582
     7.6435
     8.0711
     8.3419
     8.2516
     6.5050
     8.4422
     9.1499
     8.6597
     7.6182
     8.3158
     8.1772
     9.8675
     9.9472
     8.2670
     6.7735
     6.9978
     9.5691
     7.9765
     7.0268
     6.7721
     7.8586
     9.1493
     6.1887
     6.0310
     6.0050
     7.0142
     6.7022
     6.4378
     8.0176
     8.5694
     7.7807
     8.9272
     6.8667
     7.6729
     6.5162
     8.8626
     6.7610
     6.5863
     6.5526
     6.8402
     8.2269
     5.3763
     6.0145
     6.8246
     6.4861
     6.7895
     7.6849
     7.4398
     5.9683
     5.2775
     6.1679
     5.9515
     7.8067
     7.9712
     7.6551
     8.4997
     8.3634
     7.8758
     7.6028
     7.9534
     6.3352
     8.4956
     6.6720
     8.6808
     7.3667
     7.7964
     7.4584
     7.5679
     7.5584
     7.9269
     7.1583
     7.6242
     5.4671
     7.6491
     8.3327
     7.1514
     6.6431
     9.3013
     7.5764
     8.0707
     8.2955
     8.5229
     6.9769
     7.5053
     6.6325
     6.8417
     7.8001
     7.8343
     6.6553
     8.7334
     6.3497
     8.0334
     8.3119
     8.1767
     8.7205
     9.1926
     7.7994
     7.2028
     8.5541
     8.3473
     8.3222
     8.0301
     6.2433
     7.9375
     6.7834
     7.8548
     7.6210
     7.0596
     8.1651
     7.5131
     7.8889
     7.8367
     7.3284
     6.4618
     6.2901
     7.8051
     6.3200
     5.7753
     8.6900
     7.1433
     6.8555
     7.5684
     6.7041
     7.8225
     8.8459
     9.4495
     8.6035
     5.6515
     5.8606
     7.2432
     7.1802
     7.0485
     8.1073
     9.3619
     7.0241
     8.3815
     9.0359
     7.2433
     8.2424
     9.5551
     7.6247
     8.1847
     8.5045
     6.3517
     8.7083
     6.7579
     6.3970
     9.0916
     8.1978
     7.7710
     7.9182
     8.2887
     6.9465
     6.9700
     6.3415
     6.0498
     7.3699
     9.2628
     6.6031
     7.3003
     7.3329
     8.8500
     6.8034
     5.9871
     8.7236
     6.0211
     9.1499
     8.0282
     7.3757
     8.2178
     7.3158
     8.1918
     9.4439
     6.3685
     7.3834
     8.8548
     9.3353
     7.7052
     6.4540
     5.7589
     5.6520
     6.6500
     8.2416
     9.2954
     9.0440
     8.6594
     7.9241
     9.2568
     7.4652
     8.5598
     7.0928
     8.7124
     7.7651
     8.8154
     7.6185
     6.2941
     8.5849
     6.9569
     8.2728
     6.1828
     8.7937
     6.6820
     7.9282
     7.1902
     7.1628
     5.5537
     8.2812
     9.4193
     8.2611
     7.3582
     8.3088
     5.6094
     8.2032
     8.7179
     7.7283
     7.8630
     7.7490
     5.8947
     9.4764
     8.2280
     5.4139
     4.6298
     6.1840
     8.4037
     7.3099
     9.4095
     8.7996
     7.4799
     8.1260
     7.0133
     8.8451
     7.9705
     7.6745
     6.4672
     7.7145
     6.7500
     6.1619
     6.7389
     8.5732
     5.4454
     8.0350
     8.6018
     6.3213
     7.7902
     7.7626
     5.7290
     7.9554
     7.9398
     8.9902
     9.1480
     8.2690
     7.1404
     7.0115
     6.5405
     7.6620
     6.7042
     8.1111
     8.3602
     8.9326
     6.3330
     8.0832
     7.7972
     8.0554
     8.4706
     6.2790
     8.9601
     7.7871
     5.4529
     6.6067
     8.7472
     7.8516
     7.1370
     5.5135
     8.2247
     5.8306
     8.1391
     7.8406
     7.0089
     7.3642
