# Supplementary material for: Mechanistic models of asymmetric hand-over-hand translocation and nucleosome navigation by CMG helicase
Source: Nat Commun. 2025 Nov 21;16:10304. doi: 10.1038/s41467-025-65232-x (PMC12639105; doi:10.1038/s41467-025-65232-x)
Supplement: Supplementary file 18 — Source data [file 41467_2025_65232_MOESM18_ESM.zip › SourceData/SourceData/Fig3G/polyGC/mindist_lagging_and_loop_traj014.dat]

# Distance
     6.1593
     5.4349
     6.1206
     8.6604
     5.3049
     7.4946
     4.8634
     6.2383
     6.0113
     5.6741
     6.4055
     7.7937
     5.1239
     6.9922
     6.3990
     6.5432
     5.6692
     5.4520
     6.3262
     6.2640
     6.7533
     5.1807
     7.3638
     5.4175
     6.1114
     7.2991
     6.0193
     5.9182
     5.8838
     5.7953
     6.4281
     6.7010
     4.5663
     7.2550
     6.6122
     6.9839
     8.4575
     7.2262
     6.6516
     6.2891
     5.8048
     5.7012
     5.8877
     8.4672
     7.8318
     6.1641
     5.0363
     7.5719
     7.0498
     6.1295
     6.0234
     5.6496
     6.6361
     7.5249
     8.0651
     8.3709
     7.1301
     7.4550
     9.3203
     6.7037
     5.5647
     8.7047
     6.7551
     8.1740
     8.3096
     7.9987
     8.3499
     6.9025
     7.2763
     7.9411
     6.8903
     6.6681
     8.0803
     6.3532
     8.3876
     8.2961
     8.2393
     8.5793
     7.5514
     7.9228
     6.7164
     7.0774
     6.8606
     8.8128
     6.9081
     6.8206
     8.6511
     6.8551
     7.7025
     7.5113
     6.5695
     8.4198
     6.4195
     8.5653
     7.0644
     8.5154
     7.0700
     6.0872
     6.9056
     5.8284
     8.9397
     6.2021
     6.6131
     5.7153
     8.6501
     5.3881
     7.1722
     5.7622
     5.4708
     5.0852
     6.0123
     4.9933
     5.7319
     5.4369
     5.6693
     6.2050
     5.5823
     6.7854
     6.2377
     5.5514
     6.0832
     6.6839
     7.7523
     5.8730
     7.2762
     6.1734
     7.4777
     7.4468
     6.4170
     5.6683
     6.3693
     5.9421
     6.4606
     6.3712
     6.2329
     5.4883
     7.8802
     6.3142
     6.9920
     7.5989
     6.6019
     6.1415
     7.2624
     8.0777
     5.2494
     5.4685
     6.7723
     5.4800
     6.1077
     6.7446
     6.5964
     7.1732
     5.8499
     6.8753
     4.7784
     5.4568
     6.1467
     5.2503
     8.9082
     5.7588
     7.7838
     8.2954
     7.2013
     8.2531
     7.6221
     6.6726
     7.0364
     5.5416
     6.5831
     6.7713
     6.9859
     5.5008
     8.0573
     8.0344
     5.9996
     6.4837
     5.6564
     7.8998
     7.7344
     4.6717
     6.3686
     5.9076
     6.5304
     4.7167
     6.2009
     6.2799
     6.9570
     6.9410
     7.0613
     6.8091
     6.6355
     6.3029
     6.0992
     6.4855
    10.7191
     8.8329
     6.4469
     6.6892
     6.6512
     5.2142
     5.6484
     7.7646
     5.1711
     5.3583
     6.6490
     7.1447
     5.1339
     6.5534
     5.0605
     5.6264
     6.0288
     5.9475
     6.2610
     5.5500
     6.2129
     6.0233
     6.2930
     8.2845
     5.1805
     6.4864
     6.0582
     6.2979
     6.2191
     6.5167
     5.7790
     5.0289
     7.0469
     6.2620
     5.6473
     7.6471
     5.2407
     6.4816
     5.6785
     5.2261
     6.7425
     6.9278
     6.8687
     7.6032
     6.4964
     4.9083
     5.9675
     6.6016
     7.7454
     5.9586
     5.7167
     6.0311
     6.6834
     5.7189
     6.0971
     6.2515
     5.2276
     6.2494
     7.1612
     5.9004
     5.5243
     5.8198
     6.0202
     6.1362
     7.0987
     6.9713
     4.9782
     6.3532
     7.0283
     6.0294
     6.8979
     5.9712
     8.2570
     5.6270
     5.9150
     8.2144
     7.6183
     6.5457
     6.0995
     7.0479
     5.6843
     5.5134
     5.5502
     6.9739
     5.1945
     7.1517
     6.8697
     5.9512
     7.3795
     5.5652
     6.3434
     6.2664
     5.7175
     6.1487
     4.9963
     5.6539
     7.1599
     6.2254
     6.4912
     4.6997
     6.5253
     5.4462
     6.8605
     5.5093
     5.2856
     6.9441
     7.8739
     6.0445
     6.1032
     6.0216
     7.2550
     6.4282
     6.5821
     8.1635
     5.8813
     5.8565
     5.7826
     6.2972
     6.0911
     5.2624
     6.6808
     6.2366
     5.8675
     7.4377
     7.4292
     5.8791
     6.8753
     5.2783
     5.7895
     6.0269
     6.7612
     5.8101
     6.7940
     5.1171
     6.2889
     5.8103
     5.8494
     5.1748
     6.3048
     5.7934
     5.5328
     5.5649
     5.4778
     6.1958
     7.0909
     6.0522
     5.7100
     7.4769
     6.6755
     5.7333
     6.5405
     5.6990
     5.5538
     5.8670
     5.4789
     4.9643
     6.8190
     5.9743
     7.5403
     7.6776
     8.2817
     6.3384
     5.4806
     5.6904
     5.7561
     6.4434
     5.6054
     5.3339
     7.8016
     5.7748
     5.2283
     5.9166
     6.8216
     6.1914
     5.1228
     5.5121
     7.2745
     6.3758
     5.3961
     6.5438
     6.7877
     6.7502
     7.0160
     7.6478
     8.0956
     7.9278
     8.2764
     5.5011
    10.2621
     6.6353
     5.4883
     7.6425
     8.0060
     6.9183
     7.0011
     5.1760
     7.4688
     8.0360
     8.5903
     5.8836
     6.3809
     5.8162
     6.3685
     6.9892
     7.2587
     7.1535
     5.8723
     6.3833
     5.9109
     6.0637
     6.6556
     6.0699
     6.0298
     6.6252
     5.7760
     5.6723
     6.6497
     5.7366
     6.2095
     6.0135
     5.5837
     5.7398
     5.4116
     6.7959
     5.0351
     5.9491
     4.8914
     5.2914
     6.4351
     5.6375
     5.5508
     5.8748
     5.2566
     5.9376
     5.6798
     5.6863
     7.6462
     5.7418
     5.5023
     6.4002
     4.6669
     5.9672
     6.9567
     5.4451
     5.7149
     6.6522
     5.8225
     7.8162
     5.1237
     6.3148
     6.8231
     6.5997
     6.6737
     5.5554
     5.4608
     5.4199
     5.6641
     5.1124
     4.9406
     5.6515
     5.4170
     5.1741
     7.1868
     6.1071
     6.9139
     5.7789
     5.4530
     5.3414
     5.0455
     6.5171
     7.2301
     6.2245
     5.3827
     6.8759
     7.8448
     6.4705
     5.6890
     6.3591
     6.0847
     6.4290
     6.1558
     6.1822
     6.3807
     5.9909
     5.9453
     6.3357
     6.3497
     6.1230
     5.7618
     6.8930
     6.0838
     6.2618
     6.5123
     5.6161
     6.2176
     7.3656
     6.4371
     6.2690
     6.5741
     7.4065
     5.4445
     6.7166
     5.3561
     6.5573
     6.1799
     5.6029
     5.3272
     6.2763
     6.2801
     6.8959
     5.9874
     5.6687
     5.7095
     5.5417
     5.4662
     6.7533
     6.1338
     6.2485
     7.0176
     6.7345
     6.1010
     7.0996
     7.8163
     6.3688
     6.5626
     4.4851
     5.3463
     6.6132
     6.2842
     5.4068
     8.3752
     5.6394
     6.1711
     5.8680
     4.8861
     5.5513
     5.4702
     6.3398
     5.0715
     4.8205
     5.4165
     5.7573
     4.7357
     5.6592
     6.6661
     6.1512
     4.7633
     5.3489
     4.9616
     5.7460
     5.8209
     6.8325
     8.3782
     4.9280
     7.1097
     7.2216
     6.9852
     9.7358
     5.6584
     6.1327
     6.0068
     4.8522
     6.8347
     5.0673
     5.4825
     8.2959
     5.6336
     7.3499
     5.6291
     7.4448
     7.2351
     6.0100
     6.4194
     4.9564
     6.5316
     6.1429
     6.8307
     6.2704
     5.0781
     5.7611
     6.1773
     5.9770
     5.5690
     5.5774
     6.9933
     5.8334
     4.5370
     5.6993
     5.1801
     5.5145
     5.7404
     6.1459
     5.0407
     5.9634
     6.1319
     6.5810
     6.4169
     5.7410
     5.2158
     5.0922
     4.9974
     5.7566
     6.0143
     4.8319
     6.1573
     5.0682
     4.8519
     4.8385
     4.8660
     5.7632
     5.1898
     5.4876
     4.5885
     6.2925
     5.6143
     4.5706
     6.1938
     6.0220
     5.4627
     5.8636
     5.3397
     5.5683
     5.7154
     5.5700
     4.8775
     5.0866
     6.6198
     4.8597
     5.4969
     4.6274
     5.7154
     5.4004
     5.3872
     5.9479
     6.3052
     6.1549
     5.6176
     4.8404
     6.2949
     5.4005
     5.3149
     5.0326
     5.3405
     5.9814
     5.7585
     4.8728
     5.1104
     5.2970
     5.9363
     5.5529
     6.3313
     5.4977
     5.4629
     4.8540
     6.2019
     7.2851
     6.3883
     7.6461
     7.9033
     7.7310
     5.6417
     6.2214
     7.1077
     6.0394
     5.8987
     5.0684
     6.3671
     6.1074
     5.1718
     6.6967
     6.1922
     7.3551
     6.7183
     6.1627
     6.7955
     4.9742
     7.5909
     8.3210
     7.8240
     7.6290
     6.4409
     6.7213
     5.7127
     6.2093
     5.9356
     5.4488
     6.1105
     5.2431
     6.4764
     6.6017
     5.7054
     6.5470
     5.9929
     6.8123
     7.4216
     7.0198
     7.8292
     7.9700
     8.0319
     5.6933
     6.8259
     8.5929
     7.3275
     7.7018
     7.2020
     6.0917
     7.4317
     5.9766
     6.2914
     7.6472
     6.5610
     7.6136
     6.7423
     5.5742
     7.1529
     5.6250
     6.7925
     6.7312
     8.0486
     7.6766
     5.3653
     6.0108
     7.4115
     7.4153
     7.9720
     5.3192
     6.6601
     6.9404
     5.8284
     6.0128
     6.5972
     6.7389
     8.5339
     7.7310
     7.1364
     7.9084
     6.5117
     6.8669
     7.8486
     5.8830
     6.1027
     4.8316
     6.8827
     7.3348
     7.6729
     8.2214
     6.1949
     7.0587
     6.6794
     6.7228
     7.6111
     6.2893
     8.0608
     7.4523
     7.4895
     5.8653
     7.5545
     6.0503
     7.5248
     7.1872
     6.4310
     4.9106
     7.0731
     6.3278
     6.2338
     6.3113
     7.6972
     6.9736
     5.7058
     5.3947
     9.2281
     6.3524
     7.1871
     5.3340
     7.5922
     6.5085
     5.9831
     7.6091
     6.5333
     7.4340
     7.3275
     6.5344
     7.0002
     8.0004
     6.0332
     7.3008
     6.9686
     7.0560
     7.2987
     5.4598
     6.5555
     7.2418
     7.5688
     7.2594
     8.4543
     4.8957
     7.7467
     6.0273
     5.8864
     6.2207
     4.8166
     6.2538
     6.8764
     5.8134
     6.8718
     4.7103
     5.6906
     6.9894
     6.3746
     6.6219
     7.2704
     6.1013
     5.9609
     6.4041
     5.4151
     5.7598
     6.6796
     6.0937
     6.4954
     6.1300
     5.1370
     6.4525
     5.3526
     7.2101
     7.8699
     7.7235
     6.9042
     6.1600
     7.3055
     7.6294
     6.9293
     7.9359
     6.7666
     7.5232
     6.6994
     7.5929
     7.3887
     7.3358
     8.7587
     5.9184
     6.0222
     7.1942
     7.8871
     8.7375
     6.7533
     6.9220
     5.2113
     6.9270
     6.8036
     8.0287
     8.0516
     6.2857
     6.9171
     5.9073
     6.9245
     7.7793
     5.6882
     6.3612
     6.7975
     6.3897
     7.8651
     6.7397
     6.2024
     7.4587
     7.8004
     6.8061
     6.6923
     7.3100
     6.4492
     8.3933
     8.0820
     6.9105
     8.1201
     6.5647
     7.8887
     7.0813
     7.6564
     7.6475
     7.9202
     8.1220
     8.3053
     6.3704
     7.0367
     7.3422
     7.8538
     4.6832
     6.8800
     7.6554
     6.3035
     6.3752
     6.3382
     6.1966
     7.5060
     7.9838
     6.7371
     7.2729
     7.5834
     5.7100
     6.0414
     6.9510
     7.4906
     6.6026
     5.7149
     5.4993
     8.1904
     6.6939
     7.8202
     5.8256
     6.2977
     7.0068
     8.4509
     7.2046
     7.2242
     7.4108
     6.7612
     7.5495
     6.4321
     6.8103
     7.2775
     7.0671
     8.6217
     7.0752
     9.0610
     7.1733
     7.6902
     7.9024
     7.3507
     6.2052
     6.9478
     6.8553
     6.0833
     8.1982
     7.7149
     6.8256
     6.0327
     5.5446
     7.6940
     6.5031
     6.8553
     7.4438
     7.5235
     7.4654
     8.0313
     7.7432
     6.6367
     7.3529
     7.8084
     6.7950
     6.3047
     5.3178
     7.2420
     8.1620
     7.5875
     8.4953
     6.6144
     8.3998
     7.1269
     7.4346
     7.5278
     6.6452
     5.7694
     7.2160
     5.5429
     7.2744
     7.3267
     6.8581
     7.2454
     7.4689
     7.1152
     7.9765
     6.1481
     6.9732
     8.3826
     7.6082
     7.4135
     7.2436
     7.6004
     7.3813
     5.7909
     7.7786
     7.2662
     7.2753
     7.4092
     8.9571
     7.3402
     7.3367
     7.3020
     7.2299
     7.7901
     8.1874
     7.6960
     6.6491
     7.2159
     6.8342
     7.6161
     8.1971
     8.3413
     5.5236
     7.4203
     5.7873
     6.0639
     6.3215
     6.8898
     6.8062
     6.5441
     7.0749
     5.3226
     5.5083
     5.8951
     9.5615
     9.5400
     8.2600
     7.7413
     7.7525
     8.0753
     8.4480
     7.9727
     7.2549
     7.6372
     6.8971
     8.0474
     7.2671
     7.5213
     8.6345
     7.1962
     5.2161
     8.0814
     7.8172
     8.3489
     6.7310
     7.8017
     6.5699
     5.1658
     7.6623
     7.3268
     7.3141
     8.1241
     7.6875
     7.8877
     7.3239
     6.6661
     7.5534
     7.4047
     7.8275
     8.5324
     8.0550
     7.5417
     7.6840
     7.7656
     7.9486
     7.6707
     6.8626
     6.0510
     8.0731
     6.5132
     6.6611
     7.3692
     8.6122
     7.3181
     7.8015
     7.0090
     6.4097
     6.2915
     8.3036
     6.6283
     5.7577
     7.1088
     6.7014
     7.4686
     8.0277
     5.0893
     7.0330
     8.7746
     7.0679
     7.6667
     7.7243
     6.3835
     7.5305
     5.0152
     7.7336
     7.8103
     7.3576
     8.2604
     6.3178
     7.4058
     7.6305
     6.5085
     7.5629
     7.6492
     6.1956
     6.2282
     6.3926
     5.6415
     7.8262
     6.1286
     7.2292
     7.9053
     8.2419
     7.9000
     8.0219
     7.3315
     6.2347
     7.1758
     7.9353
     7.2642
     7.1266
     7.3276
     6.5593
     7.3936
     6.9691
     6.7562
     7.0521
     6.5003
     7.2169
     8.8513
     6.5084
     6.8581
     7.3815
     7.4850
     7.2711
     7.9335
     8.0277
     7.7944
     6.4778
     6.6206
     6.8630
     6.6791
     8.1236
     6.6305
     7.2801
     7.5381
     7.5426
     7.8351
     6.9730
     6.8052
     7.2535
     7.7835
     7.2979
     7.2127
     7.6574
     7.7478
     6.9863
     7.0362
     7.2818
     7.8902
     6.8872
     7.5850
     6.1062
     7.2131
     7.0922
     6.9837
     7.4191
     7.1637
     7.1548
     7.5471
     7.5352
     8.1108
     8.0234
     6.2643
     7.5390
     7.4600
     6.6009
     7.9360
     7.2230
     8.0434
     8.2270
     6.4433
     8.1975
     7.8859
     8.2470
     7.2074
     7.1105
     6.7282
     6.4008
     7.8018
     6.9746
     7.3965
     6.3367
     7.7698
     7.6734
     7.2424
     6.8444
     7.5437
     8.1752
     6.2471
     7.8161
     7.4206
     8.0305
     7.4858
     7.3645
     8.2627
     8.1684
     6.1770
     7.1560
     6.7564
     7.5323
     8.1130
     6.2347
     8.8493
     8.1679
     6.9284
     8.0042
     7.2141
     6.7526
     7.2400
     7.2643
     8.1293
     6.8647
     7.0530
     7.7946
     7.0455
     8.1522
     7.0597
     7.6619
     8.1157
     6.9908
     8.0877
     7.4608
     7.0854
     7.8485
     6.0720
     7.1904
     8.0366
     8.0972
     6.0717
     7.7458
     6.5927
     8.3737
     7.4924
     6.5036
     6.9705
     7.1700
     7.3153
     7.1391
     8.3407
     6.4373
     7.8024
     7.8221
     7.4582
     6.9467
     6.8955
     6.7482
     7.5820
     5.7203
     7.5436
     7.2629
     6.8078
     7.5840
     7.5223
     7.8248
     5.7946
     7.6157
     6.7999
     7.1905
     7.5143
     8.4999
     6.9369
     7.6460
     5.6910
     7.1583
     7.1447
     6.9735
     7.5215
     8.4639
     8.4200
     7.6429
     7.5620
     6.7276
     6.0304
     6.3067
     6.5179
     6.4045
     7.2160
     6.1713
     7.9401
     7.6680
     6.5923
     7.5282
     5.2960
     6.3663
     6.8775
     7.7812
     7.5590
     6.4873
     8.1260
     8.3717
     6.1557
     7.3631
     8.6741
     6.3060
     7.4210
     6.6414
     7.6357
     7.6173
     8.3439
     7.2126
     6.0458
     7.6838
     7.3823
     7.0020
     7.7875
     7.6360
     8.0351
     7.1709
     8.0593
     6.7776
     7.8369
     6.6718
     7.5720
     7.9753
     6.8886
     7.9913
     6.9863
     7.8700
     7.5763
     7.8598
     8.3528
     8.5317
     8.4053
     7.4832
     7.1178
     7.1498
     7.2115
     8.4001
     6.6425
     6.1519
     7.9202
     7.4325
     6.9430
     6.8308
     6.6277
     7.4254
     8.1022
     7.8958
     7.6113
     8.2720
     7.7125
     7.6540
     6.2618
     6.5838
     6.2306
     8.2934
     7.6244
     7.7510
     8.0040
     6.5714
     7.1138
     7.4456
     8.2250
     8.2202
     7.3767
     8.1063
     7.7845
     7.5650
     5.1098
     8.4334
     7.8604
     7.0372
     7.3150
     8.5128
     7.5826
     7.0908
     5.1454
     6.8421
     7.5547
     7.5503
     8.7789
     7.6363
     6.9146
     7.7719
     8.3850
     7.9558
     5.8213
     6.0449
     7.5551
     7.6155
     6.9492
     7.7589
     7.9408
     6.4752
     8.1333
     5.8838
     7.8057
     6.9978
     7.2291
     6.6437
     8.1054
     7.2751
     7.2438
     6.3719
     7.1103
     7.1553
     8.5223
     7.5281
     7.3573
     6.6847
     4.8749
     6.1127
     7.0038
     7.6200
     6.1823
     6.5713
     8.2783
     6.8540
     7.5083
     7.4656
     6.5930
     7.3193
     7.8515
     8.7607
     7.0103
     7.8249
     6.7906
     7.3629
     7.5291
     8.4093
     8.4357
     5.6598
     6.1416
     8.7524
     7.5613
     7.3894
     7.8475
     7.2427
     7.4030
     6.7966
     7.8554
     6.0136
     7.5248
     7.1305
     7.3595
     8.1233
     8.6771
     7.4888
     7.3472
     8.6682
     7.8211
     8.2079
     7.5947
     6.6303
     7.1778
     6.9607
     6.8367
     6.6569
     7.3481
     9.1730
     7.2002
     8.9684
     7.5802
     6.9417
     7.5004
     7.4387
     9.0710
     6.6122
     8.5550
     8.2343
     6.7754
     7.6087
     7.2614
     7.6223
     7.5391
     8.1054
     7.7263
     7.5496
     6.8031
     7.5197
     6.6882
     8.1527
     8.6513
     6.2591
     8.5756
     7.0189
     6.8481
     8.1483
     7.0843
     7.8934
     8.6111
     6.7548
     8.3752
     8.2514
     8.6449
     5.8425
     8.4583
     6.2786
     8.0829
     7.3430
     8.0231
     7.9076
     8.5389
     8.2493
     8.1236
     8.4474
     6.6585
     8.0703
     7.7179
     7.4649
     7.8297
     8.3985
     6.5057
     7.0099
     6.5998
     7.2704
     6.6249
     6.8495
     7.2985
     6.9590
     7.8042
     7.5261
     8.4355
     7.6084
     7.4215
     5.7739
     7.1331
     7.4585
     8.3638
     7.5932
     7.0876
     7.6149
     7.1259
     6.0811
     6.1664
     7.5336
     7.7411
     6.8021
     8.7562
     7.3540
     6.3637
     6.5684
     6.4725
     7.0165
     8.1112
     5.6997
     6.3769
     7.4350
     6.4069
     8.3558
     8.2296
     5.8018
     7.6951
     7.1337
     7.3968
     7.7063
     6.6452
     7.0040
     8.1392
     5.6198
     5.8443
     8.1505
     7.9839
     7.9472
     7.6804
     7.9492
     7.2759
     7.5415
     7.9645
     6.4436
     6.5359
     7.0028
     7.1490
     6.3002
     7.8347
     7.0223
     7.7171
     7.1983
     6.0141
     7.7182
     7.7623
     7.5222
     8.4852
     7.2232
     8.4612
     6.6545
     5.5822
     8.0240
     8.4020
     7.3748
     7.3943
     7.6358
     7.1452
     7.8213
     6.6934
     6.7115
     7.8372
     6.1567
     7.9733
     7.4819
     7.0176
     8.4551
     7.2663
     8.1024
     7.5252
     6.9394
     7.5865
     6.2822
     7.6296
     7.8034
     7.7110
     8.2237
     6.5758
     6.1102
     6.8094
     7.3611
     7.4154
     7.6236
     8.2263
     7.2329
     7.6336
     6.7680
     6.9946
     7.3951
     6.3810
     6.4906
     7.6580
     7.2056
     8.7798
     8.0713
     7.0695
     7.2032
     6.8603
     7.6250
     7.3411
     7.3320
     7.9583
     7.8506
     7.3158
     7.5426
     6.8480
     7.0886
     7.1762
     7.4103
     6.6708
     7.2992
     6.9410
     7.0567
     5.9255
     7.6734
     7.4696
     7.1131
     7.7137
     8.4332
     7.2750
     7.7106
     7.6532
     7.9014
     7.4671
     7.4042
     6.9248
     8.3248
     8.0612
     6.9378
     8.0717
     7.9523
     8.0816
     6.1689
     7.5368
     7.9165
     7.1599
     8.1647
     8.0227
     7.5243
     7.8147
     5.6426
     7.9533
     6.6105
     7.9637
     8.7085
     7.8425
     7.1284
     6.8211
     6.5215
     8.8333
     7.2959
     6.8692
     5.6984
     6.9744
     7.5962
     7.7535
     6.2623
     7.4691
     7.1829
     7.9256
     6.8150
     6.7525
     6.8740
     7.2966
     8.6594
     7.4931
     8.3512
     7.7105
     7.1055
     7.7890
     7.5162
     8.3344
     8.6248
     5.5720
     7.7148
     6.6292
     7.9600
     4.7496
     6.6210
     6.6591
     7.7379
     7.7083
     8.6843
     7.2068
     7.4386
     7.0922
     6.9892
     7.5442
     7.7851
     8.3569
     7.4941
     7.0857
     7.6697
     7.9191
     8.1375
     7.4425
     7.6864
     8.1639
     6.4983
     8.3646
     8.2727
     7.8251
     7.4957
     6.8774
     7.8907
     6.6602
     6.7780
     6.9307
     5.9362
     7.0359
     7.6432
     7.2413
     7.0159
     6.5095
     5.6836
     7.1558
     7.4527
     7.8759
     5.6301
     7.8287
     6.6513
     6.7631
     8.1706
     5.9727
     6.7341
     7.8316
     6.3855
     8.2055
     7.8283
     7.8816
     6.5230
     8.1995
     7.9989
     8.1690
     7.3389
     7.2218
     7.6467
     7.9452
     8.0401
     7.7534
     8.3172
     7.5085
     7.3527
     6.8265
     6.9471
     5.4675
     6.1299
     7.7038
     7.4024
     8.1189
     7.3502
     8.2326
     7.7012
     7.9724
     7.7696
     8.1067
     6.9791
     7.2712
     7.9330
     8.3795
     7.8943
     7.2065
     7.5311
     7.0593
     6.9398
     8.0345
     7.0354
     6.9527
     8.1706
     6.7398
     8.3186
     7.1978
     7.5422
     7.2774
     7.1675
     7.3658
     8.1361
     8.4496
     7.5148
     8.2062
     7.7941
     8.3167
     8.1061
     7.3777
     6.2852
     7.0433
     8.0828
     8.7500
     6.9580
     5.6638
     7.2835
     7.9242
     8.3368
     7.7666
     7.0825
     7.8296
     8.1298
     7.8776
     8.0731
     7.7361
     8.1074
     7.3530
     6.9542
     8.0735
     7.1708
     7.0503
     6.4575
     7.4410
     6.7666
     6.2660
     8.0182
     7.4470
     5.7578
     7.7588
     8.2798
     8.3505
     6.9419
     8.8232
     8.7423
     6.3762
     7.7340
     8.8951
     6.9479
     6.6705
     7.7701
     6.9981
     7.8918
     8.8332
     7.4887
     7.3716
     7.5563
     7.6406
     7.8095
     6.6282
     8.5858
     8.1947
     6.7808
     6.8451
     7.9498
     7.2256
     7.7784
     6.4569
     7.8936
     7.5018
     7.1568
     7.6401
     7.2834
     7.5759
     7.9567
     7.1473
     5.9709
     8.0280
     7.1979
     7.5496
     7.8017
     7.0603
     6.1037
     6.2092
     7.1889
     7.5956
     7.2501
     8.5606
     6.2564
     7.0131
     7.0627
     6.9072
     8.1429
     6.9130
     6.2581
     6.7587
     7.9810
     8.4504
     8.0014
     8.1997
     7.0112
     6.2978
     7.2134
     7.3584
     7.2834
     7.5656
     6.6931
     7.3529
     6.9152
     7.6497
     7.7458
     7.6021
     7.2677
     6.3684
     7.1226
     7.0062
     7.8986
     6.2340
     7.7005
     7.6000
     8.8139
     7.8550
     8.0118
     7.2326
     7.2223
     8.2644
     7.0438
     8.3903
     7.3851
     8.0541
     8.3636
     7.2044
     8.0245
     7.6943
     7.7544
     7.5332
     7.5459
     5.1620
     6.4594
     6.9898
     7.8825
     5.9570
     7.7169
     8.0002
     7.6739
     7.8058
     8.0414
     8.1192
     7.3946
     6.5521
     7.3756
     8.0047
     7.9485
     8.6559
     8.6801
     7.1617
     8.6523
     6.7438
     7.3375
     7.1520
     8.3304
     5.8890
     6.2393
     8.0292
     7.2329
     7.1890
     6.2272
     8.2167
     7.6123
     5.9648
     7.0679
     5.9776
     7.3949
     6.7753
     7.2346
     7.0054
     7.0025
     8.0161
     5.8311
     7.2039
     8.0093
     8.0045
     6.2004
     7.4345
     6.1228
     7.8009
     7.9535
     8.2752
     6.9506
     6.8380
     7.0578
     6.7501
     7.3999
     7.9751
     6.9668
     6.6063
     7.5534
     7.1262
     7.4118
     8.1879
     7.3279
     6.7813
     7.6326
     6.0468
     5.8004
     8.0511
     7.2964
     7.0966
     7.6487
     8.6637
     7.6050
     7.6094
     8.0831
     8.6693
     7.9328
     8.4523
     8.6282
     7.5971
     9.4103
     8.6599
     8.7897
     7.6722
     8.5073
     7.4804
     7.3520
     8.4206
     8.4416
     8.7709
     8.6403
     7.9396
     8.3565
     7.4095
     8.3723
     8.7754
     7.8838
     8.2555
     8.5903
     5.4233
     8.2067
     8.4224
     8.8507
     7.3534
     8.6890
     8.0581
     5.4788
     6.7453
     7.4206
     5.7859
     8.0968
     7.8322
     7.5302
     6.4534
     7.9470
     8.7334
     7.6744
     9.2535
     8.8494
     8.9293
     8.4300
     9.3195
     8.2441
     9.1851
     8.7153
     7.9210
     9.0926
     7.4377
     7.2103
     8.3984
     8.6883
     7.5568
     8.0373
     8.2535
     8.4178
     8.5966
     8.3285
     7.3338
     8.2850
     8.3392
     8.4129
     5.9129
     8.3085
     9.1421
     7.7369
     9.0114
     9.2770
     8.0997
     8.1499
     8.5502
     8.4435
     8.3164
     8.9415
     7.3562
     7.4412
     8.4087
     8.4416
     8.9584
     6.7793
     9.3328
     8.9875
     7.0084
     8.0374
     8.3269
     7.8445
     8.8942
     7.4527
     7.3698
     7.6243
     7.9680
     6.2732
     7.7755
     8.3043
     7.4174
     8.9243
     8.7081
     9.2965
     8.1894
     8.6037
     7.6886
     8.9287
     8.9622
     8.0308
     8.7532
     7.9413
     7.5646
     8.5840
     9.7235
     8.9881
     8.4693
     8.0636
     8.8836
     7.8640
     9.3165
     7.9815
     8.4998
     6.4934
     6.9167
     6.7149
     8.2249
     8.5167
     8.8790
     7.1081
     8.4755
     7.3557
     7.8078
     7.4528
     8.0034
     8.6595
     9.1964
     8.7800
     8.3836
     7.8598
     7.9797
     8.4817
     6.9135
     8.2438
     9.2612
     6.0102
     8.9450
     7.5493
     7.2036
     9.0518
     7.8342
     9.3897
     9.1619
     8.6558
     8.0978
     7.2015
     8.6624
     7.2977
     6.7328
     7.2895
     7.8556
     6.3056
     8.1287
     8.0846
     7.3123
     8.9248
     7.2186
     7.5705
     5.9421
     7.3887
     8.0098
     8.0507
     7.5231
     7.8204
     8.8670
     7.1633
     5.8246
     8.6881
     7.5601
     5.8396
     8.2364
     8.0811
     8.4737
     7.1681
     8.3132
     6.0137
     7.5629
     8.7625
     6.6297
     5.7503
     7.8952
     8.6922
     7.7158
     8.5507
     8.3678
     7.7304
     6.4016
     7.9061
     6.9696
     9.0637
     8.5865
     8.6813
     9.4284
     5.3253
     8.8544
     7.9567
     8.3490
     7.9675
     8.9750
     8.0427
     7.4941
     7.5890
     6.9565
     7.0605
     8.9943
     9.0451
     8.2793
     8.7635
     8.2659
     6.4550
     7.1615
     7.7192
     8.5262
     8.9819
     8.3469
     9.4435
     9.2192
     6.4677
     6.5724
     8.5903
     8.8168
     7.7027
     5.8866
     7.9613
     8.3532
     7.5609
     8.2177
     8.9311
     6.5977
     9.1250
     7.9868
     7.7134
     8.6130
     7.1146
     5.8642
     8.7672
     8.4299
     7.6958
     8.1737
     8.8016
     8.6291
     8.3058
     7.6115
     8.4407
     7.8147
     8.5646
     8.8839
     8.9892
     8.7592
     8.2071
     7.7681
     6.3525
     7.5414
     8.2627
     8.4061
     8.0330
     9.4654
     7.2718
     6.9450
     8.7474
     7.6104
     8.2718
     7.3919
     8.3947
     7.7206
     8.7526
     9.2366
     8.1413
     7.5205
     8.1054
     6.1271
     6.9740
     9.4883
     7.5042
     7.9714
     7.5346
     8.9195
     7.2955
     8.0923
     7.5068
     8.1535
     8.5325
     8.7784
     9.7905
     7.2850
     8.5985
     6.9277
     7.0033
     6.0716
     8.9539
     8.0510
     9.4028
     7.9464
     7.1447
     7.2066
     9.3724
     7.3486
     8.5066
     6.9183
     8.6432
     8.1034
     8.0430
     8.4810
     6.6084
     6.3315
     8.0324
     7.2776
     8.9635
     8.9622
     7.4669
     6.6653
     9.5571
     6.6697
     7.9011
     7.6165
     6.7933
     6.6558
     7.5124
     8.4233
     8.1782
     8.1008
     7.9089
     6.8283
     7.5568
     8.9382
     7.8550
     8.3101
     7.2049
     6.7867
     6.3618
     7.0636
     7.4279
     6.9278
     8.3700
     8.4984
     8.0358
     5.9506
     7.5836
     8.5910
     8.6098
     8.4807
     9.9269
     7.9919
     7.8082
     7.8154
     7.4581
     7.6824
     5.9792
     7.3658
     8.0734
     7.1361
     7.4417
     8.5534
     8.6105
     8.4745
     8.2728
     7.5196
     8.7563
     9.3557
     7.7054
     7.1113
     7.4954
     7.5839
     7.4107
     8.4255
     7.5027
     6.9714
     6.6905
     7.2244
     8.6874
     8.4927
     9.7567
     8.6926
     7.8684
     7.4627
     7.9343
     9.5207
     7.7649
     8.9488
     9.4568
     7.2571
     7.1132
     9.3301
     7.5637
     8.3490
     9.1976
     7.2295
     7.1244
     6.7098
     7.7564
     7.6862
     8.4868
     7.3366
     7.6985
     7.9492
     8.2560
     6.0159
     8.0564
     8.4587
     6.8388
     8.7685
     9.2177
     8.5592
     7.7827
     7.6569
     7.4160
     8.8425
     7.4199
     9.7356
     8.9300
     7.7939
     8.4366
     9.0461
     8.1827
     8.6777
     8.1261
     9.4984
     8.8474
     8.9964
     6.9836
     8.5493
     6.3047
     7.5113
     8.2111
     6.5388
     6.9388
     6.7059
     8.0531
     6.5973
     9.1714
     7.4651
     8.1507
     5.9147
     7.0382
     9.0493
     8.3161
     7.7788
     7.9559
     6.7473
     8.8004
     7.7192
     8.5892
     8.1173
     8.8777
     8.8906
     9.3532
     7.3318
     9.3615
     7.0863
     8.0142
     6.9993
     7.6443
     8.8482
     6.4692
     6.6178
     8.0406
     7.6182
     7.8697
     7.5735
     7.0537
     7.8284
     8.1005
     8.7635
     7.8374
     7.9825
     8.9438
     8.5295
     8.1229
     7.6930
     8.4676
     8.6339
     8.8105
     6.3670
     7.6936
     7.5209
     7.2998
     7.7029
     8.0848
     7.5235
     6.4496
     7.9944
     9.0943
     7.5265
     7.6235
     8.0065
     8.0836
     8.0100
     7.8014
     7.3325
     8.2787
     8.3505
     8.0992
     8.9537
     8.0089
     7.3577
     8.5276
     7.2488
     8.8744
     9.3819
     6.1627
     8.3219
     6.5400
     9.5185
     8.2562
     7.9701
     7.7058
     9.0568
     8.9636
     8.5164
     7.9417
     7.0854
     8.0409
     7.7585
     8.9037
     7.7771
     8.2072
     8.5062
     8.5322
     8.7534
     7.8898
     8.1545
     8.5549
     6.1436
     8.6863
     8.2913
     8.3020
     9.6221
     8.6944
     7.7568
     8.5097
     7.9966
     7.4988
     8.2004
     8.6534
     8.5656
     7.1396
     7.7056
     6.1743
     8.0151
     8.3602
     8.1607
     7.8603
     8.2398
     7.2826
     8.2172
     7.5665
     9.1005
     6.4879
     7.2684
     9.4243
     7.8427
     8.2630
     7.9773
     7.9709
     8.7248
     6.8051
     9.2640
     8.4383
     6.4478
     8.2983
     7.8158
     8.3159
     8.6267
     7.3821
     7.7831
     7.7928
     7.7418
     8.0053
     9.2619
     7.3743
     7.0647
     8.5471
     8.8810
     8.0506
     8.0038
     7.3150
     6.7278
     8.1381
     8.3049
     7.4783
     8.9102
     8.9582
     8.5672
     7.2910
     8.6375
     8.1725
     7.9178
     7.4292
     6.7980
     5.6640
     7.3550
     8.8968
     6.8283
     7.4277
     7.0036
     6.7868
     8.1184
     8.7644
     9.0065
     8.0292
     8.5172
     8.5244
     8.9974
     8.5812
     8.0171
     7.7762
     9.2042
     6.5844
     8.3202
     7.4085
     9.3803
     8.2754
     8.7937
     8.7099
     6.8878
     7.7613
     9.5091
     7.0737
     8.4441
     9.9137
     7.7593
     7.6466
     8.2925
     8.8385
     7.3019
     8.2359
     7.6990
     7.0398
     9.1823
     6.3617
     5.9243
     8.4763
     9.4193
     7.4803
     6.0182
     8.5249
     8.3796
     7.1571
     8.3770
     7.3774
     6.6618
     6.5402
     6.8289
     7.6457
     7.9230
     7.3504
     6.5491
     6.5151
     8.6739
     7.7290
     7.4768
     8.8661
     5.3459
     8.0436
     8.2778
     9.3259
     5.9898
     8.9486
     8.4917
     8.7057
     6.7434
     9.3868
     9.5520
     8.0618
     7.0824
     7.9878
     7.1483
     8.0223
     7.0935
     8.8432
     7.8759
     8.2752
     8.5578
     9.7155
     8.3430
     8.0520
     7.4474
     5.1780
     9.1335
     6.5827
     7.8810
     9.3345
     9.6779
     8.4890
     7.8505
     6.9110
     7.9759
     8.8388
     8.6324
     7.5119
     7.7998
     8.0109
     8.4235
     5.4603
     6.6827
     8.9601
     8.5392
     8.7931
     8.4877
     6.8203
     7.2030
     7.9359
     7.6271
     8.5798
     8.3187
     7.8225
     5.1662
     6.8936
     7.8819
     6.3353
     9.2810
     9.9705
     7.6809
     8.4896
     5.4331
     6.8242
     5.6494
     5.9621
     6.7822
     8.6669
     8.4522
     6.7038
     8.7491
     7.7843
     9.4324
     8.7602
     6.0689
     8.2129
     8.5154
     7.9098
     8.8674
     9.2368
     8.5001
     7.6103
     7.8152
     7.8411
     7.5219
     6.9374
     7.7727
     8.0611
     7.5354
     6.1280
     8.3918
     8.0401
     8.9845
     6.8203
     8.4484
     5.8496
     9.2328
     7.0554
     8.3073
     7.6889
     8.2493
     5.7362
     6.7797
     7.3221
     7.0575
     9.0494
     7.5909
     8.1038
     8.7771
     8.5964
     7.8600
     8.4563
     8.7914
     7.7492
     8.8052
     8.5752
     8.7660
     7.4347
     9.0053
     5.0393
     7.7969
     6.5375
     8.7470
     8.2030
     6.8742
     8.3022
     8.7219
     8.4058
     8.4112
     7.3109
     8.8758
     5.3079
     6.4472
     7.9612
     8.0000
     8.5530
     8.5192
     7.4974
     8.5610
     7.8814
     9.1273
     8.7704
     8.8084
     7.7963
     8.1296
     7.0628
     7.4408
     8.8727
     7.6903
     8.1127
     6.0476
     7.7640
     7.2156
     7.9004
     7.5792
     7.4381
     7.0146
     7.1994
     9.1747
     8.0713
     8.7478
     5.8805
     8.7449
     8.8277
     7.4692
     7.9342
     8.7240
     5.7933
     6.0380
     8.0021
     9.6295
     7.7043
     9.1738
     8.6327
     8.1621
     9.4344
     7.9661
     8.4149
     8.9483
     8.7559
     8.3925
     6.6590
     8.9188
     7.2739
     8.0944
     7.6135
     8.8428
     7.1286
     7.9507
     9.0620
     8.7672
     9.7759
     7.1555
     7.4146
     9.5064
     9.4887
     7.1215
     8.2897
     8.1524
     8.3082
     8.7402
     6.6706
     8.4101
     7.3805
     7.3790
     8.0816
     6.4375
     6.9683
     8.1867
     8.8858
     8.2107
     7.8294
     8.8975
     6.5675
     9.0097
     8.4847
     8.0508
     8.0152
     9.3516
     8.0264
     8.6861
     9.4475
     7.5633
     8.5374
     8.7862
     8.3176
     8.8860
     8.6471
     8.9849
     8.4462
     8.3130
     6.0163
     8.9671
     8.0370
     7.4016
     8.6987
     7.7991
     8.8680
     6.1855
     7.5389
     6.2302
     7.0668
     8.0006
     5.9382
     8.6303
     8.7684
     8.6361
     7.0673
     7.5911
     8.9025
     9.1319
     7.5303
     8.4087
     9.1053
     7.9201
     9.4785
     7.6760
     7.9679
     8.2352
     8.5677
     7.3508
     8.1210
     6.8383
     6.8815
     8.7203
     8.5986
     7.6727
     7.6266
     8.7902
     8.0783
     8.1757
     7.9407
     9.1655
     7.8723
     8.1709
     8.1904
     9.2933
     6.7588
     7.9152
     9.4896
     7.2347
     8.1161
     8.7127
     7.6790
     8.4529
     8.5722
     7.6405
     7.9408
     8.6344
     8.1176
     8.0771
     6.7273
     8.3295
     8.7293
     9.0025
     6.3908
     8.1859
     8.2323
     7.9320
     8.7903
     9.2007
     8.3666
     9.3291
     9.2185
     8.8194
     5.8626
     8.6214
     6.9805
     6.6918
     8.3456
     9.2098
     8.1356
     8.0661
     8.4547
     7.9448
     7.4529
     7.2108
     8.1020
     9.0203
     8.3280
     9.1488
     8.0903
     7.9524
     8.8072
     8.6166
     8.5632
     7.5873
     8.3801
     8.6534
     8.1689
     8.8415
     7.7654
     6.8384
     8.5229
     8.5055
     8.5950
     8.0556
     8.4400
     9.2877
     9.8531
     7.3849
     7.4678
     7.3093
     5.6413
     6.7952
     6.2431
     8.9795
     6.7801
     6.1838
     7.5125
     6.2278
     8.7285
     8.3245
     7.3370
     7.2408
     7.6036
     7.8614
     7.5079
     6.6570
     8.1149
     8.1609
     6.3826
     6.5948
     7.7472
     8.3833
     6.6315
     5.6034
     8.3124
     7.1418
     8.3703
     9.2023
     7.2925
     7.5769
     8.6662
     8.1170
     6.1982
     7.6284
     6.9762
     7.7970
     8.7414
     6.3227
     6.7543
     8.1161
     8.0734
     6.6941
     7.2285
     7.2692
     6.2528
     7.5152
     9.0695
     6.4146
     6.9288
     7.1922
     6.5611
     6.4263
     7.2189
     6.5937
     8.1940
     6.7549
     6.1841
     6.8557
     7.8653
     7.9295
     7.0285
     5.9580
     7.3702
     7.5177
     7.6533
     6.0127
     7.1984
     7.7254
     7.2953
     8.9272
     8.8061
     6.8989
     6.9288
     7.7468
     6.9516
     6.1592
     6.7262
     5.7457
     8.6487
     7.4037
     6.3585
     8.0405
     8.0194
     5.9939
     8.3179
     8.1680
     6.1744
     7.0658
     7.3381
     6.1941
     8.0969
     7.6489
     5.8007
     8.1730
     5.0940
     7.7334
     7.5330
     6.0787
     5.6222
     7.8929
     7.4442
     6.6234
     7.0978
     7.6797
     7.1997
     7.0483
     8.6401
     8.4911
     6.4590
     6.1213
     7.2335
     7.5071
     7.0365
     7.7599
     6.0117
     7.4167
     8.6433
     5.3595
     8.1457
     8.1380
     7.4586
     7.2703
     8.2175
     6.0853
     7.7857
     8.8379
     5.4977
     6.8770
     7.8712
     7.2714
     7.2666
     6.8449
     5.5143
     6.9946
     7.5618
     6.4747
     6.4913
     7.2879
     7.2090
     5.9783
     7.2450
     6.9394
     7.1676
     6.9946
     6.2839
     7.6336
     6.5792
     7.2659
     6.3577
     8.8117
     8.0642
     8.1478
     7.9012
     6.7219
     5.8238
     5.7354
     8.4043
     6.8766
     5.8043
     6.9996
     6.9509
     8.3126
     6.6730
     7.5290
     6.6191
     6.9916
     7.8710
     8.0531
     6.9043
     5.6925
     8.8119
     7.0843
     8.4339
     6.0764
     7.4917
     7.0023
     7.1126
     7.2169
     6.7524
     7.5978
     5.9663
     8.5704
     6.1118
     6.2201
     5.8527
     7.5448
     7.1134
     6.7073
     6.5152
     7.4452
     6.4773
     6.3990
     6.4172
     7.3342
     7.6116
     6.8042
     6.9679
     7.4296
     6.5637
     7.3954
     8.2145
     6.5272
     8.7875
     7.8337
     7.0091
     6.9335
     6.4482
     6.0451
     7.5715
     6.7231
     7.8571
     6.9865
     7.7141
     6.8861
     7.5338
     8.7399
     7.4579
     7.1579
     7.2169
     7.2494
     6.8218
     8.3386
     8.0719
     7.7693
     6.0876
     6.7122
     7.5799
     7.6930
     7.4048
     8.2405
     8.6297
     7.4974
     7.1559
     7.5616
     5.0184
     7.1342
     7.1989
     6.5004
     7.2938
     7.2497
     6.7321
     8.6030
     6.6570
     8.1366
     6.1600
     8.4293
     6.9613
     7.8846
     7.9779
     5.6617
     7.1574
     7.1335
     6.5623
     6.5950
     7.7092
     5.2282
     7.7101
     7.7622
     7.0407
     7.6598
     7.7100
     6.8610
     7.0042
     8.0136
     6.3388
     7.7688
     8.0696
     7.1163
     7.3864
     6.7023
     7.1508
     8.4215
     5.7566
     8.1573
     8.1259
     7.9324
     5.3497
     7.6878
     7.1056
     5.9064
     6.7422
     7.1967
     7.8933
     7.9399
     7.3972
     6.4603
     7.9314
     6.8577
     6.6813
     5.7880
     6.3960
     7.4926
     6.7201
     8.2665
     7.8695
     5.5946
     7.8301
     7.9612
     6.9825
     8.2142
     6.3161
     7.0309
     6.2010
     8.5331
     7.2315
     8.2633
     6.3616
     8.2471
     6.9919
     6.3409
     8.0153
     7.2664
     5.9831
     5.3129
     6.9637
     7.2542
     7.7357
     7.5263
     5.5505
     6.7864
     8.0024
     6.0936
     8.0667
     7.9480
     8.1313
     5.0569
     7.7901
     7.2103
     8.5968
     6.5541
     5.9169
     6.3596
     6.7597
     7.4782
     7.9273
     6.1184
     7.1744
     7.6278
     6.8486
     5.1795
     8.4147
     5.6632
     6.7872
     8.2511
     7.2394
     6.6770
     7.1526
     7.7508
     6.7766
     8.6404
     5.4713
     8.0905
     7.5255
     8.1868
     6.8816
     7.3914
     8.1601
     6.5483
     6.9730
     5.2664
     7.9004
     6.2514
     6.6978
     6.5703
     7.5366
     6.6227
     5.1334
     7.8276
     5.0557
     5.7010
     6.3095
     6.3921
     7.2625
     5.1693
     7.5831
     5.8494
     8.0188
     5.8720
     6.6349
     6.7805
     6.3399
     8.1698
     7.6057
     5.8565
     6.7466
     6.0585
     7.2793
     6.1503
     7.7566
     5.5758
     6.0804
     6.9396
     6.0940
     6.2740
     8.2116
     6.9301
     6.7747
     6.0553
     7.7936
     7.6505
     5.6673
     7.1071
     8.8084
     7.4339
     6.4108
     8.1115
     6.6975
     7.8789
     7.1758
     5.2617
     8.5027
     7.4606
     7.4104
     8.3510
     7.2692
     8.0298
     8.0042
     6.8198
     8.2870
     7.1020
     7.2291
     8.4918
     6.9010
     7.3184
     5.7058
     6.9543
     5.4189
     6.3863
     8.1980
     7.4698
     7.7016
     7.7281
     6.8487
     6.3701
     6.9439
     6.1679
     7.1169
     7.7882
     6.1748
     6.3307
     6.1449
     6.4496
     6.9016
     5.0846
     6.1233
     6.1089
     6.1320
     7.9010
     7.8203
     5.9341
     5.9414
     6.3969
     6.4909
     6.9389
     7.6370
     5.1397
     5.8546
     7.3147
     6.5587
     7.5948
     7.7439
     6.3297
     7.5448
     6.9248
     5.3937
     7.2296
     7.1487
     6.9477
     5.7744
     7.9881
     6.5883
     6.5804
     7.7533
     7.2104
     5.8065
     7.0883
     6.5963
     7.1375
     5.7441
     6.8349
     7.0328
     7.1114
     6.4826
     6.7556
     6.7188
     6.7060
     6.4609
     6.3158
     8.1061
     6.6001
     6.9551
     6.0054
     6.2429
     6.8979
     6.2850
     8.9322
     6.3006
     8.1642
     6.9342
     6.2478
     6.7728
     8.0910
     7.5978
     7.3495
     7.6981
     6.1331
     6.1071
     6.5638
     6.0125
     7.3905
     6.5143
     6.4356
     6.3932
     6.5428
     7.5742
     6.4040
     8.4195
     6.4610
     7.8707
     7.2960
     6.1135
     8.6241
     7.3668
     5.9256
     5.7369
     5.5530
     7.9276
     6.1045
     7.4408
     7.1243
     8.1603
     6.7791
     7.2677
     6.4392
     6.2967
     7.4430
     6.4263
     6.6660
     6.6290
     7.9114
     5.9312
     7.5319
     5.2560
     7.4861
     5.9022
     8.4498
     7.9768
     6.3907
     6.6575
     8.3207
     8.0570
     8.0206
     7.3689
     7.7167
     5.9252
     5.3612
     5.7335
     8.7057
     6.7295
     7.6897
     8.9448
     6.7251
     6.5259
     7.3064
     7.8503
     6.6570
     6.7834
     7.0297
     6.8002
     5.7466
     7.0045
     6.6953
     7.4450
     7.9975
     7.5813
     6.4157
     7.9328
     5.9509
     6.3241
     6.9939
     7.6155
     8.6156
     7.5004
     6.6645
     5.8048
     7.8606
     5.9900
     7.3168
     5.3959
     6.3002
     6.3932
     6.4365
     7.4235
     5.3370
     7.4674
     7.9574
     7.7301
     8.1706
     7.3262
     7.6161
     7.9407
     6.4047
     6.4871
     8.0075
     6.1865
     7.3082
     6.0642
     6.3299
     6.8896
     7.9324
     5.8347
     7.0189
     5.8371
     8.2089
     6.1841
     7.5219
     6.3455
     5.4671
     8.0217
     8.7663
     7.2857
     7.1293
     6.4916
     7.6290
     7.9330
     6.2797
     7.6900
     6.4488
     8.5620
     6.9418
     6.3421
     6.5528
     6.5261
     8.9110
     6.3913
     6.0586
     6.1467
     6.2423
     7.2128
     6.6942
     8.2486
     6.5104
     7.0606
     7.0253
     7.6602
     6.9648
     5.6693
     6.9178
     7.1967
     7.6000
     7.9604
     6.3382
     7.7465
     7.5419
     7.0256
     7.4865
     7.9916
     6.4422
     8.1789
     6.5119
     6.2993
     7.3972
     8.1619
     5.4742
     7.2722
     6.7460
     6.9759
     7.8410
     6.6067
     7.7346
     6.7988
     7.1917
     8.3812
     6.7913
     6.7054
     6.0360
     5.9013
     6.5949
     7.6070
     6.4668
     6.9969
     5.2213
     6.5897
     8.8369
     6.9129
     7.5591
     8.4753
     6.1056
     7.9217
     6.4662
     6.8240
     6.0518
     7.0996
     7.7100
     6.9371
     7.5930
     7.7035
     6.5730
     6.4785
     6.3761
     6.4118
     7.4366
     5.7583
     8.8519
     7.8309
     5.5794
     6.7240
     5.8413
     5.0631
     8.1070
     6.5031
     7.4899
     7.0417
     7.8830
     6.7602
     7.0956
     6.0746
     7.8011
     5.5269
     6.2579
     7.1215
     7.9531
     7.5397
     7.7674
     7.1902
     8.1009
     8.5162
     8.6018
     5.2317
     7.7536
     7.4450
     6.6337
     7.4444
     6.4404
     7.2201
     6.2582
     6.6400
     6.0327
     7.2879
     8.2733
     7.9388
     6.4439
     6.0208
     7.0534
     8.4573
     8.0187
     7.1456
     6.8781
     6.5188
     5.9864
     8.1084
     7.1647
     7.1825
     6.9693
     6.5902
     6.6334
     6.7190
     7.6324
     6.3906
     7.1890
     9.2474
     6.1497
     5.6657
     6.4806
     6.4372
     6.1242
     7.2599
     6.6507
     7.9906
     6.4115
     6.7206
     6.8494
     7.7347
     7.0439
     6.7644
     8.3925
     7.5384
     7.0151
     7.0209
     6.4971
     7.3388
     5.2207
     5.6706
     7.0928
     7.9460
     6.6730
     5.2203
     6.3667
     6.2149
     6.3860
     7.0972
     5.6949
     6.6095
     6.9529
     5.3252
     7.4148
     7.0918
     7.0543
     6.5683
     6.8995
     8.2657
     6.1656
     7.6353
     6.8180
     6.4673
     6.6677
     7.7923
     5.8581
     5.7493
     6.6173
     6.5411
     8.6714
     6.8584
     7.2850
     6.3865
     7.3364
     6.6950
     8.1306
     6.0904
     7.5325
     6.4946
     6.4951
     7.6505
     9.2328
     7.0216
     5.8858
     7.9839
     7.0246
     6.8620
     8.5716
     6.0433
     8.5345
     7.7884
     6.4531
     7.5131
     6.2617
     6.7359
     8.2176
     7.3265
     6.9632
     6.8170
     7.0606
     6.5836
     7.0595
     6.3324
     6.0883
     7.3157
     7.2466
     6.7205
     6.7482
     7.4588
     8.7946
     6.1456
     6.9816
     5.7412
     8.1448
     7.1418
     6.8836
     7.5720
     6.5531
     5.7558
     8.1415
     7.0352
     7.3480
     7.6970
     6.3536
     7.9009
     6.7165
     7.9079
     7.9773
     6.7179
     6.8184
     7.0045
     7.5899
     8.4131
     7.3313
     5.0641
     7.5751
     8.9621
     6.5883
     7.0167
     8.4855
     7.6981
     7.7469
     5.7472
     8.0947
     7.1568
     6.8437
     7.2720
     6.9782
     6.3542
     6.6811
     7.9058
     7.1531
     7.1743
     6.5817
     8.4207
     7.9892
     7.5699
     6.6428
     7.0496
     7.7398
     8.7678
     7.7147
     6.5741
     6.7982
     6.7295
     5.9111
     6.5312
     8.0606
     8.2685
     7.0785
     5.1282
     6.3977
     8.1002
     6.2679
     8.5566
     6.3248
     7.2201
     6.5094
     6.5399
     9.0018
     5.7752
     7.6427
     8.4490
     8.1838
     6.8326
     6.7160
     5.8180
     6.6073
     7.9530
     6.0756
     7.1433
     5.0810
     6.7287
     5.1109
     6.0740
     6.2448
     7.2382
     6.8689
     7.0875
     7.4125
     6.3589
     5.3496
     6.1337
     7.7149
     6.3763
     8.1260
     8.6369
     7.7937
     7.0952
     6.5009
     6.0681
     7.1102
     6.2934
     5.8431
     5.9877
     8.7135
     6.0634
     6.1576
     5.6748
     7.5838
     7.2043
     6.1921
     6.4184
     7.2574
     7.0165
     6.6776
     6.5780
     7.3094
     6.4064
     5.8858
     7.3863
     7.7607
     7.2147
     6.5816
     7.5679
     7.3015
     6.8916
     5.6004
     8.2452
     8.1271
     6.7798
     7.5184
     7.3216
     8.4431
     7.7790
     7.0274
     7.0249
     7.4144
     7.7297
     7.0298
     7.1857
     7.5057
     6.5914
     6.6243
