# Supplementary material for: Mechanistic models of asymmetric hand-over-hand translocation and nucleosome navigation by CMG helicase
Source: Nat Commun. 2025 Nov 21;16:10304. doi: 10.1038/s41467-025-65232-x (PMC12639105; doi:10.1038/s41467-025-65232-x)
Supplement: Supplementary file 18 — Source data [file 41467_2025_65232_MOESM18_ESM.zip › SourceData/SourceData/Fig3G/polyGC/mindist_lagging_and_loop_traj015.dat]

# Distance
     6.1593
     5.4349
     9.4224
     7.5310
     6.4611
     5.8665
     5.9563
     6.7005
     7.4132
     6.6793
     8.4432
     7.3222
    10.3244
     7.1439
     7.2322
     8.9996
     6.7261
     6.6218
     6.8653
     5.7754
     6.0748
     5.8461
     7.1764
     8.3745
     6.2252
     5.5198
     6.3292
     5.8733
     4.9265
     4.9810
     3.8807
     5.3081
     5.0548
     5.8321
     5.0181
     6.3131
     5.6923
     5.6656
     6.0103
     5.1321
     6.5463
     6.1350
     7.0908
     4.1817
     4.9794
     6.3914
     5.9728
     7.4597
     6.9678
     5.5781
     5.4400
     6.2899
     5.6000
     7.5738
     6.9696
     5.8545
     5.8335
     7.0643
     5.1082
     5.7797
     4.6115
     4.7435
     6.0887
     7.5829
     7.9728
     5.7023
     6.4544
     5.7790
     4.9413
     7.3643
     5.8869
     8.7393
     7.5670
     5.5367
     5.1414
     6.3593
     6.2297
     5.6195
     5.5947
     5.6190
     5.7720
     6.3149
     6.2836
     5.0683
     4.6965
     7.4477
     7.5788
     5.9001
     5.1557
     5.7269
     5.5365
     5.8200
     6.1280
     5.8874
     5.0034
     6.7334
     5.4930
     7.2013
     6.4957
     6.5350
     6.8947
     5.3044
     4.9721
     4.8667
     5.2307
     4.8559
     5.7159
     7.1497
     6.4469
     6.1064
     7.6232
     7.1276
     7.8137
     5.0600
     4.9196
     5.9053
     5.6363
     5.0001
     4.8802
     6.0866
     6.6123
     5.1594
     5.4216
     4.9006
     6.2420
     6.6491
     5.5890
     5.8719
     5.0489
     6.2972
     7.0742
     6.8717
     5.3467
     6.3459
     6.3094
     6.5107
     5.6514
     8.6878
     6.2720
     6.1281
     5.6643
     7.4042
     6.9968
     7.7663
     5.8026
     5.7505
     6.3796
     7.9116
     5.8307
     5.6059
     5.1410
     6.1551
     5.4102
     6.0243
     6.3740
     5.9487
     6.0922
     6.8133
     7.9439
     6.8175
     5.7699
     7.3512
     7.3377
     7.5953
     7.5318
     6.2911
     7.1005
     6.8524
     8.0887
     8.6310
     5.6375
     6.1053
     7.0463
     4.8775
     6.8475
     5.6386
     7.5994
     6.0496
     5.4930
     5.1047
     4.6055
     6.7688
     5.4977
     5.2220
     7.9852
     6.3093
     4.9635
     6.0044
     5.8074
     6.1835
     6.3915
     5.0041
     4.5682
     7.2391
     7.8911
     5.1134
     7.5484
     5.8191
     5.3760
     6.1545
     6.6564
     5.9413
     7.3121
     6.6216
     4.6970
     6.0916
     5.6454
     5.6237
     6.8177
     6.0504
     5.6566
     5.1847
     6.3436
     5.4516
     6.3997
     4.7198
     5.8108
     6.0090
     5.3850
     5.9845
     6.0360
     5.2660
     5.4794
     5.2614
     6.3899
     4.9044
     4.3076
     6.9408
     4.3465
     4.9304
     6.2013
     6.8139
     5.5012
     4.9134
     6.3537
     5.2619
     6.5162
     6.0645
     6.3571
     6.0849
     4.9099
     5.7298
     5.8509
     5.8107
     5.4739
     4.9788
     7.1592
     5.3820
     5.7025
     6.9982
     5.8540
     5.6707
     5.6166
     5.7895
     7.9243
     7.0915
     5.6202
     6.4538
     9.3500
     7.7259
     5.8117
     6.1173
     5.6289
     5.7974
     8.9835
     5.7979
     4.4937
     6.0129
     6.2867
     5.1373
     6.6868
     5.9308
     5.0346
     6.2601
     7.1928
     5.1843
     6.2167
     4.4291
     5.1454
     4.7645
     5.4193
     4.9240
     5.9990
     6.8419
     5.3843
     5.1936
     5.1734
     5.8385
     6.3415
     6.5539
     6.0324
     8.2054
     5.5352
     7.1862
     6.9805
     7.8002
     7.0690
     8.0647
     5.6418
     7.6646
     5.9032
     4.7899
     4.9239
     6.9136
     5.3365
     5.1555
     6.4265
     5.7718
     6.4862
     5.0323
     5.8723
     6.5936
     6.5795
     4.8433
     6.2495
     7.7506
     6.2501
     5.6818
     7.5524
     5.5494
     6.1115
     5.8623
     5.0548
     6.5930
     4.7724
     6.1601
     5.9023
     5.5547
     5.4028
     4.8602
     5.6583
     5.8461
     5.7655
     6.7653
     6.3257
     8.0410
     5.2934
     7.4870
     5.5607
     5.1390
     7.7147
     5.6629
     6.2620
     5.9113
     5.1186
     4.7967
     6.8184
     7.2340
     5.1157
     6.8297
     6.2571
     5.9598
     5.7671
     8.5295
     6.4820
     6.0067
     4.6381
     8.3641
     6.8916
     7.5850
     7.6222
     6.1808
     4.5381
     6.2176
     6.2929
     5.8090
     6.8609
     5.6832
     5.4642
     5.2895
     5.4140
     5.5323
     4.9490
     5.0124
     7.0617
     7.0585
     4.3798
     6.8662
     5.2390
     8.1505
     7.1409
     6.9579
     6.1239
     6.8391
     6.9930
     7.5874
     5.7732
     6.9482
     6.4146
     6.6600
     7.3103
     8.0813
     6.2354
     5.2059
     7.7539
     6.0996
     6.1414
     5.3842
     5.6671
     6.4316
     6.4942
     6.2688
     7.0481
     7.0540
     4.8433
     5.4871
     5.0319
     5.6222
     6.5613
     6.7364
     6.6403
     5.9664
     6.9787
     5.2817
     7.2340
     6.0480
     7.0259
     6.0971
     6.6875
     6.3615
     4.8909
     6.0627
     6.1241
     5.3064
     7.4748
     6.0716
     8.5428
     7.6968
     8.8851
     6.6365
     6.4600
     6.2805
     5.3200
     6.1227
     7.5679
     6.8453
     6.1879
     6.0501
     5.3790
     6.0364
     6.3208
     7.5665
     8.6017
     6.7501
     6.6094
     6.0559
     5.3034
     6.2476
     6.9332
     5.0854
     6.3047
     6.3261
     5.2854
     7.3774
     5.3669
     5.7077
     5.5781
     5.7353
     6.0003
     5.1140
     5.2129
     5.5785
     6.3258
     5.5385
     6.8239
     6.4701
     5.8183
     6.6916
     7.1072
     6.4126
     7.3269
     4.6043
     6.1886
     5.8614
     6.2818
     7.1519
     7.3240
     6.0153
     5.7894
     5.4254
     4.6458
     7.3309
     5.1452
     7.4292
     6.3247
     7.2662
     4.8080
     4.8193
     7.2632
     5.5019
     5.4668
     5.1310
     6.0781
     6.1313
     7.5277
     6.2896
     6.0246
     7.4060
     6.6513
     6.6702
     5.0370
     6.8845
     4.7157
     6.9532
     7.6575
     6.1984
     6.9814
     6.9316
     5.3849
     6.7108
     5.4322
     4.9460
     5.2178
     5.0285
     7.0049
     5.8579
     6.9793
     5.7321
     5.9089
     7.2198
     6.6053
     7.1050
     6.5325
     5.6490
     6.1826
     7.4170
     5.9382
     6.6843
     6.6154
     7.5695
     6.8970
     5.0263
     7.1385
     7.7614
     7.6612
     9.2063
     8.9457
     7.6754
     8.2396
     7.6744
     6.9129
     9.1992
     9.2011
     7.2806
     7.7981
     8.6585
     7.4756
     5.9121
     8.9359
     7.1381
     8.5449
     8.0146
     7.1034
     4.8664
     7.6623
     5.8058
     6.6492
     6.9415
     7.0313
     7.7319
     8.2935
     7.1129
     6.7133
     7.2413
     5.0651
     8.7019
     8.4635
     7.3063
     8.2867
     8.3512
     6.7915
     9.4978
     9.3015
     8.1967
     8.3667
     6.0932
     7.7724
     8.1186
     7.1405
     7.4295
     8.1128
     9.0338
     9.1672
     9.6425
     7.7024
     9.2567
     8.9679
     8.6374
     7.1504
     9.4731
     8.7695
     8.8935
     7.7619
     8.0830
     7.7300
     8.1216
     9.2848
     9.5771
     9.1175
     8.2145
     8.5458
     6.6920
     9.1905
     8.0151
     8.3292
     9.2304
     8.4774
     7.7156
     9.8915
     7.7925
     9.5663
     9.8036
     8.1639
     7.2646
     9.2218
    11.6188
     7.2218
     8.9757
     7.3977
     7.6059
     8.7386
     8.4043
     9.4884
     8.9107
     8.2285
     8.2534
     9.0980
     8.0768
    10.8160
     7.3423
     9.9061
     9.7945
     9.2626
     7.6610
    10.3070
     7.4587
     8.2896
     9.0298
    10.5739
     9.4810
     7.4040
     7.2283
     7.6997
     9.6349
     8.6003
     7.3476
     9.1030
     9.0716
     7.4188
     8.5739
     8.1816
     7.6179
    12.8480
    10.7852
     8.4794
     8.4943
     8.0785
    10.5035
    10.0275
    10.2154
     9.1808
     9.9383
     9.2942
    10.1413
    10.4225
     8.6907
     9.8524
     8.2028
    10.5682
    11.0646
    10.3982
    10.8658
     7.6406
     7.8131
    11.3663
     9.8942
    11.1858
     8.7982
    11.0204
     9.8253
     9.0814
     8.6216
    10.3808
    10.2955
    10.2761
    11.4488
     9.6197
    10.5801
    10.0673
    12.2110
    11.1797
    11.0159
    12.9218
    10.3270
    10.5027
     9.5114
     9.4311
     9.1393
     9.8635
    10.7043
     9.6820
     8.2435
    11.6768
     9.3206
     9.7327
     9.6362
     8.8354
     7.9143
     8.7669
     7.8171
     8.0396
    10.1741
     7.5736
     8.5046
     9.9618
     6.6246
     9.2902
     9.6838
     8.9140
     8.5161
     9.5586
     9.1442
    10.1986
     8.2280
    10.4158
    10.3093
     6.8332
     7.1468
     5.5207
     8.0582
     9.5871
     9.4928
     9.4981
     8.0802
    12.0915
    12.2951
     9.5239
     8.4659
     7.3496
     9.1859
     9.6952
     8.4896
     8.7050
    10.6236
     9.3857
     7.7516
    10.4336
    10.5426
     8.8259
     8.7010
    10.0887
     8.1407
    10.3033
     9.7929
     7.9386
     8.1299
     8.2389
     9.9462
    10.4750
     8.9366
     9.2846
     8.5103
     7.0035
     8.9720
     9.7399
     7.1071
     8.2154
     8.9326
     8.1605
     8.3506
     9.2482
     8.9161
     8.1077
     8.7664
     8.0135
    11.1734
     9.3759
     8.9539
    10.3191
     9.4465
     9.0920
     9.4233
    11.2036
     8.1175
    10.6943
     9.8795
     9.4520
    10.3228
     9.0835
     9.4689
     7.8765
     9.9721
     9.4320
     9.8308
     9.8198
     7.3218
     7.8679
     9.6620
     8.3523
     8.1177
    10.0185
     7.8551
     9.3579
     8.3196
     9.1798
     8.5823
     9.2926
    10.6120
     8.7148
    10.3153
     9.4612
     8.8411
    10.2668
     8.4807
     8.5247
     9.7915
     9.8645
    10.1332
     9.1526
     9.1845
     6.9866
    10.6801
     6.6534
    10.0873
     9.0401
     8.1409
     9.0188
     7.5391
     9.0423
     7.3548
     9.2963
     7.5706
     8.2562
    10.2368
     8.0327
     8.3100
    10.7242
     9.9928
     8.8759
     9.2544
    10.4192
     9.0406
     8.7007
    10.9637
     8.3259
     8.8508
    10.9377
     9.9223
     9.6412
     8.8465
    10.6418
     9.8488
     9.6572
    10.3032
     8.7212
     6.9930
     9.6000
     7.1493
     7.8486
     8.6131
     7.4563
     8.6537
     8.8671
     9.0549
    10.5857
     9.0870
     8.1237
     8.4700
     9.1641
     9.2307
     9.5125
     9.2995
     8.2933
    10.2035
     8.3953
     8.3064
     7.4831
     7.9504
     8.0161
     8.6875
     9.2254
     9.2999
    10.4488
     9.5896
     7.9366
     9.2763
     7.4106
     7.9368
     8.2344
     8.5009
     8.3700
     8.2104
     8.9260
     8.7150
     9.9255
     8.8447
     7.3481
     8.9513
     7.6005
     7.2622
     9.7941
     9.6156
     8.8819
     8.4167
     8.3809
     8.9905
     9.4410
     8.3254
     9.1073
     8.8775
    10.5028
     9.0383
     8.3520
     8.6941
     7.0744
    10.7327
     7.9994
     7.9707
     7.8467
     8.3270
     9.0713
     9.4602
     6.3562
     4.7073
     6.9676
     7.9891
     9.4485
     9.4902
     5.8365
     8.2731
     8.1063
     6.3116
     8.3314
     7.1623
     8.4363
     6.7084
     7.6386
     7.8270
     9.9151
     9.0283
     8.0818
     8.3639
     8.7988
     8.9317
     9.5158
     7.6922
     9.0124
     8.0893
     6.8237
     9.1530
     8.5413
     9.2258
     8.3281
     7.7901
     8.5206
     7.2580
     8.1331
     8.4316
     9.0651
     8.5941
     9.3948
     7.3491
     8.1955
     6.8228
     9.4013
     9.5288
    10.9391
     8.9558
     8.5129
    11.8413
     9.6966
     8.9876
     7.7425
     9.9990
    11.5586
    10.7617
     7.5616
     9.9606
     7.6591
    10.8130
    10.3239
     6.8702
     8.8067
     7.8901
     8.8429
     9.8115
     8.9407
     7.7922
     8.6131
    10.2145
     9.2873
    10.4214
     8.9775
     9.6754
     8.9016
     8.4382
    11.4495
     9.4491
     7.4380
     8.3445
     9.5973
    10.3930
    15.4602
    18.4425
    25.1065
    23.5836
    27.4274
    18.9774
    21.8658
    19.4228
    22.9930
    24.9625
    21.9677
    22.7217
    24.8550
    22.1919
    21.4751
    23.5191
    19.2414
    21.7466
    21.3620
    22.1992
    22.0107
    21.0109
    23.4340
    25.3092
    25.1064
    23.8590
    25.2163
    20.2854
    16.6008
    25.5712
    25.1865
    22.0874
    20.9689
    24.7754
    22.2234
    21.9291
    22.7642
    22.8619
    21.5929
    21.5845
    24.6806
    20.0452
    21.0820
    25.7746
    23.4982
    19.5195
    23.1763
    25.6713
    23.5235
    24.3222
    22.1028
    21.5208
    20.9871
    22.6278
    19.5376
    20.3604
    24.5079
    26.0721
    20.8624
    21.2001
    26.3848
    23.3445
    25.3079
    24.4637
    22.7839
    23.4081
    21.3444
    24.4103
    24.6541
    28.0526
    21.0084
    20.4057
    16.8461
    14.5955
    16.4965
    20.9709
    18.9237
    22.4818
    18.5418
    25.1620
    17.7140
    19.2757
    21.5599
    17.1216
    24.2023
    24.2790
    21.6089
    23.2674
    20.7267
    24.7481
    26.4222
    21.1572
    21.5443
    17.4296
    22.9073
    21.0445
    21.7723
    20.6109
    16.8494
    23.4811
    19.6244
    23.2737
    24.0497
    24.4321
    27.7054
    26.6822
    25.3368
    20.9008
    18.5267
    23.4880
    20.6228
    25.1532
    24.1066
    18.8733
    19.7142
    20.0691
    25.9999
    24.6526
    23.2200
    28.1818
    25.0886
    27.9211
    29.5236
    24.1610
    24.6435
    23.5751
    27.2766
    20.9612
    18.4403
    17.3035
    22.1739
    22.5211
    18.5151
    21.1766
    24.5549
    24.6214
    23.6214
    25.9823
    20.7490
    22.2763
    20.3619
    19.3395
    20.3795
    22.2442
    25.6765
    20.6372
    25.3299
    26.2726
    30.2906
    26.1087
    27.3603
    22.9002
    30.7551
    22.5747
    26.4751
    24.5229
    31.0121
    26.4904
    24.5239
    25.8935
    23.5177
    24.6574
    24.3273
    17.5608
    23.6681
    23.5428
    27.5181
    29.0786
    21.0525
    22.8983
    22.6733
    22.3010
    19.1342
    17.2389
    21.4560
    24.1768
    25.8908
    18.8510
    23.2906
    22.4137
    16.1721
    24.0556
    23.2503
    24.6915
    23.1995
    20.9706
    22.6237
    14.9418
    21.9528
    20.7351
    22.6258
    26.3759
    20.1280
    26.2890
    26.0425
    24.0286
    22.3054
    21.5825
    22.8986
    20.7939
    21.2784
    21.7167
    23.5972
    22.8665
    21.1049
    25.0963
    26.0271
    16.4143
    17.8471
    18.4494
    21.5806
    20.9719
    24.5659
    22.4033
    19.4238
    23.6375
    17.9071
    17.0248
    24.5948
    18.6540
    18.8411
    16.0842
    18.5183
    20.3252
    21.0522
    23.7921
    27.7157
    27.9892
    23.0419
    24.9389
    23.5249
    19.4869
    23.7133
    26.0106
    28.5628
    31.1143
    22.1325
    22.8978
    23.2747
    26.3813
    28.9944
    22.3876
    24.3909
    24.8989
    23.9239
    19.1847
    22.3215
    26.7745
    24.3686
    20.7951
    20.2203
    20.0502
    21.2790
    25.4490
    21.7040
    20.4728
    18.3473
    19.4537
    19.9607
    20.8155
    19.6853
    18.9781
    22.7769
    21.3791
    21.6592
    15.7839
    17.9496
    22.3368
    17.3329
    19.4112
    23.6056
    21.0253
    20.1579
    19.2847
    20.1932
    20.7871
    20.9472
    19.6145
    21.5040
    22.3785
    21.3025
    20.6047
    22.4254
    22.5777
    25.7390
    18.8779
    21.0720
    14.5960
    11.7186
    20.9617
    22.6154
    18.8350
    24.5519
    21.2653
    21.1272
    22.4319
    23.1434
    23.0950
    18.8655
    20.7398
    18.8225
    21.3841
    19.8212
    19.9153
    22.6318
    22.7803
    17.0698
    18.5510
    23.7277
    14.0071
    19.9332
    17.8234
    13.7856
    19.7107
    22.6524
    21.7454
    23.1303
    25.1382
    24.9861
    22.3429
    21.5798
    21.0474
    19.1997
    23.2298
    20.2097
    23.1982
    24.5697
    20.7915
    20.6349
    17.6310
    23.6441
    22.0482
    22.5936
    22.6966
    25.1311
    22.7847
    19.1810
    21.5716
    26.9191
    25.5713
    23.3724
    20.7263
    19.9096
    25.3402
    22.0170
    23.9677
    17.6866
    20.3428
    24.6790
    24.7038
    25.9806
    23.3383
    24.3935
    28.0525
    26.4336
    19.4155
    21.5282
    27.4543
    22.5758
    21.8338
    25.4532
    24.3701
    25.8564
    23.9234
    21.7500
    22.2991
    23.3003
    22.9734
    19.1460
    19.4250
    19.2616
    21.5450
    21.6516
    24.1434
    23.3977
    20.4150
    20.8831
    21.9850
    21.8305
    25.9312
    30.6160
    23.6379
    26.1529
    27.4154
    23.4196
    18.0574
    19.2723
    18.9890
    25.5407
    22.3533
    29.1649
    28.9569
    23.3071
    19.9134
    23.1131
    20.9458
    18.8440
    19.1836
    22.7561
    21.8899
    21.6888
    21.2500
    19.7234
    21.4391
    20.4158
    23.8088
    24.0085
    25.6940
    25.1984
    23.9322
    22.3501
    14.8257
    21.6031
    23.6839
    23.1812
    25.4183
    24.0777
    22.3826
    26.1423
    26.9741
    22.7667
    24.6116
    22.5595
    20.6226
    24.8613
    27.8463
    23.9391
    21.6734
    27.3229
    24.5242
    22.5551
    21.1326
    22.9798
    20.6602
    17.8990
    21.8903
    21.5476
    24.4331
    25.9249
    25.2823
    18.8092
    19.7914
    18.6518
    17.7261
    21.3700
    20.8048
    22.3505
    16.7472
    23.6669
    24.3030
    22.8843
    24.3474
    25.4466
    25.8945
    19.8845
    16.9679
    21.6305
    28.1206
    20.2184
    22.1614
    23.9310
    17.8874
    19.2655
    23.7856
    24.1280
    22.0089
    22.0293
    18.2637
    20.3608
    20.3165
    19.0296
    25.8162
    19.0763
    21.4827
    21.9112
    22.2776
    23.3877
    25.9313
    24.5764
    24.7742
    21.8349
    21.4924
    19.8113
    18.9968
    17.8994
    21.4490
    23.4959
    17.4461
    20.2503
    18.3847
    15.9968
    22.3944
    18.0839
    13.3877
    18.4599
    21.3777
    20.5748
    23.6454
    26.8814
    29.0618
    29.7932
    26.6488
    28.4854
    24.5578
    22.3461
    23.0691
    22.3275
    19.5754
    22.9649
    18.6727
    17.0317
    24.9387
    27.0355
    17.3640
    17.2622
    25.6248
    20.9404
    22.6832
    21.6685
    24.2740
    20.8414
    19.9775
    18.9407
    20.8071
    22.7224
    20.6295
    20.2174
    20.5427
    23.9170
    19.7216
    23.4034
    25.7209
    28.9017
    25.3591
    21.2818
    24.5874
    23.0640
    22.9002
    24.4313
    25.0051
    24.1376
    25.7394
    22.7846
    23.0677
    24.1681
    24.6389
    23.1031
    26.0634
    17.7547
    24.7087
    24.7170
    20.2127
    20.1360
    15.1098
    20.8633
    18.1384
    20.5363
    19.2471
    24.7188
    24.1278
    23.7188
    20.2217
    24.0098
    20.5945
    25.8874
    26.1498
    22.1919
    23.5674
    20.9944
    19.0030
    23.0453
    19.8721
    24.9674
    21.9853
    20.9845
    22.5552
    16.8172
    18.2430
    19.1343
    19.8128
    20.2052
    21.7066
    27.1453
    27.4061
    25.3336
    19.9753
    21.6503
    20.7568
    27.2684
    21.8312
    19.7971
    21.4342
    23.4593
    15.6062
    21.5047
    22.6714
    20.1744
    19.3958
    19.4657
    22.8713
    22.3060
    22.9319
    25.3044
    22.0975
    22.6634
    20.6696
    17.2704
    20.9231
    24.8474
    22.7241
    17.2547
    17.4208
    21.1959
    22.0973
    25.0713
    23.9500
    25.5325
    22.6249
    19.4528
    19.7861
    23.3718
    20.0677
    24.9496
    26.2999
    21.0648
    18.7157
    20.1186
    22.0872
    19.2071
    21.9386
    23.4580
    22.1282
    25.3753
    27.1317
    18.9228
    18.5242
    22.7160
    19.3862
    20.0790
    23.3222
    25.7996
    26.8014
    20.4323
    19.4136
    18.1264
    19.1501
    18.4671
    24.2018
    18.7884
    21.1302
    23.7475
    24.1107
    24.5526
    26.4993
    27.5177
    24.3986
    23.4306
    19.9745
    22.6204
    22.8436
    20.6660
    18.7779
    22.1547
    22.2075
    24.4959
    24.7291
    24.7398
    18.9946
    23.4260
    19.6205
    26.4564
    27.4765
    27.0829
    25.3814
    24.3781
    22.8125
    26.0490
    20.1207
    20.9759
    22.5268
    24.2599
    19.5828
    19.0165
    19.1726
    23.7575
    26.4316
    22.8489
    23.1636
    18.9760
    22.3389
    20.6831
    22.4367
    25.2201
    19.0097
    18.5687
    24.7441
    22.1695
    22.9147
    19.3529
    12.0998
    20.4588
    22.4417
    26.8851
    27.1536
    25.4237
    22.9984
    19.7796
    20.2756
    17.2229
    17.5313
    22.4566
    21.1781
    19.6125
    19.6540
    21.7157
    26.4174
    18.6401
    16.1839
    16.2710
    19.4904
    20.6668
    14.8842
    25.1453
    22.1289
    24.4570
    21.6089
    21.2768
    26.8410
    18.4075
    25.6329
    23.2730
    21.9591
    19.8745
    23.6365
    21.3423
    21.7430
    20.8752
    24.0807
    20.5430
    20.8615
    21.9844
    22.4874
    28.7500
    21.3876
    18.7361
    19.0121
    16.7492
    17.4771
    21.5060
    21.2056
    21.1569
    23.2887
    24.2180
    21.2455
    21.7309
    23.9521
    21.7133
    23.4348
    21.4162
    17.6316
    20.1902
    22.1598
    25.2634
    20.6741
    19.5523
    21.7628
    23.5851
    21.2256
    22.7302
    23.4532
    20.5333
    18.5876
    19.1956
    19.0109
    21.1394
    26.2614
    22.8809
    24.5183
    21.3005
    25.7983
    25.7605
    17.8983
    23.4664
    14.2697
    18.0128
    23.0158
    20.4451
    25.5393
    22.9830
    23.0315
    23.3062
    21.3196
    22.0736
    23.1965
    27.4947
    19.2718
    26.4360
    20.6960
    22.4303
    21.0578
    20.5584
    21.9259
    20.6463
    19.1985
    24.1585
    22.8832
    20.9535
    23.5684
    19.6492
    21.3426
    23.3195
    25.4115
    27.2983
    22.3728
    22.4397
    21.9819
    19.3648
    24.9995
    25.7335
    24.1291
    19.6271
    22.9972
    22.4297
    17.5335
    24.3503
    25.7153
    22.3684
    21.6821
    21.4770
    23.4052
    24.1289
    19.1756
    21.4073
    19.6297
    25.1840
    21.9546
    21.9471
    21.0328
    15.6855
    19.5758
    17.3890
    23.1486
    14.5679
    18.7894
    14.5424
    21.3314
    23.1922
    22.0388
    22.8466
    23.1656
    24.0263
    21.1028
    20.6569
    20.7968
    27.2496
    23.9964
    22.9800
    20.6518
    22.5254
    22.5515
    22.9087
    20.2891
    19.0245
    21.4643
    20.9035
    19.4058
    18.5971
    21.7510
    22.9599
    20.6079
    20.8057
    20.4574
    21.9043
    16.0049
    18.7342
    14.4076
    19.4076
    16.0829
    17.5720
    14.9968
    18.2150
    14.1290
    14.3669
    13.8017
    13.7319
    15.3527
    14.6258
    14.9192
    13.2378
    17.8229
    13.1875
    10.9067
    12.3096
    12.7784
    15.2496
    16.0253
    13.8407
    11.4671
    12.7052
    18.4521
    15.2292
    15.1708
    15.8645
    18.4087
    18.3108
    17.1059
    17.6432
    16.8893
    14.4270
    18.1233
    15.6446
    13.9520
    16.1207
    16.3745
    13.1355
    14.0770
    13.1363
    13.4741
    18.1526
    12.2100
    15.4551
    15.5210
     8.7381
    11.9746
    15.6479
    15.3220
    17.0969
    11.6227
    18.6537
    16.0622
    13.8351
    20.2933
    15.7640
    14.8944
    16.1196
    16.2801
    14.9650
    15.5086
    16.0535
    15.4217
    15.8597
    15.5379
    13.9972
    13.4508
    11.9073
    17.5159
    17.2067
    13.7853
    16.8819
    18.1218
    14.8665
    14.4734
    16.6634
    15.9302
    16.8665
    16.1671
    14.7365
    12.5543
    13.4915
    18.7579
    17.1539
    14.1764
    18.1678
    15.9525
    15.7643
    18.2947
    14.6831
    17.3710
    12.8440
    15.4229
    16.8477
    17.3142
    14.0336
    14.8525
    15.1628
    17.6457
    19.9813
    14.3064
    17.4559
    12.2204
    15.5837
    18.0830
    14.7110
    16.8367
    16.8711
    18.0949
    14.3999
    16.4437
    16.9574
    13.5655
    17.0320
    18.3223
    16.1031
    17.8752
    16.4707
    17.9998
    17.3679
    15.5393
    16.1954
    14.0665
    16.1676
    13.4384
    12.2707
    13.2881
    15.0064
    17.2123
    12.8081
    14.6990
    15.2052
    16.8904
    11.6024
    13.1533
    15.0280
    14.6976
    14.5396
    14.7626
    14.7120
    14.1008
    10.3233
    15.1813
    13.3963
    10.6124
    12.5817
    10.8763
    15.2588
    15.1562
    16.5206
    15.5462
    16.8528
    20.6453
    19.4011
    18.0133
    19.8642
    18.7710
    17.0505
    18.8772
    15.1515
    20.6131
    15.4753
    16.0715
    18.6364
    14.5617
    17.6680
    14.1605
    18.2187
    18.6897
    15.0380
    17.3920
    15.7698
    15.1071
    14.1231
     8.7112
    13.8280
    14.3455
    18.3291
    13.5700
     8.5825
     5.7782
    10.3023
    11.0118
    12.9467
    10.9868
     9.4243
     5.7962
     8.8677
    10.4426
     7.2520
    10.3041
    12.6671
     9.4551
     9.5850
     7.0613
    16.2345
     9.5632
    13.6100
     8.3137
     9.6920
    16.4071
    13.8158
    16.6800
    14.7724
    14.2510
    17.6856
    14.0817
    19.5111
    15.1476
    15.4829
    14.2934
     9.4428
     9.3807
    12.1330
    10.1887
    10.5265
    12.5914
     7.3959
     6.9504
     8.1520
    10.5279
     8.2659
    10.0437
    12.6152
    11.7814
    13.2900
    11.4566
    14.0413
    13.8227
     6.8546
     7.1045
    12.6751
     6.9685
    10.6553
     9.0667
     7.9565
    11.3159
    14.9660
    20.1926
    19.8865
    20.9304
    22.4820
    19.8884
    22.4881
    21.1822
    21.4979
    17.6461
    16.5771
    13.2084
    12.8044
    16.5480
    14.2368
    20.5438
    16.5479
    18.1252
    16.8483
    15.6029
    17.2930
    18.3582
    19.7199
    19.0159
    17.1477
    16.9992
    16.1424
    14.8482
    16.9541
    19.0450
    20.6882
    16.2416
    18.3377
    18.9486
    18.5828
    17.9350
    20.4353
    20.7808
    13.5291
    16.8235
    16.6116
    14.7954
    19.6390
    20.7747
    17.9291
    19.2220
    15.8891
    12.8016
    11.6930
    19.5898
    15.9665
    21.3954
    19.5688
    16.8894
    20.9862
    18.9772
    15.9830
    18.5819
    17.2153
    13.2928
    10.7706
    11.7664
    13.4720
    12.4092
    12.1761
    14.6255
    17.4801
    18.8112
    18.5968
    18.4486
    21.5085
    18.2796
    21.1690
    20.4291
    17.1100
    19.5884
    16.6097
    19.4410
    21.5960
    20.7251
    15.8611
    20.4419
    17.1298
    21.5504
    18.9076
    15.7397
    18.0793
    13.8258
    13.0987
    20.5800
    19.9056
    19.8290
    20.0000
    18.2437
    19.1885
    18.9213
    21.3221
    23.0941
    23.7047
    20.2600
    22.7402
    24.0256
    21.7768
    22.4028
    25.0258
    23.3838
    27.2870
    21.3510
    21.4978
    24.9109
    24.9174
    23.3844
    23.0220
    21.7775
    19.7499
    19.4412
    19.5798
    16.4355
    18.8237
    21.7599
    21.7322
    21.1299
    25.7348
    23.9039
    25.4027
    25.5307
    22.8418
    22.9963
    26.2799
    24.9647
    23.7749
    24.0339
    24.0671
    23.1255
    23.4541
    20.0181
    19.8559
    20.4839
    25.0472
    24.8516
    23.0274
    22.0521
    22.7788
    29.0118
    22.1512
    26.2580
    20.7473
    26.4209
    18.3332
    27.0772
    25.1118
    20.6001
    22.6962
    21.9691
    27.6332
    24.9578
    25.2116
    23.6264
    21.5977
    25.3541
    24.6211
    21.9273
    23.4941
    26.0668
    24.9131
    24.5220
    26.8360
    23.8981
    24.7841
    23.9037
    25.1265
    19.0212
    23.2997
    22.7436
    22.5014
    22.2405
    23.5034
    17.1601
    21.7809
    18.4678
    20.1783
    19.9408
    23.1300
    20.6344
    22.7934
    24.1615
    25.5872
    19.8676
    23.7079
    22.8093
    21.2061
    25.8800
    20.5788
    20.4982
    20.6903
    21.0965
    24.2187
    23.3153
    19.8798
    18.9484
    23.6843
    26.5078
    23.8302
    24.9226
    24.1643
    24.6633
    26.6755
    20.9209
    19.9406
    21.1653
    18.5091
    22.9848
    21.3087
    19.6859
    22.4472
    21.0778
    23.5813
    21.9777
    23.2451
    19.8487
    24.0465
    21.8257
    22.7035
    25.3371
    24.2963
    23.6604
    22.3441
    26.8678
    24.6964
    25.8333
    26.9004
    23.9754
    25.4751
    25.9825
    23.1985
    23.4249
    21.9301
    20.7443
    24.0436
    24.8012
    23.5397
    26.9095
    28.1157
    27.4436
    25.1827
    27.1491
    20.1658
    22.9651
    22.0283
    23.1123
    23.5027
    24.6794
    24.4400
    23.9982
    22.8730
    26.9984
    24.7278
    27.9923
    25.4185
    24.5281
    25.7372
    24.5150
    22.4883
    24.4800
    26.5498
    24.9232
    27.5215
    28.3503
    19.5527
    22.0705
    20.9535
    28.2371
    27.5522
    25.4687
    28.9036
    29.1077
    27.7779
    26.6889
    27.8570
    26.9639
    27.0070
    27.0151
    26.5770
    28.9007
    27.1960
    26.8716
    25.2096
    27.9299
    27.3099
    28.1946
    27.8251
    28.9799
    29.2541
    28.7798
    28.3625
    28.1748
    26.5904
    29.9478
    29.4885
    26.0489
    28.3678
    22.5363
    25.8287
    26.8772
    26.2205
    29.0442
    25.1077
    27.1940
    26.9024
    25.2991
    27.0649
    25.9157
    24.2844
    25.2881
    24.7372
    24.9458
    26.6892
    29.7350
    27.1513
    29.5057
    26.9489
    28.2428
    25.1704
    28.3910
    27.3021
    27.3753
    24.8656
    27.6269
    29.2983
    29.4837
    28.1518
    27.0680
    27.7859
    27.3130
    27.6622
    25.9081
    29.2363
    25.5257
    27.3025
    27.4937
    26.9586
    27.2733
    31.2653
    28.6174
    26.7217
    30.1923
    27.8784
    30.7051
    31.4659
    29.0264
    27.1306
    28.8440
    33.6912
    26.0971
    24.3011
    27.5869
    33.2716
    25.9944
    30.0000
    29.5873
    32.8788
    21.8442
    29.0663
    25.0739
    28.0075
    28.5926
    25.6432
    26.0479
    29.2208
    27.4437
    28.5172
    30.2701
    27.8707
    26.0672
    27.2910
    29.5068
    28.7218
    25.3004
    27.6453
    32.1846
    28.6413
    22.4862
    28.8637
    25.8693
    24.1125
    21.9868
    22.9672
    22.9831
    24.9080
    27.7378
    24.1289
    23.0397
    22.7165
    25.2957
    23.9691
    24.9857
    28.0230
    26.5876
    28.5727
    28.7352
    26.5710
    28.4089
    26.9922
    28.9650
    29.7270
    26.7053
    28.1310
    30.6735
    29.9562
    29.9243
    24.7462
    27.0731
    26.6708
    26.3766
    28.5064
    26.8045
    28.7072
    32.2050
    25.6981
    24.8132
    22.4737
    27.8506
    28.3073
    28.3727
    29.9733
    28.9573
    28.8711
    29.7318
    29.7308
    34.7094
    29.4071
    28.6837
    29.5128
    39.3219
    31.0908
    33.7801
    27.3912
    31.8807
    28.4477
    30.1378
    27.4848
    31.4066
    33.5551
    30.4030
    30.0935
    29.8734
    30.4396
    26.1647
    26.2891
    23.0352
    28.4914
    28.2994
    27.2476
    25.4042
    27.9696
    23.0868
    28.4425
    27.4155
    28.3319
    28.3750
    26.5574
    22.6852
    30.7961
    26.8387
    26.9591
    28.0943
    30.5408
    24.7084
    22.6782
    24.8512
    21.2167
    24.5128
    24.9883
    27.4696
    25.2097
    25.4530
    27.1866
    24.6019
    26.1826
    27.7328
    23.1533
    23.5375
    22.8187
    21.1383
    19.0845
    24.0378
    28.7578
    28.3499
    24.9625
    24.1083
    28.8283
    28.0166
    27.0580
    33.3638
    30.0375
    27.7602
    27.2280
    22.6079
    23.0363
    17.2703
    18.2117
    20.5983
    24.8245
    19.3424
    21.8172
    22.4196
    23.6097
    23.1535
    20.9533
    17.2494
    23.9929
    25.0840
    23.8687
    20.8506
    26.5213
    28.3107
    25.7668
    24.4005
    23.6822
    23.8785
    25.1193
    26.1179
    26.3226
    27.2228
    30.0643
    24.8800
    24.4985
    24.3605
    24.5101
    22.9588
    19.4526
    19.1801
    20.3610
    16.0017
    18.9294
    19.6888
    19.2701
    23.4494
    23.8469
    27.1556
    25.5471
    24.2723
    19.6486
    20.4906
    19.6233
    20.3239
    23.5261
    23.7066
    17.0089
    16.9257
    16.6818
    21.4396
    23.8184
    19.0448
    19.1485
    12.3632
    17.1913
    19.8185
    19.3273
    21.0129
    19.1040
    16.6962
    16.2740
    18.2717
    17.5759
    15.1048
    14.0798
    19.0578
    15.8229
    21.8132
    18.6784
    18.4390
    19.9390
    20.7895
    22.1302
    16.3674
    20.0778
    20.6511
    21.2198
    21.3918
    21.7211
    25.5839
    21.7530
    18.9359
    24.1553
    16.1902
    17.0105
    20.4542
    24.5084
    20.4409
    20.0758
    23.1204
    23.6291
    21.1298
    22.4864
    23.0721
    15.3706
    18.0077
    18.6688
    17.4286
    14.2837
    14.2073
    18.1804
    16.3256
    16.3466
    16.4633
    15.1866
    13.8622
    16.5627
    21.2703
    18.6644
    23.6708
    14.4435
    14.4051
    18.8288
    13.9307
    17.6416
    16.0646
    16.2678
    22.2104
    15.6675
    19.2588
    19.5782
    14.9226
    17.0112
    15.9590
    19.1026
    16.0463
    12.8849
    14.0843
    17.8296
    15.0341
    17.3221
    18.3066
    21.6980
    19.4419
    14.0464
    16.5853
    18.4631
    15.8747
    13.3966
     8.7883
     9.8767
     9.4526
     8.5578
     6.5979
    10.4323
    10.2814
    13.5579
    14.5197
    22.0765
    18.6120
    18.7351
    20.1307
    21.2407
    20.7306
    14.8646
    22.0335
    21.9234
    25.8760
    24.6991
    21.3126
    24.5688
    23.4881
    23.6563
    19.2347
    19.3682
    20.8329
    23.7316
    17.5539
    21.8425
    22.1387
    23.5488
    23.2569
    22.7625
    23.8518
    20.8164
    21.3617
    20.3047
    15.1849
    18.0906
    18.0446
    19.8437
    20.9334
    23.0055
    23.1561
    21.4440
    18.2626
    18.2749
    17.2442
    19.8383
    21.7879
    20.5536
    23.1170
    21.0629
    20.6076
    19.7587
    23.1496
    25.1450
    23.9945
    18.3660
    19.0028
    19.9857
    20.0886
    18.2414
    20.4234
    21.0825
    19.1976
    19.0827
    17.8765
    13.8745
    17.9976
    18.2807
    18.9348
    17.0940
    18.4560
    21.5370
    21.4840
    27.6246
    26.1376
    21.1868
    17.6877
    16.2385
    19.5342
    22.3436
    22.8808
    15.6525
    20.0733
    18.0460
    17.0054
    18.3979
    18.4004
    18.1595
    22.2628
    21.4193
    20.3262
    17.9880
    21.0120
    20.6140
    20.0548
    21.0938
    21.9151
    18.5270
    18.2630
    18.4264
    20.7498
    28.4743
    22.0400
    17.4818
    24.2330
    22.9830
    22.8124
    21.6992
    21.4372
    15.5569
    19.0438
    17.4640
    21.7823
    22.8665
    20.4040
    19.4416
    20.5066
    17.7720
    16.4575
    15.4890
    17.1538
    18.8946
    23.4932
    21.3613
    23.0349
    15.5748
    16.3891
    15.3023
    18.4615
    15.4588
    16.6912
    18.0927
    15.2908
    12.3609
    13.8651
    12.5626
    11.0146
    10.8606
     7.2133
    14.6545
    14.2403
    17.6533
    11.3372
    11.3348
     8.7718
     7.7340
     8.1060
     9.8593
     8.9757
     7.5569
    10.6782
     8.7108
     8.1868
     8.6997
    10.4567
    10.7554
     8.9113
    11.7432
     9.3696
    10.0720
     8.2677
    10.5470
     9.0014
     8.6423
     9.6073
     9.2682
     9.2689
     8.1330
     9.0024
     7.7450
     9.7617
     9.3848
     8.8167
    11.2332
     8.6889
     9.4958
     9.5030
     8.2141
    10.2255
    10.9016
    11.6017
     9.4217
     9.1407
     9.6131
     9.5734
     9.5316
     7.1937
    10.0810
     9.6324
    10.4314
     6.2197
    10.0451
     9.5659
     8.7795
    10.0139
    10.1272
     9.4883
     7.9486
     7.6105
    10.2202
    11.6649
    12.4563
    10.4784
    10.0967
     7.9538
     9.7405
     8.9897
    10.0944
    10.3862
    11.9856
    11.6022
     8.3147
    12.4989
     9.5548
     8.0897
     8.5741
    10.9876
    11.7351
    10.9488
    10.9987
    11.2594
     8.0671
     7.4263
     9.8743
     9.4631
    10.0858
    10.9851
    10.1429
    10.2296
    13.1645
    10.2667
     9.5498
     9.1946
    11.1438
     9.4483
     9.4896
     7.9856
     9.5841
     9.6516
     8.9798
     8.8023
    11.1396
    11.7215
     5.0977
     4.5265
     6.2336
     6.0049
     5.8937
     5.1841
     5.3013
     8.5370
     6.8917
     5.8876
     6.1343
     5.8352
     5.7196
     5.2676
     6.6533
     8.5017
     9.8249
     6.5800
     7.4704
     6.3146
     9.1177
     7.3284
     4.8394
     6.9902
     5.7408
     5.9478
     6.0802
     6.0434
     5.9993
     5.3708
     6.2358
     5.8647
     8.8649
     4.3941
     4.4251
     5.4746
     6.9838
     8.1142
     7.9668
     4.9933
     6.0042
     5.0344
     5.2831
     5.3564
     5.6801
     5.3865
     5.5028
     5.9400
     5.9867
     6.3014
     6.4355
     6.0218
     6.5073
     8.1501
     8.8543
     5.5423
     6.3659
     6.9073
     5.8082
     5.4247
     6.1581
     6.8038
     5.7189
     7.5800
     6.1059
     5.5654
     6.5813
     6.9000
     6.1680
     6.8726
     4.8730
     5.8068
     6.5905
     5.1885
     6.6309
     6.2221
     6.5936
     8.5474
     5.6320
     5.3995
     5.2042
     7.5159
     7.3134
     6.0554
     6.3847
     5.7518
     6.3728
     5.1830
     5.7263
     5.4350
     5.5924
     5.7181
     6.6908
     5.5139
     7.3468
     5.3899
     5.9713
     5.7310
     4.8098
     5.0876
     4.9374
     6.0841
     5.1314
     5.1951
     6.9630
     5.0508
     6.7122
     7.1735
     6.1137
     5.1361
     5.9608
     7.9593
     8.9498
     8.0477
     8.0556
     5.8278
     7.0666
     7.7904
     8.1345
     6.3505
     5.1525
     6.6311
     5.2821
     6.1375
     6.1601
     6.0834
     5.4388
     5.4342
     4.9272
     5.7259
     4.6784
     6.5778
     5.9524
     6.1463
     5.1002
     7.3504
     5.3979
     5.0399
     6.6852
     5.4580
     6.3553
     6.1610
     6.6045
     5.5957
     5.0638
     7.4874
     6.0273
     5.2609
     5.6691
     4.4876
     5.6452
     5.8356
     5.4963
     7.1937
     7.1144
     6.5820
     8.3897
     6.8425
     8.5669
     6.7388
     7.0190
     7.7050
     6.0617
     6.1544
     5.8026
     6.6597
     6.6334
     6.2610
     5.0507
     6.7474
     4.8259
     5.0453
     5.5198
     4.3968
     5.8256
     6.0082
     5.4163
     6.3507
     7.0278
     5.7829
     6.0716
     5.3255
     6.9921
     6.2811
     5.8762
     7.4968
     6.2883
     5.8779
     6.5278
     7.9035
     5.5420
     5.6635
     6.0428
     5.3965
     6.8174
     5.9146
     6.4600
     5.2594
     6.8092
     5.4489
     5.9978
     5.6857
     5.6303
     5.9491
     6.1615
     6.0160
     6.0534
     7.0108
     6.3851
     5.4521
     6.6133
     7.3493
     7.4560
     5.6506
     5.3925
     7.0617
     6.6518
     5.5314
     4.7224
     5.0294
     5.7367
     6.4328
     6.2533
     7.7960
     5.7419
     6.2480
     6.2121
     5.4360
     5.3236
     6.8291
     6.8398
     6.3654
     6.4767
     4.7428
     5.6228
     7.3337
     7.8840
     5.2847
     6.7590
     6.4717
     8.1093
     7.3729
     6.4999
     6.4897
     8.7322
     6.5669
     6.1131
     5.5583
     5.6247
     9.3076
     7.7750
     6.1789
     6.0406
     7.0839
     5.7029
     8.6870
     6.9017
     7.0383
     5.6944
     9.2586
     6.3425
     8.0403
     7.3871
     8.5210
     5.8600
     6.1259
     5.8753
     9.5502
     5.8140
     6.0625
     5.5968
     6.5311
     7.9857
     5.3929
     6.1983
     5.4799
     6.0006
     5.3883
     6.9336
     8.0580
     5.3437
     5.9794
     6.5014
     6.6658
     6.5054
     7.5681
     5.8427
     6.4707
     5.7221
     4.1917
     5.3828
     7.4752
     5.1400
     5.4192
     6.0086
     5.7533
     6.5559
     5.7224
     5.3073
     6.1136
     5.3387
     4.9547
     5.9221
     6.1159
     6.9621
     7.0868
     5.7202
     5.3405
     6.7092
     6.1379
     8.0908
     5.0614
     6.8868
     5.3619
     5.4848
     6.0190
     6.8583
     6.4401
     7.1158
     5.7130
     6.3833
     9.0986
     7.4217
     6.0781
     5.7689
    10.0906
     5.5243
     5.7448
     5.4585
     6.2291
     8.1295
     8.2285
     5.3204
     6.9646
     8.2344
     6.8841
     6.5344
     7.9535
     6.7288
     8.0787
     5.4233
     6.1802
     7.7245
     4.8394
     6.0000
     5.5093
     5.1994
     5.0358
     9.0975
     5.2825
     8.5640
     5.2685
     7.2585
     5.0702
     5.8167
     5.2148
     5.4928
     5.5273
     5.4477
     6.5100
     5.7393
     6.0696
     6.0504
     7.8125
     6.2748
     5.9479
     8.1708
     5.8445
     5.6258
     6.1208
     4.8524
     5.5020
     4.8445
     6.8095
     8.8323
     6.2160
     5.1492
     6.1479
     6.1159
     6.8647
     6.1287
     6.4607
     6.4762
     7.4910
     5.6399
     6.6648
     6.7770
     7.8560
     6.0896
     5.4121
     5.9521
     6.4989
     7.0735
     6.1762
     7.1759
     6.8978
     7.2155
     6.4007
     5.5474
     7.1899
     5.8686
     5.8160
     7.2544
     7.1571
     6.5538
     6.1885
     5.5403
     6.7189
     7.2665
     6.2702
     5.1589
     4.8013
     5.2420
     5.8432
     5.8018
     6.4008
     7.0622
     6.5292
     5.7856
     6.7011
     7.1143
     8.5943
     7.3604
     4.6320
     7.1136
     5.8724
     6.7251
     6.1316
     5.5364
     5.4836
     6.6528
     7.7249
     6.0562
     5.3541
     7.1776
     7.9929
     4.7296
     5.9300
     5.9871
     7.7365
     4.9494
     6.6820
     5.5201
     5.0743
     5.1688
     5.1107
     6.3757
     5.2877
     5.4940
     5.3960
     6.3135
     5.7784
     6.1650
     7.6441
     6.9145
     8.1174
     5.5483
     5.5051
     7.3183
     5.6894
     4.6931
     6.4254
     4.8486
     4.9788
     7.0378
     7.9900
     6.4293
     6.1429
     7.4927
     7.3119
     5.7288
     5.6406
     7.3102
     6.4458
     5.4128
     6.3051
     5.6868
     6.4476
     5.0127
     5.4762
     5.2779
     5.1368
     5.9493
     5.3911
     5.8411
     8.0999
     9.8441
     7.8417
     8.5974
     7.0346
     9.4782
     7.0191
     8.3389
     7.6205
     8.0072
     6.9136
     6.4351
     6.7536
     5.0831
     6.5455
     5.6906
     6.8417
     7.8319
     4.8666
     5.8252
     4.7358
     5.9790
     4.8917
     5.9809
     6.8894
     5.8289
     7.5373
     5.8342
     5.8603
     6.3685
     7.2301
     4.6872
     5.8483
     6.1668
     6.4994
     5.9732
     7.7146
     7.9663
     5.9806
     7.6409
     5.8217
     6.4980
     6.1984
     8.4956
     7.7186
     5.0028
     5.6555
     5.8402
     4.7768
     5.5960
     8.0060
     7.3225
     5.4000
     5.8639
     5.4318
     6.4259
     6.1819
     7.1228
     6.5027
     7.4410
     7.6526
     7.7000
     5.8893
     7.3149
     6.1423
     6.6614
     7.2263
     5.4072
     7.1141
     7.2269
     7.3457
     7.3829
     7.1405
     7.5395
     7.4620
     8.4021
     5.9140
     7.1988
     7.4049
     7.0817
     7.5243
     5.1085
     7.1412
     6.0976
     7.5825
     6.0841
     7.6487
     5.6784
     6.3079
     6.6183
     7.9680
     6.9965
     7.3539
     9.4303
     6.1130
     4.8511
     4.9855
     7.1796
     6.8901
     5.7080
     6.8399
     6.2797
     5.7311
     4.6208
     6.6313
     5.8442
     5.7988
     6.2918
     5.6854
     4.9827
     5.5935
     4.7923
     6.2988
     7.1412
     5.3769
     6.0956
     7.1495
     5.9237
     5.2473
     5.4871
     4.8110
     6.6416
     6.3949
     6.3456
     5.2080
     7.2605
     5.2534
     5.7632
     5.5816
     7.7951
     5.8050
     4.7846
     5.3223
     5.8180
     7.5922
     5.4479
     6.0267
     5.8931
     6.9184
     5.0425
     6.7318
     5.2980
     7.2431
     6.1401
     6.2069
     6.2814
     6.1682
     5.4790
     5.8344
     4.8255
     6.4353
     6.3220
     5.8826
     5.2210
     5.3549
     4.7671
     5.3422
     4.9517
     4.8436
     6.0942
     6.3015
     5.2422
     6.0546
     5.9704
     7.2915
     5.5882
     6.3794
     6.0266
     5.8228
     8.1070
     5.9301
     7.7735
     6.5242
     5.6514
     7.6318
     7.5287
     5.3861
     5.6381
     7.5855
     6.1752
     4.8217
     5.5536
     4.8899
     5.7397
     7.8992
     5.3653
     5.8234
     5.8987
     6.0196
     4.8935
     5.0304
     5.9247
     5.6587
     5.5175
     5.6493
     6.2515
     5.0847
     6.4298
     5.6404
     6.1631
     6.1820
     5.3303
     5.4667
     5.9114
     4.2083
     6.0026
     5.3097
     5.7264
     7.3436
     6.5917
     5.7328
     6.1059
     4.6267
     5.5675
     5.0414
     5.6765
     6.4510
     5.2210
     6.2472
     6.8973
     5.4742
     5.1164
     6.7029
     5.1914
     5.0166
     4.7747
     5.2791
     6.6484
     5.2386
     5.4933
     4.6357
     6.5128
     5.9346
     6.0441
     5.8981
     6.8297
     6.7306
     8.5990
     7.1765
     7.7954
     6.9748
     5.6686
     6.2319
     8.5083
     6.5213
     8.2590
     8.4529
     7.6084
     6.8397
     6.1042
     5.6924
     6.4066
     6.8478
     7.0918
     7.2627
     8.1503
     5.9156
     5.0780
     6.0972
     6.5699
     5.8185
     6.6026
     7.2010
     7.0858
     7.5709
     5.9003
     5.5779
     7.2226
     5.1537
     7.6408
     5.9111
     6.3382
     5.9363
     5.1436
     7.8411
     7.5191
     5.4450
     5.9752
     6.7411
     5.7851
     5.6361
     5.9506
     7.0792
     5.7735
     5.8862
     5.8171
     5.1447
     5.5555
     4.7250
     6.1418
     6.1733
     7.5365
     4.9655
     5.4211
     6.6949
     5.8044
     6.3369
     5.3329
     6.2470
     5.6353
     6.4581
     5.9232
     6.1317
     6.4204
     5.1660
     5.9684
     6.7190
     7.3052
     8.1335
     6.7862
     7.5260
     9.5125
     5.8980
     7.2463
     8.3132
     7.9805
     7.8396
     6.8523
     7.5122
     8.3684
     7.9357
     7.5026
     5.5045
     6.4276
     7.7033
     6.4687
     5.8938
     5.5524
     7.1085
     6.0694
     8.9748
     6.5685
     6.4444
     9.8722
     7.1934
     8.1717
     8.5100
     7.6036
     6.6968
     5.9925
     6.7758
     7.2224
     6.0133
     7.5083
     7.4252
     5.6199
     7.4964
     5.9825
     6.6384
     8.3014
     7.9068
     5.4619
     8.1051
     6.6423
     6.2296
     5.3000
     5.9269
     8.0372
     8.5054
     6.6682
     9.5857
     7.3749
     6.3100
     5.8208
     8.5988
     9.8224
     6.2957
     6.7392
     6.3695
     7.8638
     6.9044
     9.3446
     7.7767
     6.2326
     7.7966
     5.8876
     6.0946
     8.2033
     5.9625
     7.0501
     8.9563
     9.3621
     7.8585
     8.6926
     9.0122
     9.2112
     6.8679
     9.3664
     9.1175
     9.9639
     6.7081
     7.2547
     6.8955
     8.4713
     8.1811
     7.2546
     6.4354
     7.6106
    11.2307
     8.1308
     9.5258
     5.6953
     6.9195
     6.4544
     7.4418
     8.3241
    10.1812
     7.9298
     7.6569
    11.1980
     6.5036
     8.5838
     9.2538
     9.1619
     7.8727
     7.4571
     5.9222
     7.6396
     6.8598
     7.8633
     7.0505
     6.4448
     6.6637
     5.5310
     6.7366
     8.9560
     7.6957
     7.3054
     5.8665
     7.3655
     5.8784
     6.1257
     8.3087
     8.5020
    11.0768
     7.7383
     6.1665
     6.5198
     5.9542
     6.5149
     6.8361
     6.6187
     6.4359
     7.0036
     7.3346
     4.8822
     9.2375
     5.9163
     6.4293
     9.3262
     6.3687
     5.9679
     7.1471
     6.1221
     6.0675
     7.8977
    10.0414
     8.5471
     7.1559
     7.1413
     8.0513
     7.5383
     5.5514
     8.8919
     7.0802
     6.9646
     6.4570
     6.0650
     8.2964
     8.8527
     6.9971
     8.9596
     6.9097
     8.1256
     7.2802
     6.9836
     6.6903
     5.2977
     7.1306
     7.9790
     8.0968
     8.2547
     6.0939
     9.3586
     7.0388
     8.3325
     6.2010
     8.3486
     6.3058
     5.6684
     6.8475
     5.6025
    10.6291
     6.9200
     6.8322
     7.6008
     6.8151
     5.4652
     6.1597
     7.7446
     6.5782
     6.4078
     6.4194
     6.9177
     6.9074
     9.4269
     7.9646
     4.9911
     5.7466
     7.9117
     5.6967
     6.1675
