# Supplementary material for: Mechanistic models of asymmetric hand-over-hand translocation and nucleosome navigation by CMG helicase
Source: Nat Commun. 2025 Nov 21;16:10304. doi: 10.1038/s41467-025-65232-x (PMC12639105; doi:10.1038/s41467-025-65232-x)
Supplement: Supplementary file 18 — Source data [file 41467_2025_65232_MOESM18_ESM.zip › SourceData/SourceData/Fig3G/polyGC/mindist_lagging_and_loop_traj016.dat]

# Distance
     6.1593
     5.4349
     5.5248
     7.6190
     6.0402
     6.8819
     5.2956
     7.2456
     6.0546
     7.3785
     6.1835
     6.0271
     7.7504
     6.4854
     4.6860
     4.8021
     4.9482
     6.6041
     6.1384
     5.0331
     6.2684
     7.8598
     7.9226
     5.3629
     6.2176
     5.5444
     5.7663
     5.3607
     5.7668
     5.8180
     5.9602
     5.0554
     6.6736
     6.9137
     8.4354
     8.7647
     5.9371
     6.2391
     6.0642
     5.0793
     6.0069
     7.1173
     5.3929
     6.6995
     5.4240
     6.7508
     5.8674
     6.0289
     6.0489
     6.0977
     6.3788
     5.6617
     6.5290
     7.2601
     5.5067
     6.3173
     5.6122
     4.9273
     4.9276
     5.1047
     7.1641
     6.7234
     7.6720
     5.2189
     8.5059
     7.4022
     5.4655
     5.4141
     6.1676
     5.3712
     5.6179
     5.7078
     6.6221
     7.5761
     5.8896
     5.7448
     5.3113
     5.1024
     7.8476
     4.9528
     5.7147
     7.0115
     6.7292
     9.0358
    10.1628
    10.4309
     5.8996
     8.0905
     7.9656
     9.5561
     9.2082
    11.0146
    10.2805
     9.9192
     8.3810
     9.2692
     9.7525
     8.3690
     6.5321
     9.4326
     9.0787
     6.2254
     9.0191
     6.2041
     7.2437
     5.8503
     6.2142
     8.8183
     7.4371
     8.1540
     8.2768
     8.1983
     7.1398
     6.6776
     8.5737
     8.6513
     9.1923
    10.0052
    10.0628
     8.6070
     9.0799
    10.8964
     8.1978
     8.2250
    11.0306
    10.7871
     8.6020
     9.3373
     9.8991
     6.6873
     8.4971
     8.6363
     7.0222
     9.5859
    10.0762
     8.4306
     8.0033
     5.9016
     7.2919
     6.0363
     7.8433
     5.2061
     5.8213
     5.3953
     9.2414
     8.2346
     8.1184
     8.4744
     5.7506
     6.5329
     5.8293
     6.8868
     5.3058
     6.3899
     7.2288
     5.2639
     6.0902
     8.2819
     7.3983
     6.4870
     7.0789
     8.0846
     5.9427
     6.8106
     7.3840
     7.3539
     6.1947
     7.9727
     7.8638
     6.8958
     7.0504
     6.4232
     8.3356
     7.4823
     7.9703
     7.9671
     6.0014
     6.2152
     7.0079
     6.9665
     8.5254
     6.4205
     8.5236
     5.3241
     8.2294
     9.4103
     7.5562
     7.3698
     8.0286
     8.5549
     7.3446
     6.7553
     8.6462
     7.4276
     7.1376
     8.6850
     6.8570
     8.3655
     8.3263
     7.4063
     8.0120
     8.3474
     8.1077
     6.2476
     8.1218
     7.5753
     7.2351
     8.6829
     5.8974
     7.1566
     8.9077
     7.9013
     7.4783
     6.5451
     7.4643
     6.3440
     7.9335
     8.1043
     5.6885
     7.7890
     6.4199
     6.3764
     7.8374
     9.3687
     7.9370
     7.4706
     7.8731
     5.5258
     8.9737
     7.8016
     7.0003
     5.7824
     6.2879
     7.0137
     6.7003
     7.9278
     8.9577
     6.6779
     5.7046
     7.2400
     7.8487
     6.6132
     7.3917
     7.3327
     5.3258
     6.3774
     5.6820
     5.8073
     7.6922
     7.4436
     7.6735
     7.9772
     6.9062
     7.7546
     5.4010
     7.3134
     6.9963
     6.9450
     6.6831
     7.7811
     7.1815
     5.2238
     5.9287
     7.2007
     5.6859
     8.4143
     8.5918
     6.1744
     7.0404
     5.5360
     6.2750
     6.4280
     6.3552
     6.2846
     7.3440
     7.2199
     5.3966
     6.8448
     7.5726
     7.5902
     8.5576
     7.1694
     7.7326
     7.4460
     7.7837
     7.6978
     8.4498
     7.4224
     7.5904
     7.4090
     8.5771
     6.8961
     6.6838
     6.8073
     7.5010
     6.5881
     7.6561
     7.1476
     7.2957
     7.1776
     7.1416
     7.0414
     7.9793
     9.4729
     8.0930
     5.8705
     7.8370
     8.5383
     7.3173
     7.1048
     7.5077
     7.3137
     7.2358
     6.6081
     8.0754
     7.6933
     7.3778
     6.3079
     8.7274
     6.7024
     7.8819
     7.5055
     7.5774
     7.9892
     6.2869
     6.5439
     6.5925
     8.7958
     7.6579
     6.6410
     7.2191
     8.2048
     7.6723
     6.1224
     6.7122
     7.9107
     7.8855
     6.2385
     5.1632
     7.7306
     8.2726
     8.1385
     8.9407
     8.5683
     7.5849
     6.3001
     9.7352
     8.4224
     8.0562
     8.1969
     8.0109
     7.8105
     9.7808
     8.3145
     7.2267
     7.1904
     7.2816
     5.2120
     5.4347
     5.3598
     5.2381
     7.5158
     5.7261
     6.9841
     7.6231
     5.5180
     5.7663
     7.4347
     7.4783
     6.9096
     6.5134
     8.0527
     6.5194
     6.3965
     6.2108
     6.1918
     8.6545
     6.7746
     7.3815
     7.5596
     7.9709
     7.7431
     7.8120
     7.4379
     8.4961
     8.3875
     7.8251
     7.3529
     7.8114
     9.6852
     8.6829
     7.1032
     8.2177
     8.1699
     7.5193
     8.1861
     7.6980
     6.4019
     7.1461
     7.0250
     7.7697
     8.2302
     7.2355
     8.7230
     6.2366
     6.1890
     6.7749
     7.5513
     7.7161
     7.5729
     7.7455
     7.6016
     7.7303
     9.4629
     7.7378
     8.8494
     6.3045
     8.5465
     6.2387
     7.9507
     6.5416
     7.0708
     8.7522
     7.0748
     6.2217
     7.2643
     6.7113
     5.6770
     5.7610
     7.9414
     6.9151
     5.4394
     6.3916
     7.6496
     6.6133
     5.0434
     6.0762
     5.0120
     6.0043
     5.2078
     8.0543
     5.7106
     7.4445
     6.9956
     6.4698
     6.1851
     6.3917
     5.9956
     6.8778
     6.3588
     7.2859
     6.2342
     8.6583
    10.8781
     8.0649
     9.9843
     6.5501
     5.9597
     8.0807
     7.0518
     6.7416
     6.9215
     6.0896
     6.3425
     7.7152
     6.3267
     5.4277
     5.6626
     7.8309
     6.5453
     6.9450
     5.1929
     5.7562
     7.6301
     7.0271
     5.8286
     5.8497
     8.6492
     6.3579
     6.8949
     5.6087
     5.7332
     6.2179
     6.0210
     5.2441
     6.3378
     6.8321
     6.5278
     5.1918
     8.4679
     7.5762
     6.3078
     5.5773
     6.1454
     6.2977
     7.2453
     6.4521
     5.8467
     7.6276
     6.6177
     5.8141
     6.6294
     7.5858
     8.0795
     6.9684
     5.2751
     6.8226
     7.3758
     7.0464
     6.3233
     7.6163
     6.7423
     7.4531
     7.0443
     7.2470
     8.0370
     6.4910
     5.3612
     7.2345
     6.3352
     5.9419
     5.2744
     5.7792
     6.1528
     6.9145
     6.6185
     6.5784
     6.3558
     7.4732
     5.7230
     6.0958
     6.7806
     5.8119
     5.2712
     5.9460
     7.2753
     8.7158
     5.7426
     8.7507
     5.0104
     5.5926
     5.6569
     5.4467
     5.8406
     5.8449
     5.5052
     6.3425
     5.4236
     7.8200
     6.2524
     5.9922
     4.8865
     7.2591
     6.1096
     5.3713
     6.8958
     7.2506
     5.0391
     6.3581
     6.6255
     6.1672
     7.5164
     6.9655
     8.1653
     5.8026
     5.1432
     6.5854
     5.3310
     5.6815
     6.4062
     7.2261
     6.9360
     6.9685
     6.7407
     5.1765
     5.3458
     6.7724
     8.9354
     7.0770
     6.7730
     7.1218
     5.7113
     6.8550
     5.7561
     5.1987
     6.9903
     6.6148
     5.6395
     5.5459
     6.6169
     5.6021
     6.4266
     5.4724
     6.0530
     7.0248
     6.7126
     7.5277
     6.4760
     6.1805
     5.6340
     5.9246
     5.9657
     7.1885
     7.3975
     5.5139
     5.5910
     6.3072
     5.2955
     9.1205
     6.9902
     6.2742
     7.0092
     8.1850
     8.9695
     8.8559
     6.2894
     6.7059
     7.4965
     6.7759
     8.0834
     8.8759
     7.3501
     8.2401
     5.6254
     6.3295
     5.9347
     6.1642
     7.0186
     6.7186
     6.3854
     4.9850
     6.9369
     5.4173
     5.2939
     6.5914
     6.4877
     7.0528
     6.8460
     6.6664
     8.1720
     6.3939
     7.0418
     7.5542
     5.9860
     6.1193
     6.6627
     5.3686
     7.7787
     6.0585
     5.1405
     5.8613
     7.9871
     6.2623
     6.9328
     5.5993
     5.7400
     6.6578
     6.4192
     5.9797
     6.3238
     6.8131
     6.3754
     6.4507
     5.8799
     7.9807
     5.6236
     5.9917
     5.8772
     7.7102
     6.3016
     6.0862
     6.0015
     6.9217
     5.3835
     5.5658
     7.4774
     5.0841
     7.5767
     7.2338
     8.3160
     7.5757
     8.7372
     6.8285
     6.5726
     5.6475
     7.0038
     6.5763
     5.5150
     9.1778
     5.4602
     6.1129
     5.6388
     6.6368
     6.7023
     7.6745
     6.7105
     6.1126
     5.1307
     5.8621
     5.2409
     6.2575
     6.5790
     6.2459
     7.2600
     8.3411
     6.4643
     7.9142
     5.5185
     5.9682
     4.9672
     5.6491
     5.8626
     7.3233
     6.1172
     7.1774
     6.0018
     7.3925
     6.6956
     8.2084
     7.5395
     8.4456
     6.5314
     7.1519
     6.1568
     8.3351
     8.3208
     5.8289
     8.8510
     8.9571
     5.6094
     5.5824
     8.4288
     8.9555
     6.5668
     7.2285
     5.3652
     6.4283
     7.1005
     5.8865
     5.9861
     4.7020
     7.0024
     6.6757
     7.7011
     5.5424
     8.4029
     7.0842
     5.4528
     6.4354
     7.0446
     5.6743
     7.3446
     5.9036
     5.5318
     6.9278
     5.6531
     6.4114
     6.9470
     6.4755
     5.3893
     6.8742
     7.2425
     7.7027
     6.4996
     5.2845
     7.1773
     6.0534
     6.5213
     7.1297
     7.1301
     7.5435
     6.9160
     8.0963
     5.9680
     6.9096
     5.3118
     6.6432
     5.3308
     6.7590
     5.6436
     4.9461
     6.6753
     6.4204
     5.6473
     8.3650
     6.1545
     6.8812
     6.2775
     5.4068
     5.1795
     7.2532
     5.0832
     6.6574
     6.3482
     6.1537
     5.5836
     6.7094
     5.9371
     6.6188
     6.2324
     7.3597
     6.1653
     6.9671
     6.1344
     6.0896
     7.2069
     6.7640
     6.4892
     6.5605
     4.6307
     7.0923
     5.0730
     5.4595
     6.1397
     5.4308
     6.1846
     6.1363
     4.9373
     6.4743
     6.0537
     5.5552
     5.5737
     7.0653
     6.8229
     5.6782
     5.1402
     5.5894
     6.0916
     5.6299
     5.8998
     4.8037
     5.6137
     4.6496
     5.5304
     7.9877
     6.2774
     6.1229
     7.1860
     5.6758
     5.2295
     5.4714
     7.8204
     5.5529
     5.4400
     7.2333
     5.9820
     5.0504
     4.3993
     5.8150
     6.1234
     5.5534
     8.1191
     4.3919
    10.0124
     7.9571
     6.1101
     4.7261
     5.2646
     6.2937
     5.4664
     6.9142
     5.6836
     5.9630
     7.6061
     5.2699
     7.1779
     6.9975
     6.6298
     6.9928
     6.5015
     6.3287
     6.1851
     5.2571
     6.6080
     7.1432
     6.2178
     7.6185
     6.1049
     6.5173
     7.1285
     4.9419
     7.0109
     8.0109
     5.9643
     9.0033
     5.8443
     6.7553
     6.6991
     6.4087
     5.5297
     5.6057
     8.0696
     8.4918
     7.4626
     7.5202
     9.0612
     8.9764
     5.5064
     6.7322
     6.7990
     7.4530
     5.8711
     9.4575
     5.5802
     6.5966
     7.9975
     8.3361
     7.5365
     5.8534
     6.2336
     5.4305
     7.4005
     6.2401
     5.4444
     5.8568
     7.0898
     6.5075
     6.5311
     6.8949
     6.1536
     6.5807
     6.7943
     6.8955
     5.8969
     5.1795
     6.1858
     5.9839
     6.0123
     5.9454
     6.3328
     4.9203
     6.0441
     5.9032
     5.6942
     5.9154
     5.6707
     6.8018
     7.7518
     5.6595
     5.4093
     7.1155
     4.7739
     7.0013
     7.3468
     7.7757
     6.8278
     7.0437
     6.3629
     5.7132
     6.4454
     6.3283
     5.4347
     7.5398
     5.0098
     6.3993
     7.1171
     6.2650
     6.1779
     6.2862
     5.7168
     5.9642
     6.1426
     7.5361
     6.9894
     6.3569
     5.7956
     6.7256
     5.6616
     5.0837
     5.6931
     6.2991
     5.7706
     6.5435
     8.4605
     6.5183
     6.7822
     7.6951
     5.3965
     6.5305
     5.9872
     6.8608
     7.1023
     7.9330
     6.2981
     5.1816
     6.5907
     6.3716
     5.5968
     5.2237
     6.6969
     5.5828
     5.5228
     7.3259
     5.9601
     5.2471
     5.1261
     6.9888
     7.8554
     5.7838
     6.0900
     6.7305
     5.8273
     5.9737
     6.3995
     6.9772
     4.9866
     7.5746
     5.6107
     6.1405
     7.4447
     6.1347
     6.9069
     6.8340
     7.2323
     8.0721
     6.7930
     7.6950
     6.4147
     5.5272
     7.1326
     7.4527
     6.0725
     7.9127
     8.4991
     7.3468
     8.1078
     4.6665
     6.2471
     7.1673
     6.0941
     5.3647
     7.7154
     6.0719
     4.9837
     5.9288
     6.0735
     6.0088
     5.1585
     5.9199
     5.5203
     5.7553
     5.1251
     7.1844
     6.6455
     6.7662
     4.8487
     6.7581
     8.0335
     5.8554
     5.8568
     6.4267
     6.6106
     8.5641
     6.0498
     6.0267
     6.0246
     5.9287
     5.7225
     6.9004
     5.3805
     5.0799
     6.3195
     7.3632
     4.8990
     7.2355
     5.3335
     7.4866
     7.2249
     6.1062
     4.8968
     5.7738
     5.2629
     6.8258
     4.9146
     5.2621
     6.0065
     6.0824
     8.8783
     5.9841
     8.0357
     6.7010
     7.3413
     6.7214
     5.6293
     8.5209
     8.7019
     6.9469
     6.3740
     6.0274
     6.3004
     6.1944
     7.7845
     6.9690
     7.9387
     7.7137
     5.2274
     7.6671
     6.9427
     8.4893
     4.8859
     6.8140
     6.3166
     5.3277
     8.4506
     5.8999
     6.3856
     6.7873
     6.2239
     7.4146
     5.7000
     7.5172
     6.8371
     5.5016
     5.8172
     6.7331
     7.4415
     5.8200
     6.6056
     6.6659
     6.0573
     6.1080
     5.6503
     5.6627
     7.6141
     6.5736
     8.6289
     5.3920
     6.7130
     7.3760
     7.9400
     5.1864
     5.3066
     5.6663
     5.0470
     5.5169
     6.7957
     7.6523
     7.6635
     6.0215
     4.4771
     7.5341
     8.0050
     4.8204
     6.0911
     6.3398
     7.4380
     6.7550
     6.9843
     6.8210
     7.0792
     6.2329
     7.4032
     5.1672
     6.6822
     6.1135
     6.9851
     5.7539
     6.8732
     7.7525
     5.4914
     7.3538
     5.4128
     7.4681
     5.3328
     6.0747
     8.0908
     5.8107
     7.1836
     5.1514
     7.5655
     5.6771
     6.4087
     5.3241
     4.9097
     6.7491
     8.2383
     6.9515
     6.5234
     7.2955
     5.7369
     5.8508
     5.7459
     5.1082
     7.2681
     6.4060
     5.5571
     7.0411
     5.9259
     4.6782
     5.4944
     5.0132
     6.5905
     6.2303
     5.2599
     5.6230
     6.0915
     5.3971
     5.1416
     5.2494
     5.6720
     5.6925
     6.8601
     7.3674
     5.4918
     6.2006
     8.8524
     7.2145
     9.2388
     6.7298
     6.9044
     6.2339
     5.4446
     5.4880
     7.3711
     6.5397
     6.8132
     7.5285
     5.7716
     7.6115
     5.1525
     7.5789
     7.6789
     5.9260
     6.3793
     6.0169
     6.1464
     7.3564
     8.0573
     7.6699
     6.9751
     6.5375
     5.9054
     8.2747
     7.9588
     6.6625
     6.8481
     6.3964
     8.0393
     5.4763
     7.3664
     8.0206
     6.6828
     5.1523
     6.9428
     5.3374
     5.5768
     7.5129
     5.8774
     6.5732
     9.2664
     7.8762
     7.6574
     8.7808
     5.3973
     5.7444
     5.5470
     6.8265
     6.1891
     5.4865
     8.1142
     5.7137
     8.5268
     6.9500
     6.2661
     8.5684
     5.7653
     7.8373
     7.5653
     8.9460
     5.4000
     5.6422
     5.2473
     7.1843
     8.1272
     5.3259
     6.5947
     7.6480
     5.3138
     5.9581
     7.7810
     7.1779
     8.7569
     6.8177
     6.1163
     7.0655
     6.6957
     4.8087
     6.7147
     7.9940
     5.7101
     5.8621
     7.0828
     6.0466
     5.3870
     6.6501
     5.0322
     5.5266
     7.1879
     6.9197
     6.2064
     6.0040
     9.4682
     7.3940
     6.7163
     5.8732
     7.1680
     6.3028
     8.2358
     5.2996
     6.3482
     8.2565
     5.4087
     8.0288
     6.5874
     6.3326
     8.1457
     7.1308
     8.6762
     6.5583
     6.8977
     6.6086
     5.2140
     6.3678
     6.8872
     5.8688
     7.2671
     5.9932
     6.4405
     7.4667
     8.3416
     5.9645
     5.5031
     7.0561
     5.9247
     7.3882
     6.0272
     8.4567
     8.3643
     5.6521
     8.2154
     5.4851
     6.1333
     6.1428
     4.7593
     8.1028
     5.0682
    10.0127
     6.5696
     8.9310
     8.8460
     9.2135
     8.8102
     6.9014
     8.8430
     9.7367
     4.8676
     5.0194
     8.7563
     6.9436
     8.3083
     5.2185
     6.1121
     6.7063
     7.2581
     5.8610
     5.4634
     7.6594
     7.6078
     5.3824
     7.4589
     7.5322
     8.6602
     8.6095
     8.7788
     4.7452
     7.8374
     7.8888
     6.4953
     7.0680
     5.3012
     9.1318
     6.5958
     8.2731
     6.0180
     6.5815
     6.8020
     6.9873
     8.5484
     7.9872
     7.4084
     9.4421
     8.5757
     7.6975
     9.8497
     8.3965
     5.3907
     8.9376
     7.6818
     6.4647
     6.3904
     7.6258
     8.8623
     7.1185
     6.2612
     7.5208
     6.5742
     8.2434
     5.3209
     8.0960
     5.5013
     6.0407
     4.9890
     5.8899
     6.7126
     6.7263
     5.9345
     5.1479
     5.9333
     7.3667
     5.6538
     5.5685
     6.1487
     5.4175
     5.0107
     5.9507
     6.3782
     7.0999
     5.2556
     6.3847
     7.1329
     6.9999
     6.6500
     5.7586
     6.6028
     6.1849
     6.5501
     6.9136
     5.1156
     5.5717
     6.0347
     9.9425
     7.8803
     4.9627
     6.8729
     5.3861
     7.1373
     6.1322
     5.9969
     7.2854
     6.9744
     4.9732
     7.2088
     6.4621
     4.8088
     5.4251
     6.1060
     6.5279
     8.5689
     7.7443
     8.3160
     6.5117
     5.5785
     5.9846
     6.2233
     7.2254
     5.4271
     6.7077
     6.0195
     7.1615
     7.9237
     9.5685
     6.1884
     9.0021
     7.1753
     5.8127
     5.3091
     6.2097
     6.8022
     9.6056
     5.5361
     8.5998
     5.4103
     6.2997
     6.1949
     5.9455
     5.9870
     6.5552
     6.2084
     6.6604
     5.1731
     6.7173
     7.1535
     5.7058
     4.6657
     6.0297
     8.9274
     7.9743
     8.0847
     8.3489
     5.1892
     6.5026
     6.1743
     7.5144
     7.5859
     5.4599
     6.0513
     5.5595
     7.7464
     8.8615
     6.9102
     6.4853
     7.5308
     6.3921
     6.4754
     6.2178
     7.7308
     5.9769
     4.7305
     5.9236
     5.7929
     6.4248
     6.0365
     6.5842
     6.5873
     7.2978
     7.6037
     8.7328
     5.2051
     5.6797
     6.0466
     5.9234
     6.3276
     6.2682
     5.9495
     6.2042
     5.4027
     6.2995
     7.5440
     6.9698
     5.8380
     5.0146
     8.2459
     6.0558
     7.1855
     5.7956
     7.8327
     6.4584
     8.8938
     7.6644
     8.3058
     6.8081
     7.4837
     8.6972
     6.8557
     6.7955
     5.6041
     6.3044
     7.1138
     5.9624
     5.4986
     6.8136
     8.2150
     6.1880
     6.3828
     8.1753
     5.1979
     7.1884
     5.8026
     5.7795
     6.8473
     5.5941
     6.1770
     6.1958
     5.7545
     8.0839
     9.2058
     5.8852
     5.3496
     5.6474
     7.4413
     7.2810
     5.4765
     7.5550
     6.5431
     5.0756
     7.8973
     6.7854
     6.1749
     5.1966
     6.2717
     8.4951
     7.8931
     8.3981
     7.9425
     5.8016
     5.9950
     6.8080
     8.6797
     6.7394
     5.2443
     5.9705
     4.8399
     6.5939
     4.6857
     5.6893
     8.1101
     4.9143
     7.6413
     7.0984
     7.1574
     8.6274
     4.8494
     6.0999
     7.7605
     6.4334
     5.7689
     6.2711
     7.7037
     4.5596
     6.7273
     6.6489
     5.5441
     8.4190
     4.8439
     6.0162
     5.9411
     5.8764
     7.2751
     5.2020
     7.8902
     8.2337
     6.2801
     6.1176
     6.8275
     5.2538
     5.9527
     6.7094
     5.3989
     8.0494
     5.3642
     6.6221
     7.9286
     7.0321
     6.8961
     8.3588
     5.7023
     6.8559
     5.9091
     5.4521
     6.4463
     6.3986
     4.8310
     7.0857
     5.6362
     6.4761
     6.6687
     5.3194
     5.7274
     6.4674
     6.4412
     6.6773
     4.6793
     5.7324
     6.9188
     6.4751
     5.3166
     5.1756
     8.0934
     5.9370
     7.5063
     7.2165
     5.1711
     4.5228
     9.0048
     5.2277
     6.2826
     6.7962
     6.6189
     5.2671
     6.5269
     6.6545
     8.4806
     7.2466
     6.4203
     4.8959
     6.8503
     6.4503
     7.5210
     6.9137
     6.4379
     5.0893
     5.0837
     5.9324
     7.2822
     6.6259
     6.9651
     7.5737
     9.1435
     5.4651
     4.8521
     7.5137
     6.3351
     5.4501
     8.4821
     6.7382
     5.0694
     8.3597
     6.5380
     6.7648
     6.5280
     4.9386
     7.3539
     8.5367
     5.7969
     7.3134
     7.6257
     6.8153
     5.8487
     5.8473
     7.2834
     7.7772
     7.8501
     7.5779
     6.9545
     5.2091
     5.3979
     6.8775
     6.2327
     6.7387
     7.0257
     7.3274
     6.5880
     6.2708
     6.3567
     6.1824
     6.7487
     6.8691
     7.2687
     7.1959
     6.5729
     8.0871
     6.5370
     6.0355
     6.3648
     5.5052
     5.3974
     5.2724
     5.9829
     4.9565
     6.1815
     6.1744
     6.8054
     8.9376
     5.0953
     7.4329
     7.0594
     4.8585
     5.6071
     7.6640
     7.1256
     6.9157
     8.4669
     7.8009
     6.2440
     6.3252
     5.6640
     5.5730
     6.3994
     6.6442
     6.1685
     6.0307
     7.5196
     6.4605
     6.9950
     5.5673
     6.2220
     7.9726
     5.2893
     6.1029
     6.7134
     8.6632
     5.7105
     6.6961
     6.7941
     5.4751
     5.1246
     6.2477
     7.1444
     7.5856
     6.2491
     5.9710
     6.2244
     5.0735
     5.3403
     8.1420
     7.2095
     8.0012
     6.9035
     7.8364
     5.0156
     6.4756
     6.1278
     8.5927
     8.2393
     6.0740
     6.3513
     5.3089
     6.2650
     6.9967
     6.9708
     5.8240
     6.1990
     7.4537
     6.5569
     7.4584
     7.1392
     6.2058
     6.4063
     7.7718
     7.0487
     6.9374
     7.8643
     7.7595
     7.5762
     7.8008
     6.0980
     6.7697
     5.6706
     5.3823
     6.1950
     6.1078
     7.0082
     6.1813
     6.6628
     6.7789
     5.7772
     5.5748
     8.0847
     6.8813
     6.9304
     4.2559
     6.0994
     6.6483
     5.4508
     5.3906
     6.4579
     5.1277
     5.4011
     5.6109
     7.9028
     6.8022
     6.2536
     7.4846
     7.7021
     6.0017
     8.4482
     7.8369
     7.6004
     9.2949
     6.1875
     6.7344
     6.5596
     6.0346
     6.3244
     5.0204
     5.8578
     6.6899
     5.5441
     6.3321
     5.9970
     4.8362
     6.1910
     7.2042
     7.6787
     6.9242
     6.0264
     5.4939
     5.2249
     8.2919
     7.6799
     5.8545
     5.2564
     5.6367
     7.9212
     5.5423
     5.9523
     6.1817
     5.9431
     6.7639
     6.3042
     8.8254
     7.1569
     6.4841
     5.3192
     4.8420
     8.2807
     8.5351
     4.8869
     6.6991
     7.2194
     5.6861
     6.7994
     7.6974
     6.7426
     5.4517
     7.3579
     7.3450
     5.3489
     5.6127
     5.3459
     7.8285
     6.6420
     6.4457
     5.7874
     5.2751
     5.2403
     5.8696
     5.9164
     5.2916
     5.8637
     5.6731
     5.3518
     6.2888
     5.6606
     6.3277
     5.5935
     5.3855
     5.9129
     5.1936
     5.1325
     6.2793
     9.3420
     7.7105
     7.6718
     8.9751
     6.1194
     7.0376
     5.7110
     6.0537
     4.4488
     5.8808
     5.6058
     5.6199
     7.5801
     6.7030
     9.2000
     6.0089
     7.7909
     5.7777
     6.3629
     6.0925
     5.4609
     6.9540
     7.2506
     7.4540
     6.7584
     7.4317
     5.5077
     4.6208
     6.4593
     5.8444
     7.7409
     5.8216
     7.5607
     7.0348
     8.2549
     5.6908
     6.8171
     8.1324
     6.6622
     6.1221
     9.0938
     7.1808
     4.9430
     6.9731
     6.1443
     8.3865
     7.1513
     5.2677
     5.5654
     9.3230
     6.0119
     5.3162
     7.1988
     5.4944
     6.7188
     5.8763
     5.4683
     7.7132
     6.7162
     7.8340
     6.9738
     4.7401
     5.5092
     8.6716
     7.1434
     5.0954
     5.7708
     6.2500
     6.4382
     6.5879
     6.0928
     5.3419
     5.9953
     6.7708
     6.3078
     4.4079
     6.6428
     5.6624
     4.9260
     6.1412
     4.5052
     5.0209
     4.9278
     5.1313
     5.6777
     6.1763
     6.0532
     6.9181
     7.0125
     5.4772
     5.5808
     5.8206
     5.9184
     6.5015
     6.5276
     5.6943
     6.6312
     7.6156
     6.5652
     7.3555
     8.3092
     5.5054
     5.5895
     5.6579
     4.7862
     5.6549
     6.9170
     5.1308
     5.2657
     7.3369
     5.5235
     5.0874
     5.7710
     6.5303
     7.2343
     7.9142
     7.6497
     5.3061
     5.2831
     5.4405
     5.2049
     5.0902
     4.5074
     6.0771
     5.3832
     7.1550
     5.0304
     5.6782
     5.4271
     5.6572
     6.4929
     5.8307
     6.0559
     5.6041
     5.1595
     5.0055
     5.6949
     6.0357
     7.0849
     5.9624
     5.1437
     7.4488
     7.6496
     4.9665
     5.1342
     5.3168
     4.8424
     5.4871
     5.6368
     5.5539
     5.0461
     5.6376
     6.2680
     6.1456
     6.5187
     4.9305
     6.5006
     7.2892
     8.2030
     6.0110
     6.2513
     8.1302
     6.8801
     5.2303
     5.5870
     5.6748
     5.6584
     6.8645
     6.0279
     5.0974
     5.4474
     5.5117
     6.0174
     4.7812
     7.5900
     5.2945
     6.6843
     5.5343
     5.8198
     5.5196
     5.8791
     4.6068
     7.5504
     7.3739
     6.9166
     5.5823
     5.7323
     5.8352
     6.1204
     6.8898
     5.1903
     6.4479
     6.5175
     5.3663
     5.9083
     7.2028
     5.0193
     7.0637
     5.8001
     5.9088
     5.6012
     4.8578
     5.7824
     5.7735
     4.9619
     5.1657
     5.3447
     4.9247
     5.7480
     5.7600
     5.5996
     5.1078
     6.1234
     5.7198
     6.3677
     6.6857
     5.5292
     4.9001
     6.6036
     5.8854
     5.5083
     6.0854
     6.9786
     7.4317
     6.0968
     6.1707
     4.8174
     5.7011
     5.4811
     5.2759
     7.4080
     4.9523
     6.3487
     6.0369
     6.5906
     6.2765
     6.3597
     4.9507
     7.4407
     6.9069
     4.9359
     5.6946
     7.6359
     5.7919
     6.1221
     6.9506
     7.0467
     7.1290
     8.5094
     7.1423
     6.1764
     8.0356
     5.6082
     5.8858
     5.2729
     7.9469
     5.7851
     5.9077
     6.2744
     8.8245
     6.0587
     6.6169
     7.3885
     5.9545
     5.7126
     6.0354
     6.1286
     7.3951
     6.8741
     5.2027
     6.0641
     6.1431
     5.5921
     5.9748
     5.3670
     6.2444
     7.0720
     4.9762
     5.4974
     5.4355
     5.1959
     4.9022
     5.9101
     6.2370
     4.5805
     7.1989
     5.2606
     6.8079
     6.2741
     5.0548
     5.8610
     5.8176
     5.2919
     7.5479
     4.8091
     5.6454
     5.6933
     6.3432
     5.8431
     6.1077
     6.9328
     6.0741
     6.6000
     5.8819
     5.7313
     5.8067
     6.1477
     6.3949
     5.7213
     6.6348
     5.8728
     7.5108
     4.8216
     8.8602
     8.6550
     6.1271
     5.8989
     5.6237
     5.2705
     7.2827
     6.3993
     5.5530
     4.9644
     5.3349
     5.5929
     5.6712
     6.5301
     6.3109
     6.2094
     8.5459
     7.7964
     8.0671
     5.2030
     7.3640
     5.5279
     5.5559
     5.1341
     6.4880
     6.9877
     8.4270
     6.6058
     6.3091
     4.9792
     6.1551
     6.5206
     5.9876
     5.2934
     6.4889
     6.2318
     6.2552
     4.8944
     5.3096
     5.9071
     5.8216
     5.4539
     6.7296
     4.7496
     5.5745
     6.5741
     6.1503
     5.5684
     6.0980
     6.0821
     4.9830
     6.6899
     8.1932
     5.0127
     5.7629
     5.6189
     5.9618
     5.2370
     6.2640
     6.7357
     7.6826
     7.0969
     4.7376
     5.6758
     6.0548
     4.6853
     5.1366
     5.4264
     5.9980
     4.8727
     4.9841
     5.8092
     5.4357
     5.2391
     5.2654
     5.5592
     4.8220
     5.0406
     5.7093
     5.7275
     5.6033
     6.1798
     6.2978
     5.7400
     5.0613
     5.8562
     6.5083
     5.9896
     6.3875
     5.5781
     7.5243
     5.8581
     7.0541
     6.8916
     8.5355
     5.8484
     8.1820
     6.0682
     4.6970
     6.2241
     6.4365
     6.6501
     6.8387
     5.7721
     7.8044
     5.6724
     5.6762
     6.4062
     5.3811
     5.0850
     5.8616
     6.9949
     6.5598
     5.6745
     5.5367
     5.6410
     5.4233
     7.2613
     6.2038
     5.5341
     5.8403
     6.4522
     5.8014
     6.1861
     6.3183
     5.4881
     5.2909
     5.0980
     7.6394
     6.9120
     7.2815
     6.7510
     5.8631
     7.3559
     5.9099
     7.1723
     4.9343
     5.2268
     6.8192
     6.8189
     6.8532
     5.3836
     7.6206
     5.6093
     5.0304
     6.1551
     4.9444
     5.1721
     4.8323
     6.6679
     5.0700
     7.6220
     6.3651
     5.7710
     6.3115
     5.7461
     6.8933
     6.1595
     6.3234
     5.3483
     4.4107
     4.9160
     5.7631
     4.6870
     5.4319
     5.1190
     5.4567
     5.4770
     4.7757
     5.9044
     5.2745
     6.2264
     5.9124
     5.5144
     5.0734
     5.0095
     4.8548
     4.5236
     4.9192
     4.7579
     6.0901
     5.8741
     5.8239
     5.2394
     7.9271
     5.3967
     5.3795
     5.1000
     6.9876
     5.0973
     6.1106
     5.0714
     6.6312
     5.7028
     6.5863
     4.9461
     4.9948
     7.5054
     4.6262
     6.9949
     5.4804
     4.8070
     5.5184
     5.5889
     5.2983
     5.5627
     5.6171
     4.5505
     5.4732
     5.6970
     5.3655
     6.2648
     6.7842
     6.3735
     6.6031
     5.2699
     5.5249
     5.1707
     5.2741
     8.4879
     6.8145
     5.5289
     5.4653
     6.5723
     4.7047
     5.6694
     5.5960
     6.4380
     6.2106
     5.1956
     5.7326
     5.6684
     6.7855
     6.8814
     5.9483
     7.0457
     6.3321
     8.4755
     5.2842
     5.1705
     6.4483
     4.9022
     6.5379
     6.0087
     5.0919
     8.8077
     6.7819
     6.4191
     5.3826
     6.7225
     9.1760
     8.7305
     7.8436
     5.7897
     5.9074
     6.2257
     7.3880
     8.3993
     8.4000
     7.0356
     6.6338
     6.6528
     6.2844
     5.8530
     7.5034
     6.5358
     7.8710
     6.0793
     8.2129
     8.5953
     5.5616
     7.6942
     5.3353
     8.0463
     6.9853
     7.0001
     4.4927
     8.8428
     6.4322
     6.0625
    10.9596
     7.5824
     9.0190
     8.3752
     6.6745
     5.3474
     8.0940
     8.7031
     8.3599
     8.5451
     7.8348
     6.0482
     5.8878
     8.5754
     7.7100
     8.2559
     9.0344
     8.5968
    10.3509
     6.6044
     9.1293
     7.9265
     8.6862
     8.6138
     8.2613
     8.2862
     8.1865
     8.8667
     8.0510
     7.1537
     8.5360
     8.1754
     7.3084
     7.0294
     7.8426
     8.7077
     7.3983
     6.8962
     8.3564
     5.3546
     7.6645
     7.3261
     9.4013
     9.1766
     8.7837
     8.1843
     9.3624
     8.7010
     8.9728
     8.6370
     8.5156
     7.6453
     7.2880
     6.0912
     7.2996
     6.0198
     6.6922
     7.6740
     6.9030
     9.1155
     7.2945
     6.1726
     6.0170
     7.4914
     6.1815
     5.3272
     7.7351
    10.1934
     6.7465
     4.8262
     5.4694
     7.6927
     8.9269
     6.7078
     5.5308
     6.4172
     6.2938
     9.1418
     5.6132
     6.0993
     5.9291
     4.9895
     7.8499
     6.4375
     9.0115
     9.3509
     9.5681
     5.4737
     7.2482
     9.7011
     6.7613
     8.0976
     5.8942
     7.9392
     9.9257
     7.8139
     7.6177
     8.3963
     5.5230
     5.3362
     6.6093
     5.6109
     6.6998
     6.9482
     6.1102
     5.4690
     5.8873
     5.1062
     5.6836
     6.4020
     6.2534
    10.1585
    12.0448
     9.7624
     9.5411
     8.5355
     7.8431
     5.8131
     7.3562
     9.9008
     6.7692
     9.9356
     9.5521
     6.5854
     5.7807
     5.4628
     8.7352
     7.5280
     7.9589
     6.1082
     6.1944
     5.7403
     4.8445
     6.6670
     5.3344
     5.8202
     5.8996
     8.1805
     6.0788
     6.8070
    10.1423
     5.4329
     6.0770
     5.2983
     7.9566
     7.7719
     8.9835
     6.1139
     9.0164
     7.5848
     7.1620
     8.3803
     5.9037
     6.0646
     7.8647
     9.4976
     7.1559
     8.6828
     5.7433
    10.1140
     6.3813
     5.3044
     7.4808
     6.1110
     5.3980
     9.0895
     7.6535
     6.1516
     5.8256
     6.3413
     9.1387
     7.7523
     8.2408
     5.6399
     8.0081
     7.8208
     5.4157
     5.3972
    11.2587
     5.7670
     7.0225
     5.4350
     7.4385
     7.3196
     8.3884
     9.3776
     6.9390
     6.3231
     6.9075
     7.9346
     6.1423
     5.8795
     5.4593
     6.6964
     7.8739
     6.4045
     6.6759
     7.3877
    10.3867
     8.9989
     7.1505
     5.8209
     5.4100
     4.9484
     5.5611
     7.7587
     7.5753
     7.8411
     6.0080
     7.8755
     6.1839
     6.9694
     6.4942
     7.7605
     7.2416
     8.6881
     7.6264
     6.3735
     7.4365
     9.1573
     7.9932
     7.2545
     5.4793
     5.4305
     6.2719
     9.9614
     9.4263
     5.7758
     6.2096
     6.9717
     7.6339
     6.5241
     7.5098
     7.8032
     8.1912
     5.9789
     7.2164
     6.4385
     6.3838
     6.4861
     7.6068
     5.9158
     6.2519
     6.5247
     6.4645
     7.7621
     6.2125
     7.0416
     5.7920
     7.4238
     5.9075
     6.3942
     8.2227
     7.0958
     7.3597
     6.9311
     6.6171
     5.9717
     6.3640
     4.7273
     5.8127
     6.1884
     5.9290
     5.5887
     4.8153
     6.5358
     6.4453
     6.0317
     5.0252
     5.5965
     5.8825
     8.8619
     5.0663
     5.6313
     9.7556
     7.1853
     8.0543
     4.5380
     5.5318
     5.8151
     6.6592
     5.6537
     7.4930
     5.5518
     8.8439
     7.9957
     7.9811
     9.5676
     8.7563
     5.8888
     9.3040
     4.5384
     6.5093
     5.0178
     6.6342
     8.0154
     6.9324
     8.5484
     6.7150
     7.5972
     6.6633
     7.2607
     7.4492
     6.7025
     7.9592
     7.6800
     5.0626
     7.5593
     6.3378
     5.9150
     7.8002
     7.8303
     7.6315
     8.6968
     8.1685
     5.5473
     6.3365
     7.1357
     8.4971
     6.1171
     5.6875
     6.3544
     7.3819
     5.5562
     9.0459
     5.6570
     7.4661
     6.8075
     5.7965
     5.5953
     5.7207
     6.7470
     7.1593
     5.5918
     6.3939
     8.2571
     5.6849
     5.7455
     7.1167
     7.2550
     6.1789
     5.0182
     5.6939
     6.5255
     6.8635
     4.6489
     8.3577
     8.7920
     7.1289
     6.7669
     5.5043
     6.7646
     7.2855
     6.1220
     4.3087
     5.1134
     5.5373
     6.3004
     4.6944
     5.5180
     5.5514
     5.6796
     5.1975
     4.8753
     5.3646
     5.4915
     5.4054
     6.1331
     5.7410
     5.4012
     5.9191
     5.7783
     5.5631
     5.5345
     5.7394
     5.1346
     5.6368
     6.4291
     6.4800
     5.5282
     5.1820
     6.0009
     5.2565
     6.2811
     5.8267
     5.4872
     5.5048
     6.2965
     6.2889
     6.1490
     5.4468
     5.8394
     4.7010
     7.7138
     8.7144
     7.8880
     7.9732
     5.3805
     7.9420
     6.9414
     8.1089
     8.8961
     5.9197
     8.2310
     8.7915
     5.8822
     8.8112
     5.5617
     6.4342
     7.6452
     6.6571
     7.4518
     6.7697
     8.6129
     7.9852
     8.1861
     6.6052
     7.1082
     8.9884
     5.4203
     5.7374
     7.7651
     6.2917
     5.6928
     6.1293
     5.0283
     7.4765
     5.2512
     5.8235
     6.8581
     6.6799
     6.8282
     8.2279
     7.2493
     5.1700
     5.8014
     5.4154
     6.0426
     6.0179
     6.5023
     5.2330
     7.2900
     6.6984
     6.3981
     7.3107
     6.1875
     6.0428
     5.9160
     6.5659
     7.0471
     7.8169
     7.1708
     6.5484
     9.1860
     6.7609
     4.8615
     6.5409
     9.3939
     7.6606
     6.3341
     7.8057
    10.1041
     9.2587
     9.0943
     7.9196
     8.5171
     7.6734
     9.0739
     7.8471
     9.0114
     7.0058
     6.0613
     7.8881
     8.6030
     7.6447
     9.5730
     7.0991
     8.6502
     9.7773
     9.8984
     6.9268
     7.6723
     6.6063
     8.7739
     8.6230
     8.9158
     6.2502
     7.0396
     7.4774
     6.0258
     6.2103
     7.2455
     7.7186
     8.1674
     9.7790
     7.3467
     8.8511
     5.6782
     7.3582
     8.0145
     7.3716
     9.0086
     6.6445
     7.2275
     5.9530
     6.3965
     6.3250
     6.2818
     4.7718
     8.1178
     8.2192
     7.5099
     8.2152
     8.0314
     5.5692
     5.5844
     5.5271
     7.2883
     6.7036
     7.3259
     7.3614
     7.9763
     6.7846
     9.5210
     7.5776
     7.4582
     6.4734
     5.8262
     7.7093
     6.2923
     7.9358
     6.9737
     6.7988
     7.4168
     6.7472
     5.8131
     7.2910
     7.0155
     7.4284
     6.0906
     7.0913
     8.0458
     7.4189
     8.1911
     6.0967
     7.0194
     6.8318
     6.6294
     8.0585
     8.0084
     8.4726
     7.3070
     7.0996
     6.8599
     8.2061
     5.9283
     9.1712
     6.4698
     7.7138
     8.0770
     5.7511
     7.7092
     4.9942
     6.7087
     6.1197
     4.6767
     5.8888
     4.7590
     4.6876
     4.7113
     5.5395
     5.2671
     6.0368
     6.7466
     9.3033
     7.1996
     7.3533
     6.2791
     5.4661
     5.4814
     5.3663
     5.1787
     5.3319
     6.5849
     4.6810
     6.5892
     5.1824
     4.7004
     5.7193
     5.3083
     6.6761
     4.5976
     5.6900
     6.9340
     7.1172
     5.7153
     6.0194
     5.6245
     6.2036
     5.4265
     4.3434
     4.8024
     4.9159
     5.3508
     6.0075
     4.6384
     5.3299
     6.0487
     4.1548
     6.6493
     6.3029
     6.3109
     5.7156
     6.0013
     6.4268
     5.1615
     5.7177
     4.4699
     5.2195
     5.0392
     7.0440
     5.7825
     5.1592
     6.9669
     6.2054
     6.2448
     6.3473
     4.9127
     6.6960
     6.4289
     7.6741
     5.7637
     6.9582
     6.2064
     6.6405
     7.2425
     4.6750
     5.3494
     7.0906
     5.3767
     6.2535
     5.1928
     4.5850
     7.4676
     6.9067
     7.5806
     5.9828
     5.3208
     5.7364
     5.9126
     5.4031
     5.7926
     5.8550
     6.5880
     6.7294
     8.6977
     6.8621
     4.9226
     5.3438
     6.0554
     7.7946
     6.6660
     5.5136
     7.5913
     5.9801
     6.5761
     5.7345
     6.7817
     5.9331
     5.0550
     6.7030
     6.3117
     6.2706
     6.6617
     6.2763
     5.9820
     7.8946
     5.6141
     7.6709
     5.7583
     4.6837
     6.0603
     5.1373
     5.6118
     6.6668
     4.9000
     6.2156
     4.8653
     6.2295
     6.6133
     5.0015
     7.0434
     7.3852
     6.0006
     5.5081
     5.7515
     8.9138
     5.1110
     5.4706
     4.7529
     5.4792
     5.5120
     5.8350
     5.5871
     5.7708
     5.0956
     5.3018
     5.9730
     6.7433
     5.6493
     6.3999
     6.3081
     6.8817
     5.2912
     6.5131
     5.5175
     7.9411
     8.5200
     5.5694
     6.6634
     5.2641
     5.8368
     7.2053
     5.6182
     5.4564
     6.6942
     7.3121
     7.1871
     6.4545
     7.1343
     5.6529
     5.9364
     6.3812
     7.2161
     6.8225
     5.8086
     5.6056
     4.7566
     6.0907
     4.8735
     5.4259
     5.9620
     5.3653
     5.5188
     9.3854
     6.3405
     5.2988
     6.2953
     6.9928
     7.8445
     6.3061
     7.4249
     6.7174
     6.9675
     9.5299
     6.2996
     8.7831
     6.0352
     8.1839
     6.9930
     5.9917
     6.4008
     7.1193
     9.8431
     7.4409
     8.9563
     7.3503
    10.7445
     7.1521
     7.3937
     7.0573
     6.3895
     7.4108
     8.0374
     5.9663
     7.7279
     5.9385
     8.3025
     5.6778
     6.1542
     5.6613
     5.2524
     6.2193
     7.6032
     7.7172
     7.4131
     7.6907
     9.9666
    11.0191
     7.4207
     6.3104
    10.2667
     5.7602
     7.2529
     7.2887
     7.0343
     6.5214
     6.7005
     5.5420
     6.1512
     7.5478
     6.0570
     9.0254
     6.0386
     6.1530
     9.1158
     7.5132
     7.8464
     6.6527
     7.6889
     5.4998
     7.4298
     7.9790
     7.4745
     9.7009
     6.6784
     7.7568
     9.2107
     7.0557
     5.7884
     5.8899
     6.6053
     6.4446
     5.2965
     7.5104
     9.0266
     6.1945
     9.9940
     7.1915
     6.4032
     7.6109
     8.7412
     8.9143
     6.8345
     9.5282
     8.8088
     9.7766
     9.5850
     7.6209
     6.6528
     4.7200
     5.5984
     7.1393
    10.7502
     7.3720
     6.6883
     7.5824
     6.4911
     7.8432
     7.0566
     6.2970
     6.3522
     8.5884
     8.7029
     8.4945
     8.4291
     9.1751
     9.4047
     6.3850
     5.7225
     8.5932
    10.8863
     8.2762
     5.9246
     9.9026
     7.6156
    10.1906
     7.6161
     6.7492
     9.1617
     7.4317
     6.2437
     6.6496
     8.3392
     7.4021
     9.9642
     8.1359
     6.1196
     7.7788
     7.2347
     7.3537
     6.6037
     8.0297
     6.8384
     6.5261
     7.9100
     6.2006
     6.7844
     8.8903
     7.0349
     6.6981
     6.6519
     8.4515
     6.4320
     7.2833
     7.6213
     9.5355
     8.8563
     7.3980
     7.9733
     9.9629
     9.1357
     7.5668
    10.0619
     6.6861
     7.0094
     5.3837
     6.3116
     7.6003
     7.9660
     6.5930
     6.5483
     5.3085
     6.3633
    11.8512
     7.1376
     6.2447
     7.7653
     8.8026
     7.9440
    10.6885
     6.9914
     5.6200
     6.9254
    11.2406
    10.0239
     9.1423
     9.6483
    10.6366
     8.2048
     8.2544
     9.1089
     6.3751
    11.7116
    11.1625
     6.9844
     7.5446
     6.7058
     7.4971
     7.7675
     6.5577
     6.1596
     8.8671
     8.8191
     7.5010
     9.0764
     8.3175
     6.0333
     7.0917
     8.4719
     7.5700
     8.0458
     8.6888
     7.3716
     6.7649
     8.2391
     7.7136
     6.6318
     6.8794
     5.3565
     9.0550
     9.2600
     5.7747
     6.1050
     6.6079
     6.0347
     5.9628
     6.6718
     5.7357
     6.7020
     7.4151
     7.6398
     7.3334
     6.4568
     5.8097
     6.5032
     7.4940
     5.5136
     6.4237
     5.2061
     9.5095
     8.7083
     8.3918
     7.7832
     7.6384
     7.6541
     7.2415
     6.9575
     7.5131
     6.3220
     9.4722
     8.0847
     6.0814
     4.9817
     6.2549
     7.9911
     7.9282
    10.6385
     8.0956
     7.7557
     8.4325
     7.6506
     6.1833
     7.3285
     7.5730
     5.8166
     8.2069
     9.8572
     7.7892
     6.1975
     7.4229
     8.1849
     7.7448
     6.3438
     8.8927
     7.3585
     6.6766
     7.2203
     9.4237
     9.3641
     6.9360
     8.9004
     6.2187
     6.2670
     7.9469
     8.4353
     8.2138
     6.8832
     8.6402
     7.0288
     8.3439
     9.4333
     6.7541
     7.3015
     9.3789
     9.5795
     8.5778
     8.9257
     8.1596
     6.4219
     6.0213
     7.2366
     7.5960
     6.9828
     6.9897
    10.0201
     7.0650
     8.1777
     7.1480
     9.3278
     7.5423
     9.6804
     6.2036
     6.0541
     6.2506
     8.7084
     5.7046
     6.6512
     6.2535
     7.7823
     8.0331
     6.3583
    10.5133
     7.5666
     7.4174
     5.1340
     6.5635
     5.9292
     7.8558
     8.7888
     5.9531
     7.1954
     8.0783
     6.1555
     8.2679
     7.5689
     7.5508
     5.6042
     6.2169
    10.6468
     6.0871
     8.8104
     6.0701
     5.3954
     6.6583
     6.8156
     6.3808
     7.9902
     8.1259
     5.4254
     6.4093
     7.8611
     7.9253
     7.4649
     8.0974
     5.9970
     5.9190
    10.3866
     8.1033
     6.1545
     6.8814
     7.6926
     9.3762
     6.3899
     9.0849
     6.8236
     7.9584
     7.8540
     8.6084
     7.3114
     9.1868
     7.4897
    10.2323
     7.0853
     5.3129
     9.2448
     7.2988
     7.5163
     7.4601
     6.2601
     6.9471
     8.3686
     8.4806
     6.8121
     7.0689
     7.7538
     7.3037
     8.3946
     6.4076
     5.7389
     6.3522
     7.3590
     7.7249
     8.3008
     7.3369
     5.4690
     6.6340
     6.5530
     6.0579
     6.6540
     6.8148
     7.1190
     8.2599
     7.8689
     6.2124
     8.1321
     5.9613
     5.8728
     7.9972
     6.5821
     6.0816
     6.5919
     7.4601
     9.7653
     6.2221
     5.7589
     6.4461
     7.1030
     6.9498
     6.5870
     6.4474
     7.3536
     6.6461
     6.8919
     6.8384
     5.8518
     7.3232
     7.7806
     7.3800
     7.4041
     6.9484
     6.3416
     7.0595
     6.6170
     6.5466
     7.1365
     9.7780
     9.0798
     8.5360
     8.0407
     7.1016
     6.0626
     6.4785
     7.4710
     5.9251
     8.1950
     8.5424
     8.1342
     7.5813
     5.6348
     6.7087
     7.4003
     7.9737
     8.4313
     8.3091
     7.1186
     5.8944
     9.2457
     6.9530
     8.4746
     7.6220
     8.0716
     5.8402
     6.1994
     6.6849
     8.1452
     7.6676
     9.3605
     5.9082
     6.3848
     6.5589
     6.1812
     6.7394
     7.7988
     8.1754
     7.5368
     7.3262
     6.5513
     8.1211
     8.0817
     8.3224
     9.0020
     9.9696
     7.4770
     8.2692
     6.9190
     7.7945
     8.4924
     7.6768
     7.6158
     6.3916
     6.5014
     7.5928
     7.0379
     7.3085
     7.7479
     7.0818
     5.7624
     6.2886
     7.0687
     5.8768
     5.9392
     8.6541
     9.0769
     8.3603
     7.1409
     9.1401
     6.8278
     8.1529
     7.9098
     6.7028
     7.4729
     8.6117
     7.7868
     7.4918
     6.7107
     9.0324
     8.3882
     7.6590
     6.7277
     7.7271
     6.3759
     9.8395
    10.6533
     5.3261
     7.0131
     7.2372
    11.3823
     8.4308
     6.0813
     7.1440
     8.2250
     6.9113
     6.2048
     6.3961
     7.3583
     8.6367
     8.6715
     8.3417
     7.2703
     7.1824
     7.3106
     5.6107
     7.8177
     9.5844
     9.8945
     7.1904
     8.0440
     6.3709
     8.2309
     9.7641
    10.0442
     9.1428
     6.1885
     7.4812
     7.5514
     5.8772
     6.8331
     7.1057
     6.9030
     6.7794
     6.7810
     6.7807
     7.7415
     7.4338
     6.7668
     9.7026
     7.1264
     7.6484
     7.5845
     8.0128
     8.3878
     6.3750
     7.8115
     6.1843
     8.3627
     6.4676
     9.5425
     6.7640
     6.1420
     6.2246
     9.4163
    10.3565
    10.5555
     5.5638
    10.0359
    10.9922
     9.5580
     5.5697
     6.1821
     6.1601
     6.4314
     5.3652
     5.9273
     5.2748
     5.8399
     5.1968
     9.1345
     5.1030
     7.9675
     6.2677
     6.3726
     6.0192
     6.0299
     5.8505
     8.0465
     6.6761
     7.4563
     7.2972
     8.7628
     7.4829
     7.0672
     9.1322
     7.4316
     6.7228
     6.6379
     9.2879
     5.0145
     5.6120
     7.8634
     8.2920
     7.5772
     6.5483
     6.9004
     9.7416
     5.4915
     6.9220
     8.4637
     5.3199
     8.6767
     8.7135
    11.6859
     9.7588
     8.5431
     7.8134
     5.6808
     8.2216
     8.2910
     6.7365
     8.1747
     6.7448
     6.9473
     8.3229
     6.6566
     8.9515
     6.1100
     6.0645
     8.6898
     6.2276
     6.0877
     7.4289
     6.9396
     7.6145
     7.6324
     6.7791
     7.9973
     6.5912
     5.5889
     7.3594
     6.8314
     8.7008
     8.2119
     6.7728
     6.2486
     8.2445
    11.3938
     6.4226
     8.0722
     7.1945
     7.3345
     7.0726
     8.7495
     8.9167
    10.0127
     8.5306
     8.0008
     6.2090
     5.8718
     7.2209
     7.6683
     7.2320
     8.7264
     7.2086
     6.4328
    11.2852
     6.7782
     8.4534
     7.0172
     7.5518
     7.9469
     7.3260
     5.4737
     6.8359
     7.9576
     7.1552
     6.2197
     8.2161
     7.7406
     8.5361
     8.9749
     5.6197
     7.5069
     8.8044
     6.4360
     7.6412
     7.8289
     7.3192
     7.5378
     8.0128
     6.4957
     6.7956
     6.8212
     6.0177
     6.0158
     7.3459
     6.5198
     7.3662
     6.3776
     6.0852
     7.8393
     6.5223
     5.9223
     6.6206
     7.2590
     6.8071
     6.8580
     8.0693
     6.0182
     6.1984
     7.6267
     5.4480
     8.1688
     6.6844
     8.5870
     5.5208
     6.5302
     5.8142
