# Supplementary material for: Mechanistic models of asymmetric hand-over-hand translocation and nucleosome navigation by CMG helicase
Source: Nat Commun. 2025 Nov 21;16:10304. doi: 10.1038/s41467-025-65232-x (PMC12639105; doi:10.1038/s41467-025-65232-x)
Supplement: Supplementary file 18 — Source data [file 41467_2025_65232_MOESM18_ESM.zip › SourceData/SourceData/Fig3G/polyGC/mindist_lagging_and_loop_traj017.dat]

# Distance
     6.1593
     5.4349
     5.2471
     5.3073
     6.6865
     7.8092
     6.3278
     5.7261
     6.4795
     8.8358
     6.3112
     8.3476
     8.1345
     8.4080
     5.7784
     5.9460
     6.9970
     6.0481
     6.1772
     6.8274
     5.6955
     5.0320
     4.9370
     5.8782
     5.6142
     6.6957
     6.6413
     7.3083
     7.4197
     7.4492
     5.3740
     6.5953
     7.6899
     5.9367
     6.1932
     5.8348
     6.0894
     6.2542
     6.3869
     5.2075
     6.1534
     7.1982
     5.9977
     6.4711
     8.9257
     7.2505
     7.6409
     5.9219
     5.8813
     5.0664
     5.2423
     6.0935
     6.5987
     6.1278
     5.8162
     5.0345
     6.2166
     6.3632
     6.1446
     7.4608
     5.9503
     5.3606
     6.1002
     5.7033
     4.9718
     4.9521
     7.1229
     5.2173
     6.9013
     6.0608
     6.9478
     6.8732
     5.1642
     5.3516
     5.1514
     5.2810
     6.0219
     6.7935
     5.0361
     7.3816
     5.4950
     5.7293
     8.6316
     6.5012
     6.0168
     5.6773
     6.3914
     6.0477
     5.5618
     6.3625
     6.1196
     5.4650
     6.9838
     7.1210
     6.2581
     5.9738
     6.7851
     8.0759
     5.5406
     5.7139
     5.3742
     5.6161
     6.3127
     5.1467
     7.2112
     7.6132
     7.5750
     5.0349
     8.2460
     5.4410
     6.3421
     5.8060
     5.3179
     5.9258
     6.2466
     5.4128
     4.9912
     5.2562
     5.1251
     5.3327
     6.4739
     5.6145
     4.7901
     5.9637
     5.9586
     6.4169
     6.4644
     5.4059
     5.4085
     5.9895
     7.3994
     6.0375
     8.1114
     4.8626
     6.3379
     7.8664
     6.6053
     6.0474
     7.3338
     6.9953
     6.0851
     5.3229
     6.4671
     5.4370
     7.8164
     6.7184
     7.3602
     5.7603
     5.6509
     6.3079
     5.3888
     5.1015
     5.4278
     5.5464
     4.4722
     5.9077
     6.0277
     6.3700
     9.3286
     5.5233
     5.4809
     5.4645
     7.4889
     5.7598
     6.4847
     5.7543
     5.8752
     6.2246
     6.3201
     5.6845
     5.3510
     5.3704
     7.3879
     7.5237
     5.3020
     5.3588
     5.9005
     6.2362
     6.6590
     7.5372
     5.4452
     5.9602
     6.1554
     7.8076
     5.7789
     5.2332
     6.0845
     7.0387
     6.6390
     7.9156
     5.9561
     5.4440
     5.5826
     5.4346
     6.7369
     7.0385
     8.1828
     4.7035
     4.9016
     5.4323
     7.5573
     5.5823
     5.7142
     7.1748
     6.7494
     6.0172
     6.9690
     5.9417
     5.7291
     6.7912
     5.4406
     5.7055
     5.7675
     5.9150
     5.2667
     5.0402
     5.9459
     6.1317
     6.6262
     7.4514
     5.5760
     7.2505
     5.4884
     6.8314
     6.5289
     5.1033
     6.8761
     6.3989
     5.5985
     6.6101
     7.2099
     6.5287
     6.9865
     6.4040
     6.1233
     5.8594
     5.9835
     5.2584
     5.4910
     4.8213
     5.7881
     6.3912
     5.7510
     8.8460
     5.6423
     7.1383
     6.8249
     6.6716
     5.8077
     8.6972
     6.9207
     5.6388
     5.7577
     5.5430
     6.3729
     6.4524
     5.2562
     5.7766
     6.8584
     6.6682
     6.5102
     5.9325
     7.4663
     6.3327
     6.0137
     6.4228
     8.1801
     5.9639
     7.1517
     7.7193
     6.4714
     7.3783
     5.8632
     6.3511
     6.6012
     5.9838
     6.6360
     5.5408
     6.4799
     5.6847
     5.8109
     5.8370
     7.4108
     7.0250
     5.4919
     8.2739
     5.8663
     6.6577
     6.3154
     5.2160
     5.5747
     5.6340
     6.2884
     6.1695
     5.9959
     6.1612
     6.3889
     5.9453
     6.6441
     5.7143
     4.7907
     5.7361
     5.6346
     6.0056
     5.4231
     5.4914
     5.3316
     5.2912
     7.3512
     6.0082
     5.5673
     5.7942
     7.7310
     6.4731
     5.6993
     5.1408
     5.2106
     6.1176
     5.3460
     5.8484
     5.1862
     6.3447
     5.2095
     6.9422
     6.6112
     6.5519
     5.9587
     6.0169
     5.5296
     5.8779
     6.3005
     6.4834
     5.8657
     6.3817
     5.0042
     5.0824
     7.4672
     6.6221
     5.5305
     7.7855
     5.3873
     7.6553
     6.1502
     6.5479
     7.8233
     5.6371
     5.7030
     8.1384
     6.4369
     5.2502
     8.8561
     5.8659
     7.6725
     6.1930
     7.4614
     8.5244
     7.0466
     6.3701
     7.4808
     7.1217
     7.8768
     6.3955
     7.9846
     5.3679
     6.2082
     7.7635
     5.4606
     7.4499
     6.2614
     8.0992
     4.9506
     7.4467
     5.2559
     7.0767
     7.3227
     7.6504
     5.8087
     5.2969
     6.8599
     6.3459
     6.6421
     7.6558
     5.6801
     6.1514
     6.7431
     6.3611
     5.8644
     5.2137
     5.3354
     6.5379
     4.5252
     7.6795
     4.6755
     5.5006
     6.8771
     7.1379
     6.1748
     6.2233
     6.0915
     7.6815
     5.9392
     5.9076
     7.1080
     8.2849
     7.4234
     5.3124
     7.7107
     8.6520
     5.7726
     5.8829
     7.0281
     5.2031
     5.8609
     6.6306
     6.6868
     5.8515
     5.5749
     8.0283
     5.6845
     6.9961
     6.1730
     6.3157
     5.4966
     7.6770
     6.2025
     6.8343
     7.5341
     7.0980
     6.4148
     7.2665
     7.5288
     6.2916
     7.1080
     5.4358
     6.3159
     6.4922
     7.8526
     7.1634
     5.7695
     6.5300
     4.9634
     6.1211
     6.3222
     6.7047
     6.8605
     6.1343
     5.9619
     7.2032
     7.9478
     6.5364
     6.3968
     6.2659
     8.1094
     6.5398
     7.5025
     6.6210
     6.4161
     8.6401
     8.8546
     6.8549
     7.2645
     5.2623
     5.7251
     6.2324
     7.1921
     5.5381
     5.4659
     6.5407
     5.7686
     6.6021
     8.0459
     7.0172
     6.5283
     6.8641
     6.0399
     6.2644
     7.2187
     6.5109
     5.7417
     6.5396
     5.4506
     6.2721
     5.8850
     6.4622
     6.3564
     4.7236
     5.3789
     7.5222
     8.8868
     6.8678
     6.2462
     7.8075
     8.1021
     7.3612
     6.7081
     5.7176
     6.8224
     8.4257
     7.9167
     7.0820
     7.2204
     6.8420
     5.8078
     6.3514
     5.8698
     5.9995
     6.7100
     5.1538
     7.6116
     6.1194
     5.2090
     6.4356
     6.0132
     6.8768
     6.7769
     5.0941
     5.5420
     6.1420
     6.5376
     7.2762
     4.7527
     8.3606
     6.5944
     6.8178
     6.7895
     7.0727
     5.9438
     7.7525
     8.0503
     4.7812
     5.8411
     6.6636
     5.7731
     5.5203
     5.2393
     5.8117
     5.4154
     6.5295
     4.8664
     6.2739
     5.1039
     7.0543
     5.9825
     6.1738
     5.7104
     6.2486
     7.0716
     8.7481
     7.5584
     4.8870
     5.8874
     5.8410
     5.5441
     5.5408
     5.4429
     6.1620
     7.7144
     6.5540
     5.7964
     6.7793
     7.4064
     5.3007
     5.4949
     4.9711
     6.2761
     4.9577
     5.3250
     7.3039
     5.8758
     5.7596
     7.2048
     5.1692
     6.6736
     5.4520
     5.9423
     5.3812
     6.8556
     4.8451
     7.5645
     6.4145
     8.2121
     5.5726
     8.4686
     7.8856
     6.0189
     6.3372
     9.5621
     6.2977
     7.5757
     7.3891
     7.4524
     6.3276
     6.0123
     5.3412
     5.5998
     7.6252
     5.4843
     6.7743
     5.6463
     6.8617
     5.8487
     6.6582
     7.0647
     7.0124
     6.4367
     6.7578
     7.2530
     6.1651
     6.2247
    10.0926
     5.7756
     5.1784
     6.3180
     6.6842
     6.5147
     8.5827
     7.8721
     5.5888
     5.8413
     6.7573
     7.3294
     5.9791
     5.9858
     4.9040
     5.9776
     5.8620
     7.4508
     7.6246
     7.5050
     5.8596
     7.0033
     7.7027
     6.3827
     5.7344
     5.6591
     7.0560
     7.9750
     6.6099
     6.2978
     7.2406
     6.3729
     6.8626
     7.1844
     6.5871
     6.6148
     6.3298
     6.8238
     6.0798
     7.7217
     5.3390
     6.6096
     5.9086
     6.4854
     8.3569
     5.6011
     6.1887
     6.0703
     6.3988
     8.8270
     6.1170
     6.3852
     6.7163
     5.9853
     7.8721
     6.7553
     6.3204
     7.6790
     8.5281
     6.9882
     8.4198
     6.8834
     7.5011
     7.3065
     6.1719
     7.2055
     5.5678
     5.9952
     5.6597
     8.5387
     6.9701
     7.3219
     6.9596
     6.9786
     5.6917
     6.1707
     5.7613
     6.6927
     6.6826
     8.2746
     7.8609
     7.4182
     5.7749
     7.0909
     6.0058
     7.8485
     5.9996
     7.0140
     7.7725
     5.8344
     6.5767
     5.3165
     5.5917
     6.7313
     5.2666
     6.4745
     6.3224
     7.3873
     5.2488
     6.3870
     6.9108
     6.6827
     4.9183
     7.3960
     5.8792
     6.1292
     7.0339
     5.8410
     5.1152
     5.5444
     5.4839
     6.0946
     6.4854
     6.0875
     6.0789
     7.2182
     6.3250
     5.9912
     6.1605
     6.5019
     6.1411
     7.2941
     7.1614
     6.6065
     5.5784
     6.1738
     7.4769
     7.2894
     8.0500
     5.0377
     6.0653
     7.4757
     5.0127
     5.1962
     6.5463
     5.4744
     4.9175
     6.3004
     6.4825
     7.7812
     5.3301
     5.3140
     5.7201
     5.9501
     6.5403
     5.8608
     6.1955
     6.0213
     5.6809
     5.3720
     7.1691
     5.0345
     5.1601
     5.7395
     7.2256
     6.2695
     7.6201
     5.5421
     7.7207
     5.2359
     7.0535
     6.3679
     5.8556
     7.9585
     6.3936
     6.9688
     6.4385
     6.3031
     5.8246
     5.4823
     5.3510
     7.2323
     7.3295
     6.1107
     6.7022
     7.0874
     8.6018
     5.3711
     5.0563
     6.4108
     6.2052
     4.8394
     6.2421
     6.2136
     5.5738
     7.0818
     8.4924
     5.4809
     8.5128
     5.4432
     6.2514
     7.5190
     7.3697
     8.9036
     5.6573
     6.5929
     8.0540
     6.8912
     6.1382
     7.4383
     6.7045
     8.1766
     7.2190
     5.0641
     5.8165
     7.0750
     6.4504
     8.0125
     7.4146
     6.7731
     9.1629
     6.3073
     6.7147
     6.2115
     5.7069
     6.9283
     6.0134
     6.9438
     5.8781
     7.2054
     5.3934
     9.0475
     6.0208
     6.3928
     6.0207
     7.3062
     6.0162
     6.6193
     7.6504
     6.8755
     5.8934
     5.6986
     4.8429
     4.7159
     7.1174
     6.6196
     5.3323
     7.2796
     6.1586
     6.7652
     5.8071
     7.5338
     6.3518
     5.9146
     6.7399
     6.1733
     6.5425
     6.8991
     8.1565
     6.8510
     5.2267
     6.6524
     7.5547
     5.4236
     6.7657
     7.0205
     5.8195
     6.9541
     7.2336
     5.4504
     6.8211
     8.6363
     7.2386
     7.8018
     7.8070
     7.8698
     5.6041
     5.3380
     5.7779
     8.0304
     6.9400
     6.1520
     5.9490
     6.0055
     5.6692
     5.8614
     6.2981
     5.2085
     9.3661
     6.4828
     5.3095
     5.7968
     9.2476
     5.5485
     5.8465
     5.7928
     6.1678
     6.8462
     5.9794
     5.9007
     5.6236
     6.5473
     5.6993
     6.3606
     5.0213
     6.3389
     6.0076
     5.6237
     5.6897
     6.4597
     5.6399
     5.8283
     5.6069
     6.3836
     5.4018
     6.8295
     5.9198
     8.4181
     4.8151
     6.5407
     6.1601
     5.9764
     6.2640
     6.8966
     7.0091
     6.3976
     5.5745
     6.0078
     5.6172
     5.5255
     6.7320
     5.6448
     6.8559
     6.3638
     6.2224
     7.4012
     6.2407
     5.6362
     7.4169
     6.7807
     6.4217
     8.1350
     6.0136
     6.3025
     7.1402
     7.6985
     4.9588
     7.2094
     7.5044
     7.0686
     6.8827
     6.3059
     6.3898
     5.6858
     6.7163
     5.6509
     7.7941
     6.0597
     7.8611
     6.7750
     6.1093
     6.6092
     5.9288
     5.7430
     7.3347
     5.3994
     8.4524
     6.1751
     5.6726
     7.0716
     8.5256
     6.1573
     7.0527
     6.1398
     6.8749
     5.2371
     5.8183
     6.1445
     6.5789
     6.3127
     6.6367
     7.1334
     7.9274
     8.0887
     7.3428
     6.4558
     6.1736
     8.0748
     6.0922
     7.3957
     7.6110
     8.2434
     7.6706
     7.2109
     8.7053
     6.1564
     5.5469
     5.1280
     5.9957
     7.3203
     6.9552
     5.7637
     7.2235
     6.8311
     6.1279
     7.0846
     7.1803
     8.4262
     8.5411
     8.0824
     8.1187
    12.6144
     4.9435
    10.3665
     7.9845
     8.2292
     9.8775
    11.6021
     9.7184
    11.1236
    12.8034
     9.1636
    11.9569
    15.1573
    14.5948
    11.6258
    14.3060
    14.8181
    12.3023
    15.6182
    12.1752
    15.2082
    10.7760
    13.2877
    17.3687
    13.5964
    16.2501
    15.8098
    13.2823
    15.4918
    12.3398
    11.0683
     9.3246
     7.5981
     8.5836
    10.1960
    12.3236
    10.1418
     7.4693
     7.8179
     8.9128
     8.2741
    13.2079
    14.0009
    11.3399
    13.5166
    13.6468
    14.0863
    13.1181
    11.1893
    10.7270
    11.2874
    10.3792
     8.4566
    10.3649
    11.9272
    11.9438
    11.1619
    10.9559
    11.6583
    10.0486
    12.5249
     9.1145
     6.9114
     8.3991
    11.7352
    12.6947
    13.6019
    11.8066
    14.1393
    11.5440
    11.8665
    14.0589
    13.3298
    12.7593
    11.2814
     9.6508
    15.5586
    11.1915
    11.7352
    14.0889
     8.7301
    11.3997
    12.5788
     9.9858
     7.7427
    12.9530
    12.6263
     7.7286
     8.4194
    12.9656
    13.7777
    12.6767
    13.7358
     9.7061
    10.7982
     5.7630
     9.4336
     8.8273
    14.0504
    14.6594
     9.4032
     8.1971
     8.2009
    15.1958
     6.5449
    10.2879
     9.4602
     7.8727
    14.4453
     8.5027
    11.6602
    10.5470
    12.3725
    12.4053
    10.5367
    13.5607
    12.3129
    11.4265
    11.8704
    11.5172
    12.2935
    12.3847
     8.8818
    16.6088
    15.2278
    12.3932
    13.4228
    11.2975
    11.0758
    10.1484
    14.1334
    12.9668
     8.7005
    13.1218
    12.9069
    11.9147
    14.0419
     9.7645
    13.7631
    13.8636
    13.0401
     8.6334
    10.9679
    14.7729
     8.7528
    13.4515
    13.7086
    12.6809
    14.8379
    10.9308
    14.8646
    14.5868
    15.1848
    15.2222
    10.3778
     9.6923
    16.3005
    12.5939
    14.1204
    12.4317
    11.4398
    11.6721
    10.3731
     8.7464
    11.0310
    12.6447
    13.4213
    11.9284
    13.5194
     8.0064
    11.4647
     7.4334
    15.0864
    11.5782
    10.7978
    11.7710
    10.7152
    17.4544
    13.8464
    11.6895
    16.4355
    10.0505
    10.4371
    10.9956
     9.2539
     8.8404
    12.3879
     9.6265
    11.6244
    13.3081
    11.2176
    13.5173
     7.6979
    13.4095
    12.6800
     9.7254
    11.6598
     8.6325
     9.3865
     8.2547
    13.2109
    10.4113
     6.5432
    11.5226
     9.8165
    15.9920
    11.7041
    16.1252
    12.9615
    12.4340
    15.0110
    11.6589
    11.1993
    15.7058
     6.1596
    13.2250
    13.2789
     5.6597
    12.0292
     8.9859
    10.7393
    11.7140
     9.2809
    11.3689
    11.5413
    13.6109
    12.3835
     7.5596
    10.5125
    10.6300
    11.3459
     9.2140
    13.8684
    10.3810
     7.5289
     9.2020
     6.1083
     7.3855
     7.2240
     6.4850
    10.2732
     6.5593
     7.8543
     7.3619
     9.3597
     6.6164
     9.6010
     8.6075
     7.8525
    10.2328
    10.6712
    11.1100
     7.9600
     8.2100
     7.6470
     9.8791
     8.0607
     8.3305
     8.3602
    12.4118
    10.3236
     9.5455
     7.6705
    12.0926
    11.0445
    10.2207
    12.2405
    11.3223
     8.8416
    11.2154
    10.4527
    11.3363
    11.9726
    12.9672
    14.5772
    13.2297
    12.3723
     8.8936
    10.2920
    13.3626
    12.5996
    13.0206
    14.0115
    19.6921
    10.0576
    11.4406
    14.3652
    12.1503
    12.9335
     7.5148
     9.9161
     9.6029
    11.3712
    15.7368
    10.7836
    10.2384
     9.3889
    11.9077
    12.9342
     9.5698
    11.9780
    10.4625
    10.4126
     9.7917
    10.0437
    10.7624
    11.5417
    10.5827
    11.2231
    11.7934
    15.1830
    10.3771
     9.8713
    10.0279
     8.2634
    12.9244
    13.6379
    10.7495
    12.8426
    13.5807
    12.2510
    11.1071
    11.1139
    10.5961
    12.1060
     9.4504
    10.9244
    12.0254
    12.3468
    10.2558
    15.3547
     8.0665
    10.6347
    11.7309
    11.4574
     7.5035
     7.8679
     9.2013
    11.8699
     9.4641
    12.2071
     9.0669
    12.6286
    11.9048
    11.1404
    14.0405
    11.4937
    13.3550
    14.6758
    13.3793
     8.6890
    11.5380
    10.6393
    13.5717
    11.4386
    11.6083
     9.0823
    14.7054
    11.4439
    12.9704
    12.4887
    14.7314
    10.4601
     7.7704
     9.4283
    11.7648
    13.6809
     8.7904
    10.0635
    11.2534
    11.1048
    15.2095
     9.6319
    11.8168
    12.0997
    10.1605
     9.0900
    14.2746
    10.4941
     8.1754
    11.7452
     6.2505
     9.8406
    12.4079
    14.4554
    12.1607
    14.0628
    11.6238
    12.6793
     9.3582
    12.1599
    11.5310
    10.1304
     8.3766
    10.9271
     9.3322
    12.6887
    10.9137
    11.0027
    12.8907
    15.5253
    11.7387
    11.3494
     7.0649
    10.2219
    10.3332
    11.2261
     9.5606
    14.4157
    10.3985
    13.2570
    12.9112
     9.6133
     6.3918
     6.5524
     6.8825
     7.5180
    11.2331
    11.0624
    10.4973
     8.0197
    11.6952
    13.6869
    11.1914
     9.2699
    11.6626
    11.1849
     7.8626
     9.7291
    13.2862
     9.6345
     8.9532
    10.9409
    14.6023
    12.9825
    10.9420
    10.1486
    11.5984
    13.4405
     8.8464
    12.2164
     8.1904
    14.3690
    12.1134
    10.7347
    13.6007
     9.3237
    10.5502
     8.3734
     6.4698
    11.7363
    13.8214
    13.0886
    13.1554
    15.0529
    12.4722
    15.7119
    12.2117
    14.0147
    12.0512
    12.8652
    12.5097
    12.0780
    13.3012
    14.2005
    11.9080
    14.5873
    13.5315
    12.6828
    15.2253
    12.9004
    14.0430
    11.9102
     9.6795
    17.0573
     8.1612
    14.0122
    12.8029
    14.5417
    15.4462
    10.6956
    15.9981
    10.3706
    11.5986
    11.0261
    12.0458
    12.2593
    12.2374
    12.8753
    10.8589
     9.6777
    12.2806
    15.3922
    13.7132
    14.0619
    12.2864
    13.2355
    17.3658
    13.3351
    11.7098
    11.8799
    14.2438
    13.9729
    12.0317
    15.0232
    14.2407
    18.2263
    14.7218
    13.9188
    12.4801
    13.2114
    17.0063
     7.8914
     9.7402
     9.9935
    13.3360
    15.2098
    10.9602
    15.0545
    12.6818
    10.7588
    13.3314
    15.1153
    13.1701
    10.5415
    13.0156
    11.3402
    14.2680
    11.3597
    10.6434
    12.9530
    13.3426
    12.3328
    15.0616
    13.7439
    14.4808
    14.1861
    13.0325
    15.3854
    15.2501
    10.6737
    11.0592
    15.2909
    14.6626
    13.1970
     9.2112
    13.3589
    14.2885
     9.9596
    16.7675
     9.4378
    15.3735
    14.0099
    14.3913
    13.6418
     9.8027
     7.7809
     7.1697
     7.4371
     6.3342
     9.0490
     5.7978
     7.6534
     6.4409
    12.3743
     6.8372
     8.4175
     8.5876
     7.9543
    13.4679
     9.5801
    11.0925
     9.6262
     9.8872
     7.2886
     8.9968
    10.6970
     6.9834
     9.0962
     7.0263
    11.2569
    13.3353
    12.4799
    11.4815
     7.2425
    10.6689
    10.0435
    10.6048
     5.7346
     8.0881
    12.3899
     9.1673
    10.7469
    12.5283
     8.6249
    10.9781
    10.6174
    10.4096
    13.4393
    15.6420
    10.2754
    10.5801
    12.8592
    12.9383
    11.5393
     8.0967
     9.5480
    11.7694
     6.5154
    11.1774
    10.5585
     6.8425
    16.1051
    12.8576
    11.6821
    12.1077
    11.0904
     9.6211
    11.5132
     9.8130
    12.9026
    12.8115
    11.6748
     9.9359
    11.3382
     6.8210
    13.3149
    10.6807
    10.1954
     9.5198
    10.3550
    11.4945
    12.0581
    10.2738
    15.2098
     9.8033
     7.9876
     7.2237
    11.7762
    10.9915
    12.4418
     7.6143
    10.7144
    11.3233
    11.1970
    10.7729
     8.4507
     9.0697
    11.2489
    10.7638
     9.2648
    13.5868
    12.2852
    13.1422
    12.6214
    13.3671
    12.9263
    10.8296
    11.4287
    15.1270
    14.1392
    12.4897
     9.5689
    13.4986
    13.7637
    12.0348
    11.4017
    12.1140
    10.7592
    11.5777
     8.1225
    12.2451
     9.2553
    12.0955
    10.6308
    12.3335
    11.6146
    16.1451
    12.1007
    11.8181
    13.1375
    12.6380
     9.9769
    12.7935
    12.8293
    11.2082
    11.0650
    12.6177
    10.5696
    11.3509
    11.2474
    12.7095
    10.4879
     9.2680
    11.0041
    12.4765
     5.7019
    11.9312
     7.7394
    11.4355
    12.1919
    11.3054
    14.7479
    12.5815
    14.6713
    10.3896
    15.2239
    15.2794
    13.0846
     9.6594
    11.0697
    10.9611
     9.0620
    11.0666
    11.7330
    14.4823
    13.4831
    12.6595
     8.3261
     9.3675
     9.9912
     7.8331
    11.7268
     8.6568
    10.4018
    12.2303
    12.6589
    10.6559
    13.6814
     9.9311
    14.0745
     9.5890
    10.1420
     9.9194
    12.2563
    11.9777
    15.1725
     5.8662
    12.4853
     7.9777
    12.0197
    15.3290
    13.8112
    12.0410
    10.0292
     9.6203
     6.5203
    12.6514
     8.3101
     6.9679
     8.8712
     7.8938
    13.3500
    15.4740
    15.5457
    12.7607
    14.7564
    11.8132
    14.4618
    14.0127
    13.9819
    15.6409
    11.2471
    14.7168
    14.6398
    11.6168
    14.0976
     9.5926
    12.1650
    16.4488
    10.0373
    12.9634
     9.2276
     9.1041
    14.2860
    14.1322
    11.0328
    12.6705
    11.5005
    11.2013
     7.5610
     9.8969
    10.1306
    10.7460
    14.1826
    12.0404
     9.6442
    13.7165
     6.6919
    12.2965
     9.9642
    10.5673
    10.2614
     7.7822
    13.8938
    10.4681
    13.5744
    11.5888
    13.6964
    12.8373
    13.2593
    14.0489
    14.2569
    12.6396
    14.3371
    15.0420
    10.4070
    13.7745
    11.2142
    15.5358
    14.7180
    14.5990
    13.9933
     7.9671
    15.4378
    11.1517
     9.8543
    13.3775
    10.5571
    13.6690
    14.4774
    12.5660
    11.4292
    10.9401
    11.7908
    11.8256
    12.9132
    12.1371
     8.5380
    17.5174
     7.7236
    13.1415
    16.9995
    13.5828
    13.6736
     6.3708
    14.8039
     8.7470
    11.1412
    11.2242
    16.5877
    16.1586
    13.3847
    11.0151
    11.7362
    16.3956
    12.9427
    11.4583
    10.2443
    14.5457
    14.6249
    13.9925
    13.9848
    11.3862
    13.9802
    11.3450
    13.1401
    11.8767
    17.0024
    10.8685
    13.4181
    12.7411
    14.0563
    15.7305
    13.8874
    10.0296
    17.9011
    11.1232
     9.0913
    15.6754
    12.6571
     7.3007
    10.1186
    14.6916
    11.5918
    12.5218
    16.4611
    11.5864
     7.0047
    10.8225
    15.9703
     8.6105
    13.0414
     9.6924
    13.8658
    10.2477
    14.9643
    10.4209
    12.8809
    11.8902
    13.2329
    10.5160
    16.1501
    15.4909
    13.2300
    11.3646
    13.5241
     9.4094
    11.1402
    13.3848
    11.9394
    14.1075
    11.3025
    12.2734
    14.0569
    14.7490
    14.1846
    10.8338
    16.3803
    11.9501
     8.7578
    13.0314
    13.4650
    15.5157
    11.7404
    13.2035
    10.6648
    16.4481
    12.2799
    13.8826
    12.1223
    15.6428
    10.1404
    14.0505
    15.5632
    16.3696
    13.4692
    15.7182
    13.3755
    15.1948
    16.3549
    15.1990
    17.4012
    13.6894
    11.8222
    13.2548
    15.1491
    13.4844
    13.5610
    12.6939
    15.3065
    14.8179
    14.7729
    12.0085
    16.4158
    12.2990
    11.0963
     9.5074
    15.1725
    13.3799
    13.4524
    14.3666
    12.7624
    14.2757
    13.7377
    14.1440
    12.2845
    11.5347
    11.9166
    10.9816
    10.8693
    11.6820
     8.1831
    11.0975
     8.3878
     7.8598
    13.6729
     8.7610
    12.8296
    11.7788
     9.5214
    12.4384
    12.5073
    14.7386
    13.9667
    11.0028
     9.6058
    10.4830
    12.5516
    13.5789
    12.0033
    12.7989
     9.6278
     9.2611
    11.7485
    10.4764
     9.7472
    10.9117
    10.8599
     5.8800
    11.3012
    13.0759
    11.5819
     7.7036
     7.6958
     7.9176
     7.4410
     8.1795
     8.9538
     7.1058
     6.8186
     8.8403
     7.5867
     6.1827
     5.5687
     4.4291
     5.7023
     5.7214
     6.1421
     5.6943
     5.1381
     8.1418
     5.9200
     6.4977
     7.1380
     5.5173
     7.2517
     7.5035
     7.6590
     5.3706
     9.1250
     5.4622
     4.9846
     5.1511
     7.0714
     5.8449
     7.7310
     5.1448
     6.4112
     6.0447
     6.9287
     6.3203
     7.9353
     6.0480
     6.2992
     7.1152
     7.7937
     8.7481
     7.0601
     6.3422
     5.7823
     8.4160
     9.1314
     8.7591
     8.7968
     9.6260
     6.6060
     9.0291
     8.9994
     7.4378
     7.1666
     5.7994
     5.6756
     7.4749
     5.8400
     6.8010
     6.2118
     5.7767
     6.7899
     7.8630
     5.3818
     5.1502
     5.9211
     4.9057
     7.2540
     5.5652
     6.3177
     5.6561
     6.6171
     5.4414
     6.1108
     5.1691
     5.5059
     5.6809
     6.9147
     5.4287
     6.1671
     5.8148
     6.5486
     6.8539
     8.7396
     7.0791
     7.4395
     8.2045
     6.0223
     7.1249
     7.9190
     6.3250
    10.0199
     9.5477
     9.6840
     7.7106
     9.0083
     8.8851
     5.9079
     8.5895
     5.4116
    11.3289
     5.7746
     5.8178
     9.7189
     8.8435
     5.2285
    10.1458
     9.4481
    10.5533
     8.8905
     6.9583
     9.7338
     7.2260
     6.4037
     8.1844
     7.4242
     6.1142
     5.8872
     8.0813
     9.0947
     6.0537
     9.0504
     7.2076
     8.8173
     7.1899
     7.4982
     8.9459
     7.3213
     9.2688
     6.9799
     8.6824
     7.5999
     9.5254
     8.7455
     7.1879
     8.3864
     8.4634
     7.8006
     8.2295
     9.2979
     8.1475
     8.9613
     8.4924
     9.4293
     8.0643
     7.5424
     5.9395
     7.8977
     7.2212
     6.3897
     4.6528
     7.1823
     5.8171
     9.0961
     7.9519
     8.6143
     6.6770
     8.6284
     7.6336
     7.4454
     8.2941
     7.9924
     8.8764
     9.2437
     5.3646
     7.5983
     7.4996
     6.3423
     7.7645
     8.6708
     8.6551
     6.9822
     6.9842
     7.2878
     6.6702
     7.4309
     5.9903
     9.4474
     8.6924
     6.0678
     6.4601
     7.9009
     8.5497
     7.0204
     6.1238
     7.8747
     6.9686
     6.3393
     7.2191
     6.8971
     6.8820
     6.3294
     7.5947
     5.1671
     8.2862
     7.1390
     6.8799
     5.2651
     8.0836
     7.9937
     6.0478
     7.6229
     7.2928
     7.5681
     4.8106
     8.0588
     8.6624
     6.2973
     8.8193
     7.2955
     7.3771
     7.7753
     8.2593
     6.5482
     6.9360
     5.9584
     6.5425
     5.4711
     8.5342
     7.8236
     6.0326
     5.4887
     6.5700
     6.2178
     5.8775
     6.6147
     7.5757
     7.8499
     7.9868
     5.4011
     5.6978
     5.2776
     5.4061
     5.5088
     7.6722
     6.0132
     6.6263
     8.2116
     7.2546
     6.0772
     7.4881
     7.9274
     8.0115
     7.8822
     7.2883
     5.8789
     7.4679
     5.5050
     8.0552
     7.7178
     8.1611
     8.4757
     5.5328
     6.9886
     6.9282
     6.2108
     7.4629
     8.8851
     6.6129
     8.3819
     6.1520
     6.4904
     7.1939
     6.7669
     6.8605
     6.6405
     5.7400
     7.8284
     4.8618
     4.9580
     7.7679
     6.2404
     5.6390
     5.9194
     9.0157
     6.0626
     8.0561
     8.7593
     5.5734
     5.7584
     9.0210
     7.2706
     7.9079
     7.5807
     8.9195
     9.1546
     7.6937
     5.9516
     5.4709
     6.6731
     6.4998
     8.3666
     7.8082
     9.0294
    10.4907
     7.9667
     7.8486
     4.9092
     6.1213
     8.5460
     4.8014
     6.1843
     6.0907
     6.3487
     7.4961
     6.1954
     7.9437
     5.9802
     6.8252
     7.0409
     8.7827
     7.9367
     5.8348
     7.5360
     9.3219
     5.4203
     5.9504
     5.5470
     6.0960
     7.8368
     6.2002
     7.5778
     8.1810
     8.2603
     6.7851
     5.6933
     6.6911
     7.5222
     6.1710
     5.5462
     4.5811
     6.1915
     9.0418
     8.9403
     7.0721
     8.7958
     8.6821
     8.6554
     8.6307
     8.8813
     8.3156
     6.7092
     5.6714
     5.4920
     6.8984
     7.5345
     7.6248
     8.3442
    10.0141
     9.1906
     9.4331
     9.5455
     8.4396
     6.5120
     8.0516
     7.1842
     7.6525
     8.6222
     7.8319
     9.0715
     6.6283
     5.7622
     9.3195
     7.9289
     9.6098
     9.2298
     9.4037
     7.1576
     9.5102
     6.3293
     6.6339
     7.5370
     7.2579
     5.6023
     8.0133
     7.6877
     6.8640
     8.2742
     5.5297
     6.7365
     7.2803
     8.6621
     8.1606
     7.9918
     5.8915
     7.5194
     7.5325
     6.7226
     5.6864
     8.4943
     8.9923
     8.1435
     6.6519
     6.1972
     6.7668
     6.4834
     6.7429
     9.0891
     7.2286
     5.9043
     8.3203
     5.5616
     7.6724
     7.0390
     6.3434
     8.1627
     7.3951
     4.9377
     9.1920
     6.6878
     6.8384
     7.8391
     7.0898
     5.7525
     5.7400
     6.5818
     8.8575
     9.2449
     9.8904
     7.3014
     8.7966
     8.7217
     6.7308
     7.6815
     7.2740
     8.3326
     8.6209
     8.8719
     9.4527
     9.4729
     9.3622
     8.5461
     6.2557
     5.0727
     6.2258
     7.4395
     7.2595
     7.2105
     6.3795
     5.9227
     7.6965
     7.2888
     8.1966
     4.7004
     6.8651
    11.0793
     8.8353
     7.9473
     6.4265
     4.5179
     7.4763
     7.3094
     7.4924
     7.2907
     6.0780
     8.6278
     8.5485
     6.5819
     6.6320
     6.7309
     8.6426
     6.4100
     5.9223
     7.0417
     7.4679
     7.8407
     7.5072
     5.5190
     7.2821
     5.9536
     6.0787
     6.1446
     8.2327
     6.8171
     9.4748
    10.0089
     6.5325
     8.5261
     7.7176
     5.4211
     6.8278
     7.9610
     5.7502
     5.5476
     7.7860
     7.7337
     7.9204
     6.1444
     7.3255
     6.4136
     7.0656
     6.5927
     6.0831
     6.4553
     6.6450
     6.2800
     6.0415
     6.5038
     5.9511
     5.5891
     6.5238
     9.8672
     8.0320
     8.0416
     7.2156
     8.4259
     9.6332
     7.2255
     7.4606
     9.2808
     6.6623
     7.6703
     5.6633
     6.1047
     7.2233
     9.7299
     8.6215
     8.2886
     6.4068
     7.8090
     7.1320
     6.3633
     6.9767
     9.0567
     7.3543
     5.5772
     6.1760
     6.6541
     5.5757
     8.3319
     7.2517
     6.5208
     8.5447
     8.0000
     6.0749
     6.8405
     9.2175
     7.1554
     8.6423
     8.1585
     8.8407
     7.7322
     8.7053
     7.8558
     6.5016
     7.0679
     7.0061
     7.8737
     5.9092
     7.3471
     7.5146
     6.8893
     7.4285
     6.1756
     8.6733
     6.3522
     5.7811
     5.8655
     9.1655
     9.6162
     6.1002
     4.9261
     6.6190
     7.6470
     8.0422
     6.9220
     7.0415
     8.3010
     8.8995
     9.0532
     8.5386
     6.6909
     4.7328
     7.2059
     5.3628
     6.7576
     6.4991
     8.0771
     5.2377
     7.0841
     7.6886
     5.1967
     9.6185
     4.8435
     7.6425
     6.2979
     8.0583
     7.1390
     5.5177
     5.3652
     5.1834
     6.1588
     7.6290
     7.9258
     7.2592
     5.6818
     6.4830
     5.4485
     7.5444
     7.0815
     5.5398
     8.1095
     8.8776
     8.6606
     8.1117
     5.6291
     6.4374
     8.4862
     8.0856
     6.1705
     5.4119
     5.7216
     5.6531
     5.3254
     4.7667
     4.8391
     7.1839
     9.4180
     6.1544
     6.7323
     6.0942
     9.4159
     5.9766
     7.0202
     6.4442
     6.4981
     7.3261
     7.0183
     5.9060
     6.0866
     6.0245
     7.2421
     6.3064
     5.1562
     5.4490
     6.7442
     6.5396
     5.1131
     6.8303
     6.7976
     7.0501
     5.8190
     5.7238
     5.0188
     7.7417
     6.5036
     7.8212
     6.9178
     6.0898
     6.8704
     6.8818
     5.4776
     7.0347
     7.6855
     5.1664
     5.6709
     5.3240
     5.7728
     6.7682
     7.2078
     4.8324
     7.7124
     5.8302
     6.2286
     7.5325
     7.8019
     9.4682
     5.8136
     5.3634
     6.4066
     9.3504
     7.0915
     8.3858
     7.6379
     9.2410
     5.1206
     6.1455
     6.0112
     7.0862
     5.9626
     4.7442
     5.0747
     7.8139
     5.7664
     6.3645
     8.5860
     7.4720
     7.9882
     7.8950
     6.6697
     5.3703
     7.9882
     6.4425
     5.8662
     8.1628
     8.3634
     9.0240
     9.5063
     9.2205
     5.6636
     7.5053
     8.3818
     8.2731
     8.1730
     9.0173
    10.2121
     8.1384
     8.2348
     6.4889
     8.9383
     9.1553
     9.1266
     8.2190
     5.6738
     6.7660
     7.8290
     7.4265
     6.2194
     6.0546
     5.3232
     7.0139
     5.9302
     7.1081
     5.6336
     5.6389
     6.2114
     6.4425
     6.8606
     7.7995
     5.0519
     6.9935
     6.7169
     7.3362
     7.9212
     8.2331
     6.7409
     6.7160
     8.1347
     7.7905
     6.4719
     6.8203
     7.7095
     8.0525
     7.6417
     8.7905
     9.2368
     6.2887
     7.9755
     7.3966
     6.1418
     7.0976
     8.0857
     8.3605
     6.0964
     5.7820
     7.3279
     7.1556
     8.3797
     7.5827
     6.2242
     7.3840
     8.4263
     7.3195
     8.7251
     8.7451
     7.5921
     8.5591
     5.9803
     7.6924
     6.9798
     6.1535
     6.8173
     8.4988
     5.6122
     9.0805
     8.3772
     8.0039
     8.4684
     7.9456
     7.8566
     8.8843
     8.8790
     8.6794
     6.9432
     7.6726
     8.6912
     6.6268
     7.9758
     7.8067
     7.6026
     6.0307
     5.9717
     5.6159
     7.5162
     6.5984
     6.9640
     7.0537
     8.2180
     5.7405
     7.0976
     6.3713
     7.6580
     9.6551
     8.0322
     9.1937
     7.8110
     7.5450
     7.7192
     6.8421
     6.7124
     6.9312
     8.6230
     6.7523
     5.5906
     9.3936
     8.7516
     6.5321
     8.1821
     5.6620
     7.9599
     6.5032
     6.4686
     4.8396
     8.8827
     9.3827
     8.0978
     8.4654
     7.3405
     8.1626
     5.8020
     8.4342
     8.5243
     7.3297
     7.3046
     9.5682
     5.2467
     8.3141
     8.2721
     9.5807
     9.4124
     7.3776
     7.0637
     9.2318
     7.2229
     6.4356
     7.7733
     8.1054
     6.1478
     7.1567
     8.0635
     7.7473
     8.8699
     8.5730
     8.1548
     7.2087
     8.2319
     8.0506
     7.5807
     9.2444
     5.7266
     7.6137
     7.5066
     9.1476
     8.7904
     8.3593
     9.0020
     9.2170
     7.9684
     9.1106
     6.3660
     8.4228
     9.4688
     7.8635
     6.1968
     5.9388
     6.4162
     7.1680
     7.8282
     8.7136
    10.0731
     8.2506
     8.2129
     8.1872
     9.3662
     9.1756
     9.1780
     5.4768
     8.4467
     8.7233
     6.6766
     9.8455
     8.5532
     8.1428
     6.2245
     6.0464
     7.0298
     7.8153
     8.2000
     5.4730
     8.9567
     6.9375
     7.2058
     7.4955
     6.4984
     7.5070
     8.2775
     6.9413
     6.4415
     7.9192
     8.3315
     7.5100
     5.9119
     5.1915
     9.3932
     6.5472
     7.1226
     7.7253
     6.1687
     6.8243
     7.7490
     6.3308
     7.2204
     6.9825
     7.1776
     7.4641
     6.8829
     6.7400
     6.7162
     7.4639
     8.4008
    10.4922
     7.9377
     7.5868
     7.2150
     6.8837
     8.5550
     9.0919
     8.5120
     7.2281
     7.0288
     8.8951
     8.6728
     9.2936
     9.0487
     6.1086
     5.0150
     6.4834
     5.0071
     6.2186
     7.4626
     8.0727
     5.9515
     8.5319
     6.8803
     8.6481
     6.6019
     9.3997
    10.1838
     8.2015
     9.5700
    10.0596
     8.9320
     6.9678
    10.0508
     8.6036
     9.0915
     9.4498
     9.3794
     8.8720
    11.0206
     7.5412
    10.2550
     8.4000
     9.1264
     7.2581
     8.0501
     7.5891
     6.6123
     6.1639
     6.9650
     6.4375
     5.6525
     9.7305
     6.6639
     5.7426
     7.1174
     6.6685
     7.6980
     7.8541
     7.0304
     6.7526
     8.1642
     5.3184
     9.1032
     9.5060
     9.5169
    10.1968
     8.3944
    10.0517
     9.0743
    13.5588
     9.4044
     8.1880
    10.5688
     5.1558
     5.6067
    10.2351
     8.3793
     9.6509
     8.5104
     8.8041
     9.3701
     9.4256
     9.0256
     8.7438
     9.6180
     8.0709
    11.1308
     7.6929
     9.7888
     9.4381
     7.7532
     7.4053
     9.7746
     9.2844
     8.6844
     8.9298
     6.5207
    10.0563
     7.4209
     5.1628
     7.9506
     6.7983
     5.5544
     7.2140
     7.0285
     8.7304
     7.5055
     6.5424
     5.8027
     5.5311
     7.5333
     5.8879
     6.1240
    10.0506
     5.5263
     8.8865
     9.9054
     8.9011
     7.0674
    10.0918
     8.0222
     5.3989
     9.0843
     8.7564
     9.9665
    11.3076
     9.1839
     8.0619
     9.8263
    10.4296
     8.1936
    10.3542
     9.0025
    10.5498
     9.7547
     5.9373
     9.3565
     7.0755
     8.8970
     9.1272
     9.2904
     7.8815
     9.7395
     7.6942
     8.8541
     7.1736
     7.8346
     7.7061
     6.5820
     7.6100
     6.2355
     8.4195
     8.6743
     7.8377
     6.8346
     6.4132
     8.7076
     8.1401
     7.4751
     8.6410
     8.6555
     9.9509
     7.2687
     7.2010
     8.3937
     6.8455
     7.8346
     9.1199
     7.1069
     6.7797
     6.9351
     6.8198
     8.1559
     6.8745
     6.9425
     6.6431
    10.1716
     7.7212
     8.1693
     9.2098
     8.3976
    10.5055
     8.5448
     8.5378
     7.3618
     6.8908
     5.7234
    10.5545
     6.9846
     5.8188
     6.6137
     7.0624
     6.0710
     7.3832
     8.5559
     8.5467
     8.6195
     7.1071
     8.1623
     9.2878
     5.7687
     7.5836
     8.8829
     9.4625
     7.9653
     7.4406
    11.0474
     9.4350
     9.5953
     9.9373
     7.1370
     8.7277
     8.0163
     6.3944
    10.2014
     7.0105
     9.1666
     9.3323
     8.3371
    10.6095
     6.9291
     8.4872
     7.7740
     5.6430
     9.6912
     7.4936
     6.9112
     7.3580
     7.8207
     7.7141
     6.8029
     6.5058
     5.9414
     8.8344
     6.5871
     7.4487
     6.2737
     6.7421
     8.8506
     6.3874
     7.0411
     6.9374
     6.5449
     5.4399
     7.7648
     8.5655
     7.6519
     7.3269
     7.8129
     8.3660
     7.1372
     9.1753
     9.6624
     9.5803
     8.5721
     9.1998
     6.8962
     8.0801
     8.6665
     7.5411
     7.4876
     7.2166
     8.0505
     6.5326
     6.4058
     9.6972
     8.7338
     7.0468
     7.0366
     8.9777
     8.7546
     6.9392
     7.3265
     6.6152
     8.7469
     8.4956
     9.0260
     6.9615
     8.0949
     6.9304
     9.3920
     7.3788
     8.5459
     6.2527
     6.5349
     7.0217
     7.3940
     6.9014
     7.6677
     6.4397
     7.8500
     7.2290
     6.9285
     7.0178
     7.3342
     6.9671
     7.6414
     8.4996
     7.4450
     7.2008
     7.4950
     8.3534
     6.0398
     7.7852
     7.8175
     6.7867
     4.7499
     7.2784
     7.5009
     6.1210
     7.3064
     6.7412
     8.2256
     8.0671
     6.2725
     7.1931
     5.9791
     5.7301
     8.6714
     5.3298
     7.9059
     7.2912
     6.9914
     6.5700
     7.1968
     5.6444
     6.5588
     7.4645
     6.6215
     4.7024
     7.8099
     5.6192
     5.8941
     5.3777
     5.4982
     6.1691
     5.3736
     6.1150
     7.2945
     7.8893
     6.3846
     7.7311
     7.3971
     6.9632
     6.2118
     7.9162
     7.0957
     7.1246
     5.7741
     7.5968
     5.5568
     8.3716
     6.2293
     5.1911
     5.8089
     6.7722
     7.4469
     6.1777
     5.9306
     6.6304
     7.1964
     8.7868
     8.7911
     7.7291
     6.1204
     8.5355
     7.6589
     6.4266
     7.8255
     5.4249
     8.5048
     7.8159
     7.2317
     8.6383
     7.1146
     7.5556
     9.2244
     9.7364
    10.6014
     7.6160
     8.3117
     6.1696
     5.1455
     5.5454
     6.0041
     6.8801
     5.7513
     4.9945
     6.3002
     8.1532
     6.1314
     5.7314
     5.8190
     6.6086
     8.9995
     7.3309
     5.9628
     5.8275
     5.4189
     4.6809
     5.1322
     5.5083
     6.3152
     7.6492
     5.9855
     7.9433
     7.5603
     7.8023
     8.4044
     7.1687
     6.6380
     7.3628
     7.9080
     8.1839
     8.2769
     8.6774
     8.1368
     8.3814
     7.7393
     6.1235
     8.7493
     7.6990
     6.3363
     6.2368
     7.0309
     6.9333
     7.1808
     6.3291
     7.5630
     5.5396
     6.8532
     7.1171
     8.8735
     4.8545
     6.8577
     4.4416
     6.9636
     7.6038
     6.0547
     7.3326
     7.4044
     6.7885
     8.9069
     6.1112
     6.7281
     8.6950
     9.6273
     5.3466
     6.0148
     5.7853
     6.4254
     6.2836
     7.3888
     6.1187
     8.7652
     7.3675
     8.1652
     7.5895
     7.0581
     8.5646
     7.0288
     8.2153
     6.0756
     7.5217
     5.7149
     7.5456
     6.7289
     5.7567
     5.7616
     4.9402
     5.2258
     5.7780
     5.9988
     5.4356
     4.5697
     5.1490
     5.3649
     5.6801
     6.2579
     6.4713
     4.4380
     4.7123
     5.0701
     5.9757
     5.5170
     5.8001
     5.0957
     5.1011
     5.7791
     4.9817
     5.2898
     5.1033
     5.5768
     5.2749
     5.6156
     4.6751
     4.1068
     6.0312
     5.5468
     5.7630
     5.8175
     6.1279
     6.9425
     8.0616
     6.4005
     5.9121
     6.0388
     6.7218
     4.8449
     5.5555
     5.8585
     5.5136
     6.0450
     5.8232
     7.4881
     6.6820
     5.8492
     6.4938
     5.6109
     7.5810
     6.8425
     8.6013
     7.5529
     5.3921
     6.7058
     5.0958
     6.2300
     5.7896
     5.3185
     5.4990
     7.0500
     7.1534
     4.3268
     7.3809
     7.2594
     6.6311
     8.7353
     7.5542
     6.7573
     6.6580
     6.6589
     6.1744
     6.9601
     7.4435
     4.6889
     5.6387
     6.5157
     4.7797
     7.2553
     6.5823
     7.0470
     6.8344
     7.3972
     6.8846
     6.4712
     6.0616
     5.3913
     5.3815
     5.9203
     5.9347
     5.0061
     5.1067
     5.4911
     5.1932
     4.8678
     4.8661
     5.4917
     5.5879
     5.2568
     6.5675
     5.1100
     7.5797
     6.7187
     6.8218
     7.3410
     8.3030
     7.9021
     5.9951
     7.3623
     6.3171
     7.5564
     7.8673
     5.1247
     8.7925
     5.4226
     6.4053
     6.7641
     5.5581
     7.6769
     6.8162
     5.0262
     7.7065
     6.2186
     6.3426
     5.2344
     5.2226
     7.8652
     5.9319
     5.2210
     6.9215
     6.2868
     5.4922
     6.7646
     6.5332
     5.6167
     6.5903
     5.5033
     5.7965
     6.3418
     6.7004
     6.6474
     6.7835
     6.1624
     6.7001
     6.1135
     4.6875
     8.1102
     5.4035
     5.0739
     5.9327
     6.1625
     5.7069
     5.3790
     8.4940
     6.6736
     6.6342
     5.3539
     4.8740
     5.5322
     5.0707
     7.1559
     5.1123
     8.4368
     5.5940
     5.5783
     5.4867
     6.5114
     6.4628
     7.4722
     6.3167
     5.8804
     7.0178
     7.4344
     5.5441
     7.5303
     6.4088
     5.8012
     5.4432
     5.2169
     6.8769
     5.7174
     7.9060
     6.1793
     5.4816
     6.7560
     5.0780
     6.2760
     4.8622
     5.7681
     6.1579
     5.0427
     6.9321
     6.4189
     7.0132
     5.6686
     5.9666
     6.0577
     7.5512
     9.3119
     6.4224
     6.0877
     6.2636
     5.4897
     6.0815
     6.3862
     5.1412
     5.7800
     5.8801
     4.4302
     5.8051
     5.8695
     5.6641
     5.4776
     6.5166
     5.8591
     9.2453
     6.9921
     5.8127
     6.1614
     6.7354
     6.6414
     4.8430
     6.1019
     5.8235
     6.0362
     6.0421
     5.8608
     6.3606
     6.7923
     6.8904
     6.0639
     7.1470
     4.7178
     6.8290
     6.8747
     6.0568
     5.5297
     7.5392
     5.5979
     5.7893
     5.9391
     7.1916
     6.3229
     5.2321
     4.5613
     5.1000
     5.8572
     7.2921
     5.2945
     5.0828
     6.3514
     5.5780
     5.4176
     5.9844
     6.4812
     7.7242
     6.2227
     7.2790
     8.6966
     7.8636
     7.0111
     7.1694
     6.9379
     7.1897
     7.9069
     6.5432
     6.6137
     8.1906
     7.1893
     6.4809
     5.0387
     7.4035
     6.9400
     7.8211
     7.1005
     5.7356
     7.9170
     7.4456
     6.8198
     6.2201
     8.7661
     8.3609
     7.3882
     7.0291
     8.8919
     7.7181
     7.4186
     6.9439
     7.1232
     7.4141
     6.2051
     7.4072
     6.2021
     7.5679
     6.8851
     8.3476
     5.1965
     7.0618
     6.4643
     6.7409
     6.2185
     6.0241
     6.0649
     7.7430
     7.7776
     6.0338
     5.7214
     5.8054
     5.5858
     5.9905
     6.4803
     7.6672
     7.2179
     7.4098
     7.2711
     7.6897
     6.8438
     7.8319
     8.6871
     6.8060
     7.7307
     5.5224
     7.4500
     8.0168
     6.4122
     6.3521
     6.2961
     5.3084
     5.8500
     6.0809
     5.5502
     5.8560
     4.7155
     5.5329
     5.4668
     5.4054
     8.0592
     7.3826
     7.4935
     7.0786
     6.6111
     6.7509
     5.8036
     5.7587
     7.0563
     4.7374
     7.0929
     5.7639
     7.0390
     7.2682
     8.3899
     8.2705
     7.6885
     7.0839
     7.2416
     8.8191
     7.9900
     8.9167
    10.2455
     8.0540
     8.0381
     6.0922
     5.6439
     6.6744
     7.6403
     7.6826
     8.0778
     6.9640
     6.7669
     8.8838
     8.6852
     8.8235
     6.0955
     5.9377
     7.5779
     7.5144
     7.0876
     8.0967
     7.3217
     8.2951
     6.7096
     7.8545
     7.5799
    10.6563
     6.8670
     8.8217
     8.8635
     8.2959
     8.8280
     8.0214
     7.9726
     8.5094
     7.4970
     6.1210
     9.3352
     7.3068
     6.9552
     5.0460
     7.2180
     6.5823
     6.7999
     6.5280
     8.6736
     6.6300
     5.2917
     6.3582
     5.6593
     7.2515
     5.8529
     8.4867
     7.8562
     7.5950
     6.7838
     6.3494
     8.6118
     7.9742
     8.3456
     9.6974
     6.8978
     6.1791
     7.0444
     7.9032
     7.0287
     7.8645
     4.5009
     6.1886
     6.5841
     9.0805
     6.6800
     6.0739
     7.3632
     5.0962
     8.7511
     6.2376
     4.3205
     5.2745
     6.4668
     7.1975
     7.5719
     5.6140
     5.8494
     5.1642
     5.8038
     6.9714
     7.7236
     6.5855
     6.0165
     5.3804
     6.3288
     5.2344
     5.8162
     5.8671
     6.1418
     6.8341
     7.7537
     5.5447
     9.0368
     9.1624
     7.6112
     6.1324
     5.3960
     8.7934
     6.9145
     6.1161
     6.1247
     7.1362
     7.2780
     5.7363
     6.4698
     6.7271
     5.8180
     5.5333
     7.2004
     7.3307
     5.6577
     6.0534
     6.9176
     5.0607
     5.6364
     5.2378
     5.9796
     4.7127
     5.7989
     7.0105
     7.2621
     7.2741
     7.9536
     7.5339
     5.6954
     5.9649
     7.0276
     7.7340
     8.3030
     8.5077
     7.2396
     6.2664
    10.5504
     5.1385
     6.1303
     7.2219
     8.6361
     7.7840
     6.7717
     6.5988
     6.7592
     6.4288
     8.0743
     6.7892
     5.2978
     7.3194
     7.9612
     7.3035
     6.4652
     6.6612
     5.8244
     6.1574
     5.0126
     7.1880
     5.3124
     6.2465
     7.9724
     6.4684
     5.7598
     7.0458
     7.5617
     7.3898
     6.3395
     5.5945
     6.5882
     7.2941
     6.4700
     5.5846
     5.7204
     7.4593
     5.9370
     9.1449
     7.3950
     7.3424
     7.8799
     8.8441
     7.3163
     7.2379
     8.2909
     6.4553
     7.2225
     8.3779
     6.5629
     5.5531
     7.8640
     5.4135
     5.9173
     5.4272
     7.4179
     4.5755
     5.7984
     8.3006
     9.5276
     6.2457
     7.3052
     7.1273
     6.8646
     7.0461
     6.5416
     5.7663
     7.4065
     5.7246
     6.3968
     5.6960
     6.4334
     5.5068
     7.6076
     5.8645
     8.2190
     8.8734
     8.6568
     6.8427
     6.2017
     7.9157
     7.4844
     8.6954
     6.0644
     6.9733
     7.5303
     8.3563
     7.5095
     8.1115
     7.7370
     7.3248
     8.1055
     6.1784
     7.9237
     6.8929
     7.8008
