# Supplementary material for: Mechanistic models of asymmetric hand-over-hand translocation and nucleosome navigation by CMG helicase
Source: Nat Commun. 2025 Nov 21;16:10304. doi: 10.1038/s41467-025-65232-x (PMC12639105; doi:10.1038/s41467-025-65232-x)
Supplement: Supplementary file 18 — Source data [file 41467_2025_65232_MOESM18_ESM.zip › SourceData/SourceData/Fig3G/polyGC/mindist_lagging_and_loop_traj018.dat]

# Distance
     6.1593
     5.4349
     6.6126
     5.5322
     7.8176
     8.0084
     6.7358
     6.7718
     5.6686
     7.0461
     7.0739
     7.1927
     5.2211
     5.6986
     5.6892
     7.1188
     5.4395
     6.4519
     7.2845
     7.9603
     8.0905
     5.8650
     6.7996
     4.9380
     6.6310
     5.8877
     8.9189
     6.4460
     5.4952
     4.9550
     8.2386
     7.0167
     5.5556
     5.4619
     5.4955
     5.3478
     4.9974
     5.5918
     7.0105
     5.7876
     5.3688
     6.0513
     7.8686
     5.8909
     6.0123
     5.9227
     6.2433
     6.5953
     5.1506
     7.2642
     5.9274
     6.0579
     8.0072
     5.8557
     5.7848
     6.7509
     7.3793
     6.1592
     5.8687
     8.0089
     6.5174
     6.1059
     6.4286
     7.2046
     6.4428
     6.5933
     6.7240
     5.9826
     6.8936
     6.0617
     6.2839
     6.5999
     6.0586
     6.9168
     8.0448
     7.9575
     6.9211
     6.6492
     6.6748
     7.1770
     6.5794
     6.5959
     6.8475
     6.2088
     6.7337
     8.4925
     7.7679
     8.6331
     8.4931
     7.5410
     6.7196
     6.0346
     5.8802
     7.0618
     5.9769
     7.3611
     6.6310
     5.7435
     6.6461
     7.0041
     5.6931
     7.0022
     7.0507
     6.3158
     5.3463
     7.3423
     6.2331
     7.6235
     7.7626
     7.1725
     6.2824
     6.9017
     6.5826
     6.6080
     5.8239
     6.2057
     5.7909
     5.4959
     8.4061
     6.0794
     5.9667
     7.1759
     6.8405
     7.1036
     8.2476
     6.5934
     6.6585
     7.8715
     6.3495
     7.6137
     6.5977
     6.0164
     7.3847
     7.2459
     7.2975
     7.0953
     7.0442
     8.8079
     4.3293
     5.7655
     5.9354
     7.2334
     7.4432
     8.0223
     8.7569
     8.0177
     7.2082
     5.5039
     5.5249
     5.8592
     5.5276
     7.8397
     7.9973
     6.2645
     7.3709
     7.1118
     6.6055
     6.5689
     5.8714
     7.3136
     6.3611
     6.1442
     6.1725
     8.1625
    10.4376
     7.1008
     5.9177
     7.8728
     7.2739
     7.7245
     8.0419
     7.1357
     8.0926
     8.1545
     8.3136
     9.1170
     7.0095
     8.4833
     5.9992
     8.5731
     8.2564
     7.6525
     8.2709
     8.7513
     8.1166
     8.0673
     8.2809
     6.9376
     7.0268
     7.6776
     6.6466
     7.9263
     7.1191
     7.1827
     5.8284
     5.3952
     6.0618
     6.4303
     5.0004
     6.9754
     5.1709
     5.5129
     5.4870
     5.7805
     4.9712
     5.4852
     6.5413
     5.0655
     7.4249
     8.4891
     6.1341
     7.8263
     5.2318
     5.4635
     5.3063
     5.4679
     7.6744
     8.6863
     8.4183
     8.1818
     9.4333
     7.9789
     9.1656
     8.2481
     6.1332
     5.1857
     7.1682
     7.3917
     7.0745
     6.1126
     6.3861
     6.8003
     7.3972
     5.0001
     6.0496
     4.6186
     4.7843
     5.6150
     7.7152
     6.4070
     5.7297
     5.7245
     5.4885
     5.7115
     5.8720
     6.3373
     6.4903
     6.7946
     5.7363
     6.3400
     7.6323
     7.6198
     5.7374
     6.8847
     6.2249
     4.4354
     5.9734
     6.5858
     4.5460
     5.1946
     5.0867
     6.1921
     5.8322
     5.4590
     5.7590
     6.7268
     5.7697
     6.5422
     6.8295
     5.9502
     4.6998
     6.1107
     4.5893
     5.0712
     5.6550
     6.5668
     8.9032
     5.6539
     7.3394
     6.8877
     5.7339
     5.3146
     5.7630
     5.8012
     6.0621
     5.4457
     5.5200
     5.8326
     6.8216
     6.4339
     6.9045
     5.5986
     4.8971
     6.8560
     5.5250
     8.7164
     6.1415
     5.2604
     6.0831
     7.6870
     6.4774
     5.9654
     6.8923
     6.7287
     6.3530
     4.9369
     6.1338
     4.8757
     8.8676
     6.1582
     6.1557
     6.2172
     5.4455
     5.3513
     4.6023
     4.4583
     5.4333
     6.5171
     5.0189
     6.6699
     8.7891
     5.1376
     5.6749
     6.4251
     6.7076
     5.5073
     5.5801
     5.9129
     4.6295
     5.4731
     7.3916
     7.9011
     5.8656
     5.7922
     8.3099
     5.7452
     6.3048
     7.3002
     5.8919
     4.7659
     5.3946
     5.7182
     5.5604
     6.1125
     6.2540
     4.6717
     5.7591
     4.8523
     5.0223
     5.2225
     5.3657
     5.5318
     6.5835
     6.2577
     5.5748
     5.6747
     7.8207
     9.4150
     6.2957
     9.1927
     7.1919
     7.8689
     8.9093
     8.6704
     6.7227
     5.8643
     6.0457
     6.4692
     6.4432
     6.6476
     8.1024
     8.1686
     7.1313
     7.3999
     6.9451
     6.1984
     5.7729
     6.4965
     7.4511
     6.5702
     7.9456
     6.5199
     6.8503
     5.8591
     6.7499
     5.7832
     6.5386
     7.2402
     6.6630
     8.1087
     9.2225
     9.4821
     6.9734
     8.5606
    10.2537
     8.1038
     7.6622
     9.5248
    10.0375
     8.6603
    11.7197
    10.7885
     9.3054
    11.2706
     9.9159
    12.6380
     8.9069
    10.1920
     8.9305
     8.8818
    11.5076
    11.9256
    12.9060
    10.7004
    11.4233
     5.6598
    10.1357
     9.2783
    10.8178
    10.2792
     9.3108
     8.8353
     7.9851
     7.8576
     6.0900
     6.3097
     9.9903
     7.8642
     8.9743
     9.8162
     7.8476
    10.5449
     7.1687
     5.8993
     6.9589
     6.8873
     8.7464
     6.4054
     9.3534
     7.7843
     8.9298
     9.5149
     7.1462
     8.1301
     7.7205
     9.5074
     6.9719
     6.6518
     5.2736
     9.1130
     7.0175
     8.4749
     9.7742
     4.7244
     8.9439
     8.2922
     8.5771
     8.2341
     7.6782
     7.5536
     8.0318
     9.7281
    10.2845
     6.4814
     7.2185
     9.9165
     6.3139
     9.3283
     9.5875
     7.1586
     7.9384
     9.7486
     9.6358
     8.7019
     7.7594
    10.5280
     7.0429
     9.0649
     6.1204
     6.6805
     6.2950
     9.3506
     8.9154
     5.7891
     6.4876
     7.0045
     7.6404
     6.9332
     6.4686
     6.1858
    10.7921
     6.3840
     8.3870
     7.6543
     6.6642
     6.6984
     7.0627
     5.0888
     6.4237
     5.9916
     8.4727
     9.1504
     6.5172
     6.6385
     5.0888
     6.6065
     7.5809
     6.0178
     6.0781
     5.3346
     8.3716
     6.1576
     6.7804
     6.3438
     8.2011
     6.5886
     6.1489
     5.8722
     7.6569
     5.0934
     5.5032
     6.1946
     6.5826
     8.9185
     6.3151
     7.5156
     8.4097
     7.8088
     9.2055
     5.3617
     7.8025
     7.7121
     9.0983
     8.1163
     8.7868
     6.5850
     9.8037
     5.9906
     6.4926
     9.0091
     6.7411
     8.5034
     6.0857
     8.3857
     6.1557
     7.5638
     8.4264
     5.4528
     8.4852
     5.8212
     7.6842
     7.3059
     7.4537
     7.4508
     6.7911
     7.6200
     6.1465
     5.9242
     6.8233
     6.8963
     8.7196
     7.0990
    10.6206
     9.2636
     8.5379
     8.9473
     8.2722
     8.4041
     6.7593
     7.9872
     8.4584
     9.1201
    10.6591
     6.0737
     9.8991
     8.1047
     7.9684
    10.0531
     8.8146
     6.7123
     8.6482
     8.5495
     8.2672
     6.7495
    11.2973
     8.5734
     9.4278
     8.2256
     9.0884
     8.0221
     6.5035
     6.8312
     8.5402
     8.3291
     7.5824
     8.2783
     7.7175
     5.5789
     6.7005
     6.9488
     7.1904
     7.8653
     5.2641
     8.6393
     7.2413
     6.1615
     7.1995
     8.0666
     7.7287
     9.3349
    10.6393
     6.8952
    10.5668
     7.5867
     7.1536
     8.6089
     7.9408
     8.7862
     8.8182
     8.0995
     6.9023
     8.5464
     9.5146
     8.4816
     6.6575
     6.7629
     9.5942
     8.9975
     9.2551
    10.2099
     6.4605
     7.8598
     7.9695
     7.3647
     8.4697
     8.8417
     9.0216
     7.6748
     5.6963
     7.6159
     7.1266
     6.5349
     8.1537
     7.4386
     8.4352
     7.2739
     6.3395
     6.8231
    10.3097
    10.9402
     8.8809
     7.7382
     8.6714
     6.7132
     8.9410
     8.0430
     7.6045
     9.4861
     8.7169
     9.2851
     5.3864
     7.9953
     7.3431
     7.4746
     6.1126
     8.0699
     6.9423
     5.4449
     6.7729
     6.6422
     7.6743
     7.3205
     9.7544
     5.9610
     8.8634
     7.7946
     5.6260
     7.4050
     7.0061
     7.1001
     8.1599
     7.8067
     8.1138
     8.3633
     8.1750
     6.6885
     7.3598
     7.2432
     8.3667
     6.8914
     7.3348
     8.0041
     9.4772
     7.6285
     6.8834
     6.0817
     7.7978
     7.9703
     8.4441
     7.3195
     7.0046
     8.4889
     7.5197
     7.1054
     7.9928
     6.0266
     5.4264
     5.9632
     7.3532
     7.1527
     7.4127
     8.0548
     7.0374
     7.4967
     7.9954
     7.6419
     7.2682
     8.2146
     8.0595
     8.0903
     5.7373
     8.8198
     9.2470
     6.6833
    10.3168
     7.4314
     7.1038
     7.6830
     5.9587
     7.4746
     6.9537
     4.6507
     5.4574
     6.2446
     8.0943
     6.6273
     8.0090
     5.6044
     5.3489
     6.7227
     4.9646
     5.7662
     4.7937
     5.7547
     7.0280
     8.0516
     9.6833
     8.6054
     7.3923
     8.1088
     5.8355
     7.1501
     9.0424
     9.1508
     8.4368
     6.7806
     6.3914
     6.3678
     9.5519
     8.8595
    10.0283
    10.0060
     8.9157
     8.3852
     7.4310
     9.4983
    10.1669
     9.5689
     7.8632
     7.9164
     6.8915
     6.7506
     8.3589
     6.7952
     7.4765
     8.7452
     7.5389
     7.7181
     7.0637
     7.5612
     7.7229
     8.5326
     9.5156
     5.5162
     5.0873
     7.7215
     6.2916
     8.1119
     7.5391
     5.9964
     8.7913
     8.4833
     8.7213
     6.9458
     6.7813
     8.0435
     9.2263
     8.4849
     8.6085
     7.2293
     7.4231
     6.6013
     8.0605
     8.8241
     7.3361
     7.7061
     6.6799
     5.6966
     6.1521
     7.2960
     8.5772
     6.2398
     7.9716
     7.9753
     8.4622
     8.2203
     7.5307
     7.4827
     7.4106
     6.7284
     5.6398
     7.4188
     6.7365
     6.1607
     5.6895
     6.9559
     5.9650
     7.1035
     7.5184
     6.8349
     5.1594
     7.0672
     5.0213
     5.1119
     5.5405
     7.2243
     6.5198
     8.1261
     6.0264
     6.4519
     5.3739
     6.8015
     7.9207
     7.5692
     6.4399
     6.6844
     7.4606
     5.7429
     8.3453
     6.2121
     5.9476
     6.6131
     5.8927
     5.6587
     5.6561
     5.1596
     6.1560
     6.3056
     6.2466
     6.2714
     7.3619
     6.0113
     6.9180
     6.7157
     6.2312
     5.8962
     8.0392
     6.4249
     6.4195
     6.9184
     6.0283
     4.9936
     8.1951
     4.9990
     7.7795
     6.3922
     7.2951
     6.8028
     6.1446
     6.5910
     6.2884
     6.7474
     7.9582
     8.7335
     5.8369
     5.2301
     8.1596
     6.7711
     5.2530
     6.4952
     6.8561
     6.0915
     5.9397
     4.5552
     6.0852
     6.8862
     4.9455
     5.4000
     8.4238
     7.0639
     7.6154
     4.9833
     7.1641
     6.8234
     5.0792
     6.1833
     6.4133
     7.2012
     6.7157
     5.4418
     6.3732
     6.5047
     5.7477
     6.2627
     6.3685
     6.4225
     6.5373
     5.7465
     6.0524
     6.6711
     5.6761
     6.5737
     7.2429
     6.2788
     5.6384
     7.1904
     7.3652
     6.5287
     7.6384
     6.6646
     6.1374
     6.1144
     5.8464
     6.4186
     6.8681
     6.5830
     8.6093
     5.4306
     5.8978
     5.0997
     6.8164
     6.0081
     6.1800
     4.7490
     6.6756
     5.7783
     7.2326
     6.1445
     6.6415
     6.3501
     7.7337
     5.3596
     6.4384
     6.1433
     5.8847
     5.3396
     5.8573
     6.8737
     5.3688
     5.4205
     6.5286
     6.8103
     6.3527
     7.1009
     6.8153
     6.6334
     8.2573
     7.1043
     7.7282
     7.1609
     5.7586
     5.1195
     6.6250
     5.4858
     5.6125
     6.2254
     6.8960
     5.9400
     5.9007
     6.2617
     4.7158
     8.0345
     5.1280
     5.7906
     7.0996
     6.2206
     5.5184
     5.1335
     5.7318
     5.5199
     5.4923
     5.3827
     6.7328
     5.8402
     6.0682
     6.4401
     7.5301
     6.1941
     8.4956
     8.4920
     7.2494
     8.9666
     8.7787
     5.9931
     7.5310
     8.7665
     9.0122
     9.3224
     9.1505
     6.6274
     7.1892
     7.0936
     8.1398
     8.7492
     7.8477
     7.6821
     9.5116
     9.0058
     5.6268
     6.3075
     6.5071
     8.7800
     5.8623
     8.4723
     7.0391
     7.4534
     7.5640
     6.1751
     7.7801
     8.5289
     7.2414
     8.5065
     8.9443
     7.8906
     6.6262
     7.8404
     9.1916
     7.9866
     9.2751
     8.9760
     8.8892
     6.1177
     6.8769
     8.1860
     7.6606
     8.1252
     8.1573
     8.4083
     7.8466
     7.3335
     5.9632
     7.8915
     8.1545
     7.3638
     7.4126
     8.4410
     8.6594
     7.4172
     6.2645
     6.2005
     5.4924
     8.2025
     7.3478
     6.9023
     7.2241
     8.3225
     7.4539
     5.8010
     6.3168
     7.2440
     6.5026
     6.3874
     6.0955
     6.4991
     7.1362
     6.2606
     5.7224
     6.4129
     6.4558
     6.2646
     6.1329
     7.3660
     6.3651
     5.9956
     6.2566
     7.2749
     5.9699
     5.9541
     6.3362
     5.6497
     7.2953
     5.3106
     6.0114
     6.0672
     6.1085
     6.9150
     7.1823
     5.7411
     6.5928
     4.9052
     7.0002
     6.9116
     8.8319
     7.9804
     8.2062
     5.4356
     7.3320
     6.5853
     6.9631
     6.9808
     5.1507
     6.8281
     5.6761
     7.5540
     6.7168
     6.8510
     7.0450
     7.9511
     5.2472
     5.0121
     7.7619
     6.1662
     5.3681
     6.3488
     6.8259
     5.1073
     6.5794
     6.4248
     5.1025
     7.3168
     8.5990
     5.8928
     6.9974
     6.2010
     6.9222
     5.0912
     6.0114
     6.0248
     7.7211
     8.0682
     6.3764
     5.1116
     8.1297
     5.6735
     6.2184
     6.7943
     7.0875
     5.9236
     6.8964
     5.7788
     5.6148
     5.1945
     7.1792
     6.8030
     6.0541
     4.9807
     8.5479
     7.2254
     6.5746
     5.0967
     5.6250
     7.5141
     5.4795
     5.8946
     5.4380
     6.6070
     6.7157
     8.1753
     7.0670
     6.8486
     7.6909
     8.1746
     6.6364
     7.4824
     7.4076
     7.3395
     7.2490
     6.7810
     7.4373
     5.5076
     8.6383
     7.8040
     6.6698
     8.4022
     8.9145
     7.8473
     6.9138
     6.5567
     7.3199
     6.8547
     8.8848
     5.1671
     7.8898
     5.3770
     6.7380
     6.7573
     7.0839
     8.3667
     8.9831
     6.1040
     6.9880
     8.4815
     9.4577
     5.4281
     8.6232
     5.9776
     7.4759
     9.3002
     8.6749
     6.4941
     7.5895
     9.4513
     5.3135
     6.8983
     6.9720
     8.2450
     6.9150
     6.7887
     7.1974
     7.7159
     6.8025
     7.6675
     8.3729
     8.1016
     8.6916
     6.3554
     4.9736
     7.0759
     6.4699
     6.6732
     6.9178
     8.4947
     7.7517
     7.8141
     7.3119
     5.6636
     5.1819
     7.1265
     5.2052
     7.4344
     8.8203
     7.2065
     8.1339
     7.5644
     7.4479
     6.0791
     6.0298
     7.9417
     9.0941
     8.2858
     9.0535
     6.2690
     5.3740
     7.0932
     8.9131
     9.2877
     8.9050
     7.9793
     6.9451
     8.2212
     8.3670
     5.4802
     6.8235
     7.4336
     7.6763
     5.8397
     6.6762
     9.0112
     6.4172
     7.5780
     6.7276
     6.9766
     8.3152
     7.9626
     8.0311
     8.5376
     8.6735
     8.4050
     7.5005
     5.2159
     6.9441
     4.9532
     5.3905
     7.4953
     6.2599
     7.5296
     5.3290
     6.5407
     8.6359
     7.0621
     7.9520
     6.6925
     7.3844
     8.0915
     6.3254
     7.0390
     5.3526
     9.2840
     6.8244
     5.4310
     9.2965
     7.6565
     8.1911
     8.6878
     6.6342
     7.4644
     9.3154
     7.0941
     6.8582
     6.4722
     6.6210
     8.2291
     8.6673
     9.7063
     6.1678
     6.0866
     7.3688
     5.0606
     6.1571
     7.3893
     8.0042
     8.1947
     6.5013
     6.7011
     7.7584
     7.7647
     7.0260
     5.9640
     6.6536
     8.2553
     4.9046
     6.9433
     8.7751
     6.4964
     5.6622
     6.1007
     7.5997
     8.8260
     7.9905
     8.7586
     8.0431
     6.5636
     8.3224
     7.1161
     8.2256
     9.6930
     7.8736
     7.2958
     7.2704
     6.0284
     6.8398
     5.4689
     5.8441
     5.8227
     7.8767
     8.4496
     5.6226
     8.9293
     8.3396
     7.8149
     4.9129
     7.4369
     7.3921
     5.4106
     6.3319
     5.5284
     5.2135
     5.2530
     5.7242
     6.1103
     6.2112
     8.0376
     8.1563
     7.0993
     5.1515
     7.8538
     8.2369
     6.1616
     6.3968
     5.2512
     6.4835
     8.3138
     6.4535
     9.2783
     8.3021
     7.6681
     7.0830
     8.4338
     8.5712
     4.8689
     8.2400
     7.4603
     6.7924
     6.4514
     5.4495
     7.7746
     6.9857
     9.2926
     7.8698
     5.3232
     7.8762
     9.2999
     6.3416
     7.9097
     9.1484
     5.4037
     9.2683
     8.5773
     7.2690
     6.2610
     5.8385
     6.6679
     6.8961
     6.1496
     5.6377
     5.3703
     6.1595
     7.6387
     7.9155
     7.5070
     7.4802
     6.3486
     7.1255
     8.9980
     9.0598
     6.5509
     9.1318
     7.6214
     6.5107
     7.6732
     5.3310
     4.9641
     8.9888
     8.4183
     7.0205
     7.8498
     8.8351
     7.5611
     9.5341
     6.3617
     7.7150
     6.9214
     8.9992
     7.7400
     7.5399
     6.6733
     6.4180
     9.0701
     8.0001
     6.7035
     5.9936
     6.9024
     6.6216
     8.0847
     6.6812
     7.2067
     8.2812
     8.9193
     5.4949
     7.3536
     6.8848
     7.4908
     7.5801
     6.5902
     6.7600
     5.9140
     7.6496
     6.2775
     6.1388
     8.3378
     9.4657
     7.2243
     8.6931
     6.7497
     6.3328
     8.4139
     7.1546
     8.2575
     8.8590
     7.6362
     8.8696
     5.9710
     7.8227
     7.9858
     9.2633
     6.6992
     7.7694
     8.7205
     7.7217
     7.2706
     8.4257
     8.1963
     6.5478
     8.5428
     7.6483
     6.2049
     9.7070
     8.9132
     9.3049
     8.3170
     9.6217
     8.6919
     8.7765
     9.7625
     7.9922
     9.1181
     9.5204
     8.9909
     6.6508
     9.3954
     8.5636
     8.8663
     8.1766
     5.4389
     9.1313
     8.6562
     9.1450
    10.1156
     9.4484
     9.1635
     8.9799
     7.9755
     7.2378
     8.4397
     8.0278
     8.8529
     9.4753
     9.3991
     8.4577
     7.8176
     7.7620
     6.9714
     8.7995
     6.8782
     8.0407
     7.8774
     8.7924
     8.5195
     8.9056
     7.1597
     6.7715
     7.5773
     8.6243
     6.3824
     9.0722
     7.1844
     9.0905
     8.9599
     7.7721
     6.4350
     7.5279
     7.0562
     8.2612
     6.5145
     8.0497
     8.3492
     7.7554
     9.0728
     5.5932
     9.0224
     8.9580
     8.2063
     7.5092
     8.1410
     7.0203
     6.7248
     7.2437
     8.7468
     7.0383
     9.2680
     6.4937
     6.5291
     8.8519
     8.5435
     8.9925
     6.0742
     7.4712
     8.6972
     8.4489
     7.6615
     7.0893
     7.7310
     8.1172
     6.9370
     7.8378
     7.7325
     7.6665
     5.6246
     7.1681
     8.0404
     7.7741
     9.3229
     6.4557
     8.8563
     6.2294
     9.9733
     5.5420
     7.7875
     9.0199
     6.8112
     8.0589
     8.1967
     7.5972
     6.5427
     8.1613
     8.9319
     8.0575
     7.4471
     7.2424
     8.9069
     9.1262
     7.8443
     9.3701
     8.8542
     8.1661
     8.6572
     7.5424
     7.8057
     5.4967
     5.2248
     9.8946
     8.6516
     9.5268
     8.6437
     8.2237
     6.7355
     5.9079
     7.8713
     8.8946
     7.5972
     6.0290
     6.8376
     6.4367
     8.2435
     8.8650
     6.8473
     7.6783
     7.3588
     9.7759
     8.0460
     5.7544
     9.8295
     7.2665
     9.4199
     5.6659
     7.4607
     9.3793
     6.7416
     9.4914
     7.6147
     8.4070
     9.2153
     6.8474
     8.9398
     8.3524
     8.5803
     8.0346
     7.8580
     7.9783
     9.5576
     8.3744
     8.3492
     7.9551
     6.6048
     6.5503
     6.3305
     8.0682
     8.3563
     8.0605
     9.2574
     7.8636
     8.5494
     5.8026
     6.7600
     6.6111
     5.2227
     5.7069
     8.4578
     7.3306
     7.6776
     8.6645
     9.3278
     9.0617
     8.6099
     8.6923
     6.8987
     9.2219
     7.6372
     8.7407
     7.1059
     8.2803
     6.4419
     5.4954
     7.9442
     9.9368
     7.9289
     9.2015
     8.4391
     7.8531
     9.4844
     9.1817
     6.5817
     8.6950
     7.5554
     5.7882
     8.4725
     7.3326
     9.5455
     7.2984
     6.6541
     8.6423
     8.3698
     8.3649
     7.8205
     8.9212
     8.3502
     8.4215
     9.3494
     8.6980
     8.1643
     9.1164
     7.7642
     9.0266
     8.1054
     8.6264
     9.6614
     9.3849
    10.1562
     7.8191
     7.5168
     7.6642
     8.6247
     5.8181
     8.7112
     7.5970
     7.4106
     7.7461
     6.6573
     7.7612
     8.4561
     7.8192
     8.2943
     8.9813
     6.1183
     9.1955
     8.3438
     8.2629
     8.7905
     7.9541
     9.1967
     5.6288
     6.1299
     6.0815
     6.7662
     8.9554
     8.8643
     9.1112
     8.4193
     6.4802
     6.8306
     7.8009
     5.4814
     8.4957
     9.4207
     6.9799
     6.3986
     7.7438
     5.2122
     7.8068
     9.5006
     7.5488
     5.0595
     6.1926
     9.0120
     8.5608
     8.5218
     8.5967
     9.8408
     8.5852
     7.9516
     8.2953
     7.3859
     6.6279
     7.9140
     7.8449
     9.0422
     9.2716
     6.8869
     6.9190
     7.8016
     9.1125
     8.8040
     6.1462
     8.3073
     5.3042
     5.6604
     8.6000
     8.9511
     6.7138
     8.4357
     8.6169
     7.3907
     9.3937
     7.5744
     8.1552
     7.7671
     7.4632
     7.6226
     6.8931
     8.9420
     6.0540
     8.7383
     7.7812
     7.5188
     7.0330
     6.4048
     8.4866
     8.3105
     8.9642
     8.6356
    10.4437
     6.9402
     7.2521
     8.6945
     9.8307
     7.2964
     9.2203
     6.1410
     9.2267
     9.0873
     9.2581
     9.3839
     9.5156
     9.9494
     7.1285
     9.7751
     8.5591
     6.7951
     9.9859
     8.3061
     8.0594
     6.5485
     7.5472
     8.4750
     4.9063
     6.6005
     8.5833
     6.5100
     7.8754
     5.6081
     8.4245
     8.3010
     5.7262
     8.4800
     9.3336
     8.3437
     8.5840
     6.7274
     6.9264
     8.0585
     8.9424
     9.0415
     8.9040
     6.3611
     8.9436
     8.0151
     6.6312
     9.1035
     7.0555
     8.1597
     7.0036
     6.1237
     8.5335
     8.9368
     9.2393
     6.2284
     8.6132
     9.1131
     8.2170
     9.1190
     9.3148
     6.4907
     8.9901
     9.5116
     6.4777
     8.1376
     8.6842
     7.2057
     8.2432
     9.0218
     8.0798
     7.1497
     9.2409
     7.3825
     7.8366
     8.9850
     5.5427
     8.9728
     9.6951
     9.5038
     9.0576
     7.2830
     8.8232
     6.8474
     7.8510
     7.6813
     6.7449
     9.2160
     8.0003
     8.7789
     9.5381
     9.2215
     6.9069
     9.0136
     9.3527
     8.5870
     7.7296
     7.0994
     7.5614
     9.0376
     9.6467
     6.7089
     9.3435
     7.0986
     6.9758
     9.3497
     9.1344
     7.9846
     9.1029
     7.9550
     8.7571
     8.1760
     6.9313
     8.4733
     9.4259
     8.9224
     7.3898
     8.5494
     8.2029
     8.4463
     7.2222
     8.0196
     7.9190
     8.5658
     8.3310
     6.7440
     6.2335
     8.4043
     9.4599
     8.4336
     7.9061
     8.9585
     8.6965
     6.5622
     5.9073
     9.7088
     9.2533
     6.1236
     8.9405
     8.9054
     7.4832
     6.8189
     6.6373
     8.2806
     5.4229
     7.0814
     7.3465
     5.7484
     8.3539
     8.8636
     7.1154
     7.5311
     9.7148
     5.8939
     9.8195
     8.3478
     9.0264
     9.1249
     7.5551
     8.7971
     7.9219
     6.8648
     9.5519
     8.5935
     9.3091
     5.8032
     8.8345
     8.8835
     9.6770
     5.6144
     7.1093
     8.8244
     9.4071
     7.8459
     7.8999
     9.2280
     7.8086
     5.9068
     7.8761
     9.4602
     6.5376
     7.8771
     9.6934
     7.9925
     8.0221
     6.5838
     8.7981
     6.3011
     8.2905
     8.5986
     7.4848
     9.0112
     5.6603
     8.5334
     5.2648
     5.0633
     8.4042
     8.6875
     7.4519
     7.8922
     8.1383
     9.4592
     7.5278
     8.1248
     5.4457
     7.5756
     8.7364
     8.1581
     7.6882
     5.8610
     7.8244
     6.7210
     5.4983
     7.0907
     9.4716
     9.8864
     6.3876
     5.9003
     6.4102
     8.2792
     7.9523
     8.7706
     7.9394
     8.6057
     8.2033
     8.7359
     6.5754
     4.8971
     5.5202
     5.7886
     6.2449
     7.8013
     7.1015
     8.9656
     8.1613
     7.6461
     8.8746
     8.3157
     5.8158
    10.0612
     8.4362
     6.2472
     8.2315
     7.9653
     7.8068
     8.7270
     7.4873
     8.3113
     8.6219
     8.5422
     7.7690
     8.5128
     6.5551
     8.1499
     4.8277
     8.4415
     7.2686
     6.3679
     7.3019
     7.7459
     8.9274
     8.4309
     5.2636
     6.7108
     6.9785
     5.9065
     6.4143
     6.9341
     7.3828
     5.8346
     5.4797
     7.0472
     6.7352
     6.7427
     7.1757
     5.3909
     7.4940
     5.5342
     6.1051
     6.0361
     5.6373
     5.8414
     5.5930
     8.7106
     7.6516
     7.2523
     9.2150
     9.1629
     8.7900
     7.7112
     5.9128
     7.6864
     8.6405
     7.6554
     5.5974
     6.8910
     7.8887
     6.2955
     8.5596
     7.9320
     8.7836
     9.8123
     9.0928
     7.7725
     7.0938
     5.1158
     6.2535
     6.8062
     5.0717
     6.2592
     8.9369
     7.1751
     5.4432
     7.6456
     6.9220
     6.5513
    10.0493
     5.2825
     6.6706
     7.8162
     8.4572
     7.5476
     5.7837
     6.9137
     6.7691
     5.4183
     7.2194
     9.1714
     5.6079
     9.2905
     7.1081
     5.6073
     8.3863
     7.1432
     5.4997
     6.8596
     5.4311
    11.9319
     8.0165
     9.4736
    12.6698
    10.4211
     8.1241
     9.8914
     7.8936
     7.8717
     8.0835
     6.8157
     9.0798
     7.1757
     7.1100
     7.2097
     6.0462
     8.4796
     8.2802
     9.3556
     6.9623
     8.0736
     6.3342
     6.3017
     6.8915
     7.6241
     8.9915
     8.3238
     6.3168
     8.2743
    10.0505
     7.3798
     6.6231
     8.2106
     7.1771
     6.9249
     5.2575
     6.2849
     7.7691
     6.5281
     5.4585
     7.0288
     7.4135
     5.7616
     5.8391
     8.2616
     7.8462
     7.3337
     5.7343
     6.2972
     7.4942
     8.2106
     6.2708
     8.4377
     9.1893
     8.0642
     8.1138
     5.0367
     6.5661
     5.0823
     9.4602
     6.3265
     8.6571
     7.1480
     5.7073
     5.2255
     6.5305
     7.8217
     5.8647
     5.2109
     9.2974
     5.8511
     5.6793
     5.6316
     5.8634
     5.9832
     8.1854
    11.7456
     8.9759
     7.2956
     8.7819
     5.8901
     8.3435
     5.8119
     8.4034
     8.3553
     8.3669
     8.1328
     6.2386
     8.5188
     6.1649
     8.9619
     8.5795
     6.7175
     8.6638
     8.4462
     7.7125
     6.6557
     6.4698
     9.9532
     6.0272
     6.0678
     7.9657
     6.1015
     9.0056
     6.8671
     5.5805
     7.0102
     7.7224
     5.1925
     7.2887
     8.5424
     9.0392
     8.3364
     5.9758
     7.9082
    10.4523
     9.0981
     8.9802
    11.8662
     9.7697
    10.0976
     9.5529
     9.8201
     8.0884
     7.6394
     9.3498
     7.7213
     6.8734
     8.0857
     6.7340
     9.3972
    11.3986
     9.8581
     8.8126
     9.0414
     8.5521
     7.5070
    10.4058
     8.6223
     9.2699
    10.3562
     9.8821
     7.3897
     9.1960
     9.4397
     9.0659
     8.3036
     7.8973
     7.7081
     7.6710
    11.2618
     8.8325
     8.5313
     8.9223
     7.4596
     9.6274
     8.4695
     9.7334
    10.2064
     8.0641
     9.9379
     9.1348
     9.5325
     6.2894
    10.8222
     7.9662
     8.2838
     9.5696
     9.1566
     7.5701
     8.6681
     9.1500
    10.2612
     9.3192
    10.2732
     7.9886
     9.3068
     8.8081
     8.6135
     7.3669
     8.9146
     9.1224
    10.3163
     8.3737
     9.3575
    10.0264
     8.2968
     8.1802
     9.4700
     8.3929
     9.4397
     7.5838
     8.1356
     6.7453
     9.7824
    10.0685
    10.5752
    10.0689
    10.4621
     9.6678
     9.3080
     6.4255
     9.6755
     5.7867
     9.4671
     9.0009
     9.0806
     9.0994
     7.3661
     8.2248
     5.2324
     7.6960
     9.7285
     8.9800
     9.0710
    10.5552
     9.0871
     8.8261
     5.8061
     8.4915
     9.7818
     9.9484
    10.5179
     8.2892
     6.9814
     7.6810
     9.3429
     8.5868
    10.4341
     7.3136
     8.3807
     6.4420
     7.3280
     5.8190
     5.5594
     8.2290
     5.2149
     7.4815
    10.0023
     7.6587
    10.5417
     5.8350
     6.2725
     5.6218
     5.5656
     5.5232
     5.9299
    10.3784
     9.8184
     8.4186
     8.0928
     8.5640
     7.4395
     7.2418
     6.3845
     6.7748
     8.3117
     6.5309
     8.4728
     8.6836
     8.7587
     7.1174
     7.7736
    10.8598
    10.0833
     8.2637
     7.2260
     4.8983
     7.4905
     6.8427
     6.5259
     6.6359
     6.2704
     6.1294
     6.5400
     7.2014
     8.3317
     6.4380
     7.2652
     8.0000
     4.6669
     5.3239
     6.0936
     5.8980
     8.8992
     5.3715
     6.5988
     7.6659
     7.0349
     7.2442
     8.2476
     8.1237
     8.5531
     5.4970
     5.2452
     7.6035
     5.7897
    10.1774
     9.4360
     8.1034
     7.9606
     7.5408
     7.2864
     7.1669
     7.9796
     8.0727
     8.5643
     6.3515
     6.7583
     7.4841
     7.0134
     8.0836
     7.2014
     6.1624
     8.3286
     7.5247
     7.3559
     8.9050
     6.4731
     9.1180
    12.0443
     6.5565
     9.7244
    10.1047
     8.7350
     9.2909
    10.5363
     9.7750
    11.9213
     7.6959
     8.2717
    11.1042
     6.3680
     6.9149
     8.8166
    11.6211
     7.9058
     7.6627
     7.6692
     5.4827
     6.2474
     8.0120
    11.3329
    11.6181
     7.9839
     8.6203
     6.6769
     6.6544
     9.0707
    10.1685
     8.7722
     7.9979
     7.8313
     8.9523
     7.8527
     6.2265
     6.8201
     8.1213
    11.1829
     6.4400
     5.7171
     9.4689
     8.4954
     9.2467
    10.0916
     8.7348
     8.5800
    10.7966
     9.9775
     9.2293
     9.8728
    11.8173
    12.0995
     9.2426
    10.3316
     9.3091
     9.7222
     8.5214
     8.5683
     9.1612
     9.6997
    13.3599
    11.5305
    11.1025
     8.3524
     9.9927
    10.5771
    11.6187
     7.5752
     8.9228
     9.7478
    10.5318
    10.3654
    10.4142
    10.5857
    11.3748
    10.9040
    10.6315
     7.0320
     8.4322
     7.4263
     8.8343
    11.4130
    10.3819
     8.2989
    10.2301
    11.2850
    10.8226
    11.7071
     9.5444
     9.4939
     9.3475
     7.2626
    10.8016
     6.1508
     9.8927
     7.6233
     8.5729
    10.7536
    10.8490
    10.7635
    10.1562
    11.1172
     7.4493
     6.2434
    11.8606
     5.3356
     8.9741
     9.3114
     6.0717
     8.6732
    10.7739
    11.0125
     8.1974
     8.6227
    11.5667
     8.4739
     8.6154
    10.0647
     9.0984
    11.1181
    10.3397
    10.0066
     9.6860
    12.6406
     9.4384
    10.3707
     9.4410
     9.7552
     9.7135
     8.5967
     8.0660
     8.6536
     9.3818
     9.5478
    10.8647
     9.2851
     9.5541
     8.9692
     9.9176
     9.1577
    10.4274
    10.9159
    10.2415
    10.2430
     8.3630
     8.1801
    12.1183
     9.8141
     7.7699
     7.6962
     9.5694
     9.1851
     8.6298
     8.9927
    11.2293
    12.1489
     9.5232
    11.6692
     9.8410
    10.2363
    10.1860
     9.7004
     8.4452
    10.6913
    10.3408
    12.3211
    11.0562
    10.6342
     8.8034
    10.0665
    10.7636
    10.9105
    10.4909
     7.9529
     9.7028
     9.9612
    10.2043
    12.1531
    10.2558
     9.9535
     8.9818
     9.1232
    10.0036
    10.9576
     8.9945
    10.8921
    10.0669
    10.4154
     9.7216
    10.1716
    11.8589
     9.7322
     9.9963
    10.4455
    10.7900
     8.7844
    10.4199
     8.7571
    10.5255
     9.2858
     9.2823
     9.8726
    10.5048
    11.1367
    12.7636
    10.5694
     8.7255
     8.9830
     7.3731
     8.1604
     9.6478
     8.7487
     8.3137
    11.0846
    10.7503
    10.4938
     9.9006
     7.3721
     9.6420
     6.9300
     9.8192
    10.3284
     8.4498
     9.6503
    10.8069
    11.0107
    10.1033
     9.1576
     8.6804
    10.4820
    10.9215
    10.5969
     6.1781
     8.7783
     8.6998
     6.8908
    10.4307
     8.4233
    13.7150
     9.5320
     9.5122
     9.9876
    11.3268
     9.8442
    10.4396
     9.5735
     8.2211
     9.1851
     8.4992
     8.6453
     8.5446
     9.9033
     7.4212
    12.0706
    10.1312
    11.6225
     9.4420
     7.4795
     8.8709
    11.9613
    11.0233
     8.6721
     9.7236
    10.1963
     8.6459
     9.8917
    10.4316
     8.0460
    10.6158
    10.2154
    10.0856
    10.0514
     8.9717
    10.7154
     9.6101
    11.0260
     7.9320
     7.7091
    10.1167
     8.4395
    11.9759
     7.5948
     9.5328
    11.9234
     9.7182
     9.4473
    10.4236
    11.7372
     8.9884
     9.3577
    10.4470
     8.3447
     8.6596
    11.9651
    12.2213
     8.5780
    11.7912
     9.8546
     9.7965
    11.3241
     9.7547
    11.0063
     7.9351
     8.2133
     8.5062
    11.7617
     7.6266
    10.9141
    12.4864
     8.5770
     8.3925
     8.7806
     9.4706
     9.6784
    10.5987
     9.5025
     9.0283
     7.0637
     8.2986
    10.2579
     9.8939
     9.5549
    10.6852
    11.3419
     9.6146
     8.0575
    11.0442
    10.1854
    10.6025
     8.6731
     9.9674
     9.3244
    10.2081
     9.6478
     9.3542
    10.4618
     9.8509
     9.0224
     8.4727
     8.3955
     9.5279
     8.5097
    10.7781
     7.7239
     7.9112
     7.0671
     9.9072
     9.7110
    10.4647
     9.5503
     7.7953
    10.2798
     9.9367
     8.4266
     9.4480
    11.0726
     7.8443
    11.8682
     9.9317
    11.0962
    11.6194
    12.2213
    10.4161
    10.9640
    10.9579
     9.7282
    13.6503
    12.8041
    10.0711
    15.6742
     7.3487
    12.2602
     9.1019
    10.2131
    10.0648
    10.9269
    10.2742
    12.6286
    10.2699
    12.3964
    11.6352
    12.9813
    12.5091
     8.6377
     8.9399
    11.6566
    13.3767
    10.3845
     9.5457
     9.5739
     9.8864
     8.7848
     8.7436
    10.8451
    11.8915
    13.1263
    14.2670
    10.1207
    11.4290
    10.4557
    11.4529
    10.8423
    10.2200
     9.5736
    10.6334
    11.0326
    10.6622
    12.4715
    11.8569
    11.7527
    12.7886
    10.7263
    10.4043
    11.2542
    11.3794
    12.9901
     7.1682
     8.7248
     9.8906
     8.8335
    12.6396
    11.5765
    11.8602
     8.9567
     8.7344
    11.2615
    14.1278
     8.3474
     8.8625
     8.8297
    12.1063
    10.1537
     8.3149
    11.4941
    11.7151
    12.4695
    12.5023
    13.3028
    10.2086
    11.1295
    13.8664
     9.1849
     9.2691
     7.5777
     6.6827
     9.1225
     6.3331
    10.3952
     6.6889
     8.0539
    10.7209
     8.5962
    11.3312
     6.6018
     8.4931
    12.6195
     9.3473
    10.8214
    10.1760
    10.6553
     7.9503
     8.8708
     8.9733
    11.3607
     7.8912
     8.9438
     9.1569
     9.2399
     9.3028
    11.4622
     8.1828
     7.5134
     8.9709
     8.9400
     9.2007
    11.8191
    11.6455
     8.4965
     8.9815
    12.3138
    12.7269
     7.7202
     7.6323
    10.4695
    10.9830
    11.5914
     8.6066
     8.3085
    10.9811
    10.2896
     8.4702
    11.2643
     7.8250
    10.7405
     9.2704
    11.0373
     7.2282
     9.1639
     6.3639
     8.7628
    11.2879
     8.3535
    10.0422
     8.3285
    10.8690
    12.6883
     9.7910
     8.7044
     8.8340
     9.3049
    11.1675
     9.8189
     9.2439
     9.3094
     8.6587
    11.0773
    10.4635
    10.1769
     6.4890
    12.4859
    10.3472
     8.0123
    10.5949
    11.8119
     8.8699
     5.8123
     6.2723
    11.0755
     7.7491
     9.1292
     6.6987
     7.8237
     8.4001
     8.3863
     8.0617
     8.1485
     5.3953
     4.6626
     7.2807
     7.6223
     5.0858
     7.4545
     5.2760
     6.8937
     8.0165
     5.8288
     4.6329
     6.5373
     5.7481
     6.8847
     6.6852
     4.9220
     8.6888
     8.1958
     7.7264
     7.2728
     6.2532
     9.1244
     6.8828
     6.8776
     7.4578
     8.8228
     6.8502
     8.7860
     7.8057
     9.0058
     9.0871
     8.1665
     7.2386
     6.6659
     6.8405
     6.4971
     7.0947
     6.4371
     6.7093
     7.4025
     9.1993
     7.6182
     9.1193
     9.3597
     8.1168
     9.2111
     9.3022
     8.2205
     8.5934
     9.5644
     8.2319
     5.5639
     8.5880
     7.3068
     8.1967
     8.7242
     7.4592
     6.2201
     6.6025
     8.7528
     8.5276
     7.2533
     8.1817
     7.2009
     7.9826
     7.2350
     5.9004
     7.0495
     7.6097
     8.4685
     7.2091
     8.7909
     9.0152
     7.9482
     8.7133
     8.5043
     8.6696
     9.0708
     8.5809
     6.8373
     6.2135
     5.8862
     5.9083
     7.6679
     5.2860
     5.9464
     8.2249
     8.4805
     7.5185
     7.8558
     5.0603
     5.2874
     7.1486
     8.4094
     7.9246
     7.2758
     6.7931
     7.7666
     8.0714
     7.0510
     7.4735
     5.7463
     5.9475
     8.1429
     9.4302
     9.1368
     9.8506
     7.7209
     9.0549
     8.3053
     9.8276
     7.4243
     9.4881
     9.5902
     8.8718
     8.4065
     7.4978
     8.6993
     6.7151
     5.6185
     5.4366
     5.7231
     6.6864
     8.2374
     6.3694
     5.4836
     6.2369
     6.9271
     6.6055
     6.1758
     5.7383
     9.2094
     7.6199
     6.4081
     8.6666
     8.5376
     9.3997
     8.9074
     7.1102
    10.0991
     9.8233
     6.6773
     8.8836
    10.0851
    10.1535
     8.0225
     8.5278
     8.5930
     6.6683
     7.7544
     8.6117
     6.3074
     8.1847
     9.2507
     8.7728
     7.5141
     8.2749
     6.0391
     7.7823
     9.3704
     9.6852
     7.6412
     7.0292
     8.4431
     9.1576
     8.3894
    10.0681
     9.0188
     5.8405
     6.5710
     6.8728
     6.6652
     8.7479
     8.2908
     7.2652
     8.5323
     9.5817
     7.6177
     6.8677
     7.0816
     6.7310
     8.4327
     9.5293
     8.3624
     7.5455
     9.4602
     8.0920
     8.9320
     9.4492
     7.4031
     9.3139
     9.0655
    10.0127
     9.2686
     8.5631
     7.9268
     9.0986
     9.2237
     4.7484
     9.2681
     8.4295
     8.8700
     8.1208
     8.8324
     8.1602
     6.8695
     6.6331
     7.6194
     7.6060
     9.0968
     7.3538
     8.3170
     7.1271
     6.6634
     8.6725
     8.9517
     8.3795
     8.6217
     6.8519
     6.5476
     7.9026
     8.4054
     5.1347
     8.1923
     6.4828
     6.3586
     7.6089
     8.0942
     7.0725
     6.1586
     6.5628
     6.2442
     8.1502
     7.8328
     5.7921
     6.5884
     7.2203
     6.8461
     6.6892
     6.7820
     7.1323
     5.6446
     7.3020
     7.4228
     6.7140
     8.7400
     6.5232
     7.5526
     7.6431
     8.8229
     8.8835
     7.6130
     9.8884
     9.1944
     6.2003
     7.2596
     6.2812
     7.8761
     6.5539
     7.6535
     7.6620
     8.1723
     5.5932
     7.6598
     5.9317
     6.1054
     8.1877
     6.9520
     8.3101
     7.7771
     6.9979
     6.7258
     8.0687
     8.3112
     6.9767
     7.6984
     6.2416
     8.6428
     8.3966
     7.6874
     7.6009
     9.1075
     7.7686
     6.1797
     6.0391
     6.6750
     7.5715
     5.3110
     5.4768
     5.4531
     8.6543
     9.1360
     6.0637
     6.5101
     6.7674
     5.4151
     5.8294
     7.1685
     8.4727
     7.9307
     7.2048
     6.0584
     5.0912
     8.7634
     6.9510
     9.0584
     8.2188
     8.4848
     7.6782
     7.4204
     9.2588
     6.2832
     9.1381
     9.4010
     8.3415
     7.5686
     7.0319
     7.0651
     7.4591
     8.1610
     7.7842
     6.8361
     7.9852
     8.8495
     9.0060
     8.8126
     6.4524
     5.7665
     6.1789
     7.9805
     5.6070
     8.7206
     9.6492
     7.1481
     8.0852
     7.9232
     6.9198
     7.0980
     8.8883
     6.1773
     9.3076
     6.9436
     8.1004
     7.2991
     8.1126
     7.4136
     8.2907
     8.6514
     5.8758
     9.7144
     8.8533
     8.7476
     7.2001
     5.1336
     8.4183
     6.6642
     5.0860
     8.0226
     8.0593
     8.8478
     8.4442
     9.2311
     8.2014
     7.3361
     6.2292
     9.8096
     8.1597
     5.5225
     7.1467
     5.3601
     6.7814
     5.3720
     6.8442
     9.1468
     5.2781
     7.3848
     7.2548
     9.1690
     7.6457
     7.0935
     8.0695
     7.0675
     7.2672
     5.7730
     7.8750
     7.3875
     8.7367
     6.4547
     7.1676
     8.1065
     6.6376
     7.1367
     8.3668
     5.4093
     8.1021
     7.3569
     8.1242
     6.0673
     8.5898
     8.8960
     7.7236
     9.2748
     8.2375
     8.4674
     7.6419
     7.7225
     9.1501
     6.9926
     8.9511
     8.8262
     9.3182
     7.2098
     6.7522
     8.3848
     5.4353
     8.9150
     8.3340
     5.9875
     4.8681
     6.8994
     9.8686
     6.6793
     6.1989
     7.2597
     7.1968
     6.5791
     8.8213
     8.9525
     8.8989
     5.7644
     6.9735
     8.5530
     5.2190
     7.4958
     8.6787
     9.0108
     7.0883
     8.3712
     6.6267
     8.2141
     8.3800
     6.3707
     8.9868
     9.8370
     8.6313
     7.3493
     8.1542
     8.7697
     9.8762
     8.4615
     8.7938
     6.8862
     8.7514
     7.3990
     7.8266
     6.2772
     9.1135
     5.8733
     5.9004
     8.0390
     8.7461
     8.4677
     8.1356
     8.2300
     5.4689
     9.2544
     7.6605
     7.8150
     8.3796
     8.7882
     6.9724
     6.5452
     7.9250
     8.5737
     6.1957
     9.2014
     8.1241
     8.1646
     7.5933
     9.6447
     7.4926
     8.1123
     7.9810
     7.7087
     5.8076
     8.8477
    10.2645
     7.9837
     6.7906
     8.8029
     8.0603
     7.4726
     7.5646
     8.2721
     8.9007
     7.5834
     9.5144
     8.3164
     8.7052
     9.0931
     8.7292
     8.1624
     6.6086
     7.6121
     8.5381
     7.4965
     7.8958
     8.9092
     5.6149
     6.1937
     5.2664
     8.9582
     6.1690
     8.1640
     7.6531
     6.8627
     6.0955
     7.6640
     7.7538
     9.1765
     5.6572
     5.0577
     7.3707
     6.0766
     6.5618
     6.6613
     9.6309
     9.5700
     6.9056
     5.7723
     6.3392
     9.0361
     9.5613
     8.4476
     9.0807
     7.7126
     8.8775
     7.7442
     8.7414
    10.9175
     9.4429
     8.9715
     8.9898
     8.4999
     9.9514
    10.4242
     9.3252
     9.5906
     7.8107
     8.7787
     9.5629
     9.2883
     9.9743
     9.9309
    10.3306
    10.8088
     7.7902
     7.9387
     9.6623
     7.6693
     9.2576
     7.6243
     9.7557
     9.9879
    10.2949
     8.5531
     9.8362
     8.7425
     9.3949
     9.9345
     8.2039
     6.4918
     7.5195
     9.2752
     9.2928
     8.3702
     8.5299
     9.4461
     9.1113
     9.9290
     9.2387
     8.7027
     9.2846
     7.2440
     8.6315
     9.5584
     8.7129
     9.6109
     8.8109
     9.1764
     9.0785
     9.6314
     7.4203
     6.6134
     7.9225
     7.5873
     8.6707
     7.6592
     9.5072
     8.9734
     7.6130
    10.7570
    10.5083
    10.2186
    10.2225
    10.9439
     7.6939
     8.9379
     6.6079
     9.4385
     9.4316
     8.2516
     9.0641
     9.2627
     6.5440
    10.8936
     9.4093
     8.0877
     9.8393
     8.3496
     9.8614
     8.7268
    10.6283
     9.9252
     9.1737
     9.3187
     7.9018
     9.5677
     8.3899
    10.9799
     8.3457
     7.4144
     9.1082
     8.2927
     8.4410
     9.6581
     8.2398
     8.9839
     9.6287
     8.1364
     9.8336
     8.8196
     5.1883
     5.1980
     8.2577
     6.6669
     7.3986
     6.6725
     7.0602
     7.9467
     8.8550
     9.4449
     9.3759
     7.8674
     9.4598
     9.5310
     8.9555
    10.0133
     9.7651
    10.1536
     8.9392
    10.5000
     7.5722
     8.5037
     8.6570
     8.2797
     9.9895
     9.7881
    12.7605
     9.5955
     9.4149
     9.1276
     7.5042
     9.0312
    10.0231
     9.2413
    10.1956
     8.6938
     9.1657
     9.6386
    10.3022
    11.2460
     7.9042
    10.1422
     9.8639
     8.4642
    10.1150
     9.5303
    10.0910
     8.6806
    10.1066
     8.4569
     8.6381
     9.7415
    10.0307
     7.3961
     9.5782
     8.1007
     9.3460
     8.8564
     8.3716
     9.6481
    10.0171
     8.2517
    10.2066
     8.0996
     9.2013
     9.3666
     6.6861
     9.4993
     6.6169
     8.4331
     8.9291
     9.4741
     8.3798
     9.0909
     9.8821
     7.8315
     6.3883
     9.6341
     8.9537
     8.6234
     8.2695
     6.5702
     7.9113
     8.7713
     6.2338
     8.3067
     8.5856
     6.3248
     6.9156
     5.4055
     7.4852
     5.7981
     8.2056
     7.7892
     8.3309
     5.9391
     5.3079
     5.3592
     5.9003
     6.5983
     6.0794
     5.1907
     6.0807
     6.6172
     7.1945
     6.4537
     5.3004
     5.6886
     5.4722
     6.3115
     7.9980
     6.5411
     5.3669
     6.6742
     7.1715
     5.3342
     6.9738
     7.1910
     5.4436
     6.2154
     6.6008
     6.6773
     6.4424
     6.6682
     5.9301
     4.9449
     5.5951
     5.0299
     5.7836
     5.3424
     6.9628
     7.0645
     6.4144
     6.8223
     6.9653
     7.5861
     5.5950
     5.1122
     6.1951
     6.5052
     6.3284
     5.8951
     4.5885
     8.4275
     6.7386
     6.1930
     5.2392
     6.0385
     8.5470
     4.8136
     5.1719
     6.7410
     7.2777
     5.5529
     6.6772
     5.4320
     4.9145
     5.2741
     5.3415
     5.5099
     7.3894
     4.6327
     6.6367
     5.0075
     5.4292
     5.1414
     5.2314
     5.8937
     5.1403
     6.0941
     6.4488
     6.1021
     6.7488
     5.1189
     5.2942
     5.3239
     5.2219
     6.3432
     5.6121
     5.6005
     7.2793
     6.0561
     6.3659
     6.1057
     5.9465
     6.2667
     6.0329
     6.6321
     5.8322
     5.4178
     6.3017
     6.8823
     6.0454
     6.3455
     6.7538
     6.8303
     5.5755
     6.0534
     7.4516
     6.4658
     5.2588
     6.3671
     6.6893
     6.5750
     8.4126
     6.8269
     6.6858
     5.2417
     5.8714
     7.2653
     7.3840
     4.8751
     7.4577
     6.3504
     8.7602
     6.4844
     5.4248
     6.7891
     6.6889
     7.3716
     8.5828
     7.0707
     6.4121
     7.1024
     6.1980
     5.0400
     6.5675
     9.2652
     6.7832
     7.2411
     7.7562
     6.3518
     6.0611
     5.5387
     7.5115
     7.1076
     7.7120
     7.3887
     5.8485
     7.5268
     7.1062
     7.0872
     7.3444
     6.6583
     7.0567
     5.6900
     5.1524
     7.1353
     5.4697
     6.2813
     5.6520
     5.8574
     6.4740
     6.9024
     5.5262
     5.6554
     6.3716
     7.1739
     8.1481
     5.6794
     5.9604
     7.9200
     6.2726
     5.8494
     6.7956
     5.6389
     6.3813
     6.8745
     6.1656
     5.6005
     5.7395
     6.1032
     5.1036
     5.5472
     5.6455
     7.2836
     6.1173
     5.8992
     7.8872
     6.9683
     4.2674
     6.6973
     4.9741
     6.7146
     6.0533
     5.1280
     6.4589
     5.9691
     7.1876
     5.2434
     6.2360
     5.4066
     4.9950
     5.0796
     5.5835
     6.0702
     6.4116
     5.8436
     5.9762
     4.3318
     5.9983
     6.7924
     5.0709
     5.8709
     6.4567
     6.9177
     5.5765
     5.6010
     5.4692
     6.2982
     5.0540
     5.3886
     5.9412
     4.7907
     5.7186
     5.5399
     5.8410
     6.2389
     7.1799
     5.0141
     5.1837
     7.5626
     6.5511
     6.5213
     6.1818
     7.2222
     5.3222
     6.5224
     5.9426
     6.7056
     5.7293
     5.7976
     6.5944
     5.1701
     6.0521
     6.4524
     5.6606
     7.2911
     6.4057
     5.5980
     6.1524
     5.9801
     6.5688
     6.7852
     7.2004
