# Supplementary material for: Mechanistic models of asymmetric hand-over-hand translocation and nucleosome navigation by CMG helicase
Source: Nat Commun. 2025 Nov 21;16:10304. doi: 10.1038/s41467-025-65232-x (PMC12639105; doi:10.1038/s41467-025-65232-x)
Supplement: Supplementary file 18 — Source data [file 41467_2025_65232_MOESM18_ESM.zip › SourceData/SourceData/Fig3G/polyGC/mindist_lagging_and_loop_traj019.dat]

# Distance
     6.1593
     5.4349
     4.9038
     4.6446
     8.3928
     7.2125
     5.3667
     6.1450
     6.3983
     6.4043
     5.9119
     6.1121
     7.0010
     6.5298
     5.1185
     7.2459
     6.1832
     5.8660
     6.3907
     4.8193
     6.2417
     5.3305
     6.6182
     6.6963
     6.3913
     5.3103
     5.8162
     5.0756
     5.2710
     5.0751
     6.6539
     6.1321
     4.7977
     5.2685
     6.3646
     8.9829
     4.4427
     5.3610
     7.6471
     6.0369
     5.3255
     5.5118
     7.0295
     5.5594
     5.7629
     5.5190
     7.7978
     5.7166
     7.7459
     6.8269
     4.5031
     4.8890
     6.4209
     5.6649
     5.6498
     7.4968
     6.9145
     6.8511
     8.7252
     6.9168
     7.5836
     6.8029
     7.6652
     4.8067
     6.5707
     4.6814
     4.7810
     7.7073
     7.5607
     8.0797
     6.3343
     6.8896
     5.7207
     6.6978
     6.6642
     6.9294
     7.7915
     6.2756
     7.6156
     5.5123
     5.6682
     5.7137
     6.4975
     6.5246
     6.0091
     4.2491
     5.4376
     5.8445
     5.8810
     6.4026
     7.0719
     7.2238
     5.6027
     5.0281
     4.6247
     7.1859
     7.8145
     8.8978
     6.5533
     5.4312
     8.7082
     6.6185
     5.6646
     5.8769
     4.6755
     4.9692
     5.4696
     7.5636
     6.8753
     5.3366
     7.1371
     7.7100
     9.0139
     7.5049
     6.7383
     7.2422
     7.1978
     6.1465
     6.7048
     5.1188
     5.9850
     7.0754
     6.7030
     5.0067
     5.7995
     6.8788
     6.6965
     5.8054
     5.8664
     6.4097
     7.3160
     6.6958
     6.0051
     6.2351
     8.0053
     6.4387
     6.2864
     5.9069
     5.9742
     6.2437
     6.7961
     7.3706
     6.1651
     7.6762
     7.3842
     6.8103
     6.9805
     5.8396
     5.9161
     6.8073
     6.1063
     8.1850
     7.7742
     7.3168
     6.7044
     5.9662
     5.7699
     7.7880
     6.5806
     5.0918
     4.9985
     6.6103
     4.9888
     5.1709
     6.7431
     6.5923
     6.2262
     7.4575
     7.2779
     7.2931
     5.1845
     6.6085
     7.0134
     8.2115
     5.2772
     5.2095
     5.7497
     5.9413
     6.0258
     5.7942
     6.5076
     5.2197
     5.1935
     6.4864
     6.3453
     5.5267
     6.8346
     7.2606
     9.1382
     6.2540
     6.0528
     6.0904
     6.2726
     6.8492
     6.4891
     5.5206
     5.5108
     6.6862
     5.4536
     8.3893
     5.8316
     6.0292
     6.0612
     6.4475
     6.9234
     5.8959
     7.8706
     5.5856
     8.3118
     5.1735
     5.3147
     6.1521
     5.5021
     6.2205
     7.5894
     7.3103
     5.4753
     5.4329
     5.8923
     5.6376
     4.8858
     7.1558
     7.5515
     6.7373
     5.6094
     7.1272
     6.3018
     6.0341
     6.3844
     6.4916
     7.2181
     6.6708
     6.4072
     8.8207
     7.9671
     6.0799
     7.5184
     5.3672
     6.4410
     7.7471
     5.5993
     5.7012
     7.7474
     7.1184
     6.2729
     6.4720
     5.3590
     8.7385
     7.1383
     6.5307
     6.8751
     6.6689
     5.5754
     5.8757
     6.0578
     7.1189
     7.6895
     6.7818
     7.2047
     7.1075
     6.1568
     6.3854
     8.4248
     6.2763
     7.7952
     6.9692
     8.1899
     6.7532
     7.0526
     6.2658
     6.1243
     7.3086
     6.7879
     6.8017
     5.9456
     5.7767
     6.3835
     5.7710
     7.0579
     6.8339
     6.2429
     6.3571
     5.4760
     5.3155
     6.0125
     6.3836
     6.4427
     5.8570
     8.5540
     7.8149
     9.0015
     8.2475
     7.5594
     5.8623
     7.3443
     5.7681
     7.4393
    11.0881
     5.3386
     6.9068
     9.5846
     7.3406
     8.7530
     9.0083
     5.6000
     5.6555
     7.1530
     6.4494
     6.2498
     6.0622
     6.3847
     5.4091
     6.2106
     5.7328
     7.0839
     5.0253
     6.5836
     6.8386
     6.6484
     6.5669
     7.4691
     6.0429
     6.5652
     5.8935
     5.8474
     6.3107
     6.4673
     5.7785
     5.2438
     5.9894
     7.9385
     6.6427
     6.1603
     6.7170
     6.0809
     6.0009
     5.6707
     6.3691
     6.2275
     8.0675
     5.6140
     5.0415
     7.0145
     7.2909
     5.9365
     6.4522
     7.7615
     6.2165
     8.3124
     6.7215
     9.1711
     9.5872
     6.2533
     8.0681
     7.4759
     6.3999
     7.2861
     6.5390
     5.9061
     5.8643
     8.1956
     4.8696
     5.7923
     6.4761
     6.5821
     5.9229
     6.6323
     6.4927
     8.7961
     9.1804
     9.2122
     5.4416
     7.2408
     6.0009
     5.7216
     5.7741
     5.5511
     8.0384
     6.3917
     5.6367
     6.8853
     6.1822
     5.1492
     6.3779
     8.0606
     8.6736
     7.1223
     4.9059
     6.1166
     5.9427
     6.6936
     7.3809
     5.8989
     5.9023
     6.1855
     6.0338
     6.2806
     7.2644
     6.3727
     8.0589
     7.1623
     5.7064
     5.9344
     7.0734
     6.8749
     5.9330
     9.2359
     5.8368
     6.1910
     6.1515
     5.8249
     6.4647
     7.1387
     5.7917
     5.2527
     5.1561
     6.6079
     8.0958
     7.6648
     5.2260
     7.7759
     6.9588
     7.4860
     6.6456
     5.6925
     5.5169
     5.5417
     5.5807
     5.7983
     6.6248
     6.5995
     6.3821
     7.4666
     5.8830
     5.7244
     7.5748
     7.7082
     7.8866
     6.0525
     5.5704
     6.2665
     6.5480
     6.3909
     5.5286
     6.1429
     5.7386
     7.3059
     5.2206
     6.9845
     4.6075
     7.5754
     5.4344
     6.6442
     5.9659
     7.6083
     6.7628
     7.3072
     6.0162
     5.6345
     5.6237
     7.2516
     6.0125
     6.8155
     5.9852
     8.2131
     5.8707
     7.2076
     5.2050
     6.2661
     7.6730
     6.7994
     8.7468
     6.6672
     7.2828
     6.3990
     5.7318
     5.7759
     6.0085
     6.9825
     5.6665
     7.7427
     5.6862
     5.3975
     5.2286
     7.4472
     6.1179
     8.2079
     5.7606
     7.4995
     6.9624
     5.7436
     8.8035
     7.5916
     9.3459
     9.3182
     7.6187
     6.6428
     8.7127
     9.2263
     7.3500
     6.8818
     8.1743
     7.5903
     7.7751
     6.5896
     7.8786
     7.3118
     5.7025
     7.2540
     6.9117
     8.2589
     7.0395
     8.1548
    11.5121
     9.5174
     9.4266
     6.1924
     7.7652
     9.1217
     8.6195
     7.0374
     6.4979
     8.3225
     5.9013
     7.4728
     7.4350
     7.3778
     7.9297
     6.1136
     8.2194
     6.8645
     6.9331
     6.7744
     7.6485
     8.0863
     8.2116
     5.6100
     8.0695
     9.4044
     6.8734
     9.0949
     7.9792
     8.7501
     5.9045
     5.8562
     7.8319
     6.1772
     7.5041
     8.8638
     6.7076
     8.3413
     7.6661
     5.7397
     5.7726
     5.8929
     7.7422
     7.4596
     5.4512
     6.2279
     6.0938
     7.5920
     8.1379
     7.8854
     8.0287
     5.8149
     8.3306
     7.4819
     4.9171
     7.0107
     7.7387
     5.2225
     5.5692
     5.9031
     5.3873
     5.5537
     7.3488
     8.1350
     8.6124
     7.4532
    10.1428
     9.0980
     7.6790
     6.9407
     9.2821
     7.9447
     8.1747
     9.4295
     8.7629
     8.2263
     7.2683
    10.3047
     4.8466
     8.2044
     7.7065
     9.1534
     7.2113
     6.5592
     9.5478
     8.2163
     6.2111
     7.5468
     8.5322
     8.0302
     6.9373
     7.7720
     7.7792
     8.8410
     5.6975
     7.1647
     8.1264
     7.0665
     8.0131
     6.9799
     5.8513
     7.4527
     9.0224
     7.9515
     7.5784
     8.7260
     7.9145
     7.6355
     8.0448
     7.4916
     7.1884
     8.6079
     7.3553
     5.8201
     8.6739
     8.2234
     6.1217
     6.8981
     7.5255
     9.0498
     6.3082
     5.5190
     6.2331
     7.7351
     5.9173
     5.6364
     7.2090
     8.1110
     8.4238
     8.5030
     6.7981
     9.0700
     7.4068
     7.8798
     5.8924
     7.3977
     6.8264
     8.7232
     9.5573
     7.6962
     6.7995
     8.1505
     6.9837
     7.1525
     6.0389
     6.1731
     8.2391
     7.2521
     7.7319
     7.4921
     9.2914
     9.4399
     9.7371
     6.5005
     6.6086
     8.2296
     7.6406
     5.9585
     8.3172
     8.6164
     6.9055
     7.1781
     7.4622
     7.4315
     5.6991
     6.4719
     5.4129
     6.3952
     8.8110
     7.3221
     8.9298
     6.7604
     7.8878
     9.7905
     8.5322
     6.7099
     7.4737
     8.9505
     9.3048
     8.1785
     9.2766
     9.7162
     7.1002
     5.9666
     5.5748
     8.4354
     8.3596
     8.3843
     8.7669
    10.5654
     7.6894
     7.8172
     5.5604
     9.0944
     6.6131
     7.7092
     7.2994
     5.5995
     7.4599
     6.9757
     7.4318
     6.5070
     8.8679
     8.5178
     5.5158
    12.1967
     9.0372
     8.2296
    13.0026
     9.0886
    12.4595
    10.8799
     8.9692
     8.9786
     6.4477
     7.3312
     5.3433
     6.3089
     6.3225
     6.3068
     5.7546
     6.1648
     8.0717
     6.6964
     8.8941
     6.9448
     5.5631
     7.5380
     5.0762
     6.6173
     6.7002
     7.8285
     5.4489
     7.3690
     6.1045
     6.5631
     5.2196
     6.9565
     6.7391
     6.3418
     5.6499
     6.4873
     7.3135
     6.2158
     5.8556
     7.1303
     6.6500
     7.5089
     6.1000
     6.3921
     7.7193
     4.8454
     6.0167
     6.0057
     7.4088
     5.8882
     6.4900
     6.9235
     5.9732
     6.7166
     6.6524
     6.4531
     5.5768
     5.3173
     7.1532
     6.2582
     7.0574
     5.7691
     5.1414
     6.2412
     7.2776
     6.3536
     6.4113
     6.0400
     7.0013
     6.7521
     6.2694
     7.7652
     5.6099
     6.1654
     5.9473
     5.8491
     6.6726
     7.2307
     6.9649
     5.4528
     6.1768
     5.4925
     5.8020
     5.6848
     6.7912
     6.4787
     6.4708
     6.5359
     6.1646
     5.5981
     5.6263
     5.9881
     5.0487
     6.8817
     5.7490
     5.7260
     6.3544
     6.0337
     4.7033
     6.6408
     5.1669
     6.1976
     6.5078
     6.1233
     5.9165
     5.7766
     5.3134
     6.7473
     6.0540
     5.4185
     6.0412
     7.0314
     6.2280
     5.4667
     5.7406
     5.6898
     5.9411
     6.7891
     6.5824
     5.7204
     5.5335
     5.8817
     6.0781
     6.2608
     6.8244
     6.4137
     7.2977
     5.1045
     5.7987
     6.3351
     5.6337
     5.4186
     7.7304
     7.1977
     7.0745
     4.8489
     7.8840
     6.7519
     5.2679
     6.5188
     6.1554
     6.3701
     5.8338
     6.8946
     4.9817
     6.3773
     6.5560
     6.7957
     6.3396
     6.6470
     6.3659
     7.3613
     8.1592
     5.8557
     5.6007
     6.6241
     8.1902
     6.8848
     6.2230
     7.5172
     5.4247
     6.6035
     7.9385
     8.0577
     7.5367
     7.9874
     7.7585
     7.8626
     6.9894
     5.9976
     6.9258
     6.3667
     5.2141
     5.8945
     8.5940
     7.7696
     6.5541
     7.4959
     8.4458
     6.9242
     6.6221
     6.1451
     6.3096
     6.1582
     8.7889
     5.8037
     6.6162
     5.3852
     5.9553
     6.7349
     7.6611
     8.6947
     6.2045
     8.1972
     7.1356
     6.2816
     6.2418
     8.5121
     7.5465
     8.0008
     6.8837
     8.7446
     8.5605
     7.9354
     6.0457
     8.0458
     7.0929
     7.5846
     6.1496
     8.1942
     6.0245
     8.2210
     7.5622
     8.8571
     5.9206
     6.9445
     8.5784
     7.2222
     7.8339
     7.3495
     6.4578
     9.0105
     6.1236
     7.4923
     8.0133
     5.8559
     7.8606
     7.7507
     7.5262
     6.7929
     7.1462
     6.1303
     5.8361
     7.8728
     7.3887
     5.7319
     5.0274
     6.6486
     9.1050
     7.1773
     6.1353
     8.2774
     8.0782
     6.1538
     7.3701
     5.0377
     5.7918
     7.1486
     7.1237
     7.8096
     9.2340
     7.6723
     6.8284
     5.8636
     5.1032
     6.1608
     4.7401
     7.6564
     6.3469
     5.6572
     6.0793
     5.9202
     5.1020
     6.5845
     5.9950
     7.1159
     5.5197
     6.8928
     6.5247
     6.4237
     6.7816
     6.6289
     6.6941
     5.1093
     5.4585
     8.1004
     7.0862
     8.0080
     7.5158
     6.8341
     8.1124
     8.3874
     8.3029
     7.8407
     7.6201
     8.8653
     9.1609
     8.8445
     4.4310
     6.9480
     5.0403
     6.5712
     7.3343
     7.8412
     9.0010
     7.1307
     6.7723
     7.5866
     9.1657
     6.6922
     8.2018
     7.7661
     5.7700
     8.4064
     8.2387
     7.3583
     8.5868
     7.9786
     7.7730
     7.1002
     9.8370
     8.4989
     7.3927
     5.4896
     7.3111
     7.5342
     7.3744
     7.1390
     8.4176
     5.8420
     8.1060
     8.9059
     7.5170
     9.1716
     7.7228
     9.3323
     7.4494
     6.7923
     9.3222
     6.3586
     9.3445
     9.2780
     8.1969
     5.8051
     8.7345
     7.8310
     8.8189
     9.4432
     7.1792
     8.0186
     8.6110
     8.3185
     8.9886
     8.8236
     8.2481
     7.8076
     5.8342
     8.2475
     5.5342
     7.4468
     8.3513
     6.9545
     6.5944
     6.7284
     5.8267
     7.1272
     7.1379
     7.5487
     8.5256
     8.2480
     7.3913
     8.1236
     8.4119
     9.6356
     8.2420
     7.1216
     6.9899
     8.7105
     5.2166
     8.4580
     8.7864
     8.9028
     7.6141
     8.4062
     8.9215
     8.1875
     8.2301
     9.1931
     9.1747
     8.5865
     8.2514
     7.9939
     9.0616
     7.8066
     6.2159
     7.8329
     8.7425
     7.5052
     6.7270
     6.9608
     6.6087
     7.3336
     7.5938
     9.6843
     8.7590
     8.7206
     8.8233
     9.4167
     9.2167
     7.3734
     9.4848
     8.2345
     8.0089
     7.2428
     9.4753
     8.6955
     9.1248
     8.1929
     9.0084
     8.0249
     8.0055
     8.7631
     7.9693
     5.3569
     8.7645
     6.8512
     7.4442
     8.6115
     8.1255
     9.4070
     6.4457
     8.8728
     8.9056
     6.0349
     7.2051
     5.3666
     8.9918
     9.5466
     6.0167
     7.9357
     7.5988
     7.5231
     5.0573
     8.7934
     8.9910
     9.4074
     8.2671
     8.6684
     9.8047
     9.9159
     8.4844
     8.4532
     8.7311
     9.5019
     8.0710
     9.7281
     9.6662
     8.9844
     8.3400
     8.6430
     7.4988
     7.3682
     8.7511
     7.5727
     7.4933
     6.9569
     8.8500
     8.9872
     9.0478
     7.3293
     7.7602
     6.4608
     8.9797
     6.9174
     5.9416
     9.9708
     8.2898
     9.0036
     7.3649
     7.7528
     6.6523
     9.4211
     6.9998
     8.4095
     7.2680
     9.6187
     6.7943
     8.1664
     6.4352
     7.5941
     7.4847
     6.6351
     8.8195
     9.1819
     8.8470
     7.4038
     9.0397
     7.9309
     8.3289
     8.4301
     4.8971
     7.8529
     7.2408
     7.3045
     6.0487
     5.5866
     6.7791
     8.7733
     6.7690
     7.6450
     8.6486
     6.1509
     8.2009
     7.6439
     9.6842
     9.1199
    10.2148
     9.5585
     7.9266
     7.5954
     9.7311
     9.5293
    10.0936
     7.9683
     7.8247
     8.3085
     8.3483
     9.1136
     5.9354
     9.1077
     9.2876
     8.7848
     9.0296
     8.2134
     8.3565
     6.9580
     8.2644
     8.2822
     8.3598
     8.7201
     8.5487
     8.4174
     8.6085
     7.1670
     7.6801
     6.6509
     7.7600
     7.2362
     8.5453
     6.5467
     8.7446
     7.9982
     7.8346
     7.7166
     8.5566
     8.3243
     8.0301
     9.0332
     7.3277
     8.6242
     8.5584
     7.2161
     8.6456
     6.5500
     9.6411
    10.1599
     6.9334
     8.3910
     9.1162
     8.6062
     9.5780
     8.1714
     7.9897
     9.8419
     8.8894
     9.5333
     8.4640
     8.9846
     5.6974
     9.7214
     8.3759
     8.9606
     7.8491
     8.8880
     6.4645
     8.7616
     7.7339
     8.1006
     5.5771
     8.7307
     6.7775
     7.0356
     7.4566
     7.4693
     6.7442
     8.9119
     8.3730
     6.6829
     6.7544
     5.5035
     8.9989
     7.4220
     5.6508
     7.0831
     7.5920
    10.1838
     7.4366
     6.4161
     8.6398
     8.2710
     8.4385
     6.7000
     6.4341
     7.3888
     6.0742
     7.7868
     7.0426
     6.6411
     8.4326
     9.8119
     8.5544
     7.9989
     9.6991
     9.0548
     9.3725
     9.6975
     8.9434
     9.2584
     7.0207
     8.5709
     9.5000
     8.9033
     9.5877
     8.4621
     8.6155
     8.5177
     6.4966
     8.9478
     8.8346
     8.9968
     7.3030
     8.2813
     8.3202
     8.1852
     4.8341
     7.0754
     9.9705
     9.2841
     8.2988
     8.8005
     8.3492
     8.5674
     8.9746
     9.0694
     7.7414
     6.7879
     7.0962
     6.2347
     8.0360
     6.6696
     8.9646
     7.7600
     6.1928
     6.9722
     6.8671
     8.9614
     9.0939
     7.6258
     7.4433
     6.3331
     9.8568
     8.3617
     7.8539
     7.5511
     8.1570
     9.5078
     8.3229
     9.0954
     8.2349
     6.9078
    10.2494
     5.8681
     8.0844
     7.0284
     9.2325
     7.2672
     9.1650
     9.3118
     8.7714
     9.2219
     7.5954
     8.3152
     5.7275
     7.3532
     5.8615
     6.9749
     7.0232
     8.0026
     6.1048
     9.9678
     5.8090
     8.4029
     7.8425
     7.0015
     5.5082
     9.4067
     9.4971
     5.9476
     8.5602
     9.6708
     9.2493
     9.3266
     7.5154
     9.0382
     8.8936
     7.9641
     7.1420
     9.2920
     6.8089
     8.2513
     9.2537
     8.3272
     7.3366
     7.4711
     8.4029
     6.7618
     7.8395
     6.7424
     6.6301
     7.7465
     8.3694
     8.3883
     9.7890
     8.5537
     9.8054
     7.4194
     9.1209
     8.6506
     5.9157
     6.5740
     8.6269
     8.7777
     6.8111
     7.4390
     7.8821
     7.8795
     8.7492
     7.6975
     8.6266
     7.7761
     9.0302
     8.8319
     8.5074
     8.2664
     7.2793
     5.3170
     5.7971
     7.8102
     8.4637
     7.8091
     8.1877
     7.9458
     7.5749
     6.1914
     5.0642
     5.5772
     6.0384
     5.4285
     7.2915
     5.7876
     5.7059
     6.7926
     7.6478
     5.5591
     7.7934
     7.4632
     6.9978
     6.9454
     6.4079
     5.3220
     5.2056
     6.5717
     5.3809
     6.0927
     7.5764
     6.1667
     7.5617
     6.1234
     7.2936
     5.7652
     6.1718
     5.8606
     7.3282
     6.4363
     5.4384
     5.2957
     6.8678
     5.8626
     5.0770
     5.6802
     7.4501
     6.8667
     5.6409
     4.6083
     6.1361
     6.7334
     6.0843
     6.9510
     5.2347
     6.8996
     8.7944
     5.5576
     5.4566
     5.1320
     5.6204
     5.0853
     6.4432
     6.2526
     7.1853
     8.1797
     5.3691
     8.4915
     5.3019
     5.3968
     8.4169
     5.8748
     7.8703
     6.4369
     6.9412
     6.0743
     5.9015
     5.4478
     5.7941
     6.0159
     5.7624
     6.3078
     5.9299
     5.8313
     5.2514
     5.3793
     6.0070
     7.5381
     5.8924
     6.6165
     5.3947
     5.6614
     5.5242
     7.0992
     7.8718
     5.8252
     7.0390
     6.7842
     5.8574
     6.2068
     5.2440
     5.7241
     8.2994
     8.6230
     8.5589
     7.4081
     6.5503
     7.7719
     6.9178
     7.5170
     7.1548
     7.2048
     4.8633
     7.4152
     4.9576
     5.3263
     6.0371
     7.6638
     5.3728
     6.4277
     5.6026
     5.7587
     8.9872
     7.3217
     5.3089
     6.3759
     6.9561
     8.2039
     7.0242
     7.2443
     5.9681
     6.6807
     8.7268
     5.9898
     6.1897
     5.7903
     6.7968
     8.6757
     6.1351
     5.2062
     7.5400
     6.3848
     7.3267
     5.2900
     6.5879
     6.1680
     7.5763
     5.2985
     6.2533
     6.5463
     7.0664
     5.9163
     5.1461
     4.1502
     5.4233
     6.7646
     5.6942
     8.7455
     6.1209
     8.3880
     5.5905
     5.3319
     7.1075
     6.7476
     6.5420
     5.4075
     5.9201
     5.0786
     6.3554
     4.7888
     6.2467
     6.7836
     5.7612
     5.8370
     5.4422
     5.8618
     6.8554
     7.7461
     7.5238
     6.4019
     5.9366
     5.6365
     4.9320
     5.1232
     8.3774
     7.6535
     8.4896
     6.4351
     5.2309
     5.9049
     8.6003
     6.2522
     7.5278
     7.1730
     6.5282
     5.3321
     6.4371
     5.9081
     6.9452
     7.3352
     7.3097
     5.0124
     4.9872
     7.7996
     5.7139
     7.8145
     6.2672
     6.1790
     5.4164
     7.9675
     7.8972
     7.5162
     5.4876
     6.0301
     6.3798
     6.7596
     5.7088
     4.8839
     4.7565
     5.7035
     6.6037
     4.9519
     5.6216
     5.8967
     5.1295
     7.0661
     5.4359
     5.6825
     6.3128
     5.1977
     7.1078
     5.8691
     5.8383
     6.7570
     6.8772
     6.0571
     6.8774
     7.2233
     6.5156
     7.1481
     7.2411
     7.2444
     6.2261
     5.4032
     7.2226
     8.1356
     6.2179
     6.7083
     5.6248
     6.8687
     5.6873
     4.9171
     9.4907
     9.2756
     6.0882
     6.9194
     6.9968
     8.1663
     8.1360
     6.4607
     7.0521
     6.4755
     6.0596
     6.0570
     6.7519
     5.5462
     7.3007
     6.2994
     6.1013
     7.0738
     7.4924
     7.8360
     5.9741
     6.5032
     6.7392
     5.5399
     5.9514
     6.1405
     6.2972
     5.3324
     7.9698
     6.2477
     7.7762
     5.9666
     6.6533
     5.6445
     8.9372
     7.4517
     6.2992
     6.7304
     5.8896
     6.3363
     5.5939
    10.0508
     8.6483
     7.8059
     6.1781
     9.0508
     7.7411
     8.4771
     8.6625
     7.7555
     6.1150
     5.3676
     7.4727
     8.7674
     6.2661
     7.0419
     6.4022
     5.4174
     6.8929
     5.9970
     6.3715
     9.0877
     4.9899
     6.3057
     5.4835
     5.3948
     6.5624
     5.1058
     5.3257
     5.5291
     8.6573
     5.3854
     5.7274
     6.0420
     6.8888
     5.8650
     6.7435
     7.7749
     8.6885
     6.4765
     9.0201
     7.1132
     6.4045
     5.9197
     5.4019
     6.8549
     5.7186
     8.1642
     7.6576
     8.2711
     6.6344
     6.7524
     5.6543
     8.1412
     6.8136
     6.8116
     7.1010
     5.9633
     8.5574
     5.8218
     9.0153
     6.6777
     6.3342
     7.3063
     8.9748
     6.2502
     6.0803
     7.8278
     7.9299
     7.9217
     8.9368
     8.6416
     7.4290
     7.8944
     9.2781
     7.8251
     6.1776
     6.8300
     6.2248
     6.9071
     6.2501
     8.7364
     7.7800
     9.4143
     8.0425
     5.8606
     8.7819
     8.1717
     6.4257
     6.8097
     9.1287
     7.8839
     6.7028
     9.3759
     9.0965
     9.2358
     6.7931
     9.1009
     7.5016
     5.8173
     4.9565
     8.3886
     6.8578
     5.8481
     6.1982
     7.0307
     5.9311
     8.7077
     6.2926
     8.6016
     6.6957
     6.6339
     7.1444
     7.7090
     8.3314
     8.0586
     8.6414
     8.0255
     8.6398
     8.9470
     7.3773
     8.5220
     7.8445
     5.5491
     6.6202
     7.8670
     6.7452
     5.8325
     8.9697
     5.3301
     7.5147
     5.6736
     7.0259
     8.3581
     6.2227
     7.1603
     7.0577
     5.0212
     6.6538
     7.4876
     6.4484
     6.9071
     5.6859
     8.9474
     7.7498
     7.9053
     5.9288
     9.3304
     9.5435
     8.3179
     6.3690
     6.8196
     7.8694
     8.3607
     7.1968
     7.8449
     7.4369
     6.1146
     8.1178
     5.7283
     7.4864
     7.2775
     8.4197
     5.9133
     8.2722
     5.6600
     7.0913
     7.2872
     5.8869
     6.1186
     7.9843
     5.8271
     6.4721
     5.5429
     5.1588
     5.5075
     5.5968
     5.5614
     5.7499
     5.4348
     6.2480
     5.5492
     5.4709
     6.9046
     7.2540
     5.9277
     5.0970
     6.2781
     7.3614
     6.5753
     6.2229
     7.4068
     5.6916
     5.3020
     6.1883
     6.5515
     5.5002
     5.6889
     7.2305
     5.8748
     7.7633
     5.9362
     6.9398
     7.7432
     5.7046
     6.7957
     6.1577
     5.0789
     5.2887
     6.1415
     6.6580
     6.9475
     5.8160
     5.8688
     5.1025
     5.2518
     6.6243
     6.6202
     7.5349
     8.2722
     6.5526
     5.8597
     7.2361
     5.8719
     8.5260
     5.5395
     7.0000
     5.9347
     5.8044
     8.6521
     5.9341
     5.8699
     6.1578
     5.8309
     5.7228
     8.8975
     4.8476
     6.9977
     9.0253
     8.3840
     6.9715
     6.3824
     6.4411
     5.7601
     6.5267
     7.2313
     5.8605
     5.5655
     5.3822
     5.3748
     5.8536
     5.5121
     5.6746
     7.4768
     5.3312
     5.8752
     5.7178
     5.1963
     5.0057
     5.6985
     5.1854
     5.7716
     5.9394
     5.9907
     5.5687
     4.9507
     5.1445
     6.1830
     4.5917
     5.6367
     5.3448
     5.9519
     4.5216
     4.9701
     4.8965
     5.1134
     4.9596
     8.2860
     8.0645
     7.1563
     5.0574
     8.4479
     6.7188
     8.2295
     7.7882
     8.4552
     7.2330
     6.8993
     7.0007
     8.6697
     7.6711
     8.3520
     8.1700
     7.5625
     6.6734
     9.4238
     8.2935
     6.1329
     8.0747
     8.3579
     6.1850
     5.4760
     4.9364
     8.5172
     8.7076
     6.7260
     8.5350
     5.0104
     6.3304
     6.5484
     7.6666
     6.4914
     6.9120
     6.4783
     5.6486
     5.9683
     7.0532
     6.0965
     5.5344
     6.1647
     6.1677
     5.4642
     5.5139
     4.9706
     5.3674
     5.2540
     6.0984
     6.1707
     5.8697
     6.9455
     5.4057
     5.8553
     5.2100
     5.5905
     7.2440
     7.0358
     5.4144
     5.8039
     5.7416
     6.4733
     8.2507
     9.4532
     5.3144
     5.6364
     5.5482
     6.9570
     5.1990
     5.6832
     7.2212
     6.7365
     4.9493
     6.1044
     6.3180
     5.3887
     5.2488
     4.8569
     6.7445
     6.3602
     5.8128
     6.8114
     4.8287
     5.3806
     5.5026
     6.3196
     6.9134
     6.1904
     7.2852
     5.1861
     6.7566
     5.7886
     7.0094
     6.0317
     7.7990
     4.9341
     5.4519
     5.8796
     7.2306
     5.4002
     5.4059
     4.7185
     5.3973
     4.8811
     6.3001
     5.6316
     5.6455
     4.2175
     7.3243
     8.0332
     5.6169
     4.7305
     7.0987
     6.1928
     5.3995
     8.3698
     5.5203
     5.8358
     4.9873
     5.4588
     8.3872
     7.6013
     7.3687
     4.4708
     7.3199
     5.6801
     7.0476
     8.1201
     8.7477
     7.5317
     5.9663
     6.6585
     6.5214
     5.4321
     5.4199
     8.2141
     5.7418
     7.3499
     6.1652
     6.0739
     8.5542
     7.0337
     7.3632
     5.8426
     8.2949
     7.4359
     7.8394
     8.6024
     8.4773
     8.3326
     9.4480
     7.0508
     8.5667
     6.2219
     6.2781
     6.0369
     5.8528
     6.5165
     8.0222
     8.8455
     6.9402
     4.8804
     8.1972
     6.9788
     8.3335
     9.6066
     8.7680
     7.1850
     5.9032
     9.3446
     8.8819
     7.5550
     8.4262
     9.2088
     7.2757
     8.6952
     6.8970
     6.0797
     8.3439
     7.1021
     6.2900
     5.2314
     6.4279
     8.3866
     8.4355
     9.2108
     8.5936
     8.4194
     8.7464
     8.5852
     9.0455
     6.4098
     9.2417
     5.5321
     6.1109
     5.7388
     6.1221
     5.9019
     6.8939
     6.5635
     6.8131
     6.0208
     6.7640
     5.2374
     7.7563
     7.0733
     8.3101
     4.9159
     5.6619
     5.7357
     8.7754
     6.4778
     6.1234
     7.3363
     5.0463
     8.4664
     5.8887
     7.4816
     7.5025
     8.6049
     5.7689
     5.6851
     7.2963
     7.8720
     7.1088
     7.6990
     9.1057
     8.7117
     5.7422
     4.7423
     6.2643
     7.2508
     6.8417
     6.0297
     7.8098
     7.9016
     8.0771
     5.9457
     6.6119
     8.5901
     6.4224
     7.8974
     5.9229
     9.6883
     8.3376
     5.7499
     7.9029
     6.8994
     7.0722
     7.2275
     7.8033
     7.9893
     6.1469
     7.9334
     6.0083
     6.1462
     5.7197
     7.0871
     8.6932
     6.2273
     5.7070
     6.8652
     6.6712
     7.0483
     9.0704
     5.6602
     4.5842
     5.1423
     5.4183
     6.7727
     8.2364
     5.6901
     8.3519
     8.1176
     8.3186
     7.8791
     6.8821
     8.7917
     5.3258
     6.8808
     7.4083
     5.2359
     5.8218
     9.1401
     6.5307
     5.4394
     8.1649
     8.3163
     6.9481
     5.8543
     7.8633
     6.6509
     5.4994
     6.7534
     7.1887
     6.1033
     5.2666
     5.8381
     6.3527
     5.5048
     6.4225
     6.5636
     6.2774
     6.0339
     5.3192
     5.3637
     6.6080
     6.2873
     8.1388
     6.2315
     5.1243
     7.2568
     8.1954
     7.5125
     6.5476
     6.3868
     7.7704
     6.7167
     6.6952
     8.7103
     6.2865
     7.0984
     7.0303
     6.4242
     5.1509
     5.9038
     8.2657
     5.9166
     7.2148
     6.4406
     7.7697
     8.3698
     6.3290
     7.6720
     6.8168
     6.9711
     7.4765
     6.6772
     7.4525
     8.5312
     5.7288
     7.7237
     5.8375
     5.5536
     5.5521
     6.8168
     7.1631
     7.0547
     9.5511
     8.0993
     8.7862
     8.2058
     6.2012
     8.8044
     8.1653
     6.6718
     6.5934
     5.9147
     7.6373
     6.7786
     5.6453
     7.7965
     7.5176
     5.3679
     5.9425
     6.0887
     8.1452
     8.9824
     5.8037
     8.6840
     7.1000
     7.3766
     7.6969
     7.4526
     8.1194
     6.3139
     9.0582
     7.0130
     8.4512
     7.5513
     7.0801
     7.8094
     6.4460
     8.5771
     8.9037
     9.3521
     9.4206
     7.9693
     6.8857
     8.3028
     7.4051
     8.0030
     8.3756
     9.5901
     7.2455
     9.5415
     8.5421
     7.8207
     8.4411
     7.6569
     7.4888
     5.4857
     6.9113
     9.1420
     7.9232
     6.9911
     8.9079
     7.2455
     6.3026
     8.8797
     5.4977
     6.2158
     9.7394
     8.8494
     6.4092
     8.3205
     6.1245
     8.2010
     6.7251
     8.0494
     5.0212
     7.6225
     7.3852
     6.2054
     5.4982
     6.7179
     7.0240
     5.2358
     6.2671
     5.8476
     6.2796
     5.0780
     5.5294
     6.6039
     5.7874
     5.4464
     5.6124
     6.7268
     7.8322
     6.1327
     8.6959
     7.3727
     6.6795
     7.1089
     5.2426
     9.2147
     6.8833
     9.0563
     8.8229
     6.7069
     9.5109
     7.1452
     8.4653
     5.3969
     6.4723
     8.5084
     8.6425
     5.3708
     5.6528
     6.0606
    10.0161
     8.2696
     7.8890
     7.1412
     8.5209
     8.0931
    10.4111
     8.1226
    10.4068
     7.9172
     4.8242
     6.7785
     7.2466
     5.9220
     9.0007
     7.6663
     4.8983
     5.3092
     8.4384
     7.8770
     8.0457
     7.6181
     8.3075
     4.8158
     8.9897
     7.5348
     7.7640
     8.4266
     8.1809
     4.9113
     7.6162
     8.4936
     5.4051
     8.1996
     8.1562
     9.2720
     7.2264
     9.6638
     6.1660
     7.7030
     6.8165
     7.8059
     7.0561
     8.7186
     9.0801
     8.5921
     6.3244
     6.3188
     7.1598
     6.3885
     7.1578
     6.1549
     8.4409
     9.4451
     8.1840
     9.7362
     8.7127
     8.8431
     6.6133
     7.4256
     5.5498
     9.8852
     7.2909
     7.0129
     9.4785
     7.3307
     4.6663
     7.0249
     5.8911
     6.3558
     5.6670
     6.2271
     9.9850
     7.7224
     8.2970
     6.7151
     5.7742
     7.3697
     9.8408
     8.5035
     6.4379
     6.2508
     6.7707
     6.8762
     7.2133
     7.6097
     7.6600
     6.9501
     6.9051
     6.6842
     7.2343
     5.1050
     5.7885
     7.1211
     6.2953
     9.0706
     8.6109
     5.9987
     5.8706
     9.1940
     6.2007
     6.8979
     6.6782
     6.6285
     5.5862
     8.8009
     9.0764
     8.8296
     9.0205
     6.5373
     6.7197
     7.7425
     8.2465
     6.0996
     9.6306
     7.7491
     8.4675
     8.1716
     7.0491
     5.3124
     6.1731
     9.0932
     8.4408
     5.3444
     8.6692
     7.1019
     7.9796
     6.4098
     7.8127
     7.8306
     7.6286
     6.6670
     9.1880
     8.8531
     6.9838
     6.3353
     6.0176
     5.3566
     5.8543
     8.1064
     8.0138
     7.1978
     7.6628
     6.1947
     7.2354
     8.0189
     8.9205
     7.8024
    10.3605
     6.5221
     6.7040
     7.5089
     7.8373
     7.5742
     8.8014
     7.6482
     7.4836
     9.2151
     7.7338
     5.9931
     7.9500
     6.3485
     7.9848
     8.3821
     7.3573
     7.8748
     6.7575
     6.8111
     7.4974
     7.9140
     6.9542
     7.3710
     5.3858
     7.4573
     6.9464
     6.1465
     7.4499
     8.3501
     4.2562
     6.9096
     6.4403
     5.1989
     7.8678
     6.1570
     7.0776
     7.2442
     7.9703
     7.3341
     6.4078
     6.3822
     8.5908
     7.8119
     9.1525
     6.5661
     7.2838
     6.2547
     8.9048
     6.9931
     7.3606
     6.6256
     6.8265
     5.7431
     7.1539
     8.5850
     7.0951
     9.1480
     6.4104
     8.0454
     9.4286
     9.0965
     6.9254
     7.2423
     7.9684
     5.6840
     5.5848
     5.1073
     7.8931
     7.0700
     6.9565
     8.6677
     7.3628
     7.6243
     8.7272
     8.9049
     8.9834
     7.6221
     6.2776
     8.2636
     9.1300
    10.7353
     8.4523
     8.3385
     8.5169
     8.1125
     9.1097
     9.2772
     9.5533
     8.0155
     8.5238
     5.7230
     7.7376
     7.9652
     9.1085
     8.5786
     7.9214
     7.3169
     7.5620
     8.8640
     8.8114
    10.0586
    10.1384
     9.1021
     9.2854
     5.0308
     8.0561
     7.1626
     5.2234
     7.7906
     8.2123
     7.1150
     7.4419
     9.8264
     7.6744
     7.3324
     6.9247
     7.9411
     9.5210
     9.5783
     9.8333
     9.5011
     9.2993
     8.3782
     7.3965
     5.7617
     8.1630
     8.8649
     6.6935
     8.2850
     8.4966
     5.2166
     7.9795
     8.9711
     7.0823
     7.0179
     8.5637
     6.4322
     6.4315
     8.1973
     9.1383
     9.4044
     8.2062
     4.8775
     7.0856
     8.8705
     7.2509
     8.9080
     8.7380
     5.2648
     7.7731
     9.3209
     8.7358
    10.1877
     5.6478
     6.2933
     6.0502
     9.0669
     4.3208
     6.6157
    10.3165
     7.5550
     8.4781
     7.0710
     6.7966
     8.3715
     5.9809
     6.7591
     7.9832
     8.0631
     5.0404
     5.2450
     5.3459
     7.3701
     5.8356
     7.2701
     6.1184
     6.8873
    10.5251
     7.7520
     6.6036
     7.5103
     7.7465
     8.5986
     8.7918
     7.3581
     6.3447
     6.7952
     9.4470
     9.3584
     8.1411
     9.7237
     8.4027
     5.4126
    10.3695
     8.3469
     5.0677
     5.5096
     7.6486
     6.5580
     6.7869
     6.8100
     8.6267
     7.7830
    10.3565
     9.4859
    11.7378
     7.7530
     5.0651
     6.3715
     5.2639
     7.3461
     6.0446
     9.5663
    10.2161
     9.5409
    10.2297
    11.1466
     7.0719
     9.4167
     8.6820
     9.7741
     8.0065
     7.6546
     8.1089
    10.0174
     9.4650
     7.6172
     8.7519
     9.0058
     9.2201
    10.0835
     7.5312
     7.4222
     7.7548
     8.9276
     8.5359
     7.3597
     8.4969
     9.3535
     9.3579
     8.6049
     9.5266
     9.0216
     6.4985
     6.2248
     9.3432
     9.7692
     9.7736
     6.6684
     5.7845
     5.6171
     8.1023
     5.9944
     8.0150
     5.9452
     7.3399
     6.2157
     7.7034
     6.1029
     8.4928
     8.9715
     8.3406
     7.4963
     8.7350
     8.3638
     8.5318
     9.0914
     8.4848
     7.1182
     8.1241
     7.6495
     7.1797
     6.9441
     7.8734
     9.0216
     9.3157
     5.9512
     7.4879
     9.0813
     7.5000
     8.2810
     8.7382
     4.9109
     6.8450
     8.3652
     5.3345
     9.7272
     6.3362
     8.5358
     8.1787
     7.2190
     6.4005
     6.7149
     8.0127
     5.2801
     5.9553
     5.9937
     5.2001
     8.4795
     5.1237
     6.6324
     9.7178
     6.3414
     6.4228
     5.0369
     5.9004
     5.5087
     5.6570
     6.2176
     5.7981
     7.2634
     5.6140
     4.6622
     6.0812
     6.2009
     6.4916
     5.7367
     5.9893
     7.0603
    10.6997
     6.2136
     6.9257
     6.3014
     6.9529
     7.6525
     7.4832
     8.0841
     8.6989
     9.0805
    10.4044
     8.3240
     6.5439
     5.8965
     8.0594
     8.0803
     7.3202
     8.0499
     7.3479
     8.9739
     8.2291
     6.5506
     8.0356
     9.6509
    10.4481
     7.9989
     6.3528
     6.1337
     8.6386
     7.0117
     9.2447
     6.0412
     5.9361
     7.1904
     7.8201
     5.5945
     8.9713
     7.8365
     6.3960
     5.6704
     6.2565
     8.2594
     8.9385
    10.1005
     8.5332
     7.9998
     8.7242
     6.7939
     6.5002
     6.9972
     6.0423
     6.3266
     5.5781
     5.1686
     4.8444
     5.6601
     5.6099
     6.4330
     5.0150
     7.0349
     6.2572
     7.2043
     9.0739
     7.1310
     7.6400
     8.0533
     6.9022
     7.3448
     6.7080
     5.1855
     6.2772
     7.1063
     5.2637
     6.0849
     6.1829
     5.9495
     6.0977
     6.0382
     8.3249
     8.2631
     4.9935
     6.7458
     7.3653
     5.3389
     5.9986
     5.2501
     5.9204
     5.2990
     6.2578
     5.9732
     5.4529
     4.9785
     7.9725
     6.6721
     5.8020
     6.4533
     6.4609
     4.8810
     6.4364
     6.9606
     5.5780
     6.0956
     6.1345
     6.8167
     7.0531
     7.2559
     6.3250
     6.7021
     8.0363
     6.0697
     7.3982
     7.7986
     6.2687
     6.2871
     7.6303
     7.6344
     6.8633
     8.4421
     5.9801
     7.1516
     5.3612
     8.1133
     6.0891
     6.7423
     5.5768
     8.4570
     8.9730
     6.4167
     8.4044
     7.2692
     8.2260
     6.4362
     6.7120
    10.6722
     6.4233
     7.7704
     9.0005
     8.1300
     6.5063
     6.1817
     7.7274
     7.6269
     8.8869
    10.2389
     8.5092
     9.2684
     6.6700
     7.5171
     7.4754
     8.6786
     8.3133
    10.4554
     7.0601
     6.1884
     8.5611
     7.7009
     7.8562
     6.6234
     8.9577
     6.2051
     7.9927
     7.5899
     8.1006
     7.0573
     6.7318
     6.0185
     8.4370
     7.0323
     7.0069
     7.2866
     6.5186
     9.0051
     5.5216
     6.7026
     6.3112
     5.0219
     7.5208
     6.2129
     7.5441
     5.6045
     8.0388
     7.1740
     7.4874
     7.7949
     9.3712
     8.2930
     6.9395
     8.5773
     8.2625
     8.1588
    10.1624
     8.0517
     7.1761
     8.3349
     7.4357
     6.1620
     4.6779
     7.1374
     8.7381
     8.2680
     6.8787
     5.6502
     7.7595
     8.3876
     8.0700
     8.3146
     8.7158
     6.6478
     9.2407
     7.7180
     6.2414
     7.3364
     7.4019
     8.5492
     8.7561
     5.7726
     6.6567
     8.0796
     8.6921
     7.4492
     5.3936
     6.7998
     7.4930
     7.4128
     8.2789
     6.8650
     8.5426
     8.4393
     7.2512
     8.3081
     7.4197
     8.7686
     8.0579
     7.9828
     8.3955
     7.5971
     8.3633
     6.8985
     9.0966
     6.3774
     5.3652
     8.5618
     5.5051
     7.5649
     6.9130
     5.7749
     7.1003
     8.7299
     8.0799
     8.4371
     4.9781
     5.6025
     8.2130
     8.4884
     8.7092
     6.2713
     7.4302
     8.0012
     7.0769
     7.2707
     7.6524
     8.7631
     8.1092
     6.4065
     8.1763
     7.7332
     6.7436
     8.9809
     6.3764
     7.6766
     7.3628
     8.4626
     8.7362
     7.2535
     7.9109
     7.9772
     7.0591
     8.0212
     6.0655
     7.5307
     8.6177
     9.0598
     7.7380
     7.6783
     8.5218
     8.3828
     6.6641
     5.8270
     8.6323
     8.4928
     7.8139
     5.4509
     8.1665
     8.8767
    10.0805
     8.5494
     7.4376
    11.1477
     7.2914
     9.8362
     9.3689
    10.2341
     6.6996
     8.0081
     8.1302
     9.2312
    10.5803
     9.3027
     9.7201
     9.7900
    11.6922
    11.8078
     8.2453
     9.4006
     8.9075
     8.0100
     8.0532
     7.7301
     6.8524
     8.3880
     7.0513
     6.1897
     8.1868
     7.3800
     6.0885
     6.1075
     6.2384
     6.0475
     6.1989
     7.7204
     7.3770
     8.5956
     9.6983
    10.9589
     9.2701
     9.1333
     6.7955
     4.9118
     5.9213
     7.0006
     7.2608
     9.5794
     7.9536
     6.0306
     5.9620
     5.1477
     7.3269
     7.6920
     7.0360
     5.3376
     5.6892
     7.5448
     5.5946
     6.1704
     6.0124
     6.4183
     6.7249
     6.9295
     5.0937
     6.6124
     8.8369
     7.0553
     5.2962
     7.5384
     8.5557
     6.7843
     6.3240
     5.7877
     5.6770
     4.9430
     5.9232
     4.8561
     5.3557
     5.6516
     6.5280
     7.1364
     7.4105
     6.8819
     6.6055
     7.9207
     7.3485
     7.6632
     6.2559
     8.4554
     5.5241
     8.6671
     6.6085
     5.4898
     6.0204
     6.4883
     5.9058
     7.5186
     7.8283
     6.8873
     7.6192
     7.0357
     5.5552
     6.5810
     5.3952
     5.4641
     7.4048
     8.0274
     6.3440
     6.7967
     9.6603
     8.3950
     8.4084
     6.6028
     6.9153
     8.0119
     5.6987
     8.3502
     8.9108
    10.0510
     8.8766
     8.7599
     8.1146
     8.9326
     9.7691
     8.5092
     8.9021
     9.7812
     9.8918
     7.4543
    10.2091
     9.2506
     8.7112
     9.7772
     9.2022
    10.5550
     9.3166
    10.5984
    11.4253
    10.2749
    10.0173
     9.9583
    11.0476
     9.8345
     8.4102
     8.4671
    10.6631
     8.0042
     8.7296
     7.5294
     8.4185
     9.7766
     7.7831
     9.4239
     7.9032
    10.4947
     8.1688
     8.0801
    10.3228
     8.1834
     9.4205
    11.3504
     8.7470
     8.4961
     8.7246
     8.9875
    10.6334
     8.5815
    10.0394
    10.2758
     7.6326
     9.7512
     6.5515
    10.4310
     8.3160
     9.0215
     7.5159
     7.4974
     8.8972
     8.9437
    10.0897
    10.3224
     8.8268
     8.5844
    10.0539
     9.6512
     8.5884
     8.0830
     8.3992
     9.4802
    12.2805
    12.8595
    14.4127
     9.7558
    10.7866
     9.1977
     9.6665
     9.9637
     9.5949
    10.5249
    12.4659
     9.8123
    13.9507
    13.0802
    11.2339
    12.7212
    14.1552
    13.4979
     8.2786
     9.8316
     9.3757
    10.1915
     8.6843
     8.9242
    10.1768
     8.9728
     9.2515
     9.6487
     9.3710
     7.9184
    11.5861
     7.9345
     9.1189
     8.4326
     8.5008
     8.7157
    10.2644
    13.2579
    13.1569
    11.5023
    10.6486
     9.6307
    11.4501
    11.6909
    12.9687
    10.0986
    12.7950
     9.5412
     8.7662
     8.2202
     9.8399
     7.5225
     8.5079
     6.6413
     9.1189
     7.6151
     8.2963
     8.2813
     8.1002
     7.9697
     8.3215
    10.4671
     9.1603
     9.5521
    10.6027
     9.5577
     9.6142
     7.4905
     7.2633
     9.9817
     7.3899
     9.2799
    11.0646
     8.6518
     8.3201
     9.6560
     8.7433
     8.6449
     8.4694
     8.9009
     8.2585
     8.6250
     9.3973
     8.9367
     9.1065
     8.4997
     8.7843
     9.6384
    10.2797
     8.6343
     9.9101
     9.0463
     8.6278
     9.3973
     6.4663
     9.7946
     9.1822
    10.5897
    10.9097
     9.6404
    10.0352
     9.1945
     7.9635
     8.4041
     7.1846
     8.7732
     9.7255
     9.5953
     8.3431
     7.8242
     9.2885
    10.8134
    10.7365
    11.6535
     9.8645
     7.6677
     9.1059
     8.1972
    11.3826
     7.0237
     9.0110
    10.2455
     8.6398
     8.0328
     6.2754
    10.0136
     6.7920
     9.0189
     8.4814
    12.2296
    11.5411
    11.8318
    13.3362
    11.7151
    14.3045
     8.3718
     9.5346
    11.1099
    11.2453
    12.2662
    11.8898
    11.7093
     9.4490
     8.0257
     5.7317
     6.3271
     6.1832
     6.3230
     5.2372
     5.6352
     6.0794
     6.5592
     6.2799
     6.6905
     5.2298
     6.9253
     6.7246
     8.3942
     6.1114
     6.8854
     7.4133
     5.9404
     5.2525
     4.8865
     6.4816
     6.3071
     6.9102
     5.4849
     5.1634
     6.5314
     5.6250
     5.6363
     6.0356
     8.4885
     5.9590
     4.7550
     6.2256
     7.9266
     6.3845
     4.5478
     8.0236
     6.6248
     5.5584
     8.2435
     5.4345
     6.1254
     5.3261
     5.3376
     5.7769
     6.5151
     4.4797
     5.5529
     4.4248
     6.9313
     8.5665
     8.5245
     5.7113
     6.7415
     7.5212
     6.1400
     6.1305
     4.8945
     6.5867
     5.9378
     6.2299
     6.3767
     6.1661
     7.0884
     6.7243
     6.1030
     5.7548
     6.0405
     7.2693
     7.8031
     6.8923
     6.8916
     7.2679
     7.1882
     6.1705
     6.6291
     5.4542
     6.3942
     4.9691
     7.1543
     8.1250
     6.1921
     6.7152
     6.7062
     8.5236
     5.0468
     6.7845
     5.0031
     4.7307
     5.1512
     5.1414
     5.7032
     5.3387
     6.0935
     6.4173
     5.9659
     8.2483
     6.4100
     8.0693
     5.0800
     6.8642
     5.3490
     5.6593
     4.6296
     8.3853
     7.1507
     4.6832
     7.4613
     9.3186
     7.1491
     7.0132
     5.8533
     8.7169
     7.7477
     8.5507
     8.6693
     8.4998
     6.8443
     8.4344
     7.9570
     8.0605
     8.4271
     8.8913
     8.1004
     7.0279
     7.5412
     9.5835
     6.6720
     8.3069
     8.1971
     7.6611
     6.4566
     7.3373
     6.4916
     6.8071
     6.1942
     4.7507
     6.7667
     6.4596
     4.9820
     7.2474
     8.2411
     8.1469
     6.2381
     8.9730
     5.1708
     6.2290
     8.8306
     8.0607
     5.5680
     7.3033
     6.3475
     6.3862
     7.2634
     6.2819
     8.9676
     8.4782
     7.9124
     6.6815
     6.9598
     8.7693
     7.1816
     4.7321
     6.4903
     6.8094
     8.4511
     7.1731
     5.9938
     6.8518
     6.1322
     6.5275
     5.1969
     5.2643
     5.7100
     7.3105
     8.5904
     7.0586
     6.8510
     7.9084
     6.2840
     6.5138
     5.4116
     5.4213
     5.0640
     7.0053
     5.7798
     5.2726
     6.8846
     5.5473
     6.2688
     5.1336
     5.7002
     4.9878
     5.3533
     5.4394
     7.3794
     7.0259
     7.0315
     5.9949
     6.4596
     8.7650
     7.7629
     5.9093
     6.1406
     5.1776
     6.9413
     5.7492
     4.9941
     5.1001
     4.5340
     5.1724
     6.2662
     6.2782
     4.7513
     5.3440
     5.2093
     5.8452
     7.0448
     5.5744
     5.0524
     6.7493
     5.7608
     4.9804
     6.0869
     5.4564
     5.0931
     6.2268
     8.0690
     5.5382
     8.7706
     5.3845
     7.1128
     5.6295
     8.4033
     8.2142
     7.6229
     8.0300
     5.4844
     5.7017
     6.2049
     8.1976
     7.1596
     6.1159
     8.0156
     7.9610
     6.2073
     8.2866
     8.2436
     6.3434
     5.9236
     8.1722
     7.5545
     9.5625
     8.1435
     8.5608
     7.7057
     7.9707
     7.3778
     6.0054
     7.6955
     8.2225
    10.2050
     7.2147
     7.4952
     5.3271
     8.2631
     8.1996
     7.2725
     6.7058
     6.1343
     9.2193
     9.3784
     7.4116
     4.5693
     8.1659
     6.3032
     5.8405
     7.4429
     4.9917
     6.4655
     7.4234
     8.0917
     7.2110
     7.8264
     5.7372
     7.0885
     7.0620
     7.0758
     6.8745
     8.7457
     7.4947
     7.1955
     8.7438
     7.2076
     7.6747
     8.7188
     6.6667
     7.5744
     5.4373
     7.4694
     8.5910
     7.4522
     6.2894
     6.4336
     6.1131
     9.7374
     7.3716
     6.7291
     7.8033
     4.7501
     6.2347
     6.9186
     8.6709
     8.9731
     6.9546
     6.9556
     7.3305
     5.7169
     5.3909
     8.2726
     7.3839
     5.6676
     7.9508
     6.7134
     8.9650
     9.5416
     9.1963
     6.7331
     7.8907
     7.5098
     8.5875
     6.3955
     7.9231
     7.0090
     7.7763
     6.2024
     7.4063
     5.6148
     5.7556
     7.7885
     8.7869
     6.4706
     6.2210
     5.8849
     5.4524
     5.2898
     5.9921
     9.9718
     6.5662
     6.1529
     6.6223
     7.2656
     5.3086
     5.8805
     5.5742
     5.5743
     4.8611
     5.1669
     6.8261
     4.8330
     4.8950
     5.5356
     5.3179
     6.0740
     5.5472
     5.9012
     7.2303
     5.8712
     6.8594
     5.3536
     7.9513
     5.1432
     5.0260
     7.3172
     5.3320
     7.5781
     6.7166
     7.1978
     7.0279
     5.3799
     5.6207
     6.3868
     5.2464
     6.6337
     7.0777
     7.6263
     5.5037
     7.6024
     7.0746
     5.1510
     5.7324
     5.1633
     5.2909
     6.1330
     6.1327
     4.9702
     6.2701
     8.2964
     5.7200
     7.0761
     5.7896
     5.2507
     7.3721
     8.3156
     7.1353
     6.9838
     8.0072
     7.9738
     6.4236
     7.4290
     8.0950
     8.4090
