# Supplementary material for: Mechanistic models of asymmetric hand-over-hand translocation and nucleosome navigation by CMG helicase
Source: Nat Commun. 2025 Nov 21;16:10304. doi: 10.1038/s41467-025-65232-x (PMC12639105; doi:10.1038/s41467-025-65232-x)
Supplement: Supplementary file 18 — Source data [file 41467_2025_65232_MOESM18_ESM.zip › SourceData/SourceData/Fig3G/polyGC/mindist_lagging_and_loop_traj020.dat]

# Distance
     6.1593
     5.4349
     6.3599
    10.3047
    10.6038
    12.3200
     8.7860
     9.8179
     7.6637
     6.6585
     9.5356
     9.0856
     9.3619
     7.1639
     9.6010
     8.6051
     9.4350
    10.0697
     7.9502
     9.1178
     6.8150
     5.7627
     6.1707
     7.5722
     5.6169
     6.5094
     7.2194
     7.6390
     6.0355
     7.8671
     5.4855
     5.1104
     6.2875
     7.0889
     5.8300
     5.6915
     8.8222
     6.3708
     7.1476
     8.1736
     6.6059
     6.8891
     5.8191
     7.3099
     6.1268
     5.0501
     5.7241
     6.0879
     5.3475
     7.0131
     5.5199
     7.4455
     6.7817
     8.0340
     8.1724
     7.3525
     7.6540
     5.4757
     6.8034
     6.7646
     5.4356
     4.8972
     5.0055
     6.9741
     6.0123
     5.7095
     5.1734
     6.0971
     4.6143
     6.6115
     5.3864
     5.3271
     7.3989
     6.0897
     5.7607
     5.9495
     7.6228
     5.4166
     6.4468
     6.5703
     6.5950
     6.1089
     7.5054
     6.1192
     6.5456
     5.9653
     6.2569
     7.6179
     5.6561
     6.9779
     6.1454
     8.4396
     5.7963
     9.0558
     6.6218
     5.9674
     4.8833
     7.1179
     5.1032
     6.7346
     6.3849
     7.0213
     4.9693
     6.2853
     6.6045
     6.3365
     5.3987
     5.6835
     5.9955
     4.9719
     5.6934
     6.4165
     4.8171
     5.4242
     6.5618
     5.6655
     5.6042
     6.5573
     7.6119
     4.7671
     6.1518
     5.0660
     6.1496
     5.6569
     5.6147
     6.1906
     8.0714
     7.6165
     7.0791
     7.0331
     6.4681
     6.6899
     6.6979
     9.6249
     6.9902
     5.4508
     9.3502
     6.8459
     5.1653
     5.1199
     6.3119
     6.1859
     5.9199
     6.8413
     6.1709
     6.5728
     6.4480
     6.8173
     7.1901
     6.7166
     5.7752
     6.2078
     5.7621
     5.4913
     5.4059
     7.3154
     6.0235
     5.7063
     5.1852
     8.5397
     8.4530
     7.2005
     8.7486
     7.0564
     6.2888
     6.9846
     9.2606
     8.3125
     9.3900
     8.3342
     8.1507
     9.8525
    12.4145
     9.9385
     8.6916
     9.1956
    10.4667
     7.7597
     8.3938
     7.9659
     9.0092
    10.6818
     8.8585
     7.6108
     8.5900
     8.9684
     8.3047
     6.7623
     7.9656
     8.9179
     9.0726
     6.9618
     6.3483
     8.1400
    10.2810
     9.2006
     9.4263
     7.2688
     6.9935
     7.6358
    10.3173
     9.9764
    10.1863
     9.4753
     9.2489
     7.1160
     8.5497
     9.2823
     9.6445
     9.7618
     8.4916
     9.2809
     9.8918
     7.1821
     7.1406
     6.5969
     5.2434
     6.8832
     9.8228
     6.8468
     7.3797
     8.4164
    11.5421
     7.1052
    10.4110
     7.9199
     6.0324
     8.2232
     9.0470
     9.1937
     6.7233
     7.9297
     8.5534
    11.5157
     8.1319
    11.0277
     9.5059
     8.5243
     9.2412
     9.8865
    12.3071
    13.5318
     9.9916
    13.4113
    11.8957
    11.3193
    13.4566
    10.8445
    12.9823
    13.6833
    14.0495
    12.9406
    14.9377
    14.0820
    13.0821
     9.7364
    12.0911
    12.3326
    12.4534
    12.0711
    11.6965
    12.3242
    11.2476
    12.0184
     9.1426
    14.1781
    13.1726
    12.5273
    12.5472
     8.5739
     9.1576
     9.0601
    10.1157
    10.2057
    10.7800
     8.8813
    10.1649
     9.3146
    11.9845
     8.4756
    10.4271
    11.2156
    11.4515
    10.3583
    11.2286
     8.4456
     9.3042
    10.4575
    11.7043
     9.6779
     8.4199
    10.6481
     9.5681
    10.3904
    11.7073
    10.8139
    11.1935
    10.5402
    10.5722
    10.7941
    10.7536
    10.5215
     8.1112
     8.4160
    11.8123
     6.8037
     7.6275
     8.3655
     9.3682
     7.9923
     6.6770
     7.8653
     6.2047
     7.2370
     8.9129
     7.5100
     8.6098
     9.3418
     6.5946
     9.4390
     7.6179
     8.8322
     8.7604
     9.5415
     9.1836
     8.5543
     6.6921
     9.2198
     7.4856
     9.2949
    10.1072
     6.7820
    10.0679
     8.2543
     8.6920
    10.2133
    10.0996
     7.7839
     7.2296
     5.2191
     9.6988
     8.2712
     8.6638
     9.9524
     8.4538
     8.8806
     8.0921
     9.7867
    10.5280
     8.7569
     8.8303
    10.2177
    10.0433
     8.6751
    10.4562
    10.9014
    10.4789
     8.9917
     8.9333
     8.1691
     8.3342
     8.4180
     9.9701
     8.5084
    10.5739
     9.9160
     6.4479
     7.5757
     6.9716
    10.8678
     9.0333
     8.9577
     9.4143
     9.3133
    10.8043
     8.9027
     9.2741
     8.0580
     9.1167
    10.1573
    12.0726
     9.4080
     9.1616
     6.0830
    10.6447
    10.1080
    10.8274
    10.0034
     9.5241
    11.4006
    10.5393
     9.8647
     9.9106
     9.4446
     8.9337
     9.1339
     9.6123
     9.1629
    10.0187
     6.6698
     9.2347
    10.2528
     9.3792
    10.6299
    10.2443
    10.4655
    11.3370
    10.0833
     9.8268
    10.8882
    10.5649
    11.1952
    10.6800
    10.4705
    12.3871
    14.1034
    16.6748
    17.7588
    14.9979
    17.0996
    17.1416
    20.3722
    23.9752
    23.2531
    25.3272
    26.2516
    26.1557
    28.7223
    24.6164
    27.6193
    25.6683
    26.5860
    27.1142
    30.0446
    28.9609
    26.0278
    26.1161
    26.8153
    28.0596
    28.0634
    26.9017
    26.8174
    26.5688
    26.3965
    27.2944
    28.1794
    26.5026
    28.9640
    27.6221
    25.9881
    28.0757
    31.9473
    31.1514
    30.6119
    32.0033
    29.9874
    29.1121
    26.3715
    22.7929
    26.9653
    25.6564
    26.9037
    26.7057
    24.2553
    25.3252
    26.0295
    27.7210
    26.0377
    25.2324
    24.9403
    28.0602
    24.9307
    23.9795
    25.0734
    26.2602
    23.6250
    25.1672
    26.4429
    23.4883
    28.1544
    23.4398
    23.9094
    22.5700
    23.5082
    22.6069
    24.0178
    21.7339
    23.1765
    23.2531
    24.2477
    22.2944
    23.2728
    24.0538
    24.5068
    23.6578
    20.4932
    17.0210
    17.9236
    20.9423
    20.8765
    18.9631
    15.5840
    17.2010
    18.0374
    15.1816
    15.5932
    18.5926
    18.8349
    17.1285
    16.4037
    15.6240
    15.9078
    15.0232
    17.4803
    14.3425
    15.0026
    19.1362
    20.1576
    16.2470
    17.4592
    16.2209
    15.8407
    17.0320
    15.6504
    12.0639
    15.6835
    16.6437
    15.2355
    15.8824
    15.9691
    16.2419
    17.7709
    15.5804
    15.3192
    14.0578
    16.1036
    16.3685
    15.6511
    16.5407
    17.8216
    16.1874
    14.6529
    15.8668
    15.0801
    14.6499
    19.3442
    18.6365
    14.1853
    19.6302
    15.3130
    17.2185
    18.5582
    17.6482
    18.9440
    17.7036
    17.9009
    17.2000
    15.6014
    19.5497
    16.2078
    15.7353
    16.2449
    19.4052
    19.3444
    21.5434
    21.5285
    21.2574
    25.0724
    23.6048
    24.5683
    22.7139
    22.3127
    20.1543
    18.5726
    18.2933
    21.1412
    23.6308
    21.6838
    22.0306
    19.5790
    20.9559
    20.3475
    21.2024
    22.3925
    23.0451
    20.9752
    22.4360
    24.7367
    23.7301
    24.6973
    22.0397
    21.8130
    23.9386
    22.7183
    20.0597
    20.6710
    23.7065
    22.3184
    22.9084
    22.0256
    23.4063
    22.0370
    22.6682
    21.2262
    22.2678
    21.9538
    23.2485
    22.0393
    21.3732
    20.9376
    22.5557
    23.7109
    23.5514
    25.6747
    20.5412
    16.9317
    14.8304
    15.0666
    14.3484
    14.8689
    14.1815
    14.8030
    18.9434
    19.3211
    21.3113
    17.5961
    19.3447
    20.6159
    19.5598
    15.9933
    17.3675
    17.5429
    14.0449
    17.5264
    17.6541
    15.8080
    18.0004
    17.7907
    19.8852
    19.0524
    16.9388
    17.4088
    15.7873
    15.7979
    16.6941
    19.1547
    19.6521
    19.9553
    16.6245
    13.7149
    17.5781
    17.4719
    21.2480
    15.8838
    17.8144
    17.4585
    19.6863
    17.1464
    21.0250
    19.9224
    19.2564
    19.2510
    18.1851
    18.3227
    17.8156
    19.5531
    17.5568
    19.1324
    17.2659
    18.5800
    20.1819
    17.8808
    16.3392
    15.4357
    18.2388
    18.4223
    17.3222
    16.0257
    18.0387
    19.2920
    17.2658
    18.6570
    19.5727
    19.5322
    17.3194
    16.0743
    18.1583
    15.9513
    15.9345
    15.9790
    15.0386
    16.0096
    15.6346
    15.0945
    16.8571
    19.4447
    16.7302
    17.6057
    15.8493
    19.7363
    15.4298
    17.0469
    18.6874
    15.9456
    18.7447
    16.1664
    18.4724
    19.5546
    18.5047
    17.6128
    18.3144
    18.2941
    16.2571
    15.2086
    20.4888
    18.0499
    17.7561
    19.0836
    15.7132
    15.9858
    13.6984
    17.8832
    17.7067
    16.5556
    17.9364
    15.8749
    15.9492
    16.0401
    15.2277
    14.4473
    14.4289
    13.6992
    11.6689
    11.7788
    11.9140
    12.5396
    11.8582
     9.2629
    11.3726
    12.5986
    13.4289
    10.9865
     9.0501
     9.6976
    11.7797
    13.3410
    10.9354
     9.0048
     8.0555
     8.6056
    10.2144
     9.6328
     9.7140
     9.6179
     7.7763
     9.4293
     8.9428
     8.1207
     9.0307
     9.8957
    11.3622
    11.5618
    11.6141
    11.4440
    12.5534
    11.6595
    13.4997
    11.5150
    13.3835
    12.7205
    10.5015
    13.7677
    11.2952
    13.4814
    14.1207
    12.3967
    13.0129
    10.8702
    13.7221
    13.7995
    11.4764
    13.1625
    12.3877
    14.0916
    10.8457
    12.2752
    12.8616
    13.2137
    11.8295
    10.7309
    12.2156
    10.5257
    12.8540
     9.5811
     9.0635
     8.0965
    10.4849
    11.8113
    10.0999
    10.5796
     9.3812
     9.8209
     8.9594
    13.0978
    10.1086
     9.7490
    12.1830
    11.5852
    12.7916
    11.9673
    10.0127
    10.8819
    11.1456
     8.7370
    11.6792
    10.9007
    10.5123
    11.0653
     9.2370
    10.4139
    14.3433
    10.6528
    11.5815
     9.1852
    10.4856
     9.9545
     9.1170
     9.4309
     9.4506
    11.3604
    10.0517
    11.6685
     9.7861
    10.8993
     8.9441
     8.6863
    11.3744
     8.4808
     9.3468
     8.3217
    10.6777
    11.2649
     7.9660
    11.0373
    10.5029
     9.6209
     9.4343
     8.6194
    10.2473
     7.4410
     7.2520
     9.2519
    11.9080
    11.0481
    10.2231
    10.2199
    11.6198
     7.5962
     9.0552
     9.6831
     9.3297
     6.8335
     9.5281
     8.3698
     9.5165
     9.2732
     7.7525
     6.3957
     4.8673
     6.2135
     6.8580
     8.3737
    10.5364
     8.9137
     9.1591
     7.2601
     9.7197
     7.2004
     9.6892
    10.1064
    11.0121
    11.3206
    13.0591
    11.6704
     9.9198
    10.9847
     8.4058
     9.3194
    10.1296
    11.0372
    11.9387
    11.7059
    11.8166
    10.2303
    13.0684
    11.9448
    14.4880
    12.0808
    10.2125
    13.7584
    10.8622
     9.2677
    14.0478
    10.1820
    13.2359
    12.5075
    12.8762
    11.9695
    12.4410
    11.4952
    11.3270
    11.7808
    10.8613
    10.0573
    10.0950
    11.7065
    12.1855
    12.6741
    10.7435
     9.9779
    10.3147
    11.6739
    12.7583
     8.5841
    10.5789
    10.9999
    12.8137
    11.0142
     8.8937
    12.1045
    12.0158
    12.0058
    10.3891
    11.6710
    12.9432
     9.0870
    11.6265
     9.7086
    12.7347
    11.5476
     9.9696
    12.7571
    11.9944
    10.6529
     9.6022
    12.8090
    12.2533
    10.0288
     9.3503
    11.8130
    13.1692
    10.0908
     9.1679
    11.4321
    11.3225
    10.8811
    11.7162
    11.5867
    10.0630
    11.7848
    12.1171
    13.3755
    12.0724
    10.9348
    12.1622
    14.3197
    11.9522
    10.0360
     6.7861
    11.1232
    10.2840
    12.3093
    11.2397
    11.9593
    12.5616
    10.9848
     9.3010
    11.1595
     9.7609
     6.6764
     9.9704
     8.5892
     7.3946
    11.1607
    12.4222
    13.3316
    11.5753
     8.1152
     8.5417
    10.8442
     8.3143
     9.6366
     9.7714
     8.5010
    10.9300
     9.9266
    12.3240
     9.6269
    11.8939
    13.3682
    11.5296
    13.2362
    14.1863
    16.2856
    15.5910
    13.3352
    19.2003
    18.0524
    17.8463
    25.0328
    24.0019
    22.1522
    25.8212
    25.7811
    22.9946
    22.3267
    22.9862
    21.9830
    26.2520
    24.2188
    24.1966
    28.1770
    23.6411
    26.5520
    28.7318
    27.0217
    23.9495
    27.6242
    23.2985
    24.2424
    27.0470
    22.8265
    25.5178
    22.2081
    24.6360
    25.0229
    27.5882
    27.7496
    27.7307
    29.3597
    23.9854
    28.3923
    25.6430
    26.3751
    26.8866
    25.1862
    26.8943
    24.6160
    28.7483
    24.9541
    27.3715
    24.6492
    27.4880
    25.9649
    27.4517
    26.9910
    25.8873
    24.6877
    23.1580
    29.5261
    26.2191
    23.4058
    20.0105
    23.3426
    21.2760
    25.8066
    27.2277
    22.9141
    21.1309
    19.4398
    27.2020
    27.5568
    24.6440
    23.2051
    29.4184
    25.7043
    25.7169
    23.0322
    28.0283
    23.7031
    28.9832
    24.0241
    26.7204
    25.4080
    24.1721
    24.7386
    23.7978
    23.7603
    20.3040
    24.7658
    28.0697
    28.6706
    30.6401
    30.0079
    30.9891
    22.3100
    24.9627
    21.4141
    26.8390
    24.0273
    21.0016
    20.9481
    23.1573
    25.7538
    20.8135
    21.0275
    23.9719
    20.9550
    18.9370
    16.2505
    23.8196
    22.1929
    21.0356
    18.7729
    23.2376
    20.2527
    18.4050
    17.5138
    21.2575
    23.6573
    18.4970
    20.2441
    21.2268
    20.8183
    18.4295
    17.1427
    20.0837
    18.2433
    18.0211
    20.8905
    21.3404
    22.2754
    17.5534
    16.9618
    19.5421
    20.8467
    16.9157
    21.8789
    27.5293
    25.3387
    18.9510
    19.8854
    18.3398
    15.7943
    13.6113
    17.9495
    17.3833
    18.6424
    20.0874
    14.7782
    21.8806
    21.7147
    20.2559
    19.0586
    15.0845
    27.2675
    17.7838
    18.7336
    17.9973
    12.0308
    15.9567
    12.3300
    12.7211
    17.6953
    17.8485
    15.1224
    13.4203
    14.9709
    17.0400
    16.2642
    17.0176
    18.9148
    15.4088
    19.7126
    21.0775
    27.1193
    20.8156
    25.9099
    23.5686
    23.2247
    22.6812
    23.7597
    25.1180
    19.2335
    17.9147
    20.9513
    23.6902
    20.6444
    22.0509
    24.4812
    26.5833
    20.9552
    21.0397
    23.6622
    24.5234
    22.2381
    23.6136
    20.0998
    22.2083
    18.9409
    25.3084
    26.5829
    26.1630
    18.1976
    19.0643
    17.9805
    18.1119
    21.9513
    23.8863
    23.7076
    27.3181
    22.8521
    22.8559
    22.4403
    26.2549
    27.7329
    25.5725
    22.5780
    26.3067
    24.3879
    24.3853
    20.0860
    24.2018
    26.4351
    23.0780
    27.7969
    24.7659
    24.6140
    23.0311
    25.2042
    31.6362
    24.0852
    21.4914
    18.0422
    21.1987
    21.5462
    24.6575
    24.0947
    27.5802
    19.5327
    22.5358
    21.2800
    22.9877
    20.7646
    24.1086
    23.3057
    21.5303
    24.1657
    24.3695
    25.6218
    22.4148
    24.2105
    27.7593
    27.6387
    24.6715
    23.0592
    23.8504
    25.5923
    23.2962
    24.1709
    25.4305
    24.6782
    23.5300
    20.3848
    21.1847
    22.8370
    21.2221
    19.0312
    22.3696
    19.8309
    20.6825
    18.5654
    19.4435
    18.4353
    18.5069
    18.4981
    15.7469
    18.6909
    20.5573
    18.1763
    16.8931
    21.0973
    19.5533
    21.3796
    22.6514
    22.9437
    20.2348
    20.5296
    19.4159
    20.6813
    20.4203
    20.7149
    24.9448
    19.5896
    20.7010
    18.4608
    23.3818
    20.2357
    26.4295
    22.4136
    23.6987
    30.2849
    25.8356
    22.3544
    20.8476
    20.6763
    20.9953
    24.3351
    17.5548
    21.2243
    26.3296
    21.5551
    24.2910
    23.2503
    23.3624
    22.0231
    19.1967
    18.8336
    17.4028
    23.3460
    21.4857
    18.6856
    22.4771
    20.8572
    21.4018
    22.8458
    17.7657
    12.8453
    12.8552
    15.6115
    10.2694
    11.9435
    18.3671
     7.7438
    14.2599
    12.5810
    10.9938
    13.3793
    10.7587
    13.5433
    13.2996
    16.1470
    13.4029
    14.9523
    14.6542
    18.9578
    21.8001
    22.7213
    17.4451
    18.7904
    17.4937
    16.7652
    19.7672
    20.5001
    20.3400
    17.3905
    16.9130
    21.1981
    15.9858
    17.2801
    16.7418
    18.6018
    17.0555
    18.4166
    20.0502
    17.6099
    22.0706
    23.3577
    18.1925
    20.8743
    20.3362
    24.4882
    21.1065
    17.1700
    18.8524
    23.6941
    23.4916
    17.0163
    25.4573
    28.1151
    21.9401
    22.2454
    21.0350
    19.1297
    22.8102
    20.0004
    19.9204
    19.3153
    22.7626
    23.3689
    20.2982
    21.5267
    19.2615
    21.7051
    21.4788
    20.1766
    18.4815
    17.9333
    16.3475
    22.5436
    22.3144
    20.8625
    20.8703
    17.0997
    21.8068
    19.2231
    18.9492
    16.8394
    18.1112
    21.6924
    20.9744
    20.9699
    19.7159
    17.1632
    16.7808
    17.5711
    19.7875
    21.3735
    19.3633
    23.3622
    16.1922
    17.7615
    22.3072
    15.1102
    16.4400
    16.9470
    19.1569
    18.3214
    18.9482
    18.4819
    17.8241
    19.3133
    22.5400
    19.4672
    20.3813
    20.7273
    17.1785
    23.6403
    19.2568
    21.0899
    21.3097
    20.0268
    16.1341
    15.5842
    22.9523
    21.6222
    18.9065
    23.5907
    20.6120
    21.7819
    18.9583
    13.4932
    16.7423
    11.1289
    13.4281
    19.4424
    14.9931
    17.6089
    14.1830
    15.6425
    13.2778
    17.3253
    21.3670
    15.9261
    21.0151
    22.6506
    19.3565
    14.7569
    17.2227
    17.4688
    19.3134
    19.1036
    18.9694
    14.8207
    16.8961
    12.6775
    14.7428
    12.6899
    12.8947
    13.3532
    19.7281
    21.8083
    17.2857
    26.3148
    22.7408
    22.7471
    22.2805
    22.4927
    21.7867
    17.4933
    23.7167
    23.2447
    21.6669
    19.8079
    19.0906
    19.2802
    22.8593
    20.8254
    18.7014
    19.2185
    19.6305
    19.8239
    17.2704
    13.6319
    16.8039
    17.8056
    19.3193
    15.1358
    18.6698
    16.2008
    15.7728
    17.3949
    22.7717
    17.8018
    24.5107
    18.5118
    21.7583
    21.5556
    20.8254
    20.1258
    19.7069
    18.0240
    14.5344
    16.4186
    11.4805
    14.0669
    14.0796
    13.1868
    13.3825
    13.4812
    12.1197
    16.0658
    18.1616
    15.6480
    15.4834
    13.9628
    20.8532
    18.4631
    17.0068
    19.1140
    17.1411
    13.0276
    16.1920
    13.5302
    14.8927
    15.0043
    15.2590
    16.7758
    18.4810
    19.2644
    23.5920
    18.7656
    19.1276
    20.2350
    13.9026
    13.1517
    12.8093
    17.2640
    14.4234
    15.1264
    13.1040
    15.7889
    14.9849
    13.2438
    14.4946
    12.5505
    15.9301
    16.2772
    15.3308
    18.2406
    13.7743
    13.8918
    14.4670
    15.7314
    13.9983
    17.0011
    12.7604
    15.2380
    15.1261
    12.2867
    14.6259
    15.7227
    15.2795
    17.0226
    16.7242
    15.3709
    15.8683
    13.8507
    15.8333
    13.8326
    17.9210
    17.5654
    17.8041
    16.0356
    18.0876
    17.8361
    14.8556
    17.0587
    14.4307
    14.1630
    14.8267
    14.8243
    19.0696
    16.5931
    14.8911
    14.6427
    16.7531
    15.0034
    14.8995
    21.7732
    15.7157
    20.1255
    15.0709
    13.3100
    16.2844
    14.7602
    17.2586
    17.5291
    15.9551
    14.6131
    16.9301
    14.3777
    16.2837
    16.6663
    16.1616
    12.2296
    14.1244
    11.3448
    11.5177
    16.8458
    15.3709
    13.5387
    13.1621
    13.0404
    13.5533
    16.1954
    15.6112
    14.1869
    14.2607
    18.2890
    13.2856
    13.3520
    14.6677
    16.1047
    13.3711
    14.8759
    12.1160
    14.5188
    18.1812
    14.9377
    15.7685
    15.5812
    17.3509
    14.6083
    16.1111
    13.0525
    16.7428
    12.3721
    15.2098
    16.8383
    15.5665
    18.1720
    16.9927
    16.0849
    12.7952
    15.9865
    13.8127
    18.5499
    12.6376
    16.1283
    16.8321
    16.9951
    13.6112
    13.2636
    12.7855
    15.2560
    14.9701
     8.3788
    13.0644
    11.9000
    11.1846
    17.0798
    18.8683
    15.4531
    15.0192
    16.1932
    14.7169
    14.7679
    17.5224
    14.6160
    16.0367
    15.7558
    16.7515
    14.6613
    17.2286
    17.1510
    14.4272
    15.0808
    17.6212
    14.4482
    17.1959
    17.3728
    16.2691
    17.9910
    16.1042
    17.9501
    12.9828
    19.2782
    16.1125
    13.4144
    17.4254
    15.3134
    16.8715
    16.7160
    18.7086
    16.7836
    16.0823
    17.0569
    19.1096
    17.4684
    20.4478
    17.6958
    16.7571
    15.2826
    14.8866
    16.0130
    18.6114
    16.7368
    18.7893
    14.7618
    16.3642
    15.2420
    16.2891
    17.8327
    13.8052
    17.2311
    16.3583
    18.2568
    17.5931
    14.0797
    17.0695
    13.8797
    12.0005
    14.9500
    17.7706
    16.5578
    16.3029
    16.3642
    10.7763
    16.8471
    15.5310
    15.8473
    15.8887
    14.6299
    15.3446
    17.8500
    16.9700
    15.4227
    15.1654
    16.2957
    17.2161
    13.0248
    17.9760
    13.8765
    16.1009
    17.3521
    15.7889
    16.6138
    15.0718
    18.7668
    15.2716
    19.0121
    16.5877
    18.5293
    14.6383
    17.5814
    12.5523
    14.4509
    13.6493
    14.2554
    16.2977
    16.4392
    16.6806
    16.9279
    16.6385
    17.7341
    18.2969
    14.5282
    16.2733
    12.9526
    12.8776
    15.0941
    12.4319
    13.7696
    14.4520
    12.6915
    15.9064
    14.5169
    10.1159
    12.7786
    16.1658
    16.9055
    15.3592
    13.2866
    16.1952
    16.2247
    10.6465
    13.5479
    12.3612
    14.1017
    11.4439
    12.9533
    14.1729
    15.5910
    13.6995
    12.4166
    11.4503
    15.2410
    14.8872
    12.5394
    10.6868
    11.0466
     8.8819
    12.6388
    15.5855
    14.6599
    11.7641
    12.2266
    13.3593
    14.5399
    13.0609
    14.8766
    14.4902
    13.6365
    15.9241
    14.8221
    14.2741
    12.9904
    14.2571
    15.0252
    15.4839
    14.3538
    15.8365
    14.6432
    12.2562
    13.8461
    16.2324
    15.5004
    13.6918
    15.0726
    13.9550
    17.2772
    12.3914
    13.2326
    14.0877
    14.8128
    12.9274
    15.8878
    14.0189
    13.5110
    13.3354
    12.7525
    13.0698
    15.4631
    17.4823
    14.7600
    14.9354
    15.9469
    14.8978
    15.8426
    16.2233
    14.7816
    14.2224
    11.9510
    11.8626
    16.8249
    13.2430
    11.2371
    15.4111
    14.1189
    13.2031
    13.4052
     9.7327
    13.6012
    15.7641
    15.4634
    14.0612
     9.6537
     8.2153
    12.1398
    10.3682
     8.4701
    10.2746
     8.4484
    11.0090
    12.1845
    14.1782
     9.4041
    17.4738
    15.6828
    12.9667
    10.3940
    16.0707
    14.6670
    15.8480
     9.3979
    14.0024
    14.9530
    13.3767
    15.1925
    14.5511
    15.2693
    11.9864
    17.3267
    15.4079
    13.3565
    13.4861
    16.2476
    14.1552
    13.9509
    12.3681
    15.6267
    11.8590
    12.6664
    14.4257
    17.4456
    14.9858
    17.3448
    15.1485
    16.8287
    18.3408
    17.7602
    19.5321
    13.1216
    15.3507
    11.7175
    15.4430
    14.6559
    16.8989
    14.8889
    14.1400
    16.3307
    14.6989
    15.0665
    10.6686
    12.3741
    11.2808
    12.0343
     9.5660
    10.9977
    11.0975
    13.9612
    13.6736
    14.7500
    18.4072
    11.2072
    16.3361
    11.8917
    11.8790
    14.2536
    14.0315
    13.3486
    11.6189
    12.2608
    10.0931
    11.6644
    11.3950
    12.6907
    15.2801
    14.2357
    13.6420
    16.4329
    15.9536
    14.8477
    17.5510
    13.0319
    13.1715
    15.8567
    16.2421
    15.0516
    17.0126
    15.4472
    15.6955
    14.1455
    15.7521
    11.9717
    12.1038
    14.6686
    14.5632
    14.8034
    13.4934
    10.8913
    18.0848
    11.2581
    15.6572
    12.5762
    12.0024
    14.7175
    13.2835
    10.7281
    14.9737
    13.4099
    17.4480
    13.4934
     8.5740
    15.6150
     9.2426
    10.2801
     8.2613
     8.9607
     6.9710
     8.1664
    10.2141
     9.5985
    10.7684
     8.9929
     7.8092
    11.1459
     9.0858
    10.2743
    11.1766
     8.1446
    11.6799
    11.2020
    12.1114
     9.8681
    10.5588
    10.0083
    13.6517
    12.1891
    13.4059
    11.6466
    18.3600
    15.6069
    13.8603
    14.6233
    18.0652
    17.4522
    16.7912
    17.6358
    11.1459
    11.6764
    14.4226
    15.1184
    15.4974
    14.7766
    14.4870
    16.6827
    13.2800
    12.7759
    17.6543
    18.8352
    15.1774
    19.8827
    17.5653
    19.4715
    21.4707
    20.5709
    20.1517
    21.5672
    19.5191
    19.6586
    17.9283
    17.7132
    19.7825
    19.2911
    16.7714
    16.4181
    19.7028
    20.9290
    18.6767
    19.4849
    17.4983
    15.7552
    17.7810
    17.4052
    17.8807
    20.0792
    19.7514
    21.8294
    19.7904
    22.1027
    22.3724
    17.7353
    17.5174
    22.8818
    16.3043
    13.6607
    17.1666
    15.1109
    18.1431
    14.1849
    15.0419
    14.3905
    20.7871
    17.8608
    19.0399
    27.1303
    22.6208
    18.5230
    16.7544
    18.6056
    17.5839
    21.1630
    15.3288
    15.7789
    12.4502
    15.8892
    16.9260
    14.8240
    15.4886
    13.4221
    14.2431
    12.8168
    12.9574
    11.7199
     8.1021
    15.7847
    13.6700
    17.8833
    15.1721
    14.2470
    14.6888
    14.0232
    13.4017
    12.3563
    13.4887
    13.4227
    14.4100
    12.9848
     9.8255
     8.6115
    10.3419
    14.5417
    12.9208
    11.3488
    11.5817
    12.0430
    11.6049
     9.4145
    12.5137
    10.4475
     9.3960
     9.0819
    11.0798
     8.8667
    11.7854
    13.6183
     9.8258
    13.0219
    12.5555
    10.2648
    12.6624
     8.9150
    11.0871
    13.8012
    11.8295
    13.2662
    14.6859
    10.3779
    10.1584
    14.3367
    13.6281
    12.6304
    13.2806
    10.9196
    12.2966
    12.3107
    11.6380
    17.0048
    14.3736
    10.2564
    13.6034
    12.2978
    16.3593
    18.0100
    16.2360
    17.3207
    17.7700
    14.5212
    17.5404
    15.6072
    13.8652
    19.9807
    18.5899
    14.6924
    15.6593
    16.5258
    18.1585
    13.7324
    13.0688
    16.6391
    18.6416
    14.1265
    16.4795
    17.3581
    13.6447
    13.9516
    16.2039
    16.9309
    14.3791
    18.1321
    20.7597
    21.1568
    19.9949
    17.5352
    17.2375
    18.6862
    22.2826
    24.0359
    19.2784
    16.4983
    15.5293
    14.1463
    14.9867
    15.7829
    15.7271
    16.9651
    20.5921
    17.1154
    17.0971
    18.0312
    16.1018
    22.0045
    18.0306
    22.3165
    21.9377
    23.5977
    23.5101
    26.5981
    25.2972
    27.0560
    26.8273
    22.3702
    21.5775
    19.8299
    19.7562
    24.5260
    22.5509
    26.1601
    20.7966
    25.8001
    27.7691
    19.4031
    19.5932
    17.4890
    22.4201
    20.6230
    22.0363
    27.6688
    25.9035
    25.6103
    26.1951
    21.5444
    19.4323
    17.9795
    23.1586
    22.0841
    23.5301
    21.7656
    25.3336
    23.8442
    25.4013
    22.5208
    24.6390
    20.3431
    25.4223
    26.0128
    22.4830
    21.1058
    20.7512
    19.9347
    20.0748
    21.8409
    25.6169
    21.3664
    20.1491
    18.5551
    21.7846
    22.0056
    24.8564
    19.5018
    18.8781
    22.0067
    18.9447
    20.3733
    25.7192
    21.5861
    24.8019
    25.0127
    28.0148
    26.1668
    24.7544
    21.6259
    24.3839
    23.1058
    17.5922
    20.2190
    15.9612
    23.5167
    20.1005
    24.2059
    25.0819
    23.2903
    27.0824
    27.3754
    25.2371
    24.5926
    21.3899
    23.8174
    28.3850
    23.4544
    26.9807
    22.1222
    23.2757
    24.0757
    22.0208
    18.3160
    22.3008
    25.5509
    23.8828
    22.0655
    24.0302
    24.5590
    23.1535
    23.8076
    24.9987
    23.7916
    23.1024
    21.1743
    21.0379
    19.6635
    16.0713
    16.6583
    14.4113
    16.7739
    18.5030
    20.1421
    16.0627
    17.9210
    16.8381
    15.2892
    16.6493
    17.0966
    15.5991
    17.4911
    17.3089
    21.4215
    20.1420
    16.0764
    20.3235
    21.1817
    18.1644
    16.4278
    12.1871
    13.0754
    16.3082
    18.3765
    20.4684
    17.6477
    19.3545
    17.4334
    20.9501
    21.8562
    20.0020
    16.6601
    13.9064
    14.2887
    16.6457
    20.4028
    15.2019
    18.0836
    14.1433
    17.0939
    14.0644
    13.6155
    12.0882
    11.5578
    11.4253
    11.8781
    11.0885
    12.6308
    12.2274
     9.7271
    11.0719
    10.4602
     6.6863
     9.2762
     9.3121
     9.6761
     6.6344
     7.0211
    10.9473
    10.7990
     9.3024
     9.3207
     8.8258
     8.0201
    11.9428
     6.0722
     6.8695
     7.6553
     8.3124
     8.5559
     6.8368
     7.6121
     7.7340
     8.4727
     5.6447
     7.3223
     5.6870
     8.4286
     5.8728
     9.8036
     5.2614
     7.8536
     6.2090
    10.4245
     9.3715
     8.5960
     4.9013
     6.0045
     4.8647
     6.6246
     7.1206
     8.5760
     8.5229
     7.7429
     8.7837
     8.0396
     5.3660
     7.8741
     8.0918
     5.4920
     7.1977
     5.1471
     7.4672
     5.7331
     4.5967
     5.8497
     6.6299
     6.0524
     7.9270
     6.8096
     5.9784
     4.6519
     7.7351
     7.8365
     8.2851
     6.5501
     7.5967
     8.1045
     6.0383
     6.8197
     7.2117
     9.2677
     6.5778
     8.0745
     7.8483
     8.3161
     7.2366
     6.4908
     9.2863
     8.7091
     7.0846
     8.8373
     8.4654
     6.2369
     8.1039
     8.2724
     5.4580
     7.9737
     6.8642
     6.8640
     7.9780
     5.9614
     5.4817
     9.9983
     8.9644
     5.0459
     5.5088
     8.9424
     7.1126
     6.7233
     4.8769
     7.4787
     6.2587
     7.2158
     7.0347
     8.1299
     6.2177
     6.6875
     8.8250
     8.6487
     8.4039
     8.3588
     9.0651
     9.0050
     9.1795
     6.5738
     5.8727
     6.3200
     8.2625
     7.8040
     8.6713
     8.9718
     6.6542
     6.8165
     6.6441
     8.9838
     6.4043
     8.4423
     8.2933
     5.8110
     6.2226
     6.5473
     8.1432
     7.9924
     5.8968
     7.8788
     6.8228
     5.6338
     9.0503
     8.8410
     7.2384
     7.5734
     9.1850
     8.2228
     7.1609
     6.6977
     8.7715
     4.7507
    11.2880
     7.4271
     4.9894
     4.9530
     6.1809
     8.4563
     8.3765
     7.1741
     8.2511
     7.3655
     7.4872
     7.6022
     6.2111
     7.5970
     7.5819
     8.1663
     7.7809
     8.0751
     7.1467
     6.7934
    10.7977
     5.5740
     6.9389
     7.3250
     6.4944
     6.4073
     5.8365
     7.6465
     8.6731
    10.1979
    10.1850
     7.8427
     8.4181
     7.9478
     7.6881
     9.4838
     7.5866
     6.6067
     8.6765
     7.0132
     6.6020
     6.9103
     8.2551
     8.5968
     7.5843
     8.3488
     6.6303
     7.9934
    10.0158
     6.7732
     7.2839
     7.1567
     6.7208
     9.5337
     8.5760
     8.2185
     6.9901
    10.9980
    12.8096
    15.1177
    14.5815
    12.7841
     7.5540
     8.9834
    11.5516
     7.4832
     7.7128
     6.6091
     7.4734
     6.0594
     8.1305
     6.8916
     7.2716
     5.9265
     6.1181
     8.2990
     5.4929
    10.6179
     9.1282
     8.9770
     8.6483
    10.5100
     7.7924
     9.1715
     9.9395
     9.0184
     9.4359
     9.8430
     9.6080
     8.6033
     6.1533
     9.2694
     9.5584
     9.5066
     8.9559
     8.8188
     8.2678
     8.5691
     8.3804
     5.6300
     9.6445
     9.2562
     6.3324
     5.8866
     8.7875
     6.4574
     8.2672
    10.3441
     5.6483
     6.3020
     5.3861
     7.8699
     8.7879
     9.2285
     8.1088
     9.7104
     9.0131
     8.5431
     8.5087
     7.4886
     7.6971
     5.8288
     6.9834
     7.0696
     9.8375
     7.8833
    10.1799
     5.1966
     8.0090
    10.3568
     6.8060
     9.1935
     5.9269
     6.9600
     9.4720
     9.2467
     7.3650
     5.2935
     8.1124
     6.0757
     5.6127
     7.7063
     9.6649
     9.8365
     6.7562
    11.7482
    10.0828
    12.7735
    10.0136
    12.4865
     9.0508
    10.7018
     6.3785
     6.8619
    10.3731
     9.1873
    10.2558
     8.6825
    13.0038
    11.7872
    10.8572
     7.6192
    10.2114
    11.1201
     5.2102
     9.9976
     8.6072
    10.2740
     5.6671
     9.0450
     7.5411
     6.5374
     8.6253
     8.7050
     6.8170
    10.8726
     7.0976
     6.3636
     8.3464
     8.2877
     8.2169
     7.2253
     9.4837
     9.6902
     6.9044
     6.9879
     9.4116
     8.1694
     8.2707
     8.1304
     6.1713
     6.4928
     7.6551
     5.1890
     6.4037
     6.2772
     7.1513
     8.7056
     9.1178
     8.8558
     9.2810
     8.2973
     6.4015
     6.1492
     6.6403
    11.3323
    10.9506
     8.5754
     9.2549
     9.3064
     9.9291
     7.3196
     8.2430
     9.1654
    10.1808
     8.6944
     9.2440
     8.3558
     8.7269
     6.5429
     5.8655
     9.1702
     7.2687
     9.5465
     9.1198
     7.5539
     7.6861
     7.5503
     8.2256
     6.0934
     8.2698
     5.0872
     6.4475
     7.5636
     6.6696
     6.8870
     8.4036
     7.9666
     6.8566
     5.9690
     4.9825
     8.6120
     8.8091
     9.9479
     7.1958
     7.2432
     8.3801
     5.3264
     8.9465
     9.1319
     9.1731
     6.6407
    10.0529
     7.0519
     7.0442
     7.6789
    10.1907
     8.0044
     8.2221
     9.9850
     8.6051
     6.9879
     9.9427
    10.5808
     7.8840
     7.5706
     7.2741
     8.7743
     7.6370
     7.5690
     6.1923
     6.1219
     4.6269
     8.9645
     6.8472
     6.1300
     7.4362
     6.8060
     7.8808
     7.5444
     8.9304
     7.3309
     6.9894
     9.2599
     8.8708
     6.9076
    11.3732
    10.6228
     8.6396
     8.9997
    11.8979
    14.9575
    17.6093
    10.3862
     7.6640
     9.5279
    10.6251
     9.6462
    12.2404
     8.2794
     9.4194
     9.0555
     8.5326
     6.5903
     8.6355
     9.3377
    16.2059
    14.7801
    11.8710
    10.5932
    11.9779
    13.9667
    17.3764
    15.2747
    16.3809
    14.9655
    15.0691
    13.9617
    15.6439
    11.5686
    16.1217
    15.3632
    16.2004
    13.6955
    12.2981
    15.0341
    16.4121
    15.8277
    13.2074
    14.3715
    12.4345
    11.4039
    11.3388
    11.1867
     7.5332
    13.9979
    12.1127
    11.3430
    11.2574
     9.8226
    12.4915
    14.3280
    12.5273
    10.2418
     9.9485
    13.7613
     9.1334
    10.5762
    12.0032
     9.4196
    12.1152
    10.8507
    11.4695
    10.3388
    12.1782
    13.1142
    12.9316
    14.2971
    13.2370
    12.3405
    13.9638
    13.5183
    13.2303
    13.6991
    14.1495
    12.2231
    15.8563
    14.0593
    15.2418
    14.7292
    13.0170
    13.3319
    13.7996
    15.8337
    13.4843
    13.6892
    17.5063
    14.9630
    10.9915
    13.9743
    11.0148
    13.8139
    14.9226
    15.8390
    13.0955
    15.7230
    11.2188
     7.7353
    13.2884
    15.9334
    13.7841
    14.1076
    11.9570
    12.7568
    11.4722
    14.8795
     8.7477
    12.6519
    11.2233
    11.9294
    13.1726
    14.2170
    14.2173
    13.6074
    13.3553
    12.6638
    13.0682
    11.6426
    14.4600
    12.7441
    13.5178
    15.7407
    12.9264
     9.0493
     9.1007
    15.2510
    10.7668
    11.7273
     7.0811
     9.8536
     7.5771
     9.2747
    12.1302
     8.6514
    11.5744
     6.7603
     6.6198
     8.0956
     9.4971
     8.4199
    10.1328
     8.0687
     6.9147
     6.5114
     7.3143
     8.8916
     7.8226
     8.9667
     9.3817
     8.7635
    10.0728
     9.7482
     8.3609
     9.1317
     8.1702
     5.8697
     6.8945
     5.1902
     6.5412
     5.5542
     5.9045
     6.7489
     6.1745
     6.4100
     7.0781
     8.6606
     7.2587
     5.5903
     6.3832
     7.3267
    10.5584
     7.8316
     6.5275
     6.2104
     8.5856
     9.4820
     9.7120
    10.6567
     8.1818
    10.4255
     5.4209
     5.6035
     7.8329
     8.4788
     9.6645
     6.7370
     6.4192
     6.8596
     6.7383
     6.1651
     6.3323
     6.9501
     9.0164
     5.9693
     5.8752
     6.1636
     6.1596
     6.3833
     5.7548
     6.3419
     6.0791
     6.8113
     6.3503
     6.4870
     5.6152
     6.5414
     5.7815
     5.6564
     6.2531
     6.8674
     6.8651
     5.9252
     5.5677
     5.9836
     4.8578
     5.7518
     7.2264
     7.3931
     6.1128
     5.7790
     5.8598
     6.6606
     7.5165
     7.5186
     6.3852
     7.8736
     5.2161
     6.0504
     7.4882
     6.4286
     6.1909
     6.6703
     6.4438
     6.8765
     6.7858
     7.3390
     6.4620
     6.9274
     5.7827
     6.9077
     7.4595
     8.5935
     7.0422
     9.4077
     7.4481
     7.4588
     9.1092
     6.6296
     7.9048
     5.4899
     7.7332
     7.5811
     8.0618
     9.3989
     8.0382
     9.1435
     7.5727
     7.2432
     7.0034
     7.5595
     6.7780
     5.9940
     6.0191
     6.3730
     6.1793
     7.2761
     5.1402
     7.7861
     9.3307
     7.8652
     7.1553
     6.7846
     6.8574
     8.5451
     7.6985
     6.3005
     7.0843
     5.3696
     8.2827
     6.5542
     6.9442
     5.7908
     9.9534
     8.6176
     8.1465
     8.1802
     6.8802
     7.9866
     8.4320
     5.8807
     9.8947
     9.6042
     9.6495
     7.5239
     7.2204
     6.9688
     7.3088
     7.7059
     4.8447
     8.3347
     7.1585
     5.5281
     5.9885
     5.8638
     9.1960
     7.1079
     6.5340
     5.3139
     5.4487
     5.0499
     9.7675
     6.5904
     7.3664
     7.4016
     6.3055
     5.2080
     8.8605
     9.0790
     8.2215
     6.8334
     6.0915
     7.7344
     7.7704
     7.3871
     5.5961
     6.2151
     6.5366
     8.0572
     8.0436
     5.6777
     4.5226
     8.2785
     6.9181
     6.4231
     6.4255
     8.5727
     7.5933
     6.1798
     8.1143
     6.0235
     7.1312
     5.5395
     7.6107
     7.7031
     6.4591
     6.4518
     9.1785
     6.1904
     7.5519
     7.2994
     6.6295
     7.7608
     7.1217
     7.8329
     8.0190
     8.0123
     5.9700
     5.4747
     6.5611
     5.2736
     6.3980
     5.1761
     6.2802
     6.2042
     7.0220
     7.6635
     8.0998
     7.9050
     6.4442
     6.0502
     6.0024
     7.8418
     6.8336
     6.4617
     6.0814
     9.0653
     5.8952
     6.0448
     7.5059
     6.8416
     6.3373
     7.0602
     9.5453
     7.8186
     5.4460
     6.2821
     7.4902
     7.9058
     7.6854
     5.5369
     5.6060
     5.6452
     5.9182
     6.3233
     6.2884
    10.5215
    11.5961
     7.4015
     7.1806
     7.2717
     6.1104
     6.7549
     7.2121
     6.6592
     5.6062
     8.5688
     8.9765
     6.0961
     7.0390
     5.5158
     6.7819
     8.0263
     5.5243
     6.0826
     7.2774
     6.4114
     6.9225
     6.3890
     8.0263
     6.3778
     6.5504
     5.5575
     5.3541
     6.5494
     5.8538
     6.9800
     6.0425
     8.2623
     7.0035
     8.3063
     7.3470
     6.4023
     6.0787
     6.6801
     5.4097
     7.0764
     7.1529
     6.8327
     7.1519
     6.1856
     7.7802
     5.6412
     5.5210
     6.3311
     5.1440
     8.0136
     5.8284
     6.9062
     5.5465
     7.0027
     6.0287
     6.5095
     7.5639
     6.0219
     6.3071
     5.5491
     6.8459
     5.9178
     5.7261
     5.7759
     7.7907
     6.7622
     5.5009
     4.5854
     4.9836
     5.2470
     5.4095
     7.8038
     5.3139
     4.5224
     5.7608
     4.9692
     6.9487
     7.1126
     4.8844
     5.6281
     6.0030
     5.7618
     7.8995
     5.3377
     7.8725
     8.9809
     6.4926
     8.7873
     6.8103
     5.6923
     7.6264
     7.0034
     6.5447
     5.2206
     8.7208
     5.2542
     6.2794
     7.4049
     5.2764
     6.0294
     6.8433
     6.3452
     8.2372
     6.3378
     7.3977
     7.3049
     5.2973
     8.0791
    10.5991
     9.9735
     8.3522
     6.4331
     7.0404
     6.6935
     5.4278
     6.6695
     5.1525
     5.8893
     7.1329
     6.1613
     5.4931
     5.6871
     5.6335
     7.1524
     5.7826
     5.0669
     7.7353
     6.8644
     6.8648
     6.4102
     7.6993
     5.9715
     8.5035
     6.3708
     4.6989
     5.2550
     6.7652
     6.5620
     7.0355
     6.3944
     5.8180
     5.4268
     7.4678
     8.0038
     6.6844
     7.4864
     6.0099
     7.8150
     5.2359
     6.5234
     7.6910
     5.9418
     6.0119
     6.5774
     6.5460
     6.8862
     5.3431
     6.7603
     5.3471
     4.9061
     5.0036
     5.2225
     4.8056
     5.4473
     5.1289
     5.6429
     5.6679
     6.0567
     6.6157
     7.0625
     5.2616
     6.0899
     4.8341
     5.5059
     6.8081
     5.3869
     5.1064
     7.7102
     6.4461
     4.9422
     5.2366
     5.6791
     5.1509
     5.7208
     5.2365
     5.2080
     6.2162
     7.4288
     6.8882
     5.1376
     5.2880
     5.2996
     8.0842
     6.0737
     6.8669
     5.2311
     6.0267
     4.3591
     5.7299
     5.7930
     5.2140
     5.8324
     5.5236
     6.0567
     6.7381
     6.1573
     5.0442
     5.9812
     7.1903
     7.6242
     7.2761
     8.2056
     8.1742
     8.2266
     6.5858
     6.3581
     7.0118
     5.3665
     5.2101
     6.7445
     6.5718
     7.8730
     6.4745
     6.8421
     8.3826
     6.5152
     6.7281
     9.4138
     6.5395
     5.0477
     5.7186
     7.8215
     5.9785
     7.1467
     6.1470
     5.7401
     6.1190
     7.1637
     8.4679
     7.4226
     6.6207
     7.5713
     6.0794
     7.5816
     8.1149
    10.0112
     8.4255
     5.9327
     9.4455
     7.8928
     7.0587
     6.9093
     6.3732
     6.3583
     6.8297
     7.6657
     8.2575
     7.6081
     6.3960
     8.5669
     8.4798
     6.8092
     8.6924
     7.4193
     9.6098
     8.5012
     7.5112
     6.9927
     5.7034
     5.5968
     6.8392
     6.3309
     6.3557
     8.9425
     6.0692
     7.0183
     7.8957
     7.4217
     7.5771
     6.9334
     7.1061
     9.9308
     6.2715
     7.0038
     5.2215
     7.6245
     6.4639
     6.7237
     8.5513
     8.3089
     6.5388
     6.4398
     6.9293
     5.0046
     6.7960
     6.8272
     5.7998
     7.7645
     6.8994
     6.9252
     6.3427
     6.6525
     9.4336
     7.4170
     7.7051
     6.4129
     7.7337
     7.4793
     8.1928
     6.7339
     7.4582
     7.6040
     6.6256
     8.3966
     7.7276
     9.0255
     7.2691
     7.1348
     8.0243
     9.4429
     6.8040
     6.9975
     7.3849
     5.3910
     6.5509
     6.4986
     8.0708
     6.4408
     7.2792
     5.8305
     6.5741
     5.8416
     5.2451
     4.8098
     6.2558
     6.6010
     5.6282
     5.4561
     5.0783
     6.6675
     8.4727
     4.8165
     4.8207
     5.8709
     5.2800
     6.7137
     5.0664
     7.2817
     6.3174
     7.9751
     7.1025
     8.0750
     6.3999
     8.0343
     9.1260
     6.6988
     7.7014
     7.6151
     7.7734
     6.5923
     7.9501
     6.9191
     5.2469
     7.1483
     6.6878
     6.9864
     5.4409
     7.8442
     8.2623
     5.8565
     6.4985
     5.7252
     6.2776
     5.4158
     7.3037
     7.8133
     8.2816
     7.1016
     7.0566
     7.7485
     7.4178
     6.4821
     9.9461
     7.7091
     7.4082
     7.4434
     7.7397
     5.3962
     6.8906
     5.6393
     5.7520
     4.9025
     5.2943
     5.1613
     5.0646
     6.8455
     6.8467
     7.8399
     6.1549
     7.5766
     6.4400
     4.4745
     5.9716
     4.7549
     5.6296
     5.6478
     6.9938
     6.6442
     6.3557
     7.1949
     5.5731
     5.6429
     4.8093
     6.3298
     5.0915
     8.1894
     6.5252
     7.0522
     5.2985
     6.8802
     6.2874
     5.8680
     5.8956
     7.9357
     6.3146
     6.1032
     6.7505
     5.7146
     7.2867
     5.1313
     8.5300
     5.4919
     7.0425
     5.7375
     7.3835
     5.3085
     5.8226
     7.7651
     6.4022
     5.2425
     5.1556
     5.8820
     6.5208
     6.7522
     5.1691
     6.1423
     5.6804
     5.0331
     5.5474
     6.0894
     5.2527
     4.9501
     6.4374
     7.3172
     7.3850
     5.1167
     4.8437
     5.1769
     5.7855
     6.1109
     5.9313
     4.8045
     4.8327
     5.5558
     5.5020
     4.7946
     5.5486
     6.0403
     6.3313
     5.7366
     6.2026
     5.1016
     6.6006
     6.3486
     6.6832
     5.0006
     7.5483
     8.2796
     8.5713
     7.4633
     5.9760
     7.9687
     6.1682
     7.4459
     5.8374
     6.3590
     5.3710
     5.4806
     4.6303
     7.3669
     5.3793
     5.6022
     5.9430
     6.1543
     6.3415
     5.5456
     6.8522
     4.5584
     7.4096
     5.4408
     6.0137
     6.5273
     5.5954
     6.0664
     6.2396
     9.1941
     9.7140
     8.6585
     7.2619
     7.2810
     6.3816
     6.5486
     5.7772
     5.0681
     6.0059
     5.6215
     5.5020
     6.3029
     5.7717
     5.9444
     5.1271
     7.6283
     5.6897
     4.8487
     5.5790
     5.6190
     6.9203
     5.6180
     5.4182
     5.7737
     6.4962
     6.1003
     5.3102
     7.7562
     6.0301
     8.2527
     5.7482
     6.4528
     4.8511
     6.1841
     6.6893
     5.7049
     5.3612
     6.4772
     5.8671
     6.2690
     5.1430
     7.7770
     5.1876
     5.7541
     5.4051
     5.1623
     6.0487
     7.3989
     5.4291
     6.0034
     6.1615
     7.1815
     7.2423
     7.2449
     8.2434
     7.6585
     8.1212
     5.9030
     7.3066
     8.2761
     6.7696
     6.1656
     5.6897
     5.3880
     5.1455
     8.0714
     5.4445
     5.8859
     6.7587
     5.1433
     6.3348
     5.3423
     5.8189
     4.7288
     5.1073
     8.1431
     5.3155
     5.4753
     8.2440
     4.8727
     6.7931
     5.6010
     6.2273
     6.6555
     6.5435
     5.2629
     5.6865
     6.2190
     5.0159
     5.0233
     5.9394
     5.7580
     6.0416
     6.8058
     5.5255
     7.9343
     5.7829
     6.7434
     6.6522
     5.8471
     6.5048
     4.6446
     5.7761
     6.0743
     5.8322
     5.9830
     7.1116
     5.9711
     6.8668
     6.6642
     6.5119
     8.1508
     5.4761
     7.6936
     5.9467
     5.7479
     7.5185
     5.8446
     6.2808
     7.1179
     6.5723
     5.4577
     4.5922
     5.5837
     4.4145
     6.5611
     5.8435
     7.8220
     5.1954
     4.5207
     5.2781
     5.8545
     5.9820
     4.8893
     5.8296
     5.2840
     6.4390
     7.1077
     7.0632
     6.0162
     5.5375
     6.4097
     6.9102
     5.9795
     6.7799
     8.7744
     5.0777
     5.3676
     7.2867
     7.2349
     6.5211
     6.7501
     7.4503
     5.5250
     5.0575
     5.7780
     5.5956
     5.5136
     5.8432
     6.1048
     7.8079
     7.3092
     7.8611
     7.5820
     7.4499
     7.5003
     8.3687
     9.0888
     7.4034
     7.3723
     7.6105
     7.1515
     7.0233
     7.9675
     7.4381
     8.1943
     8.1249
     7.4665
     6.5720
     7.7762
     6.9237
     7.1985
     5.7768
     7.5459
     8.3762
     8.0712
     8.4158
     8.5769
     6.7998
     6.6598
     7.5067
     7.1975
     8.1793
     6.6085
     8.1368
     7.7305
     5.4096
     6.4029
     6.6920
     6.9580
     6.3712
     6.1191
     8.0232
     7.1985
     5.3909
     6.8475
     5.9628
     6.0540
     6.0915
     8.1751
     5.5121
     6.4438
     5.1582
     6.4004
     5.9383
     4.6583
     5.2654
     7.9449
     5.2537
     7.2046
     5.3621
     7.6928
     5.7409
     5.5498
     4.7303
     5.9620
     5.3120
     5.8671
     6.0661
     6.3903
     5.6700
     5.7590
     6.3270
     5.4868
     6.1076
     4.6762
     5.4821
     4.7955
     5.4107
     5.4462
     7.0819
     6.4013
     5.3079
     7.1268
     6.9096
     5.0328
     4.7347
     5.2099
     5.4957
     6.0239
     6.4062
     5.2825
     5.5020
     6.5895
     5.7289
     6.4130
     6.3021
     5.6206
     5.7349
     6.1817
     7.2978
     5.3854
     4.5470
     4.7633
     7.1524
     6.1243
     6.2081
     5.3105
     5.6569
     7.5443
     5.6606
     5.9603
     6.5680
     5.3547
     5.8269
     5.6867
     7.1278
