# Supplementary material for: Mechanistic models of asymmetric hand-over-hand translocation and nucleosome navigation by CMG helicase
Source: Nat Commun. 2025 Nov 21;16:10304. doi: 10.1038/s41467-025-65232-x (PMC12639105; doi:10.1038/s41467-025-65232-x)
Supplement: Supplementary file 18 — Source data [file 41467_2025_65232_MOESM18_ESM.zip › SourceData/SourceData/Fig3G/Random/mindist_lagging_and_loop_traj001.dat]

# Distance
    18.3401
    20.5049
    19.6903
    22.7932
    22.5332
    21.2270
    20.9117
    20.0449
    23.0852
    22.4965
    21.7273
    22.4556
    21.2722
    21.2935
    25.7628
    21.9921
    23.4980
    26.0191
    25.6772
    22.6952
    23.0214
    23.9970
    22.3293
    26.3279
    25.1072
    23.0925
    23.6379
    24.1335
    24.5326
    21.8612
    21.7092
    22.0304
    22.2979
    24.0162
    24.5109
    21.3416
    23.0022
    23.3213
    23.9414
    20.5414
    21.7208
    20.6880
    22.3837
    22.3033
    21.5697
    19.8385
    21.7868
    17.9467
    22.1328
    22.6326
    20.8853
    20.7484
    23.9072
    24.3533
    26.0856
    25.2201
    24.1091
    24.9256
    24.0619
    25.4231
    22.6732
    22.3373
    21.1604
    21.7998
    23.5041
    20.0622
    23.7287
    21.7539
    23.1778
    24.1360
    23.3187
    22.3622
    23.1987
    23.7305
    21.2895
    22.1932
    20.5440
    22.0824
    23.4625
    26.6393
    24.9384
    23.9602
    25.2141
    21.9932
    23.3137
    24.1915
    24.5089
    21.8224
    25.3838
    23.3443
    25.3177
    24.8150
    23.3486
    27.0462
    25.1149
    20.1060
    21.2550
    20.0515
    21.1158
    23.3787
    22.0952
    25.4622
    28.6539
    22.9129
    25.3758
    27.2559
    24.0392
    23.2083
    23.4375
    26.3456
    26.3876
    24.0488
    25.2826
    21.7319
    25.9615
    25.0289
    21.1211
    23.3640
    27.2954
    26.3255
    22.1235
    25.1589
    27.2652
    22.7788
    22.6302
    22.8905
    24.5268
    21.9556
    23.7958
    20.3175
    22.8276
    25.7578
    24.3153
    22.9387
    19.2076
    20.8965
    21.2570
    21.6644
    28.2667
    21.1037
    24.6386
    23.7946
    21.3303
    21.1803
    24.3876
    24.0889
    24.1071
    20.8666
    23.2177
    21.0649
    20.7115
    20.7230
    22.9868
    20.8015
    18.7083
    20.0294
    20.8010
    21.3242
    25.2530
    24.3356
    27.5308
    23.7032
    26.0645
    25.0182
    24.5321
    23.2526
    25.6258
    24.1680
    25.5512
    25.1549
    23.5786
    23.3977
    26.9387
    26.4400
    23.8212
    23.8180
    24.7604
    23.1789
    21.7647
    20.7938
    20.8042
    18.9881
    27.2755
    25.6091
    25.1851
    22.6265
    23.6496
    24.4191
    22.6516
    24.1277
    22.8495
    19.8503
    25.3034
    24.1102
    22.8912
    24.3621
    26.1457
    24.5290
    25.4084
    28.1922
    26.3265
    25.8915
    23.3692
    19.8501
    25.4555
    24.6183
    23.6623
    24.0843
    22.1230
    23.7266
    23.5618
    22.9823
    26.3086
    21.2828
    25.2837
    23.4391
    26.4878
    24.5454
    23.6239
    24.6274
    25.0113
    21.4571
    23.0767
    23.0807
    24.2643
    23.1252
    21.6438
    22.2247
    22.6417
    20.4224
    25.0149
    26.9196
    23.3138
    26.5196
    24.2748
    25.4855
    22.6426
    24.5970
    21.7707
    28.6337
    24.0975
    24.4409
    27.9195
    25.6453
    21.9539
    21.0509
    22.8297
    23.9601
    22.2202
    24.3321
    25.6800
    28.2552
    28.4543
    27.7344
    27.0024
    24.2889
    22.7945
    23.5525
    24.0050
    24.7318
    24.2315
    26.3320
    25.4349
    21.2395
    23.7518
    22.1557
    18.2712
    20.3560
    23.2326
    21.8819
    24.6800
    24.3677
    23.3614
    22.5425
    22.0933
    24.6199
    26.0791
    24.9340
    23.2594
    26.4463
    23.0902
    22.8901
    25.6609
    25.1954
    26.9037
    29.7071
    25.2600
    23.3834
    23.4794
    22.5858
    27.4183
    25.3627
    25.0768
    27.2129
    26.3834
    25.1842
    25.1567
    25.6036
    25.9128
    23.0266
    26.2496
    22.8987
    23.0362
    24.2256
    23.7662
    23.7313
    23.2248
    23.5699
    20.1909
    23.9243
    23.1617
    21.7162
    21.7710
    25.7976
    27.3398
    26.0796
    22.4914
    23.6413
    21.8053
    23.4987
    22.6300
    22.0072
    24.7229
    20.5004
    25.2679
    24.5068
    22.0613
    24.7872
    23.0669
    24.9508
    24.0033
    23.6903
    22.0184
    24.3287
    22.8981
    23.4362
    24.6728
    25.3149
    23.2283
    18.1789
    22.7008
    18.0167
    20.5962
    21.4173
    23.0643
    24.9325
    24.2142
    28.5742
    24.5963
    28.0057
    23.7153
    24.3310
    22.7060
    22.8275
    24.3009
    25.9954
    25.0238
    22.7918
    23.2451
    24.0406
    27.3958
    24.8994
    24.4255
    24.8671
    24.2833
    26.2791
    26.4252
    22.8659
    24.0478
    24.9721
    25.9526
    24.4801
    22.7371
    23.8123
    23.4027
    23.9839
    25.6301
    24.4358
    24.6365
    27.4076
    29.2546
    23.7635
    24.5104
    25.2742
    26.4214
    23.3811
    26.1930
    25.1439
    25.0352
    24.9787
    24.8099
    25.6207
    26.4051
    26.8038
    23.5091
    23.6259
    20.8114
    24.0942
    28.0302
    25.8395
    29.3432
    27.0396
    29.1974
    28.1698
    26.8264
    25.0377
    26.1012
    28.7689
    28.2635
    26.0637
    26.3216
    26.9214
    28.5841
    26.6139
    31.6552
    26.9557
    26.8217
    28.6897
    30.0521
    27.1689
    28.2911
    27.8505
    30.5710
    26.7430
    30.9535
    30.8960
    30.8822
    27.2253
    24.7571
    26.2863
    25.1630
    25.6339
    27.5337
    27.9653
    28.3023
    26.7661
    25.0745
    24.9417
    27.4797
    27.3651
    26.3173
    28.0102
    28.5696
    25.7683
    27.2185
    23.9525
    27.9845
    25.7428
    27.1177
    23.7855
    26.1196
    23.2992
    25.7589
    27.7805
    24.7325
    24.6021
    26.5842
    25.0656
    24.5496
    25.9235
    26.2286
    28.4097
    25.4052
    24.6785
    27.6578
    25.0207
    27.5970
    25.0555
    25.2918
    24.3433
    25.6453
    26.1945
    25.8382
    28.1609
    30.3928
    30.4873
    28.0016
    25.1415
    26.2939
    24.6049
    23.8043
    24.6024
    24.4682
    26.1331
    27.3220
    22.4643
    23.9838
    28.6822
    27.9304
    24.7057
    26.2182
    24.7433
    24.5478
    26.3014
    23.3432
    26.0102
    24.3135
    27.1432
    25.8957
    26.8675
    26.8125
    29.4383
    26.3061
    25.8194
    24.0095
    26.3479
    24.6149
    25.1617
    25.7934
    25.5949
    25.1522
    25.9128
    27.3558
    23.8452
    25.5744
    26.0669
    26.0276
    26.0515
    27.1902
    25.2611
    26.1292
    26.0267
    25.0801
    26.2756
    27.8977
    28.1954
    24.8296
    27.1343
    29.3298
    28.9260
    31.3788
    30.7916
    27.4638
    30.5334
    29.8090
    29.8577
    27.7362
    27.4333
    28.1866
    25.3574
    28.9703
    30.6719
    28.2670
    27.0229
    29.0480
    28.3328
    29.4336
    27.2391
    29.0431
    25.8889
    29.5726
    23.9740
    25.0611
    25.6321
    25.8337
    24.8514
    26.9623
    27.5712
    26.1101
    26.6038
    26.6085
    26.2842
    26.7782
    26.9804
    20.9989
    25.0159
    25.8810
    24.5953
    26.3224
    23.3182
    22.9534
    26.0240
    25.2050
    24.2955
    26.4074
    27.3030
    25.9789
    26.5551
    23.8731
    23.9801
    25.1317
    26.2563
    25.9035
    26.7781
    23.6323
    24.4910
    25.8191
    23.4938
    25.7179
    26.1598
    25.3892
    25.3396
    27.0410
    30.2414
    24.9701
    27.4791
    25.6422
    30.3990
    23.8949
    23.5090
    23.4141
    26.4817
    25.0280
    26.1834
    23.3098
    24.7407
    26.7723
    25.7630
    26.2291
    28.9071
    26.3276
    27.0028
    30.0827
    25.9640
    25.4996
    27.4435
    24.8168
    26.2681
    24.4101
    23.8479
    25.6727
    26.0264
    26.1587
    28.7391
    27.6229
    24.4479
    24.2269
    26.5559
    24.9403
    24.1615
    24.1814
    25.8817
    24.8953
    25.7843
    26.6116
    25.5074
    23.4711
    25.4441
    26.9751
    26.3219
    28.2516
    29.0825
    29.4749
    26.7992
    28.4585
    26.7859
    25.0263
    26.1166
    23.6013
    24.2363
    25.3064
    24.9761
    24.7481
    25.3899
    25.5241
    24.8645
    24.5664
    23.8661
    25.0838
    25.9514
    27.5134
    26.9498
    24.3840
    26.2019
    25.0714
    25.1706
    24.2176
    23.8125
    25.0774
    20.9254
    26.8291
    25.7033
    24.7884
    21.8592
    26.4802
    26.3110
    26.6153
    27.7237
    24.0169
    25.0721
    23.9031
    21.6779
    26.6409
    24.7065
    25.6500
    22.6461
    25.4669
    23.8100
    25.1445
    24.1320
    24.6485
    24.1867
    23.2230
    23.3868
    24.7178
    25.3241
    24.1758
    21.3108
    22.5625
    24.5960
    23.5888
    22.9644
    25.1500
    25.2497
    18.9231
    24.5746
    23.6783
    23.2157
    23.7496
    20.9450
    23.6196
    23.8606
    22.9435
    25.8043
    22.0270
    26.6563
    25.8954
    24.0708
    23.1490
    24.8195
    23.0064
    24.9748
    24.4072
    24.4720
    25.5086
    22.5485
    25.6053
    24.5761
    23.3814
    27.1801
    25.4892
    24.4564
    27.5899
    30.5862
    30.4988
    29.0521
    29.9538
    26.9637
    24.4915
    24.9764
    25.8218
    23.3431
    26.1149
    26.8185
    24.9929
    28.2840
    24.9365
    27.1608
    26.6067
    24.6838
    23.0812
    24.4181
    24.4196
    24.2022
    24.6179
    29.4138
    23.8781
    24.0679
    23.2671
    27.7487
    22.8255
    25.1327
    22.9944
    23.8726
    23.3965
    20.5922
    22.4793
    22.6614
    25.1491
    25.4065
    21.5440
    23.0769
    25.4465
    24.2307
    25.6033
    25.6985
    24.0389
    23.1656
    24.8344
    22.9279
    20.0067
    16.1828
    16.2952
    15.0490
    16.7040
    11.2439
     8.9737
    10.2533
     8.7184
     8.5664
    10.1047
    12.9945
     9.5566
    10.7216
    10.4209
    13.8494
     9.7578
     8.7851
    12.1081
     9.6665
    10.1768
     9.9486
    10.9075
     8.8199
    10.1961
     9.0642
    10.0127
    12.3914
    10.1176
    10.8437
    10.9531
    10.0484
     8.5168
    10.3379
    11.0415
    10.2032
    10.7288
     8.6860
    11.4535
    12.0482
    12.1260
    12.1823
    12.6708
    11.2163
    12.0381
    11.0599
     9.9400
    12.3478
    12.2494
    11.4191
    11.6509
    11.0886
     9.0242
     9.7668
     8.4413
    11.2619
    11.0625
    11.3653
    10.4901
     8.6625
     9.2918
    14.1054
     9.4898
     7.8017
    11.6907
    11.3736
    10.0002
     9.5109
     9.7129
    11.3901
    10.5277
     9.6808
     8.6138
    10.5420
    11.1215
     8.4391
    10.1694
    10.5176
    12.0782
    10.8806
     9.5314
     9.3014
     8.7796
    10.8647
    10.7703
    10.3764
     8.5509
     9.3181
    10.1573
     9.2687
     9.8918
    10.3809
     7.7069
    10.3521
     7.3839
    10.1019
    10.4094
    10.1526
     9.2763
     8.1816
    10.4836
     8.0414
     9.0488
     8.2668
     8.8127
     9.3835
     9.7755
     9.7120
     8.4453
     7.5229
     7.5334
     8.9594
     8.7548
     7.8956
     9.2227
    10.8214
     8.9077
     9.7617
     8.6556
     8.4981
     7.7555
     9.8272
    10.5376
     8.9371
     9.9002
     9.7185
     9.5077
     8.6622
     8.9030
    10.0731
     9.9705
     6.9480
    11.8029
     8.3416
     6.7294
    11.4772
     8.1665
    12.9251
     8.3174
     8.8276
     8.9349
     9.1110
    10.6433
     9.2948
    10.5007
     7.8428
     9.4206
     7.5298
    10.5410
     7.3482
     8.6273
     6.4196
     8.1007
     7.1385
     8.6723
     8.4912
     9.0878
     9.1770
    11.2050
     9.4697
     6.1247
     8.0453
     9.3065
    11.4282
     8.9187
     8.8790
    12.5656
    11.1090
    10.5578
     9.9692
    10.3877
     9.4678
    10.6625
     7.6484
     8.9206
    12.5612
    16.1588
    18.6918
    16.9425
     8.8493
    11.8856
    11.9094
    13.3940
    12.9189
    11.1677
    10.9849
    13.6128
    11.8337
    10.2806
    12.8225
    15.8559
    14.5303
    11.3758
    10.8975
    12.1395
    10.2824
    11.6054
    10.1896
     9.8741
     9.6196
    12.3355
    12.8147
     9.6375
    11.0385
     9.3488
    10.6127
    10.6669
    10.5453
    10.1175
    10.3915
    11.9948
     8.0328
     9.9427
    10.6855
    10.8132
     8.0426
     8.7680
     9.7743
     8.8283
     7.7668
     6.8835
     7.3444
     9.8232
    11.2257
     9.0390
     8.1545
     9.3800
     7.7968
     9.4234
     4.9148
     8.0998
    10.3585
     9.3901
     9.8310
    10.6717
     8.3855
     9.4321
    10.1682
     8.3559
     7.3329
     7.9016
     5.0870
     7.2011
     8.5614
     7.7373
     8.6127
     8.3061
     5.1655
     9.7506
     7.5462
    10.1750
     5.2803
     6.3043
     5.5047
     9.7768
     9.5796
     8.6602
     9.4479
     9.9907
     5.6547
    11.8925
     9.4227
     8.7304
     9.3438
     9.8608
     9.3753
     6.4291
     5.4362
     8.6870
     6.2457
     6.1188
     8.9646
     6.5338
     6.2882
     8.1662
    10.0920
     6.5727
     8.1482
     8.2187
     5.3956
     6.5349
     5.2551
     7.6748
     5.1595
     5.3906
     8.7527
     6.4573
     5.2065
     8.5820
     7.2733
     8.2817
    10.2873
     8.5560
     8.6382
     4.6387
     6.9178
     9.7656
     6.0269
     6.6282
     7.0947
     7.3027
     7.5440
     5.3868
     7.0868
     8.0306
     8.7256
     5.2992
     8.5104
     6.8551
     7.3692
     8.4126
     7.9257
     9.1598
     5.9820
     7.6375
     9.2731
     8.4620
    10.4444
     6.6364
     8.0836
     8.3667
     8.6274
    11.8428
    10.0766
     8.4989
     7.4876
     7.7770
     6.8359
     5.7617
     9.1091
     8.8779
     9.6692
     4.4983
     5.8355
     8.3954
     7.5843
     5.7806
     8.0587
     7.7758
     4.9165
     7.6502
     8.6756
    14.0550
    11.4052
     9.8493
     8.4224
     9.2427
     7.5577
     9.7501
     6.3412
     9.5616
     8.6099
    10.5982
    10.9982
    10.9843
     5.7787
     8.0900
     9.1420
     5.8034
     6.8656
     5.6182
     5.9128
     6.6763
     8.9124
     8.0612
     6.1593
     8.8839
     5.6481
     8.2075
     9.2820
     6.0418
     6.1623
     7.8155
     7.7554
     6.5433
     5.6576
     8.6066
     8.9974
     8.1282
     8.4144
    10.1453
     7.3060
     7.7423
     8.3485
     5.4565
    11.1368
     9.0224
     7.5255
     8.9330
     6.5242
     5.9454
    10.0647
     7.6354
     9.7562
     9.9669
     8.5894
     8.8126
     9.9409
     7.3856
     7.3703
     8.4467
    10.3134
    10.8732
    12.5956
    11.2976
    11.0225
     9.4409
     5.4719
     9.8468
     6.8274
     6.0903
     8.7576
     6.0343
     6.2439
     9.7141
    10.6137
     9.5239
    11.3494
     7.4641
     9.1636
     9.3234
    10.5701
    10.6837
    10.6572
     9.7997
     9.0033
     7.8755
     6.6125
     9.4399
     9.2813
     7.3131
     9.4601
     5.8855
    11.0318
     8.1845
     6.9250
    11.7732
    10.6384
    10.8573
    11.1073
     6.5143
     9.6525
     6.8987
     6.8676
     9.6867
     6.7363
     9.6374
     9.6461
     9.0816
     8.5205
     9.9963
    10.2110
     7.5255
     9.6345
     9.2431
     6.5160
     9.1929
     6.5391
     5.7546
     8.5781
     8.2421
     9.9351
     7.5842
     5.0984
    10.6196
     8.1537
     5.1139
     5.4507
     6.9228
     8.6961
     8.4051
     6.1083
     8.4007
     7.7570
     6.6662
     9.9828
     7.4592
     5.9118
     7.6065
     6.2717
    10.7137
     9.5940
    10.6166
    10.1158
     8.3420
     7.0213
     9.4239
     8.8903
     7.4278
     8.5977
     5.5488
     7.3702
     6.7616
     8.3940
     5.2753
     4.8342
    10.2358
     9.7931
     8.1729
    11.5633
     9.9118
     8.5326
     7.4656
     9.2609
    11.6435
     9.3761
     9.0549
     6.6652
    11.2074
     8.1982
     9.6660
     6.6878
     8.9700
     5.1919
     5.5903
     7.7621
     6.8983
     6.6266
    11.2817
     7.8046
     9.3842
    10.5479
    11.2838
    11.7913
    11.3102
    12.9846
    10.9651
    11.5154
     7.7451
     9.7631
    10.6938
     9.2890
    10.8895
     9.6569
     8.4174
    10.1692
     8.2715
     9.3083
    10.8642
     9.4013
     9.1821
     5.6504
     7.8291
     8.0945
     7.1385
     7.5881
     8.6017
     7.3307
     7.1152
     6.1279
     6.9780
     4.7962
     7.9300
     8.0419
     8.5423
     8.3504
     7.4591
     5.8841
     6.5543
     5.1594
     9.9606
     6.7864
     8.5215
     9.9327
     6.0102
     5.7628
     4.9484
     9.0995
     6.9217
     7.2586
    10.9735
     7.0839
     6.9407
     9.1147
     8.3913
     9.3443
     9.3099
     8.9662
    10.1654
     9.4624
     9.3587
     7.8816
     8.7523
     9.4333
     8.6101
     9.4362
     6.5576
     7.5195
     8.7600
     8.0006
     9.1583
     7.0340
     7.4676
     5.8599
     6.3495
     6.4178
    10.8950
     7.3310
     9.9079
     9.7157
     9.0308
     9.9172
     6.3974
     7.3006
     7.0760
     5.0152
     6.4308
     6.7466
     7.4574
     5.0628
     8.9934
     6.2628
     7.3701
     6.5538
     9.1207
     9.1338
     9.1117
     9.6258
     7.7550
     8.7429
     6.7449
     9.3373
     5.9230
     7.7345
     7.1958
     8.1912
     6.7921
     6.2409
     5.8019
     6.9381
     4.4066
     5.0709
     5.5140
     6.4242
     8.4539
     6.8826
     6.9670
     6.5041
     8.2028
     5.1863
     4.9265
     7.8714
     7.6137
    10.1232
     8.2662
     8.9601
     7.1774
     8.5579
     9.3597
     7.6886
     7.9846
     6.7292
     6.3285
     6.8378
     9.7536
     8.2132
     8.6711
     5.2455
     5.4969
     4.9756
     6.3661
     5.2437
     5.0901
     6.9092
     5.7179
     6.0280
     5.1087
     7.0144
     5.6419
     6.6966
     6.2492
     5.4833
     5.3333
     7.4839
     6.3203
     7.0548
     5.8444
     6.3594
     5.1810
     6.5227
     8.4799
     6.3673
     7.8459
     5.1159
     6.3069
     7.7563
     5.6536
     6.9388
     8.4168
     5.1813
     6.7285
     7.3241
     5.1573
     7.8876
     6.5641
    10.3215
     9.8214
     5.6370
     7.7884
     8.1766
     6.2671
     6.2089
     4.6612
     5.7481
     5.6170
     5.6175
     7.3010
     6.7980
     8.3616
     8.3083
     6.7754
     5.2948
     6.5924
     5.0964
     9.9514
     9.3330
     5.4220
     6.4209
     6.2956
     9.3597
     6.8906
     9.4781
     9.9686
     6.1599
     9.7569
    10.2375
    10.9589
    11.3827
     6.6172
     8.3889
     7.3085
     9.0800
     8.8359
     8.4608
     7.0131
     6.3787
     5.0743
     7.4232
     8.1968
     7.7085
     8.1367
     7.2503
     7.0392
     6.6164
     6.5656
     6.0300
     9.5346
     7.8116
     8.2450
    10.6888
     9.9783
    10.3456
     9.0005
     8.8309
     9.2871
     8.2772
    10.1096
     9.7374
     6.4212
     9.2839
    10.0174
     7.8205
     8.9161
    10.0193
     9.6945
     8.6584
     8.8819
     9.0399
     8.2516
     9.0789
     8.4026
     5.5895
     5.9620
     6.1294
     5.4234
     6.4959
     6.6151
     6.7511
     5.4237
     8.6537
     7.0468
    10.6121
     9.8067
    10.3534
    10.0056
    11.0939
    10.3826
    12.4863
    10.8756
    11.0595
    12.1013
     9.8663
    11.7305
     9.3990
     7.3609
     7.9890
     9.5711
     9.3600
     6.3430
     7.8106
     9.3242
     5.9251
     6.8186
     7.9627
     6.2393
     8.4522
     6.3332
     7.3161
     9.1789
     9.6768
     6.8638
     4.8905
     6.9700
     7.0670
     7.1241
     6.2694
     7.2828
     7.6160
    11.0957
     9.1115
     8.8840
     8.0300
     8.7295
     8.6407
     8.0024
    10.7572
     9.2921
     9.8636
    10.8861
     9.4499
     9.0912
     9.1232
     9.6789
     9.5219
     8.8797
     9.2631
     6.5256
     8.3793
    11.2214
     9.1996
     5.3811
    10.2084
     9.5303
     9.2439
    12.8656
     8.6471
     6.7354
     7.0349
     9.0383
     8.8110
     7.6282
     8.0501
     8.7793
     8.5150
     6.6921
     7.5742
     7.6119
     5.2697
     7.9937
     5.1755
     7.2578
    10.0078
     7.3537
     8.4634
     8.4730
    10.8929
     7.0727
     8.4021
     7.1259
     5.9381
     8.4213
    10.4618
    10.2440
     7.0454
     8.3874
     8.2076
     9.5951
     9.1856
     6.8398
     8.1801
     8.8968
     5.3518
     7.3686
     5.1177
     7.7203
     7.8385
     9.4714
     9.9987
    10.9752
     9.2833
     7.7412
     9.3121
     7.0599
     6.0214
     6.2943
     7.6781
     5.6522
     9.3900
     6.8804
     6.7813
     7.1176
     9.1059
     7.4957
     7.8076
     5.9365
     8.9734
    10.5579
     9.0006
     9.6585
     9.2933
     9.2360
     9.7794
     8.3415
     7.7151
     9.0476
    11.2114
    10.6836
    11.3335
    11.0713
    11.1517
     8.7082
     9.9925
     7.4381
     8.2260
     9.2160
     8.0957
     7.5526
     7.7199
     5.6594
     7.5834
     8.8737
     7.9938
     9.4366
     9.4096
     8.0906
     7.2391
     5.8596
    11.1856
    10.7540
    10.2179
     8.0228
     7.6578
     6.0255
     8.1787
     6.2837
     5.7504
     6.6038
     9.7973
    10.7676
     9.9877
     7.0674
     9.8881
     7.1832
     7.2558
     7.7334
     5.7590
     8.1742
     9.1872
     5.4970
     5.7269
     6.2956
    11.3729
     6.9886
     8.0247
     6.2229
     5.3226
     7.6197
     4.9715
     8.3433
     8.9855
     7.2344
     7.4558
     8.0718
     7.8047
     5.6772
     5.9256
     6.7837
     7.2428
     6.3106
     6.3718
     6.0130
     5.7840
     7.1397
     5.8884
     8.8026
     9.5385
     9.5434
     8.4596
     5.3256
     6.9146
     9.6169
     6.7672
     8.4304
     8.7678
     7.0861
     7.2343
     5.4176
     9.1107
    10.1915
    11.0706
    11.4458
     9.5197
    11.6578
    12.0136
    10.1554
    10.0608
    12.2089
     9.6911
    11.1276
    10.6174
    10.4332
     8.6536
     5.9070
     9.2820
     8.6829
     9.2355
     5.9401
     7.4161
     8.4764
     5.4401
    12.2738
     9.3364
    11.4745
     8.9110
     9.3872
     9.1512
     7.3658
     5.4213
     7.1675
     5.1035
     8.5445
     7.7487
    10.6598
     6.4769
    10.6134
     9.1925
     9.7116
    11.5041
    10.4927
     9.0910
     9.3825
     8.8867
     9.5408
    12.2117
    10.1079
    10.5538
     7.9783
     8.8835
     7.9458
     9.9251
     8.3463
     9.1521
     9.7193
    10.9202
    10.1438
    10.1110
    10.0528
    10.5635
     9.5454
    10.2757
     8.9347
     7.5076
     6.1258
     9.6834
    10.1759
     9.2252
     8.2780
    10.0859
     9.7707
     9.4814
    10.4673
     8.6325
     9.3528
    12.4711
    12.1967
    11.0649
    11.1373
    10.3609
    10.1868
    10.8584
     6.3313
     7.4631
     7.1020
     7.8537
     6.0936
     7.6325
     4.9597
     7.2522
     7.8065
    10.0057
     7.7104
     9.5667
     7.4807
     7.2826
     7.6464
     9.5667
     9.5649
    10.2993
     7.5673
     7.6019
    11.1295
    11.0052
    10.1598
     9.5255
     5.7391
     7.9883
     9.5543
     7.3972
     6.5486
     6.1354
     7.2051
     7.6173
     9.1376
    10.3518
     8.3882
     6.6846
     7.1392
     8.1413
     9.4411
     9.8304
    11.1972
     9.5957
    10.1156
     8.0009
     9.2407
     8.3234
     6.6714
     7.9429
     7.3700
    11.1542
    10.0375
     7.0095
    10.7831
    11.1720
    12.2358
    10.8121
    10.8586
     9.8126
     7.2709
     9.5044
     9.4673
    10.6495
    12.3050
     9.6282
     9.6244
    10.4221
     9.9844
    12.5467
    11.6492
    11.6066
    11.2374
     6.1285
     7.2306
     9.4414
    10.6301
     9.8863
     5.9031
     7.1348
     8.5038
     7.7911
     9.8887
     9.4014
     7.4685
     8.8488
     8.0272
     7.7027
     6.5814
     7.1301
     7.4729
     6.1349
     5.6690
     6.5278
     4.9221
     7.6196
     5.5459
     5.0272
     5.1803
     6.0637
     8.4352
     8.6229
     5.3037
     5.3668
     7.1083
     5.6315
     5.5510
     7.8004
     8.6435
     7.3072
     4.5598
     5.3716
     6.5617
     7.6388
     6.4452
     6.6120
     4.5858
     5.5142
     6.5727
     7.5486
     5.9772
     5.9835
     7.7139
     6.0198
     7.6978
     5.7296
     7.3602
     5.9019
     7.1684
     8.4008
     7.7466
     8.3929
     7.5295
     9.3897
    10.1034
     4.8782
     8.6508
     6.6778
     7.2010
     7.6218
     6.5227
     7.3894
     8.3450
     5.6656
     7.1898
     8.5956
     7.2977
     8.4962
     8.0563
     8.3481
     6.2232
     7.1005
     9.0296
     6.3173
     6.7381
     6.1328
     7.8635
     6.6548
     6.6003
     4.8977
     9.5267
     6.9645
     7.6540
     7.3471
     6.4480
     5.9845
     7.1698
     5.6262
     6.2542
     7.2684
     6.9892
     6.6132
     5.7403
     9.2446
     9.5837
     6.9372
     7.6421
     6.2971
     5.4705
     5.4022
     5.6023
     7.1438
     7.1995
     6.1898
     7.9293
     7.1509
     7.2333
     5.4946
     7.3195
     4.5637
     7.1608
     6.4510
     5.5393
     6.9385
     5.0980
     4.8321
     4.5427
     5.4378
     6.5789
     6.2684
     4.7512
     5.3438
     7.3741
     5.9192
     5.3027
     5.5459
     4.7141
     6.1025
     7.2760
     4.7480
     6.3041
     6.3220
     7.2514
     6.1910
     7.3989
     7.0762
     5.5940
     6.7305
     8.4344
     6.2714
     4.1646
     7.8266
     5.3642
     7.0592
     6.0321
     5.1319
     5.1282
     7.2549
     7.1766
     6.6265
     8.6332
    10.4765
     8.0776
     6.1838
     5.0595
     6.0404
     5.3637
     6.1556
     6.3350
     5.7958
     7.9185
     6.0809
     5.2757
     7.2338
     6.8525
     5.1907
     6.4114
     6.4399
     9.1262
     5.6256
     9.2093
     6.6363
     6.2136
     6.5707
     5.3348
     6.7779
     7.6814
     8.7634
     6.7613
     5.0761
     6.7182
     7.2308
     6.1324
     9.2119
    10.4650
     8.0841
     6.1430
     6.8032
     5.9347
     8.5122
     5.7424
     5.0180
     5.0969
     4.8412
     6.4216
     5.6750
     8.0351
     4.7019
     6.5864
     7.0140
     7.5768
     5.1106
     6.1266
     5.8742
     5.8039
     5.8146
     8.0700
     5.6913
     6.2642
     6.5646
     6.1361
     6.2414
     4.4126
     5.2595
     7.0257
     5.5682
     5.4257
     5.5669
     5.2753
     5.9158
     4.7945
     5.2384
     5.4642
     5.0804
     6.4105
     5.9102
     8.8710
     5.6655
     9.2779
     6.1207
     6.4245
     6.3240
     7.2303
     5.8579
     5.6177
     5.8998
     5.8363
     6.7922
     5.7090
     6.2846
     6.6171
     6.5970
     4.9212
     6.9870
     5.8202
     5.4708
     6.2780
     6.3739
     7.4336
     4.8479
     6.0127
     7.3879
     5.6842
     7.5861
     8.5104
    10.6711
     6.7342
     8.7883
     5.4119
     4.8299
     5.6026
     6.2753
     6.2806
     5.4570
     5.1629
     7.9861
     8.2458
     6.7650
     6.3080
     8.0622
     6.1863
     6.0059
     6.9157
     5.7757
     8.4073
     7.0071
     8.0063
     6.3862
     6.3737
     5.5727
     5.9382
     8.3339
     7.6461
     7.2862
     6.2717
     7.4396
     7.4294
     5.0258
     6.2765
     6.3613
     5.7691
     5.2509
     8.0660
     5.3751
     7.9554
     5.2830
    10.6553
     5.2421
     5.9154
     6.3029
     5.8241
     9.4261
     6.0430
    10.2567
     7.4364
     7.0042
     6.2961
     5.3031
     6.7560
     7.6349
     6.7501
     6.8476
     5.6696
     5.3356
     7.1527
     6.5309
     9.5080
     6.9044
     6.7960
     8.2025
     8.9928
     5.1679
     5.9904
     5.3514
     5.0965
     5.3837
     5.9693
     6.5872
     4.4016
     8.3350
     7.5866
     6.4034
     5.9936
     9.4655
     4.3442
     4.4763
     7.2548
     4.9681
     6.0056
     4.9521
     5.3287
     5.9568
     6.1666
     5.6693
     5.1870
     6.7679
     8.1857
     6.3687
     5.5533
     4.7625
     6.7127
     8.3712
     6.0128
     5.7499
     5.2025
     7.1832
     9.0659
     7.9299
     6.0481
     5.8760
     5.8309
     8.7467
     6.7067
     6.6220
     6.8346
     9.0379
     6.1685
     9.6045
     5.7185
     6.2769
     4.9702
     6.1982
     4.7861
     6.5892
     5.2075
     6.3508
     6.0812
     4.2889
     5.6978
     7.6089
     5.4575
     8.7511
     6.0504
     5.9558
     5.6724
     8.1295
     5.0567
     5.8468
     6.5283
     5.5420
     7.1903
     4.6474
     5.9180
     7.6061
     7.3988
     6.1492
     6.2359
     7.5742
     9.7528
     5.2838
     5.8383
     6.1333
     5.1468
     5.8603
     5.9255
     6.9392
     5.0096
     4.6627
     6.4358
     7.2216
     6.5701
     5.2673
     6.8217
     6.1418
     5.8736
     6.2187
     6.5203
     6.5923
     6.0870
     6.6404
     6.9220
     5.4236
     7.4029
     4.9674
     8.3064
     6.6002
     5.1248
     5.8281
     6.4948
     4.9322
     4.6351
     6.2282
     5.3074
     5.0868
     5.6095
     5.1848
     7.3894
     7.0036
     6.4992
     4.9613
     6.1537
     5.5080
     5.7175
     4.8278
     5.5746
     7.9971
     7.2882
     6.4087
     7.4673
     5.0675
     7.8059
     6.6460
     7.6016
     9.2289
     9.6920
     5.4404
     5.0944
     5.6018
     6.6051
     4.6806
     4.7753
     4.9948
     6.2063
     5.8115
     5.4041
     4.8097
     5.4238
     4.9366
     6.5749
     7.1702
     4.7341
     5.0446
     5.9952
     8.3279
     6.9455
     9.8809
    12.0774
     8.9095
     8.5608
    11.9266
     7.6833
    10.0996
     5.5940
     5.6913
     4.6891
     5.4862
     8.6728
     8.5602
     6.5576
     6.2373
     7.4817
     6.6897
     6.2180
     6.4040
     6.7202
     6.9299
     6.5213
     6.4276
     6.3363
     7.3809
     6.8326
     5.4902
     7.4465
     6.5634
     7.2779
     9.0832
     9.1966
     9.7063
     5.6581
     8.4484
     6.0389
     7.3265
     7.9337
     7.7269
     7.2426
     6.2753
     6.4465
     6.6957
     9.5551
     5.6257
     7.6962
     7.2336
     5.1191
    10.7245
     8.8261
     9.8494
    10.3489
    11.2883
     6.3497
     5.9120
     6.6379
     9.2637
    10.9722
     5.5584
     5.9941
     6.4281
     6.4901
     4.9410
     5.5737
     5.3297
     6.6477
     7.5722
     6.4724
     5.3536
     5.7473
     6.5307
     9.1184
     5.3710
     5.6880
     6.7811
     6.2210
     6.3826
     4.7984
     4.9408
     7.8881
     5.0039
     6.8257
     9.2649
     9.0807
     7.2072
     7.8974
     7.8542
     8.0089
     7.1170
     5.3122
     6.6873
     6.7509
     6.3101
     6.5779
     6.0717
     7.2186
     5.8506
     7.0053
     8.0725
     8.0999
     7.0671
     4.7662
    10.2395
     9.8145
     7.3547
     7.7661
     5.7256
     6.0705
     8.1500
     7.5358
     5.9737
     6.5577
     9.2513
     7.3509
     6.1467
     6.8068
     8.5598
     7.9669
     6.4221
     5.9520
     5.2498
     5.7685
    11.1635
     9.7915
     8.9723
     5.6803
     6.4979
    10.8104
     9.9478
     9.8869
     6.6797
     6.6641
     7.4884
     9.8060
     5.9539
     9.2179
     9.6839
     7.6585
     5.0560
     7.6306
     7.9592
     9.4615
     6.6939
    10.0780
     8.7981
     7.9533
    10.1815
     4.5615
    10.7775
     5.6628
     8.2423
    10.3021
    10.2391
     8.0432
     6.7398
    10.7614
     6.9795
     5.7338
     6.0331
     9.9051
     5.6870
    10.2714
     5.9815
     5.9710
     7.8229
     8.1682
     5.2238
     9.4737
     7.2875
     7.0202
    10.1994
     9.8761
     7.0283
     7.7011
     8.9353
     8.7315
     5.4676
     4.5031
     9.9148
    10.6531
    10.3621
     7.3075
     4.9738
     8.6967
     7.0460
     7.6241
     8.8071
     9.0327
     7.1979
     5.6964
     8.9269
     6.2764
     9.7273
     4.3565
    11.4421
     8.2061
    10.5416
     7.2320
     8.1470
     6.8990
     5.3545
     5.9892
     6.3327
     5.0961
     7.0131
     6.6704
     5.8373
     5.2645
     5.2987
     6.8376
     8.2065
     8.8548
     9.0300
     9.0981
     9.6453
     7.4615
     5.6325
     6.7799
     5.8806
     6.0241
     5.6932
     7.4745
     8.1720
     9.0061
     9.1456
     8.3782
     7.4360
     8.0596
     7.1703
     8.3979
     8.2165
     9.0635
     5.2482
     7.6439
     5.3910
     7.2724
     8.4640
     5.4299
     8.5030
     6.8333
     7.4746
     5.3255
     6.3821
     8.6456
     6.7791
     6.4806
     7.0826
     8.9186
     5.8937
     6.6298
     6.2205
     8.6072
     7.7806
     5.9872
     5.8324
     6.4372
     8.6332
     5.2060
     7.2419
     4.7270
     8.6307
     6.3041
     8.1091
     6.0376
     7.9606
     7.0692
     5.1713
     7.1669
     5.7683
     5.3207
     5.4832
     4.9947
     6.4795
     5.5038
     5.4584
     5.7103
     5.6192
     7.2588
     8.5481
     6.2285
     5.4506
     6.7620
     7.5674
     7.9883
     5.1212
     6.9495
     5.4717
     5.3161
     4.7872
     5.4385
     4.9161
     5.6962
     6.7853
     6.0660
     6.4167
     9.4464
     6.9794
     6.2943
     6.4408
     8.2011
     9.7872
     7.0059
     7.2602
     6.3131
     6.7272
     5.4936
     5.8389
     6.3641
     7.7466
     8.3073
     6.7112
     6.1923
     5.1425
     5.6694
     6.7792
     6.4683
     6.2164
     5.7186
     5.5698
     4.3429
     5.2947
    10.1394
     8.8010
     5.7026
     8.8612
     7.2027
     6.2048
     6.7595
     8.8464
     6.6801
     7.5904
     5.4418
     7.0210
     6.3615
     7.2686
     6.6277
     8.4560
     5.2652
     5.9346
     9.1733
     7.6568
    10.2837
     5.1633
     5.1500
     7.8882
     9.7433
     5.8932
     6.6611
     7.9184
     7.5796
     8.9862
     8.6262
     9.0419
     6.7530
     6.1036
     8.5734
     5.2052
     9.7599
    10.0069
     7.1540
     5.5041
     7.2900
     5.5948
     8.2231
     8.0193
     6.8662
     5.5955
     5.3473
     5.5083
    10.1486
     8.8307
     5.7064
     6.9819
     5.8544
     6.5279
     5.4487
     6.1377
     5.8910
     7.5966
     6.5947
     9.1540
     5.8995
     7.0461
    10.0576
     8.7559
     7.6754
     5.4336
     4.5396
     6.5436
     5.7489
     6.9258
     6.0555
     5.7506
     7.8665
     6.5733
     9.1035
     7.9034
     6.7128
     9.4188
     7.8436
     8.3473
     7.7795
     6.7675
     8.8733
     8.5656
     7.5211
     9.3011
     7.7089
    10.9862
     7.7945
     6.1885
    10.4685
    10.0395
     7.1140
     6.8234
     6.6886
     8.6681
     8.9195
    10.4328
     9.1214
     9.5434
     9.0861
     8.5955
     7.6147
     8.7463
     9.7199
     9.3673
    10.6496
    10.2170
     8.6079
     9.2115
     9.9822
     7.3289
     9.6350
    10.5038
     7.3482
     5.2649
     5.7300
     6.1075
    10.8173
     6.4811
    11.2511
     6.8037
     8.8513
     8.3563
     6.3231
     7.1466
     9.3045
    11.3021
     5.9126
     8.4282
     9.7010
     5.8126
     7.3559
     5.5614
    11.8220
    10.9454
    12.8460
     6.1909
     7.4674
    10.8339
     7.0893
     8.0999
     8.8026
     7.3047
     9.0121
     6.7999
     7.1660
     7.7544
     6.4721
     4.7851
     5.3508
     6.0839
    10.1749
     9.0712
     9.0751
     8.4307
     9.0991
     6.2117
     6.9444
     8.1949
     9.0684
     7.7846
     5.9250
    11.4934
     6.9765
     5.1815
     8.9136
     7.5213
     9.2861
     6.8603
     5.0517
     6.8116
     6.7082
     5.4729
     8.5933
     6.7995
     5.2632
     6.4604
     7.8401
     5.2536
     5.8945
     5.3133
     5.3311
     4.9090
     5.8044
     6.3701
     6.3354
     4.5481
     6.0707
     5.2836
     7.9414
     6.5424
     5.9860
     5.9742
     6.1298
     7.8793
     4.7493
     4.9717
     7.6772
     5.0228
     6.2525
     5.9627
     6.7447
     6.9869
     5.9939
     7.2641
     6.1044
     6.3522
     5.8731
     5.2645
     7.6386
     6.4546
     7.2869
     6.0290
     5.2701
     5.2628
     6.0003
     8.1506
     5.2424
     5.5776
     5.7901
     4.6660
     7.0687
     5.6149
     4.9319
     7.8780
     5.6630
     7.5704
     6.3239
     7.0798
     6.6419
     5.2855
     5.3529
     5.4792
     7.8145
     6.7676
     5.1145
     5.9904
     6.2678
     5.4977
     5.9020
     7.7665
     5.8881
     5.5165
     4.7170
     6.7481
     6.5136
     5.3985
     8.2215
     8.6524
     5.2675
     6.3603
     5.8249
     7.7223
     6.4867
     6.8956
     7.6271
     7.8446
     5.1906
     5.7191
     6.9858
     5.8863
     5.6741
     5.7244
     5.1676
     6.7847
     6.2167
     6.4535
     7.5849
     9.8690
     5.4931
     6.8399
     5.2359
     5.6829
     6.6166
    11.0011
     7.0995
     8.4504
     9.7545
     7.5250
     7.2588
     8.3338
     9.3172
     8.2068
     8.6382
    10.0011
     7.9362
     8.2028
     7.3982
     8.9917
     9.0073
    11.8158
    13.0229
    16.1752
    17.1891
    18.3433
    19.7592
    20.0749
    20.8641
    17.4353
    19.0673
    15.2186
    18.2844
    17.8289
    20.9130
    19.1642
    20.1944
    20.5402
    22.5200
    25.8635
    22.4913
    26.0798
    22.2628
    21.5238
    23.3903
    17.0391
    19.4251
    19.9680
    18.3307
    19.6811
    20.3293
    20.5142
    23.0410
    19.5212
    22.4544
    19.2360
    19.8667
    19.8988
    18.7311
    19.7819
    20.4265
    20.0285
    19.3592
    15.4757
    20.3567
    18.2180
    15.1790
    17.1095
    16.7526
    19.3000
    18.0711
    17.9840
    17.4741
    18.0779
    19.9014
    19.8061
    18.1723
    21.7127
    18.2327
    19.5194
    18.7728
    22.1987
    20.3464
    21.7428
    18.0619
    18.5717
    18.9971
    18.6750
    20.6540
    18.7980
    19.4704
    18.1299
    24.6961
    20.3522
    17.0916
    18.9977
    17.6461
    16.9755
    20.5045
    20.2315
    18.5692
    18.1552
    16.5069
    19.8514
    18.3214
    20.2158
    19.4104
    19.4423
    20.1792
    18.4561
    19.7684
    20.5353
    22.8274
    22.8027
    19.8053
    18.0530
    19.3147
    21.9543
    19.6756
    20.8175
    19.7582
    18.7166
    20.9084
    20.5437
    24.9310
    18.3461
    18.4864
    20.1741
    18.1883
    20.5847
    20.6007
    19.8699
    18.7480
    17.7184
    19.0700
    18.5147
    18.3828
    17.8823
    17.0197
    19.3632
    18.5458
    20.5422
    17.4824
    19.9074
    18.2312
    18.8430
    18.5898
    19.6602
    17.8137
    18.1072
    20.5895
    17.9569
    18.5339
    20.2077
    20.2272
    19.3112
    19.0290
    20.8986
    21.5826
    19.0588
    18.7953
    20.8113
    16.3631
    18.4964
    18.7782
    17.8222
    17.4234
    16.8712
    21.0156
    17.4541
    16.6873
    20.0615
    18.9826
    18.5099
    20.1661
    20.8355
    20.3331
    21.8655
    20.0747
    20.0870
    19.0756
    18.1621
    21.1489
    19.1289
    19.2162
    20.7575
    22.3682
    17.5391
    20.7504
    19.4816
    18.7630
    20.0778
    19.8564
    19.2151
    20.0008
    20.8428
    18.4810
    20.5003
    19.0947
    18.9031
    19.6682
    17.1754
    20.9171
    20.2625
    20.2951
    20.2152
    22.2664
    18.8647
    17.9591
    18.7600
    22.2711
    20.9616
    18.1832
    19.2483
    19.2839
    18.9824
    21.4230
    15.4841
    17.2255
    20.0305
    23.9936
    20.0905
    20.1554
    21.9065
    21.4675
    20.9777
    19.6723
    21.6483
    17.9355
    18.4370
    19.0686
    20.9546
    18.5139
    20.1600
    20.6866
    19.4278
    20.8337
    22.5107
    20.2936
    20.7496
    20.6862
    19.8213
    19.5807
    19.9872
    22.5603
    19.3773
    18.5795
    19.3780
    18.7385
    17.7775
    19.0131
    18.7135
    19.4007
    15.4893
    17.3122
    22.6743
    19.3711
    15.4002
    18.6156
    21.5607
    15.8387
    21.7174
    19.8590
    17.9045
    22.4307
    20.0193
    21.0475
    20.0790
    19.3938
    20.9135
    21.8128
    19.5535
    20.2143
    17.8325
    23.3666
    20.9861
    20.6751
    23.9859
    20.7349
    21.4918
    22.1139
    22.0220
    20.1889
    19.3100
    16.9929
    20.6716
    22.1417
    19.6764
    19.5943
    19.0239
    18.6655
    22.8706
    21.4051
    17.4226
    17.8144
    19.4311
    18.2755
    24.3805
    20.3155
    21.7229
    19.0352
    16.4912
    21.4693
    18.4900
    18.3621
    18.6145
    18.1086
    17.6863
    23.4723
    20.0708
    15.9006
    18.8588
    16.5831
    17.1629
    13.5039
    10.6324
    11.9475
     9.5825
    10.5966
     9.6176
    13.0019
    12.7461
    12.1102
    10.3588
    11.2800
    10.6324
    11.5856
    17.3546
    19.0909
    14.0458
    15.2819
    16.9392
    13.8281
    20.4782
    23.1137
    22.2182
    21.5399
    20.2139
    23.0703
    17.7852
    17.7099
    19.4463
    17.0739
    21.4356
    24.9672
    20.9253
    22.0579
    17.9576
    23.0719
    19.1319
    20.2007
    18.3633
    20.6735
    21.4123
    22.6911
    22.4056
    20.5800
    20.5420
    20.8048
    26.7379
    24.2980
    20.3784
    23.1040
    18.5501
    17.6130
    20.6588
    21.5111
    17.2090
    16.8434
    16.1275
    18.9012
    20.1882
    24.1475
    24.0493
    22.1461
    19.7562
    18.6137
    21.7407
    20.9071
    23.1937
    23.9830
    23.4751
    20.6471
    25.1563
    22.2628
    22.6958
    23.9523
    26.0067
    25.0876
    23.8758
    25.9840
    19.7603
    20.1913
    20.9273
    20.2533
    20.1536
    24.8865
    24.3295
    23.0221
    22.4566
    27.3766
    25.7073
    21.6075
    24.8511
    23.8140
    27.1085
    23.6316
    22.1343
    21.6143
    25.3497
    24.2892
    22.8699
    25.0716
    22.1470
    19.5083
    21.3289
    23.0298
    22.9310
    26.5027
    20.0508
    23.6481
    23.8666
    22.7925
    22.6373
    24.4286
    28.1487
    22.7841
    22.2066
    21.6479
    20.9236
    22.6341
    22.4540
    21.9767
    20.0224
    23.3462
    21.4110
    24.1583
    23.6824
    20.4459
    23.5619
    23.5181
    24.5358
    24.5147
    22.3441
    22.6819
    20.9552
    20.0518
    21.2583
    21.2787
    16.6825
    20.9486
    17.9060
    22.7295
    23.9654
    17.7243
    18.2974
    18.2959
    18.0770
    19.0870
    19.8457
    21.1257
    20.4451
    18.0502
    18.0329
    18.9723
    19.1236
    26.2222
    24.5286
    19.7298
    19.4971
    23.5048
    21.4160
    17.8206
    15.1117
    18.5500
    17.5388
    16.8876
    15.6077
    18.1667
    14.5515
    13.6043
    16.0899
    18.3145
    21.3868
    23.9801
    19.8498
    19.7359
    19.2350
    20.4615
    22.1427
    19.2220
    21.1485
    22.3930
    22.9858
    21.0326
    22.2799
    22.2505
    22.0078
    22.4155
    19.5043
    26.8481
    28.4570
    25.1865
    26.3391
    23.7475
    24.2588
    25.3465
    21.9260
    24.6027
    22.3629
    24.1313
    21.2986
    23.7949
    24.4240
    21.7423
    19.8507
    24.5568
    24.4368
    23.8361
    21.2101
    23.4421
    21.3279
    23.2532
    21.0443
    21.7138
    21.4039
    21.3654
    24.7072
    21.8992
    21.4452
    22.4693
    22.9689
    22.3163
    20.6795
    23.2853
    20.4053
    21.7251
    21.8937
    25.0627
    26.3483
    25.3151
    21.6496
    23.1048
    24.0946
    25.7008
    24.5691
    20.8226
    25.1880
    23.8893
    21.1438
    20.3666
    26.9266
    21.1495
    20.9913
    22.4892
    21.9084
    23.0695
    26.2850
    24.6201
    23.4606
    20.7259
    23.6924
    26.4682
    21.6700
    20.3749
    28.7689
    21.5476
    23.7537
    23.1442
    24.4527
    24.9837
    22.6804
    24.3525
    23.8909
    23.8575
    24.4907
    25.3298
    25.2735
    27.9556
    24.9684
    24.2882
    25.5296
    24.3515
    22.8390
    25.1411
    23.8176
    22.8955
    22.6375
    20.7023
    22.1762
    22.3780
    22.5810
    22.3230
    20.9175
    23.5251
    23.9498
    25.2372
    26.1537
    23.1459
    23.7220
    24.2810
    23.3868
    24.4216
    25.6716
    21.6960
    25.7924
    23.5387
    24.5259
    25.7922
    23.2761
    22.1810
    23.8593
    22.4643
    25.5395
    25.8046
    23.6188
    24.2371
    25.2790
    22.8010
    25.4774
    28.4971
    24.1568
    25.7953
    24.3229
    21.3147
    23.5603
    18.6945
    24.9315
    25.6326
    27.4193
    24.8438
    24.1069
    21.3342
    21.4250
    22.8543
    22.1922
    23.9247
    24.4033
    22.3844
    26.5527
    21.8640
    24.8630
    24.2948
    29.3404
    24.6313
    24.3905
    26.6243
    24.7644
    20.0160
    23.9086
    22.3140
    23.1519
    24.2366
    22.9605
    23.5377
    22.8766
    22.3597
    24.8389
    25.9943
    24.6378
    24.9049
    24.3719
    25.2328
    21.7078
    23.2916
    27.9883
    26.5333
    29.0295
    29.5505
    26.5426
    24.8118
    27.6568
    21.3159
    22.1713
    26.9916
    23.0291
    22.6795
    25.6766
    26.9220
    22.0762
    21.3700
    25.2903
    25.8433
    21.1566
    22.0103
    23.5616
    21.7452
    22.5263
    23.5512
    23.3302
    24.4760
    25.2597
    21.6363
    22.8282
    22.7687
    23.1639
    23.3825
    23.0608
    22.3377
    22.0997
    20.6838
    18.6694
    21.4645
    23.3671
    22.6221
    24.8900
    18.6831
    21.0282
    22.2174
    18.2760
    24.4783
    21.9826
    20.6977
    18.7814
    21.9567
    22.5162
    22.8075
    20.7533
    22.5077
    22.6697
    20.3039
    23.8726
    25.2360
    22.7289
    22.4419
    21.3237
    20.3424
    22.7522
    25.4268
    22.8410
    25.4610
    22.0084
    23.6422
    23.0970
    24.1735
    25.2242
    26.0425
    20.0736
    21.9207
    24.6391
    21.9665
    24.3192
    25.9348
    25.5375
    21.4061
    22.4020
    22.8050
    22.0772
    20.0994
    19.1519
    21.3969
    22.1511
    22.9404
    21.4671
    20.3456
    22.9432
    25.0744
    17.7228
    12.3595
    17.7062
    19.4055
    21.9210
    11.6524
    14.3199
    17.8773
    22.5242
    20.1662
    19.6175
    25.6176
    19.5338
    12.4468
    13.2700
    15.4004
    14.5821
    17.4137
    17.7402
    18.5637
    19.6604
    22.3455
    21.3241
    21.4457
    20.8801
    14.3014
    17.8515
    18.3259
    21.3634
    21.9411
    18.0044
    18.5429
    16.6488
    16.5221
    16.3888
    16.2113
    20.5373
    16.2240
    18.0265
    20.8399
    21.3759
    18.9294
    20.2439
    17.9977
    21.1230
    21.4970
    18.8942
    19.5251
    20.4582
    17.8420
    18.8909
    22.2814
    23.7318
    22.2033
    21.5200
    17.5601
    20.6767
    20.5353
    17.5921
    16.7171
    21.1004
    18.9435
    22.2483
    18.7744
    23.0074
    22.7925
    21.4632
    21.1889
    20.0257
    24.7490
    23.2901
    24.1678
    23.9061
    23.3403
    21.8637
    25.2754
    21.9649
    21.1908
    21.9417
    23.3143
    19.8491
    18.4523
    20.0277
    22.1246
    20.5795
    18.4842
    20.3649
    19.5440
    20.4059
    19.0228
    20.2516
    16.5560
    19.7989
    19.7248
    24.1464
    22.1367
    19.1567
    22.4989
    19.2022
    15.2321
    17.8189
    24.4367
    24.3953
    20.0690
    23.9342
    22.5981
    22.5621
    20.1977
    18.9664
    19.2097
    19.2523
    20.9224
    17.6213
    17.2198
    16.9002
    20.5882
    19.4117
    20.5911
    20.6462
    25.4338
    27.0028
    24.3227
    22.0330
    20.2598
    21.7940
    22.5429
    17.7925
    18.4893
    17.9210
    15.4734
    21.1030
    20.2454
    18.8596
    19.2003
    23.4057
    23.1917
    20.6274
    18.3458
    20.6871
    21.9743
    21.8262
    22.7443
    21.8524
    21.8401
    20.5469
    23.7573
    21.9139
    22.4828
    18.9207
    18.6933
    18.4543
    20.7231
    18.2572
    20.1761
    20.9238
    23.6789
    22.8994
    22.7518
    18.5174
    20.9182
    21.0012
    21.7781
    18.1049
    19.4258
    19.0249
    17.6481
    18.5084
    20.7371
    22.9930
    17.0752
    20.0061
    22.0611
    23.0364
    22.5254
    17.0190
    23.6898
    20.1968
    20.2307
    19.9732
    17.6272
    21.8365
    25.8719
    23.7067
    22.5498
    21.3889
    21.4759
    20.8355
    19.7017
    22.5257
    21.2892
    16.7924
    16.9676
    19.8429
    20.5575
    21.8401
    19.7676
    20.3095
    20.5787
    23.1950
    20.5194
    17.7841
    15.4189
    14.4559
    14.8999
    17.3369
    16.0689
    18.6091
    18.5636
    15.2591
    14.8035
    15.8168
    17.4746
    18.8159
    19.2561
    15.9959
    16.6607
    17.1571
    17.6283
    20.5788
    18.0414
    17.9249
    16.4670
    14.7746
    13.5807
    14.9799
    15.3385
    16.7031
    18.6800
    17.1246
    18.5341
    18.1288
    18.0465
    19.4227
    17.1739
    20.2156
    19.5260
    16.4104
    19.0135
    18.9647
    18.5425
