# Supplementary material for: Mechanistic models of asymmetric hand-over-hand translocation and nucleosome navigation by CMG helicase
Source: Nat Commun. 2025 Nov 21;16:10304. doi: 10.1038/s41467-025-65232-x (PMC12639105; doi:10.1038/s41467-025-65232-x)
Supplement: Supplementary file 18 — Source data [file 41467_2025_65232_MOESM18_ESM.zip › SourceData/SourceData/Fig3G/Random/mindist_lagging_and_loop_traj002.dat]

# Distance
    18.3401
    20.5049
    20.7074
    21.6798
    19.3835
    24.2617
    23.4635
    24.6696
    24.8804
    21.2446
    19.7944
    24.0650
    22.1005
    22.8644
    23.5810
    20.5415
    21.8493
    20.6979
    19.8189
    22.9386
    21.9293
    19.3783
    19.2758
    23.0294
    27.4204
    18.8973
    22.7269
    21.0354
    18.6962
    19.6830
    20.2032
    22.5958
    20.3218
    20.3835
    20.1943
    21.3074
    22.8862
    23.9026
    18.9735
    23.1123
    24.5231
    23.2847
    23.4236
    23.3435
    23.7000
    24.3746
    23.4923
    25.9987
    23.6034
    24.1349
    22.7345
    27.8015
    21.7128
    23.4268
    22.1563
    21.1193
    19.1162
    19.4394
    19.1970
    20.0176
    22.5186
    22.5634
    20.7394
    22.1589
    23.0355
    23.0492
    21.1300
    22.7861
    22.6700
    22.9925
    25.9562
    26.1888
    25.8493
    22.6149
    23.2801
    21.1413
    22.3362
    25.2332
    22.5487
    22.4932
    22.3319
    24.5927
    21.8325
    24.0934
    26.2539
    27.6138
    24.9011
    25.5206
    28.5362
    25.8854
    24.8243
    28.6385
    25.6922
    20.1137
    21.9362
    26.4718
    25.9186
    27.5578
    25.9791
    27.7830
    24.5202
    25.5249
    24.9713
    25.6258
    21.5386
    24.2471
    22.7217
    23.9612
    23.4354
    21.8544
    25.2132
    22.5794
    24.2132
    23.6379
    25.1444
    24.7757
    25.6545
    24.5783
    25.8106
    24.3437
    23.2468
    25.8667
    22.0014
    23.1722
    26.1921
    25.8181
    25.2453
    25.5550
    25.5414
    25.5488
    22.7634
    25.2536
    27.2275
    24.5198
    22.9728
    23.1880
    23.0952
    22.5855
    23.8258
    22.2163
    24.8315
    25.2733
    21.1177
    25.4275
    26.3467
    27.2171
    24.1282
    24.5117
    24.8490
    20.4837
    25.6733
    22.6116
    23.1345
    21.1218
    24.3954
    23.7662
    24.4838
    21.9011
    25.3284
    25.2365
    25.6427
    26.0512
    21.9247
    18.6723
    22.3192
    22.4605
    24.9766
    25.5941
    22.8355
    23.9835
    23.8756
    21.6277
    21.8144
    23.9912
    23.1092
    22.7688
    24.0376
    20.7272
    22.5428
    23.1621
    23.1926
    22.8730
    23.0458
    23.2217
    24.6154
    22.2624
    21.5324
    22.1083
    23.9545
    23.5292
    21.8653
    25.5624
    27.2240
    25.1846
    28.2040
    25.0854
    25.7708
    26.1401
    24.4603
    24.5742
    22.8510
    22.8649
    23.2247
    22.9471
    24.4257
    23.5895
    21.7497
    24.8894
    23.4276
    24.0776
    22.7225
    22.2778
    22.2607
    22.5016
    22.5423
    22.2273
    21.4552
    22.3875
    21.4812
    25.0993
    21.5472
    22.8110
    20.5675
    26.5577
    23.8414
    27.6482
    26.5045
    22.1399
    22.6136
    22.1014
    20.7889
    21.1137
    22.5190
    21.2062
    24.6863
    23.1009
    23.9146
    24.1331
    23.2492
    25.0854
    26.2751
    23.8345
    23.4058
    21.3703
    26.9021
    24.2799
    24.3646
    22.3540
    24.4688
    18.8531
    20.3777
    21.7961
    20.6417
    20.5953
    19.3452
    20.6082
    20.3911
    18.4778
    21.3542
    22.5433
    23.2581
    22.5563
    22.6446
    24.6731
    24.6910
    27.8356
    22.5989
    26.7764
    26.2388
    22.7616
    23.1070
    23.2426
    22.9328
    23.9100
    24.8199
    21.4887
    21.3760
    21.0264
    22.5144
    25.5080
    23.0514
    24.6292
    23.6884
    22.4672
    22.7722
    20.1736
    21.9522
    19.3018
    21.1331
    21.6286
    22.3505
    23.2426
    21.9376
    20.4485
    23.0032
    22.3331
    21.4483
    22.1570
    23.8358
    22.6220
    22.4497
    21.1526
    23.3451
    20.8797
    21.2882
    21.8761
    22.1234
    24.0632
    23.4712
    22.4578
    19.2902
    21.1920
    21.5978
    24.1766
    21.5576
    19.2006
    17.6243
    18.8066
    18.9091
    19.5992
    22.8621
    22.7662
    20.5241
    19.6372
    20.3120
    19.3859
    22.3522
    26.2432
    25.4952
    25.6437
    24.1751
    24.0861
    21.2841
    24.6136
    26.1039
    25.3363
    22.3839
    21.7060
    23.0824
    22.2734
    20.6515
    22.8312
    23.0216
    25.5672
    25.5659
    25.8574
    23.8355
    23.8666
    23.5071
    23.4078
    24.9904
    24.0042
    27.1033
    21.6424
    23.0541
    24.7399
    27.0530
    28.3534
    26.5119
    32.6993
    24.8937
    23.5404
    23.2465
    23.3644
    21.7885
    24.4051
    25.2834
    26.5155
    27.0872
    23.6851
    25.3811
    23.8223
    21.8998
    18.4297
    21.0547
    21.3405
    21.8281
    21.6882
    22.7971
    23.0227
    22.1731
    23.2287
    21.7308
    21.3460
    23.3621
    21.6305
    22.1189
    23.0249
    23.2312
    33.1897
    30.1314
    29.3844
    27.8573
    29.0108
    26.5893
    22.5834
    22.6077
    20.4635
    19.6594
    23.1910
    21.4675
    20.7223
    23.4640
    23.6234
    24.7032
    23.6078
    23.1782
    24.1295
    21.7838
    23.0354
    23.8445
    22.7288
    22.8270
    25.0985
    24.9490
    24.9498
    21.3622
    26.1484
    28.3976
    27.0330
    29.3024
    26.5615
    25.1110
    25.6706
    27.7658
    27.3156
    24.1237
    25.6240
    25.0905
    21.1103
    25.5112
    25.1308
    21.8196
    22.0872
    19.3051
    23.6681
    19.5324
    22.0904
    26.7878
    19.0215
    24.2125
    23.9154
    22.5009
    24.9693
    22.2074
    22.0699
    23.4780
    25.5945
    22.1806
    21.5443
    23.2573
    28.5805
    26.2501
    22.2301
    24.3748
    22.0690
    21.9205
    22.8954
    21.5511
    19.4884
    20.5051
    17.9494
    20.0997
    20.8009
    21.4396
    22.3550
    19.1049
    21.0177
    19.3202
    17.3556
    20.7918
    22.8237
    22.4314
    22.6480
    22.9227
    25.3561
    24.4380
    21.7589
    18.4838
    22.1817
    19.5789
    21.8746
    18.9001
    18.6656
    16.8539
    24.6348
    19.4623
    22.0233
    24.2917
    23.7163
    23.2277
    23.8037
    20.5680
    19.6667
    22.9147
    23.6280
    18.0971
    20.4314
    18.8562
    22.4536
    13.8086
    20.8624
    21.3638
    17.0390
    17.1350
    19.2387
    16.3674
    14.3426
    15.9714
    17.1710
    15.8382
    15.7670
    17.0285
    17.1132
    16.4762
    17.5120
    18.8357
    19.3384
    17.5707
    14.0004
    15.2181
    18.3785
    17.8003
    16.6627
    19.5136
    13.7880
    16.7722
    15.6452
    16.8734
    16.6625
    18.8169
    19.6342
    19.9828
    20.2417
    16.5812
    17.0910
    18.9756
    22.6201
    20.1114
    17.9217
    18.3688
    18.2030
    19.5626
    19.9815
    17.0256
    15.1789
    20.2923
    14.8641
    19.1490
    17.4094
    19.7801
    18.3789
    18.4520
    19.4162
    18.0626
    18.4216
    18.2290
    17.3644
    16.1063
    18.6699
    19.1972
    20.7794
    23.2738
    22.2589
    21.6902
    24.8787
    22.1484
    19.3758
    24.6131
    23.4313
    23.1000
    25.0983
    25.8148
    24.9538
    26.5496
    24.2657
    24.8243
    22.0620
    22.8610
    24.9083
    22.4616
    21.3400
    21.9425
    19.7938
    21.6404
    24.4979
    24.6134
    19.3750
    17.4556
    19.7289
    19.6448
    22.0221
    22.6215
    19.7807
    18.0216
    17.3455
    24.3370
    23.4087
    20.5578
    21.5520
    23.7387
    20.4202
    19.3016
    21.9538
    16.9204
    17.3742
    18.3410
    16.6647
    16.5390
    17.1327
    16.0771
    17.3000
    17.2224
    17.1646
    17.6932
    19.2138
    18.7729
    17.0577
    17.3840
    17.8624
    16.7430
    18.4849
    16.8769
    17.0445
    18.1372
    17.3104
    14.1510
    13.6257
     9.3925
    11.8733
    12.6443
    10.3736
    14.5439
    10.5611
    10.2704
    11.7604
    11.4286
     8.8186
     7.9296
    10.5576
     8.6091
     7.9480
     7.3397
     8.0704
     7.4845
     9.2501
     8.8043
     9.0907
    14.3857
     9.4585
    10.0578
    11.0337
    13.8815
    13.1703
    10.5965
    12.4272
    10.6754
    11.5686
    10.5056
     7.0096
     7.9625
     8.0903
     6.2292
     7.1912
     7.3250
     7.2133
     7.9484
     7.1815
     8.1804
     6.3668
     7.5596
     7.9543
     7.3677
     7.4485
     8.2098
     9.7267
    10.2423
     7.3122
     8.7235
     8.2672
     9.0234
    11.3641
     8.9817
     7.0969
     5.9648
     6.5303
     5.8922
     6.8187
     6.0299
     6.2386
     6.1171
    10.6317
     8.2468
     8.5151
     7.9696
     9.0993
     7.5389
     8.6324
    10.6299
     9.2283
     8.2708
    11.2013
    12.4522
    13.3163
     8.2780
    13.9278
    13.9756
    12.4176
    11.4730
    11.3592
    14.0319
     9.8318
    13.0700
    12.6999
    15.3589
    16.6123
    14.2649
    13.3669
    14.2785
    13.1845
    12.5680
    11.3140
    13.8907
    14.9355
    13.3625
    10.7599
    13.1003
    12.0291
    13.2012
    15.3777
    12.6095
    12.9730
    14.6712
    14.7771
    12.0291
    15.0926
    15.1021
    12.1808
    12.3032
    14.1063
    11.3014
     7.9316
    10.3764
    12.2139
     8.4244
     5.8592
     7.2378
    10.5112
     9.9298
     9.8394
     9.1279
    10.4715
     9.4066
    10.6234
    11.9204
    10.4140
    11.0728
    12.4121
     7.9135
     9.6425
     6.5482
     7.4421
     8.4291
     8.6337
    11.2604
    14.1445
    13.1604
    13.1960
     8.8497
    11.8516
     6.6684
     8.9957
    10.7849
    11.0352
    11.2254
    12.0103
    11.7399
    12.1638
    10.7587
    10.5320
     9.7534
    13.6229
    12.5549
    10.6501
    10.4615
     6.9571
    10.4812
    10.0324
    10.8580
    10.0101
     6.4164
    10.8045
     9.3935
     9.6496
     8.5876
    10.4098
     9.6159
    10.2467
     9.4569
     9.0186
    11.8747
    10.8342
    10.5289
    10.5247
    10.6979
    10.7820
    12.4076
    12.3192
    12.2588
    11.8249
    11.1917
    12.3561
    10.8965
    12.2980
    10.7556
    12.8969
    14.6593
    11.4016
     9.4818
    11.1793
    10.5539
    11.3251
    10.6348
     8.8512
     8.8908
     9.1820
     9.2426
     8.6626
    11.2435
    11.6778
    12.8690
    11.4131
     8.2741
     9.6823
    12.6129
    13.8156
    13.5732
    11.6139
    12.8889
    16.1092
    16.2039
     9.5488
     7.8849
     9.5210
     9.0054
     8.1865
     8.6135
     7.7367
    10.6978
    11.4878
    11.4868
     9.9290
    14.4263
    11.8670
    16.0249
    12.7589
    13.1849
    11.2485
    14.4992
    11.8347
    11.8878
    16.5562
    13.4027
     9.6733
    11.8972
    12.4103
    11.8317
    11.4960
    11.1460
    13.8037
     7.6837
    13.0460
     8.1669
     8.3278
     9.0213
    12.2628
     8.8158
    12.3666
    10.2487
     7.9145
     7.5878
     8.9742
    10.2227
    10.0611
     9.8865
    10.9875
    10.4480
     9.5791
    10.7868
    11.8217
    10.2189
    12.0715
    11.7341
     6.6014
    10.3852
    10.9731
    10.9045
    14.2927
    13.1099
    12.5356
    12.4377
    13.1161
    12.1494
    11.4358
    11.4131
    10.2065
     7.8954
     7.2356
     9.6815
    10.5364
     7.9988
     8.0129
    11.7808
    13.3747
    11.5898
    11.6702
     9.1561
     8.6690
     7.9075
     8.4118
     8.4277
     9.3883
     9.1682
     6.9815
     6.8966
     8.7805
     8.7720
     7.8241
     7.5018
     8.0071
     6.5323
     6.8484
     6.7065
     9.4850
     6.7077
     7.8691
     9.4827
     5.7339
     6.0721
    10.9445
     5.9747
     9.3565
     7.6927
     7.6521
     8.6791
    12.3861
    12.7840
     9.2778
     6.2156
     8.8387
     9.1796
     9.4941
    11.4696
    10.0029
    11.3321
    11.7743
    11.0322
    11.9972
     8.5589
     9.0780
    10.6363
     9.1983
     9.7737
     8.4789
     8.1131
    10.9381
    13.5367
    12.4969
    11.2284
    10.2848
    11.2988
     8.2935
     6.3300
    11.0345
     8.6512
    11.5199
    11.1278
     7.4234
     7.2722
     6.0972
     6.8613
     7.8556
     6.8778
     6.5968
    14.1685
     9.0571
    11.4215
     7.3722
     7.4498
     6.1384
     7.1462
     7.5489
    10.8847
     9.7706
     9.3347
     9.6914
     8.4641
     9.4110
     9.1224
    11.1086
     7.3764
     9.4946
    12.3345
    12.5510
    15.8351
    20.2441
    27.9450
    24.7329
    23.8134
    23.3596
    25.0425
    22.4755
    21.3258
    21.6575
    20.1557
    24.2112
    21.9935
    22.1201
    23.4055
    26.7241
    24.6910
    25.3425
    26.0793
    26.4704
    27.7108
    28.3745
    29.1697
    25.3866
    26.8691
    25.4054
    23.4159
    22.5149
    25.4587
    23.1540
    23.8580
    24.4121
    25.5537
    26.6373
    27.0196
    26.7357
    27.2919
    25.4287
    31.9023
    32.9061
    26.1994
    27.4276
    28.2475
    26.8864
    26.5090
    26.1540
    31.0889
    25.7122
    27.7132
    31.3261
    26.3684
    26.5184
    23.9992
    26.9927
    28.6223
    28.4921
    28.2694
    25.1818
    29.6740
    28.0437
    29.6113
    25.9478
    25.2318
    25.7212
    25.3594
    28.0441
    27.7645
    25.0949
    26.0545
    25.9209
    27.6772
    24.5628
    26.1250
    27.0364
    27.6812
    28.6721
    29.7165
    28.1166
    32.0849
    35.0304
    32.6197
    34.4817
    31.8591
    29.9104
    30.7763
    34.5075
    33.9246
    30.1307
    24.3728
    29.6775
    26.1847
    25.3097
    25.5549
    24.7621
    26.5390
    22.0506
    23.3043
    23.3065
    23.8496
    24.3205
    27.5267
    26.1257
    27.4825
    28.6000
    31.2665
    26.0117
    28.5695
    27.8850
    26.2252
    27.1859
    23.5805
    25.9990
    27.4116
    28.0911
    27.7561
    25.1374
    24.7815
    27.0217
    28.8449
    26.8734
    29.1505
    24.2112
    24.4314
    26.8399
    30.0159
    27.9585
    29.5438
    25.9678
    28.6118
    21.1117
    23.5264
    28.2292
    25.0449
    27.1368
    22.9400
    28.1152
    25.9858
    28.0567
    27.0529
    28.2815
    29.8318
    33.6764
    27.8968
    29.2110
    26.4324
    27.2456
    26.3123
    25.5361
    25.7728
    29.1006
    33.0346
    33.5166
    27.1690
    27.5350
    24.8228
    26.1851
    27.0224
    25.9672
    25.4729
    26.5918
    22.8011
    27.4987
    23.0307
    24.8132
    23.9981
    25.9445
    27.2473
    26.2189
    26.5689
    24.9518
    25.1358
    26.3698
    23.8809
    23.4586
    25.2039
    25.5683
    21.9782
    26.4289
    18.4069
    21.0526
    22.2946
    17.9535
    16.3999
    20.4267
    18.4910
    17.4316
    19.8428
    18.7264
    18.5095
    20.4823
    19.3486
    22.4850
    19.6284
    21.1204
    24.6694
    23.9399
    17.9611
    22.7955
    22.6650
    20.8314
    20.1349
    20.5962
    20.8008
    24.3787
    21.6667
    24.0605
    22.1624
    22.4698
    22.0410
    23.8549
    23.6138
    23.4651
    21.7057
    21.7504
    21.7369
    20.7114
    20.9312
    21.2015
    25.7948
    25.9696
    26.1282
    18.1927
    21.4948
    23.4536
    19.6571
    26.6113
    23.3999
    18.9916
    19.4512
    22.1893
    16.8233
    25.7253
    20.9537
    18.5717
    22.6854
    24.2379
    20.5142
    20.3380
    19.9855
    22.6250
    19.2373
    25.3459
    22.2611
    20.1695
    23.9535
    25.6106
    23.9618
    19.7085
    17.0618
    18.9626
    18.3231
    23.1579
    17.0010
    17.5717
    16.9993
    18.4239
    17.8252
    16.5588
    19.3507
    21.2766
    23.0440
    21.1079
    25.3717
    22.9488
    25.9339
    28.7675
    22.2242
    21.0970
    27.1420
    27.2316
    27.3286
    30.9497
    26.2521
    24.5015
    23.9999
    27.5418
    30.5654
    27.1675
    22.5167
    19.5204
    21.1601
    20.0150
    19.7158
    24.0951
    19.5305
    17.7670
    16.5097
    21.2667
    23.5036
    23.4910
    21.2930
    29.3074
    23.6424
    25.0806
    18.6410
    15.0647
    15.8803
    24.4331
    17.9048
    19.9491
    25.1994
    20.9877
    21.3778
    15.9335
    18.7046
    23.9857
    22.5118
    22.6919
    23.4716
    24.4201
    26.7870
    24.0973
    25.3815
    24.2228
    23.2082
    20.7958
    17.1400
    23.1054
    23.0587
    17.6075
    20.8917
    20.0725
    23.5362
    23.4897
    24.2729
    27.6411
    23.5688
    17.4520
    21.3707
    17.3858
    17.8448
    22.2986
    20.6898
    22.2978
    24.5827
    17.9116
    26.5662
    24.9649
    18.6655
    18.5793
    22.5557
    15.6668
    20.2954
    18.2208
    19.5907
    21.1481
    21.3622
    16.5287
    20.1139
    16.6070
    18.1375
    19.7005
    22.4143
    21.3192
    25.9990
    26.2028
    20.8305
    25.0582
    26.0556
    25.4545
    22.2767
    20.6823
    17.3987
    19.4571
    21.2553
    25.0498
    22.1562
    26.9304
    22.6414
    23.5392
    24.8529
    20.3321
    25.2675
    19.0538
    20.2826
    24.6685
    20.7220
    28.3426
    26.1791
    22.3132
    25.5787
    21.1738
    24.2651
    23.4504
    24.6048
    27.0112
    27.8109
    24.6292
    19.3612
    25.4527
    24.9666
    20.8291
    20.8240
    25.9209
    20.3216
    26.8316
    25.8990
    21.6291
    18.9379
    21.7238
    17.6569
    22.7138
    23.0774
    19.4042
    16.4909
    15.9197
    22.6123
    22.0878
    23.6993
    23.3284
    24.1653
    21.1079
    21.8664
    21.5818
    19.6364
    20.7287
    22.1894
    23.1782
    19.6200
    19.0635
    24.4516
    26.4377
    21.2198
    21.7469
    17.1108
    18.5257
    21.4506
    22.3775
    23.7341
    21.1402
    16.6150
    20.3593
    21.0251
    23.2154
    22.2594
    21.3726
    24.6622
    25.2026
    19.2769
    27.1071
    20.1214
    22.6956
    25.7136
    21.0952
    19.7619
    25.2738
    22.8665
    22.2607
    22.6797
    22.2308
    17.0967
    20.2499
    18.6499
    20.0387
    17.3743
    24.0322
    23.8159
    20.1014
    18.2314
    17.9283
    16.7488
    15.0467
    20.1110
    21.9692
    20.4869
    18.9937
    22.2301
    15.3636
    20.2641
    22.7316
    25.8600
    25.5594
    27.2236
    19.7778
    22.5804
    29.8367
    23.0248
    23.6735
    24.8193
    26.2026
    24.0084
    27.8214
    23.9304
    27.5402
    27.2578
    25.6571
    28.8022
    27.3116
    26.0629
    28.4765
    24.9679
    27.5733
    23.3106
    27.6222
    26.5417
    26.9979
    27.0441
    26.1008
    23.7184
    26.5425
    24.4530
    24.5954
    24.6956
    24.9707
    27.1805
    28.9870
    29.4214
    30.2529
    29.8395
    26.2021
    25.8040
    21.9033
    26.7471
    23.8131
    22.9905
    28.2608
    25.3114
    24.8468
    24.7397
    24.8666
    25.1473
    25.4046
    24.8852
    25.4495
    24.9428
    26.8380
    29.8777
    27.7397
    28.8018
    28.7647
    29.8390
    25.9621
    27.2045
    24.1923
    27.8358
    24.5952
    28.0969
    30.9464
    26.3945
    24.8896
    19.6943
    25.0804
    26.7844
    24.5598
    21.8268
    19.3290
    23.1204
    20.0422
    19.9899
    25.1803
    24.0913
    24.3658
    19.6747
    25.1963
    22.3737
    24.9976
    22.5068
    28.8383
    22.8761
    21.8414
    22.0137
    22.3299
    26.6911
    26.9394
    27.3771
    30.1476
    27.3406
    28.7044
    25.4367
    22.2987
    18.8615
    20.4609
    20.2842
    20.3142
    20.4876
    20.3219
    21.0032
    21.0727
    23.2447
    22.3294
    23.5071
    21.7901
    20.6740
    17.8815
    20.2431
    21.2217
    25.2238
    22.7078
    24.9479
    21.0180
    17.0661
    20.1662
    26.1086
    24.8905
    24.8908
    26.0290
    15.3117
    19.7299
    17.6476
    21.9006
    21.8327
    15.1871
    16.4927
    19.4979
    15.9722
    17.7749
    13.0543
    14.0951
    16.2267
    16.0348
    12.0688
    15.6922
    12.5200
    14.4319
    15.6935
    14.9653
    17.9473
    21.7129
    23.7722
    21.4285
    23.8601
    20.5351
    24.7495
    23.1341
    19.2933
    26.7855
    21.1080
    22.7176
    17.9393
    16.3866
    18.4488
    18.0565
    13.6850
    17.0432
    20.3282
    18.3891
    18.7492
    15.6971
    23.3038
    21.6057
    20.6171
    24.4223
    23.7539
    25.7072
    24.4734
    24.6532
    26.9558
    21.2061
    28.0677
    25.8238
    26.4564
    24.4966
    27.4680
    26.9556
    25.4044
    26.0719
    25.7864
    22.7070
    23.0472
    20.5706
    20.1276
    25.5386
    27.9318
    23.5691
    22.6870
    20.1669
    22.7301
    15.2297
    21.4902
    26.7109
    26.6971
    25.5429
    25.3417
    23.6305
    25.7292
    26.1689
    18.1077
    27.9401
    21.6499
    24.4126
    20.4291
    22.8624
    26.9439
    25.5972
    20.2498
    20.6231
    22.9658
    20.3809
    20.6756
    16.3592
    21.8004
    19.7536
    19.2928
    21.8768
    21.7468
    24.6044
    28.0458
    24.9980
    26.5842
    24.1258
    24.5103
    27.2815
    24.4034
    24.5778
    22.6282
    22.3874
    26.7183
    26.9593
    26.1888
    26.6622
    28.8690
    21.2920
    22.4796
    19.7390
    25.0322
    19.6868
    24.6260
    25.0187
    22.6155
    21.3771
    25.7079
    21.8929
    24.4266
    20.2431
    25.3702
    23.6114
    18.4384
    17.2597
    23.8832
    18.3621
    19.9841
    25.1016
    20.0658
    14.6249
    16.6016
    14.7907
    15.2019
    16.4838
    17.0600
    19.7700
    20.9794
    16.4669
    22.6042
    20.6481
    20.5775
    16.9185
    14.0891
    22.1379
    16.9166
    19.0801
    21.8467
    23.9538
    19.2751
    17.6278
    16.3473
    18.1867
    17.0367
    15.7890
    19.0832
    20.9222
    12.2971
    13.8859
    18.6429
    25.2179
    23.8064
    24.1958
    19.3160
    21.1035
    16.9875
    22.5461
    21.3766
    23.0843
    25.9502
    23.4047
    21.8521
    19.1900
    20.4464
    24.7032
    25.4822
    29.1318
    27.9482
    24.3135
    27.7358
    27.3773
    24.7594
    20.0583
    27.9399
    28.2852
    29.1453
    30.1735
    26.2230
    30.2083
    31.7656
    25.5587
    28.2884
    28.8732
    24.4147
    28.4008
    24.4505
    25.3185
    24.6998
    28.2789
    23.9487
    27.8092
    30.6355
    29.0000
    23.8684
    23.8590
    22.8049
    22.0838
    26.2858
    23.0769
    25.4641
    24.9128
    26.4328
    25.8521
    27.0548
    24.7612
    25.9574
    26.9062
    25.2569
    28.4391
    26.6961
    28.4411
    25.6284
    27.0860
    30.2788
    28.7879
    25.3859
    24.2823
    32.9867
    31.2065
    27.5868
    30.0708
    26.8312
    26.6322
    25.9147
    24.0693
    23.6939
    26.1589
    29.0048
    28.9664
    27.2768
    31.7464
    29.6250
    30.6250
    28.6249
    32.8467
    27.1621
    26.6105
    28.6630
    25.0766
    23.0615
    24.4927
    27.1262
    25.6171
    30.2872
    30.8229
    28.6621
    26.3564
    25.6309
    25.5500
    26.0815
    24.4355
    26.1181
    22.3870
    24.8854
    21.1758
    24.6336
    23.1655
    23.7728
    20.8010
    21.5153
    20.4057
    21.4908
    22.8379
    20.7191
    20.3869
    22.7560
    21.6815
    26.1287
    22.8447
    26.4182
    23.0202
    25.8060
    25.1664
    21.1629
    18.1746
    24.0593
    23.6432
    23.3899
    21.1874
    20.5883
    26.4121
    22.1692
    19.7598
    19.4009
    26.2308
    23.9884
    20.8560
    21.8514
    21.2590
    22.8866
    22.4481
    17.8316
    22.3888
    24.2056
    22.5200
    26.2610
    19.8211
    21.3090
    24.6712
    25.4394
    24.9230
    23.8111
    23.5394
    23.8080
    23.8349
    27.9091
    23.4815
    23.3433
    25.8399
    22.6273
    29.0621
    25.8444
    23.6200
    24.4958
    25.5938
    19.2150
    24.0802
    19.8405
    26.2627
    29.1950
    24.9721
    22.9140
    21.0767
    23.2951
    21.8963
    20.4307
    21.3191
    23.8180
    21.4064
    22.8989
    21.3904
    21.0108
    19.6653
    22.0176
    20.6405
    20.9817
    21.7419
    24.8065
    24.4986
    24.4469
    25.4128
    26.1478
    26.7852
    28.9731
    25.2618
    24.9435
    24.1446
    20.5686
    20.4767
    19.0848
    20.3668
    23.4891
    19.0350
    23.4693
    18.6345
    18.2713
    18.6282
    25.6554
    23.4548
    19.6520
    24.0777
    26.4080
    23.7408
    25.0190
    22.3028
    24.6436
    25.5730
    25.1317
    27.4191
    26.8294
    27.8469
    29.0260
    22.9743
    26.7751
    24.0720
    23.3925
    20.3588
    26.4859
    23.0022
    23.8691
    26.7101
    23.3644
    24.4982
    24.6064
    23.2963
    22.2833
    19.6034
    19.2721
    15.4943
    15.7021
    16.0027
    14.2413
    15.6933
    14.7564
    14.0900
    15.5398
    11.1337
    12.3608
    14.6886
    15.0953
    13.3344
    11.3149
    17.0000
    16.8260
    19.1048
    18.8840
    15.5976
    16.8838
    18.1666
    13.2191
    16.3210
    18.4263
    11.5078
    12.0496
    10.4120
    13.4640
    10.3028
    11.3894
    11.8842
    15.0409
    13.1006
    18.6518
    14.2444
    19.4639
    15.9400
    20.7315
    22.8483
    21.9022
    25.4365
    24.6969
    23.6455
    20.4717
    21.5646
    20.2543
    27.7802
    19.9307
    14.6443
    16.3919
    15.2579
    20.4120
    19.3638
    17.9781
    23.8726
    21.6007
    21.6836
    19.0262
    21.1863
    17.7443
    18.8502
    24.5269
    23.5259
    23.1510
    20.1339
    18.4628
    12.7716
    15.6975
    23.2285
    20.4894
    25.9840
    20.6072
    20.4886
    17.0976
    18.0139
    21.9909
    21.1011
    23.5204
    24.4128
    19.5950
    19.6711
    24.5824
    20.4833
    15.8188
    20.9880
    21.1138
    19.7462
    19.2676
    18.4701
    22.4314
    16.0934
    17.7918
    15.4631
    22.2818
    18.7981
    23.2596
    18.9920
    21.7083
    15.9814
    15.7242
    16.2925
    16.3814
    17.7630
    10.8256
    12.2842
    10.2583
     8.8703
    11.4784
    10.6645
     9.4062
     7.9145
    10.8467
    10.4735
     9.3362
     6.4306
     8.0865
     8.7262
     7.3161
     8.3776
     9.9488
     9.0904
    14.8562
    16.2435
    14.1246
    11.4422
    12.3900
    16.9142
    16.8242
    15.5440
    17.8564
    15.4581
    11.1869
    20.5588
    19.9204
    14.8219
    10.6407
    16.7348
    15.5425
    19.2663
    16.5020
    15.5770
    14.2484
     9.4725
    12.2685
    12.3243
    16.3417
    12.7825
    15.1489
    16.1947
    11.7435
    13.0459
    13.5116
    15.0332
    13.1788
    10.3544
     9.7408
    11.7180
     9.3072
    13.7083
    10.4170
    10.8028
    16.3120
    17.3942
    20.6821
    11.0943
     9.9006
    11.0749
     6.5299
    10.9663
    10.1874
     9.2973
     7.9512
    10.9544
     8.1842
     7.6914
     8.2405
    10.3241
     8.8663
     5.6679
     7.0212
     8.9445
     9.4229
     9.4560
     8.0378
     6.8873
     4.9438
     6.7992
     8.1426
     8.4103
     9.9354
     7.4126
     6.6014
     9.3840
     9.0983
    11.2828
     7.8046
     6.7320
     5.2892
    10.2040
     7.8386
     7.6305
     4.5331
     8.0793
     9.7515
     7.1917
     7.5895
     6.9788
     9.4861
     9.2569
     6.8074
     7.9181
     7.7305
     8.1910
    10.0702
    10.7149
     8.9778
    11.1440
     8.3389
    10.9466
    10.3174
    10.2835
    10.2034
     7.8712
     9.3167
     8.3733
     6.7316
     9.7780
     6.5945
     6.2179
     7.4383
     7.7758
     6.4180
     6.0125
    10.0281
    10.3915
     9.5927
     8.7761
     7.6944
     7.0301
     7.1623
     8.6619
    10.1190
    10.7473
     8.7831
     9.1330
     6.9661
    10.8118
     7.5094
     8.1001
     9.0459
     8.7764
     8.5368
    10.1939
     7.8310
     7.2596
     6.9936
     6.9167
     6.4476
     7.1176
     6.1987
     5.5603
     8.0094
     8.0875
     9.2623
     8.5828
     8.6054
     7.8297
     7.4623
     5.7628
     9.1827
     6.3356
     7.5237
     9.1592
     7.0619
     6.0310
     8.9603
     6.0686
     7.0087
     8.7338
     7.7172
     7.7990
     7.5836
     6.2872
     7.5891
     8.7762
     9.1255
     8.0430
     7.9361
     5.3368
    10.0005
    10.8748
    10.1967
     9.0981
     9.8387
     9.5616
     7.9019
     9.1871
     5.3490
     8.1398
    10.0728
     5.7014
    10.7287
     8.0466
     8.7430
     9.2702
     8.0576
     6.7994
     7.5660
    11.8044
     5.7116
     8.2032
     7.0781
     7.2744
     7.2659
     6.9283
     8.3669
     9.3469
     5.8033
    11.0881
    10.8516
     8.1485
     8.9648
     8.2860
     4.6329
     7.2934
     8.5248
     5.9392
     5.3556
     5.6526
     5.8657
     9.2249
     7.2472
     8.0312
     4.6862
     7.6358
     6.1095
     7.4881
     5.3038
     5.4270
     6.6870
    10.7669
    10.2671
     6.3224
     8.3872
     8.8851
     7.4876
     6.2490
     8.4195
    10.0912
     8.6573
     7.4830
     7.8493
     7.3159
     7.5211
     7.8000
     5.8503
     6.2774
    10.8321
     8.8216
    10.2964
     8.1719
     6.4742
     5.3025
     5.1974
     4.9292
     8.4712
     8.1174
     6.8314
     8.6078
     5.4072
     6.2790
     8.6833
     8.7198
     8.3468
     7.3714
     6.9256
     6.0409
    10.7262
     7.7695
     6.3129
     7.6635
     7.1269
     9.8563
     8.7162
     8.4745
     9.0549
     9.0722
     8.9136
     8.1870
    10.6029
     7.3828
     9.5940
     8.3462
     7.6159
     5.4516
     7.5102
     6.0383
     5.4312
     7.2324
     9.1687
     7.9073
     6.7971
     7.4167
    10.2360
     9.8180
     8.0221
     9.9623
     9.3500
     7.1838
     8.5075
     6.9861
     9.7988
     8.3848
     6.4984
     7.5016
     8.9994
     6.5223
     8.7648
     8.1234
     7.9154
     7.2926
     6.2866
     8.5308
     9.6043
     8.0173
     7.7532
     5.4227
     6.4874
     8.6822
     7.0166
     5.7846
     6.3839
     7.2650
     7.3731
     8.4628
     7.4682
     8.7236
     8.7543
     7.3213
     7.9137
     7.5003
     8.9799
     6.3022
     8.3321
    10.3406
     6.9080
     7.2457
     9.9437
     8.3911
     8.8051
     6.6551
     8.6318
     7.0448
     5.8441
     6.8083
     8.3027
     9.6408
     9.4360
     8.4256
     6.3522
     8.2801
     7.2769
     8.8785
     7.5071
     7.5195
     7.7698
     6.4171
     9.5319
     6.9192
     4.8280
     8.2843
     5.9020
     9.2576
     6.6232
     8.6424
     6.9708
     8.1496
     8.9522
     6.8945
     8.4295
     9.2674
     5.8038
     7.4737
     8.3493
    10.1412
     9.0411
     9.4826
     8.3929
     7.8648
     8.1985
     9.5559
     7.9775
     7.5836
     6.3905
     7.2517
     8.2077
     8.4360
     7.4302
     8.9266
     5.7572
     6.4446
     5.1301
     5.5539
     6.9932
     8.9278
     8.7563
     6.3611
     6.3421
     6.8315
     7.6727
     8.4568
     6.6476
     5.9696
     9.2715
     9.0735
     5.8750
     8.8518
     7.6472
     5.7772
     5.0437
     8.1390
     6.9464
     6.2781
     7.0279
     7.3425
     6.7170
     7.7569
     7.6962
     8.3108
     6.8475
     6.2403
     7.7214
     7.0548
     7.3674
     8.6900
     8.3455
     8.4057
     7.3739
     5.8706
     6.4506
     9.8511
     7.8101
     6.3428
     7.8786
     5.1877
     9.6899
     8.6777
    11.0237
     7.7103
    10.3170
     8.8254
    10.2298
     6.5884
     7.6792
     9.3618
     7.3490
     7.0235
     6.3416
     7.0155
     9.6352
     9.4350
     7.2368
     8.4400
     9.9490
     8.4007
     6.1749
     7.1813
     7.9600
     8.2555
     4.9312
     7.4067
     5.7433
     5.2282
     8.2571
     7.2328
     7.9608
     6.6773
     9.1382
     9.5235
     6.7307
     6.4163
     7.0944
    10.5915
     6.9844
     6.7452
     8.4899
     7.3897
     8.4178
     9.4245
     9.8798
     9.8627
     8.3180
     8.3691
     7.8552
     8.3219
     6.4982
     7.0375
     6.9325
     9.3468
     6.4564
     7.1807
     9.0266
     7.9156
     5.1466
     6.8776
    10.2603
    10.7689
     8.9529
     6.3483
     7.5235
     8.0649
     6.3000
     7.0894
     8.7922
     5.0363
     8.2822
     9.7442
     6.0418
     6.5512
     9.2204
    10.2006
     9.0497
     7.9898
     7.3643
     7.4893
     7.8785
     7.1268
     7.4363
     7.3090
     7.6808
     8.5036
     6.8543
     9.1206
     9.2392
     5.2079
     6.8832
     8.6615
     6.6787
     8.1397
     6.6458
     7.0681
     8.1082
     9.5637
     5.9731
     5.5211
     4.8153
     9.0038
     8.1381
    10.0599
     9.2463
     8.2202
     6.9033
     6.6036
     7.1738
     7.3692
     7.6154
     8.3885
     6.5970
     5.1131
     6.2166
     7.1124
     5.1729
     7.7165
     9.2729
    11.1301
     8.0266
     5.7168
     7.3419
     7.8663
     8.8467
     9.6114
     9.4393
     8.1107
     7.6790
     6.7608
     7.7627
     9.2822
     9.5306
     9.3110
    10.0886
     5.6524
     6.7920
     9.4036
     6.9255
     8.9206
    10.9435
     5.2742
     5.5490
     7.4061
     7.7552
     8.0932
     6.6668
     8.9407
     8.8661
     9.7385
     6.5941
     5.3795
     8.6356
     7.7367
     8.4578
     8.6956
    10.0208
     5.8023
     8.9325
     7.7351
     7.5803
     7.3076
     9.1888
     7.9174
     8.1544
     8.6498
     9.1794
     8.6298
     7.5161
     6.4823
     6.2413
     8.0648
     9.6974
     6.9997
     6.7917
     7.9791
    10.3482
    10.6844
     8.8685
     7.8487
     8.1402
     6.3479
     8.8033
     9.0775
     6.5918
     7.7367
    10.2843
     8.2276
     6.8227
     8.8654
     8.7741
     9.8103
     7.1124
     7.3446
     6.7274
     7.0132
     9.7269
     8.5645
     9.2304
     7.2853
     6.2790
     6.5641
     5.3686
     8.2417
     7.1296
     7.3740
     6.9757
     8.2298
     8.6103
     5.4408
     9.2381
     9.1163
     8.2048
     8.7781
     8.1638
     7.4284
     7.0998
     9.1945
     9.7484
    10.4398
    10.3750
     6.7461
    10.0990
     9.7992
     8.4305
     7.1731
     8.9381
     9.1945
     9.6400
    10.7844
    12.2044
    10.6472
     8.7187
     8.4163
     7.1982
     7.6895
     6.8077
     8.3642
     7.4560
     8.9867
     7.1006
    10.0045
     8.3637
    10.1518
     6.9214
    10.6157
     9.2440
     6.4494
     8.7354
     6.8284
     7.8288
     8.9288
    10.4224
     7.8077
     9.2909
     9.8801
    10.0193
     8.7716
     8.1297
     8.8118
     9.3666
     7.8712
     8.0036
     5.3855
     5.7708
     6.9189
     8.0269
     5.4808
     8.5783
     6.5672
     7.8228
     7.9482
     7.5170
     7.4305
     6.8884
     5.5789
     8.0305
     9.0845
     9.1551
     9.2944
     7.9735
    10.0115
     8.0064
     7.9767
     6.5577
     7.6789
    10.3066
     8.6591
     7.8508
    10.1772
     7.5413
     5.2307
     8.1650
     5.9872
     8.2846
     6.2065
    11.6156
     7.1466
     9.3310
    10.3281
     7.0380
     5.3265
     6.3122
     4.7885
     7.8293
     6.3766
     7.8153
     7.9106
     5.7369
    10.5238
     9.1499
     8.8253
     7.8527
     8.9059
     8.7517
     7.3097
     9.4977
     9.9320
     8.8034
     7.0904
    11.4596
     7.5314
     6.5101
     7.4428
     8.2666
     8.1093
     8.8619
     6.4269
     7.0662
     9.1659
     7.4933
    10.3397
    10.6695
     8.0205
    11.1505
     7.9617
     9.2185
     9.3867
     5.3840
     7.6806
     7.2401
     5.0635
     6.3182
     6.6697
     6.8328
     9.9869
     8.3636
     7.4215
     6.8977
     8.0107
     9.5170
    10.5849
     6.7440
     9.3696
     8.0927
     9.3920
     8.5474
     8.1273
     6.3679
     7.8212
     6.8373
     9.7131
     7.1621
     8.7229
     9.2763
     7.3954
     6.2700
     8.6407
     6.3589
     9.7603
     8.4212
     9.4498
     9.3487
     4.7425
    10.5889
     7.6630
    10.1086
     8.1956
     9.9401
     9.6589
     7.4550
     6.7025
     7.0045
     7.9169
     7.4746
     8.8113
     8.5527
     7.9381
     7.2421
     7.7635
     7.6190
     7.2377
     7.6112
     4.8524
     6.7795
     8.4835
     6.9427
     7.0309
     8.4416
    10.3450
     7.9172
     9.6235
     6.2721
    10.8429
     9.6207
     9.1996
     8.1232
    10.9952
     6.6207
     6.0144
     7.5959
     7.8939
     9.4370
     8.8346
     5.6022
     6.3528
     9.6112
     6.6946
     6.1966
     9.1973
     6.8050
     9.7642
     5.6735
     5.1375
     8.9704
     4.9998
     5.6582
     7.5625
     7.4026
     5.9900
     9.6586
     9.6373
     7.7801
     9.3763
     8.8020
     4.5563
     8.4701
     7.0053
     8.1222
     6.8958
     8.8737
     8.9287
    10.2720
     8.5367
     8.7417
     9.6666
     6.1717
     6.8195
     8.9862
     8.2125
     8.8776
     9.6369
     8.3698
     9.0359
     7.0063
     7.8640
     8.7074
     9.4213
     7.2137
     6.7430
     6.0936
     5.7679
     5.7022
     7.1335
     6.4950
     5.4556
     5.2608
     4.9173
     5.4048
     4.8768
     5.7323
     5.8841
     4.7787
     6.7218
     6.2119
     6.5010
     6.6789
     7.4245
     5.7032
     5.5366
     6.7508
     6.9692
     5.0598
     5.5101
     5.4190
     6.2828
     6.8306
     5.2673
     6.5357
     5.7428
     5.7293
     7.5428
     7.5320
     9.5481
     9.5110
     8.7847
     9.0145
     8.0183
     7.2289
     9.1582
     6.8489
     7.1938
     6.7029
     7.8801
     7.7162
     5.5913
     6.4723
     8.5038
     6.8559
     6.2401
     6.2156
     9.5752
     5.5861
     7.3063
     7.2423
     7.1862
     5.4358
     5.2787
     7.6353
     6.9326
     7.0325
     9.6939
     7.9237
     8.9250
     7.9806
     8.6078
     6.2015
     8.3330
     8.7584
     8.3133
     7.4354
     7.1480
     5.2948
     5.9634
     6.0028
     6.9529
     5.4528
     6.4750
     8.3393
     5.9479
     4.4999
     6.4354
     7.2730
     8.6083
     5.3679
     7.6503
     6.1885
     5.6371
     7.0685
     8.7672
     7.7329
     8.4865
     7.1449
     7.4392
     6.2212
     4.5609
     5.5260
     5.9717
     6.3452
     7.8021
     6.4421
     7.2283
     6.7082
     7.0688
     9.4927
     8.9002
     6.4202
     6.9927
     8.1459
     6.9238
     8.2548
     5.4956
     8.3420
     7.7800
     6.3450
     6.5912
     7.4858
     7.6699
     6.0949
     7.2833
     7.8510
     7.3895
     7.3848
     6.1130
     8.2165
     6.0281
     9.0286
     7.3114
     9.3577
     8.5053
     7.6822
     9.6102
     7.6353
     9.5026
     6.9192
     6.9776
     7.9510
     6.0587
     5.1129
     7.0742
     4.4611
     6.8873
     6.3773
     6.2491
     7.3917
     6.2248
     7.3732
     8.3327
     8.2240
     5.4686
     6.4279
     6.6156
     6.3077
     7.6096
     5.4262
     5.4971
     5.5773
     8.0480
     7.3784
     6.9136
     4.9345
     7.1963
     6.7460
     7.8584
     6.0432
     6.9782
     6.5205
     6.5164
     7.7944
     7.0655
     6.1390
     6.0416
     5.6330
     7.5126
     5.7755
     8.3418
     9.1637
     7.4194
     8.6285
     7.1511
     6.8257
     7.7387
     9.1655
     8.0911
     7.3115
     5.6355
     5.2779
     7.2234
     6.8325
     5.3870
     6.1682
     8.6568
     7.2656
     7.6190
     4.7823
     8.0451
     6.2211
     7.3088
     6.8349
     5.5206
     5.2461
     7.1470
     5.4970
     9.2013
     7.1199
     6.3639
     7.8645
     8.3589
     7.1170
     7.0733
     7.7044
     6.9559
     8.7897
     8.0847
     8.8184
     9.2194
     8.8709
     7.9973
     6.3182
     9.4172
     7.4788
     5.3907
     6.3374
     5.9972
     6.8450
     6.2054
     7.8244
     6.3383
     6.6773
     6.4409
     6.0054
     6.9434
     5.2905
     6.0317
     6.5074
     7.5846
     6.5187
     4.7475
     5.9266
     6.2292
     5.5996
     7.2909
     5.2970
     8.2344
     5.7387
     7.0790
     5.5973
     6.9273
     8.0380
     8.0184
     7.5086
     7.1179
     7.1237
     8.8485
     4.5597
     5.5857
     9.0944
     6.4507
     7.4386
     6.6712
     5.3007
     5.7836
     6.9837
     6.6826
     7.8020
     7.1334
     6.3026
     5.4195
     6.9334
     8.6959
     6.8363
     4.9611
     8.1213
     6.5794
     6.3800
     5.9572
     6.7607
     6.7028
     6.0050
     6.7615
     6.5874
     7.7132
     6.8219
     8.1617
     8.5162
     5.4134
     4.9118
     6.6826
     5.2279
     6.1852
     6.1903
     8.8521
     5.2063
     7.0543
     6.5737
     8.5736
     7.0395
     7.1426
     5.7349
     9.2634
     5.5065
     8.4419
     7.4736
     6.8349
     7.3424
     8.2939
     5.8464
     6.8958
     6.4910
     6.6216
     6.1455
     6.2203
     6.6997
     7.1230
     5.3067
     6.1518
     7.1068
     7.2588
     8.0838
     5.6437
     7.3660
     7.9610
     5.7310
     6.7584
     8.1454
     7.6478
     5.2684
     6.5801
     9.0550
     7.2940
     5.8548
     7.3387
     7.2206
     6.4138
     7.2265
     6.7747
     6.0690
     8.1090
     9.4148
     8.9210
     7.2332
     5.7643
     7.4620
     6.0385
     5.8848
     5.7526
     9.3278
     4.8215
     5.0588
     7.8700
     5.4941
     6.8819
     6.2696
     6.1058
     8.0045
     5.6493
     6.0840
     4.9693
     7.3350
     5.3703
     5.8069
     6.7315
     8.1200
     7.8184
     6.5610
     7.8099
     5.4861
     6.7819
     5.5036
     6.6083
     5.1867
     4.9877
     6.6395
     9.1810
     7.4538
     6.2816
     6.5709
     7.8019
     5.9143
     5.0073
     5.7146
     8.8806
     8.5613
     4.8060
     7.1051
     4.9382
     7.8761
     9.9122
     5.3878
     6.7962
     7.3787
     7.1519
     6.9444
     6.5969
     5.4728
     5.9385
     6.4756
     6.8183
     6.2422
     7.1596
     7.7552
     4.6942
     5.3937
     8.3845
     7.4035
     6.1596
     7.6339
     6.9663
     6.8224
     8.7608
     5.3110
     6.9818
     7.2416
     5.8068
     5.4587
     5.7913
     6.4091
     7.5366
     5.0218
     8.0233
     7.0733
     5.9640
     6.0165
     8.6986
     6.6103
     8.1232
     6.2363
     7.5964
     5.3116
     7.0841
     7.8751
     5.7573
     6.9849
     6.2233
     7.0294
     6.8045
     7.8898
     7.6487
     6.5857
     6.7966
     7.1011
     6.6545
     7.6729
     8.5743
     7.1817
     7.7915
     5.6537
     6.4280
     7.4130
     7.6194
     6.6870
     8.2344
     7.2719
     6.6432
     7.9373
     7.2969
     6.8916
     7.1013
     5.7883
     5.9487
     7.2357
     5.9037
     5.4709
     5.7148
     6.5239
     7.7612
     5.6340
     6.9132
     6.9207
     5.6138
     6.8887
     7.9629
     5.2520
     5.3438
     4.5815
     8.4804
     6.8517
     6.0281
     5.2742
     5.8431
     6.0399
     7.8963
     7.0897
     6.2972
     7.3648
     7.7484
     8.8292
     7.2904
     5.2875
     8.8355
    10.2534
     7.7660
     7.3712
     5.9868
     6.0305
     7.0753
     8.3104
     6.4670
     6.6645
     8.0504
     6.4997
     6.6914
     7.0421
     7.3943
     6.9317
     7.1211
     6.4105
     5.8638
     4.6275
     6.2868
     6.3714
     7.1276
     9.2754
     6.0324
     6.0648
     7.6879
     6.5308
     5.8155
     8.3458
     8.5054
     7.3318
     9.3742
     8.0632
     7.4859
     8.4225
     8.9219
     5.2076
     8.0502
     6.5330
     8.7011
     7.3847
     7.5810
     7.6940
     8.5358
     7.5233
     8.0765
     7.7601
     6.3372
     8.8772
     5.7434
     5.2158
     7.8375
     7.1998
     6.4733
     6.6314
     5.5998
     4.8426
    10.2914
     6.6512
     6.4895
     6.5702
     6.1865
     6.6459
     5.3290
     6.7596
     6.0855
     6.5123
     5.3595
     7.5192
     9.0781
     8.6571
     5.2228
     5.3137
     5.8661
     6.8028
     5.3263
     7.8722
     8.5383
     6.6474
     9.0467
     7.2166
     6.1101
     7.9007
     7.7839
     7.1199
     7.7640
     7.5699
     6.1977
     6.6137
     5.5017
     5.2986
     6.2008
     5.8352
     6.6524
     7.0043
     6.5395
     6.9806
     6.3250
     5.4064
     6.3208
     5.7860
     6.0476
     6.5186
     6.7385
     5.2912
     5.5747
     6.1520
     9.3730
     7.6767
     6.6578
     8.4244
     6.9505
     6.2893
     4.0883
     6.7168
     4.8354
     6.2718
     7.7556
     6.0665
     5.6642
     5.4146
     5.9605
     6.6835
     7.3605
     5.8030
     7.5953
     6.4104
     5.6734
     6.5546
     6.1367
     4.9391
     5.4876
     7.7788
     6.6347
     6.5059
     7.4400
     7.1001
     5.0490
     5.7545
     7.6557
     8.0268
     8.0001
     6.6002
     4.6659
     8.8149
     7.2317
     6.9284
     6.7941
    10.1928
     5.4908
     5.6089
     7.5588
     7.8236
     6.0835
     6.5392
     8.7148
     7.4597
     7.9984
     8.4852
     9.3130
     6.2053
     7.4230
     6.4705
     6.3509
     4.7930
     7.0778
     6.8675
     5.0093
     7.8423
     7.6857
     5.6711
     6.4231
     9.8728
     7.7794
     6.2146
     6.4151
     9.6876
     8.3654
     5.9640
     6.9229
     7.6719
     7.8199
     9.2735
     8.2573
     7.3491
     6.8108
     8.4019
     9.5414
     8.2916
     8.8526
     5.9586
     5.7645
     8.3554
     6.1430
     8.7066
     8.1020
     7.5442
     7.0944
     5.2001
     5.3536
     6.8515
     6.0245
     7.2551
     6.5615
     7.3528
     9.3494
     9.9197
     6.3497
     7.0642
     8.6990
     6.4407
     8.5286
     9.2982
     7.8018
     5.3002
     6.5929
     5.9118
     7.3940
     7.6053
     7.1109
     6.9996
     6.0019
     7.5160
     7.9724
     5.0402
     5.9893
     6.1020
     7.6515
     5.6676
     5.8704
     5.1578
     7.7186
     5.5063
     7.8140
     7.3769
     9.5010
     8.1351
     6.7268
     7.3413
     7.2129
     8.0892
     8.4229
     7.7188
     6.7864
     9.2835
     7.4387
     8.4167
     7.1987
     9.8801
     5.3314
     6.9158
     6.8554
     6.0271
     8.0144
     5.8681
     6.1227
     7.3466
     6.2413
     4.7417
     6.8090
     7.0086
     7.6073
     7.0829
     6.4874
     7.9641
     6.7024
     5.9994
     5.0312
     6.7215
     6.1497
     8.1737
     6.3786
     6.4858
     6.7951
     6.2208
     5.9927
     7.2784
     7.0197
     6.1846
     7.0495
     6.0706
     7.0853
     5.6669
     6.6369
     6.9018
     7.3690
     7.0222
     5.6839
     6.8470
     7.8721
     7.3269
     5.4666
     6.5204
     7.0083
     5.5117
     6.0181
     9.0399
     7.8619
     7.9375
     6.2382
     5.6640
     7.0756
     6.8149
     5.8141
     5.1072
     6.1550
     7.4925
     6.2802
     6.9495
     6.4781
     7.3583
     5.4628
     7.0082
     8.0674
     5.3868
     5.6792
     5.8809
     6.2238
     8.5087
     6.9605
     7.5001
     6.6799
     8.8639
     8.1056
     6.9520
     4.6269
     8.7441
     8.5461
     9.2246
     8.4659
     6.2307
     7.0892
     7.6137
     6.8022
     8.2594
     7.1033
     6.5033
     6.1781
     6.3658
     5.4670
     5.6217
     6.7292
     5.9472
     7.8953
     7.7003
     6.4458
     6.9510
     7.6688
     5.4855
     6.6883
     5.7912
     6.0191
     4.9932
     5.9157
     6.7723
     4.6158
     5.5158
     6.6409
     7.7145
     8.7346
     8.3529
     6.4946
     6.7936
     5.6612
     5.6351
     8.1171
     5.9419
     8.2694
     6.2468
     6.7228
     7.0356
     7.1104
     5.4206
     6.6334
     5.8939
     6.7239
     6.3120
     7.5011
     5.9028
     5.1235
     4.8871
     4.9368
     7.2297
     7.0888
     5.2104
     6.1072
     6.3072
     4.8176
     5.2073
     5.5730
     5.0652
     6.2621
     4.8156
     8.3195
     5.3585
     8.4439
     6.6586
     6.8153
     6.6292
     7.4273
     6.0142
    10.2462
     6.9539
     7.7375
     6.3242
     8.8409
     6.8572
     7.4488
     5.9018
     8.4135
     6.4125
     5.4478
     5.0278
     5.3939
     8.1192
     6.3440
     6.4252
     4.8007
     5.7270
     7.3419
     5.7314
     6.5314
     5.8361
     7.6784
     5.3147
     6.1377
     7.6404
     6.7985
     7.2959
     6.2968
     7.8447
     6.7729
     6.9865
     6.8088
     8.9758
     6.8029
     6.3191
     6.1613
     6.0989
     5.9282
     6.8583
     5.6197
     7.4814
     6.2050
     7.2393
     6.6600
     6.0220
     5.9378
     6.5653
     5.3028
     6.7449
     8.1735
     6.0972
     6.1753
     7.1568
     6.4060
     6.8682
     7.5124
     6.3503
     7.9891
     6.2342
     6.7773
     6.2703
     4.5349
     7.7925
     5.7048
     6.5833
     6.2879
     9.0719
     6.6989
     5.8153
     8.6817
     5.0579
    10.1075
     7.4270
     9.3810
     9.4151
     5.7367
     8.1472
     6.7566
     8.7277
     8.4353
     7.7595
     6.8987
     7.0908
     9.5659
     8.9339
     9.8087
     6.6112
     9.0835
     7.1311
     6.2825
     5.8466
     7.4387
     8.2177
     7.8716
     9.8600
     6.1815
     6.0774
     6.0523
     4.9250
