# Supplementary material for: Mechanistic models of asymmetric hand-over-hand translocation and nucleosome navigation by CMG helicase
Source: Nat Commun. 2025 Nov 21;16:10304. doi: 10.1038/s41467-025-65232-x (PMC12639105; doi:10.1038/s41467-025-65232-x)
Supplement: Supplementary file 18 — Source data [file 41467_2025_65232_MOESM18_ESM.zip › SourceData/SourceData/Fig3G/Random/mindist_lagging_and_loop_traj003.dat]

# Distance
    18.3401
    20.5049
    22.3390
    22.2288
    23.5789
    26.1134
    21.6923
    23.5099
    25.7640
    24.0205
    23.7735
    24.3708
    24.2879
    25.0319
    28.2064
    22.5706
    22.1146
    20.0387
    22.6770
    22.2620
    21.0620
    13.6533
    12.2255
    12.9121
     9.4836
    11.4463
     9.4206
     8.9885
     8.9780
     8.2968
     8.6923
     8.5798
     8.9412
     8.2863
     9.1108
     8.5415
     7.9194
    12.4572
    11.4168
    10.5948
     9.7315
    11.8710
     7.8518
    10.0072
     9.2814
    10.1081
    10.3110
    10.6349
     7.7760
    10.8715
    11.3661
     8.2714
    10.5399
    11.2087
    10.7373
     7.8535
     9.7384
    12.2369
     9.6974
     9.8104
     9.2742
    11.1999
    11.4589
     8.3256
    11.4221
     9.8574
    12.3012
    11.1472
     7.8731
     9.5059
     9.5008
     9.4750
     8.9157
     5.5376
     6.8983
     7.2374
     6.3380
     7.7210
     7.4800
     7.2085
     7.0036
     8.3252
    10.0124
     7.6510
     6.2627
     6.9000
     6.7677
     7.7800
     6.7768
     6.6051
     7.1007
     6.4813
     8.4783
     5.3935
     6.0340
     5.8274
     5.4373
     8.1671
     7.8368
     7.6465
     7.4890
    10.5836
     7.6466
     7.4158
     6.2586
     8.9203
     8.8615
     7.5532
     8.4788
     6.0391
     5.9730
     7.0369
     9.5898
     6.8668
     6.0200
     6.0201
     8.0980
     6.7777
     7.1230
     4.7133
     8.0783
     7.6850
     5.0855
     6.6591
     6.7806
     7.4100
     6.4206
     7.2542
     7.0491
     4.7689
     7.2603
     8.0856
    11.5203
     8.0466
     6.2194
     5.5434
     7.4165
     6.1032
     6.5805
     5.8298
     8.8947
     5.8890
     7.2108
     7.7657
     9.4767
     5.2063
     8.5315
     5.6559
     5.8064
     6.3108
     8.7996
     8.2728
     6.5933
     7.3973
     6.6861
     5.1898
     5.6586
     6.7554
     5.9858
     7.4021
     9.3479
     6.7452
     7.8827
     8.1834
     6.5634
     8.5493
     8.5543
     7.6586
     7.9562
     7.2374
     6.4113
     7.8881
     7.4356
     8.2677
     9.2763
     7.2681
     7.2361
     6.7961
     5.8720
     8.9994
     7.7250
     7.6854
     7.9030
     9.4094
     9.8120
     6.2459
     9.1336
     7.2335
     7.3919
     5.1813
     8.4851
     8.9486
     5.8627
     6.0187
    11.7916
    10.0612
     9.6980
     7.6191
     8.3772
     7.3324
     8.7253
     7.5698
     9.4561
    10.1008
     8.7579
     7.4130
     9.9345
     5.9360
    10.3017
     9.6957
     7.5456
     9.6183
     9.0080
    11.1805
     9.3618
     7.1570
     6.5234
     7.8532
    10.0413
     7.3845
     6.8374
     7.8017
     5.0766
     5.9567
     7.9770
     7.5408
     5.3591
     6.0736
     8.8455
     7.9887
     7.4795
     7.4898
     6.9242
     7.8994
     4.7988
     5.2335
     6.1802
     4.8965
     5.6455
     7.3574
     6.0308
     6.1012
     7.2107
     5.2315
     4.8680
     7.7095
     5.8304
     7.4772
     6.0834
     5.5274
     5.8068
     8.5246
     5.4683
     5.9795
     6.0773
     6.9467
     8.9579
     8.3006
     7.0719
     6.2240
     6.9275
     6.5944
     8.3575
     6.4658
     6.7752
     6.8983
     7.3955
     7.5791
     8.0310
     6.6606
     7.7779
     6.1239
     7.4196
     9.6779
     7.8903
    10.7337
     6.7259
     5.5132
     6.3988
     9.6511
     8.7523
     6.2863
     7.0641
     8.7410
     4.9250
     6.3504
     5.9200
     5.7691
     7.3580
     8.5528
     9.8739
     8.7493
     7.9778
     6.8908
     9.2189
     9.1849
     6.8245
     8.8159
     7.2425
     7.0962
     6.0972
     6.5504
     6.2450
     7.7203
     5.4763
     9.7369
     7.3921
     7.2088
     9.3265
     8.5262
     7.6876
     7.9781
     6.5155
     6.5795
     9.1892
     8.5086
     6.8464
     9.6275
     7.3105
     5.0397
     4.8273
     6.5222
     5.2828
     7.4687
     8.2891
     6.7802
     7.3382
     7.9434
     7.9304
     7.4730
     5.7943
     7.4104
     7.4792
     6.9867
     6.3404
     8.4748
     5.9882
     6.1855
     6.8365
     9.1060
     6.9062
     6.7849
     7.9591
     9.0616
     8.0219
     7.4377
     9.0198
     5.9124
     8.5026
     8.7889
     6.7820
     5.7722
     8.3756
     4.8199
     5.9337
     8.1546
     6.0835
     8.0487
     8.3609
     8.0640
     6.6702
     5.9988
     8.0543
     4.8082
     7.1324
     9.2161
     6.0685
     5.3491
     6.6250
     4.9222
     6.6273
     7.0013
     7.4169
     7.1308
     7.5106
     7.2234
     6.6219
     7.4129
     5.3983
     4.6249
     9.1893
     7.5084
     7.1120
     4.9513
     5.5520
     7.1510
     8.1521
     5.5819
     5.5659
     7.0406
     7.8196
     6.3900
     7.3505
     4.2195
     8.0179
     8.3043
     8.1952
     6.1983
     8.7676
     6.4100
     7.1774
     6.5519
     7.5071
     7.8450
     7.2264
     8.4136
     7.6179
     7.5377
     8.2429
     7.6970
     7.2733
     7.2498
     8.2427
     6.3248
     7.8758
     6.0989
     8.5701
     7.1172
     8.8438
     8.2271
     6.7685
     9.0650
     6.9101
     4.8850
     9.5690
     7.1659
     7.9077
    11.9257
     6.9563
     5.4896
     7.0714
     7.3488
    12.0758
     7.5314
     6.0301
     5.6732
     7.5473
     7.2372
     7.1939
     6.5384
     6.2489
     5.7593
     5.6159
     5.3283
     5.3600
     5.5961
     6.6170
     9.6473
     6.3695
     6.0191
     8.0868
     7.5228
     7.7702
     8.9478
     7.2011
     4.9821
     8.4483
     6.3937
     6.2470
     5.3816
     6.5371
     8.0510
     6.7173
     6.8529
     6.1545
     7.7750
     6.1154
     6.6711
     5.5445
     9.5143
     7.1555
     6.1492
     8.1916
     6.0434
     5.2481
     6.3653
     7.9900
     9.1172
     7.6841
     8.5003
     6.2387
     6.6723
     5.6790
     5.9103
     7.8018
     6.0532
     8.6655
     8.3414
     8.5907
     6.2702
     6.9837
     7.5800
     7.5642
     8.1726
     7.8964
     9.3195
     6.3100
     5.3734
     7.4620
     6.1396
     4.9850
     7.3254
     6.4981
     7.1395
     4.5990
     7.8407
     8.6480
     7.3844
     8.0083
     7.1983
     6.9352
     6.4908
     7.8798
     8.2504
     7.2211
     7.7766
     8.6708
     9.3515
     8.8249
     8.9112
     7.3630
     7.6149
    10.0846
     8.6912
     5.4818
     9.9657
     7.2507
     8.8136
     7.7451
     6.9444
     8.0068
     6.8635
     8.1776
     5.6258
     5.6081
     6.8397
     6.5717
     8.7204
     9.2053
     9.3171
     9.5973
     9.8654
    13.6414
    10.5698
    11.9674
    10.0426
     7.6646
     7.4931
     9.9101
     8.9993
    10.4500
     9.4519
     8.4513
     9.0771
     9.8511
     8.5274
     7.8288
    10.6587
    10.9966
    10.8898
    11.2665
     9.5684
    11.0636
    10.9858
    10.5713
    13.6529
    12.2416
    12.2674
    12.0115
     9.9524
     9.0068
     8.5794
    11.5929
    10.0977
    12.6687
    10.8386
    11.0954
    11.3998
    10.3099
    11.4292
    10.8976
     9.6892
     8.8528
     9.4270
     7.1863
     7.6556
     6.7641
     7.7103
     6.9291
     8.1824
     8.6871
    10.2683
    11.5294
     9.0000
     7.6640
     8.2208
     8.7115
     8.7196
     8.0501
     9.0886
     8.8917
     9.4606
     9.3188
     9.8814
     7.1530
     7.7991
     9.2323
     8.5615
     5.0473
     8.8520
     9.8842
    10.6330
     9.3860
     9.3096
     7.6240
     8.1996
     6.9497
     9.7752
     7.8017
    10.4517
     7.4308
     9.1618
     9.0776
    11.9484
     8.2324
     7.6860
     9.1154
    11.7230
     8.8431
     8.0532
    10.1460
     8.9080
     8.0389
     9.1424
     7.8290
     8.0397
     9.9278
     8.1288
     6.6681
     6.2837
     7.8173
     5.6164
     8.7890
     9.2589
     8.2734
     8.6011
     7.9625
     5.9465
     9.4897
     9.6134
     7.9303
     8.6649
    10.4579
    10.2311
    10.8104
     7.4162
     7.7315
     8.0449
     8.4027
     6.1545
     8.9429
     8.5434
     9.3266
     9.4998
     9.0933
     9.5584
     8.9485
     5.9905
     8.5270
     7.3186
     6.5893
     9.6145
     9.5490
     7.3634
     6.9040
     8.3706
     4.8071
     6.1573
     7.2039
     7.0849
     5.8746
     8.6452
     7.4079
     8.4175
     7.8000
     8.1680
     6.9379
    13.3188
     7.0478
     7.9223
     9.0009
     6.7732
     8.1512
     5.5874
     7.9177
     6.5678
     6.3015
     6.5923
     7.9552
     6.1561
     5.5522
     5.6379
     8.1640
     6.1666
     7.1715
    11.0251
     6.2781
     9.9025
     6.4659
     9.8795
     9.7692
    10.2368
    12.1246
     7.9896
     9.8867
    12.4793
    13.1581
    12.3117
    14.1098
    10.7583
    11.8989
    12.9085
    13.8903
    14.5207
    11.0659
    12.0461
    11.0767
    10.5686
    12.2616
    11.4454
    12.1585
    12.9344
    12.8327
    13.2812
    11.2479
    15.2694
    10.9855
    10.4408
    11.2686
    13.3017
    10.9241
     9.6231
    11.8051
     8.1167
    11.6246
    11.5414
     9.8627
     9.9166
    10.0808
     7.6007
    11.1309
    10.9233
    10.4031
    10.3435
    12.1910
    10.9755
    11.1832
    10.1088
     8.8092
    11.6307
     9.7317
    10.5355
    11.0738
    11.2507
     8.4284
    10.9983
     9.7745
     6.3455
     9.8029
     6.0562
     7.9660
    10.4567
     5.8678
     5.9833
     9.4709
    10.1385
    11.0055
    11.5317
     9.9561
     5.4004
     9.6416
     8.6499
     9.7535
     8.2774
     7.1007
     7.9678
     8.6102
     8.7712
     8.1029
     8.4602
     9.0097
     9.9334
     7.5340
     6.7131
     8.1327
     9.8081
     8.6890
     6.1906
     9.2356
    10.9002
    10.2870
    10.6027
     8.9209
     9.2925
    11.4334
    12.3992
    12.2673
    11.6517
    11.7489
    12.4164
    14.3809
    11.5075
    19.0242
    17.6614
    16.1889
    14.2956
    14.4538
    13.7106
    15.1490
    14.5431
    12.5793
    12.2932
    13.3610
    13.2849
    12.1218
    10.2180
    12.8386
    11.8550
    13.8561
    12.1823
    11.0788
    13.1403
    11.1306
    11.4581
    12.0814
    12.0218
    14.2731
    12.5341
    10.9172
     9.6452
    13.8861
    14.8830
    14.7161
    10.8204
     9.7366
    14.5750
    14.4420
    13.4285
    10.2536
    11.7345
    10.5025
    10.8489
    12.7800
    11.8357
    13.4192
     8.8523
    12.4667
     6.8528
    10.7151
    10.7997
     9.0840
     9.7524
    12.4687
    10.6802
    11.3406
    11.3386
    10.0508
    12.1123
    13.4012
    15.1445
    13.6264
    12.2558
    13.6284
    11.8500
    12.0249
    17.3852
    13.5254
    13.4288
    13.0309
    14.1202
    11.4943
    13.1950
    16.2561
    13.0956
    11.0399
    13.3472
    15.0249
    14.2359
    10.8447
    10.8477
     9.6781
     8.8894
     8.3268
    10.9895
     7.9734
    10.1765
    13.7740
    14.9677
    10.4828
     8.9085
    12.5261
    13.7279
    10.5045
    12.8802
    12.0213
     8.8205
     7.5326
     8.5031
    10.2883
     9.5248
    11.0738
    11.3849
    11.8657
    10.1160
    10.9219
     9.5893
    10.3157
     9.4009
    15.1923
    13.5629
    12.9298
    10.3385
    11.6727
    12.5583
    10.5570
     8.6650
     8.5039
     8.7630
     8.7096
     7.6471
     6.1046
     8.8743
     6.2989
     5.8701
     9.6098
     5.9968
    10.7308
     7.4288
     9.6724
     9.2661
     8.5936
    10.7831
     8.6003
     8.9587
     9.8696
     9.7994
     7.3990
     9.0948
     6.6483
    10.2600
     8.8206
     9.4379
     9.5865
    11.8789
     7.7012
     9.7453
    12.8186
    11.8270
    10.4998
    11.2971
    12.1029
     9.0639
     9.3748
    11.2771
    11.1737
    11.4109
    11.0045
     8.2817
    10.4694
     6.9096
     8.8444
     9.9791
    10.7903
    11.8829
     7.1847
     7.7106
     8.6370
    10.5925
    12.5971
    10.7983
     9.7198
     5.2475
     7.9087
    10.9104
     9.2630
     8.6710
     8.0878
     9.6225
     9.3742
     8.6373
     9.6975
     9.4029
     7.2237
     8.3299
    10.1061
    10.6087
     8.1565
    10.4005
     9.7456
    10.6144
    10.0610
    12.3596
    14.4981
    20.3234
    17.2020
    18.2698
    21.6136
    17.9644
    25.6187
    25.3872
    27.3893
    27.1358
    25.2814
    21.4764
    26.1707
    27.6200
    24.0839
    25.9684
    27.2252
    27.6144
    29.9217
    25.7250
    27.3684
    28.7203
    26.7310
    24.9636
    28.4051
    27.8936
    29.8342
    27.2311
    25.5241
    29.5863
    27.8852
    27.5194
    25.0796
    29.7734
    26.9575
    28.6630
    29.5889
    29.4897
    26.6094
    30.3269
    23.8453
    27.1827
    30.5627
    30.1023
    29.4430
    29.5888
    25.8866
    30.1153
    29.8785
    29.5664
    30.6348
    26.4254
    31.2163
    26.7691
    25.5479
    24.7263
    26.3995
    26.0303
    25.6657
    26.6586
    20.9830
    24.3790
    27.6767
    23.7919
    23.9178
    30.4163
    26.3073
    27.0849
    25.1405
    28.8396
    31.1042
    25.8955
    29.2247
    28.7943
    31.3805
    32.4155
    23.7328
    28.8864
    21.1954
    28.4825
    24.0371
    23.3615
    22.1555
    26.7629
    25.5303
    29.9679
    26.7521
    28.9415
    35.3542
    27.5388
    24.6261
    23.3558
    23.2753
    30.0339
    25.4555
    28.9413
    25.1823
    25.4793
    28.7028
    25.9166
    24.3947
    24.9518
    22.5567
    25.5211
    28.7668
    23.3409
    24.2578
    28.2411
    25.1605
    26.7103
    30.2612
    28.7919
    25.5524
    25.3530
    26.9933
    20.9655
    24.5124
    22.4577
    22.9159
    25.3818
    26.4309
    24.1767
    27.1619
    21.7869
    24.1190
    25.7527
    19.6701
    25.1593
    28.3238
    23.6314
    27.3096
    25.0309
    24.3796
    25.3839
    26.4647
    23.0299
    25.5515
    24.7983
    26.4916
    25.0543
    24.8734
    26.5123
    29.1285
    25.8306
    30.4388
    28.2484
    25.7930
    26.7111
    25.0963
    25.7045
    23.6966
    27.7507
    25.6656
    25.6198
    24.7361
    24.6496
    27.4122
    28.0086
    26.6625
    29.7772
    29.0863
    26.9303
    25.4162
    29.2123
    25.1484
    28.1277
    24.7819
    28.5991
    28.9502
    27.5200
    28.4374
    27.4289
    27.2861
    27.9703
    28.6582
    26.3618
    25.0100
    26.7974
    25.1297
    25.7170
    27.6225
    28.4861
    30.0655
    29.9771
    28.3409
    26.5664
    24.9622
    25.4281
    28.2836
    29.1040
    24.4719
    24.9341
    29.2678
    22.8324
    28.0860
    26.2477
    22.5928
    27.7028
    26.1925
    30.6837
    26.3221
    24.0504
    24.1680
    28.9939
    30.1083
    26.0286
    27.9026
    20.0410
    23.9626
    26.4936
    22.4886
    22.8744
    28.3203
    28.1516
    26.3676
    23.7780
    24.6879
    27.4804
    29.6443
    26.0416
    28.4498
    25.5981
    27.3063
    23.9092
    26.8578
    23.4778
    22.2596
    24.0879
    23.9328
    19.2805
    14.3770
    21.6852
    18.1471
    18.7414
    19.5730
    20.3693
    20.1190
    25.8413
    15.4859
    18.7590
    19.4824
    21.4741
    21.4473
    24.6550
    28.3513
    22.7748
    22.1481
    24.5461
    25.4214
    22.8938
    23.6609
    25.1840
    24.8808
    24.5268
    21.4735
    23.6851
    21.8869
    26.0849
    26.2867
    20.7063
    22.5573
    22.6614
    23.9071
    25.7515
    26.1914
    26.2308
    28.8096
    26.4587
    27.2618
    24.4492
    20.6379
    22.4616
    21.7427
    23.5954
    22.0839
    22.7428
    24.5999
    25.8692
    25.2288
    26.4797
    27.3954
    25.4624
    21.4009
    24.7957
    21.9533
    20.6730
    21.2014
    29.1449
    27.7878
    28.4526
    22.6081
    26.5605
    20.0588
    28.0393
    28.2329
    23.6814
    25.9224
    22.3297
    24.4049
    28.1464
    20.6916
    24.6067
    21.4985
    21.8878
    26.8096
    23.2828
    21.6125
    23.4082
    25.2062
    28.5314
    22.6532
    23.6868
    25.5663
    25.3089
    24.5308
    23.4418
    24.2677
    24.5382
    24.7985
    24.9432
    26.8133
    23.8254
    21.0121
    22.9846
    24.2348
    23.5227
    21.8709
    27.7057
    22.3976
    21.5293
    26.1878
    26.8278
    25.8479
    25.2238
    24.9992
    23.3301
    22.2898
    26.5434
    26.9644
    24.9271
    24.5409
    20.8805
    19.4292
    25.3146
    21.0039
    21.6376
    21.3246
    20.4766
    24.4238
    25.1913
    24.6840
    26.5888
    21.6844
    22.3028
    27.1285
    21.4672
    24.3530
    30.0982
    26.7223
    26.9503
    25.0342
    27.6854
    26.5226
    21.5247
    23.7197
    26.6226
    23.3192
    23.4785
    23.4442
    26.7011
    24.9997
    24.1570
    20.5045
    26.9848
    26.1483
    25.4242
    20.5050
    21.4041
    23.7854
    21.4809
    24.7291
    21.6881
    25.3952
    23.3221
    26.1566
    20.4998
    28.9057
    26.9999
    25.8011
    24.6224
    25.7530
    26.6240
    26.9164
    26.6691
    23.3936
    23.5811
    20.7502
    23.0625
    20.7529
    22.8179
    20.1952
    25.2084
    23.9750
    21.4675
    18.9192
    25.9569
    23.0171
    25.2299
    27.1459
    23.1336
    25.5688
    25.6519
    23.4062
    24.7393
    28.2348
    29.7251
    20.3721
    22.2009
    23.8347
    25.9750
    27.2205
    24.5080
    28.3038
    26.3375
    27.6013
    27.9587
    26.2492
    26.4982
    21.5986
    24.8814
    24.5608
    28.6528
    23.0599
    28.0176
    28.0566
    26.8939
    25.5974
    28.2999
    25.6706
    22.2692
    26.7847
    27.1075
    23.8659
    25.3327
    26.9938
    21.6639
    24.1833
    26.2254
    28.0929
    28.5571
    28.3234
    26.0128
    28.4469
    23.4718
    24.9080
    29.9342
    27.3789
    27.0780
    27.5992
    27.7047
    22.8119
    26.1887
    22.6354
    27.9648
    27.2221
    26.8728
    29.2557
    26.0769
    28.4298
    27.5579
    28.0312
    26.1670
    28.3465
    24.8511
    24.3445
    27.3615
    27.2930
    27.4150
    23.2543
    25.7396
    23.2180
    22.9969
    28.6079
    27.1791
    29.3703
    27.5811
    27.1215
    27.2482
    26.5173
    30.8019
    27.9321
    27.6301
    24.1108
    28.6985
    27.2840
    24.7964
    23.5507
    26.8189
    24.9856
    27.4716
    24.2227
    27.6887
    26.8398
    24.9151
    29.1841
    25.6590
    26.1008
    27.8095
    26.5607
    26.4444
    27.2564
    26.9140
    26.6943
    25.9971
    28.0136
    24.3977
    26.4021
    25.4006
    26.2870
    27.1066
    27.0040
    27.1418
    26.2394
    26.8456
    27.0438
    27.0848
    26.5452
    22.9786
    24.5614
    24.8709
    25.8193
    24.8593
    24.8062
    27.8510
    26.9008
    26.3727
    28.7921
    26.6988
    26.4416
    26.6186
    25.3811
    29.3015
    29.2580
    23.1003
    28.2285
    28.7226
    25.8453
    27.2547
    26.0701
    25.1855
    24.4048
    26.9912
    27.9521
    24.9842
    26.9052
    25.7934
    25.7843
    27.9105
    25.7637
    30.4473
    26.3346
    27.0338
    28.1272
    28.1702
    25.9132
    29.8055
    27.2283
    29.4993
    28.4482
    27.0066
    29.0386
    24.2339
    25.8586
    27.3344
    28.1959
    27.1742
    28.0668
    26.3305
    25.5573
    24.2487
    23.7807
    23.2205
    29.5283
    28.5036
    27.2933
    26.4715
    28.8289
    24.8302
    25.9926
    22.9890
    26.2978
    30.0613
    33.4619
    25.1649
    28.5030
    26.2799
    27.3147
    25.0324
    28.9511
    27.8013
    24.5269
    24.8479
    27.3785
    26.0307
    25.0126
    25.8506
    25.8424
    27.6525
    27.0845
    22.8781
    27.8033
    23.9372
    25.5694
    24.5893
    25.6139
    29.7575
    24.5731
    27.2539
    27.4639
    27.3135
    26.6703
    24.5510
    25.6275
    26.0401
    24.4921
    26.7879
    27.5136
    27.1003
    26.0014
    23.6116
    26.7300
    25.1713
    27.6405
    24.1842
    25.6233
    30.1496
    26.6131
    26.4105
    28.8469
    29.4369
    26.7149
    24.1929
    27.9515
    25.1209
    24.6058
    26.4135
    24.3114
    25.4470
    24.9664
    25.4559
    25.2980
    26.4908
    31.0894
    29.1398
    30.1273
    26.0223
    28.6847
    24.5230
    24.9483
    27.9954
    26.8649
    26.5735
    28.2800
    27.6501
    28.6208
    31.8291
    30.4240
    25.7672
    23.4655
    22.3947
    26.2597
    29.3228
    25.7699
    25.2013
    25.7767
    27.5596
    27.6261
    28.3130
    27.2179
    29.1163
    28.9647
    27.3360
    28.8722
    27.4442
    27.5880
    28.4103
    25.1825
    25.3443
    26.2581
    26.1503
    28.3459
    26.5247
    24.6039
    27.5171
    29.9367
    25.2829
    26.9779
    26.0239
    26.5271
    31.4745
    26.8884
    30.4298
    27.3038
    26.9885
    26.2921
    24.6930
    28.5325
    24.3171
    26.4387
    30.4766
    25.5221
    21.1046
    24.4197
    29.8088
    29.9756
    27.9843
    27.0428
    26.3551
    22.6001
    27.1047
    23.5125
    25.3636
    26.5840
    26.1215
    26.7673
    26.1064
    27.9116
    24.6346
    26.1216
    26.9818
    25.6127
    24.7467
    28.2961
    25.7558
    26.1273
    26.7954
    26.5147
    27.8897
    28.4531
    28.1668
    29.6478
    27.3551
    27.5402
    27.9952
    26.5625
    26.0008
    25.4762
    27.8707
    27.5826
    26.8403
    28.0738
    25.6476
    26.5199
    27.9584
    25.5613
    27.1274
    26.6477
    27.2470
    25.1674
    26.4399
    27.3632
    26.0555
    30.3757
    28.3939
    28.8718
    28.8526
    25.5220
    26.6547
    24.0522
    24.7180
    27.6492
    29.4216
    26.8437
    25.3269
    24.6321
    26.4870
    25.2896
    26.5022
    27.7542
    25.6082
    26.8874
    27.1774
    31.1554
    30.2943
    25.6526
    28.5453
    29.3331
    29.3141
    29.2490
    29.2309
    26.3102
    25.7417
    26.4455
    24.8555
    27.6204
    27.0568
    27.8597
    27.1992
    27.9751
    28.5655
    24.8605
    26.4221
    25.1699
    24.9871
    26.3773
    26.6183
    24.8638
    25.6374
    27.0884
    24.5538
    29.0735
    23.7252
    27.2113
    26.3931
    28.5674
    24.5499
    27.9641
    30.3419
    27.5526
    29.0658
    25.5686
    26.7480
    27.9062
    24.4507
    25.4135
    24.5690
    26.2345
    25.1710
    26.9893
    24.5130
    27.9796
    28.9333
    26.4413
    26.8132
    27.3305
    25.8205
    26.9713
    25.6318
    26.4998
    23.7267
    21.9979
    26.2324
    25.3455
    29.9837
    30.3823
    27.1432
    23.9870
    25.0215
    30.7209
    25.6764
    25.1325
    28.7435
    28.2046
    24.4093
    28.1912
    27.4510
    26.4900
    27.7987
    27.6320
    28.2955
    27.6714
    25.9207
    24.8748
    27.9123
    30.4837
    27.8818
    23.6393
    25.3017
    29.1756
    26.4602
    25.6565
    26.1585
    25.7991
    25.8909
    24.9373
    27.2168
    27.1906
    29.8847
    29.1266
    25.8309
    27.8203
    28.1572
    29.2909
    32.5201
    24.4991
    27.8005
    28.3435
    26.6070
    30.0228
    27.5034
    31.0362
    27.7073
    27.3741
    27.8867
    25.8212
    24.5398
    24.8439
    28.1656
    25.8173
    27.9761
    24.9934
    28.7450
    28.7967
    28.0594
    32.5624
    29.9451
    25.6537
    28.8740
    28.2095
    25.2469
    29.8743
    30.2623
    28.0863
    29.7725
    25.8366
    25.4902
    29.3614
    24.9104
    25.2385
    26.3852
    29.8822
    29.3713
    27.5739
    29.8374
    25.8738
    27.8685
    27.2168
    26.4755
    26.6554
    27.7802
    28.9717
    25.5598
    31.4504
    29.7803
    29.6253
    28.8041
    26.8771
    24.7907
    24.9350
    26.3737
    25.0282
    25.5472
    29.1891
    26.2073
    27.3813
    27.5437
    27.0158
    28.3920
    29.8357
    30.0129
    33.0231
    25.5313
    28.2500
    31.5784
    29.7854
    26.6248
    29.3534
    32.3509
    26.6943
    28.2693
    28.3414
    27.4012
    26.4204
    26.6935
    28.8235
    26.2014
    25.3946
    29.7372
    29.3843
    28.2097
    29.9474
    26.9793
    26.0438
    26.3968
    26.1541
    28.0578
    26.1791
    25.6142
    26.5053
    29.2626
    27.3912
    27.0403
    29.7209
    25.4085
    25.6387
    27.8263
    28.1289
    27.6482
    26.7677
    27.2637
    26.9925
    27.7550
    25.0362
    27.7168
    26.3104
    26.0615
    27.7226
    28.3204
    24.9733
    25.4141
    28.7379
    27.3669
    31.5506
    31.9468
    30.9969
    33.5536
    31.9329
    34.2112
    32.4906
    30.5546
    32.3487
    29.5706
    26.4828
    29.8659
    27.3377
    27.3427
    27.9711
    31.9408
    31.9500
    26.9735
    25.7642
    24.4692
    25.6900
    24.7275
    21.9455
    24.1703
    26.4771
    22.7371
    19.8334
    21.0605
    25.6613
    24.9461
    21.0122
    24.7832
    23.8952
    24.7978
    23.8293
    26.5692
    23.9003
    24.7462
    27.4454
    25.3761
    23.4902
    21.9690
    23.7604
    23.8390
    23.2287
    25.3296
    22.6103
    27.9080
    23.0381
    26.6461
    35.0620
    27.6084
    25.5300
    28.7729
    28.2940
    28.2649
    27.2681
    26.5902
    26.9354
    24.3873
    31.3166
    29.1803
    21.8571
    24.0716
    20.7145
    18.7216
    24.5828
    26.6803
    21.9706
    25.2835
    24.5612
    24.8714
    24.2892
    22.0941
    26.2548
    23.2397
    27.1574
    30.0007
    24.5539
    22.7235
    25.3737
    25.1475
    26.7110
    24.4764
    28.0944
    29.0315
    24.9478
    27.6574
    22.3727
    25.5248
    22.9671
    24.9625
    29.2093
    23.9439
    20.8982
    25.6153
    25.8825
    24.7323
    25.5368
    29.3765
    23.2301
    27.5843
    26.9934
    26.3666
    25.6505
    23.4030
    25.8974
    22.0820
    26.7817
    27.4249
    27.0111
    25.6200
    27.1134
    24.4978
    27.0911
    26.5873
    31.3520
    27.3383
    30.8094
    30.8199
    28.9055
    31.9459
    26.1277
    26.1542
    28.4376
    30.4971
    26.9788
    31.1118
    29.1331
    28.1697
    28.4949
    23.3128
    21.6640
    23.0792
    25.6148
    25.6424
    23.7427
    26.3900
    25.0309
    24.3045
    23.5895
    23.8528
    27.5374
    22.3035
    26.3092
    30.6948
    27.8538
    26.8325
    25.5068
    27.6943
    23.3663
    19.6278
    27.2886
    29.0136
    30.6627
    32.0933
    33.1032
    26.6456
    28.2957
    31.0958
    26.7182
    26.7016
    28.3315
    29.5041
    31.3598
    30.7990
    30.9603
    31.4276
    32.4496
    28.7946
    29.2749
    28.7762
    26.8685
    24.9813
    31.4031
    32.7443
    27.3507
    30.6997
    34.0382
    30.6802
    27.4979
    25.6206
    31.5549
    29.3010
    25.1723
    30.1080
    28.4801
    30.3759
    32.9382
    34.3706
    33.4512
    34.8980
    29.1802
    32.1325
    26.3288
    32.8570
    31.7197
    33.4174
    29.9259
    29.1356
    25.7486
    30.4466
    29.9274
    29.5348
    33.0390
    34.4793
    26.5832
    27.5876
    31.2929
    27.8422
    28.8375
    32.1678
    31.8560
    27.9998
    28.6071
    30.2060
    32.4323
    31.0032
    32.1303
    26.5287
    31.4584
    28.2401
    29.5584
    27.6539
    26.8079
    31.1061
    32.9899
    28.1578
    32.4609
    38.8803
    32.7136
    32.5944
    34.1974
    34.0266
    32.5225
    30.8192
    29.9482
    33.8602
    35.7932
    35.8920
    29.2854
    33.3572
    32.0939
    30.6971
    33.4614
    33.5386
    31.7373
    29.4438
    29.0079
    27.9137
    30.4776
    25.5881
    31.1968
    32.4078
    30.0491
    30.7712
    29.4694
    29.2265
    31.9860
    30.6965
    32.8717
    31.4417
    31.8649
    31.8831
    28.9720
    28.9393
    32.3845
    35.5217
    24.1104
    35.0746
    33.5375
    33.3021
    37.2271
    27.3003
    34.0466
    30.0326
    32.0146
    30.0684
    37.0799
    28.7701
    28.8598
    32.6898
    27.1498
    26.4176
    29.2946
    32.1082
    30.1221
    29.1105
    30.2646
    30.1992
    32.1635
    30.7834
    31.9415
    33.6053
    25.6999
    33.8935
    29.9343
    32.2570
    28.6663
    29.6499
    29.9981
    31.2989
    27.4503
    34.0040
    33.1266
    28.7485
    29.6499
    30.5749
    30.6861
    32.9187
    31.6193
    31.0237
    30.5767
    31.6609
    31.5093
    23.2623
    28.3694
    32.0745
    29.6528
    30.1682
    28.0744
    30.8618
    35.2514
    30.2428
    30.4476
    32.0099
    30.1030
    31.1778
    33.5537
    33.8882
    26.1930
    27.0922
    31.2669
    29.4482
    28.5740
    31.1058
    28.4591
    29.4954
    30.3582
    22.9165
    24.5406
    26.5077
    31.1597
    28.2078
    27.6634
    27.8278
    31.7708
    33.9203
    27.1001
    28.9543
    31.8601
    34.4740
    32.4458
    31.2753
    30.8571
    31.5162
    28.9987
    31.7598
    30.0077
    29.8539
    25.9229
    30.5720
    30.1952
    31.4502
    26.4999
    30.2836
    31.7165
    31.4535
    27.4888
    31.1504
    29.3862
    28.3885
    27.0757
    31.4404
    27.3604
    28.2885
    26.7966
    30.3169
    34.0002
    30.1481
    27.8777
    31.1805
    30.7201
    28.3560
    27.8726
    26.0589
    28.8020
    29.1329
    27.2618
    21.6473
    28.9151
    28.2246
    26.5719
    27.3151
    25.6329
    31.0043
    30.0480
    29.8293
    31.0906
    33.3533
    34.7661
    35.3783
    28.9791
    32.4343
    34.9754
    31.9366
    29.3678
    28.0883
    31.1311
    31.3235
    27.7198
    34.4666
    26.3513
    29.8805
    31.1334
    28.2398
    30.1925
    27.2566
    30.0897
    27.2036
    32.0147
    31.3133
    33.8019
    36.4449
    32.5402
    28.3863
    30.6719
    29.2706
    29.6964
    32.1837
    24.0444
    29.5933
    24.1789
    27.4300
    25.4775
    33.8444
    31.2847
    31.5144
    26.7205
    29.9161
    26.4372
    25.8010
    29.1956
    27.5589
    26.0603
    27.0683
    27.8908
    27.7436
    27.8185
    25.9935
    30.1968
    26.6135
    25.0614
    29.4007
    27.6960
    28.3123
    27.3245
    26.5546
    26.3087
    28.4307
    30.7172
    31.1987
    27.9768
    30.0193
    30.3730
    30.3807
    25.4186
    28.4971
    26.9961
    28.3045
    29.9844
    23.8455
    26.8216
    29.6950
    25.4582
    26.3270
    30.1773
    27.6722
    29.4793
    27.8799
    26.6557
    27.4263
    19.5135
    28.1158
    25.8993
    27.4600
    25.7482
    33.5186
    29.2808
    29.6725
    31.4096
    29.1965
    28.6555
    26.7637
    27.5211
    30.5654
    28.7655
    29.1838
    30.3515
    31.0542
    23.2839
    26.9666
    28.5335
    27.7723
    28.9170
    29.2890
    27.4604
    25.8226
    29.7911
    23.1526
    24.0390
    22.7482
    29.5105
    26.1744
    25.3018
    26.3102
    22.3210
    30.9661
    27.5055
    29.1239
    31.5316
    23.4452
    27.1064
    30.2423
    25.0518
    27.0126
    27.9613
    29.7066
    22.6731
    28.5676
    27.9556
    25.3353
    30.2809
    30.4745
    24.9967
    29.5931
    28.3816
    30.4461
    29.7177
    29.5518
    29.1800
    32.6003
    27.2584
    31.1506
    25.5621
    26.0715
    25.8680
    24.2537
    26.9710
    28.2938
    29.7453
    27.0478
    22.8346
    29.2631
    27.5249
    29.3089
    26.5276
    27.9460
    28.1546
    31.7491
    33.7697
    25.3450
    26.0784
    22.8537
    26.9316
    29.7205
    29.0995
    24.2712
    25.2187
    28.1576
    28.1587
    27.2914
    27.4771
    31.0934
    27.6003
    27.8257
    29.6948
    27.1128
    26.7650
    26.1858
    26.1459
    25.3205
    27.1564
    24.9899
    28.2435
    28.3222
    25.4369
    27.9927
    28.4727
    28.4776
    23.7843
    20.7192
    21.7406
    19.5231
    15.9234
    21.8252
    24.7389
    30.2127
    30.0539
    25.7833
    28.2222
    25.5834
    27.6665
    28.2659
    23.8460
    28.4769
    26.0091
    28.7013
    28.0198
    29.5647
    25.8903
    27.8152
    30.2483
    27.8848
    30.6765
    27.2272
    25.0332
    27.2833
    25.1302
    24.5596
    28.4470
    29.2067
    29.6649
    26.4187
    28.8984
    28.2656
    28.0221
    30.5411
    22.3578
    26.4626
    27.9842
    24.7893
    25.8124
    24.4647
    24.0186
    24.2458
    25.5484
    27.9269
    24.9372
    26.3760
    28.2613
    27.8975
    22.5959
    26.6861
    24.6795
    26.9405
    28.5922
    25.8543
    28.2369
    26.9363
    22.7059
    27.6295
    26.7257
    30.8417
    29.2816
    27.8249
    27.3049
    30.1951
    30.2354
    26.9219
    28.5912
    29.9780
    24.3288
    22.7279
    28.9254
    27.7733
    31.1975
    24.7685
    28.2869
    25.0372
    28.9470
    25.5798
    26.8348
    20.6698
    25.9903
    25.2362
    27.4087
    24.6315
    30.0393
    23.2123
    24.2224
    21.8984
    25.5466
    23.9098
    28.1009
    29.4190
    27.0462
    25.1298
    29.6900
    24.1978
    19.0808
    17.7910
    18.4856
    15.5131
    13.3154
    15.3284
    20.8772
    25.1941
    21.1986
    21.3716
    23.0017
    21.7201
    23.3879
    25.1519
    25.7642
    25.1102
    27.7698
    26.2837
    28.8639
    29.4393
    26.1094
    25.3061
    30.5175
    26.4814
    31.5098
    28.1659
    26.0966
    25.4643
    28.2721
    23.9980
    25.9361
    26.3694
    29.4007
    31.7286
    22.5195
    22.3296
    22.6419
    21.7890
    25.8974
    21.8559
    25.0744
    27.5511
    29.8377
    26.0275
    25.3811
    27.1039
    26.5605
    18.3132
    22.4082
    22.6393
    25.9091
    21.8951
    21.1027
    20.5961
    22.4998
    23.9588
    27.4874
    27.8975
    21.7796
    27.9318
    33.4897
    28.9795
    24.7735
    23.5682
    27.2506
    25.5883
    28.7253
    25.6087
    29.0682
    26.8050
    23.8870
    25.7907
    26.9592
    29.0569
    25.7447
    29.4839
    29.2021
    27.5049
    28.7754
    28.4587
    28.7802
    28.6193
    29.7163
    28.8693
    32.7706
    28.9511
    25.4663
    35.7797
    32.5204
    32.1707
    32.3911
    30.7557
    31.3711
    26.6406
    25.2751
    26.4370
    25.6096
    29.1298
    24.3363
    26.8007
    27.7349
    27.8371
    28.6715
    28.1617
    28.7673
    24.9748
    22.2684
    26.0848
    25.3659
    27.0533
    27.4567
    30.5607
    31.1462
    32.9098
    30.2935
    30.6015
    27.8076
    25.5557
    25.7896
    24.2560
    23.2419
    27.5211
    32.4613
    28.5040
    27.2346
    26.3270
    27.1722
    27.3253
    26.3680
    28.6017
    26.6806
    26.4188
    25.5501
    24.3072
    21.5646
    23.8503
    26.0992
    26.9856
    26.0202
    28.3774
    28.6679
    27.9997
    28.5583
    29.1346
    29.6930
    29.4429
    27.0720
    24.1462
    26.0098
    28.3522
    25.1844
    26.0520
    31.9714
    26.0403
    26.1456
    29.5471
    26.1947
    28.8294
    27.8585
    26.3133
    26.3279
    29.1370
    24.3378
    26.6431
    33.0966
    29.7306
    29.9044
    28.7382
    23.8209
    29.1342
    26.7720
    28.3901
    26.5976
    26.0994
    27.6213
    25.9716
    29.9691
    29.8453
    29.4366
    29.3694
    23.8275
    22.4258
    26.5818
    26.7540
    28.5960
    30.6734
    23.5915
    24.9319
    25.5043
    28.0008
    23.1372
    25.3772
    24.2032
    27.4941
    30.9872
    30.8415
    24.8000
    25.0851
    25.5358
    29.9162
    27.3831
    34.5149
    32.9198
    24.4961
    27.1307
    31.8509
    36.1395
    27.7105
    28.4793
    29.5699
    27.3732
    28.6219
    27.6177
    29.0378
    28.7570
    24.6797
    31.6943
    27.5650
    27.4467
    23.9476
    24.1563
    30.6689
    27.4330
    25.3234
    28.2542
    26.9999
    27.0409
    22.6083
    24.2183
    22.6516
    25.5295
    28.7621
    25.9102
    27.0296
    29.2680
    23.6230
    28.6834
    28.4163
    27.9524
    29.7265
    26.1414
    27.7464
    23.9559
    24.8533
    29.9545
    25.0392
    31.3936
    30.2028
    26.4638
    28.9083
    24.1319
    28.4402
    33.5673
    29.3746
    30.0532
    26.8826
    30.3276
    24.0128
    23.9457
    27.5055
    29.2390
    26.9074
    25.4249
    27.3018
    32.8346
    24.5027
    29.2326
    29.3991
    26.7524
    23.7565
    29.5660
    24.3682
    28.7003
    28.9312
    27.3765
    24.2122
    31.3508
    28.1222
    28.0306
    24.1291
    25.3225
    25.4243
    26.8139
    24.0410
    25.8300
    32.8895
    28.9324
    27.0315
    27.1106
    23.5533
    27.4422
    28.1479
    28.2812
    25.1241
    27.4950
    29.7878
    28.5144
    31.1930
    28.9752
    25.9410
    28.4253
    28.6405
    26.5997
    27.8107
    27.6611
    28.8682
    31.4993
    32.6229
    21.9165
    19.1610
    21.1890
    16.5964
    17.0160
    15.7861
    16.1305
    16.6755
    20.0940
    20.5869
    16.8290
    14.7414
    17.2843
    15.3473
    16.2479
    14.8518
    13.8021
    16.5429
    21.6057
    19.7893
    19.1668
    20.2754
    18.0730
    19.8786
    18.1092
    18.3703
    17.0661
    18.8130
    18.8560
    17.3370
    21.4845
    20.5661
    17.8861
    17.2961
    20.5680
    17.6736
    19.7363
    16.9540
    18.9490
    19.1184
    20.6492
    20.5077
    20.1774
    17.1232
    18.0415
    20.9381
    21.3809
    20.5260
    18.8681
    20.0716
    18.1173
    20.6256
    19.0155
    22.5531
    24.8667
    22.2967
    24.7945
    19.4090
    18.0537
    17.2893
    19.8104
    21.4547
    22.9301
    19.6250
    23.3667
    23.0652
    20.5266
    18.8656
    20.1258
    18.3912
    18.8651
    20.4507
    17.6022
    16.1983
    17.0562
    21.9541
    18.7286
    15.1164
    16.9303
    16.4859
    17.4532
    16.5719
    17.7342
    18.7690
    18.1368
    22.4613
    17.6948
    18.2426
    16.4143
    15.6775
    18.3406
    19.2463
    17.6148
    20.6989
    18.6847
    20.4128
    21.9145
    19.3782
    18.0135
    19.2613
    19.1725
    21.2904
    20.1565
    20.9964
    21.1343
    20.1589
    18.5382
    19.8340
    24.0200
    19.3691
    22.2403
    18.2278
    21.5914
    20.8637
    19.5784
    21.1106
    20.3354
    20.8550
    21.8228
    21.9097
    18.6743
    20.5633
    23.3118
    21.4777
    19.8164
    19.4655
    21.1078
    22.1075
    20.6294
    19.0867
    19.0334
    20.2212
    20.2412
    20.1631
    20.8650
    19.9220
    21.5026
    18.3619
    19.8738
    17.8646
    18.2811
    22.5165
    19.7654
    16.8962
    20.8472
    21.0919
    25.4486
    23.1727
    22.8169
    24.5380
    22.5024
    20.5119
    20.7118
    21.8384
    20.8582
    19.4091
    18.4026
    19.2835
    19.9502
    16.0456
    21.0385
    18.6257
    19.8814
    19.8268
    20.3414
    20.8905
    18.1719
    17.7028
    18.2780
    17.2686
    17.9325
    18.1431
    19.2092
    19.7781
    18.5873
    17.4958
    18.4835
    16.9670
    19.1697
    19.7884
    19.7874
    19.7812
    18.4792
    17.5920
    16.5729
    16.6048
    16.9632
    17.3283
    20.1007
    23.2383
    20.3868
    18.0966
    19.2416
    17.6889
    13.9907
    15.2026
    14.1046
    14.5005
    12.9797
    19.7163
    17.9437
    19.0462
    18.4395
    17.3344
    18.2129
    17.3456
    17.6431
    17.9453
    19.3361
    14.1011
    13.0147
    18.5126
    13.7946
    12.7995
    14.7992
    12.5157
    15.1956
    15.7105
    13.6809
    17.9140
    21.7697
    19.5552
    21.1478
    17.7559
    17.7308
    14.5940
    15.0097
    14.9400
    19.3736
    20.0881
    17.9351
    19.1097
    18.1595
    17.0737
    18.3961
    20.6942
    17.2023
    21.0661
    20.5485
    18.3939
    18.6802
    17.5696
    16.8729
    15.2402
    17.7009
    17.1165
    18.6585
    17.5821
    17.1292
    19.1717
    18.3058
    17.7807
    16.8612
    18.0153
    20.1292
    21.2939
    19.5613
    18.8095
    19.1212
    18.0879
    18.7651
    21.3155
    16.9392
    17.5713
    18.9204
    19.4889
    19.7149
    17.8064
    20.0371
    20.5013
    21.2200
    18.9280
    20.1850
    20.2287
    18.7465
    18.8763
    18.1908
    22.4314
    19.3586
    18.9249
    18.5460
    17.0450
    21.6035
    19.5319
    18.8846
    20.7487
    19.9453
    21.7229
    20.4460
    24.4616
    18.8597
    18.0839
    19.4874
    20.0627
    18.4396
    19.6778
    21.4077
    17.5880
    19.1772
    20.2502
    19.2273
    20.0002
    21.3515
    21.8792
    21.9169
    17.8587
    17.5921
    17.3464
    19.0434
    17.3498
    18.2216
    19.7138
    17.5836
    14.8699
    17.0863
    19.1285
    19.4277
    20.6683
    21.7214
    21.4368
    19.8276
    22.1659
    21.0969
    19.6305
    19.9997
    20.8480
    16.2846
    16.6286
    19.5920
    19.3558
    17.7407
    15.3202
    18.4290
    19.9371
    18.4411
    17.5816
    18.5956
    19.4616
    15.4552
    16.6459
    17.4946
    19.1644
    15.5842
    18.3905
    21.7258
    20.8851
    18.0791
    17.6962
    17.2059
    17.9338
    20.1554
    19.4992
    19.6584
    19.9473
    18.5920
    18.4234
    16.6286
    17.8818
    18.9864
    17.0861
    20.5668
    18.2145
    19.5382
    21.3000
    19.9138
    20.5784
    18.3284
    18.7013
    18.5565
    19.6158
    18.0630
    18.9618
    19.7149
    19.2761
    19.3625
    17.0897
    17.0031
    18.2485
    20.2165
    18.1736
    17.3123
    17.2150
    17.6402
    16.2262
    17.7430
    19.3474
    20.9914
    22.9597
    22.7805
    19.4627
    19.9550
    20.5359
    20.2808
    23.1128
    19.8127
    19.7383
    20.6394
    20.4320
    19.0744
    19.8643
    18.5842
    18.4834
    16.7910
    18.3755
    18.1046
    16.3066
    21.1030
    19.6717
    20.1905
    19.9810
    21.0056
    23.3179
    21.6495
    19.9979
    19.0444
    21.0360
    18.4234
    16.6052
    16.2466
    17.8816
    19.1463
    18.5658
    19.7722
    21.0221
    16.5767
    19.6528
    19.9703
    18.2832
    18.3740
    20.1998
    19.2332
    18.6878
    18.3852
    19.3698
    19.6818
    20.2447
    18.4110
    21.2340
    20.5756
    19.9977
    19.2221
    19.3693
    16.0163
    23.8397
    18.4646
    18.1647
    17.1239
    17.8713
    17.5187
    20.1938
    19.2701
    20.5685
    16.1994
    17.0335
    17.4113
    17.8458
    18.9615
    16.6203
    16.3055
    19.9182
    17.8144
    17.6118
    15.5245
    14.3695
    16.2387
    15.5425
    17.2300
    19.9464
    16.0616
    18.9455
    16.8182
    16.0041
    17.0433
    14.9017
    19.0499
    17.3445
    18.5831
    19.7355
    17.1731
    17.3323
    19.0830
    15.6175
    18.5427
    17.2072
    22.6590
    18.8848
    19.6719
    17.8685
    17.0308
    19.1735
    19.3173
    19.4741
    19.5316
    20.2413
    18.6413
    17.5180
    19.9599
    16.9415
    18.0131
    20.0964
    22.2762
    20.3112
    19.6678
    20.6089
    19.7591
    20.9689
    20.1506
    17.9609
    21.3723
    18.0757
    20.2085
    17.5734
    18.6327
    19.5459
    18.1751
    17.2571
    16.9710
    18.1948
    17.1038
    17.0443
    18.9283
    18.3041
    17.8013
    17.7139
    18.3213
    20.1927
    17.4733
    18.7280
    19.6193
    21.1222
    20.0577
    22.1680
    18.4040
    20.6659
    21.5188
    22.0170
    20.1407
    18.9108
    18.8453
    13.7212
    17.9841
    19.4885
    18.2472
    16.7997
    16.9745
    16.2193
    15.4792
    15.9518
    15.3372
    15.2250
    16.8862
    17.7217
    19.5254
    17.5085
    17.4245
    15.4711
    18.3283
    16.9780
    15.6428
    17.4501
    18.1739
    17.2367
    17.7812
    17.5558
    19.3108
    20.3951
    20.0996
    20.2857
    22.1069
    21.2624
    24.4357
    21.5306
    19.5414
    22.5247
    18.4200
    17.2312
    20.6812
    15.9303
    18.3900
    17.5034
    19.1821
    20.7744
    17.0352
    19.4008
    22.0597
    24.3900
    21.3290
    20.1801
    20.3550
    17.2136
    22.4707
    20.2187
    19.8566
    22.3828
    20.6856
    16.8784
    14.1286
    17.5243
    17.3032
    14.7905
    17.2432
    15.6245
    17.5716
    15.5887
    17.1250
    15.8702
    15.7391
    18.1664
    16.4853
    14.1178
    12.8845
    16.9940
    17.8471
    20.5328
    19.4738
    20.2971
    21.5908
    20.8471
    18.7898
    19.9802
    19.5833
    18.2610
    19.2899
    21.3888
    20.4682
    19.0120
    17.7675
    20.2095
    21.4563
    19.5737
    18.2777
    18.6976
    18.2216
    22.9171
    26.0172
    24.4726
    27.0855
    25.7769
    22.2505
    19.4512
    19.8692
    21.0433
    19.1504
    18.0787
    20.9762
    20.8882
    20.9402
    20.5519
    21.2443
    19.8221
    22.3040
    20.8606
    23.0219
    19.8403
    18.7990
    20.6956
    22.1282
    22.9153
    23.7483
    21.1843
    22.0253
    19.3706
    19.9175
    21.1266
    19.9682
    21.7360
    22.8251
    21.2860
    21.6118
    19.3274
    19.7095
    20.2340
    22.6749
    23.6016
    19.9149
    20.2381
    21.0631
    20.3086
    21.3186
    21.2847
    23.1303
    24.0013
    19.7910
    19.6675
    19.8510
    21.2740
    20.0855
    19.1679
    19.0325
    13.9575
    19.2343
    21.2347
    19.8578
    24.8921
    16.4707
    19.3901
    12.9602
    15.0736
    14.9847
    17.2133
    16.7879
    17.0804
    16.7930
    16.1804
    20.9038
    22.9186
    21.6512
    22.7362
    27.0402
    24.0845
    21.9675
    25.4251
    33.0187
    32.7577
    29.9195
    24.9661
    23.9791
    24.7398
    21.8124
    21.7348
    20.0515
    18.7035
    21.1760
    18.2673
    17.4359
    18.6728
    23.8582
    19.3707
    22.1556
    22.5934
    23.5424
    17.4906
    22.7659
    24.7548
    21.1966
    22.4800
    24.0838
    22.7612
    21.1475
    23.9534
    23.9987
    25.9201
    21.2347
    19.9707
    20.0779
    22.7280
    18.6989
    20.3882
    19.5878
    19.8656
    23.5523
    23.7940
    21.1857
    20.4127
    23.5825
    23.6560
    20.4473
    22.0456
    21.1142
    21.2731
    18.8218
    22.4983
    21.5372
    21.5432
    22.1301
    21.3082
    19.5225
    18.9212
    21.1906
    20.0190
    19.7563
    19.5496
    19.4820
    21.2739
    21.4780
    23.8099
    17.3420
    19.2964
    17.2630
    18.9396
    17.7221
    19.0687
    23.7224
    19.6788
    20.9586
    23.2661
    22.8319
    21.8896
    22.2514
    21.9689
    23.4230
    27.6767
    22.5578
    22.8328
    22.4446
    25.7335
    22.3815
    19.7018
    21.0609
    24.6865
    23.1921
    24.4674
    24.6171
    25.0711
    22.0998
    19.7211
    19.7309
    20.4607
    18.3344
    19.4828
    19.5261
    18.0512
    16.7698
    18.7731
    16.2340
    15.8329
    21.0307
    23.0105
    17.6561
    18.3399
    20.3428
    21.0785
    18.1832
    17.8200
    20.1607
    17.4266
    17.4706
    17.3712
    15.4337
    17.7691
    17.6983
    18.7926
    19.5611
    20.4737
    22.4655
    22.4867
    20.4835
    24.5401
    21.8882
    20.7027
    19.2957
    21.1324
    20.6026
    22.4910
    21.1002
    17.7533
    18.0945
    17.0063
    17.5820
    19.7390
    21.1689
    20.1750
    20.2346
    21.2754
    20.8773
    20.5990
    19.1322
    20.5214
    17.9835
    20.5957
    19.3592
    20.2784
    22.1658
    22.6304
    20.0970
    22.9514
    19.9156
    21.7217
    20.5009
    22.6990
    24.6040
    23.2368
    21.6597
    23.3187
    22.1617
    21.1429
    21.2114
    19.5077
    18.6936
    20.7328
    21.5130
    20.5049
    19.5498
    19.5200
    20.2168
    23.6171
    19.3380
    20.7782
    17.5639
    19.9783
    23.1201
    22.8728
    20.2907
    22.3621
    21.6224
    21.4813
    23.0833
    20.4203
    20.8015
    20.4263
    21.6712
    21.4151
    22.5501
    21.0615
    18.5007
    19.5229
    23.1172
    22.8431
    22.3291
    22.1205
    20.7290
    20.0270
    21.6030
    20.1642
    20.4582
    20.7676
    21.1983
    19.7206
    23.0591
    24.8019
    22.3598
    20.5725
    19.1683
    21.3468
    21.3056
    22.8901
    21.7760
    22.9892
    22.6606
    19.4616
    25.7958
    19.5273
    22.0375
    20.9968
    20.2475
    21.5630
    26.8733
    27.4027
    25.6198
    24.0657
    30.8148
    25.5131
    23.4488
    21.2105
    21.7082
    21.8857
    25.6080
    23.6094
    24.3725
    23.3328
    23.3919
    21.6272
    22.3475
    23.3415
    25.4851
    20.5273
    22.7404
    21.5988
    23.8485
    20.6588
    24.7906
    20.1740
    23.7348
    22.5279
    22.4788
    22.7611
    22.3910
    27.4343
    19.5074
    18.5888
    18.8021
    17.5150
    20.6605
    20.1252
    19.8038
    20.6141
    17.7839
    19.5842
    17.8169
    18.6233
    19.7624
    17.0703
    18.4899
    18.1303
    18.5633
    18.4195
    19.0177
    19.8689
    19.7452
    19.1945
    19.1925
    17.3983
    19.2971
    18.3703
    18.9856
    17.3548
    18.3988
    19.1229
    18.8592
