# Supplementary material for: Mechanistic models of asymmetric hand-over-hand translocation and nucleosome navigation by CMG helicase
Source: Nat Commun. 2025 Nov 21;16:10304. doi: 10.1038/s41467-025-65232-x (PMC12639105; doi:10.1038/s41467-025-65232-x)
Supplement: Supplementary file 18 — Source data [file 41467_2025_65232_MOESM18_ESM.zip › SourceData/SourceData/Fig3G/Random/mindist_lagging_and_loop_traj004.dat]

# Distance
    18.3401
    20.5049
    18.6450
    19.0409
    21.3461
    21.1084
    18.8645
    20.7505
    20.6454
    21.4099
    20.8616
    20.1381
    18.8323
    24.8686
    19.2357
    21.1801
    20.8818
    18.7844
    21.9300
    20.3501
    23.2858
    23.0906
    20.2516
    19.3883
    23.0050
    24.5644
    24.8871
    24.1725
    27.6719
    24.7681
    23.0833
    26.9820
    26.4067
    21.7933
    22.1669
    20.8361
    27.5168
    27.8048
    22.8769
    24.6784
    22.9719
    21.8223
    21.8000
    22.6927
    21.7429
    23.3534
    20.9442
    24.4586
    23.5792
    25.1162
    21.0095
    24.0654
    23.6364
    27.6204
    24.1223
    23.2998
    22.8291
    25.9556
    27.8526
    29.1022
    26.8089
    29.9830
    27.9084
    23.9488
    25.9964
    22.3560
    22.9866
    23.4962
    27.5436
    23.5679
    26.9284
    25.7446
    24.5052
    23.7432
    25.6964
    25.7609
    24.3778
    25.8355
    28.3211
    23.9990
    27.9710
    24.5040
    23.7830
    27.4636
    27.0705
    24.1696
    27.7174
    29.2573
    24.5890
    25.3850
    27.0912
    21.6322
    27.8206
    26.4466
    23.1619
    20.7320
    25.7016
    21.8738
    22.6645
    27.3709
    27.4072
    26.5101
    23.5540
    27.0215
    25.2203
    23.0788
    22.7787
    25.5568
    23.2399
    23.3939
    22.1390
    21.1577
    23.7314
    25.7764
    25.9379
    26.6407
    27.5711
    25.5708
    25.8606
    27.0953
    26.2894
    23.8644
    27.9558
    25.2300
    23.8553
    25.1117
    24.5556
    23.3407
    27.6921
    22.9244
    24.0791
    23.3340
    22.2706
    24.5776
    22.8111
    23.4525
    23.7998
    21.8665
    25.9172
    25.7075
    23.4688
    24.6419
    23.7043
    24.2808
    22.0934
    22.6616
    26.0120
    23.0366
    25.7376
    25.1895
    26.0974
    27.4653
    28.5637
    27.2995
    27.9844
    30.0107
    26.2447
    23.6418
    23.8417
    25.5184
    21.8874
    22.0409
    22.6574
    24.8461
    24.8595
    22.7430
    24.6940
    24.4904
    23.3744
    23.9538
    23.5764
    23.7226
    23.0353
    26.3400
    21.2326
    22.6631
    21.4303
    24.2124
    20.0733
    17.8640
    21.8540
    22.5765
    24.1637
    28.8399
    23.2412
    24.7432
    22.8302
    20.7989
    23.0978
    19.8565
    26.8509
    25.8750
    25.3346
    30.2517
    23.7279
    25.0138
    23.5631
    25.4357
    26.5230
    22.4660
    23.6754
    25.0835
    27.2639
    27.5203
    22.0176
    21.8362
    25.8899
    29.0332
    24.4789
    24.6338
    26.1944
    29.3184
    27.5525
    25.6642
    24.4686
    25.5286
    24.0644
    25.7075
    24.3124
    26.4255
    24.2921
    22.1469
    27.2692
    27.3713
    26.0206
    25.8040
    27.4630
    30.3963
    28.1882
    27.6998
    24.5025
    23.3874
    24.9282
    28.0844
    24.5441
    24.5088
    27.5742
    22.7361
    23.6386
    21.4918
    24.0912
    25.3126
    22.9199
    25.4607
    22.8712
    22.8478
    23.9465
    22.0740
    25.5843
    26.6504
    25.7745
    24.9687
    23.3129
    23.0225
    21.9872
    21.7287
    25.0024
    22.8615
    24.1310
    25.3405
    23.7325
    24.7825
    26.3133
    22.8734
    24.5011
    24.2120
    27.7006
    24.4537
    23.8556
    20.4820
    20.1211
    22.6604
    22.5457
    20.9632
    24.8322
    23.4839
    24.3041
    27.4670
    23.9441
    22.7150
    22.1425
    22.7691
    25.5767
    24.4758
    27.2755
    26.7338
    20.4711
    20.5879
    19.3531
    22.8525
    23.9873
    24.1852
    21.7309
    23.4782
    23.7040
    26.6309
    25.4011
    23.5295
    24.8040
    24.6844
    25.9773
    27.0376
    27.1575
    25.5811
    25.6917
    24.5707
    24.1220
    23.2594
    24.1920
    24.4178
    27.5889
    25.1315
    22.2624
    24.1182
    25.4857
    23.6565
    26.5982
    25.4548
    23.6432
    23.8037
    24.3217
    23.2245
    25.0963
    23.3896
    24.6306
    24.5483
    25.6541
    26.9470
    24.5601
    22.4816
    26.7629
    24.8130
    26.4775
    28.3381
    28.7137
    32.0914
    26.7744
    26.3160
    23.7253
    22.5437
    24.6264
    23.0854
    25.8756
    24.9868
    25.1062
    25.2306
    27.1464
    24.0221
    25.9241
    27.6820
    24.2009
    24.6175
    23.2554
    25.2455
    23.5579
    26.9605
    27.3584
    23.3084
    24.1213
    24.5363
    25.7769
    22.6291
    25.9273
    23.4452
    24.2264
    23.8181
    24.1893
    22.0868
    24.8899
    26.3287
    23.3153
    26.9861
    24.5508
    25.4004
    22.7171
    25.0064
    22.5452
    23.9688
    19.1068
    21.0866
    21.5686
    21.4152
    21.7081
    20.8768
    22.4914
    22.1070
    21.8708
    25.1288
    24.9583
    21.9052
    24.9649
    23.8057
    25.9797
    25.9788
    23.5887
    22.8922
    24.5153
    21.9141
    24.3586
    25.0671
    22.6490
    22.1276
    19.4692
    18.4586
    21.2208
    26.2751
    21.9220
    21.1576
    19.0061
    20.7998
    21.8337
    22.9713
    18.0312
    22.0046
    16.2928
    12.4955
    10.7922
    11.5459
    12.6466
    15.8544
    15.0158
    13.9193
     9.4853
    12.5925
    11.6678
    11.6256
    14.0482
    14.1859
    14.3880
    13.8233
    16.1124
    15.0116
    10.7951
    11.9851
    11.4411
    11.1424
    11.4067
    14.7815
    17.2275
    17.9778
    15.4848
    14.7163
    18.0363
    14.9568
    15.7443
    18.7498
    17.8393
    18.6691
    16.7865
    17.0214
    18.2063
    19.0235
    16.7597
    16.8006
    17.2452
    17.4060
    17.5001
    17.3014
    16.2342
    18.2706
    16.2219
    17.1542
    18.3246
    18.4087
    19.6162
    15.7492
    21.6067
    18.7546
    12.7224
    17.4768
    17.5496
    17.6987
    19.8428
    20.0144
    21.6849
    22.5367
    22.5110
    22.3311
    25.1527
    22.7098
    23.9977
    22.5062
    23.8819
    20.8773
    22.2753
    18.0123
    22.5487
    23.6593
    21.8441
    20.0537
    23.4317
    24.7315
    19.1942
    25.2815
    26.8695
    29.6614
    26.3338
    24.3199
    25.0001
    20.8146
    25.8761
    21.5247
    23.7771
    18.1193
    21.5205
    21.3602
    20.6329
    19.9893
    20.5275
    22.5246
    23.4097
    22.4152
    22.0170
    23.5884
    21.6297
    26.4517
    27.5378
    22.4883
    22.1923
    21.0603
    22.2993
    23.4041
    20.7062
    23.7933
    20.7435
    24.4311
    21.8876
    21.6943
    24.2330
    23.4543
    22.3711
    18.5799
    23.0885
    21.4512
    23.2337
    19.4502
    21.5921
    17.9317
    17.5031
    16.7402
    15.3967
    15.0446
    13.5605
    17.5204
    15.7686
    16.4365
    18.0117
    20.8331
    19.7099
    19.3528
    17.4884
    17.3376
    18.9706
    19.0459
    20.4117
    16.0107
    17.1110
    17.7261
    17.5907
    17.0157
    18.2792
    17.3602
    15.4272
    15.7448
    13.9354
    17.4887
    20.4623
    18.3287
    17.6639
    17.0384
    16.9599
    18.2316
    16.7915
    17.7584
    16.9686
    16.2204
    14.9241
    19.1740
    20.3978
    20.6145
    17.3864
    21.4114
    17.3358
    14.0775
    17.7436
    17.5934
    17.0707
    17.2393
    17.6387
    14.8906
    16.7379
    18.6701
    16.9829
    18.2972
    16.5875
    16.8815
    16.6417
    17.0254
    17.7220
    17.3690
    16.3859
    17.9708
    17.1968
    20.4594
    18.6417
    21.4986
    17.2178
    17.1283
    16.5579
    19.6345
    16.0855
    17.7731
    17.0596
    18.3848
    19.0722
    17.4069
    20.2556
    18.5265
    18.7534
    16.9491
    18.8404
    19.0849
    18.5671
    19.2055
    17.0944
    17.4500
    20.9595
    18.1355
    17.9175
    16.4541
    18.8650
    16.0628
    17.6416
    15.1076
    14.8898
    18.9858
    18.3146
    17.8831
    16.2189
    22.6575
    20.1465
    21.2525
    20.8376
    21.5706
    21.3717
    20.8546
    20.7719
    22.1421
    22.8450
    21.6481
    21.2221
    20.5785
    17.6406
    22.0122
    19.7474
    20.2843
    20.5977
    20.5460
    22.0969
    18.9913
    16.9850
    22.5744
    17.2154
    18.3377
    20.6296
    18.9081
    18.9681
    17.5109
    19.0385
    18.0719
    20.6096
    16.0426
    18.4758
    18.9755
    17.8359
    19.6589
    17.4563
    15.0685
    20.6732
    16.3286
    20.9372
    15.6284
    18.6331
    17.4439
    16.7327
    16.7863
    13.5297
    18.1372
    15.6666
    19.3406
    17.2155
    16.3355
    18.2339
    17.8856
    16.1879
    20.4262
    21.3100
    21.3535
    18.8444
    17.8036
    19.5740
    19.4457
    20.4777
    19.9149
    19.5860
    19.2803
    23.7891
    22.6175
    22.7927
    22.5093
    26.1526
    26.3157
    27.8966
    25.1095
    23.4714
    26.1078
    24.2802
    20.5942
    20.2389
    20.4277
    24.3136
    21.2753
    22.5659
    21.8453
    26.2466
    28.6169
    23.6564
    26.5767
    22.6810
    26.2288
    26.9575
    26.1756
    26.0645
    23.7593
    22.1995
    21.9604
    22.0382
    20.8977
    26.5054
    25.0724
    22.7905
    24.1535
    24.9425
    22.8619
    26.0596
    23.7065
    22.9040
    24.7039
    24.2078
    22.7049
    24.7057
    26.2977
    23.0795
    23.9318
    26.4594
    24.1078
    20.6978
    22.5155
    22.4790
    23.6941
    27.8739
    23.6090
    22.8865
    21.6603
    22.8115
    22.1509
    23.1525
    21.6086
    23.2772
    20.6345
    23.5173
    23.8451
    22.6593
    25.0178
    22.6076
    27.1423
    25.1732
    23.2421
    23.2624
    26.8456
    27.9699
    27.1462
    29.6764
    27.9850
    24.5775
    25.1768
    24.1157
    20.1400
    21.8012
    21.3910
    18.8715
    24.3954
    23.3655
    24.3920
    24.0246
    26.4415
    26.9963
    24.1141
    24.3103
    24.4263
    20.5737
    25.4104
    24.7524
    22.6885
    25.3393
    24.6957
    23.9990
    24.3156
    26.1105
    23.0046
    24.1503
    20.5448
    16.1538
    16.8050
    19.1952
    17.2062
    17.8948
    18.8331
    18.6318
    16.7244
    19.2930
    17.3634
    17.9274
    21.7642
    23.6129
    20.1447
    23.5848
    26.7229
    23.3649
    22.0991
    23.3867
    24.6604
    23.5206
    23.0592
    21.9182
    22.0739
    20.2944
    22.1132
    20.9084
    21.7925
    21.9462
    21.9273
    23.3409
    21.5552
    22.6094
    20.8044
    24.7267
    21.3001
    22.2238
    21.3487
    21.6094
    20.2655
    19.9508
    22.3538
    23.7012
    25.3794
    25.2247
    20.9727
    22.2078
    23.0387
    19.6370
    20.3141
    18.5967
    19.1946
    19.0077
    17.1629
    18.2222
    19.1572
    21.1151
    23.1401
    22.2129
    23.8920
    22.4906
    21.6691
    19.0199
    20.6740
    20.4594
    19.4594
    23.0159
    20.1860
    23.3569
    27.0529
    26.3026
    26.2124
    23.1187
    23.0354
    22.8258
    23.4565
    22.0091
    23.4061
    19.9656
    23.0803
    22.5826
    21.3350
    22.3226
    21.0192
    20.8401
    21.4336
    20.0814
    22.7388
    21.1950
    20.6618
    22.2716
    23.8194
    25.2219
    24.3475
    22.3041
    25.1022
    22.6343
    20.0609
    22.1504
    21.0946
    23.4057
    24.0130
    27.2038
    21.0415
    21.5873
    20.3010
    18.5912
    18.1085
    17.0765
    19.4659
    17.3355
    14.6225
    14.6298
    15.9936
    18.8349
    16.7391
    18.5402
    18.1263
    16.9315
    16.6048
    17.0012
    15.9527
    17.7306
    17.9209
    17.0854
    21.3168
    16.3525
    19.1325
    17.5459
    17.5506
    18.5753
    19.8117
    19.4190
    17.1740
    17.9976
    16.8829
    19.3218
    18.8094
    20.0137
    17.9376
    17.1148
    19.0378
    17.3402
    17.0994
    17.7643
    20.0415
    18.9320
    18.2038
    19.6609
    18.7580
    19.3173
    18.0483
    18.6892
    18.6224
    16.7298
    19.8948
    16.7873
    18.1073
    17.7901
    17.3911
    18.8957
    18.4643
    17.9057
    17.9167
    19.5321
    17.1598
    19.2004
    18.9031
    16.4912
    19.8537
    19.4935
    19.1633
    17.1702
    18.7497
    19.9625
    19.3817
    19.0400
    18.2797
    17.4970
    18.7564
    20.8241
    19.4037
    19.2231
    18.6978
    15.9411
    18.1507
    16.7057
    17.2873
    18.4286
    20.2631
    22.9066
    24.2702
    24.7261
    12.6273
    15.5530
    11.6289
    11.8027
    15.7042
    16.8525
    19.4520
    16.4156
    15.1836
    12.7375
    11.1948
    13.0451
    14.5583
    14.4851
    10.4143
    12.7435
    13.5071
    11.0636
    15.4591
    14.9799
    15.3170
    10.7842
    12.3656
     8.4560
    11.4077
    14.3637
    13.3273
    16.2565
    13.4037
    11.7403
    18.0855
    14.6488
    17.3167
    12.1029
    12.6320
     8.1293
    11.2759
    15.6927
    16.1537
    13.6214
    15.0715
    14.4296
    13.4512
    12.9341
    10.4517
    15.5458
    15.0090
    17.2053
    10.8687
     9.3613
    12.4069
    11.9039
    18.8228
    19.2343
    11.2930
    15.5506
     8.5353
     9.4224
    12.1798
    16.2500
    12.7424
    14.0099
    19.5309
    12.3760
    15.7985
    11.0792
    13.5280
    10.3743
    14.1216
    12.8031
    17.6024
    17.3273
    17.9578
    12.2358
    12.5750
    12.3790
    13.0444
    11.3710
    10.9099
     9.7007
    17.6698
     9.2778
    14.3383
     9.0152
    10.3247
    14.3305
    11.7413
    14.7750
    19.7476
    19.4098
    14.7346
    14.1672
    15.7070
    15.4396
    13.4929
    15.8576
    15.5207
    12.4192
    10.9310
    12.9602
    16.3250
    12.5107
    14.3942
     9.2809
    14.4557
    11.4586
    13.1494
    11.7298
    11.9820
    11.1642
     9.3070
    14.3375
    13.2660
    13.1383
     9.8193
    13.5244
    10.8520
    14.4057
    11.3652
    11.4519
     8.9621
     7.7306
    12.5458
    14.3709
    12.6384
     8.7442
     7.3177
    10.3131
    15.3080
    12.2502
    13.9098
    10.5841
    14.3319
     5.9149
    13.9266
    14.7122
     6.8604
     7.1157
    11.3515
    15.2884
    14.8401
    15.2222
    14.3425
     9.6221
     7.4870
     9.2752
     8.2907
    11.5495
    10.9093
    10.1117
     8.9978
     8.3916
    10.3094
     7.1032
    13.4539
    11.1687
     9.4407
    11.2061
    11.9321
    12.4539
    13.2941
    14.8455
    15.1755
    11.0951
     8.7137
    10.5539
    12.0498
    11.6222
    10.4668
     8.8081
    11.7496
     9.3815
    11.1225
     8.8868
    13.6842
    12.8539
    13.4571
    11.5840
     9.5979
    10.1087
     9.2074
     7.0154
     9.9284
     9.4285
     7.8227
    10.9368
    14.4844
    11.2020
    11.6118
    12.9933
    14.2653
    10.9328
     9.4402
     6.4568
     5.5385
    13.1103
     7.9922
    10.6983
     8.1589
    13.6116
    10.2896
    11.9979
    10.6362
    13.5327
     8.2327
    16.9769
    11.9175
     7.9099
    12.5882
     7.4343
     8.6805
    12.1460
    12.7220
    15.7270
    11.4594
     9.4345
    11.8649
     8.2482
    10.0485
     8.7961
    12.9602
     9.8100
    12.1606
     8.6225
    11.7039
    13.8451
    11.6297
     8.1461
    11.6224
     8.9072
     9.5430
     8.1715
    10.9535
     9.4143
     9.6238
     7.5479
    10.3051
    12.4098
    10.4054
     9.3522
     9.1254
    11.9059
     8.9662
     8.9405
    10.1995
    10.7552
     8.8888
     5.5459
    10.8615
     7.2876
    12.7553
    11.0174
     9.9481
    12.5554
    13.4207
    10.5861
    13.9178
    10.2536
    12.6998
     7.5840
    11.4054
    14.7499
    10.2523
    11.6546
    10.9107
    12.6517
     9.8538
     8.0333
    12.3537
    12.2533
    14.8477
    11.8133
    15.3963
    14.3233
     9.2370
    10.3018
     9.7231
    10.9653
     9.8512
    13.7354
    12.3704
     9.8578
    15.1362
    11.1950
    11.9525
    12.6617
    15.0408
    10.7441
    15.9102
    14.8916
    10.5053
    11.7736
    10.2474
    14.7983
    11.8935
    15.8664
    12.0862
    14.4163
    14.2956
    14.3709
    14.8704
    12.4189
    12.7424
    11.4330
     7.1603
     9.8280
     7.0686
     8.4665
    10.8421
    12.5472
    14.8632
    13.6382
    13.6638
    11.7491
    11.7625
    10.1795
    10.9829
    11.4131
    13.7893
     8.4983
    12.3927
    12.6943
    11.1017
    12.4036
    11.8024
    14.1793
     8.1001
    12.4545
    13.6479
    15.8049
     5.4574
    12.2810
    12.9479
    11.6651
    10.9898
    10.8639
    13.2067
    15.2683
    12.0426
    12.2697
    10.3820
    10.4881
    11.8241
    15.7363
    10.5605
    14.9712
    11.3184
    12.5648
    11.1629
    14.5357
    12.6355
    15.0800
    13.0019
     7.6590
    13.3491
    10.9882
    11.1464
    15.3734
     9.2053
    12.5246
    12.8972
     9.2552
    13.5837
    11.5414
    11.5821
    11.2003
    11.2900
    16.1145
    14.0064
    10.2668
    13.5166
    13.9914
    15.2144
    12.7452
     8.0312
    13.0037
    10.9561
     8.6004
    13.1550
    14.2528
    13.1704
    13.5679
    10.2763
     9.2850
     8.9748
     5.5307
     8.6976
    11.6392
    11.2578
    13.9963
    13.5844
    11.1082
    14.3777
    17.1875
    12.5484
    13.2331
    15.1154
     6.5411
     9.5326
    12.3741
    10.8311
    11.2001
     8.3967
     9.5872
    12.8224
     7.7622
    12.1822
     9.1025
    12.3521
    11.3856
    11.1944
     9.9182
    12.3463
     9.0620
    12.3250
    11.0257
    12.4061
    11.5699
    11.6774
    10.9284
    13.8493
    11.6632
    14.5540
    13.1045
    11.4986
     7.7535
    10.3475
    10.4531
     8.4685
     7.6645
    13.3573
    15.1705
    14.8497
    13.2215
     7.3665
    11.3181
     9.6883
    13.0441
    11.0378
    12.0192
    11.3279
    12.0162
    13.6165
    13.5820
     9.8350
    11.5583
    13.7757
    13.8682
    12.4658
     9.9684
    13.2141
    14.8182
    14.0855
    12.1650
     9.9006
    14.1598
    10.9869
    14.7803
     9.9352
    14.1179
    13.7356
    14.5582
    11.1372
    14.4162
    12.7223
    13.4621
    10.4160
    15.2690
    12.5860
    14.0998
    14.6172
    15.4220
    15.0958
    13.6924
    14.6269
     9.9326
     8.5175
    12.9121
    13.9825
    14.2255
    11.9866
     9.6334
     9.1947
    12.6722
    12.6158
    14.3312
    13.5659
    11.8801
    17.0418
    11.2302
    13.0042
     8.7886
    14.5055
    10.5549
     8.0276
    14.4251
    13.8473
    13.1837
    12.3338
    13.5182
    13.3141
    13.7086
    13.8136
    13.3016
    14.6140
    15.1028
    10.1722
    11.8505
    15.2271
    14.6268
    13.0040
    15.6817
    15.2232
    14.9325
    11.7758
     9.7237
    13.0214
    12.4233
     6.4976
    10.8623
    13.0368
    12.7405
    13.0774
     9.6239
    13.7623
    13.3762
     9.9513
    10.8562
    10.0172
     9.6825
    10.8498
    12.4084
    12.2369
    13.8345
    15.2434
    14.0174
    14.9244
    13.8095
    10.3073
    11.8287
     9.3753
    12.2472
    12.6000
     9.3676
    13.9169
    13.5132
    13.3835
    10.4450
    10.8915
    13.1725
    11.6951
     9.0562
    10.7223
    11.6220
    11.4748
     8.2539
    11.6384
    11.5393
    10.9942
    13.4610
    15.2318
     9.2309
    14.7537
     8.3357
    12.4592
    11.1978
     9.2554
    12.6638
    10.3605
    12.5964
    13.3086
     9.4709
    11.0917
    11.2941
    12.3085
    11.3406
    12.3541
    12.7496
    10.0630
    10.5655
     6.7928
     9.2607
     8.4973
    10.1252
    10.5305
    12.3633
    12.7704
     7.1169
    11.8264
    12.7856
    12.3354
    13.3612
    13.1743
    10.9757
     9.2408
    10.2137
    10.1076
    14.9269
     7.5338
    15.0623
    14.0901
    11.8954
    15.5206
    12.4479
    13.5594
    12.1968
    14.2144
    12.1288
    11.3511
    15.7080
     9.9701
     9.8958
    10.2062
    14.1838
    13.4603
    14.2689
    11.6214
    14.1596
    10.1740
    10.6994
    12.5754
    10.3341
    10.2525
    13.0627
    14.2048
    11.6507
    12.3774
    11.1311
     9.4671
    13.7700
     8.6155
    12.5514
    11.7156
     9.3622
    11.7306
    11.0462
    12.1937
    10.2910
    13.4480
    13.1866
    11.5955
    11.3031
     9.7954
    12.0784
    13.8313
    11.1117
     9.9202
    12.5715
     7.4954
    13.1110
    10.7391
    10.2511
    10.3565
    10.2384
    11.8969
    10.9295
    11.3142
    11.2547
     5.9949
    12.4166
    10.3385
    13.7178
     6.7405
     9.0445
     9.3086
     8.9908
    10.9511
     7.0252
     9.8013
     9.8689
    11.5212
    10.8194
    10.0931
    12.7233
     8.4337
     7.6479
    10.1332
     8.5599
     7.3442
     9.0789
     5.3341
     8.2231
     8.3412
     7.5892
     7.1505
     6.0250
     9.8550
     8.7842
    10.0916
     8.4692
     7.7666
     7.0775
     5.6472
     6.5404
     6.0536
     6.5393
     7.5755
     8.3303
     9.8012
     7.9717
     8.4999
     7.7615
    10.0080
     6.5839
     7.8159
     8.3281
     8.2592
     7.4184
    10.6114
     7.7381
     6.8798
     7.5797
     8.0251
     5.5362
     8.8667
    10.0275
     7.2956
     9.8462
     9.7605
     9.1529
    11.2095
     7.6372
     6.1037
     5.5018
    10.3632
     7.5807
     7.5597
     8.1916
     8.3321
     6.8836
     6.6828
     6.4050
     9.2063
     7.3163
     7.8820
     6.1266
     7.2528
     8.3044
     9.5217
     5.5615
    12.2583
     9.5287
     5.5975
     7.2245
    10.2648
     7.3767
     9.5856
     8.8920
     9.2035
     7.3790
     7.7796
     6.4524
     6.5027
     9.0228
     6.7739
     5.6712
     6.8855
     8.5033
     7.4063
     4.8633
     8.8377
     8.4175
     7.1921
     4.7712
     6.9829
     8.7122
     8.6831
     9.8468
     4.9303
     7.5584
     6.9410
     8.6515
     8.5226
     6.4438
     5.5754
     7.3111
     9.0251
     7.3864
     8.9965
     8.6043
     5.3885
     9.6847
     8.6483
     5.5593
     7.7737
     9.9143
    10.7259
     7.3057
     7.3858
     7.6835
     9.1756
     9.3774
     9.4728
     8.6735
     7.5272
     8.8804
     5.7167
     6.4952
     5.9644
     5.3258
     7.3119
     6.9663
     7.4017
     8.3877
     7.4465
     8.9047
     5.5501
     6.1969
     6.5269
     6.2847
     7.1828
     6.8372
     8.1754
     5.7727
     7.1866
     7.8721
     7.0013
     8.7899
     7.8667
     8.7196
     5.6600
     7.6823
     6.6705
     5.7272
     6.4815
     6.4076
     9.1193
    10.7280
     8.7769
     5.8487
     8.2445
     8.3319
     5.8925
    10.3100
    11.8992
    10.4242
    11.0200
    11.0185
     9.0504
    11.6471
     9.7681
     9.5845
    10.6590
    13.0233
    11.8789
    12.9839
    10.5298
    12.0432
    11.9580
     8.3356
    12.9821
    11.8510
     7.0981
    12.9721
     9.3640
    12.9175
    11.6069
    11.1467
     9.9997
     6.2590
     9.8517
    11.0383
     8.6285
    11.2640
    12.6524
     8.7226
    10.7997
    10.2383
    11.2472
     9.5307
     7.0671
     9.7985
     7.2600
    10.9699
    13.0799
    12.9962
    11.8106
    14.4877
    12.4241
     9.7677
     9.7511
     8.7058
     7.5532
    11.8022
    11.3913
    10.6229
    11.5888
    10.2002
    11.7225
     9.7961
    10.1822
    12.1553
     9.3409
     9.9161
    11.9921
    10.6940
    13.0564
    13.7690
    12.0261
     9.9411
     6.6404
    12.4331
    14.9187
    12.9824
    13.0909
    14.6597
    12.3180
    16.4075
    14.5543
    13.9725
     9.5060
    10.9597
     7.1568
     9.6502
    10.3812
    10.5913
    14.2884
     9.9642
     8.6438
     6.9550
     9.5209
     7.2849
     6.4105
     8.7324
     8.1175
     6.6350
     5.9085
     7.6761
     7.9548
    10.2668
     5.5292
     8.5517
     6.5430
     7.6763
    10.1726
     8.2215
     6.0158
     5.6181
     7.6234
     8.5496
     9.7424
     7.8949
     8.6171
     8.0405
     9.3553
    10.1748
     6.8493
     5.2865
     5.8277
     6.5079
     7.3040
     5.9595
     8.2365
     5.6888
     6.2011
     7.6842
     9.3394
     4.8043
     6.6306
    11.1037
     9.1249
     5.9799
    10.3061
     8.9780
     8.5048
     9.0581
     8.0800
     6.2918
     8.1123
     8.4127
     9.4891
     9.0626
    12.0257
     5.6640
     8.5374
     9.5253
     7.3468
    10.4842
     6.3856
     5.0667
     5.7016
     6.9628
     7.7484
     8.4469
     7.6565
    10.0504
     8.9644
     5.5048
     6.3488
     7.8521
     7.2023
     8.1528
     8.3059
     8.9548
     8.0519
     7.3816
     7.7368
     5.3513
     6.0631
     5.7883
     5.4678
     4.9894
     6.2653
     5.8236
     6.5307
     4.9540
     5.2253
     6.6903
     4.9351
     7.8716
     6.8863
     5.9120
     5.6305
     5.9158
     5.4946
     4.8457
     5.7018
     7.3821
     5.8610
     5.4528
     6.1083
     5.6217
     5.6240
     6.3685
     6.0263
     7.9941
     6.0364
     5.2581
     6.4605
     5.2283
     4.7558
     5.2861
     4.8786
     5.8253
     5.7955
     7.1057
     8.1957
     5.8100
     5.6964
     7.5449
     9.4161
     5.9170
     6.5063
     7.0883
     5.7877
     6.7672
     5.8076
     5.8425
     7.2933
     5.7180
     6.0586
     5.3192
     8.9150
     7.3773
     5.4964
     5.1468
     5.7108
     5.8310
     5.7102
     8.6980
     5.6824
     5.5780
     5.8713
     5.1692
     7.5714
     5.8903
     5.9931
     5.6694
     7.8098
     7.5116
     9.0072
     7.7868
     8.3285
    10.8288
     5.6825
     5.7156
     5.7870
     5.6196
     5.4439
     4.4541
     5.5703
     6.1114
     7.5183
     4.9509
     6.3347
     6.9413
     6.2993
     6.0475
     5.4639
     8.0765
     6.0863
     6.6619
     5.9079
     5.3296
     6.6359
     6.2900
     9.7735
    10.7229
     7.3669
     4.9773
     6.6263
     7.7602
     6.3137
     7.1144
     6.3826
     7.0408
     5.3362
     6.5454
     6.5834
     6.7891
     5.5392
     7.0311
     7.3888
     5.8704
     4.9671
     5.7492
     5.5369
     5.2431
     6.0239
     7.0376
     7.6366
     5.7583
     5.8064
     6.5710
     7.9607
     4.7938
     8.0660
     5.6788
     7.9118
     5.8434
     6.6701
     7.8389
     8.7058
     6.6168
     6.4890
     7.4136
     8.6567
     5.9407
     6.4225
     6.4522
     6.6806
     6.9885
     5.4055
     4.9235
     7.4854
     6.4221
     6.7475
     5.0109
     7.4997
     8.8397
     6.4357
     6.4264
     7.0112
     5.0095
     7.1840
     8.3218
     5.3360
     4.9780
     6.2389
     6.0896
     6.2259
     8.7185
     4.6288
     6.7048
     7.4322
     6.3643
     5.4540
     7.4507
     7.0296
     6.3397
     7.8624
     6.8075
     6.6229
     5.9293
     5.8958
     5.1007
     6.0689
     5.6373
     5.4304
     6.2661
     5.6706
     7.3364
     5.5001
     5.9058
     7.2335
     7.4606
     5.6520
     6.3279
     5.4921
     7.1730
     6.6267
     7.0137
     8.4341
     6.9481
     8.8293
     8.6409
     6.1354
     6.3998
     5.3265
     5.3977
     6.0114
     7.9047
     6.0645
     6.0136
     7.7130
     5.9459
     6.0939
     7.2297
     6.0171
     6.8874
     7.7343
     6.4152
     5.4725
     5.2538
     7.5905
    10.2965
     8.8685
    10.7925
     6.1871
     7.6056
     6.3528
     4.7495
     5.7051
    10.1386
     5.2072
     6.2840
     6.6393
     7.5898
     7.6526
     7.3607
     5.9583
     5.6570
     7.2157
     6.3535
     6.9882
     8.4109
     6.4613
     6.8693
     7.4552
     7.5562
     6.2003
     9.7386
     7.2261
     6.2648
     6.1760
     8.2860
     7.5651
     6.8134
     5.6371
     7.9033
     7.0608
     5.2731
     6.2220
     9.4707
     6.9804
     6.2477
     9.8271
     8.1464
     6.3535
     7.1429
     8.0922
     4.9465
     5.2476
     6.5550
     8.9392
     9.1447
     7.7737
     7.5800
     7.0736
     6.5810
     7.5100
     8.1152
     6.3453
     6.5568
     5.8291
     7.3003
     6.7385
     7.7087
     6.4945
     7.4343
     9.8461
     6.8723
     5.0681
     7.6187
     5.2045
     9.4147
     6.3321
     5.1725
     7.6672
     6.3214
     6.4490
     7.8398
    10.0707
     6.0000
     5.3208
     8.1955
     5.3828
     4.5329
     4.9598
     4.8408
     7.7736
     6.8596
     9.9712
     8.6644
     6.1220
     5.3016
     9.8240
     9.5433
     5.4055
     7.2250
     7.5015
     5.7082
     6.5142
     6.8841
     5.4752
     5.9145
     7.7128
     6.2463
     8.1090
     7.5401
     8.0797
     4.7790
     6.2578
     6.5850
     8.6177
     6.4776
     5.6895
     5.6784
     8.0281
     6.3059
     6.6334
     6.8598
     6.0554
     6.5552
     7.4332
     7.6805
     4.9225
     7.4706
     5.3848
     6.8784
     6.1767
     8.5761
     9.3014
     4.7559
     5.4875
     4.9367
     5.7898
     9.5823
     7.9640
     8.8101
     8.1662
     5.9715
     6.2957
     6.0779
     6.0158
     6.6053
     8.5442
     4.9746
     9.2503
     6.8462
     6.4289
     7.3879
     5.8989
     7.3801
     6.5725
     5.8707
     8.9855
     6.7407
     9.9629
     7.9570
     5.2120
     5.5186
     7.1365
     5.0029
     5.7320
     6.2973
     7.9870
     8.3974
     8.7500
     8.3714
     7.9832
     5.4676
     9.6259
     4.9521
     6.4622
     7.9766
     7.0579
     9.4545
     7.3506
     6.9631
     8.8782
     7.1949
     8.0789
     5.7657
     7.1830
     7.0457
     8.0941
     7.7645
     8.2229
     4.8820
     5.7232
     7.1868
     6.8893
     9.6999
     5.0517
     7.8925
     5.8527
     8.5989
     9.1749
     6.6162
     6.9682
     5.5112
     8.9161
     5.6462
     5.2461
     6.4278
     7.8037
     6.0663
     7.2466
     5.5559
     6.4716
     4.5236
     6.6882
     6.2928
     5.7927
     5.4109
     6.6083
     6.0451
     7.3105
    12.0469
     9.2895
     5.9196
     6.3986
     6.0614
     5.4815
     8.9281
     6.4517
    10.1370
     5.6118
     6.3999
     6.2612
     5.7984
     7.7960
     7.6705
     8.0093
     8.5119
     5.1625
     5.7316
     9.3760
     9.3802
    10.4758
     5.1153
     7.2910
     5.6868
     5.1663
     8.8605
     5.9006
     9.6276
     5.8322
     7.3405
     7.9613
     7.9279
     6.3406
     5.9218
     8.5013
     6.2656
    10.0222
     6.0258
     5.6431
     5.8852
     7.2426
     5.2505
     7.4168
     4.5056
     6.4814
     6.8981
     4.7035
     9.0070
     7.0335
     6.6115
     5.8546
     9.3223
     7.9762
     5.0162
     7.7333
     8.4685
     6.0010
     7.7903
     6.2310
     6.7135
     8.5607
     5.9518
     5.2023
     4.9559
     8.2216
     6.2475
     5.1051
     6.5955
     6.0380
     5.5708
     6.8859
     5.5027
     9.3610
     9.6640
     8.3995
    10.0045
     8.8050
     6.2843
     8.0922
     8.8261
     5.2289
     5.4295
     7.0137
     7.0586
     6.4934
     6.7792
     6.6308
     7.1035
     6.1641
     6.8709
     7.7687
     5.6035
     6.3874
     6.7188
     5.2897
     6.0964
     6.3204
     5.6305
     6.4281
     5.4796
     5.8275
     4.9757
     6.9345
     7.6181
     5.1693
     5.4271
     7.4130
     9.2992
     6.0308
     5.6384
     5.2933
     5.9595
     6.8022
     5.7075
     6.4895
     6.6362
     5.1247
     5.1049
     6.2797
     9.2553
     6.1854
     6.3465
     7.2269
     6.6600
     7.2899
     8.0162
     9.7228
     4.8546
     7.5836
     6.3653
     4.9726
     6.8006
     6.7913
     6.4501
     6.0543
     7.7564
     6.6749
     8.1360
     7.8546
     5.9810
     8.2681
     5.5112
     6.0052
     5.2809
     8.8952
     6.8931
     5.8165
     5.5705
     7.9530
     5.8285
     5.4976
     8.7775
     9.9352
     8.7632
     6.9681
     8.6742
     7.9181
     4.7844
     9.6568
     6.2626
     8.7613
     8.3313
     6.4575
     8.9614
     9.3837
     9.1566
     8.5074
     8.2016
    11.5222
    11.2439
     6.8633
     7.2140
     4.2819
     4.9088
     8.9834
     9.4160
    11.3602
     9.0129
     8.7962
     8.7482
     7.8144
     7.9061
     6.7165
     7.0400
     4.8051
     6.5579
     7.6456
    12.5638
    11.6542
     7.7819
     8.9646
     8.5433
     6.3065
     6.5170
     9.5863
     8.0259
     8.5843
     5.9054
     9.0240
     8.1224
     7.9649
     6.9168
     5.5123
     6.9910
    10.0533
     8.9593
     9.9978
     7.0188
    10.2028
     8.1882
     9.8341
     8.5244
     8.0024
     9.6076
     8.2290
     9.2670
     7.5484
     7.4403
     8.9698
     7.3097
     8.2246
     6.9685
     5.8918
     8.2298
     8.4641
     8.7325
     8.0427
     6.0270
    10.8312
     9.3832
     6.9864
    10.0000
     9.2101
     7.3409
    10.0766
    11.6075
     7.6798
     8.8924
     8.7294
     9.5754
     8.9010
    11.8975
     5.6368
     7.8887
     6.8249
     7.0360
     9.0752
     8.4312
     5.9227
     5.5340
     9.5958
    10.5261
     6.3690
     5.3435
     5.8621
     8.2536
     8.7546
    10.3431
     9.5958
    10.6077
     6.7132
     6.9411
     5.8861
     7.4356
     4.7619
     7.4404
     8.6441
     7.3445
     9.1028
     8.0929
    10.5156
     9.4850
     5.9629
     8.9908
    10.8050
    11.5666
     7.2754
     7.4931
     8.6344
    10.2638
     7.1853
    10.2571
     9.3539
    11.5970
     6.5408
     9.1206
     9.0838
     7.3421
     7.7649
     6.2828
     6.3501
     7.0500
     6.5100
     8.3840
     9.6599
     6.3394
     7.1426
     7.7617
     5.1766
     6.4308
     6.0645
     8.5984
     9.9233
     7.2305
    10.3065
     6.9334
     4.7453
     9.3957
     8.4060
     8.8977
    11.0500
     7.5707
     5.7381
     9.2484
     6.2529
     9.5315
     7.6983
    10.6972
     9.8321
     7.8196
     8.1472
     7.3058
     5.7479
     6.6725
     7.5331
     6.9038
     7.1385
     9.7363
    10.1004
     8.2621
     8.2892
     8.6704
     7.9706
    10.1382
     8.0915
     7.4448
    11.1593
     7.1108
     6.0993
     7.2039
     9.7573
     7.4067
     7.1817
     5.6600
     5.1435
     8.1239
     5.3648
     6.8269
     7.1695
     7.8065
     9.8238
     9.8260
     7.3183
     7.3429
     8.0217
     4.6239
     6.2570
     6.1187
     9.4799
     7.2596
     8.0827
     7.6044
     7.1256
     6.0292
     8.7496
     8.7820
     8.2263
     6.1985
     6.2227
     4.6827
     7.0236
     7.2119
     5.3766
     5.7224
     6.1989
     6.7645
     6.8547
     7.1011
     8.1070
     8.1699
     5.1092
     5.9622
    10.1307
     6.6750
    10.3874
     4.8353
     4.6200
     6.2660
     5.8539
     5.1441
     6.4624
     6.2082
     7.5490
     5.3984
     6.9001
     4.9615
     7.5757
     4.8923
     4.6132
     5.5808
     5.4911
     5.4943
     7.2068
     6.2619
     5.3512
     6.6828
     5.5183
     6.3757
     5.2626
     6.8438
     5.5615
     5.6856
     5.2845
     6.0248
     5.5888
     5.9092
     5.6438
     6.5571
     9.3256
     5.8133
     8.8415
     7.4237
     5.9196
     6.5872
     6.2938
     5.4846
     5.2114
     8.2635
     9.1832
     7.8746
     6.9872
     5.6508
     6.6028
     9.5888
    10.2475
     4.9936
    11.8233
    10.6605
     6.0830
     9.2408
     9.8466
    10.3707
     6.1193
     7.4091
     7.4607
    10.0786
     9.4779
     7.3136
     6.8131
     9.9796
     8.5067
     8.1059
     8.2734
     5.7024
     5.5460
     9.1553
     6.3773
     6.8168
     8.5360
     9.2716
     5.2678
     7.3709
     6.3282
     9.8971
     5.6544
     8.6295
     9.2897
     7.9340
     8.8504
     7.8988
     9.4639
     9.4510
     7.3466
     8.4599
     8.0426
     7.0779
     8.4474
     8.1583
     7.4232
    12.1323
     9.4984
     8.8119
     9.2978
     9.3474
     7.1890
    10.5295
     8.5651
     6.6115
     6.3295
     5.6740
     5.6777
     6.1084
     6.6684
     6.1378
     5.8942
     7.8360
     9.5636
     9.5317
    10.1001
    10.7365
     9.3347
     6.7506
     6.0210
     5.6027
     6.4874
     7.7424
     7.7016
     7.0940
     5.6001
     6.2247
     5.7075
     5.7730
     5.0585
     6.5455
     7.5564
     5.1394
     5.5606
     4.7759
     5.1254
     5.0740
     5.4994
     6.2819
     5.4565
     5.4496
     6.1431
     5.2296
     5.8065
     6.3384
     9.0591
     7.0038
     5.7291
     8.9424
     5.8535
     6.6949
     7.7979
     6.8310
     6.8923
     7.0947
     8.3705
     5.1463
     7.8998
     7.5129
     5.8603
     6.2439
     4.8955
     4.9312
     4.7574
     6.3534
     6.0382
     7.2881
     4.6478
     6.8048
     8.9707
     8.2114
     6.6832
     5.4540
     8.8650
     7.3464
     5.9993
     5.8771
     8.2071
     7.9294
     6.5685
     5.9939
     5.7248
     5.4476
     6.0387
     7.6315
     5.8981
     4.9267
     5.5794
     5.6463
     6.8250
     6.4631
     6.9740
     7.2782
     4.5128
     6.6577
     5.8447
     6.2276
     6.9541
     4.9021
     5.6934
     5.9702
     5.9872
     5.2096
     6.2634
     5.5302
     5.4231
     4.9075
     6.6336
     5.6614
     4.9982
     5.8279
     5.9364
     4.5460
     6.1108
     5.6459
     5.4915
     6.8981
     6.9124
     6.0671
     7.3269
     6.2485
     7.2750
     5.7938
     5.7928
     5.7648
     5.4214
     5.7926
     7.0866
     6.4271
     5.4393
     7.8353
     6.2932
     6.3303
     7.4441
     5.8077
     5.5031
     5.7763
     6.2733
     5.7928
     7.0036
     7.0239
     5.7202
     7.5020
     7.1970
     6.9513
     7.1559
     7.6039
     4.5555
     7.3179
     6.2158
     5.5644
     7.1310
     7.2908
     6.5670
     6.6238
     6.8674
     5.4573
     7.1728
     6.0370
     4.8987
     6.4447
     6.5912
     6.8438
     6.7470
     7.7915
     4.9289
     5.0941
     5.4620
     4.8392
     4.4081
     5.3656
     8.1507
     6.7987
     6.4624
     7.4468
     7.4625
     4.9479
     6.4734
     6.0664
     8.7294
     5.8670
     7.1884
     7.1864
     7.5977
     6.1633
     5.6951
     6.6771
     5.5735
     7.2565
     8.0802
     6.1345
     6.1394
     5.5876
     6.3529
     4.8395
     6.1877
     4.4847
     6.8369
     5.3653
     6.8777
     6.4661
     5.4560
     5.6390
     6.6925
     7.0016
     6.2083
     8.6048
     7.0536
     6.5095
     7.0081
     6.3997
     7.1123
     7.2713
     7.6645
     7.5985
     6.6911
     5.8979
     7.5640
     6.5300
     7.0851
     5.9814
     6.8379
     5.3880
     7.1848
     4.5151
     6.1622
     7.3108
     7.6926
     8.0567
     6.9277
     5.1320
     6.9248
     6.2917
     5.6195
     7.4327
     6.8715
     5.0814
     7.4760
     6.1468
     5.3278
     5.0482
     6.9776
     6.2289
     5.2070
     6.6983
     7.0692
     5.9445
     5.1805
     5.1430
     5.1309
     5.9035
     6.8073
     4.9449
     6.7458
     6.2540
     8.4397
     6.6648
     8.3182
     5.7854
     5.0201
     6.0999
     6.3986
     5.0724
     6.5289
     6.9913
     6.0626
     6.1143
     6.3277
     7.8166
     5.3631
     5.5107
     5.5689
     5.9645
     6.2329
     5.8111
     6.4673
     5.5222
     5.0415
     5.7377
     5.9128
     5.7515
     5.7568
     5.9750
     5.8189
     7.1188
     7.5345
     6.0752
     8.9238
     7.9792
     4.9066
     4.8511
     6.3325
     6.4587
     8.2806
     4.6200
     7.6532
     7.3586
     6.4710
     5.7337
     4.7597
     6.3765
     6.7022
     6.6238
     7.2407
     5.7034
     6.6259
     6.4136
     6.2031
     6.3107
     6.2696
     5.7964
     5.8885
     4.0246
     7.5125
     6.9699
     5.9690
     5.7128
     4.9611
     5.6047
     6.9033
     5.6737
     5.6337
     5.2829
     7.0567
     6.8654
     7.1390
     4.3011
     5.9765
     5.9051
     5.4143
     5.2860
     5.9953
     5.6096
     4.9082
     5.2491
     6.2537
     6.1484
     6.3683
     5.8871
     5.3982
     6.0008
     5.5223
     5.7829
     6.0696
     5.6433
     7.0677
     6.2444
     7.0206
     7.2798
     6.9753
     6.1290
     7.8297
     5.7926
     5.8793
     6.0122
     6.8286
     6.5597
     6.4288
     5.7412
     4.5541
     4.4625
     6.1882
     4.6667
     5.9959
     5.3711
     6.2939
     5.1079
     4.5315
     5.1434
     5.9306
     6.2181
     5.7860
     7.0266
     5.4402
     5.9357
     4.5147
     5.4459
     4.9435
     6.8785
     4.3318
     4.7101
     6.3246
     7.1014
     9.1734
     6.0043
     6.0901
     6.3698
     6.0621
     5.7614
     6.5728
     7.9964
     6.5651
     6.8471
     5.4046
     7.8239
     7.6322
     5.7331
     6.1371
     5.7223
     5.7482
     6.2166
     5.6333
     6.7126
     6.1280
     6.1334
     5.7390
     6.8921
     7.3556
     6.1799
     5.7151
     6.6610
     5.9211
     6.3602
     5.0589
     5.6354
     4.8969
     5.0847
     5.4906
     5.9229
     4.9458
     6.1852
     7.3328
     6.0376
     4.9201
     7.1475
     6.1694
     6.1847
     4.6943
     5.6610
     6.1013
     5.5983
     6.6047
     5.4339
     6.6093
     6.5343
     5.5234
     5.5626
     8.3567
     5.7616
     6.1859
     6.5202
     6.8311
     7.9611
     7.1825
     7.5054
     7.3163
     8.7036
     5.3062
     6.3014
     6.3458
     8.1306
     7.0234
     6.7924
     6.4888
     6.3074
     7.3612
     7.4617
     8.0473
     5.9633
     6.4020
     8.3532
     5.8049
     5.8695
     7.3864
     8.6117
     7.5290
     5.9594
     7.8031
     6.3926
     6.8512
     4.3618
     8.0854
     6.0683
     5.6159
     6.3923
     7.2844
     5.7926
     7.5368
     7.3988
     6.9467
     5.2747
     4.9321
     7.7826
     6.9073
     5.7282
     7.3874
     6.6616
     5.6171
     5.7514
     6.6425
     6.6411
     4.6223
     4.9149
     7.7520
    10.3677
     9.1083
     8.7445
     6.3951
     6.0907
     6.9697
     6.7310
     7.2368
     7.3452
     8.9623
     7.0329
     8.5272
     6.8783
     6.1255
     6.7952
     7.4564
     5.8215
     6.0664
     5.7426
     5.8327
     6.9689
     8.0885
     6.9663
     9.1630
     4.5227
     7.1503
     5.8074
     5.4963
     8.7122
     8.0429
     4.5914
     6.2754
     7.7770
     5.7570
     8.9270
     6.6681
     6.9206
     7.2790
     8.3771
     5.0242
     6.6174
     9.0407
     5.7857
     6.2183
     7.4724
     6.5653
     6.2454
     7.4138
     5.8990
     7.0633
     7.4108
     4.8582
     7.8443
     8.7211
     6.0929
     7.6434
     6.1256
     7.2609
     4.8586
     5.7861
     5.8894
     7.8355
     6.8110
     5.9843
     5.0572
     8.0851
     6.7380
     6.4413
     6.2200
     7.0074
     8.1165
     7.0309
     6.9087
     6.2603
     5.9199
     8.1454
     7.3105
     7.4065
     6.1770
     6.5771
     4.3613
     7.0593
     6.0044
     5.8828
     6.6987
     5.0754
     8.9368
     5.3530
     5.2243
     7.2467
     6.7504
     6.4338
     7.0483
     8.4962
     7.0667
     6.2510
     4.4745
     5.4457
     5.7038
     4.9018
     5.6328
     6.1173
     7.4619
     6.6917
     4.9601
     4.2165
     6.3644
     5.1629
     5.2736
     7.3619
     7.3210
     6.9637
     6.7696
     6.5824
     6.9612
     5.2850
     6.6490
     6.1196
     5.5627
     7.8831
     5.2999
     6.5707
     7.1017
     6.2061
     5.2588
     5.4655
     6.8524
     4.8177
     6.6635
     5.4213
     7.1600
     7.1153
     7.3784
     8.5580
     7.4506
     7.5286
     6.1029
     5.5415
     8.1560
     6.3780
     5.6080
     8.5101
     8.5397
     5.3044
     6.8274
     6.1221
     6.3540
     6.9686
     7.0894
     9.1134
     7.6949
     8.2648
     5.0989
     6.3391
     6.8833
     6.5066
     7.4085
     8.2208
     5.4725
     8.2042
     6.4144
     7.1969
     6.0222
     7.7005
     9.4873
     6.5675
     7.8980
     7.8041
     7.7749
     7.1220
     8.1714
     8.5333
     7.3072
     5.9226
     7.2456
     7.0692
     8.3534
     8.5541
     6.5876
     5.6754
     5.5066
     6.3592
     7.2758
     4.9149
     5.7606
     6.8777
     7.6817
     7.3759
     6.3187
     5.7847
     6.3414
     8.2680
     8.9060
     7.8714
     7.1115
     7.2446
     6.4393
     6.6054
     5.8836
     4.8252
     7.5619
     5.9228
     7.5851
     4.9047
     5.3383
     5.4446
     7.7538
     6.0789
     5.4319
     6.3206
     6.3647
     6.9075
     6.2999
     9.0863
     7.6947
     9.1295
     8.7909
     7.4779
     7.0101
     7.2862
     7.3583
     7.9763
     8.0451
     5.6122
     6.8254
     8.0665
     7.1140
     8.5582
     6.6365
     5.8704
     7.0558
     6.8033
     6.1341
     4.7411
     6.2519
     5.7014
     5.3155
     5.7885
     6.8475
     6.4156
     5.5349
     6.8977
     6.8251
     5.6114
     5.4870
     5.2051
     5.1208
     5.6091
     5.3969
     6.6191
     6.2320
     8.5690
     8.5323
     8.3499
     8.7008
     5.7856
     5.7993
     6.9938
     5.6445
     8.4621
     7.7988
     8.8701
     6.3265
     5.2448
     6.8693
     7.3625
     8.4463
     7.6778
     7.4557
     6.2928
     7.1344
     5.5816
     5.3913
     5.7170
     4.6541
     5.0356
     5.6387
     5.8875
     6.5550
     9.2528
     6.8215
     5.2297
     5.5198
     7.6196
     5.8260
     6.4216
     5.9696
     7.6537
     7.0705
     6.6112
     6.4114
     6.6007
     5.0943
     7.3534
     5.4603
     7.5907
     7.2685
     4.7708
     6.3878
     4.4535
     5.0232
     8.4251
     5.5760
     8.3873
     6.7660
     6.3138
     6.3759
     5.2098
     6.5581
     4.9927
     7.0610
     7.0811
     6.5470
     5.4708
     5.8586
     8.3499
     7.9138
     8.7115
     6.8265
     6.6849
     7.9220
     9.3708
     6.2569
     7.2062
     5.2838
     6.0324
     6.6865
     6.8378
     8.4405
     6.2246
     8.9615
     6.9428
    10.3930
     7.8569
     6.8650
     6.7873
     8.6058
     7.1699
     5.8551
     4.8314
     6.2146
     6.3684
     7.7373
     5.5028
     5.8410
     6.9989
     6.3429
     5.9886
     7.7602
     7.3615
     6.0872
     5.9081
     6.4830
     5.0953
     7.7609
     6.2966
     5.3295
     6.8010
     8.2011
     5.8631
     6.5650
     5.4083
     4.4528
     5.0508
     6.1416
     6.9300
     5.1799
     6.9232
     6.3136
     7.3496
     4.5738
     4.5965
     7.0117
     7.2296
     4.8961
     6.3877
     6.7002
     5.9639
     6.5526
     5.8208
     7.6549
     6.0688
     6.1502
     5.6621
     7.3928
     8.3385
     8.0879
     5.9385
     5.9800
     6.5453
     8.0403
     6.3859
     5.6246
     8.3097
     7.9773
     7.1948
     7.0643
     6.0694
     7.1192
     6.8052
     8.4421
     6.0892
     7.6188
     6.6431
     4.8602
     6.1324
     6.9719
     5.9918
     5.5710
     6.6420
     5.6077
     6.8345
     4.9875
     5.5201
     6.6725
     8.2447
     9.1100
     7.6268
     6.4131
     6.1501
     8.8738
     5.5483
     7.0387
     7.4394
     7.4995
     7.1165
     5.6398
     6.2738
     6.9289
     6.9189
     6.7397
     6.2320
     7.0608
     6.6000
     7.7620
     7.1665
     6.1245
     7.5512
     6.1351
     7.4014
     6.8158
     7.5743
     8.4520
     6.3084
     7.9380
     6.5862
     6.0988
     6.0664
     7.6861
     5.3204
     6.3799
     5.8196
     5.8022
     6.7155
     8.1712
     7.2042
     6.4533
     6.0444
     5.5335
     8.0776
     7.6169
     6.2906
     6.8931
     4.8401
     5.5707
     6.9244
     5.8367
     5.2512
     6.3607
     5.5116
     7.7415
     6.5072
     5.8072
     6.2832
     6.7746
     7.8021
     5.7383
     6.0724
     7.4229
     6.2155
     5.4273
     7.1863
     5.3203
     6.6012
     6.8563
     7.2939
     7.4611
     5.7840
     5.6973
     5.8505
     6.6884
     5.2853
     6.8534
     6.2390
     5.3508
     4.6213
     5.8429
     4.6984
     5.5789
     6.8262
     4.7422
     6.2783
     8.0693
     5.9806
     6.3123
     4.8231
     9.2281
     6.8057
     6.5888
     6.7621
     4.6269
     5.9405
     5.1721
     6.4809
     6.8645
     6.8922
     8.0114
     8.5380
     7.2718
     5.3417
     5.9082
     7.8058
     7.7244
     7.9819
     4.6564
     5.9963
     6.8774
     7.3478
     7.4629
     5.8523
     9.5853
     5.8513
     6.2814
     5.9632
     7.5914
     8.1073
     6.4249
     6.5125
     7.4117
     5.8633
     7.1361
     6.2144
     4.9667
     4.7179
     6.2537
     7.4679
     6.4018
     7.7465
     6.3538
     6.1856
     9.2181
     4.4806
     8.7555
     6.5380
     7.3055
     8.1095
     6.2092
     7.1352
     9.1669
     6.3466
     6.7940
     6.6277
     6.9008
     8.1315
     6.9908
     6.5961
     5.4909
     7.0658
     6.9678
     7.2546
     6.3799
     6.6288
     5.5718
     7.1977
     5.7127
     7.6212
     6.5665
     6.2431
     5.2691
     5.9839
     5.2588
     6.7294
     6.7479
     5.9573
     6.1654
     7.2764
     4.8130
     6.4764
     8.3763
