# Supplementary material for: Mechanistic models of asymmetric hand-over-hand translocation and nucleosome navigation by CMG helicase
Source: Nat Commun. 2025 Nov 21;16:10304. doi: 10.1038/s41467-025-65232-x (PMC12639105; doi:10.1038/s41467-025-65232-x)
Supplement: Supplementary file 18 — Source data [file 41467_2025_65232_MOESM18_ESM.zip › SourceData/SourceData/Fig3G/Random/mindist_lagging_and_loop_traj005.dat]

# Distance
    18.3401
    20.5049
    26.2823
    23.9615
    24.4174
    25.6152
    25.0254
    23.1438
    24.2259
    25.7556
    25.3678
    23.9141
    28.2346
    24.0783
    28.4351
    23.6382
    28.3715
    27.0159
    24.5529
    21.3332
    24.5753
    25.9021
    24.1818
    23.2712
    23.5998
    28.2964
    24.7366
    21.5699
    25.6478
    23.8155
    21.9677
    22.4663
    19.9557
    21.0796
    20.9691
    19.2070
    18.5113
    20.1423
    21.2629
    20.9342
    20.4735
    22.2987
    22.8775
    20.7174
    22.6216
    20.5529
    20.1981
    19.6301
    22.4428
    21.7042
    20.8793
    19.1045
    21.7028
    23.0023
    22.5765
    24.5840
    21.0885
    24.0035
    22.5875
    23.3421
    23.4184
    22.0976
    21.0606
    22.8050
    26.6920
    24.0825
    25.4631
    23.8609
    22.8909
    21.0840
    24.6178
    23.8716
    24.3704
    23.0286
    24.3867
    23.1078
    20.6674
    19.5380
    19.6740
    18.6613
    19.9826
    18.1179
    20.4157
    17.2433
    21.3762
    19.6278
    17.5351
    22.1642
    21.7250
    16.9370
    20.5558
    20.8075
    20.5968
    21.5918
    25.1433
    20.3915
    24.1586
    26.8246
    26.1271
    26.9405
    24.6407
    24.6296
    18.9384
    20.7562
    23.0747
    22.3906
    20.3471
    21.4129
    21.2628
    19.9668
    24.5030
    23.4246
    23.3213
    21.3604
    23.5250
    20.9474
    23.3461
    23.1892
    25.6391
    21.7174
    24.4764
    26.6432
    25.0656
    25.1515
    24.0091
    27.3533
    24.4863
    24.3725
    21.1198
    21.7095
    25.0684
    23.6466
    21.9109
    21.3035
    21.6423
    26.2833
    27.9271
    23.1412
    23.7552
    25.9005
    21.6797
    23.4439
    23.0247
    18.0283
    21.4846
    21.0336
    21.9086
    20.1052
    21.9023
    20.9501
    21.8689
    23.5368
    23.5966
    25.2295
    23.9712
    24.3324
    26.5875
    24.6507
    23.8327
    27.4466
    23.1212
    22.1188
    23.0990
    22.7163
    24.4096
    22.2801
    25.2487
    21.9410
    25.3123
    18.1069
    23.3148
    23.0640
    24.1428
    22.8002
    27.7819
    25.4465
    24.4142
    24.5431
    23.9109
    25.9256
    23.4638
    26.4275
    20.9982
    20.6851
    21.9753
    23.9446
    23.7751
    22.1516
    21.2823
    20.6058
    20.7040
    22.9823
    18.9800
    17.8540
    18.6988
    17.6612
    16.7064
    16.9019
    21.0203
    21.1550
    21.0813
    25.2296
    23.4499
    22.6332
    19.1782
    21.6161
    20.3014
    20.5454
    21.8764
    21.6036
    22.7306
    20.3627
    25.5532
    26.4805
    22.3374
    25.4597
    22.8677
    24.4083
    25.7361
    24.9945
    22.8111
    25.5665
    25.1082
    24.1103
    24.6482
    25.6237
    25.4290
    26.9764
    24.4975
    26.0560
    25.8180
    26.2982
    26.3169
    22.6450
    25.1577
    24.5477
    23.8370
    21.0532
    23.1277
    19.8526
    21.1189
    21.3824
    24.7424
    29.4703
    24.9962
    24.9995
    26.0392
    25.1700
    26.7578
    26.7874
    25.6890
    23.3026
    24.9991
    24.8412
    25.1415
    22.0297
    19.3088
    21.4452
    22.4225
    25.0084
    26.6589
    26.9164
    26.5083
    24.2051
    22.2437
    25.5729
    25.0119
    24.8711
    23.8044
    26.3581
    25.0396
    22.2457
    27.3671
    25.0449
    23.3216
    25.2515
    24.6800
    27.1786
    27.0252
    24.5964
    24.4481
    22.8186
    23.8661
    22.3586
    24.3729
    26.7430
    26.7946
    22.9615
    23.3928
    24.3795
    28.6403
    24.1345
    25.7127
    26.1782
    29.0332
    27.6777
    26.9455
    23.8758
    23.2471
    25.4144
    25.1654
    24.9219
    25.0173
    28.0572
    34.9605
    35.2784
    30.2636
    24.2748
    26.5311
    25.4111
    24.2335
    27.1901
    27.2652
    29.4118
    21.1423
    24.1879
    26.8822
    22.3475
    21.3985
    23.5870
    22.6292
    27.6494
    23.8289
    23.5869
    28.7233
    27.6961
    23.6749
    26.8985
    23.3138
    22.7806
    23.7302
    23.7487
    23.9812
    22.3288
    24.5277
    26.8263
    24.6338
    25.5045
    26.5874
    24.6916
    25.8263
    24.2336
    26.2769
    26.5860
    26.6315
    26.5021
    25.5890
    24.5280
    22.3789
    24.8801
    24.3138
    23.9829
    24.1345
    26.0485
    23.9884
    23.1349
    22.6657
    25.5494
    25.7168
    21.1465
    21.0172
    23.0798
    24.3808
    30.7914
    22.4918
    22.6181
    24.5625
    24.6206
    23.9677
    20.1411
    24.2917
    28.0015
    26.3387
    26.0562
    24.4111
    26.4463
    25.3749
    26.9868
    26.3840
    24.8858
    27.6886
    24.6938
    24.7285
    24.6463
    23.5690
    26.0295
    24.6385
    25.1574
    28.5535
    27.0719
    25.1695
    29.5351
    26.4290
    26.3530
    29.0264
    26.1264
    27.9779
    21.8353
    19.5956
    18.4712
    17.8584
    17.3936
    19.1653
    23.9381
    19.6539
    22.0298
    25.8532
    23.8767
    27.0922
    25.2687
    23.3380
    21.6171
    21.5857
    22.4882
    22.9991
    23.0599
    25.0233
    24.2643
    23.4053
    24.7468
    23.1343
    23.2096
    24.4320
    25.1418
    25.6863
    22.9774
    21.9001
    22.3068
    25.7802
    22.4400
    26.7074
    21.1820
    18.5472
    23.0119
    25.7322
    26.8003
    26.0345
    24.9027
    24.2737
    25.2017
    24.5354
    23.3017
    25.9471
    26.8515
    28.5519
    30.1265
    29.3282
    24.2821
    31.0305
    25.6660
    28.1335
    26.3399
    26.6258
    28.2903
    25.8111
    27.1640
    25.4607
    24.6996
    23.6422
    29.1283
    27.7527
    26.3483
    26.9326
    25.9823
    25.3670
    27.1728
    24.4834
    23.7751
    26.7607
    23.2607
    21.8765
    23.4924
    23.7395
    19.5366
    23.3037
    22.2400
    19.9498
    24.5430
    21.5044
    22.8124
    25.9392
    28.2022
    27.1900
    28.2400
    25.6641
    24.6922
    24.0927
    21.8093
    25.7313
    25.4255
    23.7681
    23.3558
    23.6852
    23.7376
    23.3463
    23.0296
    23.7739
    26.1708
    23.5570
    26.5400
    25.5700
    28.0842
    25.5797
    27.8093
    26.8649
    26.0564
    23.8926
    26.5791
    22.2588
    18.9513
    22.0965
    21.6617
    20.4269
    22.6384
    24.9688
    19.9993
    20.6402
    20.2694
    21.8264
    23.4219
    22.8780
    18.9868
    22.7372
    19.5549
    21.7336
    24.2243
    23.7153
    26.8744
    22.6874
    23.1066
    19.1303
    18.9065
    20.2091
    17.7135
    18.9025
    19.7521
    18.9200
    16.3501
    18.1606
    18.8711
    16.2185
    18.3174
    18.9704
    17.6572
    22.0815
    19.3333
    19.0529
    17.8309
    20.5404
    15.9570
    19.5961
    19.6880
    19.1420
    18.7910
    18.3717
    21.1053
    18.5419
    17.9111
    16.4350
    23.2564
    22.5990
    18.7347
    20.9522
    20.3023
    21.1885
    20.1038
    23.5818
    24.3748
    22.4571
    22.4472
    25.4387
    23.1331
    25.4593
    25.3501
    23.9806
    21.8269
    24.4549
    23.9330
    24.9680
    26.0871
    24.9072
    28.3906
    26.8686
    21.4384
    20.3908
    21.9061
    22.9074
    25.0209
    23.0909
    25.1943
    24.9228
    26.1264
    22.2856
    24.2855
    22.2764
    20.6874
    24.7454
    26.2944
    27.1278
    26.0869
    20.7920
    28.5805
    23.2116
    24.8347
    26.5501
    23.6051
    27.0636
    24.0502
    22.9217
    22.4439
    24.6479
    24.4633
    23.8264
    22.9759
    20.6652
    22.2556
    24.2613
    23.1750
    24.4163
    21.4283
    21.5305
    20.0485
    22.1124
    22.3263
    22.2999
    19.7548
    20.0717
    18.0886
    21.4554
    21.5214
    23.1892
    19.1686
    19.9732
    21.6623
    23.1492
    23.1999
    22.3627
    21.6857
    22.7325
    24.8408
    24.7366
    25.1795
    26.6270
    25.5981
    25.9573
    24.5941
    26.3649
    25.9581
    23.1255
    21.7792
    23.2335
    22.3636
    24.5457
    24.9279
    27.1718
    23.9129
    20.9694
    23.1942
    23.6880
    24.7460
    24.8680
    25.6013
    24.6402
    24.3778
    23.0017
    24.3822
    24.7613
    22.7338
    21.5061
    19.8590
    21.5810
    23.6982
    23.8488
    23.1887
    23.7832
    23.4056
    22.0843
    22.7858
    27.9931
    27.2100
    22.8472
    22.1495
    19.2425
    20.1073
    20.5630
    22.6217
    22.2445
    19.8536
    24.3099
    19.6536
    22.2749
    21.1868
    22.4497
    23.4735
    22.4135
    19.7161
    21.4596
    22.1583
    21.3970
    22.8113
    21.2795
    21.9774
    21.6930
    25.4159
    27.1762
    21.4358
    25.3226
    20.8121
    19.9798
    22.0718
    20.8785
    21.8575
    23.2311
    25.6035
    22.7152
    20.9088
    20.9364
    22.1295
    21.9699
    20.7892
    21.1957
    19.7108
    22.6431
    25.0541
    23.6495
    26.2055
    29.9409
    24.1057
    22.8226
    26.4062
    29.4541
    26.2294
    24.9728
    25.6450
    24.8239
    24.1600
    26.5496
    23.0343
    25.2489
    23.2833
    23.0786
    20.1161
    19.9926
    20.5071
    23.3040
    20.4581
    21.2228
    18.6091
    18.2770
    21.1740
    24.7173
    20.6700
    20.6569
    20.6931
    19.5444
    21.0960
    21.2722
    22.4125
    22.9074
    23.3498
    21.8434
    22.9178
    22.5005
    21.8358
    22.0079
    22.3723
    25.2317
    21.5485
    23.5533
    22.3337
    20.0854
    21.6598
    21.8073
    18.9184
    20.2817
    21.8113
    26.4551
    25.5907
    26.0881
    23.5921
    23.6049
    24.7887
    24.7539
    20.1299
    21.0322
    23.3425
    19.5250
    21.7553
    23.1048
    23.0430
    21.1032
    22.6645
    20.5719
    21.3743
    21.9278
    21.2559
    23.1593
    25.6512
    27.1510
    27.6853
    24.6056
    21.6141
    22.6293
    20.6375
    19.6943
    23.7696
    21.2347
    23.8933
    23.6450
    22.5601
    21.8855
    25.3798
    25.5753
    24.5709
    23.0664
    24.4326
    23.8771
    25.1584
    25.3273
    24.2313
    25.9341
    23.4637
    21.8125
    21.8896
    20.5818
    23.9717
    22.8409
    26.7701
    25.7405
    26.5481
    24.3772
    25.8271
    23.3541
    22.3603
    21.5837
    23.4574
    24.3542
    26.9818
    24.3709
    24.1934
    23.4491
    22.9856
    17.4949
    24.7792
    20.6789
    20.2355
    20.1168
    20.7744
    24.5965
    21.1522
    23.1888
    19.3259
    20.8347
    18.7238
    19.2575
    24.4607
    23.0438
    20.9181
    22.3301
    22.1452
    21.1414
    22.3636
    20.8192
    19.9155
    20.3790
    20.6783
    21.0865
    25.6028
    21.8530
    21.4608
    20.2598
    20.7204
    24.7303
    23.1567
    20.6090
    23.2189
    20.6811
    23.1555
    25.5990
    23.1948
    21.7041
    22.7786
    24.6325
    23.6972
    29.8938
    23.8235
    25.3876
    22.9116
    26.1069
    22.8027
    23.8880
    22.8653
    21.8299
    24.9302
    24.5284
    23.5876
    21.2747
    24.2673
    23.1566
    23.7754
    26.4712
    25.4406
    24.8588
    25.0423
    22.6473
    24.0565
    25.5894
    24.3890
    26.1062
    23.8167
    25.3874
    25.5516
    24.8998
    26.4496
    22.2757
    24.3743
    26.5184
    28.0248
    23.7796
    22.0903
    17.7364
    24.8791
    25.8922
    23.7312
    22.4138
    24.5437
    25.0609
    25.9778
    22.7473
    23.3464
    22.2138
    17.6110
    23.2791
    21.2833
    23.4349
    23.1950
    21.3858
    23.6571
    23.1166
    23.3382
    22.7232
    22.6823
    25.2408
    22.0284
    21.8011
    18.6376
    17.5373
    22.1501
    22.3122
    20.0278
    20.8882
    19.8256
    20.0876
    19.7405
    20.7567
    24.2072
    23.3285
    22.3973
    20.9429
    22.4062
    19.8873
    20.2563
    18.1553
    19.1222
    19.7303
    21.2526
    21.6392
    18.4122
    15.7438
    18.5647
    22.1638
    20.0018
    19.8015
    19.1560
    20.6324
    20.3760
    21.6931
    17.5085
    20.2729
    23.4739
    20.7788
    19.4947
    18.4229
    22.1445
    19.9095
    20.2558
    18.9621
    19.2295
    20.5106
    22.2029
    21.6511
    21.9351
    20.5032
    23.2372
    23.6328
    21.5089
    23.3643
    23.4933
    21.8316
    20.5485
    19.0591
    20.6607
    19.0096
    23.9948
    15.8450
    15.9759
    17.2355
    23.6281
    21.8742
    20.5087
    20.3340
    19.1972
    20.0626
    21.8880
    20.7228
    22.4625
    21.5345
    20.7419
    19.3913
    19.9741
    23.2442
    24.6351
    15.8833
    15.5149
    12.6482
    19.4544
    15.7286
    15.6368
    15.7320
    14.9974
    13.5061
    14.9178
    17.4888
    14.4964
    16.2879
    14.8976
    17.3513
    16.8499
    15.8053
    16.3851
    16.3822
    13.5621
    15.2581
    16.1461
    15.5850
    14.7508
    14.6605
    15.5411
    13.2349
    13.6361
    10.3297
    14.5521
    15.1250
    15.7441
    12.9144
    16.7402
    17.0513
    11.1064
     9.8613
    10.8983
    11.4520
    14.1466
    11.5853
    12.7636
    15.6457
    14.0419
    14.7635
    16.0284
    13.8256
    11.7930
     9.3881
    13.5956
    14.2640
    11.2313
    14.3096
    17.2589
    15.3713
    14.0478
    12.5386
    14.6012
    12.1914
    15.6394
    17.0264
    17.7300
    16.8193
    11.6919
    17.5376
    14.4999
    16.6540
    14.7609
    15.3346
    14.3054
    14.3083
    14.9428
    17.9985
    17.9106
    11.6845
     9.8639
    12.6340
    18.2563
    13.3020
    17.1772
    18.9083
    15.0466
    15.7070
    14.7966
    17.9042
    16.4581
    15.8525
    16.2569
    17.2581
    13.1728
    15.6951
    21.4036
    17.7468
    13.9093
    15.9142
    17.2942
    17.0806
    17.3474
    17.0712
    15.8910
    13.0016
    16.1662
    15.5823
    16.7947
    12.0091
    15.6553
    16.0593
    17.4633
    13.3105
    17.3288
    18.9355
    12.2049
    17.3766
    17.9082
    12.9429
    13.2699
    14.0397
    13.1473
    12.7702
    16.2751
    13.5930
    15.5923
     9.6095
    14.7365
    16.3567
    12.9279
    14.6889
    15.8646
    13.3860
    13.0692
    17.3208
    14.8732
    14.3372
    15.2563
    16.1061
    15.9838
    16.2753
    14.3001
    13.9569
    14.6404
    15.8642
    15.1327
    12.7201
    18.3983
    17.1206
    17.9083
    18.1499
    13.6509
    18.2952
    17.4842
    14.2355
    17.6024
    19.0796
    23.7948
    17.8134
    17.7831
    17.9179
    18.4287
    16.8806
    17.1129
    16.6264
    16.9698
    15.3112
    16.2267
    16.1032
    19.2697
    18.2662
    19.4933
    19.9763
    17.2790
    19.0518
    20.5573
    16.2883
    18.0767
    19.6646
    13.7915
    17.6413
    17.7754
    16.3303
    17.8892
    18.3674
    16.8619
    21.0940
    16.5321
    20.8959
    18.0999
    19.1938
    21.1796
    17.0609
    20.9876
    15.9105
    21.5901
    17.5480
    16.3920
    17.8829
    18.7918
    17.5313
    16.6746
    17.5371
    16.8731
    13.1033
    18.6749
    17.0868
    18.0176
    18.5137
    17.8623
    18.0076
    18.0941
    16.3378
    15.7040
    15.0025
    15.1344
    15.6238
    14.9657
    16.4206
    14.8150
    18.5242
    17.1594
    16.8858
    19.9666
    15.2087
    13.9372
    14.3386
    16.3314
    16.6928
    19.9487
    18.4862
    11.8262
    12.7560
    15.9000
    17.6070
    17.9927
    13.2299
    12.8688
    11.5963
    11.8449
    13.1904
    18.3626
    17.4626
    13.1748
    14.9888
    15.5817
    12.8547
    15.8313
    12.7872
    15.4137
    13.1365
    17.7079
    13.5138
    12.9960
    13.0759
     9.3353
     6.5733
    10.0773
    15.4895
    12.4153
    12.4329
    11.3802
    16.9808
    13.2057
    10.0314
    11.6514
    12.0122
     9.6200
    14.3811
     9.1811
    15.7320
    18.8875
    15.4712
    15.4211
    18.0684
    19.6113
    16.4775
    14.3806
    14.8510
    17.6110
    18.3407
    25.6283
    27.4137
    23.9185
    26.1183
    22.4114
    21.3633
    24.6883
    25.2583
    26.7669
    22.5830
    23.0308
    14.2858
    23.2063
    22.3492
    16.9506
    17.7266
    22.9833
    15.8672
    18.5383
    19.8475
    18.9645
    19.0801
    22.3460
    16.1924
    17.5037
    21.0033
    18.6992
    13.4880
    17.3224
    16.1868
    16.1310
    15.6440
    17.6407
    16.6618
    15.4871
    16.4172
    19.6181
    19.7638
    18.0037
    17.9079
    14.8576
    17.2613
    14.1814
    17.5805
    15.5014
    10.5433
    15.3468
    13.5259
    15.8752
    15.4751
    15.5840
    10.8268
    16.8906
    13.3720
    13.2137
    14.3527
    12.7261
    15.2563
     9.4207
    12.1857
    10.1723
    10.2143
    12.5829
    14.9385
    16.1265
    14.7353
    18.2096
    16.9362
    17.7748
    14.7037
    20.2789
    17.6243
    19.1403
    18.6187
    16.2932
    17.0584
    20.0681
    17.4173
    17.9834
    25.9447
    24.0669
    22.1346
    23.8991
    16.8558
    19.0574
    17.9583
    12.6708
    20.4746
    20.5667
    16.0137
    19.7682
    18.1406
    18.9804
    17.6085
    17.4747
    17.2426
    18.1126
    16.3327
    18.6124
    15.8265
    16.4522
    15.0669
    16.6521
    16.4476
    14.3861
    14.2588
    17.6196
    15.9859
    17.8134
    16.0604
    16.4300
    15.3791
    17.0453
     8.5138
     7.4532
     8.8659
     7.0547
     8.4829
    11.3939
     9.5863
     5.5848
     7.9027
     8.2743
    13.8428
    12.5574
    16.0513
    15.8965
    11.2232
    15.9581
    14.5717
    17.3917
    14.3529
    13.8977
    10.1053
    13.4852
    16.5424
    10.4449
    13.4581
    11.5591
    17.0394
    16.1274
    22.3252
    18.1417
    15.7176
    16.3842
    16.9016
    16.0616
    18.0694
    13.6768
    15.5505
    15.9097
    15.1716
    17.5048
    16.4520
    18.4375
    21.3791
    20.3984
    22.5409
    19.3119
    18.2528
    17.5737
    21.3887
    20.0985
    19.1478
    22.6911
    18.3666
    17.3571
    20.1247
    18.0336
    21.5604
    20.8184
    18.5971
    18.6380
    16.2880
    17.1389
    12.8775
     9.5625
     9.6214
    18.9103
    14.5917
    10.7731
    10.3136
    12.0746
    12.2809
    14.0105
    15.5470
    17.0272
    16.1150
    13.6987
    12.2340
    12.3028
    15.4815
    17.0225
    16.2466
    21.4068
    15.3017
    17.0179
    15.5120
    17.7261
    19.1210
    20.1718
    21.6346
    19.5154
    18.1709
    18.5487
    17.0516
    16.6600
    21.5254
    19.5560
    16.1609
    21.6086
    19.4782
    21.9664
    14.6676
    19.9167
    18.1379
    17.7209
    21.7322
    18.4016
    16.7030
    20.7473
    11.9978
    20.3918
    19.8182
    19.2841
    18.5793
    16.4831
    17.4486
    20.6058
    22.4035
    15.6262
    17.7686
    17.7872
    19.4607
    17.5359
    19.2839
    16.7499
    19.0897
    15.4644
    20.1169
    19.5782
    17.5670
    19.0429
    17.4773
    15.3745
    17.0170
    14.4182
    16.0034
    15.4886
    17.0831
    17.7356
    16.0129
    20.1783
    20.7763
    20.3981
    17.7583
    20.6867
    19.5980
    22.9505
    22.4177
    21.9582
    18.8913
    16.6378
    16.0200
    17.1323
    21.2590
    19.2808
    16.2491
    16.6247
    17.1428
    17.4461
    15.8528
    17.1525
    15.7048
    16.4808
    14.9211
    16.9110
    17.9974
    16.3025
    12.8395
    20.6632
    16.6154
    17.8953
    16.9111
    17.8608
    17.5469
    17.7770
    19.6258
    18.9204
    17.8169
    16.2278
    17.9815
    10.1382
    10.7169
    10.1958
    12.3324
    12.4588
     9.8583
    12.8866
     8.2276
     7.4551
     7.5045
     7.7012
     7.6298
     6.8624
    10.9761
     7.8554
     7.8814
     7.8383
     6.7017
     8.4849
     8.5913
     6.2933
     7.0324
     7.9070
    11.8010
    16.4618
    16.5548
    15.1258
    18.6113
    15.9487
    15.4629
    14.5817
    15.8492
     9.7575
    12.8736
     8.6299
    17.7610
    15.5340
    16.8975
    19.4969
    21.1147
    14.9302
    16.0982
    16.8975
    17.9213
    19.1043
    21.3326
    20.3137
    15.7576
    20.2386
    19.4448
    17.1679
    21.2648
    19.6588
    17.5173
    16.5365
    17.6573
    13.8848
    19.8414
    15.5451
    16.8524
    16.5529
    15.2055
    15.0481
    16.0373
    18.2862
    12.1967
    14.9790
    16.2271
    15.0043
    13.8103
    14.3490
    13.7882
    14.8078
    16.1054
    12.3834
    11.8121
    13.2741
    14.8273
    15.2779
    12.8691
     7.2299
     9.0913
    16.6115
    14.9002
    20.2576
    13.2989
    13.7396
    18.0967
    14.6054
    15.1494
    13.4124
    12.3158
    12.8709
    14.0754
    16.3129
    14.6955
    17.7832
    12.5101
    12.9617
    21.3167
    15.7694
    16.1279
    14.9298
    16.8216
    14.3994
    15.7318
    14.7205
    17.1592
    17.0239
    18.2788
    14.7963
    17.3157
    16.1255
    17.9581
    12.3604
    13.0594
    17.9486
    15.2382
    12.8814
    15.0535
    12.8080
    11.5792
    15.7182
    14.7601
    15.1729
     9.8753
    11.8696
    15.5628
    16.3057
    13.8226
    14.7952
    12.1455
    11.6087
    11.0776
    13.6791
     7.1584
     5.2606
    13.0518
    10.2431
    13.1104
    11.7842
    11.8686
    11.8455
     9.8287
    14.0902
    10.9699
     5.7116
     5.7867
     5.5313
     5.1657
     6.4472
     6.3406
     6.5741
     4.8954
    11.1197
     8.7216
    10.4947
    13.4426
     9.5675
    11.8852
     9.5144
    12.7318
    12.2604
    12.4268
    10.2653
    13.4755
    12.9132
    13.0631
    12.3414
    12.6709
    10.1146
    10.2121
    12.6185
    13.2140
    10.7750
     8.0945
    14.1145
    10.9062
     7.3801
     7.9710
     5.7630
     8.4906
    10.0949
     9.7462
     7.3884
     6.0069
    14.2385
     8.7889
     8.6010
    10.5657
     8.9380
     6.9131
     7.0630
    10.5616
     6.1306
     7.5209
     9.1323
    10.1312
     9.9798
     8.4106
     7.1065
     7.5243
     8.5312
     8.8661
    10.4056
     7.6956
     7.5075
     9.8023
     5.0037
     8.9799
     6.1385
     9.7030
     9.1495
     9.3128
     9.8669
     9.9940
     8.8054
     8.5278
     8.1078
     6.7171
    10.5155
     8.7813
     9.6915
    11.3225
    11.7944
    10.1815
     6.2966
     6.9800
     9.5556
     4.6485
     7.9673
     8.0841
     5.4087
     9.3408
     6.0774
     8.4307
    12.2790
    13.0724
     8.4409
    11.3989
     7.0811
    11.0718
     6.7423
     8.4786
    10.9402
     6.3837
     8.4666
     9.4251
    11.2592
    13.7490
    15.2173
    10.9552
    10.2540
    13.6353
    11.3173
     7.8113
    10.4000
    10.4037
     9.8574
     9.7350
    11.3273
    13.2330
    11.6981
    11.9258
    12.5737
    11.9539
    10.1962
    12.1158
    13.0436
    11.1746
     6.5874
    10.6643
    10.6215
    10.9504
     6.5161
     8.6966
    11.8446
    15.2208
     9.7872
     9.9388
    11.3393
    11.3976
     7.0367
     8.1903
    12.5660
     5.9054
    11.3719
    11.5250
     8.1737
     6.7209
     9.2541
     6.5116
     5.7359
    10.1481
     8.9285
     6.8502
     7.8052
    10.5166
     7.6413
     7.2138
     9.1797
     7.8513
     5.4046
    12.1427
     7.3177
    13.8279
     6.2659
     7.0049
     6.1942
     5.7740
     7.3962
     5.7442
     6.2799
     5.6877
     7.4509
     8.9547
    11.2898
     6.1733
     7.7434
    10.3290
     7.0458
    10.6422
    10.5996
     8.1515
     9.1821
     9.2879
     7.4696
     9.1531
     9.4598
     7.5550
     6.4527
    11.4145
    11.2328
     9.8576
    11.3498
    10.4687
     8.0142
    12.9763
    10.4309
     9.3682
     7.5829
     8.2011
     8.0135
     6.8033
    10.2770
    11.6492
     9.8935
     8.3086
     9.8853
     8.9814
    12.8826
     8.7615
     7.2913
    10.6367
     9.7692
     6.5264
    10.3321
     8.8450
    10.7869
     5.4038
     6.3358
     8.6775
     7.7992
     8.8073
    11.0006
     6.3499
    11.9226
    12.7585
    10.8517
    11.0189
    11.2333
    12.8113
    10.7614
    13.5855
    14.2977
    13.6135
    11.4725
    12.4242
    12.7371
    10.0494
     8.4173
     9.6677
     7.9372
     8.8114
     6.4994
     8.5313
    11.1247
    10.8686
    12.5811
    11.9407
    12.3401
    11.0961
    11.2362
    11.1068
    13.3454
    14.6564
    11.7556
    13.8593
     9.4525
    11.7810
    11.7104
    10.8912
     9.8769
    14.9249
    10.2589
     8.3744
    11.4395
     7.9297
    12.8930
    12.7487
    13.3504
     9.6223
    11.2912
    11.1901
    11.0451
    10.7790
    11.7184
     9.4810
    12.0013
    13.1012
     8.8246
    10.8428
    11.2881
    11.9578
    11.3828
    12.5307
    12.3612
    14.5723
    13.3874
    15.1282
    14.8520
    10.5532
    11.6013
    14.0786
    14.2647
    15.0448
    12.7670
    11.0324
     9.9776
    10.5597
    10.2190
    10.6497
    14.1673
     8.7815
     9.4237
    13.3466
    13.0814
    14.1079
    16.6444
    14.6851
    19.8033
    15.7137
    16.9454
    14.9638
    13.1574
    12.6222
    14.3924
    16.7701
    15.1412
    15.8873
    15.1730
    16.0518
    13.7872
    11.5173
    14.8120
    17.1862
    12.6819
    11.4179
    13.1912
    12.8728
    14.0054
    22.3819
    19.4407
    19.9410
    21.7808
    17.6941
    19.1268
    15.1285
    12.2228
    14.6209
    13.2000
     9.9519
    13.3217
     8.4491
     8.7895
     7.9429
     7.9966
     9.7740
     9.2264
     9.8154
     8.5878
     9.6162
    14.5180
    11.8484
    15.5368
    11.1107
    11.7309
     7.5724
     9.6789
     9.9375
    10.3302
    11.9162
    14.1355
    15.4149
    16.6115
    17.4006
    15.1294
    15.1595
    13.2611
    12.6803
    10.1393
     8.1394
     8.3246
     8.8016
     7.3185
     9.7446
    13.0054
    10.8632
    13.5098
    12.2226
    14.0979
    14.5520
    15.9014
    13.5801
    12.1729
    17.1036
    16.0990
    15.6060
    16.1178
    16.5372
    14.3636
    13.3011
    15.9494
    10.7446
    11.8550
    15.0753
    14.7893
    15.2423
    15.5051
    12.8924
    12.9325
    14.5325
    15.0860
    14.0057
    10.5017
    11.3412
    13.4961
    11.6101
    11.1543
     9.2917
    11.0451
    10.1799
     8.9379
     7.7302
     6.1703
    10.2501
     9.4671
     9.6214
     7.9660
    10.0893
    10.3493
     9.6824
     8.5386
     6.4930
     8.1784
     9.5743
     7.5088
     7.1314
    10.0561
     7.2422
     9.6981
     8.7447
    11.0435
    10.5578
    11.1228
     7.4129
     9.8342
     9.1013
    13.1350
    11.4919
     7.8216
    10.1009
    10.7732
    14.7326
    18.7580
    13.0479
    15.7423
    12.6612
    14.3990
    14.6762
    14.4536
    15.9280
    15.1592
    19.9674
    18.2119
    13.8651
    16.4832
    15.8836
    16.6517
    13.1254
    13.1674
    13.8960
    11.6846
    16.1134
    14.7019
    18.6855
    14.9458
    14.4738
    14.3662
    17.7490
    17.2233
    15.8669
    14.4019
    19.4375
    15.5897
    15.8971
    14.8934
    13.6164
    12.1111
    11.7861
    12.9082
    15.8905
    14.9661
    15.7100
    18.6317
    16.4642
    19.6921
    20.1252
    21.6834
    20.8292
    13.7202
    21.6367
    19.7200
    17.8539
    20.5256
    17.5972
    18.8276
    20.3433
    18.0750
    14.5000
    15.0056
    15.7787
    18.6429
    15.3538
    16.1180
    13.0090
    19.1888
    16.9200
    14.7216
    15.6273
    14.9116
    15.7989
    16.2145
    11.6377
    14.6873
    16.7665
    16.9080
    15.1720
    16.7301
    17.9538
    16.4274
    18.2803
    16.8031
    16.5749
    14.7258
    17.6468
    16.2057
    14.9500
    14.7121
    11.3734
    16.6669
    12.0269
    16.1789
    14.5942
    16.8226
    16.4125
    15.2814
    16.9671
    21.1600
    19.7182
    16.8906
    18.0505
    16.7508
    19.3115
    16.8316
    15.6938
    22.0012
    17.8952
    16.7663
    16.4446
    16.2474
    14.9931
    17.9273
    21.5728
    17.9834
    19.5200
    12.9260
    16.8057
    16.5021
    17.8242
    13.6067
    11.8362
    15.2824
    10.5896
     9.8669
    13.5702
    16.1409
    18.0531
    18.2070
    16.7888
    19.9420
    21.4979
    15.3564
    15.1876
    14.3634
    15.0820
    15.9138
    23.5418
    20.9238
    17.9783
    20.5714
    22.9429
    24.6099
    21.8267
    22.3690
    14.2996
    15.3584
    20.0826
    18.6121
    20.7086
    15.5659
    19.7162
    20.4683
    19.2697
    17.7826
    19.8005
    21.2264
    23.9529
    22.2238
    23.5730
    20.7155
    22.1961
    21.2941
    19.7977
    21.5833
    19.6597
    20.3719
    22.1953
    20.5847
    25.6074
    28.1174
    18.7952
    21.5376
    18.3284
    21.1048
    22.8961
    22.6440
    22.7864
    18.7254
    14.8068
    20.0152
    26.6047
    24.8587
    23.8333
    17.9407
    18.3136
    14.2256
    21.3309
    25.5305
    22.0109
    17.9354
    21.0290
    25.0450
    21.5221
    22.5243
    19.2208
    20.3896
    18.6851
    19.5661
    24.8974
    18.8588
    21.1218
    19.3818
    14.9016
    18.7963
    20.4186
    23.6311
    17.8308
    23.8306
    22.9422
    22.5689
    22.3176
    18.4288
    17.8015
    19.2526
    17.6696
    15.8014
    21.4255
    15.8174
    18.9694
    15.6216
    17.5827
    17.6871
    17.1962
    18.3499
    20.1732
    16.2753
    19.2377
    19.4732
    18.1791
    20.2956
    16.8494
    14.9399
    15.3377
    15.5642
    16.3045
    19.0614
    19.5678
    13.1669
    17.3349
    18.3897
    13.8041
    17.4497
    16.2604
    17.9777
    19.6219
    18.2269
    17.7772
    14.0002
    17.9050
    14.3677
    15.2890
    17.3218
    22.5914
    25.5291
    19.7966
    17.5687
    18.6401
    19.1928
    17.6379
    21.1134
    25.4560
    18.6846
    17.2027
    15.9905
    15.5772
    17.9415
    18.6996
    15.3987
    20.0072
    22.0341
    18.4336
    14.2679
    16.4070
    20.2216
    20.7003
    18.9955
    18.4701
    22.7022
    19.6174
    20.6769
    18.7915
    24.2652
    22.7941
    19.3057
    16.2329
    17.1153
    19.1427
    19.9162
    19.8762
    20.2710
    18.9499
    18.8614
    17.2194
    16.1056
    19.8313
    17.3139
    16.9830
    19.2979
    19.3963
    16.9172
    15.6745
    18.1923
    23.1309
    16.4748
    16.6635
    18.3540
    14.7271
    16.4584
    15.4717
    13.8757
    18.0849
    19.3496
    15.4010
    12.8698
    15.4629
    13.3848
    15.6241
    17.7405
    16.3670
    14.5036
    15.1564
    18.4608
    15.4208
    17.5270
    13.1236
    13.7752
    14.9497
    14.5325
    13.7191
    14.4026
    18.5821
    19.2398
    17.2057
    14.7636
    14.1035
    17.8278
    19.7535
    16.9173
    17.6250
    18.1776
    21.2969
    16.7964
    16.2558
    12.3853
     9.5895
    15.8604
    14.5696
    14.1962
    16.4195
    17.2638
    16.2278
    16.3358
    14.4453
    16.1970
    15.9183
    16.4848
    10.8627
    14.0521
    14.0867
    16.3833
    11.1140
     9.7194
    10.8732
     7.5744
     9.7578
    13.9095
    12.2074
     9.7680
     9.8395
     9.1797
     6.9216
     8.4523
     7.0042
     8.0820
     5.4858
     9.4775
    10.8519
     5.3680
    10.0121
     5.6133
     9.3221
     7.9525
     6.1837
     9.3298
     9.0877
     9.7384
     9.2755
    10.0924
     8.8030
    10.4285
    11.3505
     9.0061
    10.7963
     9.6627
    11.9816
    12.4038
    11.7271
    10.0743
     9.8757
     8.8695
    10.4473
    10.0314
    10.1202
     9.7280
    13.4638
    12.1944
     8.3158
    11.5073
     7.3831
     7.1980
     8.5770
    11.0088
     8.3436
     6.8308
     8.8141
     7.6830
     6.9585
     8.1607
     9.5240
     7.8636
    11.9500
     8.5784
     9.7186
    10.1928
     8.0098
     9.5873
    10.6598
     9.1313
    10.0180
    12.4304
    10.8401
    10.5473
     9.1438
     9.7205
     9.2484
     8.1212
    10.3394
    12.3261
     9.0030
     9.4932
    10.6461
     7.4225
     9.0180
     9.6262
     9.3303
     9.5794
     9.6571
     9.3076
    10.6227
    10.1709
     6.9522
    10.6596
     9.6950
    10.4433
    10.1083
    10.4895
     9.9437
     6.8396
     8.9797
     8.5033
    10.6532
     7.9806
    11.1635
    10.4969
    10.3597
    10.8164
    10.7113
     9.9536
    12.6486
    11.1511
    10.3226
     9.9516
     9.6842
    12.2832
    11.1706
     9.9375
     9.2449
     9.5155
     9.2392
     8.4367
     9.6159
    10.9019
     8.9639
    11.5987
    17.9414
    15.9928
    11.0278
    13.4978
     9.7473
     9.3081
     8.4269
     7.5385
    10.8562
     9.3917
     9.4738
     9.0063
    12.0282
    10.5744
     9.8959
     9.3213
    10.1259
     9.2538
     9.3764
     8.9866
    12.7028
     8.0479
     9.4387
     9.7005
     8.5591
    11.7250
     9.7984
     9.3069
    10.0819
     8.9972
    11.6404
     8.6046
    12.0208
     6.2920
     7.5127
    10.2347
     5.6811
     9.9842
    11.5546
    14.2512
    16.7474
    15.3614
    15.7697
    12.9128
    15.8359
    11.8423
    11.2392
    10.6315
    10.5215
    12.0177
    11.0291
    14.7248
    13.8313
     7.9276
     8.9893
     9.7056
     9.3268
    10.6820
    12.2565
    10.2825
     7.4281
     9.5036
    13.6834
     8.3224
     7.6668
     8.7599
    11.0476
    11.5059
    10.5035
     6.0510
    12.2264
    11.1027
    12.1480
     7.8726
    12.4258
     9.7106
     8.4365
     8.7584
     9.8983
    10.1399
     8.1624
     6.9278
     8.1602
     9.1309
    12.4603
     7.2482
    10.5447
     9.8841
     9.0636
     8.0859
    12.3986
    10.7925
     7.2718
     5.4375
     9.9734
     9.1532
     9.6020
     8.0450
    12.5514
     9.6794
    10.4923
    11.9526
    11.1847
     8.9053
    13.7789
    17.4732
    16.7277
    14.1607
    15.1997
    15.3905
    16.3606
    16.7747
    15.2990
    17.2006
    14.6852
    15.0769
    16.1657
    11.7290
    16.4042
    20.2054
    16.1761
    14.2344
    15.6028
    18.3093
    15.7150
    16.3683
    16.9686
    22.2440
    21.4485
    17.4453
    15.7184
    16.9903
    14.0815
    12.3320
    18.5327
    15.7327
    13.1807
    16.9603
    18.1127
    16.4859
    17.0640
    18.4696
    15.0024
    16.7685
    19.6644
    14.5208
    14.5359
    17.0961
    14.5345
    17.4508
    15.8531
    14.6111
    13.6990
    14.5759
    11.8474
    15.9127
    13.1700
    12.8450
    10.5312
    11.2029
    10.0154
    13.5871
    10.6913
     9.0226
     5.8774
     8.2299
     9.8478
    12.8330
     9.2173
    10.4924
    11.9961
     9.0522
     9.0264
     9.0335
     8.0372
    10.4545
     8.3503
     9.8098
     6.2343
    10.0200
    10.3521
     8.4682
     9.5457
    10.2213
    10.1904
    12.1561
    11.8586
     9.7153
    10.6762
    10.6281
     7.5537
     9.7200
    12.7266
    10.3093
    11.0282
     9.6015
    10.1811
    11.3215
    10.6471
    10.9769
    10.9285
    11.2290
     8.4946
     7.2915
    11.6454
    10.0412
     7.7552
    10.6692
     8.1443
    10.1212
    12.8788
     9.3725
     8.3287
     8.8377
     9.7191
    11.5348
    10.1560
    10.6959
     9.1574
    10.6692
    11.1535
    10.1670
    10.7705
    11.0728
    10.2306
    10.5062
    11.3793
    12.8990
    12.6815
    12.3618
    13.4082
    10.2886
    11.1444
    10.9141
    10.4334
    11.8239
     9.8665
    10.7958
    10.7653
     9.6309
    11.8131
    12.7496
     9.8665
    10.2159
     8.9294
    10.5614
    10.1924
     7.6482
     6.7620
     9.4723
     7.0084
     8.6747
     9.4687
     7.7968
     6.6070
     7.6774
     5.7743
     6.5618
     8.5535
     7.0204
     8.1262
    10.2424
     7.7681
     8.3028
     9.3637
     9.3267
    10.4962
    10.0160
    11.2053
     7.2192
     7.9174
     8.5227
     6.0879
     9.5423
     8.6128
     6.8555
     7.1042
     9.5481
     6.2298
     6.0703
     9.1839
     6.7520
     6.0183
     6.6661
     5.7255
     7.0015
     9.1246
     8.4101
    11.0619
     7.4339
     8.1119
    10.8054
    10.5528
     7.7928
     9.9098
    11.0822
     7.2392
     8.7030
     6.2922
     5.0342
     5.3530
     5.6915
     7.5329
     5.6347
     6.2637
     6.1420
     7.1160
     5.7338
     8.6927
     6.5224
     4.9670
     7.4468
     8.1071
     8.2261
     9.0606
     9.5731
     9.0726
     8.2767
     8.1453
     9.3714
     6.1250
     6.6002
     7.6511
    10.0493
     7.4977
     7.9817
     7.4943
     5.0335
     7.7220
     9.8870
    10.9607
     7.9525
     8.0638
     9.2484
     7.7507
    10.9939
    10.1815
     8.6532
     8.5108
     9.8809
     9.2002
     8.5245
     8.1552
     8.9312
    10.5512
    10.6503
     6.1477
     8.3012
     6.4706
     7.5727
     6.7984
     6.4240
     7.0853
     7.6287
     5.5351
     7.4996
     8.0820
     6.5557
     7.6888
     6.7279
     8.5310
     7.5316
    10.0223
     6.2780
     6.9615
     8.7048
     6.6329
     5.9099
     8.2949
     8.8660
     8.7434
     7.5113
     8.2660
     7.1353
     7.4321
     5.8534
     5.8690
     7.7664
     7.0426
     6.3194
     6.0251
     7.4858
     8.2439
     6.4816
     6.7818
     6.5126
     7.0696
     9.0558
     6.7497
     7.4508
     7.3970
     7.2257
     7.7179
     7.7976
     6.6196
     9.2734
     7.5403
     7.5717
    10.7999
     9.7192
     7.2184
     9.0883
     6.5314
     7.1651
     7.5649
     9.2139
     9.7733
     9.3342
     6.1775
     5.2830
     4.5492
     7.1772
     9.0807
     9.0631
     5.9958
    10.7578
     7.6735
     8.9125
     9.9248
     7.1141
     6.7181
     6.3501
     7.6540
     5.7617
     6.1089
     6.4855
     6.5118
     8.7943
     7.1747
     7.5221
     9.1328
     6.8752
     6.2386
     9.2399
     8.5411
     5.7991
     7.7479
     9.0867
     7.2037
     9.9244
     7.8466
     6.8288
     8.1322
     7.1481
     7.9845
     8.8189
     8.9606
     7.9016
     8.2737
     8.4902
     8.8913
    10.5182
     8.6892
     9.1139
     9.1917
     7.6419
     8.6900
     8.8173
     7.3189
     9.1205
     8.8590
     8.3890
     7.7238
    11.4158
     7.9440
     8.8216
     9.9313
    10.9821
    11.8744
    12.2788
    12.1913
    11.5127
    12.3353
     9.3033
    12.3701
     8.7091
    10.2743
    10.0232
    10.2271
     8.5773
     7.6902
     8.6721
    12.5989
    10.3438
     9.9451
     7.9700
     8.5623
     8.3442
     7.5377
     9.9439
     7.1555
    10.4686
     9.2282
     9.5183
     9.7473
    10.9495
     8.3254
     8.8015
     8.6156
     8.5581
    10.2198
     8.0761
    10.6617
     7.2177
     7.4609
     9.4028
     8.9970
     8.7365
     8.2962
     6.8153
     8.2393
     9.3984
     7.1060
     8.1175
     5.7712
     8.8683
     5.2083
     7.9030
     6.6747
     9.1911
     9.0771
     6.7164
     6.8207
    10.4704
     8.3545
     8.2741
     7.7142
    11.5284
    11.7197
     8.4403
    13.2443
     7.1561
    11.3865
    13.7088
    13.6687
    14.2568
    14.5462
    12.7182
    14.3047
    10.8571
     7.5034
    12.5032
    12.3897
     8.9625
    10.9796
     9.2817
    12.6998
    11.0145
    10.7679
    12.5167
    11.1688
    12.0188
    11.8891
     9.9306
     7.6056
     9.6748
    10.8679
     6.9046
    10.1104
     7.5786
     7.4641
    10.5041
    12.5703
    12.1044
    12.6856
    12.8969
    10.7560
    11.6075
    12.8027
    13.3379
    12.7741
    13.2475
    12.3881
    11.6745
    10.9000
    12.8802
     8.7248
    11.2034
    10.0343
    10.1775
    12.1953
    11.8288
    10.9012
     9.9875
    14.0481
    13.4395
    12.8754
    12.2819
    12.4007
    12.7094
    13.0490
    12.0887
    11.5513
     9.8596
    12.1338
    11.7650
    11.9380
    12.6449
    12.0178
    12.4647
    12.2373
    13.6411
    12.8084
    12.7552
    13.3950
     9.2292
    12.4519
    11.3097
    11.9424
    13.7875
    13.0898
    10.2440
    11.9137
    13.7328
    13.8960
    11.6145
    13.3011
    10.5928
    10.3579
    11.8319
    13.7842
    14.3192
    11.1225
    11.4056
    11.8299
     7.9117
     9.6507
     9.3148
     7.2861
     9.1261
     8.1767
    11.4249
     8.5276
     6.9693
    10.9352
    14.0346
     8.6120
     9.8223
    10.2007
     8.2713
     9.3046
    11.8983
     7.0687
    11.3663
     8.3742
    10.7675
     7.1259
     9.0632
    10.7575
     7.4294
     7.6837
     9.3038
     6.2512
    11.1778
     8.4543
     8.0604
     9.3058
     5.8480
     5.5499
     7.8289
     8.3754
     8.5422
     7.7909
     8.6561
     8.6547
    11.5718
     9.9100
     7.8761
    10.7844
     8.0198
     9.7306
     9.3032
    10.3749
     8.6575
    11.4060
    11.1428
    11.7137
     9.6074
    10.4704
    10.2564
     9.0832
    12.0203
    12.0889
    13.5981
    11.8441
    11.4170
    11.6606
    11.5581
    12.0066
    12.5719
    12.9348
    11.6440
     8.8165
    11.5699
     9.5054
    12.3467
    13.1783
    12.8189
    11.5637
    11.2881
    10.5033
     9.7400
     9.3658
    12.5002
     6.2349
     6.7017
     8.3080
     8.5352
     9.1311
    10.5669
     9.1138
    12.4003
    11.0914
     8.9566
     8.0075
     8.7570
     7.1780
     8.4338
     7.8295
     8.0681
     8.7994
     8.7306
    12.3903
    11.8553
    11.3738
    11.2009
     9.2232
     9.1122
    10.0378
     8.3027
     7.2014
     8.0434
     9.1678
    10.5676
    12.1980
     9.1398
     9.8527
     9.9895
     8.8735
     7.3336
     9.0702
     9.6645
     7.5099
    10.1742
    10.0943
     8.1268
     7.6747
     9.3949
     7.4428
     8.6458
     8.4277
     9.9375
     6.2740
     9.9189
    10.5422
     5.7100
     6.7440
     8.2628
     9.0756
     9.1852
     8.2506
     9.0922
     8.0025
     7.6519
     5.8007
    11.1940
     8.9712
    10.3795
    11.9261
     9.1882
    10.8936
     9.7900
    10.7611
     7.8017
     7.9989
    10.4800
    10.3739
    10.0436
     9.5133
     9.7736
     9.1164
     7.0993
     6.6496
     8.4249
     8.1608
     9.0240
     9.2979
     9.2538
     8.7525
     8.5690
     5.4242
    11.8681
    10.1068
     6.5611
     8.2686
     6.6137
     9.2901
     9.8701
     9.8765
     7.6617
     6.1703
    11.7692
    11.5182
    11.9354
     8.5037
     7.4977
     8.3047
     7.9748
     6.6060
     8.1190
     8.3032
     7.1468
     9.8122
     8.9576
     8.2943
     5.5504
     7.6415
     9.5507
     8.8353
     9.5508
    11.2560
     9.8947
     7.7142
     9.8513
    12.4295
     8.5721
     7.6001
    10.0355
     9.2298
     9.2425
     8.1325
    11.8779
     9.5767
     7.4834
     8.5040
     6.4607
     8.5417
     8.3374
    10.4837
     9.3998
    10.5446
     7.9181
     6.0413
     8.6269
     8.3373
     7.4474
     7.9891
     9.0322
     8.1973
     8.7847
     8.9056
     7.9977
     5.7093
     6.4451
    10.5498
     9.2834
     8.0204
     6.3214
     8.8399
     8.8189
     9.8275
     7.2158
     8.9014
    11.2341
    10.0698
     9.8338
     8.5945
     8.9550
     9.1762
     9.2679
     8.6788
     5.7755
     7.7993
    10.7602
     9.2295
     7.3464
     8.0464
     7.8152
     7.2641
     8.5088
     9.2280
     6.7387
     9.7444
     7.8522
     9.9598
     8.6066
     7.5554
     8.6338
     6.7456
     7.6401
     7.6794
     7.7515
     7.0020
     9.3708
     8.7792
     7.5651
    10.2844
     9.3082
     9.5035
    11.4202
     8.9543
     8.1035
    10.0749
    10.2257
     7.0238
     9.9205
    11.2813
     9.2880
    12.1638
     9.7876
     8.6603
     9.8345
     9.0904
     9.9694
    10.7247
     8.4115
     9.1207
     9.7138
    11.5622
     9.6917
     9.4019
     8.4145
     6.8107
    11.3634
    10.3054
    12.1045
     9.5389
    12.6231
    11.3887
    11.9824
     8.1508
     7.4635
     7.4762
    11.8547
     9.0919
    10.3038
     9.7990
     8.8037
     9.5419
    10.0288
     9.3852
    10.7956
     9.3287
    10.7009
     9.7032
     6.3940
     8.9769
    10.1143
     9.1942
     9.5666
     5.8031
    10.1470
    10.3129
    10.4305
    11.9090
     7.1569
    10.3588
    10.0746
     9.2622
     8.6360
     8.2218
     9.2358
     8.0012
     7.7343
    10.6466
     6.7128
     9.0167
    10.3059
     8.6709
     9.0829
    11.3018
     6.2357
     7.8967
    10.7760
     9.6072
     6.0649
     6.6615
     6.5922
    10.9067
     5.1900
     5.6346
     6.9223
     4.8733
     5.4848
     5.7998
     5.4060
     7.6060
     7.3491
     8.8893
     8.6895
     7.2366
     7.1115
     7.5656
     8.2820
    10.5150
     7.5309
     8.2182
     9.7254
     9.6475
     8.9850
     8.4940
     5.8784
     9.4559
     7.6518
     6.6861
     8.1185
    10.4159
    11.5451
     8.5359
     7.1459
     9.9727
    10.5920
     8.6923
     8.6711
     8.5793
    11.2160
     7.2120
     8.6823
     9.5995
    10.4462
     9.7254
    10.2266
    10.6070
     9.1924
     6.4663
     8.4027
     5.9093
     9.3927
     7.3756
    11.2929
     8.9092
     6.6449
     7.3738
     7.8986
     7.5993
     6.2708
     8.6893
    10.8483
    10.4338
     8.2296
     9.3354
     9.1121
     7.4878
     8.4129
     8.0769
     8.9546
     8.6016
    11.0750
     9.1552
    12.4822
     8.7048
     8.7597
     6.6055
     6.2813
     8.4071
     9.2568
     9.3166
     8.9265
     7.9870
     6.4196
     5.7943
     8.5831
     8.1210
     7.1157
     9.6384
     6.0616
     7.8619
     9.3543
    12.8050
     8.6744
     7.4764
    10.8043
     7.9445
     8.8846
     5.8507
     6.4544
     8.1789
     9.9995
    10.2924
    10.6884
    10.1502
     9.1290
     7.9656
     7.8667
     8.7970
    10.7454
     9.9758
     7.9638
     8.0965
     8.5848
     6.9883
     8.4579
     5.8042
     9.0653
     6.4997
     6.9361
     9.4117
     8.6606
     5.9352
     7.0850
     5.1254
     7.2427
     7.0968
     5.7250
     5.8614
     6.4909
     8.6540
    10.2275
     8.9541
     8.6939
     5.9097
     6.2187
     7.4182
     8.5039
    10.0639
     9.5082
    10.3281
     9.5346
     9.6055
     9.3882
     6.9099
     7.7933
     6.8379
     7.3718
     9.5910
     7.1697
     8.3544
     6.0715
     6.4973
     8.6940
     8.2868
     7.7048
     8.1259
     7.0871
    10.1306
     7.6903
     6.6516
     9.2103
     7.2901
     5.6240
     7.9206
     5.7679
     9.2153
     7.8063
     5.7501
     7.3488
     7.3035
     9.0654
     7.6663
     7.7053
     6.5866
    10.2102
     8.8885
     7.4568
     8.8664
     8.0117
     7.9785
     7.8096
     9.0233
     8.8587
     5.4825
     6.8534
    10.2101
     7.2086
     9.3721
     7.1944
     7.8207
     8.4953
     7.8747
    10.4568
     7.6328
     8.2558
     7.1201
    10.2161
     9.1806
    11.0801
     8.6214
     8.6434
     9.5555
    11.1354
     7.0648
    10.6775
     8.9963
    10.1323
    10.1330
    11.2962
     8.3266
     9.5860
     9.7638
     9.2175
    11.6523
     9.9231
     8.1772
     8.6897
     9.5142
     7.1710
     8.1396
     8.3686
     7.6400
     9.4936
     9.3571
     7.0433
     7.9150
    10.8180
    12.2893
    10.2129
     8.7201
     9.2458
     8.0546
     8.1896
     7.0155
     7.4221
     9.7320
     8.8212
     8.1471
     8.9670
     8.8416
     8.0850
     7.3888
     8.3665
     8.9072
     8.3746
     9.1785
     9.1468
     9.7149
     9.2260
     8.2659
     6.3700
     9.6204
     8.2783
     8.7836
     9.5232
     8.7660
     9.7559
     7.8731
     8.8143
    10.6538
     9.9344
     9.1772
     9.9131
     6.4674
     9.7696
     7.5798
     7.6888
     7.1243
     8.2503
     8.4675
     9.6170
     7.7197
     7.6316
    10.6386
     8.7524
     6.3820
     5.1699
     6.5801
     8.8746
     9.1258
     7.3845
    10.2582
     8.9842
    11.7631
    10.9108
     7.6263
    10.8133
     9.6920
    10.1446
    12.4130
     9.8060
     8.5759
     9.3595
     6.5718
     7.8804
    10.1924
     9.3059
     9.0406
     8.4733
     6.8293
     9.5420
     8.3274
    10.0928
     9.8680
     7.7319
     7.0864
     8.8261
    10.7786
     6.7554
     8.3912
     8.6080
     7.2120
     9.5092
     6.4791
     7.1337
     6.9319
     8.7163
     6.3706
     7.0919
     8.6735
     7.3378
     9.5651
     8.0431
     6.1667
     9.3450
     5.4296
     7.0688
     7.7135
     5.6748
     5.7593
     5.5100
     6.4004
     5.3050
     8.7411
     6.0448
     5.5660
     6.5953
     5.8410
     8.5470
     8.9673
     4.9749
     5.8707
     6.9668
     5.7296
     6.4033
     7.0264
     6.8413
     7.8462
     8.1094
     9.3637
     6.8460
     7.6068
     7.4122
     6.4830
     8.7416
     8.9909
     6.4750
     5.3749
     7.9090
     5.9015
     8.8044
    10.7496
     5.5640
     5.4476
     6.7008
     5.4101
     8.5653
     7.2747
