# Supplementary material for: Mechanistic models of asymmetric hand-over-hand translocation and nucleosome navigation by CMG helicase
Source: Nat Commun. 2025 Nov 21;16:10304. doi: 10.1038/s41467-025-65232-x (PMC12639105; doi:10.1038/s41467-025-65232-x)
Supplement: Supplementary file 18 — Source data [file 41467_2025_65232_MOESM18_ESM.zip › SourceData/SourceData/Fig3G/Random/mindist_lagging_and_loop_traj006.dat]

# Distance
    18.3401
    20.5049
    26.3983
    24.8795
    25.6273
    26.6265
    21.6439
    21.7241
    21.3049
    25.2504
    22.8569
    22.6058
    24.8271
    25.6006
    23.2991
    22.6844
    21.8826
    24.0706
    24.0359
    23.8771
    22.6581
    27.6443
    25.9964
    24.1229
    21.8662
    28.8558
    21.0908
    19.9655
    19.2855
    22.9155
    21.1666
    26.3811
    25.0630
    25.6946
    25.3656
    26.5734
    27.1989
    24.0531
    23.4661
    21.2053
    23.0751
    20.0391
    26.3847
    22.0715
    22.9389
    23.4896
    25.2290
    24.0981
    25.4713
    21.3396
    21.4677
    24.2970
    22.8708
    25.7597
    23.6594
    25.5894
    25.2221
    23.2378
    25.6146
    26.4253
    25.8747
    28.5301
    20.4257
    21.6196
    20.1251
    23.4623
    23.1911
    23.9327
    24.1167
    20.4735
    21.1489
    21.1429
    25.0423
    24.2078
    25.6426
    23.8385
    21.5232
    24.1112
    26.1353
    23.8792
    18.2505
    25.7016
    22.1951
    21.8033
    21.6811
    22.3894
    21.6114
    20.9505
    22.7636
    22.7299
    21.0601
    22.0946
    20.2947
    21.8014
    24.3228
    18.3096
    23.9288
    24.2695
    19.7730
    22.8447
    24.5240
    21.6243
    28.9740
    24.3817
    22.5784
    23.1923
    25.8925
    24.1013
    22.7987
    25.4242
    25.1082
    25.9886
    25.9620
    24.3125
    22.0166
    23.0857
    24.5372
    24.1033
    22.2490
    24.2108
    25.1143
    26.2493
    27.8549
    28.6881
    23.1881
    23.0652
    25.2888
    27.5754
    21.1402
    26.0700
    26.9468
    23.7625
    22.7908
    27.2411
    26.8728
    23.8019
    24.5068
    27.3687
    26.2328
    21.5548
    25.1764
    23.3207
    24.7205
    25.9593
    23.1143
    23.3278
    19.8499
    24.9587
    20.8004
    24.0008
    24.3327
    17.9882
    23.5665
    21.5732
    22.1054
    22.8344
    20.8485
    24.7525
    20.6487
    22.0348
    22.9855
    21.6773
    19.4914
    23.1657
    21.8278
    22.6787
    26.4139
    23.9886
    24.1038
    22.6975
    22.0751
    24.0928
    22.3868
    22.4646
    25.1111
    21.2394
    23.3359
    21.7004
    23.0819
    23.0422
    24.0008
    21.9115
    23.0958
    21.6896
    21.4263
    23.2208
    23.5148
    25.4414
    20.3543
    24.9439
    23.4334
    23.1727
    21.0935
    19.1126
    21.1620
    18.2522
    17.9488
    15.8435
    20.0967
    20.8792
    21.2040
    16.9089
    17.0969
    20.1116
    19.6331
    18.7268
    19.3254
    20.8018
    18.3065
    19.9296
    19.6944
    19.1651
    19.6669
    24.1642
    23.0888
    22.8099
    20.9942
    22.0566
    20.9474
    23.3993
    18.9409
    19.7698
    21.6209
    17.5500
    18.2582
    23.6321
    27.0804
    28.0651
    24.4466
    30.0181
    28.0561
    25.3474
    27.8865
    26.6583
    25.2657
    25.6664
    25.9121
    25.2954
    22.4788
    23.7907
    20.5806
    23.0778
    24.1603
    24.3504
    22.0313
    23.5927
    22.4909
    23.1775
    21.9635
    19.7259
    20.0889
    21.2294
    21.4783
    21.4445
    23.1947
    21.4616
    20.3034
    18.6078
    25.5601
    25.8885
    25.7577
    25.8889
    24.5994
    24.0313
    22.9101
    24.5753
    28.6375
    26.6689
    29.5804
    26.0412
    25.1164
    23.7759
    25.5080
    22.6898
    26.0300
    22.1040
    22.6395
    20.1603
    16.9514
    21.7657
    19.3867
    18.2341
    18.2491
    21.4076
    20.8841
    26.5343
    28.0302
    24.5477
    27.4096
    26.4371
    24.8925
    21.7909
    19.8870
    23.2932
    20.2278
    17.3217
    24.7255
    21.6729
    22.1656
    22.3180
    23.4917
    21.7845
    22.7499
    24.7158
    25.9144
    26.4641
    21.1272
    18.5329
    21.3742
    20.1040
    24.2747
    22.2149
    21.8235
    25.6700
    26.0644
    23.7648
    29.3075
    28.2524
    26.9389
    24.2143
    27.8264
    26.5197
    28.1840
    27.7207
    24.9738
    24.3476
    23.7254
    27.4998
    23.9320
    22.5753
    25.1473
    25.4256
    24.7262
    25.2022
    22.1730
    24.1510
    21.2694
    22.0128
    21.4934
    26.0534
    22.8449
    23.3262
    22.0309
    21.9431
    20.3874
    23.7440
    22.8044
    24.4916
    22.0616
    22.2628
    22.6771
    21.8593
    28.2363
    24.8303
    21.8049
    24.7333
    17.9914
    18.9692
    23.4388
    23.4691
    23.1588
    20.9506
    20.4115
    24.9792
    23.1143
    21.5392
    21.1771
    23.4966
    23.7423
    22.1055
    21.3869
    21.6450
    22.5170
    22.3576
    19.2318
    21.9941
    22.9183
    20.0124
    23.1392
    23.9618
    19.7295
    22.2205
    20.8259
    21.0873
    20.7636
    21.0295
    24.7143
    20.6788
    19.4855
    21.1770
    25.6623
    21.2559
    24.4278
    22.4300
    19.6883
    18.9594
    18.4085
    20.0617
    24.6587
    26.4730
    23.9793
    22.4625
    21.1861
    21.0020
    23.1547
    23.9696
    23.1761
    20.1246
    22.6881
    20.1338
    21.6013
    18.5613
    17.3080
    19.2718
    19.9626
    20.0583
    21.1856
    21.7707
    22.2777
    17.8999
    18.3384
    18.6769
    19.7584
    21.8761
    23.7696
    24.1760
    19.5967
    24.3930
    25.5303
    27.4955
    26.3779
    24.9378
    21.1716
    22.9049
    22.8895
    22.6602
    26.1786
    28.2735
    28.1240
    28.9735
    24.8318
    22.9077
    22.9482
    25.2939
    21.7853
    21.9166
    18.0273
    20.4433
    21.4398
    21.5888
    24.8050
    23.6680
    25.2628
    26.6969
    27.7844
    24.7120
    20.9780
    21.1094
    20.6942
    18.2595
    19.4043
    16.2950
    18.1728
    14.6506
    16.0354
    15.1105
    12.8712
    14.5567
    13.6461
    13.1049
    14.5008
    19.7254
    16.7507
    16.0000
    19.6944
    14.1887
    12.5316
    13.6436
    13.5125
    12.5104
    13.9934
    12.7034
    11.4957
    11.0994
    12.6161
    11.2088
    11.4499
    16.9995
    16.4873
    15.7706
    14.5698
    16.7359
    18.0286
    20.3451
    15.7174
    15.6924
    16.7581
    18.4252
    13.7338
    17.2141
    18.6340
    19.0607
    20.2809
    16.9988
    17.4512
    15.3960
    17.5168
    14.9611
    13.7452
    15.7163
    15.4918
    12.9319
    11.9922
    13.4699
    13.7917
    13.9012
    12.1524
    12.8808
    13.6478
    13.5217
    13.1257
    15.6334
    12.8965
    10.4900
    10.8286
    12.4105
    12.6496
    13.2781
    13.4317
    12.3754
    12.6143
    14.5375
    15.7866
    17.2295
    14.0752
    13.0239
    14.2056
    12.6196
    12.3850
    12.1126
    11.2975
    11.4999
    13.0933
    13.7959
    11.4090
    14.3035
    13.7795
     9.7762
    12.6452
    11.9404
    13.0289
    12.9755
    12.3864
    12.5434
    12.9448
    10.5493
    12.2536
    16.7242
    19.1604
    14.2288
    12.7758
    11.0418
    12.7447
    13.4447
    14.5164
    12.0234
    14.7683
    12.8344
    13.6441
    14.0890
    12.3975
    14.9767
    13.7469
    18.0061
    14.5936
    14.3937
    15.6656
    15.4493
    16.2595
    17.0221
    12.3055
     9.9002
     9.4853
     8.9094
    11.6077
    10.7077
    10.9106
    12.8696
    10.5372
     9.0111
    10.2271
    11.2872
    14.3307
     9.7540
     9.1219
    13.3023
    12.4406
    11.1638
    12.6334
    13.1798
    14.8355
    10.5580
    13.8607
    10.5439
    12.1319
     8.2790
     8.8951
     9.4876
    15.7542
    14.0941
    14.6894
    16.1758
    17.8501
    20.1024
    17.8842
    18.6950
    16.8795
    18.7238
    17.4933
    13.9883
    15.9869
    13.3321
    14.6416
    17.4369
    16.8843
    16.7771
    13.3229
    18.5204
    18.1237
    16.6683
    15.9908
    10.9000
    14.0498
    12.8834
    14.7751
    17.9411
    16.1932
    15.3535
    15.3336
    19.8367
    14.7856
    13.9833
    15.6435
    16.4343
    16.5999
    17.2200
    15.8680
    12.8386
    14.3613
    17.2722
    18.6265
    25.1697
    18.7583
    17.8998
    18.4067
    20.5621
    19.4857
    17.0577
    20.4849
    20.7596
    20.9249
    19.8192
    19.9128
    18.6451
    19.1203
    20.7738
    20.3995
    20.0583
    22.4115
    22.6214
    25.7172
    27.2994
    25.5926
    22.1631
    20.6784
    18.7257
    19.4083
    18.2197
    19.0811
    21.1594
    21.6607
    21.0454
    18.2350
    16.3304
    17.1937
    15.0907
    21.2907
    19.2840
    19.7239
    21.1755
    18.9055
    18.4347
    21.9717
    23.9255
    19.4885
    19.3551
    20.6616
    23.1155
    23.5546
    18.6950
    20.0430
    19.1206
    15.8070
    19.9975
    22.8662
    14.6643
    14.5535
    16.1685
    16.3194
    15.7884
    15.7054
    14.6418
    11.3317
    10.2502
    11.5005
    12.1411
    15.4942
    16.3030
    11.7917
    16.2013
    12.7488
    13.2075
    15.1762
    12.8731
    12.3300
    12.6764
    12.4811
    13.4725
    14.7722
    13.2856
    12.3402
    13.0715
    11.3981
    14.4989
    18.1262
    15.8417
    16.1958
    14.5640
    14.2676
    18.4093
    18.6558
    14.6031
    12.7074
    13.3907
    11.4191
    12.9509
    12.6277
    13.1045
    12.2054
    14.3879
    15.3798
    12.0620
    13.3515
    12.7835
    11.5437
    13.0943
    16.4831
    13.2117
    13.6170
    12.1151
    17.1665
    14.5396
    14.8328
    18.3032
    11.5439
    15.4221
    17.4139
    16.8658
    17.1575
    16.5673
    17.0909
    18.2915
    13.8274
    16.8487
    15.5644
    15.1282
    18.0159
    16.7709
    16.9175
    16.8815
    17.0329
    14.8007
    15.7967
    14.6786
    12.7187
    13.2618
    16.9341
    15.1768
    16.2202
    19.2094
    17.0247
    18.1474
    15.5692
    15.9190
    14.8512
    12.8961
    13.1773
    13.9252
    12.8840
    15.9195
    16.5199
    15.1511
    15.7775
    16.6743
    13.5100
    12.8774
    11.1789
    11.1625
    13.8930
    13.1990
    14.5984
    17.4455
    12.5363
    14.3337
    14.2620
    12.9118
    14.1171
    16.6074
    14.2773
    12.3344
    12.2035
    10.4701
     9.3542
    11.8573
    11.4390
    12.4603
     9.7644
    15.1529
    10.5382
    12.0648
    11.8750
    12.3678
    10.9965
    12.4062
    11.0766
    10.5284
    12.9434
    11.0807
    14.0979
    15.6046
    15.6009
    17.1352
    19.8816
    16.5020
    16.7806
    16.9594
    20.9868
    18.0522
    20.2857
    16.4159
    15.4289
    17.9705
    15.5917
    14.2113
    16.0481
    16.2041
    16.9605
    20.4135
    20.8300
    20.7164
    19.0214
    20.7917
    20.8978
    20.7169
    18.2774
    20.6960
    17.5574
    18.6024
    19.2807
    20.6643
    25.1616
    25.8194
    21.2788
    20.9347
    20.3060
    20.1468
    19.6883
    20.3992
    22.5510
    19.0622
    20.9891
    19.1923
    17.8970
    19.4080
    19.9851
    19.2108
    19.4725
    18.5990
    19.0167
    19.1172
    18.1646
    17.5776
    20.2080
    20.3071
    19.9125
    18.3538
    13.6621
    17.4995
    19.1853
    18.4883
    16.8263
    20.3348
    19.6763
    21.1746
    22.0675
    23.1258
    25.7155
    21.9165
    22.8963
    18.8586
    20.1131
    22.9158
    20.9427
    22.0254
    18.6054
    23.6616
    20.5112
    20.1477
    21.6059
    20.8530
    20.7289
    21.5088
    23.4028
    21.6703
    18.8247
    19.1266
    23.6762
    21.8118
    26.6248
    22.4995
    27.6446
    23.5323
    20.3477
    24.1947
    23.3004
    18.1878
    19.5749
    25.5391
    24.3104
    19.9381
    21.2271
    23.2254
    21.3893
    21.7348
    19.8948
    17.9875
    17.5964
    20.3776
    23.8027
    20.6520
    19.2794
    22.7452
    21.1057
    17.3784
    19.0327
    19.8692
    18.8267
    21.9074
    19.7990
    19.2385
    21.6811
    20.8947
    21.9520
    19.8714
    22.6603
    20.6362
    19.5383
    23.7404
    25.2776
    24.3650
    22.0920
    23.4207
    19.7449
    20.1565
    23.9552
    23.0856
    24.5803
    22.0023
    22.5957
    24.8313
    20.8739
    19.5404
    21.4645
    21.8428
    20.4446
    22.7813
    23.2352
    18.6712
    20.9841
    19.3375
    19.0142
    20.7243
    22.7197
    22.7838
    21.5225
    21.4209
    22.0739
    21.2440
    21.3809
    21.6537
    21.8407
    23.5672
    20.3882
    21.9964
    24.4024
    25.3741
    27.5157
    23.0813
    24.9527
    25.9723
    27.3567
    26.0930
    22.8064
    32.2246
    32.3242
    30.4939
    29.7634
    32.9793
    31.0342
    31.7641
    28.9015
    26.8280
    25.6953
    24.7269
    32.6545
    27.3814
    30.4943
    31.1940
    28.0294
    29.3280
    29.7857
    28.4466
    26.7710
    34.0823
    36.3531
    33.0934
    35.1691
    32.4236
    32.0597
    27.1795
    35.3268
    32.4950
    37.9996
    33.6314
    32.4592
    35.8418
    31.3429
    36.5615
    39.7716
    38.3107
    34.2930
    35.4559
    31.7330
    31.9290
    29.3182
    29.8997
    33.7371
    38.6610
    38.1941
    27.3775
    27.2094
    25.1489
    30.5226
    25.6252
    26.4618
    33.0162
    33.6960
    33.5055
    33.9134
    29.4284
    32.9353
    36.8024
    37.6702
    34.4111
    35.2424
    32.4089
    28.5261
    33.6808
    29.6693
    31.8539
    28.1545
    37.7288
    33.1739
    30.8010
    29.2250
    31.0645
    35.9863
    34.5472
    36.5282
    35.3195
    37.8262
    34.9596
    31.4554
    32.7753
    29.5866
    25.8626
    32.8438
    34.4006
    31.9785
    31.7951
    34.6408
    35.3245
    34.4077
    32.9288
    32.1070
    34.3405
    35.7290
    35.3223
    36.9636
    32.4255
    37.3371
    33.0573
    35.6592
    34.2262
    32.5958
    29.1118
    31.5942
    31.1151
    30.8237
    31.8711
    30.5590
    26.5666
    26.2923
    32.6549
    26.5377
    28.7670
    25.7954
    29.6158
    31.4527
    35.6818
    31.7051
    29.7143
    32.9404
    32.2093
    31.5450
    30.0422
    28.7559
    31.7923
    30.4608
    35.7020
    33.6992
    26.4341
    20.0698
    22.0181
    24.9043
    25.4052
    30.5415
    27.6049
    23.5757
    29.0544
    25.8989
    22.6490
    22.3764
    22.6460
    24.2143
    27.6099
    28.2893
    22.7383
    25.8351
    24.9197
    27.3544
    29.2501
    30.7445
    30.4357
    29.2365
    31.6141
    26.4096
    29.3322
    28.2835
    27.6748
    33.4385
    28.0293
    28.5497
    27.5529
    23.9001
    24.9883
    24.4122
    28.4220
    25.4518
    29.4177
    25.9162
    26.3715
    25.1788
    26.8937
    24.1910
    25.1394
    26.2828
    26.8746
    26.0735
    23.6850
    27.8213
    26.3123
    27.2767
    31.4715
    32.0337
    27.4566
    28.2156
    28.0223
    24.7970
    26.1902
    22.3432
    25.9145
    24.1566
    26.1575
    26.0872
    24.7040
    29.5577
    25.5356
    24.9460
    25.2074
    27.3243
    29.9492
    30.2436
    25.3953
    25.5300
    25.9350
    27.0045
    25.3097
    24.9406
    29.5356
    26.8178
    26.9288
    28.2535
    27.1923
    27.6224
    27.4189
    25.9258
    23.4901
    25.3682
    25.7292
    25.9265
    27.6269
    27.3632
    27.4382
    25.9042
    25.9014
    26.4824
    25.8048
    22.4136
    23.4424
    28.6659
    25.8814
    22.7968
    23.5581
    23.4712
    26.1733
    26.9074
    28.5236
    26.9529
    29.7291
    28.8853
    30.7178
    32.0507
    34.1652
    31.7324
    30.7400
    28.6071
    27.4045
    26.1452
    28.3802
    26.7256
    27.7302
    26.6900
    27.5944
    26.2496
    23.6040
    28.0501
    29.3947
    29.1371
    31.6150
    29.1664
    24.4574
    26.1926
    25.0708
    25.4724
    24.0191
    28.0576
    25.7606
    27.4575
    27.2356
    25.9041
    24.2347
    24.7829
    21.4561
    25.8003
    23.1339
    24.4850
    23.7506
    29.0906
    26.3914
    26.9188
    19.8597
    22.7250
    19.0517
    23.8517
    24.2363
    19.7503
    20.3302
    22.7488
    22.4700
    19.9337
    26.7539
    27.9497
    24.1335
    26.3549
    18.7339
    16.7191
    21.6074
    23.1010
    21.0514
    23.9237
    21.6057
    27.2544
    25.3058
    27.4105
    25.6174
    25.4237
    24.8484
    22.9111
    27.1534
    29.2450
    21.1624
    23.1284
    27.0211
    21.2948
    21.4093
    21.8791
    21.6882
    24.0521
    23.7153
    26.0629
    26.5416
    26.4337
    24.1780
    20.9897
    22.4096
    25.9105
    25.5878
    24.9526
    25.5656
    24.4714
    23.7378
    24.4784
    26.2421
    25.7221
    26.1142
    24.7550
    24.2457
    22.7014
    25.6012
    27.2425
    26.8509
    23.5175
    23.6253
    24.4059
    23.7744
    26.4789
    26.3894
    23.9417
    27.6390
    24.8925
    20.4624
    28.1232
    26.4572
    23.2350
    18.9084
    21.0260
    20.3768
    14.1853
    22.8184
    23.4552
    26.5733
    25.4023
    23.7182
    26.5170
    27.8234
    28.2628
    31.6506
    26.1996
    25.2773
    22.6693
    22.9681
    25.5370
    26.6816
    26.1134
    25.5931
    25.6167
    26.5489
    26.7520
    26.3995
    28.8390
    25.4211
    23.1465
    24.2580
    24.2010
    23.3315
    28.1557
    27.0591
    24.7514
    32.3449
    27.3842
    27.5166
    23.7333
    27.1732
    23.4224
    27.1225
    27.2154
    28.2027
    28.4147
    24.1957
    26.4381
    25.3116
    28.0272
    27.3916
    26.7254
    25.8979
    24.5870
    22.4390
    26.4885
    25.1164
    27.3218
    21.7693
    23.8709
    28.3858
    26.1979
    24.9187
    25.1382
    23.8211
    25.6644
    20.5539
    21.7758
    21.9854
    23.3243
    26.3076
    28.0530
    21.1344
    23.4657
    27.5193
    25.2082
    24.8726
    17.3143
    18.1054
    19.4131
    19.4988
    21.5769
    17.8308
    27.4853
    25.7617
    23.4883
    23.2067
    27.1015
    23.6046
    26.6483
    23.9760
    21.9687
    22.0369
    20.9684
    26.5519
    25.4018
    23.7059
    23.0890
    24.3191
    23.4184
    22.5105
    23.0714
    21.1413
    24.9798
    22.4252
    22.1042
    25.9245
    25.7475
    29.0453
    25.2341
    26.6494
    25.6582
    26.0891
    22.5977
    22.0944
    26.1296
    27.3298
    20.8401
    21.2717
    24.6033
    23.2211
    21.8132
    18.5877
    18.5757
    20.8259
    25.4825
    21.8551
    23.7042
    21.1970
    23.7282
    19.3963
    27.2502
    27.0945
    27.5147
    26.8886
    27.3064
    28.0315
    23.5254
    27.2699
    23.9289
    22.5542
    24.9723
    24.3949
    28.0845
    26.5548
    25.0470
    29.1850
    25.6685
    26.1796
    28.4370
    23.7133
    25.8633
    24.4680
    25.1588
    24.4743
    24.0057
    26.3684
    24.7883
    25.4289
    24.1725
    28.9881
    23.2708
    27.9143
    25.1056
    22.8318
    25.4260
    32.1630
    26.1238
    30.4109
    27.6150
    27.8696
    29.2142
    24.0177
    25.4055
    27.3215
    24.7228
    26.5698
    24.1895
    25.4325
    27.4148
    27.2865
    25.6465
    27.9913
    26.7008
    26.9637
    25.6303
    26.0710
    23.7185
    26.4035
    25.5404
    29.3184
    27.0657
    25.7175
    27.1638
    24.0747
    25.3461
    21.9277
    22.5159
    27.5654
    24.4061
    28.1338
    25.3395
    29.3304
    24.6734
    25.8747
    25.3269
    26.3536
    24.1676
    22.4330
    25.9025
    27.6155
    29.5546
    28.2059
    30.7112
    31.3356
    25.9066
    23.7873
    27.8924
    25.0299
    28.5523
    23.0774
    26.9324
    26.4482
    27.2047
    27.5663
    26.3828
    26.4110
    25.4039
    24.3179
    25.1895
    31.2445
    28.4317
    30.5031
    28.8518
    26.3436
    28.1697
    30.5108
    25.8238
    29.1068
    26.9257
    24.8120
    25.8743
    24.8947
    28.4280
    27.2778
    23.9929
    24.6343
    26.8627
    24.4882
    24.4696
    23.3951
    24.8130
    24.8729
    27.7507
    22.1656
    24.8102
    23.5589
    24.2159
    26.2898
    27.1082
    24.7436
    24.3632
    25.9688
    27.8221
    25.1710
    26.3270
    25.8282
    20.7874
    29.2585
    29.7518
    26.8223
    26.9600
    22.8458
    28.8869
    26.5332
    27.6080
    26.7415
    29.2870
    28.0279
    24.3024
    24.9558
    24.5332
    22.6670
    25.2540
    29.8072
    26.3313
    26.2210
    24.6838
    25.4969
    27.6847
    27.9798
    27.0305
    30.0298
    24.8916
    25.7636
    26.3110
    25.9690
    23.2972
    24.6813
    23.7777
    22.4332
    25.4145
    18.7642
    22.1296
    25.5851
    29.1923
    27.9714
    25.7044
    24.0608
    24.9607
    23.3604
    27.8284
    22.6753
    26.6625
    27.5613
    25.6153
    28.0067
    26.8233
    27.2146
    28.4990
    22.6153
    23.6706
    26.5464
    25.5990
    25.9665
    23.6812
    23.6223
    29.3770
    25.0163
    28.0367
    25.8322
    24.7217
    23.2262
    21.6541
    23.8781
    27.3585
    22.7759
    24.0758
    20.7924
    24.2021
    21.3691
    24.1429
    22.4127
    23.7032
    27.0151
    21.2215
    24.4513
    24.2795
    26.1812
    22.5987
    20.0035
    23.7724
    23.3071
    26.7977
    22.8032
    26.0472
    23.0802
    23.6849
    21.9617
    23.2069
    22.5358
    18.3553
    23.9335
    25.4890
    25.8558
    24.0407
    20.5397
    20.3121
    24.9588
    19.2829
    21.4382
    20.3918
    25.3690
    23.7054
    28.6208
    21.3213
    20.9440
    21.3754
    21.3685
    23.4120
    24.3509
    23.3693
    23.3327
    19.3585
    24.4547
    24.5056
    23.8407
    27.4212
    23.8569
    23.9976
    23.2655
    22.4567
    26.3954
    27.4085
    24.8009
    24.4097
    24.6834
    20.2234
    22.5488
    20.1665
    25.8326
    28.4855
    25.4396
    25.6060
    23.5640
    24.3708
    26.9514
    28.9324
    22.6309
    22.9246
    23.1849
    23.3637
    24.5958
    28.2425
    28.4243
    24.4738
    20.9887
    25.1904
    25.7041
    26.2167
    24.8445
    24.3393
    26.7245
    24.2603
    23.7121
    23.9751
    25.0231
    25.8749
    25.4563
    23.3668
    23.9704
    25.7807
    25.7461
    26.2239
    24.3320
    24.4115
    23.3516
    26.0120
    24.8856
    26.5215
    25.8263
    22.8018
    23.0501
    24.4336
    23.4915
    25.5811
    25.9265
    24.4222
    24.7125
    23.2103
    27.5810
    24.6957
    26.1308
    23.1823
    24.9369
    24.3446
    24.0066
    26.2788
    27.6101
    24.3246
    23.9667
    21.9361
    24.6484
    24.2390
    26.6510
    24.9155
    26.1107
    27.2494
    26.9844
    26.0798
    24.9118
    26.8079
    25.1187
    27.3644
    26.0371
    25.4395
    27.9013
    25.1897
    27.8775
    24.7317
    26.2276
    25.5719
    24.5504
    25.9638
    27.3339
    24.3052
    30.1460
    24.5409
    25.9936
    30.2875
    32.2278
    24.3285
    24.0558
    27.9907
    28.7952
    28.9340
    24.8512
    31.3192
    24.9530
    23.9274
    26.0169
    25.7899
    27.1714
    30.4171
    27.3280
    25.7822
    25.0367
    30.6496
    28.3834
    27.8752
    28.6252
    29.7016
    26.2783
    25.3621
    25.3797
    26.3108
    26.4418
    25.0540
    27.3124
    30.9512
    26.6128
    32.0132
    30.0378
    28.7580
    27.9368
    27.3232
    28.1086
    28.3009
    23.3704
    27.7194
    27.9258
    27.0315
    28.5524
    27.2375
    25.8999
    24.5841
    24.2745
    20.5232
    27.3658
    26.2722
    27.9223
    27.0422
    25.6569
    25.3408
    26.7659
    25.2566
    24.7702
    24.9757
    28.4283
    29.9984
    27.7357
    27.7512
    26.5126
    26.9469
    26.2645
    24.5916
    29.1204
    25.1296
    20.5710
    21.2359
    18.0130
    20.9211
    21.6610
    23.1847
    22.4951
    26.2885
    19.2746
    23.7442
    22.9711
    23.3423
    24.9557
    24.1660
    25.8940
    22.6853
    22.6953
    21.5690
    25.3835
    24.1109
    24.5393
    26.0789
    29.7871
    25.5934
    24.7775
    25.1581
    25.3612
    22.4748
    24.0000
    19.6409
    22.1161
    23.8820
    23.2063
    23.6900
    21.1775
    26.4961
    25.2723
    21.1716
    23.1371
    26.6630
    24.1880
    26.4184
    25.4918
    23.4569
    23.3340
    25.9981
    27.8034
    25.3865
    24.9989
    25.3904
    23.6043
    22.3664
    24.0444
    20.4121
    24.0619
    26.1273
    26.2105
    25.2568
    26.1375
    26.4537
    23.6581
    27.6297
    23.4015
    24.2370
    28.6868
    23.1168
    25.6043
    24.5212
    26.0324
    24.3226
    30.4526
    28.6350
    25.0326
    25.7956
    25.7504
    27.5531
    26.3623
    25.5232
    21.6671
    19.8948
    21.5816
    27.8230
    24.6000
    33.9920
    24.5242
    24.0287
    24.1888
    24.4677
    26.9843
    20.8876
    23.2319
    21.3973
    21.5753
    19.9425
    23.8042
    22.2843
    21.7948
    23.9919
    25.2469
    28.7197
    28.0984
    27.7541
    28.4929
    29.5096
    33.3652
    29.9916
    27.7723
    26.2398
    35.8814
    25.5395
    28.9440
    30.8239
    24.7218
    28.0572
    26.9096
    24.3760
    24.7718
    25.2106
    26.4739
    27.0461
    24.4766
    21.2157
    26.5516
    24.7686
    21.9138
    25.6320
    28.4466
    23.9659
    23.0330
    24.8439
    24.0972
    25.5082
    26.3058
    29.4502
    28.0678
    25.0732
    26.4331
    29.1295
    29.0326
    30.7945
    29.5274
    33.9820
    25.7129
    27.5699
    32.5943
    30.1096
    25.8253
    27.2448
    27.1305
    28.5608
    26.6598
    26.8107
    29.2583
    33.9224
    26.3050
    29.5838
    24.3384
    29.4225
    26.3610
    29.6261
    32.4952
    32.2471
    28.5951
    26.6769
    26.4850
    28.1090
    28.2050
    26.3148
    24.7442
    26.6556
    26.4190
    24.7697
    30.8951
    24.5600
    27.0929
    24.4140
    27.9780
    25.8896
    27.6911
    27.5070
    29.2080
    27.6924
    26.0691
    27.4315
    27.1352
    22.5472
    30.4116
    30.9745
    31.9052
    26.6816
    27.5617
    38.2222
    29.7780
    31.9167
    31.4494
    29.4902
    30.2670
    26.4292
    27.8636
    29.0883
    31.3096
    31.3447
    36.6526
    31.1371
    30.8481
    35.1212
    31.8600
    29.1571
    32.8392
    30.4274
    28.7753
    28.5479
    30.0861
    24.9599
    28.7433
    28.5996
    26.7014
    25.7715
    22.4213
    23.7190
    25.3814
    21.3578
    19.0133
    19.1781
    22.3574
    22.2539
    24.8453
    25.4764
    29.3250
    28.8343
    26.0875
    30.0586
    30.2281
    26.2788
    23.5872
    26.4783
    23.0610
    22.3026
    29.0829
    23.7334
    23.4745
    21.5467
    26.0490
    24.2189
    27.5222
    28.2172
    28.5342
    23.2008
    25.6490
    24.6799
    23.4649
    21.7543
    26.2315
    25.6402
    26.1331
    25.9522
    29.2011
    22.7092
    25.5353
    26.8167
    25.1240
    27.1605
    32.0777
    28.1790
    28.6047
    27.6047
    30.3653
    31.6602
    28.4122
    28.8731
    29.9411
    32.1276
    32.0204
    33.6942
    31.6257
    33.4117
    29.8142
    27.7035
    32.3789
    28.2990
    28.5780
    28.2002
    30.8048
    33.2926
    26.4788
    33.4844
    33.3409
    31.1012
    32.2936
    26.4637
    25.3981
    27.2040
    28.3453
    29.6097
    33.4314
    33.5746
    33.2745
    30.3678
    31.6784
    28.4932
    30.2998
    24.3863
    32.3079
    29.2612
    28.7192
    32.9885
    31.4440
    29.1048
    32.0146
    29.6235
    28.9392
    34.5693
    29.4188
    29.3803
    28.9070
    24.8524
    30.3964
    28.1909
    27.2695
    30.2727
    30.2624
    29.8496
    32.3004
    30.3510
    32.9767
    31.0601
    25.8257
    29.7328
    39.5774
    33.9485
    28.9509
    34.9356
    27.2485
    31.2670
    31.0443
    32.1300
    30.6673
    26.1585
    25.6626
    25.4366
    27.6111
    24.2276
    29.0822
    31.5366
    28.6545
    34.0776
    31.5981
    34.3205
    33.0344
    30.1245
    31.8377
    33.4660
    29.1250
    38.0180
    35.5665
    31.5490
    38.7702
    30.4139
    31.5719
    30.0252
    27.4994
    29.3164
    35.5294
    31.7324
    29.6691
    33.8901
    29.2655
    32.0384
    27.6382
    34.2021
    26.3484
    28.2382
    29.6590
    31.6781
    35.8417
    35.5226
    30.7872
    33.6239
    28.6257
    32.3081
    33.9983
    37.6548
    34.6807
    32.7955
    31.7664
    32.6675
    30.4487
    32.6102
    31.1772
    29.2123
    35.0629
    30.9592
    31.3241
    32.6711
    29.6821
    32.5588
    27.6171
    30.9339
    30.4080
    29.5812
    31.6991
    32.9182
    29.9161
    30.2812
    30.4100
    27.8672
    31.7250
    30.9288
    32.2188
    32.0192
    30.7848
    33.0628
    31.3526
    28.9381
    26.2253
    28.3657
    28.3398
    31.7359
    32.1637
    31.6842
    28.6810
    31.6962
    31.8371
    34.7920
    30.6118
    25.8800
    31.6847
    27.4741
    30.9622
    33.8059
    23.8785
    30.4453
    31.9667
    33.9917
    29.0172
    30.9190
    30.0132
    35.3819
    29.6973
    26.9812
    31.0249
    31.4777
    34.6248
    32.7169
    30.3058
    30.2175
    28.2067
    30.7336
    37.0777
    36.2851
    31.5870
    33.6350
    34.1818
    30.4025
    29.6002
    31.9512
    36.3980
    37.9340
    37.5022
    31.2417
    31.5864
    28.6341
    28.4478
    33.3761
    29.7849
    25.8364
    29.3308
    29.4123
    31.3562
    31.0224
    28.1264
    32.4365
    30.9951
    33.7631
    26.8704
    26.4966
    28.0710
    30.3381
    28.7002
    32.3411
    26.9064
    32.7819
    24.4969
    34.6743
    28.1881
    26.7740
    28.6046
    30.6380
    26.3235
    32.0284
    30.6463
    30.3985
    30.3964
    29.2723
    26.6296
    31.0854
    28.2088
    28.7622
    29.8911
    31.6189
    28.8121
    25.4444
    32.6659
    35.2347
    33.9637
    34.6462
    29.3252
    28.8512
    31.1825
    31.6389
    37.5000
    34.0010
    28.2604
    29.5478
    25.1743
    26.4761
    26.7593
    29.5309
    27.3731
    32.6052
    30.7472
    27.3905
    24.4139
    22.4771
    30.5901
    29.9407
    31.1220
    25.6222
    25.1630
    28.6634
    30.0912
    28.6867
    24.8072
    27.1249
    26.7864
    28.1979
    24.9495
    27.8826
    27.5878
    28.1787
    25.6805
    27.1771
    27.8622
    27.0994
    33.2575
    33.3662
    30.1031
    34.0663
    32.7025
    32.2237
    37.3535
    33.5538
    28.5049
    28.7423
    29.5807
    26.7695
    30.5324
    30.0661
    27.3452
    31.2714
    34.4747
    32.0126
    35.6309
    32.1955
    36.2239
    35.2434
    33.7360
    29.2537
    33.3448
    35.0481
    36.7687
    28.7776
    27.8299
    26.2066
    34.2381
    32.9092
    33.2824
    35.9676
    40.6465
    40.9597
    40.0712
    35.7910
    30.8072
    25.9400
    31.5014
    29.1138
    27.3109
    31.1966
    25.6643
    27.4393
    31.5373
    30.6734
    31.0361
    36.9340
    31.1932
    31.9717
    30.5460
    30.5124
    31.3046
    33.4998
    38.7581
    33.8391
    27.4207
    34.2637
    32.3215
    42.0866
    33.7331
    34.8847
    36.0871
    35.5904
    31.7904
    26.0679
    30.1599
    27.6977
    28.7909
    31.6293
    35.2270
    31.6835
    33.8640
    34.2243
    36.1955
    35.7643
    37.8366
    39.9549
    30.3610
    30.6507
    32.3372
    34.5273
    29.9166
    34.9501
    31.3648
    33.9401
    36.2401
    35.1922
    31.8882
    36.0995
    38.1167
    35.5515
    34.9462
    29.8859
    33.1457
    35.5474
    31.7378
    29.6279
    33.6283
    28.7410
    33.2274
    32.7922
    33.6847
    33.6001
    32.3804
    37.9409
    29.8151
    35.3480
    25.1196
    31.0631
    34.6487
    31.5957
    29.2247
    31.9786
    33.6488
    32.7000
    33.2268
    33.0480
    30.7596
    28.5948
    22.0616
    31.3009
    28.2712
    29.3997
    30.1003
    33.7389
    30.1936
    34.6102
    28.1260
    32.2878
    29.5029
    29.2986
    28.8462
    29.5203
    32.0727
    28.1174
    29.7168
    31.5118
    31.2003
    30.1901
    30.1662
    30.6973
    29.3060
    28.6331
    29.6998
    34.0765
    28.4304
    29.6909
    27.8035
    30.6736
    32.9727
    29.0236
    31.8062
    29.3709
    30.0272
    24.6651
    35.7434
    27.7715
    31.7072
    31.3278
    30.7679
    29.2190
    24.6053
    31.1305
    27.3399
    35.6084
    31.9460
    34.3300
    28.9281
    32.6562
    31.2209
    28.2979
    31.1230
    33.5241
    28.5020
    31.9923
    24.6440
    29.8107
    28.4624
    33.0382
    28.2546
    33.8730
    29.8900
    30.8495
    32.2682
    32.1418
    36.0678
    33.2017
    35.8059
    34.3218
    32.3350
    29.6111
    32.9472
    34.6938
    36.9636
    28.5723
    35.6620
    31.2566
    31.2056
    33.0128
    29.7398
    32.8314
    34.0709
    31.3869
    26.5127
    32.1993
    27.2804
    31.4666
    29.2321
    34.7403
    37.4860
    28.4693
    28.2814
    26.3055
    29.3098
    33.2172
    28.7460
    29.9704
    27.7713
    33.1162
    33.0763
    29.5742
    26.9139
    27.0521
    32.6798
    31.4930
    36.4597
    34.0327
    35.9384
    26.0415
    29.4982
    29.2995
    31.9171
    29.5486
    30.5606
    31.3504
    29.5810
    28.4837
    29.5402
    26.9139
    29.1674
    32.8092
    31.1828
    30.5065
    30.7199
    30.0177
    29.6615
    31.1980
    31.7444
    33.6911
    32.9437
    30.9686
    26.4267
    31.0156
    27.4948
    28.6555
    30.9715
    34.8248
    32.9488
    35.8329
    37.1435
    35.1731
    34.4910
    30.0683
    34.6376
    32.2145
    32.0613
    33.7331
    31.4253
    33.6295
    40.2550
    40.1544
    40.4465
    34.2726
    35.6475
    39.5559
    38.0042
    39.5157
    29.4562
    24.1050
    31.4310
    30.5142
    29.1664
    30.5298
    28.3873
    29.7172
    27.3207
    29.4356
    34.4417
    27.1794
    28.7178
    26.1714
    25.4405
    31.8890
    31.4999
    29.4284
    29.4283
    27.8298
    29.0028
    31.3268
    35.8766
    31.9066
    33.1730
    31.3231
    33.7377
    35.7406
    32.7798
    32.3537
    28.4885
    23.4015
    31.1595
    29.0704
    29.2265
    32.9101
    28.8356
    32.0825
    26.6959
    28.9087
    28.1546
    33.0229
    28.5294
    29.4980
    26.9746
    28.3979
    31.2060
    30.4739
    31.0470
    30.0070
    26.8250
    30.8390
    29.3492
    31.0701
    29.3581
    30.3473
    31.0386
    28.6790
    28.3291
    29.9264
    32.3293
    33.6964
    28.0991
    27.1147
    31.0029
    27.4145
    32.9196
    28.9457
    27.9269
    25.2393
    27.1716
    27.3450
    26.7118
    27.5013
    28.7084
    32.5229
    34.8080
    26.2841
    28.9019
    26.1050
    30.8194
    35.0434
    38.7005
    35.7797
    31.6547
    31.7914
    31.9617
    29.9307
    29.3022
    30.2164
    30.9495
    27.7640
    27.9368
    29.1806
    32.8700
    30.1721
    29.1644
    29.6520
    30.5303
    32.8281
    30.7306
    36.7239
    38.9863
    34.5945
    40.0394
    50.1644
    36.0314
    37.5909
    37.2468
    30.4684
    38.0735
    32.8335
    31.1572
    34.7887
    33.3954
    32.1102
    36.6536
    29.1946
    28.6726
    36.8902
    33.4228
    33.2351
    31.5833
    33.2923
    32.8851
    33.5434
    34.1157
    33.7138
    33.5460
    33.9685
    37.6332
    39.5794
    34.9099
    32.0463
    33.3254
    33.1949
    33.2899
    31.4559
    28.3263
    34.2362
    27.7870
    32.5502
    30.1516
    34.7069
    33.3357
    34.9754
    31.0894
    34.6689
    33.7499
    35.6826
    41.6159
    39.3740
    33.6545
    34.1767
    38.1339
    37.3836
    37.0391
    38.8107
    40.9847
    36.6234
    37.0629
    37.5499
    36.0314
    40.7643
    39.1106
    40.8638
    42.3986
    41.9623
    40.2740
    37.9455
    32.0956
    29.1256
    30.4386
    38.5772
    36.1680
    40.2088
    41.0171
    49.2111
    49.2411
    43.6336
    36.4067
    41.6332
    43.9758
    38.4552
    40.8333
    45.2424
    36.2468
    35.5531
    34.0921
    34.5673
    34.0342
    35.4504
    36.1891
    34.9299
    34.2523
    37.6026
    41.0580
    37.9694
    36.5626
    39.0717
    37.9938
    38.3514
    47.3141
    37.4715
    35.3273
    32.5739
    34.6351
    32.3501
    30.2321
    30.5496
    37.8528
    34.8717
    37.0106
    31.7824
    35.1623
    31.7130
    31.5621
    28.2097
    32.2530
    33.2207
    34.2395
    31.6128
    35.7856
    34.9255
    34.6746
    32.6088
    32.9099
    36.2845
    37.3638
    43.0182
    41.0462
    41.6513
    44.4683
    36.4200
    37.4939
    38.3873
    41.6593
    37.9724
    32.3162
    35.6475
    32.3906
    35.4094
    30.8275
    30.5421
    38.5727
    38.1205
    33.3140
    36.2482
    34.5089
    38.9503
    38.2367
    38.2005
    37.8823
    35.6395
    32.0701
    31.8152
    31.3171
    30.9081
    22.7012
    25.5580
    32.1502
    21.4051
    29.0358
    23.4771
    23.8471
    22.5473
    19.1963
    24.0666
    20.9919
    22.4599
    26.1653
    27.5420
    24.2295
    24.1963
    29.2442
    25.2623
    27.9598
    25.2061
    26.9509
    30.0606
    27.4336
    28.9130
    25.8002
    29.0082
    30.9584
    26.5484
    23.5644
    27.5353
    23.6474
    26.1115
    27.7196
    24.0741
    29.1854
    29.0065
    31.9217
    29.5348
    34.5344
    34.9253
    31.1836
    30.6506
    32.7661
    33.2517
    32.6219
    31.5809
    32.7367
    30.8301
    25.4756
    25.9032
    28.8898
    27.3716
    27.4511
    26.8111
    25.2980
    26.5002
    23.7662
    25.1812
    28.2387
    29.9302
    27.9468
    26.0484
    25.1609
    27.0898
    26.0865
    28.3257
    26.5325
    28.0001
    29.1487
    29.6063
    30.6173
    26.8078
    31.2312
    30.1831
    26.6864
    26.9624
    27.5831
    28.7772
    28.7238
    26.9182
    27.3844
    29.5357
    27.6929
    30.2482
    28.0940
    27.4438
    27.4547
    28.3136
    29.4398
    25.1280
    27.1526
    23.2237
    26.4359
    23.5993
    27.6049
    26.9676
    29.7172
    30.9511
    23.5605
    24.3450
    26.5009
    24.5464
    25.5820
    29.2585
    27.1683
    26.5069
    25.4714
    29.4098
    24.5583
    26.4385
    29.3606
    29.0685
    27.8107
    23.5955
    29.6117
    32.3767
    34.8269
    32.9860
    27.6731
    29.1208
    27.9773
    27.8876
    26.7521
    24.4191
    26.4698
    25.0894
    25.0556
    26.6702
    26.3802
    26.0832
    25.7933
    24.7409
    25.5644
    26.9624
    27.3785
    24.4844
    25.3628
    29.6775
    27.6481
    26.2896
    28.9261
    34.9283
    28.0713
    26.6036
    25.4086
    28.9064
    26.2826
    31.6718
    27.3270
    30.0261
    31.4549
    29.0861
    32.6105
    30.2650
    27.4722
    28.8250
    27.4791
    27.6514
    27.6863
    28.0929
    25.2592
    30.1111
    26.7271
    28.8019
    28.0023
    29.2859
    25.9962
    29.7446
    26.5626
    29.6548
    30.8104
    27.1740
    27.4998
    27.1361
    26.3302
    29.8454
    30.7999
    28.4458
    27.3952
    26.2739
    25.8946
    26.5861
    24.0324
    29.5082
    30.4971
    29.0781
    33.1589
    24.7657
    28.3612
    25.8288
    26.9910
    27.5821
    25.1601
    23.8518
    26.2229
    27.2552
    23.1392
    26.1431
    18.0965
    21.6466
    19.6536
    22.5755
    25.1709
    24.7721
    26.0646
    26.3537
    25.0728
    26.5048
    27.2963
    26.0793
    26.3084
    26.5766
    30.1264
    30.0917
    30.8620
    30.1152
    31.9861
    28.6555
    27.6757
    26.7746
    30.4484
    33.2103
    29.8574
    32.1219
    27.8948
    27.0332
    27.0593
    25.5119
    25.4472
    25.7953
    24.9423
    30.4608
    26.2594
    26.5487
    25.6798
    26.3472
    27.1191
    24.9582
    24.8457
    28.7552
    27.4314
    28.8800
    28.3502
    27.5912
    25.8413
    26.8322
    26.1141
    27.7143
    26.9341
    26.8487
    29.1032
    25.3538
    23.2799
    24.7787
    24.9019
    26.4570
    27.2275
    28.2642
    29.2527
    27.8973
    28.1320
    28.8648
    25.6016
    28.5663
    25.2477
    27.7210
    28.2890
    24.5633
    29.0122
    24.5404
    23.8443
    26.3348
    25.2462
    25.9337
    25.6064
    28.0586
    25.5519
    27.7371
    28.5146
    26.9341
    23.5067
    28.5690
    25.6835
    26.5366
    24.4235
    27.3165
    26.1313
    26.6923
    25.8592
    26.3260
    27.0973
    24.7063
    29.8425
    28.3164
    30.9664
    27.6300
    23.0263
    24.4606
    22.5158
    29.6513
    29.3610
    23.4706
    25.8029
    26.4914
    31.4200
    27.8666
    29.2700
    31.6574
    30.3122
    30.1000
    29.1883
    27.6231
    30.0618
    29.8508
    30.0202
    30.6569
    30.1039
    30.3097
    28.0055
    28.6941
    29.6102
    26.6693
    32.7665
    31.7898
    27.9541
    30.5202
    32.4173
    30.2414
    28.6489
    29.6794
    27.8838
    28.6756
    28.0222
    32.0064
    29.2793
    31.6321
    29.3914
    29.7073
    29.5970
    28.3939
    31.5332
    29.6421
    33.2966
    32.0026
    30.8846
    30.5482
    33.7339
    32.4617
    30.3292
    31.2679
    32.8366
    31.5412
    32.5827
    30.3186
    32.9036
    32.6808
    33.5488
    35.5885
    32.5145
    33.0496
    32.6255
    33.4414
    32.4069
    33.6247
    28.4739
    33.2641
    29.6266
    28.8342
    29.3683
    33.3613
    30.4416
    26.7512
    30.2645
    31.7741
    31.0839
    30.5913
    31.1503
    32.5914
    30.9457
    33.5334
    31.0102
    31.2366
    32.2010
    31.3233
    28.3036
    34.4205
    31.9445
    31.7827
    34.5652
    33.9447
    38.3039
    40.0709
    37.8759
    38.9151
    39.1864
    41.1936
    39.9068
    36.1940
    36.1948
    39.1148
    38.6906
    39.3042
    38.8904
    39.8119
    36.6228
    39.5903
    33.2061
    32.3590
    32.8389
    29.6246
    27.2730
    31.1624
    28.6792
    30.3213
    28.9218
    26.3240
    29.7481
    27.8218
    30.5001
    29.7767
    28.0655
    30.6485
    31.1618
    22.8297
    28.3384
    27.5094
    32.1376
    31.1255
    31.1538
    31.0690
    30.2459
    27.8316
    30.3208
    28.8353
    33.4259
    30.8104
    31.4661
    34.9248
    33.6311
    34.1173
    31.9240
    32.8819
    30.2195
    28.4005
    32.8398
    32.6726
    32.9347
    33.8469
    31.6471
    32.3690
    34.1620
    33.2833
    34.1413
    33.3742
    33.6086
    40.0915
    30.4792
    30.4151
    33.1985
    29.9046
    33.5476
    35.8265
    33.7719
    33.2724
    34.1657
    33.7396
    32.9740
    35.7623
    36.9405
    35.0590
    33.4735
    36.4849
    37.0306
    32.9933
    30.2250
    37.3002
    34.1952
    33.3349
    40.3922
    37.4278
    34.5100
    35.0101
    35.6683
    30.6445
    33.7323
    34.5850
    34.7512
    32.0681
    31.9598
    29.9035
    32.5581
    33.1957
    33.6433
    34.8589
    31.7019
    32.6169
    32.8723
    30.6026
    32.4250
    32.7161
    35.4268
    32.9972
    36.8937
    37.1035
    33.2476
    35.1143
    33.7571
    34.2459
    34.7100
    34.1052
    34.7684
    34.4085
    32.7890
    31.7140
    33.5611
    32.2207
    33.5802
    31.0736
    32.3407
    31.9581
    32.3644
    31.2533
    32.1539
    32.0825
    30.1041
    30.1068
    32.2374
    35.3883
    34.5225
    33.7183
    35.6424
    34.7114
    34.7684
    34.3304
    34.4940
    32.2792
    30.7218
    33.6822
    34.9374
    35.5000
    36.4140
    31.4281
    35.0457
    36.0026
    35.6533
    34.3664
    34.2170
    36.4911
    36.0812
    34.8609
    32.7954
    35.6645
    38.4553
    30.5426
    32.7258
    35.0155
    31.0141
    32.8542
    32.5637
    31.3423
    34.3549
    32.4407
    31.0205
    23.6133
    23.8734
    25.1587
    26.8563
    24.5911
    25.9844
    25.0952
    31.6537
    29.2510
    29.5931
    28.1370
    31.6212
    29.4806
    31.8640
    33.4084
    31.6507
    28.5183
    28.4563
    28.1403
    26.6253
    27.9776
    26.2936
    28.0152
    30.6823
    32.3754
    31.6423
    29.4977
    29.6255
    29.6544
    30.3708
    28.6192
    29.4209
    27.4913
    27.6853
    23.5315
    28.3952
    25.0042
    28.0582
    24.9776
    25.2043
    30.8003
    26.8061
    29.4120
    31.8715
    32.7889
    29.4620
    30.3392
    29.4211
    27.7556
    32.3920
    33.6482
    32.3679
    33.3250
    27.9944
    29.7561
    30.1476
    29.9626
    27.5232
    29.1537
    29.6073
    32.7539
    29.9937
    29.5394
    30.8232
    30.0937
    28.2893
    28.3632
    30.5408
    30.3992
    31.7236
    32.7315
    34.8476
    32.3175
    34.0851
    32.3447
    34.9255
    33.6847
    35.1183
    35.3825
    36.4066
    35.4200
    37.0152
    31.2069
    35.0195
    31.8993
    33.3645
    30.9583
    32.6930
    31.7773
    32.7005
    30.0462
    30.6462
    31.5085
    31.1193
    33.4065
    32.3560
    28.5012
    33.9260
    28.3901
    27.6521
    30.2836
    29.1309
    34.2330
    34.0346
    35.3167
    29.2552
    30.8928
    31.7185
    34.5330
    30.2824
    30.6862
    29.2249
    29.3928
    31.4654
    28.5298
    27.0520
    30.4888
    30.5718
    31.4619
    30.7762
    26.5289
    32.7577
    28.6367
    29.7765
    32.3927
    34.7381
    33.6839
    32.9194
    32.3642
    31.5812
    33.0223
    33.5078
    32.1919
    34.5098
    33.0777
    29.0275
    30.7399
    30.9601
    30.0549
    28.9639
    26.2393
    32.0063
    34.5574
    31.0035
    32.2978
    32.2722
    29.6311
    31.6884
    28.7945
    32.2434
    30.5414
    32.3894
    30.1668
    34.7285
    33.2297
    35.1941
    32.0544
    31.2418
    31.8965
    28.5509
    31.5388
    28.7862
    30.2955
    29.0411
    27.9714
    29.9561
    30.6935
    30.7172
    29.0254
    28.2405
    26.5287
    21.4684
    26.3418
    29.5548
    25.2765
    25.3750
    36.4047
    35.8847
    33.0064
    26.1569
    29.1814
    23.3286
    25.1566
    26.1814
    24.4642
    26.2342
    28.7464
    27.6404
    25.7592
    26.6828
    22.8180
    24.1879
    28.5489
    28.5710
    28.6535
    27.8934
    29.0382
    30.4152
    27.6907
    28.3586
    29.1130
    29.9841
    32.3580
    32.7795
    34.0280
    27.1220
    31.5048
    28.8145
    28.6836
    29.3455
    28.5211
    28.6836
    29.8852
    23.0230
    27.5558
    29.3619
    31.2556
    30.4489
    29.8334
    29.4790
    31.8962
    29.1443
    31.6607
    30.0524
    29.7778
    32.0325
    30.8041
    30.6753
    31.0340
    31.5929
    33.1987
    32.6643
    33.0473
    35.7636
    36.1489
    31.7792
    32.2508
    33.2815
    32.0501
    29.3939
    29.8088
    30.4835
    33.4025
    34.1618
    32.7083
    34.9035
    29.0391
    29.0904
    29.6209
    33.0593
    34.9086
    32.0324
    29.2413
    32.0165
    34.7648
    34.1949
    31.7482
    34.2046
    33.9184
    33.5444
    31.0776
    32.2071
    33.7420
    32.5203
    32.9644
    31.2518
    30.4754
    36.5647
    37.1330
    34.4972
    32.1661
    32.1591
    32.8281
    33.3621
    33.1032
    32.0935
    33.9180
    35.3593
    34.1336
    31.8993
    29.8567
    30.6896
    24.7110
    27.9047
    32.0031
    30.7978
    27.0016
    29.7466
    27.2296
    30.0688
    29.6304
    27.3568
    30.5556
    28.1452
    27.9634
    31.2254
    34.6814
    33.7296
    32.0745
    29.8246
    32.3980
    29.6068
    32.5234
    30.8971
    26.3553
    27.1819
    31.9258
    30.4251
    30.5214
    30.8430
    30.1468
    31.7025
    30.2148
    30.9430
    30.4086
    34.4186
    30.9769
    32.6144
    29.5598
    30.8571
    26.8608
    28.0822
    27.2451
    27.5529
    25.4661
    35.1548
    32.7673
    30.2594
    29.0532
    29.6296
    33.6630
    35.5852
    33.1293
    31.7315
    31.9488
    35.5786
    34.4447
    35.4249
    33.2504
    35.5757
    31.3261
    29.7705
    27.7651
    26.9140
    29.4906
    27.3868
    24.4421
    29.5181
    29.8226
    27.1444
    27.5215
    30.9226
    31.1317
    31.9040
    26.7882
    28.4321
    35.6754
    30.0615
    26.1450
    32.3380
    35.3043
    29.7412
    30.3532
    32.4078
    28.1124
    22.4184
    26.9136
    31.7138
    35.7419
    25.6023
    28.5024
    35.3605
    33.2282
    31.8608
    29.1789
    30.0216
    32.9595
    33.4725
    26.2120
    25.3192
    20.0194
    26.8514
    26.7744
    25.3999
    24.7876
    28.4144
    27.7987
    26.4544
    29.0668
    27.5359
    30.1331
    30.6763
    27.4548
    27.4086
    26.6306
    28.1332
    29.7648
    31.6085
    30.8930
    30.9620
    28.6283
    29.3235
    26.2136
    27.4702
    27.1912
    29.9580
    29.9496
    26.5828
    25.6118
    23.6966
    27.4525
    33.7867
    36.5613
    31.3833
    31.8866
    31.3346
    30.4257
    30.4817
    28.5273
    29.0550
    31.5171
    31.7167
    29.1900
    30.5836
    27.0661
    30.0249
    35.2473
    29.8741
    27.6514
    33.5223
    28.5125
    30.9200
    32.0266
    34.2207
    35.9191
