# Supplementary material for: Mechanistic models of asymmetric hand-over-hand translocation and nucleosome navigation by CMG helicase
Source: Nat Commun. 2025 Nov 21;16:10304. doi: 10.1038/s41467-025-65232-x (PMC12639105; doi:10.1038/s41467-025-65232-x)
Supplement: Supplementary file 18 — Source data [file 41467_2025_65232_MOESM18_ESM.zip › SourceData/SourceData/Fig3G/Random/mindist_lagging_and_loop_traj007.dat]

# Distance
    18.3401
    20.5049
    25.4833
    26.8101
    25.9353
    23.2868
    22.2567
    25.7281
    23.8622
    22.2121
    21.2911
    23.4651
    22.5303
    25.3966
    24.3766
    26.4621
    25.4727
    22.4462
    23.7335
    28.6596
    22.9793
    23.2378
    22.9858
    23.6943
    25.2420
    23.6179
    25.7067
    19.9823
    22.3131
    22.5369
    21.0358
    23.9071
    22.9447
    23.7690
    20.2159
    21.2957
    18.8174
    24.1447
    24.1257
    21.2493
    24.2738
    20.1009
    21.7132
    20.0140
    21.3191
    18.7479
    19.9410
    19.5555
    22.3050
    22.9892
    22.9683
    20.8609
    22.1351
    20.1430
    20.3803
    21.7392
    22.2141
    20.5608
    20.8027
    18.1273
    21.6229
    21.7285
    19.6094
    22.2820
    22.4185
    21.3528
    22.4517
    22.5816
    22.6731
    23.0211
    20.2602
    22.4236
    21.1560
    19.5191
    25.8739
    22.1158
    20.6532
    19.9562
    24.4979
    22.9061
    24.1457
    23.5386
    22.5899
    22.6463
    25.5075
    21.5472
    22.6495
    24.0724
    23.4442
    24.2627
    22.4639
    23.2825
    21.1428
    23.2567
    21.4947
    21.0129
    22.4464
    23.9451
    22.2259
    23.8198
    23.3205
    26.4057
    21.7503
    21.2846
    22.5657
    23.5526
    20.6931
    23.9246
    20.6898
    19.9846
    21.8463
    22.9357
    22.6273
    21.5621
    21.3561
    20.0496
    21.0467
    22.9841
    23.0016
    22.4456
    21.5776
    20.0206
    21.7442
    20.7033
    23.7870
    22.2435
    23.6133
    22.6273
    23.7779
    16.3706
    17.2497
    27.0075
    18.6126
    20.8889
    23.4105
    24.7518
    17.4795
    18.5360
    18.8032
    18.7974
    19.1524
    23.2261
    16.8268
    22.9422
    22.3367
    21.3032
    19.3371
    26.8210
    19.9365
    22.8736
    21.8030
    23.4348
    22.2377
    21.1394
    22.4528
    21.0461
    22.6523
    23.7370
    22.0664
    25.4566
    21.7402
    21.3268
    21.3226
    23.4696
    21.7142
    24.4173
    25.0161
    23.5590
    24.7480
    22.2830
    22.6117
    24.4453
    29.6203
    24.5119
    26.5201
    24.1910
    23.3644
    21.7219
    25.6850
    21.7270
    23.2299
    23.5521
    21.1229
    21.8552
    23.6266
    25.0073
    24.4101
    23.9418
    22.3901
    22.4949
    19.2688
    19.1920
    19.4085
    20.4072
    20.6526
    18.3494
    18.2379
    18.1879
    16.8889
    19.8201
    19.7279
    18.8837
    18.3468
    18.7547
    21.3634
    19.3536
    18.0688
    20.3528
    21.2492
    19.7400
    21.2841
    19.3129
    20.8496
    22.4802
    22.2070
    21.0129
    21.9419
    21.6365
    24.3296
    26.2575
    24.0810
    24.3609
    21.5922
    22.6101
    19.9343
    22.5663
    20.1862
    18.6988
    21.4252
    21.4902
    24.7223
    25.1061
    22.9504
    21.2860
    17.4303
    19.4874
    20.2611
    21.7594
    21.9003
    22.0824
    18.5480
    21.6019
    18.9185
    21.1507
    18.9418
    20.5715
    19.2391
    18.7258
    21.9605
    24.3665
    22.0337
    21.4356
    23.6612
    22.3300
    26.4827
    24.5793
    26.6121
    25.8543
    25.4752
    26.2589
    25.5525
    24.6294
    19.7664
    21.1879
    14.1528
    18.5470
    14.4645
    15.3149
    14.9589
    14.7982
    17.1095
    15.0210
    14.2337
    14.7491
    13.8990
    13.4203
    14.9220
    15.2568
    16.5264
    13.1525
    15.4058
    14.4927
    13.6202
    14.0950
    14.2752
    13.2739
    15.8973
    13.4045
    14.6818
    13.2711
    12.3583
    12.2988
    12.8869
    12.9747
    12.7439
    12.2056
    11.3612
    11.1234
    12.1664
    13.9277
    11.7769
    11.1628
     9.0715
    11.9022
    12.1596
     7.9537
     8.9835
    10.2711
     9.2016
     8.8316
     8.8806
     7.9567
     7.4033
     7.9221
     7.4680
     7.0274
     8.1010
     9.9027
     9.5420
     7.6441
     9.3270
     9.6803
     8.9841
     8.6568
     8.9985
     8.8705
    11.0986
    11.1634
    10.4283
    12.4639
     6.1691
    10.2136
    11.6591
     8.6949
    10.5514
    11.4966
    10.8920
     9.7299
    11.0241
     9.7069
    16.7545
    12.6331
    11.4367
    13.3725
    10.5553
     9.6580
    15.5823
    14.7234
    10.1658
    10.7930
    10.9055
    11.1993
    13.9082
    12.9295
     8.3890
    12.2120
     9.2653
     8.1184
    12.4343
    18.1436
    17.1856
     9.4565
     9.7904
    10.0501
    10.9599
    10.6464
    10.1960
     7.4528
    10.1059
    12.8198
     8.6865
    12.2868
    11.3000
    11.9680
    11.0584
    11.0169
     8.5895
    10.1111
    11.6965
    11.3269
     9.5464
    12.3608
    11.2238
    13.6824
    12.9844
    12.0764
     9.2490
     8.9093
    11.9739
    10.4265
    11.1446
    11.1933
     9.4773
    10.2853
     9.6667
    10.1806
    11.4144
     8.8822
     7.7585
    10.8825
    13.6250
    11.6418
    11.5578
    12.5986
     9.5389
     6.9063
     6.5033
     7.1306
     9.4645
     8.3126
     9.2085
     9.9574
    10.2262
    11.4588
    10.1943
     6.9327
     6.9150
     5.8500
     7.9310
     7.9339
     7.9064
     8.5580
     5.9007
     8.1983
     7.4322
     8.4416
     6.3765
     8.2398
     8.6341
     6.5443
     7.5969
     5.3039
     6.7421
     6.1343
     6.8353
     7.7289
     8.2534
     8.6432
     5.5645
     9.2674
     8.0700
     9.6970
     7.5030
     5.6235
     7.8008
    11.2171
     8.2802
    10.0946
     7.6817
     7.3172
     7.1164
     5.8684
     8.8643
     5.5135
     9.1349
     8.0226
     7.1648
     8.1507
    10.3806
     6.2764
     5.2930
     4.7544
     4.9679
     5.4029
     8.1154
     6.3459
     7.6971
     7.4431
     6.9205
     5.4565
     4.9168
     6.7719
     7.1621
     7.8752
     8.9752
     9.2037
     8.4214
     9.1124
     9.1199
     7.2488
     7.6417
     7.5642
    12.4054
     8.6741
     8.9633
     9.8735
     9.0126
     7.0044
     5.7383
    10.4587
     7.8364
     9.3989
     8.5321
     7.9686
     9.5999
     6.4497
     9.2141
     8.6070
     6.9230
     7.5311
     7.5883
     9.2243
    12.0199
    10.3989
     7.7095
     7.9122
    12.5673
    12.0155
    12.7028
    12.3287
    12.1133
     8.8262
     6.3044
     7.3838
     7.3465
     9.5836
     5.4898
     5.6361
     6.9128
     7.7276
     6.2228
     6.9665
     5.1949
     5.6513
     6.4384
     8.3230
     5.6012
     6.4249
     7.9591
     6.0168
     5.1888
     6.9228
     6.2709
     7.8784
     5.7641
     5.5706
     7.0404
     8.4219
     7.5482
     8.6641
     7.6336
     7.2668
     5.8274
     9.0246
     8.1376
     7.1158
     6.8073
     7.9561
     6.6595
     8.0163
     9.4775
    10.5892
    10.5539
     7.3054
     5.9380
    12.4178
     8.1296
    10.6237
    12.9689
     9.8259
    13.8290
    10.8344
    11.4368
     8.7123
     7.7789
     7.0865
     7.4365
     5.8699
     5.2165
     7.0583
     6.3568
     7.2018
     7.1742
     5.4861
     6.1111
     7.4122
     8.0030
    10.2015
    10.4019
     7.4399
     5.1177
     6.1725
     8.3312
     9.0297
     9.3851
     9.5549
     9.5241
    10.2889
     8.0222
     9.0425
     8.0765
     8.6055
     4.9531
     9.7761
     6.9379
     8.3749
     5.9697
     7.7119
     8.9242
     6.4134
     6.2441
    10.4515
     6.2436
     6.6229
     7.9507
     8.2182
     9.3693
     7.7429
     8.6387
     8.4997
     8.5997
     7.4537
     6.9610
     6.7336
     9.4574
     6.9210
     6.8047
     5.2150
     5.9995
     7.6719
     8.3011
     6.4195
     6.8935
     7.5483
     5.9550
    10.2872
     6.3736
     8.2347
     9.0066
     7.2896
     6.7769
     6.6148
     7.3167
     6.6690
     6.2074
     5.5130
     7.0703
     6.0906
     5.6778
     8.1383
     5.5494
     6.6028
     8.3131
     9.3057
     7.9415
     8.0566
     8.8312
     5.3228
     9.5303
     6.9229
     7.7449
     7.3600
     4.6968
     9.7676
     7.7207
     6.9796
     6.5340
     7.8311
     8.4610
     8.4263
     5.8216
     7.2952
     7.8218
     7.9019
     8.9910
     9.3571
     9.3322
     6.8156
     8.1006
     8.2267
     7.2909
     7.8759
     7.0054
    10.2281
     5.0472
     7.9117
     6.7756
     6.9024
     7.6511
     8.0259
     6.0389
     9.1388
     7.7333
     8.5035
     7.2833
     5.5863
    12.6738
     9.9362
     7.1399
     7.5767
     5.2447
     9.0313
    10.9855
     7.6798
     6.8820
     8.4674
     7.2707
     9.5873
     6.3169
     7.8527
     9.6478
     8.2361
     7.0866
     9.1742
     9.0158
     6.0769
     6.8999
     5.1628
     7.3542
    10.0229
     9.3091
    11.2939
    12.3285
     7.4887
     5.7566
     6.8773
     5.6495
     6.0014
     7.3633
     8.8671
     7.1665
     8.7120
     9.1891
     7.7342
     7.6329
     8.9493
     7.0597
     9.6420
     6.1685
     9.9831
     8.4951
     6.5352
     9.2060
     7.4842
     8.0945
    10.0082
     9.6960
     7.6284
     7.4662
     6.7410
     6.8117
     7.0723
     6.4544
     9.4766
     6.8405
     7.7227
     6.7188
     7.1393
     9.0762
    10.7174
    10.9077
     7.8326
     9.1251
     5.0374
     5.7980
     6.5492
     5.9338
     6.1984
     7.2680
     9.9232
     8.7967
    11.2789
     8.8782
    10.3038
     7.9868
     7.9306
     8.0997
     7.7226
     8.6231
     8.2887
    10.3590
     7.6476
     6.5191
     6.4946
     6.4365
     8.2428
     8.3575
     8.5419
     8.2516
    10.6027
     6.5569
     6.3786
     8.6705
    10.4418
     8.6171
     8.8422
    11.3080
     8.6790
     9.0799
     8.6868
     6.7130
    11.2504
     8.3938
    11.7884
    10.7464
    11.4743
    12.3550
    11.8634
     8.5795
    10.1144
     8.2150
     8.5180
     9.0904
     8.7348
    10.2824
    11.6685
     9.7802
    10.5774
     9.9084
     9.2149
     8.2290
    10.5554
    10.5570
    11.4908
    11.1803
    10.0339
    10.3286
    10.6866
    10.2456
     9.2697
     8.1087
     9.4598
     8.5954
     9.4050
     8.5200
    11.5810
    10.9545
     8.0757
    11.6144
     9.3559
    12.7444
     8.3870
     9.3235
     9.9090
     9.6539
    10.1403
    10.9537
     7.4682
     9.3453
     8.5133
     7.6263
     7.7856
     9.2589
    10.1100
     8.5177
     7.1178
     7.8789
     9.2559
    10.8774
    11.6648
    10.7816
    10.2815
     9.0264
     8.7899
    10.5295
     9.0250
     9.9683
     9.8893
     8.5997
     8.0591
     9.7839
    11.3691
     9.0600
     8.4047
    12.9295
    10.0006
    10.6925
     8.9543
    12.2820
    10.2954
    10.9234
    14.7393
    11.6638
    12.6876
    10.3815
    11.3472
    10.0633
     9.2457
     8.2890
     6.6446
     5.8184
     7.3394
     5.8974
     9.5735
     9.3299
     9.1583
     9.0831
    10.8626
    10.6544
    11.1612
    12.7851
     9.1356
    10.3644
     8.6691
     9.7353
     9.4476
     9.3018
     8.6562
     5.5424
     9.0815
     9.7183
     8.6959
     8.4599
     9.2008
     8.7142
     9.9128
     9.5603
     8.8673
     7.3754
     9.5562
    10.7275
     8.0374
     9.9035
    11.1465
    12.8834
     9.0605
     9.3765
     7.3901
    11.1515
     9.8958
     9.3395
     8.3962
     9.8655
     6.7575
     9.2510
     7.7374
     8.4236
    11.0837
     7.2297
     9.9503
     9.4294
    11.1940
     9.1582
     8.2216
     9.3563
     7.0296
     6.3255
     9.0618
     9.6615
     7.3763
     8.8086
    10.4252
     9.4498
     8.5318
     9.5563
     7.6452
     7.4450
     9.2332
     9.8138
     5.5581
     7.9206
    11.7770
     9.3755
     8.6731
    11.7179
    10.4330
    13.8075
    12.7478
     9.0392
     8.9464
    11.4886
    10.8793
    13.1297
    13.2972
    10.3787
    12.5406
     7.1204
     8.4067
     8.5403
     9.7393
     9.8991
     9.9883
     8.7030
    11.0179
    10.7377
     8.8286
     8.9949
     8.8060
     7.5776
     9.4776
     9.1785
     8.5402
     9.8478
     7.0518
     8.0916
     9.5365
     9.3964
     8.0895
    11.2342
    12.0567
    11.3188
     8.6132
     8.8014
     9.3068
    11.2287
    10.6981
    10.4381
     9.4610
     8.0953
     9.6490
    10.5083
    10.7271
     9.3890
    10.5507
     9.6416
    11.2375
    10.8210
    10.8008
     9.5633
    10.0529
     6.8505
    10.3339
     8.8188
    10.0766
    11.9841
    15.2656
    10.9098
    10.2189
    11.2638
     9.7846
     7.9871
     8.5351
     9.3942
     7.8075
     9.1901
     7.9963
    10.1170
     8.7286
     9.2367
     6.6837
    10.9047
     9.3421
    10.1785
     8.5426
     7.8579
     8.1916
     6.8753
    10.5938
     8.5507
     7.8635
     6.8454
     9.1126
     7.7138
     4.8728
     5.4370
     7.4108
     7.2792
     7.4274
     9.0710
     7.0022
     4.9984
     8.8947
     6.0600
     7.1962
     7.3631
     6.3385
     6.6086
     6.1007
     7.0287
     6.4999
     5.7570
     5.9556
     8.0457
     9.7181
     7.9363
     8.2221
     7.7393
     8.4727
     6.7652
     7.6921
     6.6173
     7.4127
     4.9287
     5.9963
     6.8605
     8.8881
     6.8293
     7.7827
     6.0772
     5.6714
     7.0737
     7.5896
     4.9638
     9.0525
     6.0116
    10.3387
     6.1373
     7.0355
     5.4747
     6.5618
    10.0240
     8.7027
     7.0922
     7.2778
     8.1689
     6.6820
     8.1463
     7.4386
    10.5448
    11.1503
     8.5256
     7.8372
     9.9744
     7.7248
     6.3727
     8.8913
     8.3972
     9.9053
     7.3330
     6.1367
     6.2935
     5.3845
     8.3506
     5.3232
     7.0898
     6.6633
     5.2206
     7.1052
     6.6003
     4.9372
     8.7765
     5.2412
     7.5165
     7.0243
     7.9043
     6.2835
     6.5932
     9.4077
     8.2602
     6.6611
     8.5543
     9.2818
     8.1744
     5.9030
     8.6777
     7.5936
     8.4612
     6.3227
     7.2852
     7.2092
     6.2571
     5.9753
    10.5842
     7.4138
     5.4505
     7.4120
     5.8271
     8.9193
     6.8115
     6.6939
     5.0076
     7.5959
     7.3748
     5.6309
     6.2047
     7.0768
     7.9027
     6.7599
     8.9507
     8.7585
     7.7553
     6.7351
     8.8803
     6.6648
     9.4001
     7.2854
     6.4250
     6.8774
     8.7856
     5.3712
     5.5871
     9.7275
     9.4183
     8.0588
     8.1787
     9.0807
     8.7220
     6.4969
    11.8144
     7.5564
     8.4368
     6.3813
     4.8257
     6.0624
     9.8808
     7.2385
     5.0216
     6.3520
     6.3838
     6.8764
    10.0797
     9.7599
    11.2825
     9.8540
    10.0573
     8.5303
     9.7485
     7.3838
     8.1614
     9.1671
     5.9274
     6.5798
     5.2022
     7.3062
    10.4190
     9.6512
    10.8446
     8.5093
    10.8761
    10.4233
     8.3743
     7.4195
    11.6995
     9.2508
     6.6753
     5.7152
    11.8490
     7.2294
     7.3322
     5.9304
     8.2694
     9.0384
     9.0618
     9.2302
    11.6117
     6.0762
     9.2683
    11.2535
     9.2424
     9.7563
     7.5106
     7.3266
     9.1223
     8.1521
     5.5106
     5.1610
     7.2525
     6.0113
    11.1930
    10.7877
     6.6350
     9.6381
    11.2548
     8.6898
    11.3037
     7.6930
     8.6399
     7.5054
     7.4370
     6.2101
     9.5689
     8.1186
     9.4662
     9.5460
     7.5524
    10.5080
     7.5235
     9.0111
     8.7404
    10.9138
    10.3927
     5.3263
     6.6163
     8.7905
     5.4459
     7.1375
     9.1443
     8.9027
     9.6912
     8.0227
     6.5232
     5.8918
     7.1963
     8.2443
     9.8873
    10.8906
     6.7517
     6.8648
     9.1277
     6.3865
     5.4484
     7.9752
     9.6459
     8.6829
     9.8934
     6.9938
     7.2921
     7.1533
     7.3856
     7.0513
     9.6023
     6.3378
     6.6472
     7.2232
    10.2892
     8.9122
     6.5362
     4.8388
     9.2207
     7.9292
     8.5182
     5.8533
     6.5803
     5.9016
     9.2299
     7.0893
     7.5273
     7.7443
     7.9433
     9.1191
     6.8764
    10.3476
     8.3678
     7.7791
     6.9771
    10.2717
    10.8654
     6.4073
     8.1613
     8.5365
     6.9732
     8.3350
     8.1692
     5.2179
     7.9543
     6.9907
     6.2194
     5.5151
     5.4208
     7.3763
     8.4996
     8.3905
     7.1668
     6.3230
     9.0245
     7.0900
     8.1980
     8.4535
     5.9431
     7.0689
     4.7751
     7.3605
     5.7450
    10.3447
     8.6387
     8.1813
     5.9736
     5.8574
     8.5425
     7.5310
     8.4087
     5.4272
     7.4599
     7.3791
     7.4401
     7.0449
     7.3019
     7.4891
     8.7012
     7.3747
     8.2871
     7.5032
     8.0010
     9.6269
     6.0022
     6.5114
     5.0101
     8.0400
     6.0944
     4.9752
     5.7777
     6.3489
     7.6502
     9.2541
     6.8599
     6.2938
     6.9362
    10.9873
     9.9145
     5.7524
     7.0290
     5.5052
     6.1389
     6.6673
     6.0153
     7.6863
     7.4403
     7.1765
     8.8675
     5.2018
     5.9932
     9.1204
     6.6118
     6.3788
     8.0278
     5.9458
     6.6768
     8.0653
     8.5602
     5.8820
     7.0108
     8.4821
     9.2083
     5.9213
     6.6497
     7.7190
     9.0745
     8.3496
     5.8382
     6.2662
     9.2624
     9.7894
     8.2927
     7.8198
     7.3920
     8.0309
     5.7841
     9.9291
     6.2097
     7.2160
     8.9754
     7.8312
     6.8214
     7.8717
    10.7099
     5.2485
     8.2767
     9.8516
     6.0848
     6.8022
     5.5537
     6.4662
     5.5702
     7.4939
     5.1643
     8.0447
     7.4343
     5.9679
     8.2920
     8.4316
     5.4981
     6.4415
     5.3258
     7.1273
     6.3882
     6.3144
     7.2701
    10.0416
     6.2743
     5.8832
     9.0050
     9.8309
     7.7236
     8.4766
     6.6218
     6.9039
     6.5618
     7.4378
     7.7673
     9.9067
     7.9802
    10.8291
     6.6195
     5.6843
     4.4300
     5.6798
     4.8333
     7.8732
     4.8296
     6.7820
    10.6528
     9.8612
     8.8226
     6.8379
     7.5058
     6.8179
     8.6411
     6.9607
     5.7039
     7.3011
     6.9614
     6.3867
     7.6804
     5.2976
     8.4775
     6.5616
     8.6151
     6.0342
     7.6896
     5.8625
     5.6544
     8.0962
     9.3144
     6.0617
     7.3414
     8.7577
     7.9081
     6.6811
     5.8942
     7.1658
     5.7985
     7.4704
     7.1459
     5.3083
     7.2813
     6.5544
     7.0838
     6.8645
     7.1752
     8.2237
     6.4725
     6.6455
     5.5170
     9.6931
     5.5401
     6.3523
     9.7910
     6.9321
     7.3221
     9.0650
     7.2832
     6.4400
     6.6374
     6.1750
     6.4730
     5.1081
     7.3931
     8.4752
     7.7956
     9.2181
    11.3403
     9.1689
     9.6148
     7.9512
     8.8985
     8.2751
     9.9997
     7.7199
     7.6295
     9.4091
     7.7115
     6.1203
     9.8618
     9.4611
     9.7674
    10.2994
     5.6090
    10.6004
     7.3305
     6.9535
     8.1000
     8.2947
    10.8934
     9.3899
     7.3652
     6.6361
     7.3671
    10.3428
     9.3969
    10.9978
     8.0452
    11.1935
     5.7369
     7.7516
    10.5824
     7.3547
     8.6696
     7.1617
     7.5732
    11.2980
     9.7280
    10.8635
    11.4124
     9.1970
     9.6046
    10.0334
    10.6367
     9.6697
    10.2377
     9.8945
    10.7497
     8.9007
    10.5212
    10.9121
    10.2661
    10.2458
    10.0743
    10.9782
    10.8627
     8.0611
    10.5422
    10.4688
    10.2696
     9.5010
     9.0829
     9.8175
    11.4081
    11.4783
    10.4070
    11.9129
    10.7884
    11.7056
    10.4800
    11.0730
     9.8044
    10.1106
    11.3697
    11.1875
     8.4877
    10.3826
    10.2796
     6.6232
     9.4328
    10.0439
    10.0965
     9.5892
     8.4990
    10.2339
     6.2832
     8.8030
     8.9523
     9.8312
     9.3563
     7.5201
     9.8125
     6.7102
     6.5879
     8.7359
     9.0513
     9.5822
     6.5413
     7.1396
     6.7067
     7.1409
     6.4386
     6.9624
     9.3896
     6.2598
     9.3689
    10.5904
     8.3251
     7.4747
     6.6689
     9.1742
     6.3475
     9.5185
     7.8593
     8.9521
     7.5311
     7.2047
     9.6916
     7.4325
     5.3246
     8.3593
     6.1233
     8.1317
     7.7508
     9.4070
     9.2902
     8.7805
     5.6292
     8.2243
     5.3029
     7.2819
     5.7903
     6.1359
     5.1893
     6.8143
     9.2286
     7.1528
     8.3337
     6.3414
     7.1171
     5.3555
     8.3471
     9.2292
     5.5850
     8.9942
     8.3557
     5.1725
     6.1784
     5.7254
     8.0768
     5.3768
     8.4105
     9.2034
     6.7474
     5.9736
     7.5058
     8.2106
     6.9198
     6.6399
     6.2159
     6.0574
    10.0165
     7.3695
     6.8358
     7.7855
     8.4614
     7.7914
     7.7331
     7.5558
     9.3204
     6.7065
     7.7477
    10.3030
    10.5228
    11.8262
    10.8588
    11.4504
     9.9530
     4.7873
     7.9071
     9.5068
     8.0441
     9.7120
     6.8373
     6.6348
     7.8293
     8.9925
     7.3033
     8.1332
    10.0598
     9.9491
     9.6499
     8.7388
     8.9253
     9.4740
     7.8768
     9.6573
     7.8907
     9.2360
    10.8783
     9.4705
     5.1550
    10.6615
     8.6671
     8.3277
     8.2470
     6.6752
     8.2195
     8.6802
     8.3988
     7.3323
     7.1503
     8.8893
     7.7496
     8.9805
    10.3888
     9.7306
     7.9666
     7.1706
     5.7769
     7.3948
    10.9129
    10.1781
    10.9995
     9.9144
     6.0016
     8.6499
    10.1716
     8.3375
    10.8886
     9.4740
     6.3833
     6.6701
     7.8599
    10.4147
     7.3016
     7.2534
     6.6392
     6.5648
     8.0210
     7.8738
     6.1688
     5.6365
     8.7795
    10.1141
    10.5612
    12.5242
     9.3185
     9.0059
     5.7683
     6.9888
     7.0801
     5.9809
     9.0236
     8.4365
     7.0967
     7.6762
     8.5117
     7.8243
     6.1303
     6.3707
     7.2058
     8.8225
     6.6193
     7.0373
     6.7251
     8.1231
     9.1621
     7.0182
     8.7270
     8.2152
     5.8438
     9.2372
    10.1066
     5.7242
     8.2030
     5.0753
     6.1836
     7.9471
     8.9430
     9.8372
    10.5535
    11.5540
     5.7691
     5.6607
     6.9466
     9.1279
     7.1079
     6.2651
     7.8183
     6.9796
     5.7767
     5.8152
     9.6341
     7.9098
     6.3931
     6.7395
     9.5050
     7.8435
     8.6163
     7.5620
     7.0451
     9.0836
     7.6834
     7.2240
     4.9873
     7.7854
     6.6304
     6.1254
     4.8789
     5.9065
     6.7734
     6.7369
     5.9001
     7.2117
     6.1639
     7.9510
     7.1726
     8.6201
     8.0457
     8.1766
     6.6619
     8.0383
    10.0834
     9.9150
     9.3247
     6.4007
     8.8413
     8.2580
    10.3925
     7.1671
     9.3833
     7.4798
     7.0961
     6.6663
     9.8005
     7.8975
    10.9069
     9.9565
     8.5362
     7.1207
     8.4269
     7.8336
     7.1037
     8.9306
    10.2941
     9.8237
     8.3752
     7.5108
     7.2670
     7.6507
     7.3718
     8.5172
    10.5539
     7.8691
     9.5649
     9.2761
     6.6773
    10.2106
    10.7122
     8.8345
     9.8644
    10.1452
     6.4111
     7.9643
     6.6445
     9.9006
     9.8460
     8.6635
    10.7618
     9.3506
     9.3956
     8.4848
     9.1713
     9.1466
     8.1427
     5.7126
     9.5015
     9.7088
     9.0863
     9.3800
     9.1157
     6.9138
     9.2896
     9.3983
     6.2200
     8.7118
     6.0213
     7.9617
     9.5923
     7.2327
     7.8716
     9.1110
    10.4330
     5.6134
    10.9469
     9.2495
    10.1666
     7.7763
     8.9995
     8.2975
     9.0383
    10.8793
     8.6690
     9.6723
     7.1347
     7.5991
     7.7465
     6.8105
    10.4668
     9.8873
     8.2667
     8.5495
     8.0822
     7.7305
    10.2803
     9.6346
     9.6879
     8.6702
     5.5182
     7.8441
     8.3161
     9.6019
     7.9262
     8.7159
    11.4068
     9.5409
     9.9238
     8.9365
     8.2228
     8.2993
    10.1591
     6.6871
     9.5735
     6.0323
    10.0997
    11.3751
     7.5107
    10.2165
     7.0346
     8.2880
     6.0521
     7.6519
     7.6508
     6.4561
     8.9357
     8.5227
     6.3157
     8.5617
     5.8684
     8.6261
     8.8903
     9.6873
     9.1209
    11.3430
     9.5335
     8.9713
     8.4284
    11.7024
    10.4272
     9.5593
     9.3014
     9.2873
     9.6677
    10.3515
     9.0448
     9.9252
     9.6875
    10.2371
     8.3680
     6.8199
    11.0903
     9.3670
     8.8611
    10.1471
    10.2210
     9.2867
     9.8595
     9.5718
     6.7729
     8.1457
     5.6661
     6.0568
     5.9856
     6.7997
     5.6571
     7.0811
     6.5773
     6.0442
     6.6694
     8.6856
     7.9208
     7.4699
     5.8864
     8.7822
     7.6403
     9.7079
     8.1751
     7.9421
     8.3033
     7.6967
    10.3343
     5.3941
     9.7432
     9.6211
     9.4111
     8.2023
     6.2950
     5.4882
     9.5111
     5.0220
     6.1386
     6.0622
     7.1896
     9.2121
     5.2880
     7.2071
     8.4823
     7.6126
     9.5701
     6.5867
     8.6559
     5.6224
     5.1556
     6.9686
     7.4900
     5.0658
     7.0645
     7.3343
     6.4473
     6.2667
     9.3276
     6.1149
     6.8174
     8.5087
     5.3260
     5.5109
     6.0213
     5.9792
     6.4012
     8.3076
     6.5398
     5.3198
     7.4218
     6.2798
     5.4546
     6.5958
     5.5129
     6.0720
     5.9265
     5.5381
     5.0969
     5.6943
     6.6121
     8.0113
     5.1125
     7.5070
     7.0531
     6.1427
     7.9200
     6.7170
     6.9293
     4.5606
     6.6079
     4.8649
     5.9369
     6.4670
     6.2428
     6.6240
     6.2553
     4.6390
     4.3799
     8.1859
     7.5042
     6.4468
     5.3468
     5.8460
     6.8091
     7.4266
     5.4518
     6.5502
     6.1505
     5.0866
     7.0101
     4.5164
     6.7720
     5.1524
     6.2859
     5.8376
     7.5605
     7.4669
     6.7018
     4.7115
     6.3304
     5.6284
     6.7407
     8.2809
     6.4428
     6.2644
     6.7090
     7.0569
     4.9747
     5.6455
     8.2602
     7.4790
     5.6016
     6.7886
     5.1776
     5.8965
     7.6095
     6.2286
     4.8971
     4.9468
     5.5155
     5.6142
     5.9404
     8.1319
     8.8845
     9.3315
     5.5139
     9.7556
     5.8615
     5.2592
     4.5535
     5.6428
     6.2907
     5.7567
     5.7121
     5.0073
     4.5677
     5.3421
     4.6943
     4.8938
     9.1651
     6.0097
     6.4846
     6.6791
     6.2337
     7.1753
     5.0728
     9.8018
     6.0371
     5.0520
     7.2225
     5.1692
     7.3421
     6.5943
     5.5400
    10.2955
     4.6816
     5.2252
     6.4672
     5.8491
     6.2117
     9.5505
     6.7099
     7.9878
     7.2154
     8.0149
     7.2054
     7.9506
     5.3379
     5.5651
     5.7474
     5.3588
     6.6968
     4.9719
     6.0280
     5.5941
     5.7547
     5.9597
     7.3492
     4.7861
     8.0216
     8.0890
     7.7091
     8.3580
     6.3837
     4.4062
     5.3242
     5.6767
     6.2102
     5.5315
     8.8866
     5.6845
     5.7672
     6.2784
     5.9161
     6.7331
     6.7742
     5.5273
     5.6150
     7.4127
     6.9527
     5.5790
     6.4229
     5.1152
     6.5971
     6.7099
     6.2424
     7.9413
     5.8049
     5.8135
     6.0923
     5.3175
     6.6808
     7.4109
     6.5409
     8.5182
     7.6528
     7.8239
     9.4139
     8.6681
     4.7237
     6.2937
     8.5051
     8.0597
     6.6784
     5.3189
     7.3940
     6.4582
     6.5176
     8.2452
    10.5079
     7.4632
     4.8476
     6.3603
     9.2039
     7.9802
     6.1609
     6.6434
     8.6792
     5.0437
     5.2633
     9.2968
     9.7762
     8.6366
     6.2516
     9.2667
    10.3262
     9.0875
     9.4789
     9.5812
     8.0830
     9.7598
     9.7268
     6.4445
     6.1406
     7.0205
     9.0182
     5.8104
     7.8752
     8.1363
     9.3607
    10.2623
     5.5119
     6.6400
     6.8541
     7.5943
     6.4004
     6.9308
     5.1986
     8.8236
     8.5279
     9.3739
    11.4416
     4.7521
     8.1453
     9.5509
     9.9881
     7.4830
     9.0498
     6.6163
     8.9875
     9.9581
     8.0052
     8.9663
     7.4722
     6.4045
     7.5232
     9.5176
     8.9202
     7.8933
    11.1640
    11.2577
     8.1088
    10.1491
     8.8860
     9.8990
     5.4429
     7.4833
     9.4578
     5.1591
     5.7625
     5.3380
     4.8110
     6.0694
    10.3078
     4.7776
     7.3498
     8.6347
     7.0656
     7.5888
     9.0690
     7.4187
     9.4901
     5.5333
     6.0060
     7.5802
     8.7452
     7.7720
     5.4392
     9.5929
    10.3805
     9.3752
     7.7114
     9.2289
     8.8440
     6.9597
     7.6225
     9.7618
     6.7060
     6.5940
     7.2813
     6.9987
     5.9759
     8.3952
     6.6149
     9.7836
     5.8864
     6.7167
     6.0646
     5.6096
     6.5266
     5.6961
     7.2732
     6.9727
     4.9372
     5.9116
     7.9183
     7.3693
     5.9891
     5.1748
     6.4336
     8.2366
     8.0264
     5.0769
     6.2326
     5.0628
     5.9983
     6.6101
     5.1092
     6.3674
     5.2925
     8.3443
     8.8154
     8.5478
    10.9095
     6.8189
     7.0536
     5.5574
     5.8540
     5.4429
     6.1162
     5.8592
     7.0824
    10.1508
     7.5349
     6.7467
     6.8176
     6.9052
     7.7852
     5.3863
     7.7316
     5.2468
     7.4587
     5.8673
     5.2559
     5.6262
     6.8332
     7.2999
     5.8148
     6.6872
     5.9167
     5.9698
     4.8686
     6.1607
     6.9830
     5.1084
     5.7019
     7.1801
     5.0126
     6.3455
     5.9810
     6.3228
     8.5103
     6.7820
     5.2842
     5.7537
     5.0680
     7.2208
     5.0560
     7.7005
     5.6065
     5.9986
     5.5236
     8.4364
     8.6171
     8.7727
     8.4756
     5.8859
     8.7485
    11.7274
     7.9278
     7.9288
     6.6383
     8.2782
     7.7886
     7.1149
     6.7539
     9.1866
     7.8834
     7.4902
     8.5511
     8.4807
    12.2853
     6.2924
     6.4112
     4.7191
     5.6711
     6.4753
     7.1877
     7.5689
     7.9765
     5.5361
     8.1740
     5.1047
     9.9114
     8.4430
    12.9873
    10.3886
    13.4998
     9.4703
     5.3278
     6.2480
     6.4585
     8.2006
     8.5073
     7.2579
     8.4768
    10.5483
     9.7945
     6.4208
     7.7545
     8.8377
    11.1687
     7.8796
     6.8807
     6.4832
     5.7652
     5.3900
     7.3383
     6.6562
     5.3117
     5.4887
     7.6130
     6.8113
     5.6774
     6.4047
     7.3984
     7.4496
     5.3110
     6.0155
     5.0464
     4.2116
    10.6712
    10.5017
     6.0069
     5.6991
     4.4731
     4.8381
     6.1089
     8.0770
     5.3906
     5.6916
     6.9912
     4.7954
     5.7098
     5.7414
     5.9691
     5.3798
     5.7628
     7.1491
     5.4235
     5.3315
     6.9383
     6.0071
     7.3248
     4.6473
     5.4168
     5.2161
     6.1314
     7.2575
     7.7506
     6.8844
     8.4100
     8.6762
    10.0199
     9.3224
     8.6664
     5.0493
     5.4412
     5.4531
     6.7483
     8.9918
     5.4135
     7.0445
     6.2506
     6.6432
     5.7745
     4.8248
     7.7501
     6.2253
     6.5232
     5.5129
     4.8198
     8.7837
     4.7925
     6.3912
     4.9421
     7.9150
     9.2272
     8.4941
     9.1345
     7.1089
     9.2923
     6.1085
    10.0690
     6.0654
     7.1723
     7.2101
     7.3269
     5.1879
     5.4061
     6.1633
     8.9223
    10.1982
     6.4555
     6.3378
     7.5906
     5.4651
     6.2648
     5.5898
     5.8282
     9.0384
     8.0302
     6.7766
     5.7357
     4.7672
     5.2929
     8.0665
     7.9343
     6.0947
     6.8213
     7.2890
     6.0936
     7.3112
     5.3444
     6.0211
    10.7875
     8.1238
     5.3263
     5.4431
     8.7173
     5.7132
     7.0450
     6.0644
     6.3308
     7.5509
     6.0772
    10.0132
     5.4456
     7.1437
     5.3436
     6.6127
     5.7244
    10.3190
     7.9758
     6.0464
     6.8137
     6.1199
     5.4830
     4.9359
     5.8854
     6.4421
     5.7592
     5.7097
     5.7162
     4.8316
     5.3145
     7.3235
     8.7645
     5.9507
     6.6163
     7.5641
     6.5402
     6.1031
     5.6166
     5.7555
     7.7785
     5.7052
     5.6471
     5.4059
     4.7443
     5.2050
     6.4609
     6.2550
     5.9140
     4.2987
     7.6742
     7.2533
     5.8276
     6.5540
     7.4838
     6.1420
     6.1547
     7.9372
     4.8162
     6.2865
     5.3844
     7.6973
     6.6262
     7.4242
     7.1227
     5.9263
     5.4261
     6.9414
     8.1946
     7.7866
     5.2598
     8.1502
     8.2403
     8.6128
     5.1067
     6.8228
     5.9297
     5.8498
     6.6919
     6.3990
     7.8581
     5.9589
     4.3149
     5.6892
     7.0052
     6.3261
     6.0697
     6.9535
     4.7601
     5.7848
     6.4061
     6.4532
     6.1140
     5.1529
     5.8092
     5.8454
     6.6324
     5.8353
     5.1378
     8.4138
     5.8948
     8.9003
     7.5920
     6.1996
     6.9577
     6.4549
     6.3055
     9.8135
     6.2344
     5.5628
     5.8829
     4.7942
     5.9885
     8.4253
     5.4153
     6.0402
     9.4089
    10.3433
     8.6294
     6.2724
     5.9387
     9.9958
     7.9054
     7.2004
     6.9361
     4.9064
     9.2792
    11.4259
     6.8212
     7.2892
     8.0747
     6.2429
     6.6537
     5.5110
     5.4895
     5.5545
     6.9506
     6.4215
     7.6890
     5.1534
    10.1602
     9.4221
     8.2011
     4.9864
     7.1730
     8.4188
     4.6463
     6.2628
     6.6709
     6.4499
     7.7357
     7.1344
     5.8183
     5.3638
     7.1120
     4.9470
     7.6399
     6.0882
     7.4091
     7.7076
     8.1951
     5.8166
     5.6312
     7.5213
     6.3138
     6.2456
     5.4972
     5.3904
     6.2175
     8.1383
     5.5113
     8.7958
    10.3889
     9.7998
     6.6843
    12.5730
     8.9204
     6.2063
     7.4530
     9.5869
     7.1182
     6.4798
     7.3686
     6.0506
     7.9793
     6.6400
     7.2596
     6.1954
     5.6404
     6.8026
     5.4606
     6.5340
     6.7344
     8.8321
     7.0288
     6.8742
     6.1010
     6.1813
     5.4317
     9.1818
     9.8300
     6.4253
     8.5310
     6.4916
     6.5694
     9.1749
     8.6931
     6.4342
     7.5330
     5.6298
     5.8891
     7.0224
     8.3226
     5.0295
     7.4907
     8.6318
     6.3242
     6.3896
     6.0172
     8.4395
     5.6063
     4.8240
     5.8444
     6.1288
     5.1463
     5.2763
     5.7816
     8.8441
     5.9258
     5.5298
     8.0202
     6.4553
     5.2654
     6.0818
     7.5820
     5.6041
     5.9303
     6.1798
     6.7872
     5.8454
     6.2535
     7.0784
     7.5465
     5.5479
     6.5200
     6.0409
     6.8713
     8.1484
     4.6936
     5.3922
     8.6410
     5.6302
     6.0085
     7.8975
     6.9948
     6.0571
     5.4700
     5.4243
     7.0201
     4.7843
     5.4694
     4.6800
     5.3419
     5.2267
     6.0182
    10.2770
     6.4800
     7.6611
     8.3705
     7.8287
     6.1338
     7.1866
     5.9829
     6.2996
     6.6921
     6.3181
     6.1121
     7.3508
     5.7292
     6.0717
     6.2555
     6.0109
     6.2199
     6.3758
     7.2334
     6.9190
     5.8668
     4.8423
     7.6041
     5.5159
    10.1153
     6.3891
     5.8846
     7.0690
     6.8423
     5.4119
     6.1174
     7.6734
     6.7649
     7.8215
     4.6913
     6.7569
     5.9835
     6.9946
     5.7393
     5.6860
     7.8387
     6.8424
     6.6904
     8.4605
     6.0057
     7.0819
     6.5620
     7.4300
     6.7191
     4.8479
     4.9155
     5.6565
     8.7223
     6.2265
     7.7598
     5.4849
     4.6985
     7.2703
     8.7901
     8.5875
     8.1483
     7.3048
     5.1667
     8.0696
     5.2445
     6.3687
     7.5921
     5.1675
     4.4637
     6.2507
     6.1262
     5.9615
     5.9219
     6.3522
     8.7287
     7.9688
     5.5060
     4.5784
     6.9847
     8.5761
     5.9707
     5.0290
     5.5089
     5.3342
     5.8690
     5.3236
     6.6106
     7.1323
     5.6189
     5.2341
     9.1925
     7.6320
     4.4261
     6.3366
     7.1156
     5.8567
     6.5185
     6.0927
     6.4433
     6.6771
     8.4317
     5.9853
     6.7283
     6.3144
     6.2900
     4.9429
     7.4325
     8.2988
     4.9008
     7.8384
     5.3747
     6.5605
     5.4207
     7.1072
     8.4745
     8.1259
     9.0366
     7.1522
     8.3593
     8.1104
     9.9253
     7.1942
     5.5330
     8.9759
     8.2357
     7.6123
     6.4492
     8.9537
    10.9685
     4.6092
     5.4399
     7.2463
     5.0618
     6.0990
     7.0639
     7.8571
     9.0414
     6.5453
     9.3276
     5.3920
     5.8569
     5.7280
     5.6714
     6.4688
     6.0323
     5.9104
     5.6358
     5.4424
     5.7152
     6.1336
     4.8547
     6.4071
     6.3765
     5.1622
     5.5434
     6.6705
     5.5937
     7.3983
     6.9402
     5.8166
     6.5774
     7.6599
     6.2480
     5.5888
     6.5843
     4.6876
     5.8824
     5.5845
     4.4559
     5.9034
     6.3653
     5.6168
     5.6307
     4.8400
     4.9825
     6.7027
     4.8597
     5.8688
     4.8199
     6.3824
     4.5691
     5.3173
     4.9665
     5.2266
     4.4413
     5.2834
     5.0706
     5.2936
     5.2147
     5.8564
     5.7060
     4.8017
     5.4594
     6.1275
     6.1400
     6.0558
     5.8300
     6.9928
     4.8471
     6.0630
     5.6537
     6.0013
     4.3297
     4.8811
     5.7272
     5.9138
     7.8709
     6.9619
     5.8234
     7.4359
     5.3895
     5.0065
     5.5646
     6.0480
     5.4390
     6.3024
     6.1379
     5.0833
     5.2176
     4.7092
     5.3790
     5.6293
     5.2112
     6.0334
     6.2119
     6.9038
     5.3133
     4.9500
     5.1086
     5.4640
     4.5863
     5.1971
     5.8028
     6.2864
     5.5467
     6.1469
     5.1530
     4.6730
     4.7837
     5.5082
     7.0570
     6.0496
     4.8949
     7.2059
     6.6256
     5.8727
     6.2294
     5.6067
     5.2944
     4.5173
     6.4399
     8.2855
     8.3303
     8.3332
     6.7978
     6.8510
     6.0243
     4.6586
     5.3888
     5.8911
     7.7405
     7.5909
     7.8216
     7.5487
     6.7866
     5.4491
     7.1619
     7.0748
     6.5100
     5.7145
     6.4284
     7.3990
     6.4719
     6.5634
     5.1964
     6.0878
     5.1348
     6.3913
     5.8017
     6.9580
     6.3632
     8.6954
     8.6621
     5.0391
     7.6492
     7.9310
     7.1432
     8.2986
     5.7611
     7.7783
     5.3059
     6.4316
     7.2821
     7.0914
     5.9248
     7.9876
     5.7639
     6.6381
     6.6764
     5.1652
     5.4190
     6.8324
     6.8630
     5.6822
     6.0799
     6.8204
     7.3683
     5.5283
     5.4582
     5.2059
     5.9158
     6.9747
     5.8623
     6.2201
     6.4859
     5.4217
     5.7555
     7.0725
     4.7762
     6.5926
     7.1605
     6.8776
     5.6311
     7.5874
     6.1184
     7.2468
     6.4336
     5.2131
     5.0766
     6.2884
     6.7247
     6.7815
     6.0059
     7.2365
     5.3018
     6.4274
     7.1615
     6.8666
     6.2152
     6.2742
     6.2363
     5.3150
     4.8758
     6.1097
     5.3413
     7.2988
     5.1200
     5.8405
     5.3423
     7.4179
     5.1841
     4.6956
     5.7889
     5.7179
     6.0264
     6.5186
     5.2476
     6.3910
     4.2488
     5.2740
     6.4579
     6.3056
     4.4235
     4.8730
     4.8894
     5.7991
     6.3875
     5.7370
     7.6220
     4.5227
     6.2349
     6.1372
     4.7692
     5.7144
     6.6014
     6.8022
     4.7658
     6.2475
     6.0695
     5.6815
     5.5696
     5.8657
     5.6417
     6.0888
     6.1134
     5.6965
     5.3635
     6.0068
     8.3758
     7.3902
     6.1439
     7.1442
     7.3620
     6.2374
     4.7034
     6.3614
     6.0724
     7.2992
     6.8009
     5.5824
     6.3644
     6.3492
     7.0426
     6.8427
     8.8612
     5.8169
     8.3973
     7.1338
     6.1898
     6.1476
     6.5897
     6.1077
     6.7059
     7.7756
     6.3085
     5.2894
     5.7402
     5.3665
     8.0924
     6.0762
     5.4968
     6.1956
     8.2383
     5.6656
     7.5652
     5.7470
     6.1957
     4.8645
     7.0786
     6.0019
     7.4808
     6.7839
     6.7239
     7.8166
     4.6225
     4.6947
     8.8356
     8.8967
     7.6367
     7.5082
     7.9446
     8.0074
     7.3407
     6.1051
     5.5418
     9.4432
     8.0382
     7.8852
     8.9762
     5.3369
     6.7353
     7.6728
    10.2297
     8.2691
     8.9341
     8.4582
     9.8229
     7.2872
     7.0317
     7.8549
     8.8086
     5.4670
     6.3502
     6.0508
     6.1274
     6.8270
     7.7465
     5.0901
     5.5494
     6.7518
    10.3459
     6.9941
     6.9587
     8.8154
     8.0806
     8.2487
     7.5985
     7.6114
     5.9569
     7.6234
     5.8279
     8.4666
     5.3290
     7.8353
     8.1053
     6.8428
     7.6472
     4.7468
     6.7618
     5.7201
     6.6085
     4.9544
     7.3033
     4.9015
     5.2359
     6.2136
     5.0186
     6.5671
     7.8209
     7.7618
     5.7831
     7.0231
     8.2162
     5.8401
     5.3930
     6.7201
     7.6422
     6.3737
     8.3413
     7.0771
     7.5288
     6.3237
     5.2370
     5.8928
     7.0496
     5.9427
     9.8383
     5.1527
     6.6626
     4.8756
     8.7601
     7.5012
     6.9152
     5.8789
    10.1535
     5.3100
     6.5921
     8.0527
     8.4460
     7.7736
     8.8308
     7.1248
     5.4840
     8.0562
     5.7451
     5.8259
     5.6563
     5.3208
     6.7231
     5.7276
     6.6987
     6.3627
     5.9318
     6.1542
     5.8466
     7.4892
     7.4945
     6.5302
     5.2487
     7.4107
     5.6234
     6.2046
     6.7733
     5.8577
     6.9058
     6.7090
     5.3692
     7.4116
     6.4833
     7.3401
     7.1931
     8.1452
     5.8653
     5.0960
     7.2777
     6.7878
     5.6506
     6.2543
     6.2581
     7.5905
     7.2337
     6.7125
     5.6960
     6.0882
     5.7658
     4.8648
     7.2020
     7.8499
     6.9440
     4.4935
     7.1655
     7.2068
     7.4721
     8.5644
     7.7072
     5.2508
     9.0062
     4.9663
     7.2629
     6.7680
     5.2174
     6.8211
     9.7125
     7.1648
     8.0108
     7.4251
     4.8111
     7.2717
     6.3077
     7.5725
     7.9113
     6.4314
     7.1379
     7.5869
     7.8437
     6.3282
     8.2208
     7.3311
     9.1660
     7.3856
     9.0895
     6.6923
     7.4426
     5.8856
     6.1052
     8.1640
     6.7494
     7.2138
     6.7601
     7.2410
     6.3021
     6.3124
     5.9943
     8.0565
     5.3846
     7.0619
     9.4102
     6.6294
     5.2437
     6.7219
     7.6120
     7.6031
     8.0053
     6.9464
     5.9252
     9.3349
     7.7316
     7.9390
     7.2747
     6.8381
     6.8640
     8.6970
     6.2086
     6.5991
     7.0806
     8.1060
     5.5583
     6.6567
     5.0024
     6.4670
     5.3127
     7.8872
     8.5992
     6.4321
     7.3746
     7.8506
     5.5850
     6.0413
     8.0240
     5.1661
     6.4758
     5.8333
     5.4016
     6.6890
     6.7795
     5.5343
     5.1690
     7.2319
     7.4631
     5.6890
     7.4592
    10.0702
     5.7784
     6.6758
     9.9246
     7.0659
     9.4762
     7.7258
     5.0344
     5.3672
     8.1867
     7.0516
     5.8880
     7.5877
     6.8806
     7.6343
     7.3098
     8.9138
     8.7692
    10.0902
     7.4305
     7.9241
     7.3714
     7.2351
     8.0783
     6.0867
     6.2761
     5.0198
     6.4523
     6.2861
     5.5545
     5.2005
     5.0396
     7.5479
     6.2172
     5.4177
     6.5609
     8.1045
     6.5066
     6.0930
     6.1147
     5.9371
     5.1414
     5.0249
     4.5857
     5.8753
     7.0450
     6.1311
     9.1302
     6.3723
     6.2438
     6.8425
     6.2557
     7.3543
     9.6100
     7.5004
    10.7749
     7.9698
     5.5420
     7.1850
     6.4672
    10.5898
     7.5203
     7.6404
     8.5007
     8.8951
     7.9744
     4.8397
     6.4455
     7.4596
     6.7598
     9.0847
     8.0158
     8.8771
     5.8167
     8.4834
     7.0128
     7.5860
     6.6717
     7.5416
     5.9725
     9.2172
     7.8581
    10.3061
     7.5804
     7.4124
     5.2240
     5.5258
     7.0263
     5.7220
     6.5728
     8.6919
     9.6468
     8.6388
     5.3651
     6.9781
     5.9827
     5.7952
     7.0631
     8.9167
     6.0337
     9.5393
     9.3652
    10.2511
     6.5557
     5.2100
     8.9366
     6.4311
     6.3902
     7.2869
     6.4171
    10.0439
     7.9666
     7.7211
     8.5829
     8.7400
     5.0624
     6.3876
     6.6295
     7.5235
     8.3341
     9.8383
     7.8778
     7.6098
     5.3979
     5.2776
    12.7399
    12.0711
    10.1765
     5.7016
     9.4516
     9.8263
     7.4562
     7.3228
     8.8391
     7.4461
     8.5839
     6.9490
    10.2829
    10.4370
     7.3521
     5.2197
     5.4938
     6.6245
     6.0953
     5.5996
    10.2887
     9.8868
     9.4950
     7.9786
     5.1713
     8.6021
     6.8540
     5.7346
     5.7702
     5.7241
     8.3582
     6.3855
     7.2687
     7.3085
     9.0161
     5.3691
     4.6555
     6.6819
     7.0713
     6.5417
     8.7531
     6.8174
     7.2706
    13.1409
     9.5685
     8.8763
     6.8412
     6.0585
     9.7913
     7.7366
     7.5087
     8.1335
     7.3918
    10.3154
     6.8268
     7.1377
     6.7907
     6.6825
     6.0585
     6.0619
     4.6793
     5.1890
     6.1139
     8.8425
     7.0190
     7.3339
     6.6128
     6.4813
     5.8291
     6.1172
     7.0155
     6.6498
     6.6017
     9.3202
     6.4632
     6.9377
     6.5359
     6.5295
     5.9409
     6.7983
     6.2928
     6.6847
     6.2641
     8.2273
     5.6886
     5.5165
     8.3652
     8.3302
     6.9485
     7.4701
     8.0360
     6.9026
     5.2074
     6.1519
     7.3253
     6.6477
     6.0861
     6.6263
     6.7350
     6.4923
     5.9557
     9.9971
     5.1688
     8.0666
     7.4272
     6.2548
     7.3031
     6.1636
     6.5018
     6.0923
     5.9574
     4.7873
     5.9706
     4.7090
    10.1915
     5.2451
     6.2900
     6.8349
     8.7596
     6.9559
     5.2381
     7.3688
     4.9988
     6.7257
     7.0659
     6.7628
     7.5620
     5.9726
     8.6555
     4.8222
     6.3188
     6.4776
     6.6099
     6.8676
     6.1475
     5.7426
     5.9398
     6.7567
     6.4088
     6.7936
     6.9955
     8.2852
     6.8750
     7.1343
     6.3038
     7.3853
     5.5602
     8.7399
     7.2843
     5.4743
     7.0749
     5.8491
     5.1906
     4.6227
     5.9256
     6.1629
     7.9838
     8.2344
     5.6174
     8.0285
    10.3932
     6.4277
     7.9621
     6.0965
     7.7034
     7.3883
    10.4300
     8.0820
     7.1704
     5.5398
     7.5350
     8.9586
     6.3287
     5.8935
     7.6787
     5.3966
     6.7010
     6.7199
     5.4635
     7.1636
     8.8848
     7.7386
     7.8786
     6.5453
     9.2323
     8.6067
     7.8630
     8.3402
     7.4026
     7.9222
     6.9280
     7.6914
     5.9215
     7.2281
     6.9200
     7.7108
     7.7370
     9.1887
     8.1451
     9.1345
     7.4556
     6.1298
     6.9689
     7.1699
     7.9135
     7.5623
     7.0525
     8.9393
     7.5064
     6.2677
     4.8661
     8.2622
     6.9772
     4.7247
     8.5879
     8.9105
     8.9673
     6.6827
     7.9254
     6.8324
     7.8366
     5.3980
     9.3967
     5.9259
     6.4852
     6.5746
     7.7523
     8.1131
     5.5469
     6.0730
     5.7785
     6.1148
     5.7669
     7.6676
     6.7412
     8.3220
     7.9970
     5.9935
     5.4984
     5.1297
     8.1093
     5.5536
     6.3707
     5.0636
     6.5651
     5.6939
     6.2315
     9.3861
     6.2335
     6.5026
     6.0668
     7.7310
     6.1964
     5.3389
     5.5540
     6.0663
     5.4077
     6.6357
     8.0492
     4.6823
     7.6945
     6.0142
     6.3561
     5.9341
     6.3206
     7.5445
     5.6714
     7.6138
     6.5625
     5.8156
     6.5748
     7.3112
     5.9220
     6.5207
     7.4323
     6.9739
     5.7021
     7.8491
     5.5903
     8.9644
     4.9201
     6.3246
     6.3035
     9.8626
     7.8627
     7.1483
     7.7979
     4.5595
     7.3664
     6.7999
     5.6817
     5.2642
     5.9970
     7.8938
     6.6459
     7.5160
     5.5406
     5.5710
     7.5297
     5.8851
     6.0364
     8.4128
     5.4862
     6.2372
     8.2299
     7.6682
     6.7894
     7.6020
     5.7530
     7.1564
     6.1284
     4.9931
     8.6910
     8.0846
     7.8368
     8.0223
     9.9039
     8.1661
     7.1524
     9.8272
     6.0575
     5.7440
     8.4085
     8.2443
     7.8091
     8.2818
     5.5852
     5.9559
     6.3612
     7.0527
     7.0858
     5.0205
     5.9812
     5.9153
     7.5036
     6.3892
     5.6520
