# Supplementary material for: Mechanistic models of asymmetric hand-over-hand translocation and nucleosome navigation by CMG helicase
Source: Nat Commun. 2025 Nov 21;16:10304. doi: 10.1038/s41467-025-65232-x (PMC12639105; doi:10.1038/s41467-025-65232-x)
Supplement: Supplementary file 18 — Source data [file 41467_2025_65232_MOESM18_ESM.zip › SourceData/SourceData/Fig3G/Random/mindist_lagging_and_loop_traj008.dat]

# Distance
    18.3401
    20.5049
    26.0749
    25.0477
    24.4667
    24.4735
    23.1096
    18.7765
    24.5139
    23.4862
    23.2482
    22.5797
    22.0821
    18.1678
    19.0749
    21.9195
    20.8537
    18.0361
    21.2070
    21.3453
    21.7155
    23.2947
    22.2815
    23.4571
    19.9505
    14.2906
    12.8143
    12.3128
    11.4799
    12.2397
    11.8306
    12.6849
    11.8050
     9.9870
    13.1113
     6.5881
     6.1473
     8.8844
     6.1182
     9.1666
    10.2697
     8.1136
     7.3624
    13.7763
     5.7129
     7.8945
     7.7963
     4.6786
     7.4204
     5.5196
     6.6171
     6.2498
     5.5276
     5.2908
     6.4803
     5.4536
    14.7149
     7.1950
     7.1419
     4.8544
     9.2100
     6.8540
     6.2292
     6.4914
    10.2552
     9.7205
     6.6900
     8.0993
     7.5660
     5.5076
     6.4884
     6.2799
    12.0334
     8.7653
    13.1105
     9.5050
     9.3470
     8.5166
     6.9569
     7.8613
     6.5525
     6.0939
     9.6599
     9.9479
     7.5543
     9.8063
     8.3030
     7.6455
     8.4175
     9.0920
     9.3114
    10.7058
     8.6560
     6.5388
     9.4484
     8.0802
     7.7802
     7.4715
     7.7719
     9.0520
     7.6922
    11.7042
    10.8427
    10.1288
    10.8614
     8.3749
    11.1094
    10.8548
    11.2939
    11.9670
    10.3453
     8.5331
    12.2878
    10.1623
    11.7176
    10.4099
     9.6562
     8.8712
     9.9638
     8.4440
     7.4542
     7.6431
     6.9355
     8.4051
     6.9925
     7.1247
     7.0590
    12.1003
     8.1027
     8.8372
     8.2203
     9.7248
     9.8312
     8.0491
    10.3525
     8.2784
     8.0041
    10.4095
     7.6077
     9.3968
    11.4584
    10.0598
     7.3563
     8.1780
    11.5348
     8.7660
     9.4310
     8.5642
     7.6280
     9.5727
     9.3243
     8.3179
     8.3477
    10.7047
    10.7032
    11.5202
    12.1839
     8.4198
     7.5042
     9.4744
     9.8384
     8.3135
     9.9564
    10.6524
     9.5424
     8.5663
    10.4694
    10.6239
     5.9812
     7.9325
     7.1713
    11.4815
     8.7231
     9.6553
     7.8181
     8.6893
     7.8481
     9.7269
    11.9408
     9.5400
    11.9255
     9.8223
     8.7052
     9.1739
     7.4748
     8.7978
     6.4040
     7.7397
     6.9331
     6.7292
     7.9407
     6.6300
     8.9425
     5.1189
     6.6773
     7.3227
     8.9623
     8.7836
     6.1086
    10.0830
    10.6654
     9.7045
     8.1655
     8.6869
     7.0545
     8.9703
    10.1394
     7.7781
     8.8211
    10.0549
     9.8877
     9.6335
     9.4932
    10.6265
    10.7983
    10.0529
     8.5983
     8.4352
     9.3783
    12.5770
    10.0537
    10.5267
     8.7466
    10.9377
     7.0964
    10.0493
     8.8248
     6.7357
     9.5407
     8.6996
     7.4720
     9.0322
    10.2067
     9.2041
    12.6454
     9.8592
    11.3723
     7.5129
     9.7120
     9.1376
     7.5340
     8.5101
     5.3518
     9.7957
     9.8637
    11.1141
     6.6900
    10.7361
     9.3754
     9.5453
     9.7054
     8.2973
     7.6462
     9.2439
    10.4376
    13.0965
    11.4639
    10.7312
    10.8020
    11.6751
    13.3151
    12.2930
    10.8820
     8.2024
     9.8751
     9.3020
    11.7600
    15.5652
    12.3322
    11.4251
    10.1236
    11.5770
     8.5028
     7.6295
     9.1305
    10.4098
    10.1501
     8.9113
     8.8265
     7.6918
     9.6589
     8.9557
     6.3337
     8.6361
     8.2861
     9.2255
     9.0718
    10.2369
    11.1775
    10.4145
     9.9575
    10.0856
     9.9833
    10.9848
     7.4174
     8.4459
     7.7820
    10.9659
    10.0318
     8.4090
     9.7925
     9.0418
    12.1691
    10.9563
    10.4637
    10.0728
    10.3414
    11.7891
    13.6838
     9.9162
     9.2908
     8.8346
    11.4765
    13.4446
    12.5145
    11.2504
    11.9248
     8.0650
     8.8202
    11.8649
    14.0836
    10.7670
     9.6565
    11.1110
     7.7985
    11.0861
    10.7423
    11.0606
    12.6273
    12.0343
    10.5564
     9.5329
    11.9495
    11.8480
    13.6355
    10.3348
     9.5480
     9.1700
     8.4627
     6.6717
    10.4957
     9.7077
    11.2132
     9.5512
    10.6934
    10.4341
     7.2534
    12.9203
     9.1412
     8.7223
     6.6371
     5.7864
     6.1717
     5.8140
     9.6549
     8.6353
    12.6361
     6.5983
    10.7461
     8.7294
     6.8390
     8.2388
    11.3440
    11.3633
    10.7562
    11.3631
    11.9075
     9.3612
    10.3832
    11.3971
     9.6546
     9.8975
     8.3629
     8.6031
     8.2658
    12.1263
     9.4831
     8.8709
    10.8153
    12.2903
    10.5586
     9.8041
     9.3411
     9.4904
     9.4277
     9.9621
     9.1103
     9.4717
     8.8290
     9.7994
    11.0045
     8.3601
    12.0508
     9.9508
    10.8784
     8.5663
     9.4201
    11.1925
    10.2221
    11.5706
     7.0139
     9.7567
    10.1919
    10.9283
     7.8417
    10.8169
     9.7029
     8.4728
     8.5047
    11.3198
     9.1061
    10.9795
     7.7140
    10.6683
     7.5840
     9.1897
    10.2929
     8.9209
     7.6874
     8.4633
    10.6683
     9.4323
     9.5627
     8.6226
     7.4646
     9.4349
     8.6192
    11.0474
     8.1579
     9.5383
    13.1671
    12.3640
    13.5912
     9.5489
    10.7364
    12.0383
    10.0360
     9.3543
     7.7794
    10.7423
    10.7469
    11.8018
     9.9486
     9.7196
    11.1433
     9.6950
    12.0276
    11.9219
    12.2224
     9.8544
     9.4750
     9.4544
     9.3880
    11.9001
    11.0725
    11.1843
     9.8474
    13.5867
    14.2772
     8.8344
    10.0662
    10.1345
    10.4364
    11.6463
    13.4995
     6.7583
     7.6800
    10.3711
    11.2284
     9.7349
     9.6684
     9.4275
     7.1798
    11.5872
    10.3204
     8.7160
     9.5654
     9.0883
    10.6979
     8.1486
     9.2709
     9.2385
     8.0694
     8.3101
    10.0519
    12.0947
    11.0823
    13.8634
     9.4741
     9.4016
    16.0255
     9.5327
     7.6403
     8.8008
     8.6771
     5.9219
     8.3351
    11.3250
    10.3526
    10.9406
     9.8867
    12.1139
     9.4417
    10.7826
    12.1802
     9.8080
     6.8642
    10.9021
    10.0120
     8.9615
     9.5285
     9.3705
     9.6293
    11.5095
    12.3827
     7.7688
     7.3075
     9.1047
    10.4849
    10.4688
     9.0196
     6.3666
     6.7736
    10.0122
     9.4024
    11.2032
    11.4481
     9.3655
    11.0083
    11.4397
    10.5991
     9.3275
     8.5121
     8.8782
     8.2895
     9.6055
     8.3386
     7.2630
     9.6674
     8.9396
     7.4618
     7.7081
     8.5255
    10.4131
     8.5272
     6.4159
    10.9448
     7.1044
     9.3885
     9.6671
     8.6526
    10.9369
     7.1895
     5.9132
     8.0204
     7.3612
     9.8777
     8.0943
     6.9296
     8.9858
    10.2728
    10.5159
     7.5190
     6.9614
     7.8469
     6.8117
     9.5736
     9.8326
    10.6797
     9.3976
    12.3963
     7.9934
    14.8436
    11.8972
    13.1012
    10.0249
    11.9698
    13.0629
    11.9463
    11.9941
    11.1008
    12.1176
    12.2938
    10.3928
    12.4781
     9.8227
    12.5583
    11.1486
    12.2516
    11.5646
    10.3050
    10.5628
     9.1690
    13.8394
    13.7955
    15.2953
     9.0479
    12.0503
    12.4682
     9.7614
    11.5024
    12.8367
     8.4880
    11.4555
    11.6140
    11.4628
    13.3581
    12.1752
    12.3188
     9.6595
    11.8173
    10.3901
     9.5278
     7.4357
     7.9198
     8.2879
     8.8782
     8.5246
     6.9542
     8.3670
     7.6276
     9.0788
     9.5801
     9.3168
     9.4951
     8.4616
     7.4637
     8.4223
     8.3001
     9.3946
     7.4614
     8.4395
     8.5978
     6.8233
     9.0823
     8.2652
    10.2903
     7.6657
     8.6383
     9.3315
    11.0055
     9.5026
     9.1441
     8.4060
     8.2031
     9.1787
     8.5066
     9.1089
     9.5998
     8.6966
     9.3475
     9.9643
     7.9006
     8.8849
     9.1660
     9.6711
     7.4671
    11.8524
    10.2419
     9.3659
    10.0630
     6.9487
     9.6150
     9.8077
     9.3846
    11.4353
     9.4018
    11.6384
    11.3694
    10.4588
    13.9576
    15.8641
    12.9488
    11.6490
     9.8584
     9.0344
    12.1883
    11.5010
     8.4264
    12.6285
    11.6724
     9.5798
     7.5857
    15.0393
    12.7181
     6.8943
    10.7955
    10.8961
     9.2230
     9.1929
    10.9272
    11.1590
    10.6955
    14.6235
    15.0717
     9.9212
     8.1983
     9.9391
    10.8562
     9.7235
    10.7399
     6.6546
     9.6635
     9.0083
    11.2036
    13.6580
    12.0797
     9.6375
    12.4668
     9.4644
    11.8449
    14.2776
    11.8579
    10.8410
    10.7013
    10.2093
    13.4492
    16.0656
    11.6918
    12.2065
    13.6017
    12.1728
    13.2867
    10.6431
    11.7624
    11.4246
     8.3824
    12.4126
    10.7736
     9.7916
     9.2256
    11.6101
    11.9379
    10.7293
     9.4211
     6.5568
    10.4637
     9.1112
     9.2343
     7.0417
     8.0820
     8.8232
     9.4982
     8.9741
     7.3935
     8.2465
     8.9540
     6.9517
    10.0696
     9.2003
     7.8824
     8.9925
     9.6079
     5.8337
     5.7394
     6.7329
    12.3158
    12.3633
     7.1189
     6.7839
     8.1450
     9.0336
     5.5418
    10.5759
     8.0584
     6.7238
     7.8025
     7.5073
     7.6814
     8.0108
     9.6413
     7.6543
     7.2912
    11.2331
     8.3817
    12.2271
    13.8636
    13.6213
    18.5420
    19.9711
    16.6280
    15.2603
    15.7249
    14.7910
    14.1583
    16.5993
    14.1706
    10.9293
    12.2799
    12.2755
    10.5422
    11.6848
    10.0392
     9.9982
    14.0242
    11.6814
    14.9523
    13.0014
    12.3615
     9.7076
     9.3488
    10.6885
    11.6757
    10.0566
     8.7918
     9.4569
     6.4005
     5.1358
     6.1054
     8.7997
    11.4293
     6.7201
     8.2024
    11.8629
    11.9776
    11.4085
     9.9600
    10.3086
    14.7307
    13.6043
    16.1212
    17.1721
    18.0370
    14.4002
    16.8602
    15.8117
    10.1741
    13.9408
    14.3166
    10.1261
    11.8327
    13.1966
    10.5620
    14.3945
    13.9870
    12.1542
    14.3184
    11.9428
    12.3786
    12.9281
    13.9305
    13.6295
    12.5565
    11.8479
     9.1713
    12.0352
    11.9529
    13.4538
    12.0537
    15.8322
    13.0933
    10.5013
    13.0178
    11.0040
    14.9423
    14.0586
    13.6610
    11.2197
    11.0022
    14.6365
    10.6850
    12.9060
    11.2880
    11.4147
    14.7099
    13.4368
    10.7538
    10.4286
    10.1679
    10.2973
    13.4409
    10.8903
     9.8670
    10.8555
    13.2892
    10.5077
    11.5241
    10.2236
     9.0534
    12.9742
    13.3433
    14.6696
    12.6557
     9.4996
    11.5775
    14.1103
    13.4720
    10.4079
    10.5528
     9.8943
    12.1506
    11.1385
    14.0599
    13.3290
    12.9533
    12.6456
    11.6526
    15.2579
    12.5755
    12.4114
    10.6635
     9.7493
    15.8743
    13.0741
    14.6035
    13.6955
    13.8426
    12.9500
    11.6725
     9.5614
     8.2558
    14.3014
    14.7782
    15.1437
    15.7036
    12.6522
    12.6381
    10.1844
    15.0260
    14.4693
    10.7519
    13.3620
    13.7492
    12.4054
    11.9639
    10.5218
    11.2353
    11.4054
    12.5516
    11.8417
    11.0362
    12.2536
    13.1857
    11.4049
    12.6907
    11.7977
    10.8442
    10.3136
     8.9226
    11.0233
     7.7781
     7.9634
    10.3570
     5.5899
     8.3554
     7.7463
     6.9965
     6.2716
     5.8327
     7.1290
     6.7092
     4.8347
     6.4918
     6.3309
     4.6675
     7.3695
     5.7166
     6.6706
     6.3960
     5.9856
     7.5775
     9.1650
     9.3388
     5.4973
     7.4303
     6.3166
     7.1831
     7.3461
     6.6764
     5.1631
     7.2571
     5.1773
     5.3382
     6.5486
     6.9302
     5.3423
     7.9671
     8.3838
     6.8788
     9.0665
     5.0469
     5.5509
     6.8972
     6.4609
     6.3568
     6.2446
     7.0697
     7.7603
     5.9502
     5.5231
     5.1487
     5.8376
     8.0065
     8.5810
     7.2055
     4.9139
     5.1106
     5.3602
     5.5206
     6.2135
     4.3904
     6.1499
     7.6746
     8.7181
     5.3185
    10.1123
     9.2250
     6.3256
     7.3537
     9.6000
     7.9853
     6.6046
     9.0674
     9.2548
     5.8625
     5.4298
     6.7459
     8.6869
     7.3127
     7.5208
    10.0285
     8.3052
     7.2541
     7.1669
     8.7387
    10.6187
     7.8275
     8.0181
     8.5761
    10.0447
     7.0635
     7.3448
     5.4781
     8.9716
     8.5547
    10.7618
     8.4036
     7.1095
     5.7351
     8.4347
     6.9620
     8.0762
     5.8987
     8.6788
     6.8916
     7.8243
     8.6815
     7.8084
    10.3774
     5.6431
     6.7854
     6.2992
     7.1219
     7.4730
     4.8840
     9.3213
     6.3280
     9.4433
     8.4749
     6.8190
     5.0934
     5.7765
     8.9966
     5.7537
     6.6128
     9.6159
     5.9085
     7.1308
     4.7287
     9.8196
     5.4081
     7.5488
     8.6690
     6.9321
     7.3745
    10.2095
     6.4838
     7.2816
     6.5221
     7.0840
     9.2188
     7.2951
     7.5950
     5.1774
     5.7099
     8.2405
     5.0733
     6.7084
     5.9663
     5.6214
     5.0066
     7.9635
     8.5468
     6.0174
     8.3476
     7.9434
     9.5939
     7.5804
     8.3896
     5.5174
     7.2158
     7.2149
     5.1652
     6.3352
     6.8671
     6.2155
     9.9170
     8.1149
     7.3177
     6.9186
     7.5361
     9.1750
     8.2150
     8.7495
     5.8803
     9.6094
     6.3128
     6.3040
     7.3882
     4.6286
     5.8624
     6.2554
     8.1370
     8.6035
     6.9560
     7.7215
     7.7094
     6.5163
    10.3192
     6.4844
     9.7152
     6.2549
     5.1043
     6.1758
     5.9040
     7.3769
     5.7180
     7.7001
     4.8322
     6.2851
     6.4013
     5.8672
     4.9932
     7.8874
     6.1075
     5.0725
     6.3727
     5.4700
     6.6568
     6.8005
     6.0012
     6.4540
     5.4901
     7.1791
     5.1851
     6.7411
     9.0594
     8.4166
     6.9706
     7.7755
     5.2905
     7.4385
     6.3676
     4.4731
     5.1709
     6.8603
     7.7479
     6.4312
     6.0925
     6.0999
     9.2493
     5.3489
     6.7017
     4.5570
     8.3407
     7.4826
     5.9417
     5.8980
     9.2080
     4.4111
     6.6555
     8.5540
     5.6591
     7.8598
     7.3626
     8.3579
     5.5676
     5.5438
     6.0481
     7.7133
     5.3005
     5.3605
     8.0539
     6.6691
     7.8412
     7.7899
     8.5273
     4.8077
     7.6490
     6.3841
     5.9971
     5.8940
     4.7728
     9.8103
     6.0617
     5.9385
     5.8636
     9.1327
     7.7041
     5.6968
     4.6020
     9.4383
     6.8753
     6.0985
     6.9080
     6.1096
     6.6516
     7.2589
     7.4969
     6.5777
     6.2415
     7.5054
     7.7271
     8.8294
     6.0322
     5.8863
     5.7716
     5.6485
     7.3283
     5.1610
     5.1980
     5.5618
     7.5438
     9.7455
     5.1104
     9.0303
     7.3937
     5.7278
     8.1059
     4.8972
     6.2278
     4.2123
     6.3490
     7.1573
     8.5619
     5.0236
     6.5332
     5.9267
     6.7065
     6.8228
     5.5717
     6.4375
     5.8711
     7.4906
     4.5818
     5.1183
     8.2043
     8.7443
     4.6922
     6.7803
     6.3865
     7.0340
     7.0932
     6.6284
     5.0305
     5.9091
     5.1378
     7.8317
     6.8066
     7.3210
     6.1271
     8.0756
     6.3089
     8.2294
     6.3908
     6.6107
     5.5007
     4.9951
     6.2125
     8.2715
     8.2221
     8.3405
     5.2198
     8.1860
     7.3834
     8.7624
     4.9706
     6.6706
     7.2906
     5.9738
     7.6096
     7.1814
     5.2405
     5.8553
     7.2434
     5.8839
     6.9657
     5.6479
     5.6446
     8.5334
     5.2270
     7.1485
     5.0112
     5.1770
     5.5472
     8.5170
     5.3632
     6.8140
     8.4554
     6.3865
     5.7653
     8.5720
     5.5508
     5.0443
     6.0304
     8.1899
     6.0049
     7.1015
     5.9759
     5.9891
     7.9162
     5.7801
     6.0981
     6.6430
     6.7647
     7.7911
     6.4054
     6.3606
     7.4399
     7.6727
     9.2677
     6.9888
     5.4048
     6.5415
     5.3139
     6.7638
     5.4753
     4.5389
     6.1899
     5.4214
     5.2334
     6.8715
     6.0746
     7.8231
     9.0896
     5.9479
     8.7717
     6.8987
     6.8998
     7.5165
     5.8325
     5.9282
     7.0283
    11.0656
     7.3071
     7.2069
     6.2234
     6.2494
     5.7243
     7.4996
     7.0055
     7.5683
     8.0388
     8.7262
     6.4238
     7.7485
     4.7938
     6.6595
     8.1007
     6.1387
     7.0731
     7.3631
     7.5453
     7.4678
     8.9924
     7.5121
     6.7556
     8.3243
     8.6032
     5.6486
     5.5712
     6.8080
     6.4733
     8.3122
     5.2515
     6.7628
     7.8765
     6.2549
     5.5870
     7.0341
     7.7165
     6.5645
     5.8687
     6.5120
     5.9594
     5.8934
     5.3250
     7.8354
     5.7591
     7.8413
     6.3090
     6.9815
     5.5030
     7.5273
     7.0018
     6.6250
     9.2534
     7.6208
     7.3490
     5.0836
     5.3333
     8.0405
     5.8680
     7.0880
     5.5231
     6.1666
     7.0531
     6.7868
     6.0524
     8.0537
     8.3320
     8.5662
    10.0090
     7.0846
     6.5792
     5.0221
     6.3220
     6.7903
     8.8939
     5.8814
     5.4021
     6.2066
     7.2531
     7.2889
     7.6728
     8.2759
     7.2297
     5.7082
     5.6725
     5.2291
     6.4876
     9.1860
     6.5736
     6.1097
     6.5167
     9.2931
     8.0129
     7.7908
     6.6275
     6.4160
     5.0780
     5.2829
     7.5688
     5.7098
     5.4756
     6.1944
     6.6256
     6.7738
     6.5399
     6.5859
     7.5502
     6.7795
     7.0216
     8.9309
     8.1029
     8.6548
     4.9790
     6.1393
     6.4288
     9.1526
     4.9965
     6.7671
     5.7625
    10.1761
     6.7291
     5.2435
     7.6735
     6.1749
     7.5991
     6.5695
     7.5619
     5.0908
     6.2906
     6.6393
     5.6842
     8.2232
     6.6743
     7.9443
     7.7686
     8.1614
     6.8093
     6.2237
     6.6343
     5.0825
     6.6408
     5.7977
     7.5698
     6.5059
     5.2020
     7.9965
     5.8441
     8.1980
     7.2045
     5.5982
     6.3872
     6.1356
     6.2959
     5.0114
     5.7548
     6.6115
     8.7119
     5.2018
     5.7463
     8.1018
     5.0306
     7.7531
     6.7582
     6.4539
     7.0190
     5.3790
     6.0986
     5.3626
     7.9496
     9.3327
     5.2456
     7.1517
     4.8664
     5.4867
     9.0359
     9.4942
     5.5855
     6.1004
     6.6950
     7.0410
     8.6488
     8.5690
     5.5424
     6.0684
     4.9425
     8.2776
     6.6778
     8.3415
     5.9984
     5.2276
     6.4839
     5.8345
     7.1592
     6.3382
     7.4028
     6.9750
     6.8201
     7.9234
     7.4494
     6.6730
     8.2165
     7.1235
     7.4247
     7.3504
     7.6241
     6.4399
     5.2834
     5.6367
     6.7625
     5.4628
     7.0058
     5.8582
     6.7914
     5.1882
     5.3230
     6.2490
     6.3186
     5.2830
     6.0531
     6.4664
     8.0037
     6.9061
     6.7618
     6.0630
     5.2289
     5.8694
     6.0557
     5.9723
     6.3100
     8.9833
     8.1972
     5.3419
     5.6776
     6.8499
     8.2601
     7.0752
     6.5747
     5.1676
     7.5671
     5.5927
     4.6053
     5.3637
     6.5628
     5.3880
     7.4828
     8.2647
     6.3013
     4.6451
     6.4538
     4.3445
     5.7816
     6.2959
     6.2996
     6.0404
     6.4732
     5.8778
     5.8560
     7.3946
     7.6796
     7.0731
     7.8715
     8.8376
     9.4043
     7.5269
     6.1786
     7.5689
     4.5429
     6.7912
     7.7117
     7.4015
     5.3951
     5.5351
     6.1150
     4.8185
     7.8368
     9.4293
     9.4318
     6.4415
     5.7855
     6.2991
     7.1559
     9.2766
     4.4176
     8.6231
     8.2849
     7.0328
     6.5804
     5.6776
     4.8993
     5.7787
     6.0577
     4.3762
     8.0610
     4.5667
     6.4285
     6.3525
     6.8761
     7.5647
     5.6716
     5.7122
     5.7187
     5.7057
     8.1446
     6.5891
     8.2918
     7.0653
     7.2420
     7.9743
     6.8887
     5.7154
     7.7592
     6.5206
     7.4623
     5.8317
     6.3137
     5.1320
     6.9661
     7.5782
     6.6258
     6.0000
     6.0486
     7.9757
     7.2929
     7.4531
     7.0724
     5.9614
     7.6015
     5.2707
     6.6179
     4.9840
     6.0211
     9.0155
     7.5837
    10.1309
     5.8268
     9.8275
     8.0166
     6.7428
     7.1075
     7.0988
     5.2286
     8.4231
     7.8314
     7.9929
     6.9246
     7.5991
     5.8605
     7.9220
     6.2676
     6.4845
     4.7942
     6.3842
     8.1844
     7.2328
     7.5429
     8.1407
     5.0545
     7.3379
     7.5514
     5.6782
     7.0637
     5.8061
     9.8629
     8.1370
     7.4111
    10.9985
     5.8346
     9.0205
     7.3814
     8.1242
     6.9487
     5.4319
     7.2259
     6.5475
     5.0300
     6.0586
     6.8433
     6.6913
     7.3465
     5.3477
     8.9757
     5.8677
     5.7218
     7.9553
     6.1786
     7.5969
     6.9619
     5.5309
     5.9816
     5.9365
     5.4400
     6.5348
     7.9528
     5.0297
     7.0331
     6.7559
     5.7262
     8.2448
     7.3117
     5.9263
     5.3738
     4.9738
     5.0268
     5.8014
     6.7443
     7.6060
     8.9567
     4.5816
     5.7591
     7.5645
     5.5793
     6.1647
     5.3676
     5.9972
     4.5007
     6.2917
     8.3115
     5.7067
     6.0833
     6.7829
     5.5785
     9.9259
     7.4602
     4.8774
     6.2102
     6.7134
     7.3461
     6.0899
     7.2052
     6.4694
     8.6740
     6.8207
     6.0324
     5.5683
     8.0573
     7.6841
     7.2653
     5.1231
     7.4840
     7.0467
     5.9329
     5.3214
     4.3814
     7.3700
     8.8812
     9.5627
    10.2941
     6.6356
     4.9548
     6.9727
     5.4963
     8.9737
     6.2145
     8.3983
     8.3298
     5.5312
     6.1859
     7.4170
     6.6233
     7.7491
     6.7509
     5.4442
     5.9119
     5.8881
     7.0999
     7.1339
     7.1473
     6.9291
     4.8382
     7.2514
     6.8360
     7.8229
     8.1745
     5.3130
     6.8839
     6.7061
     7.6071
     8.5263
     6.3589
     6.3892
     4.8146
     7.4734
     5.1137
     7.0442
     9.0031
     4.6259
     6.4182
     9.0472
     7.5414
     9.0114
     8.4254
     5.8012
     5.6912
    10.0108
     5.1133
     6.8883
     4.7108
     8.2154
     5.9766
     5.5254
     7.0931
     5.1271
     6.2747
     6.2635
     6.8259
     6.0028
     6.7346
     6.6641
     6.6365
     6.6105
     7.8753
     6.6615
     5.6504
     5.3990
     6.8048
     5.2113
     6.9058
     6.0053
     5.6367
     8.0436
     5.1923
     6.4923
     5.9878
     6.7706
     7.1466
     6.6526
     9.4475
     7.3425
     6.7266
     7.0276
     6.7163
     9.9846
     7.6698
     6.2749
     9.0776
     6.3852
     7.4176
     7.3734
     5.7020
     8.1873
     7.5840
     7.4578
     5.2165
     9.6643
     8.2917
     5.6125
     6.0596
     5.0408
     6.8116
     6.5176
     5.8030
     6.4448
     4.7319
     5.3235
     5.0651
     4.9346
     7.3580
     5.8508
     5.9201
     5.7652
     6.2930
     4.9138
     5.3259
     6.8296
     4.8371
     8.9999
     5.0577
     6.9086
     7.9175
     6.5130
     5.5797
     7.9227
     7.1482
     6.0612
     6.6494
     8.3159
     9.3587
     6.0715
     7.3199
     7.9290
     5.2976
     8.2666
     6.2774
     9.6656
     7.8071
     7.4785
     8.0101
     7.7999
     5.6905
     6.6417
     6.8720
     5.9746
     6.6140
     7.0405
     6.4706
     6.7822
     6.9458
     6.1749
     9.4368
    11.0021
     7.9744
     8.9522
     8.1874
     4.4687
     5.8650
     8.4005
     7.5611
     7.2927
     6.5924
     6.3692
     5.3434
     5.9335
     8.0678
     6.4901
     6.0526
     5.2579
     8.8712
     5.4073
     6.8828
     8.9472
     7.3327
     7.6073
     8.6167
     8.4544
     5.8776
     6.6150
     7.6048
     5.6485
     9.2224
     5.7321
     9.7886
     6.9095
     7.7447
     7.1860
     7.4692
     8.6048
     9.2032
     7.2585
     8.3378
     9.2637
     7.9044
     7.3859
     8.2415
     6.0908
     8.6456
     9.0035
     8.5275
     9.5777
     4.9519
     7.0713
     5.3890
     4.9283
     7.2609
     7.3651
     7.7715
     8.7762
     6.1046
     4.5516
     5.2352
     5.2669
     5.6023
     4.9386
     9.2086
     6.5593
     8.6921
     7.8550
     6.1571
     4.8979
     5.3235
     4.9497
     9.6836
     6.3657
     7.2945
     7.7213
     9.0359
     9.2982
     7.5256
     6.8491
     7.0568
     5.5979
     6.1361
     7.9289
     5.1261
     4.6919
     6.7942
     5.3762
     4.6860
     7.6425
     5.3870
     6.3485
     5.8204
     7.1618
     8.3425
     8.7905
    10.4798
     8.8405
     7.3813
     5.2150
     7.3228
    10.6673
     8.7328
     7.7901
     8.7445
     9.9159
     6.6552
     9.4974
    10.4712
     7.3394
     6.9433
     9.7143
     8.2223
    10.9463
    11.2656
     6.5745
     5.3835
     4.9075
     4.8561
     6.7237
     5.4671
     5.3370
     5.5530
     6.0694
     7.1797
     5.8139
     5.0897
     6.0257
     9.0141
     7.6667
     6.1653
     6.7723
     9.0411
     8.1473
     6.1892
     6.6810
     5.7197
     6.2646
     6.5116
     5.6192
     5.5901
     6.0304
     8.7938
     5.1224
     5.8987
     6.0388
     6.1944
     9.4899
     8.7926
     6.8747
     4.3212
     5.3724
     7.6057
     7.6960
     7.3302
     6.0366
     5.5387
     6.6264
    10.8229
     9.1258
     9.6538
     7.0085
     5.4050
     4.9227
     5.1071
     7.3871
     7.2516
     9.2756
     5.4866
     4.5260
     6.5749
     5.3387
     7.6825
     4.5539
     7.2683
     4.9554
     4.7747
     4.8825
     4.8809
     5.3918
     5.8197
     7.0952
     5.1355
     6.0761
     6.2272
     8.4738
     7.1947
     5.5448
     6.8363
     7.8726
     7.1991
     5.1098
     5.6178
     6.2003
     4.5310
     6.7843
     6.3904
     6.6179
     7.0458
     4.8805
     5.2160
     6.1748
     8.6875
     7.4062
     7.8894
     4.6106
     6.2159
     5.1969
     7.3597
     8.1570
     9.2750
     7.8620
     5.5907
     7.8402
     9.2339
     8.5229
     6.2502
     7.0703
     5.5064
     8.2300
     5.2203
     6.0377
     4.7282
     5.3730
     8.3108
     8.6223
     8.9159
     6.9177
     8.5774
     5.9600
     4.9685
     4.6100
     6.3962
     8.5586
     4.9587
     7.0190
     4.8319
     5.4184
     6.4675
     5.4179
     7.0132
     5.3923
     5.8467
     5.2821
     5.7129
     5.8449
     5.0000
     6.5429
     5.9255
     5.2154
     4.8018
     8.6340
     5.1158
     5.0441
     4.9132
     6.3385
     6.3373
     5.8736
     4.9196
     5.8509
     6.7457
     5.8954
     5.9303
     7.4963
     7.8578
     6.4856
     6.7699
     7.4851
     4.6762
     6.6782
     5.0096
     7.8461
     5.6175
     4.7964
     5.8567
     5.8550
     5.4889
     4.5296
     7.5995
     8.1011
     8.1067
     6.6794
     6.1206
     5.6096
     5.8003
     7.7903
     4.9152
     5.3728
     5.1479
     4.5787
     5.3892
     6.8793
     7.5242
     7.7664
     7.1411
     7.6898
     6.0998
     5.3768
     7.7383
     6.8981
     5.6371
     6.6844
     7.7625
     9.5177
     7.9902
     6.1429
     4.9481
     5.6704
     6.7366
     4.9874
     6.5008
     4.2804
     6.4416
     4.7671
     5.9098
     5.6161
     6.1684
     5.2900
     4.3262
     4.5519
     5.7862
     5.4800
     4.7831
     5.7296
     6.2533
     5.1978
     5.6923
     7.3798
     5.1118
     5.5339
     5.9813
     6.1412
     5.0184
     5.4270
     6.4897
     5.2814
     6.2209
     4.9989
     4.8404
     5.0266
     5.3764
     7.0689
     6.9244
     5.5476
     4.9654
     5.1070
     6.2250
     4.7636
     5.1050
     6.1501
     5.1686
     5.6767
     5.1402
     5.6019
     4.6043
     8.1465
     5.9132
     6.8461
     5.4237
     6.3843
     6.8017
     7.5993
     4.9148
     5.7434
     4.8199
     6.4448
     4.8145
     6.0572
     6.5020
     6.2379
     5.1893
     7.4053
     6.1822
     6.9658
     5.4723
     5.5925
     5.8808
     6.0514
     5.3192
     4.5876
     5.2134
     5.8715
     6.2455
     5.5743
     5.4952
     5.9068
     6.2417
     5.6047
     5.3402
     5.7452
     7.6667
     5.7566
     5.6850
     5.1399
     5.9760
     4.9150
     4.9320
     4.3878
     5.6820
     4.4843
     7.9579
     8.0966
     6.6774
     5.1083
     5.4030
     6.0775
     5.4435
     9.1358
     5.6243
     5.6901
     4.3923
     5.8344
     6.3726
     8.9673
     9.0851
     5.0451
     7.9910
     5.5429
     6.7223
     6.6177
     5.1576
     5.7869
     8.4401
     9.2001
     6.8882
     5.5261
     6.1302
     5.1119
     6.9216
     8.4810
    10.1167
     9.8198
     7.2218
     6.5836
     9.1195
     8.9713
    10.1983
    10.7683
     8.8677
     5.4309
     7.2635
     8.3748
     6.0264
     8.1543
     9.7465
     7.8926
     5.6320
     5.5741
     6.3376
     7.4020
     7.8162
     8.4293
     8.3107
     9.3717
     7.3318
     8.6456
     6.0464
     4.9281
     7.1842
     8.4250
     7.2477
     7.3958
     7.2205
     5.5973
     6.2120
     8.1962
     5.9663
     6.5322
     5.2713
     6.7659
     4.8427
     5.7312
     5.0056
     6.1346
     5.6778
     5.3744
     6.9987
     5.7210
     5.0041
     6.0246
     5.8382
     5.3995
     4.8033
     5.0884
     5.8721
     6.0219
     7.5194
     8.0783
     8.7356
     5.4185
     7.2720
     5.8804
     5.0284
     6.5902
     6.2483
     5.6266
     5.0871
     5.6969
     5.7291
     4.3046
     6.2123
     5.2872
     5.8825
     6.9871
     5.9069
     6.3016
     4.9399
     5.4431
     8.4404
     7.1679
     6.2157
     5.2863
     8.0108
     6.7357
     7.9289
     7.7738
     5.9592
     9.1923
     6.3337
     5.1428
     5.8010
     5.8947
     5.6183
     4.9661
     5.3736
     5.0375
     5.3005
     5.7024
     5.5081
     5.1567
     5.5267
     6.1908
     5.2813
     7.1784
     6.5852
     7.2115
     5.7197
     5.5380
     6.1532
     5.4546
     6.3661
     6.6933
     7.1873
     5.7212
     5.4523
     4.6223
     6.1677
     5.2414
     5.1343
     5.0517
     4.2234
     9.1790
     6.2857
     5.1920
     7.5554
     6.2528
     6.6496
     5.6319
     5.0298
     5.6149
     5.4378
     4.6016
     4.4202
     7.9694
     8.2568
     4.5983
     7.8119
     8.1491
     9.4120
     5.6462
     5.9878
     5.9253
     5.7895
     6.5894
     6.8945
     8.0221
     5.5074
     6.1966
     5.5922
     5.6989
     8.1518
     6.2203
     6.3348
     7.6047
     8.0869
     5.2738
     9.5634
     7.6716
     6.7087
     5.7610
     7.0210
     6.6888
     7.0351
     6.1161
     6.4140
     4.7245
     5.4072
     5.9063
     5.9666
     6.1562
     5.9161
     5.6086
     5.3763
     4.5315
     6.2101
     5.2669
     6.9079
     5.5163
     7.1500
     5.8548
     5.2082
     5.5388
     5.1501
     5.2187
     5.3344
     7.4106
     5.8720
     5.5140
     7.6499
     5.8780
     5.0005
     5.9377
     4.7014
     5.7398
     4.4788
     5.6418
     5.7113
     7.4287
     6.0785
     4.7589
     5.2591
     5.7102
     6.9771
     5.1438
     4.9882
     4.9187
     4.3648
     4.7192
     5.3865
     5.2178
     7.1529
     7.8969
     5.4779
     8.9723
     5.4745
     6.3011
     6.3099
     7.2019
     4.5451
     6.9749
     5.5545
     8.0775
     7.3307
     7.5384
     5.4735
     7.6815
     6.3504
     6.0925
     7.6794
     7.4008
     6.9400
     8.2615
     6.8153
     5.5660
     9.2846
     7.1188
     6.3060
     6.4572
     6.9465
     7.7007
     9.5645
     8.4535
     6.2322
     8.8976
     7.0366
     5.4935
     6.6648
     6.4529
     7.1344
     5.5065
     6.7039
    10.1272
     4.4751
     7.2514
     6.8909
     6.1767
     8.4570
     5.1465
     5.7820
     6.7875
     8.1307
     9.1328
     4.7083
     7.0115
     8.4100
     8.3321
     9.5197
     6.2730
     5.6588
     5.5097
     7.3139
     5.8761
     5.3311
     4.1869
     4.8007
     5.4073
     6.6927
     5.2108
     4.7090
     6.1430
     4.4889
     4.8656
     5.1166
     5.0353
     6.0961
     5.1592
     4.8349
     6.5510
     8.6173
     5.9750
     5.2729
     4.8723
     4.7993
     4.7897
     5.4581
     4.6411
     5.7597
     4.6302
     5.8773
     5.2136
     6.7985
     9.2893
     5.0824
     6.0460
     6.2188
     8.5633
     4.7781
     6.8210
     8.1664
     6.1491
     6.4263
     5.3153
     6.2886
     5.3125
     5.1543
     5.8427
     4.5381
     6.0434
     9.4820
     4.1539
     9.2319
     7.2609
     5.0043
     6.7496
     4.8236
     5.7640
     4.6290
     6.3825
     5.7474
     6.4367
     4.4343
     7.7967
     5.9408
     5.1489
     4.1111
     5.2247
     5.1833
     6.7740
     5.3598
     6.7770
     4.7128
     6.1425
     7.6326
     5.8698
     7.6404
     7.9555
     4.8808
     5.7666
     6.8409
     8.1650
     5.5904
     6.7386
     6.7343
     6.0033
     5.0463
     4.8572
     5.1923
     5.6017
     8.1508
     5.3609
     4.7308
     6.4601
     4.4181
     4.4026
     5.2026
     5.6280
     4.7218
     5.0946
     5.4116
     5.4087
     5.5103
     5.1819
     5.3163
     5.0010
     4.9011
     5.9838
     6.9101
     4.7978
     7.8888
     4.9999
     5.3962
     5.1091
     5.7030
     6.1650
     4.6904
     6.1311
     6.2356
     5.5021
     7.8403
     8.2922
     4.9275
     4.7788
     7.8342
     5.7781
     6.2942
     5.4729
     5.4259
     5.5376
     5.7129
     6.0033
     6.1376
     9.5559
     5.9978
     6.6920
     8.0874
     9.1635
     6.7108
     4.9175
     5.5658
     5.8994
     5.9152
     5.5776
     6.0734
     6.6049
     4.6089
     6.5497
     6.9067
     4.8782
     6.4994
     7.0748
     7.3158
     6.7160
     6.9691
     4.9869
     5.9325
     4.8409
     6.2425
     7.1886
     5.9539
     6.3345
     5.4993
     5.3314
     6.6591
     7.2440
     5.3072
     6.9802
     5.0945
     6.8175
     8.6701
     7.2858
     6.6091
     6.8175
     5.1002
     5.6827
     4.9673
     6.7535
     7.4600
     5.3941
     5.8524
     5.4250
     6.7035
     7.6888
     7.3928
     7.8145
     6.7597
     4.5315
     5.3056
     5.0151
     5.4599
     6.1760
     5.3376
     5.4474
     5.6905
     7.1987
     6.2377
     5.6051
     6.0612
     9.4752
     8.7367
     5.7188
     6.3123
     8.7884
     8.6738
     5.8116
     5.9288
     5.0399
     5.5249
     7.4334
     4.9010
     6.6349
     6.6929
     6.5701
     4.5101
     5.4552
     5.5324
     6.2843
     4.6989
     5.5772
     5.1171
     5.8702
     4.1852
     8.5106
     6.1587
     6.1941
     7.5173
     7.2321
     6.1023
     7.0328
     4.9212
     5.9296
     4.6120
     6.1890
     5.6854
     5.9783
     4.6868
     5.1067
     8.8276
     5.4843
     6.8787
     5.4125
     5.7102
     5.7950
     6.3579
     5.4462
     4.6272
     6.5592
     5.2368
     6.3968
     6.2937
     5.4585
     7.1380
     7.6501
     4.9796
     4.9278
     6.0984
     7.6276
     8.4285
     5.1721
     5.1652
     6.2007
     4.8889
     6.4520
     6.9486
     5.0721
     5.7941
     6.8900
     6.3350
     7.5896
     6.3519
     8.0424
     5.1342
     6.0361
     7.0672
     5.4160
     6.4756
     5.2721
     4.7609
     4.8591
     5.1617
     6.9174
     6.7031
     7.5856
     7.3278
     6.7443
     5.5169
     6.3201
     4.7050
     6.8907
     5.5839
     6.0772
     6.3213
     6.8622
     6.8299
     6.7126
     6.0016
     5.9353
     6.7172
     7.7519
     7.7715
     8.2357
     6.4944
     6.2513
     5.1417
     5.9810
     6.1313
     5.2498
     7.5035
     7.5828
     5.4068
     5.2984
     4.6583
     5.3047
     5.6354
     5.6378
     6.0628
     6.0307
     9.1197
     5.0526
     6.1883
     9.1983
     6.0786
     7.1309
     7.2300
     8.1238
     7.0069
     4.5224
     5.1602
     6.6339
     7.0598
     5.2822
     7.0627
     5.6192
     7.5757
     9.8649
     8.7305
     6.5112
     7.0240
     4.8646
     5.7885
     7.4291
     5.7400
     7.5142
     6.6356
     5.9801
     6.5495
     5.8162
     7.5412
     6.4263
     8.6215
     7.1896
     5.0203
     5.7552
     5.3419
     6.9514
     6.4240
     6.9159
     8.1563
     8.7580
     6.6553
     7.6193
     8.1993
     4.9337
     8.1236
     6.9525
     6.7581
     5.7869
     5.1697
     8.5154
     6.5902
     4.6594
     5.0065
     4.2143
     4.4769
     4.2294
     5.5509
     5.2989
     4.6068
     4.6879
     4.0897
     5.2951
     4.8375
     4.7392
     5.4536
     5.4351
     7.1722
     6.1924
     6.0171
     5.5415
     5.5063
     6.0490
     4.6310
     4.1588
     4.6323
     4.7225
     6.8589
     5.9993
     4.6734
     6.5163
     5.0395
     6.1357
     7.4338
     5.7003
     5.1186
     4.7757
     6.4899
     5.5434
     6.1485
     7.4678
     5.7138
     6.5404
     8.7404
     6.0855
     4.6180
     6.3704
     5.7506
     6.1939
     6.6096
     4.5893
     6.2527
     5.8732
     6.2980
     5.9118
     6.8223
     7.4347
     5.7680
     5.4594
     6.7972
     5.9348
     5.1814
     6.3102
     5.6857
     5.1390
     6.5222
     6.1547
     7.1924
     5.2716
     5.0979
     5.2780
     7.3885
     5.3560
     7.1285
     5.5643
     6.6879
     6.3902
     6.3916
     6.3715
     5.3730
     6.8555
     5.5909
     4.8825
     5.5311
     6.4843
     6.5595
     5.2772
     6.1628
     4.5790
     4.4961
     5.1302
     5.3557
     5.2024
     6.9069
     6.4364
     7.2189
     4.5959
     4.9785
     6.0181
     5.2206
     5.9860
     5.5077
     5.7846
     5.8798
     6.4776
     6.7009
     6.5045
     6.4077
     6.8985
     5.8061
     5.7684
     6.0799
     5.1163
     7.3123
     7.2839
     5.4441
     5.8191
     5.7377
     4.9314
     4.7146
     6.8030
     6.6345
     5.5525
     6.2228
     6.7988
     5.2470
     4.9797
     5.3230
     7.5103
     6.0048
     6.6545
     5.5550
     4.9679
     6.8132
     4.6936
     5.1706
     5.3620
     6.2456
     6.0716
     5.3317
     7.0027
     6.0775
     7.0181
     4.8041
     7.7221
     6.6758
     8.3040
     6.0396
     5.5650
     6.9346
     5.7015
     6.6006
     6.9718
     6.2452
     5.8122
     4.8457
     5.2543
     6.1321
     6.7234
     5.8543
     7.9966
     6.9379
     7.4373
     5.8787
     6.1441
     7.4567
     6.5088
     4.5374
     5.7491
     4.9692
     5.5532
     4.8949
     4.9109
     7.4115
     6.7192
     5.3303
     5.7868
     7.1022
     5.0229
     6.5516
     5.1117
     7.2776
     6.1060
     5.7593
     5.7216
     6.1787
     6.7739
     6.4840
     5.6066
     5.7810
     6.7240
     6.9818
     7.5721
     5.3133
     5.2023
     4.8359
     6.0469
     6.2871
     5.9281
     8.0593
     6.9158
     6.9666
     6.4388
     6.3946
     5.9654
     5.2464
     5.4779
     5.3071
     8.1580
     7.5834
     6.3882
     6.5938
     4.6410
     5.7474
     5.3877
     6.6358
     6.6802
     6.5404
     6.7608
     5.6739
     6.0245
     4.8881
     7.2310
     5.9159
     9.1970
     5.9418
     6.0597
     5.4887
     5.6280
     6.9473
     6.3246
     5.7009
     8.2901
     5.5978
     6.6598
     6.0453
     8.4878
     5.9339
     5.3477
     5.6821
     6.7811
     5.1807
     6.4459
     6.7623
     5.7866
     6.0847
     7.4237
     7.9173
     6.4017
     6.6759
     7.7195
     8.3630
     5.5778
     7.3097
     5.7444
     5.6046
     5.2971
     6.8859
     5.9576
     7.5881
     8.0258
     6.4112
     5.3512
     6.1025
     7.2341
     6.6420
     5.6965
     4.6727
     7.3943
     6.1470
     6.1029
     7.4649
     7.7545
     5.5555
     4.9518
     5.9991
     5.3529
     7.0565
    10.4603
     5.0079
     5.9229
     6.9453
     6.2916
     5.8942
     7.0598
     7.6197
     8.4695
     6.5703
     6.5519
     6.6782
     9.0758
     6.6909
     7.7065
     8.2704
     7.0790
     5.4828
     5.9572
     4.5990
     9.4635
     6.5437
     5.8396
     5.4557
     6.7188
     7.6103
     9.2650
     9.2335
     5.6370
     7.0607
     5.4776
     7.2338
     5.6421
     6.7421
     6.4131
     6.2338
     5.5673
     5.6671
     6.9336
     8.0573
     5.9919
     9.5604
     4.5503
     6.4896
     5.7911
     8.2280
     8.5099
     5.9047
     6.9329
     7.4523
     6.0391
     6.8026
     6.8568
     4.4385
     7.2802
     8.0588
     7.7534
     6.6401
     8.2250
     8.2576
     5.1263
     8.1630
     6.5353
     5.0966
     5.4749
     5.8445
     6.9412
     7.7960
     6.5224
     9.4519
     8.4218
     7.5631
     6.6688
     6.2623
     8.3492
     8.9195
     7.9331
     7.4560
     6.8793
     7.4319
    10.2497
     7.4772
     8.1732
     8.7320
     8.9013
     6.3894
     6.5822
     6.7169
     7.3974
     5.3265
     7.0959
     8.3627
     6.9260
     8.0684
     8.0959
     7.1357
     7.3285
     7.5006
     7.9705
     7.2136
     6.6305
     5.1374
     6.2869
     6.8497
     5.3834
     7.1277
     7.8846
     7.4463
     7.2527
     7.5544
     7.0905
     6.7244
     7.0282
     8.8182
     5.1047
     7.1062
     6.2523
     6.4650
     6.0470
     7.2392
     5.2906
     5.7473
     5.3614
     7.3115
     8.6446
     6.8555
     7.7353
     5.5566
    10.0357
     6.7541
     8.1532
     7.1477
     7.5170
     7.3881
     5.6944
     5.8600
     5.0418
     7.1092
     5.7745
     5.2085
     7.4242
     6.7191
     9.7865
     8.5133
     8.0505
     7.4890
     5.3141
     6.7965
     8.3212
     7.4156
     7.1577
     7.8974
     8.9201
     6.1201
     5.3229
     5.6150
     8.4358
     6.6571
     6.7647
     5.7047
     5.5127
     6.0479
     5.0306
     9.1624
     7.7558
     8.9782
     6.0483
     6.0272
     7.1568
     6.0539
     7.8616
     7.6369
     8.8850
     7.5419
     7.5458
     6.5655
     6.6032
     6.3284
     5.6086
     5.7025
     6.0541
     6.3650
     5.4021
     6.1593
     6.5982
     5.9136
     6.6227
     5.8703
     6.1387
     7.3478
     8.9154
     7.7252
     9.4553
     6.4571
     9.3816
     9.3161
     5.7287
     6.4889
     4.9245
     5.2459
     6.7379
     4.6860
     8.6129
     7.0608
     6.0891
     7.3522
     5.4586
     6.6928
     6.7311
     7.0907
     7.6068
     4.6797
     5.7746
     6.3768
     7.0405
     6.4160
     8.4131
     5.6171
     6.4512
     5.5542
     4.9914
     6.5051
     7.9905
     6.2966
     6.6599
     7.1321
     7.3062
     5.1313
     7.2015
     8.6706
     7.5200
     7.1503
     6.1282
     6.6032
     8.3696
     7.2927
     8.2988
     8.4375
     7.2087
     6.7518
     9.3146
     9.0481
     7.7554
     8.9303
     9.7049
     8.3353
     6.6092
     4.8655
     7.5824
     7.6688
     7.2800
     7.8794
     8.0997
     8.2661
     6.3403
     8.9636
     6.8141
     7.8284
     6.3557
     8.5386
    10.1114
     8.3320
     8.8836
     8.6557
     8.7385
     8.9926
     7.2567
     7.4846
     7.3917
     8.3613
     6.9256
     8.5815
     8.6275
     9.0478
     6.0162
     7.3586
     8.7976
     7.3152
     7.9651
    10.5181
     7.6839
     7.8717
     7.4219
     8.2757
     8.2829
     6.0655
     8.5432
     6.6074
     5.2907
     5.6057
     7.3220
     7.9808
     7.1327
     8.7526
     7.1281
     8.6636
     6.4695
     7.7354
     6.7369
     7.2214
     6.3157
     5.5910
     6.7446
     6.1786
     7.2700
     5.7430
     5.8815
     6.8921
     6.6145
     6.1225
     5.1542
    10.0197
     5.7742
     6.4975
     7.2628
     8.4863
     7.7091
     4.9638
     5.7998
    10.0573
     7.1825
     5.3181
     5.0480
     7.4825
     6.2827
     4.5557
     7.8041
     9.2437
     6.8736
     7.5469
     7.6754
     6.1398
     8.3531
     6.5388
     8.8922
     7.6378
     8.6536
     8.4980
     8.7481
     5.2712
     7.7716
     5.7466
     6.5850
     6.5922
     8.1800
     7.5348
     8.5898
     5.5082
     5.8763
     7.2169
     6.1250
     5.3733
     6.9846
     6.2828
     7.4726
     6.7439
     7.4362
     5.7504
     7.3044
     7.6081
     5.8653
     8.5400
     7.0844
     6.5445
     8.0221
     7.8508
     7.5105
     6.1480
     6.8966
     6.0352
     8.2528
     7.2739
     9.5152
     5.2938
     5.6744
     7.6103
     8.5150
     5.8426
     5.5312
     6.9062
     4.9817
     6.5401
     5.3409
     7.6265
     6.6943
     6.9939
     5.4556
     6.5137
     7.6128
     6.8982
     6.0739
     6.1547
     6.7588
     8.2627
     5.3653
     6.7059
     6.1101
     4.9511
     7.8990
     7.6427
     8.2175
     5.0923
     6.9718
     7.4699
     9.7389
     6.6512
     7.6129
     8.8602
     7.8009
     5.9104
     7.0547
     7.7145
     8.0467
     5.3725
     4.6343
     4.7894
     6.1939
     6.6261
     8.2800
     6.4601
     6.7104
     5.1511
     6.3340
     8.1996
     8.2934
     6.3994
     6.8581
     6.4356
     6.5598
     8.0068
     4.9352
     6.4331
     5.3380
     8.2669
     6.8916
     6.7407
     5.5081
     6.2940
     6.9993
     5.4214
     7.1678
     7.4849
     7.2692
     6.8347
     6.9206
     6.0560
     7.8481
     8.4256
     5.9953
     8.2589
     5.9607
     5.2792
     5.2663
     7.2000
     7.3445
     5.2700
     6.3285
     5.4282
     7.0416
     5.9988
     7.5066
     6.5649
     8.4528
     5.3350
     6.9085
     6.8083
     6.7856
     5.5401
     5.9081
     5.7787
     6.7542
     6.8775
     5.1213
     4.8064
     5.2611
     6.2647
     6.4734
     6.0332
     5.4850
     6.3270
     5.8039
     7.9877
     6.4403
     5.6963
     7.7666
     6.7329
     4.5352
     7.5124
     6.0636
     6.6868
     6.2943
     6.2594
     5.7642
     6.0092
     7.3038
     5.5089
     5.9886
     6.4651
     5.3884
     6.9170
     6.4655
     5.4675
     6.6721
     5.8462
     4.9156
     6.8473
     7.5745
     6.2903
     6.2696
     7.6179
     7.3563
     5.4063
     7.1222
     6.0087
     6.6103
     6.0789
     8.0125
     7.0291
     6.6217
     6.3070
     6.9662
     6.4497
     7.5248
     6.5518
     6.6366
     7.5843
     6.3519
     5.0056
     4.9629
     7.6854
     6.5067
     7.3987
     6.7175
     5.0928
     8.6101
     6.9523
     6.0382
     6.4789
     6.4168
     5.7462
     5.6677
     8.3110
     7.7644
     5.2223
     7.0812
     6.9560
     4.8687
     5.0001
     7.4374
     5.8627
     5.8366
     6.5313
     5.0127
     5.2638
     5.1046
     7.2143
     9.2605
     6.7934
     6.6172
     7.4042
     8.2138
     5.8862
     7.1475
     7.0459
     7.4559
     7.4172
     4.7906
     8.0286
     7.2596
     6.2330
     6.1494
     7.7519
     5.2708
     6.1482
     6.8084
     7.2619
     7.0892
     5.1999
     6.9011
     5.6017
     7.0070
     5.3325
     5.0346
     4.7114
     6.5977
     5.8232
     6.6280
     4.8301
     5.6268
     6.7468
     5.0068
     7.8040
     8.1192
     6.8827
     6.4606
     6.2111
     6.4684
     6.9314
     5.0199
     5.4261
     6.0937
     7.4300
     5.6905
     5.4952
     6.6908
     6.5566
     4.7453
     6.8484
     7.3724
     6.1538
     7.4933
     4.5182
     5.4238
     5.2856
     5.5234
     7.0417
     6.9431
     7.0218
     5.7439
     5.4941
     6.7606
     6.8017
     6.4833
     6.6880
     6.0381
     7.3781
     6.8552
     6.0592
     5.8960
     4.7850
     6.3507
     4.3876
     6.8474
     5.7955
     6.5940
     5.1312
     6.3027
     5.6352
     5.3801
     7.5706
     5.9041
     5.7719
     6.4432
     5.0186
     5.3352
     5.3586
     5.5932
     5.8663
     5.1001
     5.2589
     4.8543
     6.5626
     5.8347
     6.9513
     7.9756
     9.0813
     8.5034
     6.3350
     4.4131
     4.9293
     6.9647
     8.7398
     6.8200
     6.6627
     6.2996
     6.8393
     6.2443
     7.2854
     7.1410
     6.3983
     6.6563
     5.7926
     6.6438
     6.3351
     5.2631
     6.4629
     6.8309
     5.9419
     6.0027
     5.1784
     6.8333
     4.4953
     7.4811
     7.5727
     6.4229
     7.5432
     5.9645
     7.3085
     6.9266
     6.0245
     6.0928
     5.2826
     7.3355
     5.5762
     6.1016
     7.5589
     4.8081
     5.5310
     6.2802
     5.1052
     5.6720
     6.9255
     6.9739
     5.3971
