# Supplementary material for: Mechanistic models of asymmetric hand-over-hand translocation and nucleosome navigation by CMG helicase
Source: Nat Commun. 2025 Nov 21;16:10304. doi: 10.1038/s41467-025-65232-x (PMC12639105; doi:10.1038/s41467-025-65232-x)
Supplement: Supplementary file 18 — Source data [file 41467_2025_65232_MOESM18_ESM.zip › SourceData/SourceData/Fig3G/Random/mindist_lagging_and_loop_traj009.dat]

# Distance
    18.3401
    20.5049
    20.4818
    21.1365
    22.9784
    22.6635
    21.6945
    24.4268
    22.6884
    26.3676
    21.1144
    22.5734
    19.0049
    22.1391
    26.4300
    22.3637
    21.7995
    20.7416
    15.9388
    17.4659
    17.2104
    22.3557
    19.2215
    18.6695
    20.6975
    22.6348
    18.6236
    17.8995
    17.7088
    18.4804
    18.5949
    19.3878
    20.6456
    22.8820
    22.1074
    19.0063
    20.7083
    20.8098
    20.6622
    19.6566
    20.8009
    19.0477
    19.5607
    20.8904
    18.4870
    19.0672
    17.2844
    19.2894
    18.9707
    19.2535
    22.0759
    19.2441
    21.6555
    22.9404
    20.0462
    20.2486
    18.6258
    20.8944
    17.9728
    18.0611
    18.5220
    23.6295
    21.7516
    18.6960
    19.1292
    20.0494
    21.5287
    17.9090
    18.9762
    18.9093
    19.1373
    19.0328
    20.9447
    21.0348
    21.6945
    19.8139
    24.1559
    22.2406
    21.2719
    21.4060
    22.7312
    22.6241
    20.1426
    18.3660
    19.2808
    18.6319
    17.8726
    19.5813
    22.7716
    22.2804
    20.6943
    20.0637
    20.3741
    21.4122
    22.3489
    21.3222
    19.5893
    20.8487
    21.0342
    20.9806
    19.3515
    19.4427
    19.8764
    21.1789
    20.5808
    17.4622
    20.6286
    23.1698
    24.0473
    20.6859
    19.2478
    21.8726
    22.2116
    23.8589
    19.8662
    20.2037
    19.7753
    22.4196
    21.3851
    22.1040
    21.0092
    18.9806
    20.1889
    20.6836
    20.7744
    23.6797
    21.1881
    21.6310
    23.8256
    23.6940
    21.3501
    21.1707
    21.0393
    22.5042
    19.1703
    25.5145
    22.2809
    22.8730
    23.0085
    20.4945
    20.8577
    23.3743
    21.1082
    22.8208
    21.6881
    20.7442
    20.0779
    22.4825
    24.0753
    24.0124
    22.1371
    23.5910
    22.5184
    20.0817
    22.3650
    24.9912
    23.3204
    24.5351
    26.0506
    23.6536
    24.6828
    25.1130
    25.3163
    27.4207
    25.8994
    22.8195
    24.6961
    25.2711
    26.9808
    25.6315
    25.3850
    25.6757
    23.2629
    22.6413
    26.0914
    23.6698
    24.5084
    26.6398
    22.8497
    25.4687
    25.8330
    24.7998
    22.5331
    25.9175
    20.4921
    22.8674
    22.3914
    23.1141
    24.6312
    25.7457
    24.7918
    20.1751
    25.1271
    22.3166
    23.2336
    24.0638
    21.2699
    24.7831
    24.8045
    22.6795
    26.3521
    19.7581
    25.2513
    22.0987
    23.7936
    23.6248
    22.6209
    22.6482
    18.4543
    21.6283
    23.5093
    21.2007
    24.1897
    22.2769
    18.3395
    24.0030
    22.0184
    20.8922
    21.6751
    23.6098
    23.5414
    22.8734
    24.5268
    26.2898
    26.2402
    20.6085
    22.7070
    22.9878
    25.4585
    23.6761
    23.6902
    24.2728
    23.2381
    24.6136
    23.9477
    25.5850
    23.1172
    25.4898
    23.1334
    22.7087
    23.4251
    21.6824
    22.4398
    22.4880
    25.2466
    24.1983
    24.1511
    26.6116
    24.2541
    25.5240
    22.3558
    26.8640
    26.3937
    27.0191
    26.8039
    23.5755
    24.7172
    26.9828
    22.9810
    18.3847
    18.7231
    22.5869
    22.0808
    25.3778
    24.5101
    25.8663
    26.1490
    26.2618
    24.1290
    22.3903
    22.2367
    22.1296
    24.9579
    22.0694
    23.9598
    23.8883
    27.0894
    22.1826
    22.2220
    22.6940
    22.4319
    21.9196
    23.6487
    16.8525
    24.3674
    25.2536
    24.9140
    20.1257
    24.3808
    22.6534
    22.2215
    22.6544
    23.5109
    26.8753
    24.2878
    23.7198
    22.6518
    22.0751
    22.3476
    23.1619
    22.5438
    25.1071
    23.2636
    20.9910
    26.1525
    20.4826
    24.3469
    22.6489
    25.6002
    22.9571
    28.3686
    23.0170
    27.5063
    22.2187
    21.5800
    21.7669
    24.0509
    25.1856
    22.0984
    22.2715
    21.0451
    22.8262
    23.3251
    23.0152
    26.2289
    22.9838
    22.2354
    23.2302
    22.0735
    26.4600
    21.5787
    24.0281
    21.0013
    20.5363
    20.7060
    22.3048
    23.1872
    21.5343
    21.1942
    24.9015
    24.9804
    24.2402
    24.0089
    23.7951
    22.6504
    24.8161
    24.3815
    24.2294
    24.6961
    25.7727
    26.1342
    25.1708
    22.2689
    23.4246
    23.3450
    22.3676
    22.2903
    22.0188
    21.8642
    22.6269
    25.5537
    22.9792
    20.9138
    20.7594
    20.4241
    20.9324
    23.4054
    18.0889
    19.9854
    18.7546
    17.9255
    18.7633
    18.4260
    21.6050
    28.2409
    23.4802
    24.3980
    23.4954
    21.0796
    23.6076
    24.1394
    23.2948
    22.1898
    22.8685
    25.8340
    22.4351
    20.5614
    25.0470
    25.3323
    20.4886
    23.4051
    22.7189
    22.8739
    21.1638
    21.3165
    24.2638
    24.0128
    24.3932
    23.5652
    24.5293
    18.6450
    24.1981
    23.2463
    24.9020
    23.3713
    22.3657
    20.6554
    24.3450
    21.3942
    22.7236
    25.0718
    27.8534
    28.0021
    26.4825
    23.4586
    23.1515
    24.5334
    24.2695
    23.9825
    21.1737
    20.6286
    20.8922
    18.3548
    18.8647
    18.8004
    19.8850
    20.9964
    20.8031
    24.8850
    21.5146
    24.0102
    22.5609
    23.6858
    21.6196
    21.0299
    21.3117
    24.7390
    22.9621
    22.3235
    20.4783
    21.4179
    20.8314
    20.7543
    19.6833
    18.2025
    18.5400
    24.1906
    20.9127
    22.5008
    20.7236
    21.3579
    22.9856
    19.7012
    22.2666
    21.2912
    21.6832
    22.7879
    22.3615
    24.7540
    25.1521
    24.1233
    24.0971
    24.8170
    22.9393
    25.8813
    22.7039
    26.8237
    24.0159
    23.9182
    22.3473
    18.8479
    19.5856
    22.1345
    23.4244
    18.7693
    22.0206
    11.8067
    10.3767
     9.8389
     8.8278
     9.5370
    10.9502
    13.2346
    14.1818
    16.6854
    16.4865
     6.9771
    12.6255
    12.9169
    13.3006
     9.4090
     9.9675
    10.0212
     7.5870
     7.1071
     7.4465
     7.2899
     8.5738
     9.4071
     8.4432
    10.9700
     9.4932
     7.5691
     7.5112
     8.1551
     7.0030
     9.8206
     9.4864
     9.4169
    10.7652
    10.8934
     9.5795
     9.4811
    10.5138
    12.1870
    11.8438
    11.6942
     9.9427
    10.3862
     9.5033
    12.4448
    12.5156
    11.6709
    10.7210
    10.4450
    13.1878
    10.7121
     8.8435
    12.3711
     9.7762
    12.8650
     7.8034
     9.8963
    10.1509
    12.6193
    12.2639
    14.7126
    12.2999
    11.9211
     8.2088
    11.7412
    12.3182
    10.7002
    14.1173
     9.1091
    12.0423
    12.6062
    12.3948
     9.2231
    10.6048
    11.6882
    12.2567
     9.2435
    10.5372
     9.2201
     5.3933
     8.4999
     9.2045
     7.6411
     9.2697
     9.4533
     8.9374
     8.6138
    12.0155
     9.0873
    11.4919
     8.7326
    10.7510
     9.2553
     9.9005
    12.2900
    10.9352
    11.3001
     9.1072
     9.8043
     8.3746
     8.2864
    10.2105
     7.5616
     8.0689
     8.4771
     8.9193
     9.0861
     7.0765
    13.3451
    13.8488
    13.9757
     9.0197
    13.1025
    14.4970
    11.9089
    12.8004
     7.2332
    11.0765
     9.5859
     9.5403
    11.8745
    10.2496
    13.1249
    10.7790
    12.1765
    13.2527
    11.9462
     8.3620
     9.5967
     9.8092
    11.5568
    10.2991
     9.3813
    12.2493
    11.0727
    11.7357
    10.7958
     8.9662
     7.8874
    10.8897
    12.6966
    11.5348
    11.8058
    13.8285
     8.5063
    11.6236
    11.2103
     8.0938
    11.1987
     9.2268
     9.5582
    10.4367
     7.6534
     9.8797
    10.6075
    10.8820
    11.7638
    11.0226
    12.2011
     7.8675
     9.9699
     9.5746
     6.3747
     8.1967
     9.3404
     7.6573
     9.2794
     8.9954
     8.6666
    10.2211
     6.9556
     8.3325
     9.3737
     8.3746
     8.2995
     8.9014
     7.6585
     8.5453
    11.0243
     8.9289
     8.3232
     8.4410
     9.4234
     8.6833
     9.9038
     8.5825
     8.2279
     9.4899
     9.2618
     7.6547
     7.1385
     9.0436
     8.0017
     7.9930
     6.9523
     8.4385
     8.4451
     9.0940
     7.1932
     9.8078
     8.3105
     7.8493
     7.3820
     7.8321
     9.2744
     8.2142
     7.7451
     9.0924
     9.6215
     8.7404
     8.8480
     8.4903
     7.8053
     6.7383
     9.4176
     8.2366
     9.8626
    10.8866
     8.8813
     7.1266
     8.6127
     8.7487
    11.6301
    10.9763
     8.9560
    12.0211
     9.1263
     9.1399
     9.0495
     7.4990
    10.0237
     7.8766
    10.0826
     7.3421
     9.4297
     7.7337
     9.6837
     9.5414
     9.8708
     9.6830
     7.8927
    11.2922
     8.4658
     9.3442
    10.3700
     8.4667
    10.6816
    10.8125
     9.8095
     7.5322
    12.7480
    10.2065
     8.3609
    12.2164
    10.5653
    12.1032
    11.5249
    11.8148
    12.3027
    10.6194
    10.5995
     9.8278
     9.0582
     5.8301
    10.4259
    14.3241
     9.6494
    12.5747
    10.4245
    12.1047
    12.7940
     9.8258
     8.3020
    10.8946
    11.1205
    11.8889
     9.3963
    12.0876
    10.0069
     8.5535
     9.5907
     8.4413
    10.2359
     9.7002
    10.4048
     9.6074
     8.5507
    11.0945
     9.7120
    10.0108
    10.0502
     9.9354
     9.7009
    11.5535
    12.3874
     8.5500
    11.6849
     9.7421
     6.4554
     9.9494
     7.7536
     9.3294
     8.3107
     6.6174
     9.9776
     8.4567
     9.0748
     9.3998
    10.7629
     9.6145
     8.8248
    11.5927
     9.8496
     9.0871
    13.1214
    10.6729
    12.8916
    11.7996
    12.8167
    12.8741
    11.1727
    13.0869
     9.6822
    11.3643
    10.6189
    12.0494
     9.8560
    10.5520
     7.3683
    10.0778
     9.0290
     9.0736
    10.5748
     9.9032
    10.3771
     9.7160
     9.6575
    10.4171
     9.3392
     9.3060
     8.8655
    11.9889
     9.8797
     5.9075
     8.0838
    11.5132
     7.9481
     8.9005
     8.6335
     8.3371
     7.4441
     9.5138
     7.3705
     8.3191
     7.9226
     4.9928
     5.5667
     8.1725
     7.4054
     9.7485
    10.5127
     8.0197
    10.2687
     8.0324
    10.8266
     9.0683
    10.4550
     6.8275
     8.4372
     8.8819
     5.9036
     9.2436
     6.7328
     7.5897
    10.7021
     6.6567
     9.6717
    10.1801
     8.8886
    12.5094
    10.8539
     7.3706
    10.0325
     8.0837
     7.7653
     8.6668
     8.2355
     7.4222
     7.0264
     7.5428
     7.3878
     6.8956
     8.1870
     6.0613
     7.3386
     7.0629
     7.7434
     6.7411
     6.0887
     5.3237
     6.2314
     5.3484
    11.4517
    10.6607
    10.6548
    11.0124
     7.3699
     9.6084
     7.2654
     9.6109
     7.3574
    13.2542
    12.4160
    11.6975
     7.4326
    12.6266
     9.5119
     9.8003
     8.8363
     8.7256
     9.4706
     8.2628
    11.0685
    10.8861
    11.8983
     8.8353
     9.3085
    10.8429
     8.5685
     8.6281
     8.9838
     8.0858
     7.4393
     7.2659
     9.4674
     5.8493
    11.9517
     7.0696
     7.7903
    10.1162
     7.1453
    11.9043
     7.7202
     8.0099
     7.8339
     9.6776
    10.4761
    13.0565
    13.5934
    10.4633
    10.8749
     8.6543
    11.7516
     8.8683
    10.9872
     8.1505
     8.3360
     8.1585
     8.7840
     7.5547
    12.0536
    10.1381
     6.9427
     8.7151
     9.4708
     9.2273
    10.9288
    11.2452
    10.4833
    12.2261
     8.2314
     8.0313
    10.0842
     8.2957
     9.3491
     6.2162
     7.4752
     7.6586
     9.0721
     8.9854
     9.7911
    11.8662
    12.1800
    11.0233
    12.1800
    12.8867
    10.7817
    13.4330
    10.9648
    13.7926
    12.1463
     8.3599
    10.2040
     8.7913
     9.4284
    10.2828
     8.3378
     8.7428
    10.7479
    11.6396
     9.2731
     9.1140
     9.7895
    11.1727
     8.5257
     8.4090
     8.4804
     7.1226
     8.2610
     8.1947
     7.1402
     9.5835
     8.6015
     9.9261
     7.1577
     9.3690
     8.6875
     7.7024
     6.5979
     7.7652
     8.2599
     7.9144
     8.9688
     8.4402
     7.8978
     9.1179
    14.3972
    14.2953
    17.2790
    16.8483
    17.8157
    15.6379
    16.8522
    17.9206
    15.7075
    17.7773
    19.3635
    16.1849
    21.8991
    20.9792
    20.8254
    22.1549
    21.8889
    23.0992
    24.1002
    21.6612
    23.5032
    27.4817
    25.4978
    24.1738
    19.7206
    26.6600
    24.1390
    23.4400
    21.1748
    24.7078
    24.8905
    24.6946
    24.2106
    25.1478
    26.2231
    28.1765
    24.5182
    27.2219
    28.2892
    28.3987
    25.4923
    27.8917
    25.5277
    23.5558
    28.6162
    28.3564
    28.9022
    27.4727
    28.3002
    29.5744
    33.7653
    27.3477
    26.9746
    27.9993
    25.7212
    28.8684
    26.3268
    27.8624
    29.7745
    25.4243
    29.2229
    26.8816
    26.7901
    28.3838
    32.0204
    29.2179
    26.7370
    25.7843
    25.9399
    25.6742
    29.8365
    27.2151
    26.7606
    28.1552
    25.5812
    27.9382
    26.7770
    27.6069
    24.8641
    24.2860
    24.9193
    25.6301
    24.3948
    27.0021
    26.9884
    23.2021
    24.0349
    23.8511
    21.8774
    25.4982
    24.9133
    27.0141
    25.3122
    24.5069
    24.3862
    28.2449
    24.7592
    25.1409
    26.5932
    26.6414
    23.1565
    26.8682
    25.9214
    26.4632
    25.0343
    27.4479
    27.3223
    27.4927
    24.2344
    27.9519
    25.1494
    22.0676
    26.0224
    25.7960
    25.6567
    24.7590
    24.1983
    26.3361
    28.4530
    27.0537
    27.0043
    28.1363
    25.8521
    28.8514
    23.8349
    26.1241
    26.7956
    21.8260
    27.1233
    25.5963
    28.5965
    27.7778
    29.3732
    25.6554
    24.2599
    27.9328
    25.9617
    27.4245
    26.2463
    29.3131
    24.0772
    22.9281
    30.0414
    26.1729
    26.8935
    26.7285
    26.8320
    27.0110
    23.7586
    26.5080
    25.0202
    22.2796
    24.9834
    26.6819
    26.3430
    25.9475
    24.6834
    29.8224
    26.2577
    26.3360
    19.7945
    16.0214
    20.9784
    24.0932
    23.9948
    27.6153
    25.5505
    25.1316
    25.9859
    26.7228
    26.5199
    29.0449
    26.9491
    28.2893
    20.6851
    18.7425
    20.5767
    19.1943
    20.3395
    25.1762
    17.1929
    21.8589
    17.8900
    19.9684
    17.6880
    21.6043
    26.5320
    21.5746
    17.0393
    20.3296
    21.4830
    20.1643
    21.1355
    20.9777
    17.6909
    22.2977
    23.5827
    18.4495
    14.8191
    15.9091
    18.6861
    17.8560
    16.9310
     9.1090
    12.6833
    14.9388
    17.7787
    13.3897
    14.0461
    17.4387
    15.6407
    19.7339
    16.5928
    16.4936
    21.7208
    21.6107
    15.7582
    20.9123
    17.8734
    20.1658
    23.3137
    22.0064
    22.7483
    23.6766
    21.3125
    19.8624
    23.9979
    27.9087
    16.2664
    20.7372
    15.0786
    16.8533
    24.4172
    23.5398
    24.7367
    25.3224
    23.9668
    22.7705
    25.5051
    24.8979
    21.8456
    27.0928
    26.6514
    26.5677
    27.3471
    28.9264
    24.7846
    25.4351
    23.9282
    24.7927
    30.7669
    24.6438
    26.9430
    28.5983
    25.4817
    27.0152
    26.3474
    26.2737
    26.8695
    27.3762
    28.6686
    23.7958
    27.9338
    27.4770
    27.4901
    22.4815
    25.7959
    23.3701
    25.6752
    24.5734
    22.9702
    20.9609
    20.9027
    21.1134
    25.5149
    18.1039
    18.7720
    24.2738
    23.3742
    22.7319
    19.2434
    21.2793
    21.6684
    20.4997
    20.1698
    22.2885
    24.3578
    27.3774
    24.3494
    23.1456
    25.3395
    24.5511
    25.4759
    26.3098
    24.7666
    23.6152
    26.0655
    26.4408
    28.1484
    26.6256
    24.6143
    24.7893
    25.6847
    25.8145
    26.2382
    26.0924
    24.4713
    24.4370
    27.4073
    25.3066
    29.5900
    24.1732
    28.1852
    25.0138
    27.4784
    26.5131
    27.0286
    26.0961
    24.8496
    25.1117
    23.2247
    30.0609
    30.1733
    26.6179
    30.4746
    26.1623
    24.4925
    24.6260
    26.0857
    26.6665
    28.3292
    25.0164
    28.5116
    25.7640
    24.3321
    22.6302
    26.2192
    24.7493
    25.3579
    27.2655
    25.7313
    24.4114
    26.8449
    27.4230
    19.6630
    20.1652
    23.4186
    24.3138
    21.9028
    22.6302
    23.7125
    25.0673
    28.1884
    27.3823
    25.0325
    28.2187
    25.1621
    25.2976
    25.5213
    24.6748
    29.8533
    24.6430
    25.0039
    28.0272
    28.7100
    26.1660
    28.3907
    26.3008
    29.6917
    27.2241
    27.8904
    26.9327
    24.8993
    25.5128
    27.8648
    23.0400
    27.5510
    27.4920
    25.3281
    24.8405
    24.9661
    28.7482
    22.8659
    28.0097
    29.5855
    25.8889
    22.5153
    26.2433
    26.9597
    26.5783
    26.0701
    22.7422
    25.2054
    26.1412
    25.7615
    27.7778
    23.8620
    23.3121
    23.6684
    24.7830
    23.7781
    25.2875
    28.2927
    25.6826
    24.0973
    22.3277
    26.1471
    28.6067
    26.2525
    26.6285
    24.3309
    25.4242
    24.4196
    26.9152
    26.3552
    25.9075
    26.3668
    27.1904
    23.5277
    29.0810
    30.8994
    27.3269
    24.1814
    27.5694
    30.2280
    29.6918
    28.0090
    28.1102
    22.9457
    29.4601
    25.0175
    24.5035
    23.6821
    22.1584
    24.9394
    25.0167
    21.3826
    24.4030
    27.7569
    27.8085
    26.5504
    25.6282
    28.8711
    30.1269
    28.0088
    28.0278
    28.2025
    23.9448
    27.4004
    23.7735
    24.7040
    26.9977
    26.1499
    26.6184
    31.6034
    26.6748
    27.6418
    24.6297
    28.2748
    28.6107
    23.8432
    24.6294
    26.6077
    23.5119
    27.3080
    24.3971
    23.5282
    29.1000
    30.4130
    30.0656
    27.2876
    26.7029
    23.3781
    22.7337
    25.6615
    27.6449
    24.2432
    25.8889
    27.2372
    28.6138
    25.4905
    26.6340
    27.1504
    24.6242
    23.4196
    26.6668
    25.8197
    27.2363
    27.9758
    25.4143
    30.6778
    26.2952
    19.0933
    28.2767
    28.1196
    26.0105
    26.1478
    26.1211
    26.2663
    26.5779
    24.4617
    26.2387
    25.3404
    24.7546
    24.1385
    23.4043
    21.9844
    23.3553
    26.1240
    27.2295
    28.2587
    25.9918
    26.7048
    26.3831
    27.4762
    29.4186
    27.2170
    29.1271
    24.5934
    24.3407
    21.5136
    21.4568
    26.2802
    21.4254
    23.8573
    24.3162
    24.8423
    25.3741
    23.4757
    26.0579
    28.9604
    28.1517
    28.5447
    26.2188
    27.6415
    25.0167
    29.4587
    29.3830
    28.4193
    27.8062
    27.5001
    28.7368
    25.6126
    26.6738
    31.3767
    27.4404
    26.9963
    29.1081
    27.5730
    25.7016
    24.6636
    27.7809
    24.9545
    29.6753
    31.8650
    28.3288
    25.2305
    26.0652
    25.9470
    24.0649
    22.9848
    25.4616
    20.3370
    26.6501
    26.4438
    27.4211
    24.5104
    24.0896
    25.3953
    27.7133
    25.9791
    27.1047
    27.8147
    22.1716
    26.4141
    26.9505
    25.7990
    25.6601
    26.7519
    24.8666
    25.9309
    24.6864
    28.8529
    23.5220
    25.9451
    26.4045
    25.8912
    27.9788
    25.9329
    26.4228
    23.6298
    25.3463
    25.8316
    25.7072
    25.2255
    23.5549
    26.0814
    22.3240
    28.1106
    24.6988
    26.6155
    24.7601
    26.5415
    24.5506
    28.7286
    24.5630
    26.8560
    24.6175
    26.8942
    24.0042
    26.3284
    25.8099
    25.7137
    25.1535
    25.3789
    24.8942
    28.3395
    26.7694
    28.2261
    27.6155
    24.2904
    25.3543
    26.8682
    28.1113
    25.8950
    25.9229
    28.7406
    25.8552
    25.4174
    25.4956
    26.1652
    22.9355
    25.2339
    28.4516
    25.8911
    29.4447
    26.1936
    27.7495
    21.7298
    23.9442
    24.4716
    23.6097
    25.6964
    26.4340
    24.4697
    29.1237
    25.5787
    24.3462
    26.9346
    25.8710
    27.3300
    26.0474
    26.5486
    28.3762
    22.4720
    28.0589
    31.9255
    26.8696
    25.5747
    26.1421
    25.5373
    25.4527
    25.9170
    28.0945
    26.1480
    23.3278
    25.3961
    25.3094
    25.8007
    23.8583
    25.2943
    27.9448
    27.5691
    28.1036
    25.3389
    27.8540
    28.8330
    29.0624
    23.6446
    28.4717
    31.3108
    29.9479
    29.1419
    26.9455
    30.0311
    30.1569
    24.8026
    24.6012
    26.8665
    24.5099
    24.7180
    25.8807
    25.0365
    28.8857
    30.7204
    24.0171
    24.7047
    25.5475
    25.8075
    26.7994
    25.3658
    25.6304
    26.2455
    23.8700
    28.9880
    29.8508
    29.4085
    30.6715
    27.3296
    24.6616
    27.1288
    26.2022
    29.9315
    24.9931
    24.5910
    23.1015
    25.5630
    28.8882
    25.0926
    25.6684
    25.2522
    27.6329
    25.7382
    27.0303
    27.6961
    28.0860
    29.6205
    27.9664
    25.5795
    30.6541
    26.4986
    25.8029
    26.8730
    22.7973
    24.9918
    25.1684
    24.2985
    27.8469
    25.6993
    24.0243
    22.4297
    21.5759
    23.2993
    26.2270
    24.8165
    27.7480
    25.9916
    27.1426
    27.8173
    26.2559
    24.4960
    30.3697
    27.1160
    24.6640
    30.8417
    26.8371
    27.5659
    26.5537
    26.3510
    27.5623
    26.0070
    28.2485
    25.7207
    24.2973
    29.0786
    29.6049
    29.0639
    28.5498
    28.0893
    28.4049
    29.6512
    26.5446
    29.2841
    27.0330
    28.1408
    24.0989
    25.0914
    24.2039
    28.8356
    26.8799
    27.6466
    27.1938
    27.1093
    29.2959
    26.5713
    22.5686
    23.4964
    27.4423
    26.6390
    27.2438
    27.1843
    26.7273
    23.8178
    28.7998
    23.6214
    26.7343
    27.9460
    24.3747
    22.4263
    26.0968
    25.0860
    29.0247
    24.8837
    27.2573
    27.1710
    26.0976
    26.3829
    29.3761
    25.2503
    27.8934
    25.3788
    24.7831
    23.2165
    25.0172
    27.0444
    24.2655
    28.7358
    25.9151
    27.1573
    25.5371
    27.4341
    25.0439
    25.8428
    25.9367
    24.2577
    24.9334
    25.5869
    24.3848
    23.6639
    24.3315
    27.2530
    27.7235
    24.5097
    23.5939
    26.2213
    24.2569
    26.1231
    21.3280
    24.4083
    23.9848
    29.0380
    26.1012
    26.2773
    24.8788
    27.5460
    27.6015
    23.7945
    25.6325
    23.0652
    22.9390
    24.4275
    20.7415
    21.3260
    28.6850
    24.5029
    25.6472
    24.1824
    25.7740
    24.3407
    24.0917
    24.4968
    26.0332
    23.7022
    23.1821
    26.0821
    24.3462
    23.2871
    22.4724
    25.9920
    23.4091
    27.4763
    23.7651
    20.5004
    24.0434
    16.3578
    17.1362
    14.4838
    25.5946
    25.3939
    17.3249
    20.7411
    21.7300
    21.5111
    22.8934
    19.0077
    19.8726
    20.9452
    19.9764
    22.1991
    19.9664
    17.4947
    20.4936
    19.5299
    18.0331
    22.0462
    16.9733
    19.4440
    18.4136
    20.4532
    19.0535
    22.7982
    20.7478
    18.4828
    21.6841
    21.0536
    24.5048
    21.9172
    24.9394
    20.7119
    21.4530
    18.4737
    21.2683
    15.8865
    17.4047
    15.1862
    19.6732
    20.9464
    19.1380
    17.9737
    24.5353
    20.9653
    19.4891
    17.6662
    18.4709
    20.1427
    21.8906
    17.9710
    22.9060
    21.8639
    17.2210
    24.2805
    22.0358
    20.4076
    17.3812
    14.6863
    16.3025
    23.6467
    15.7762
    22.7833
    20.4903
    20.6898
    19.4273
    22.5161
    20.7158
    14.6498
    20.7272
    19.7433
    24.1254
    21.2136
    21.7909
    20.9606
    19.4000
    17.4433
    17.5480
    15.8033
    17.3181
    14.8262
    14.0189
    12.6741
    16.8109
    17.0608
    19.3639
    15.9966
    21.9213
    17.4308
    21.1164
    17.6913
    15.5056
    20.9473
    21.4918
    18.7724
    19.0528
    18.0361
    17.2505
    18.0560
    18.4984
    20.7876
    18.0354
    16.5532
    16.9279
    25.6898
    22.8543
    24.0141
    22.5385
    22.1123
    21.1410
    13.6170
    19.3651
    17.1101
    18.0243
    18.6767
    16.4376
    12.2501
    17.8251
    14.0436
    16.4616
    14.7436
    13.4748
    18.0434
    15.6206
    14.6375
    14.7581
    10.5513
    12.5703
     8.7979
    10.6909
    11.3801
     9.6780
     9.6162
     8.0870
    11.1905
     9.3859
    11.1622
     9.8239
     9.1402
    10.4137
    10.6553
     9.8020
    10.2386
     9.5214
    10.9952
     9.4261
     7.5683
     6.1722
     7.8466
     4.9868
     9.1033
     6.1993
     8.4222
    10.1431
     9.8708
     9.9536
    10.4371
    10.6454
     7.6532
     9.2257
     9.6364
     5.7932
     8.8037
     7.6825
     9.8824
    12.7605
    10.9004
    11.6961
     9.6598
     6.0167
    11.0629
    10.2979
     8.6605
     8.2614
     9.1778
     9.3778
     9.5769
     8.4369
     9.5588
    11.2127
     8.2630
    11.9268
     5.9921
     9.9561
     7.5346
     7.1329
    10.3506
     9.1640
     9.3312
     6.0400
     8.7022
     9.7064
     6.5620
     7.3580
    10.3207
     8.9813
    10.4912
     9.6253
     7.2141
    10.5563
    10.2366
     8.1374
    10.5442
     9.9756
     7.0735
     5.3491
     7.0655
     5.7014
     5.4771
     6.7682
     8.5213
    10.8741
     5.6398
     8.9484
     7.2244
     8.7054
     7.2517
     6.2500
     6.5888
     5.2938
     5.3605
     8.2271
     5.8476
     8.3923
     5.3369
     7.7389
     6.8028
     5.9709
     8.6316
     6.8574
     9.2387
     9.7004
    10.9394
    10.5642
    10.3704
    10.7704
    11.5684
     8.7092
     6.3892
     9.0656
     7.6315
     8.2963
     8.3058
     5.9377
     8.5328
     5.9814
     7.1612
     7.9083
     8.6091
     7.3104
     6.5850
     8.0696
     8.3529
     7.5342
     6.1504
     7.3317
     8.3702
     5.4556
     8.5932
     8.2696
     5.3185
     5.4740
     5.7522
     4.7926
     7.1126
     7.2230
     8.9677
     8.2528
     8.0660
     7.9863
     7.2892
     8.3238
    11.7168
     5.2417
     6.4942
     8.1125
     6.1314
     5.6016
     7.4889
     6.3137
     8.0880
     4.9596
     7.3366
     6.2132
    10.5532
     5.9416
     5.8637
     5.5049
     6.0987
     8.4371
     6.6414
     7.2111
     5.7262
     5.1646
     6.6732
     8.9483
     7.7237
     6.4132
     8.0634
     8.4945
     7.2277
    10.0636
     6.3450
     7.4994
     6.1574
     5.5832
     7.2556
     5.7752
     6.5812
     7.2283
     9.7491
     8.1727
     9.1600
     6.5982
     9.5403
     9.4775
     7.8482
    10.2240
     5.7720
     8.9354
     7.9181
     9.5113
     7.9763
     8.3089
    10.6706
     9.0167
     6.4294
     7.8999
     8.0819
     8.5726
    10.0218
     5.3672
     9.3242
     6.3858
     9.3461
     8.7867
    11.6707
     7.6349
     9.8016
     9.9534
     7.7441
     6.7082
     8.0798
    10.8355
    10.5135
     7.6060
    10.5944
     9.0369
     9.9589
     7.3715
     6.7203
     9.9116
     6.4022
     9.7636
    10.5032
     8.6324
     9.7947
     8.9944
     9.2201
    10.6574
     9.5621
     7.6775
     7.7714
     8.9659
    11.2202
    10.2960
     8.2495
     6.0653
     7.3719
     7.1755
     7.1760
     7.6657
     7.9421
     7.5192
     9.0668
     9.4620
     8.1836
     9.2922
     7.7619
     9.4926
     6.4425
     6.8200
     8.6044
     9.9912
     7.2505
     6.5687
    10.7166
    13.4342
     9.3787
     9.4094
     8.6378
     7.1094
    10.2106
    12.2856
     9.0192
     7.7787
     6.4703
     5.8098
     6.5245
    10.5338
     9.7321
     8.7951
     9.4075
     9.9426
    10.5980
    11.7506
    12.9595
    10.4695
    10.0471
     7.8928
    10.8408
     9.8610
    10.8044
     9.9858
     9.2632
    12.1953
    14.4433
    12.1421
    10.6120
    12.5789
    11.9005
     9.8545
     9.4995
    11.2134
    11.7415
    10.1753
    10.5541
    10.2250
     6.4242
     7.9940
     8.3970
     9.6289
    10.3207
     8.9454
    11.2091
     9.5538
     9.5830
    10.4767
    11.3191
    10.9147
    10.5389
     8.5696
    11.0998
    10.0826
    10.1547
    10.1136
    11.0142
    10.5141
    12.6068
     7.2574
     9.1016
    11.9527
     9.7497
    11.1575
    11.6228
     8.2956
    11.7217
     7.6833
    10.1046
    10.2050
    10.4020
     9.6590
    10.6716
    11.2436
    10.5398
    11.1633
    11.2990
    12.9979
    13.1406
     9.9817
     9.9235
    10.5321
    12.7556
    12.2091
    11.6158
    11.3952
    13.0207
    10.0297
    11.3265
    10.1402
    15.3715
    12.0811
    10.7592
    12.2655
    12.3112
    13.5017
    11.6153
    10.5616
    12.5388
    10.2123
     8.0916
     8.2517
    11.1707
     9.1020
     9.6489
     9.6394
    11.6459
     9.2005
     7.6753
    11.8734
     9.7479
    10.9730
    10.1315
    11.7200
    12.1894
    12.0450
     9.9058
    10.2479
    11.0230
    11.4996
     8.8965
    10.3367
     6.9959
     7.7949
    10.7865
    11.1750
    14.2974
    12.9223
     9.4592
    11.5364
    14.2349
    13.6410
    10.9600
    10.9039
    11.0205
     8.7890
    12.5513
    10.2345
    11.6618
    11.1533
    10.3967
    12.0610
     9.8523
    11.1139
     8.7977
     9.5117
    15.5452
    11.6926
    12.4730
    10.7322
    10.3952
    10.3908
    11.6924
     9.5794
    13.0974
     9.7218
    14.7039
    14.4252
    14.7714
    14.8312
    16.3323
    12.2428
    11.2050
    12.0729
    13.2187
    14.3705
    10.1762
    14.4228
    14.1472
    11.6445
    12.8277
    11.7483
    11.9040
    14.5370
     9.8099
    11.9006
    11.7534
    12.6764
    11.3659
    13.5189
     8.6118
     9.9343
    11.9017
     9.6178
    11.0052
     9.2658
    11.5885
    12.7711
    12.0688
    10.1482
     9.1196
     8.3997
    10.5961
    10.7077
    10.8662
     8.1798
     8.7202
    10.4911
     9.7669
     8.8180
    10.5452
     7.4589
     6.1389
     9.2073
     9.3813
     8.1691
     7.7291
     4.3563
     9.7390
     7.7860
     9.4251
    10.9347
     7.3922
     9.4142
     7.7264
     8.4432
     9.9579
     7.1826
    11.1827
    13.6532
    10.1601
    11.6735
     8.9673
    11.8401
     8.9152
     9.6337
    11.0310
    13.2575
    13.1808
    11.4039
    11.5783
    13.3912
     8.4518
    10.5467
    10.5715
     9.7198
    10.7449
     8.7324
    11.7483
    10.7017
     9.5260
     7.8773
     7.9953
    11.6781
     9.7470
    10.0466
    10.0845
     8.4940
    13.4935
    12.6616
    11.2963
    12.6245
    11.2610
    10.3103
     9.0779
    10.1021
     4.9567
     7.3822
     8.6664
     8.4921
    10.1447
    10.6166
    12.4224
    10.0563
     7.9462
    10.1721
    11.8481
     8.2286
     8.0367
     9.3283
     7.6860
     9.5511
     9.4782
     7.7408
     8.3756
    11.7520
     8.7326
     8.2621
     7.2594
    11.1189
     9.8355
    11.1112
    11.0269
    11.0881
    11.4200
    11.3104
    16.2375
    13.3249
    12.2949
    14.2060
    17.1462
    15.9920
    11.6106
    12.4335
    10.2578
    12.2574
    15.5568
    13.1156
    12.8829
    12.5667
    13.0260
    12.0918
    15.3860
    16.1497
    14.7241
    16.1596
    16.8042
    15.7494
    18.8846
    20.3254
    20.2807
    14.4247
    12.3397
    13.8057
    12.6377
    14.2248
    16.1875
    16.3831
    16.2489
    12.2230
    15.3621
    11.6471
    12.9386
    14.3815
    11.8968
    11.7940
    14.2149
    15.4408
    14.5732
    17.7314
    15.1180
    15.4225
    14.9254
    12.6942
    13.0636
    14.1879
    13.3800
     9.4458
    12.6476
    14.2160
    14.0630
    15.8145
    17.7075
    15.3478
    13.0810
    13.1012
    11.5921
    14.1387
    15.0029
    10.6049
    15.1074
    10.0012
    14.4845
    12.6123
    11.1524
    14.4363
    12.4462
     8.1266
    10.8119
    16.3598
    12.8712
    14.8838
    11.4670
    10.4029
    12.3991
    14.7822
    13.0178
    12.5770
    14.6519
    11.7040
    14.4559
    16.1097
    14.2946
    11.3259
    12.0103
     9.1948
     9.4625
    13.2082
    14.6845
    13.0633
    11.8120
    14.6009
    13.8015
    15.0730
    13.4049
    13.5077
    12.7512
    10.8783
    14.9939
     8.1022
    13.5224
    11.9928
     8.7096
    11.3636
    12.1067
    10.4818
    12.3358
    10.5317
    11.8146
    13.8729
    10.7815
    13.0172
    13.3197
    12.9550
    12.8767
    12.8309
    10.9147
    13.9268
    12.3551
    12.2788
    11.4852
    11.6967
     9.6690
    14.3027
    12.3879
    15.6199
    14.8835
    14.8791
     9.7722
    10.8904
    12.4660
     7.5048
    10.7796
    14.2467
    14.8137
    15.7639
    13.8432
    14.1202
    12.7405
    12.2032
    16.1775
    13.1943
    12.4565
    12.8891
    12.9157
     9.7030
     9.0684
    11.0590
     8.1610
     9.2397
    12.1374
    13.2200
     9.7728
    11.5799
    12.0836
    12.9751
     9.8318
    11.2990
    10.4124
    11.1677
     9.8444
    13.3605
     7.0387
    12.1198
    10.0062
    11.9513
    14.0502
     9.6825
     8.5506
     9.8469
     8.8783
     7.9136
     9.1535
    11.5607
     9.6555
     9.5356
    11.9831
     9.4623
    11.0244
    11.4605
    12.7950
     9.5521
    12.7534
    12.4665
    13.6194
    13.2344
    12.9307
    15.1492
    14.5485
    13.8392
    11.8604
    10.6195
    13.0562
    15.2796
    12.8626
    14.5248
    13.3080
    16.4992
    12.0233
    11.0239
    12.1376
    12.1410
    12.6152
    13.5269
    13.3392
    12.7350
    13.3399
    11.0676
    12.9378
     8.9736
     7.2706
    10.4187
    11.6737
    13.8503
    13.3335
    14.4759
    17.9255
    15.6944
    14.8581
    17.1515
    12.4909
    11.6878
     9.7238
    12.9193
    11.1598
    10.1499
    11.8771
    13.5183
    12.2160
    10.9256
    13.7745
    14.4323
    14.4776
    11.8804
    16.0131
    11.1691
     8.6035
     8.7387
    10.9762
    14.4797
    13.1171
    15.5453
    12.9969
    11.4506
     8.6595
     9.0968
    12.4914
     9.2474
     8.6608
     9.6185
    11.2926
    11.3879
    11.9040
    12.0597
    11.7997
     8.5194
    10.9999
    11.0464
     9.6912
     9.3687
     8.3037
     9.5053
     9.6158
     9.3583
    10.7847
     9.1574
     9.2401
     9.3920
    10.5196
     8.0583
    10.4506
    12.1751
     8.7332
    12.4524
    11.8192
    10.5877
    15.0667
    13.3970
    11.6527
    14.3496
    12.6587
    12.1854
    11.7495
    14.5058
    13.7297
    14.0056
    12.9127
    12.0003
    12.0126
    12.5427
    10.5091
    10.6526
    12.7993
    14.9264
    15.2675
    16.2814
    13.4411
    10.4432
    11.3000
    12.1320
    10.6677
    11.6537
     9.8836
     8.9794
    11.5495
    13.3159
    11.6842
    11.1196
    10.5265
    13.1271
    13.5425
    11.1821
    11.4857
    15.7928
    15.5218
    15.5989
    13.1278
    12.0960
    13.5177
    10.6488
    13.9434
    12.3575
    12.9848
    13.1703
    14.8699
    11.0062
    11.5496
     9.8830
    13.6386
    11.0339
     9.7383
    14.4429
     9.7484
    15.5380
    12.7296
    13.5173
    11.2406
    12.6114
    10.4708
    10.7784
    10.0337
     9.3707
     9.0155
    12.1643
    11.7926
     8.4220
    12.5289
    14.3507
     9.5421
    12.4555
     9.5422
    13.1234
    16.0821
    10.8463
     9.7002
     8.1782
     8.5053
     8.1701
     8.9669
     9.6040
     7.3644
     8.5088
    10.8921
    13.5408
    12.3279
    10.7849
    11.7592
    10.2032
     8.8069
    10.1423
     9.3584
     9.4991
     7.6170
    11.6074
    13.1699
    14.2161
    11.9715
    11.4716
    14.4951
     9.0656
    10.1655
    12.4087
    13.7713
    12.6659
    12.9211
    12.2750
    10.9918
    10.9096
     9.8198
    10.8867
    12.9760
    11.8479
    13.6513
    11.8974
     8.0882
     9.1381
     9.8344
     9.1656
     8.6911
    10.3820
     8.4657
     8.2511
     9.4602
     9.0440
    12.0934
    11.0043
    11.4668
    10.5678
    12.7746
     9.9439
    10.2451
    11.6889
    12.3378
     9.8246
     9.6242
    11.5427
    12.0868
     9.7801
    12.0801
     9.8627
    11.0653
     9.6195
    11.0308
     9.7466
     8.3825
    10.5049
    13.2228
    10.3897
    11.7015
    10.9242
    15.9189
    15.6197
    18.9001
    13.7547
    10.1585
     8.7912
    11.9200
    12.2301
     7.9148
    10.8904
    10.4481
    13.8595
    10.7738
    14.0166
     6.5700
     8.3739
    10.0755
     9.1724
     8.5336
     7.8223
     7.1498
     6.2036
     8.2759
     8.0980
     9.2310
     6.2252
     7.2006
     8.0678
     7.0545
     8.5826
     9.2970
     7.7084
    10.0651
    10.3320
     9.7033
     9.7577
    10.1671
     6.9141
     8.7740
     7.2527
     7.1826
     8.7824
     7.7954
     9.2886
     8.6878
     8.0959
     8.1852
     9.2382
     9.8038
     9.5131
     8.1553
     8.9643
     8.5928
     7.0061
     8.6873
     9.4663
     6.8791
     9.5049
    10.4551
     8.9256
     9.5812
     8.2526
     9.9807
     9.6923
     9.6130
     9.8128
     9.3113
     9.4695
     9.9007
     6.8851
     9.3069
     9.8876
     8.6005
    10.2773
     9.9207
     7.7673
     9.7309
     9.7018
    10.9071
     8.4647
     9.8257
     9.4520
     9.3872
    10.0826
     7.2762
     8.9409
     8.8677
     9.3163
     9.2226
     9.3253
     8.4136
     8.4440
     6.7472
     8.3901
     9.6270
     8.9251
     9.5752
     9.9831
     8.4711
    10.0658
     9.0317
     8.7366
     6.2510
     8.1174
     6.2747
     7.3638
     8.2833
     6.0818
     8.0694
     7.8114
     7.9430
     8.5572
     9.4989
     9.4427
     8.6715
     9.5450
    10.0910
     9.5700
     9.4003
     8.9941
     9.9659
    10.2428
     8.9941
     8.0606
     8.9429
     9.7018
     7.2491
     7.7423
     7.7663
     8.2134
     7.7988
    10.6325
     9.6311
    10.4075
     8.1761
     9.3436
     8.1918
     8.4083
     9.6669
     8.4528
     8.5474
     9.3848
     8.0490
     9.9648
     6.4198
     8.7572
     8.9033
     6.2588
    10.8019
     9.5996
    11.1739
    10.1760
    10.9033
    11.9605
     8.3154
     7.2529
     5.4040
     7.2481
     9.0788
     7.7485
     9.7562
     8.6205
     9.8814
    11.3717
     9.3616
     9.6723
     9.9455
     9.6387
    10.8026
     9.6516
    12.4789
    12.2009
    12.4601
    11.3268
    11.5016
    12.1065
    12.4080
     9.1542
    10.0741
     9.9829
     7.5808
     9.4087
     9.5477
     9.4749
     8.3496
     8.0337
     8.1303
    11.2790
     8.3446
     8.0813
     7.8237
    10.6948
    11.1168
    10.9035
    11.7828
    12.0168
     6.3203
    11.3988
     9.4996
     9.4588
     8.7457
    10.0658
    10.9590
    10.0987
     9.9586
    10.8077
    11.1357
     9.3583
    10.0014
     9.6534
     8.2944
     7.1034
     8.5072
     7.8594
     7.7039
     7.1665
     8.6516
     7.7639
    10.3192
    13.8166
    10.7717
     9.7447
    11.8922
     8.6944
     7.3008
     8.9701
    10.7123
     8.4825
     9.1255
    12.1812
     9.5798
    10.6172
     9.9966
    10.9988
    10.3054
    11.1970
    12.2655
     8.7688
    11.0326
    10.0023
    11.2819
    11.2670
    11.8847
    12.4037
     9.8246
    10.4724
     7.9582
     6.8017
     9.6860
     9.4353
    10.6530
    12.5748
     9.3120
     8.9068
     8.4564
    11.7437
    10.0786
    10.3787
    10.5563
     9.3458
     9.5805
    14.2399
    13.9125
     9.0165
    13.1711
     9.8787
     8.9748
     9.7704
    12.3831
    10.5003
     9.6056
    11.3230
     8.0337
     9.4171
    10.9751
    11.9662
    11.1102
    11.1702
     9.8140
    11.7324
    10.8143
    11.5706
    12.1814
    10.9144
     8.4355
     9.8828
     7.3167
     8.0173
     7.6097
     9.5614
    12.0627
     7.9357
     9.1043
     7.0775
     7.3464
     8.6674
     9.0628
    11.3398
    10.0885
    12.0489
    10.7963
     9.8502
    11.1963
    10.0230
     6.3215
     6.6828
     5.0387
     5.9680
     5.8622
     5.6632
     6.0023
     6.3951
     7.8615
    10.8006
     6.5177
     8.6294
     6.6804
     7.0575
     4.6688
     7.0429
     6.3457
     7.0271
     6.0430
     5.6667
     7.4021
     7.4681
     5.3957
     7.2176
     6.4240
     8.0376
     5.0825
     5.5116
     7.6859
     7.8072
     7.2337
     7.0440
     5.6455
     7.7489
     7.2757
     8.2466
     7.9136
     5.1505
     6.6491
     6.0605
     6.4443
     4.4985
     6.8729
     8.3185
     7.6110
     5.6413
     9.5660
     7.3121
     7.3146
     6.0857
     6.4604
     6.0674
     5.2358
     6.8306
     5.7511
     7.7531
     6.2232
     5.4333
     8.7821
     7.5032
     5.7548
     8.2822
     7.0353
     7.8673
     8.1713
     6.2489
     7.6917
     8.6162
     6.6352
     4.7956
     6.3770
     6.8570
     6.8066
     8.2310
     6.0786
     4.5864
     6.2303
     7.2602
     7.7770
     5.1881
     7.6920
     5.4398
     5.6006
     5.0667
     5.5651
     6.7430
     6.8272
     6.2708
     4.8181
     7.5290
     7.4919
     6.8252
     5.2989
     6.4889
     6.9387
     6.8103
     7.4469
     7.7830
     6.6225
     6.9936
     6.0285
     6.9886
     7.7740
     7.9156
     5.8102
     5.7468
     5.6881
     7.7741
     6.4529
     7.1397
     7.1599
     8.2256
     5.7587
     7.0766
     6.8053
     6.0866
     6.5820
     6.2948
     6.8255
     6.8105
     5.8879
     5.1262
     6.1964
     5.3790
     6.0694
     6.2553
     6.4269
     4.8595
     5.9416
     7.5999
     5.7433
     8.2211
     7.2442
     7.1044
     7.0491
     6.8597
     5.2142
     6.0698
     4.5860
     6.9570
     7.2827
     8.8456
     6.1764
     6.0893
     6.9405
     6.4365
     6.5678
     8.5266
     5.4408
     8.1427
    10.5433
     6.0038
     7.2936
     5.2348
     6.8287
     7.7609
     7.3364
     6.1859
     6.4511
     6.4615
     5.2318
     7.1525
     8.0174
     5.5768
     7.3762
     7.0830
     6.1876
     6.4389
     5.1479
     7.7409
     7.4167
     7.2951
     5.5527
     6.5380
     6.8521
     9.6551
     8.0789
     5.8709
     9.0457
     5.8509
     6.5136
     5.9296
     8.3031
     7.8624
     8.3901
     7.1177
     6.9720
     7.8098
     8.1328
     7.7467
     5.7444
     5.9846
     6.8150
     7.1417
     8.0014
     6.3233
     6.9169
     7.4035
     7.1158
     6.4584
     8.3910
     7.2191
     6.4816
     6.5748
     6.7650
     6.5634
     5.9850
     6.7571
     6.0164
     6.4870
     7.7724
     7.0853
     7.3911
     6.9346
     5.7416
     5.8302
     7.4196
     6.5310
     5.0683
     7.5155
     6.6071
     6.2471
     7.2091
     5.5919
     6.0606
     7.8588
     6.5651
     7.6447
     5.0676
     6.1719
     6.2144
     6.6920
     6.4867
     6.4598
     5.5835
     8.6528
     6.3672
     6.6611
     7.6484
     6.2005
     5.7916
     6.1974
     6.3480
     7.3955
     4.9145
     9.2961
     8.8987
     5.0290
     6.6380
     8.0437
     6.8222
     6.9571
     4.9388
     6.8192
     5.8395
     7.1591
     7.0689
     6.2252
     9.0209
     4.7855
     8.2140
     8.5184
     6.3073
     5.9972
     6.2665
     9.3890
     7.7096
     6.5731
     7.8756
     5.3626
     8.1527
     7.5475
     7.7426
     5.4539
     6.8367
     8.1197
     7.1250
     7.3204
     7.9050
     6.0258
     4.9728
     7.4660
     8.7873
     6.8718
     6.5385
     5.6161
     8.0994
     6.8230
     5.6855
     4.6092
     7.6581
     8.9545
     6.8269
     4.8150
     5.9867
     5.9272
     5.5494
     7.1480
     5.1773
     7.4101
     7.6566
     6.0433
     6.1660
     8.2401
     8.6660
     6.3595
     6.2614
     9.5240
     8.5145
     7.1054
     9.5050
     8.2915
     7.0500
     6.3400
     8.2609
    10.2648
    10.1312
     9.0227
     8.0706
     6.5571
     7.7567
     5.9510
     8.1605
     9.3953
     9.1656
     8.8829
     6.0012
    11.8424
    14.4474
    16.2291
    13.8188
    13.5122
    14.8636
    15.8274
    14.3995
    15.5046
    16.2366
    12.7715
    14.2198
    11.6623
     9.7842
     9.9677
     6.9524
     9.2247
     6.0205
     4.8596
     5.5059
     6.4976
     6.2553
     6.3528
     6.5549
     7.9117
     7.5560
     5.8184
     6.6567
     9.1272
     8.2021
     8.3020
     8.8327
     7.5637
     6.4366
     8.4188
     8.0588
     8.0759
     5.3936
     5.4770
     6.6862
     5.4141
     6.4019
     7.3285
     8.7887
     7.5261
    10.5934
     8.0566
     6.9582
     6.4449
     6.2635
     7.8379
     5.9561
     8.2305
     6.6444
     5.6175
     7.5760
     7.4788
    10.3627
     5.1348
     7.1837
     7.7881
     8.0040
     7.3422
     6.0363
     7.1140
     5.8858
     7.1920
     8.3179
     9.4608
     6.7151
     6.6683
     7.4044
     4.9587
    10.0884
     8.6433
     6.8391
     6.3585
     5.9065
     9.0381
     6.2872
     6.5812
     7.2214
     7.9995
     6.1373
     7.5210
     5.3084
     8.9479
     9.7343
     8.7523
     8.0839
     6.4392
     8.0661
     7.4442
     6.7311
     5.3908
     5.3965
     6.7291
     6.8352
     7.0829
     7.2552
     6.2197
     7.0819
     4.8818
     6.6326
     7.8967
     7.7760
     9.4851
     5.7427
     7.1108
     6.8566
     6.5909
     7.8703
     5.7114
     7.0617
     9.1081
     5.8745
     7.6878
     8.0570
     5.8574
     7.4259
     7.0332
     6.6138
     4.9517
     7.4723
     5.7962
     8.8521
     8.6732
     6.0082
     5.5347
     6.9139
     7.0369
     7.8356
     6.7626
     7.9479
     7.2674
     7.8744
     5.9691
     9.0859
     7.1929
     7.7968
     5.5676
     5.9130
     5.7344
     7.2049
     7.3770
     7.9520
     8.9791
     9.4265
     6.6424
     7.2766
     7.1537
     7.1989
     7.4909
     7.2990
     9.5160
     6.0638
     9.6987
     9.7042
     7.2224
     8.2793
     6.5599
     7.3012
     6.5788
     6.9163
     8.2760
     6.7320
     6.9709
     5.9364
     8.6016
     8.7184
     5.8086
     5.1385
     4.8835
     5.8088
     6.8040
     4.8736
     6.2872
     7.3174
     6.4118
     4.9100
     8.3133
     8.2154
     8.0817
     5.9329
     6.5518
     7.1840
     7.4699
     7.6010
     6.5177
     7.1768
     6.1457
     8.5094
     4.9245
     6.9142
    11.1883
     7.3897
     5.6510
     6.6794
    10.3788
     7.1241
     5.8304
     5.1533
     8.8435
     6.0483
     4.7169
     6.8916
     8.8942
     6.5642
     7.7060
     5.0413
     7.0873
     7.4962
     7.4345
     5.6732
     4.8081
     5.7080
     5.9827
     5.9387
     6.0310
     7.5420
     5.5008
     5.8427
     6.4339
     6.9030
     5.5595
     4.8434
     8.6680
     5.1721
     6.1762
     6.5206
     6.2389
     7.7780
    10.0803
     7.6658
     7.9478
     7.6139
     8.3361
     8.3915
     5.7701
    10.5020
     7.8437
     6.2306
     7.4294
     8.1511
     7.0528
     6.5498
     5.8753
     6.6687
     7.3446
     6.2458
     6.9071
     6.4942
     8.2873
    11.3331
     6.1402
     6.8575
     5.9466
     6.6929
     7.5985
     7.9677
     8.3192
     5.5548
     9.0441
     7.2952
     7.4391
     5.8535
     5.9651
     7.2737
     5.4015
     5.2314
     8.8360
     6.3024
     5.4544
     6.5414
     8.1550
     9.4039
     5.2067
     6.2549
     6.3119
     6.6362
     5.9301
     4.6096
     5.3411
     5.5496
     5.8938
     5.0727
     6.8269
     6.6120
     4.8686
     5.8849
     5.5012
     7.3965
     6.7079
     9.8314
     7.7824
     7.5459
     6.6125
     8.2762
     6.5862
     6.1295
     7.0343
     7.7779
     9.1634
     6.5750
     6.7380
     8.6894
     8.2220
     8.0361
     7.2530
     6.9932
     5.2953
     8.2497
     9.5212
     8.0027
     7.7508
     9.6988
     8.2062
     7.6886
     5.4240
     4.9088
     5.9521
     5.7242
     5.5344
     8.1177
     5.3022
     5.0845
     6.1355
     9.2086
     5.8545
     7.1963
     9.1320
     5.1680
     7.1798
     9.2324
     7.1788
     6.0263
     6.5078
     8.4416
     6.8757
     5.9299
     8.0132
     7.7773
     5.6143
     6.9852
     5.2287
     5.3476
     6.9729
     8.0256
     5.6986
     6.3163
     5.4998
     5.1530
     8.4568
     5.4445
     6.3866
     6.0896
     8.3877
     7.3285
     5.8442
     5.8205
     7.3859
     5.9793
     8.9118
     6.4888
     7.4177
     7.5682
     7.1133
     4.7990
     6.6428
     6.3941
     5.2813
     7.4127
     5.9246
     6.5419
     6.9934
     9.0777
     7.2744
     7.2306
     6.3930
     9.5460
     9.4272
     6.2377
