# Supplementary material for: Mechanistic models of asymmetric hand-over-hand translocation and nucleosome navigation by CMG helicase
Source: Nat Commun. 2025 Nov 21;16:10304. doi: 10.1038/s41467-025-65232-x (PMC12639105; doi:10.1038/s41467-025-65232-x)
Supplement: Supplementary file 18 — Source data [file 41467_2025_65232_MOESM18_ESM.zip › SourceData/SourceData/Fig3G/Random/mindist_lagging_and_loop_traj010.dat]

# Distance
    18.3401
    20.5049
    23.3231
    26.5639
    24.1574
    20.6845
    20.9664
    26.2776
    24.1089
    25.5968
    23.8161
    24.1476
    25.7345
    25.6595
    25.4917
    24.3249
    22.0147
    22.0894
    21.3479
    23.1918
    23.4782
    23.0322
    21.4443
    22.6149
    22.4080
    24.3084
    21.4222
    22.0606
    21.8732
    25.1929
    23.6355
    26.0835
    24.6472
    25.3172
    21.7119
    23.3131
    23.1057
    19.0536
    19.8088
    19.8919
    22.6130
    26.7365
    24.8842
    25.9809
    25.5704
    22.7330
    22.4513
    23.9113
    23.0618
    21.4921
    22.3020
    21.6881
    21.1947
    22.2957
    22.2544
    20.9824
    20.1468
    19.3897
    20.6775
    23.7829
    20.8118
    22.1978
    22.9156
    25.8029
    23.9108
    25.1136
    20.2285
    20.9400
    20.7992
    21.8278
    26.7468
    26.4869
    23.4012
    27.2936
    25.0862
    26.1614
    22.7331
    25.8342
    26.1757
    24.9593
    23.3229
    25.1036
    25.5051
    23.8373
    24.1350
    23.0365
    24.1590
    25.2635
    23.9888
    26.4388
    26.6151
    24.2775
    23.2779
    24.6359
    24.6242
    25.0725
    25.6300
    25.5456
    24.7332
    25.4142
    23.3116
    24.2376
    24.2988
    22.2511
    25.1806
    23.7661
    23.3601
    24.9177
    25.8509
    27.0989
    22.7776
    22.5751
    23.4454
    24.9124
    23.9796
    21.9621
    25.9777
    25.8734
    25.8542
    22.8458
    23.6315
    22.4418
    25.3384
    23.8373
    23.0946
    23.9151
    20.7335
    26.9102
    26.2343
    23.3799
    27.4216
    24.0098
    19.5246
    24.2368
    26.3388
    24.5685
    24.1145
    22.9058
    26.4267
    25.8105
    22.6252
    24.2116
    22.2765
    26.6015
    27.1369
    26.3929
    24.3277
    24.1820
    21.6424
    27.6748
    26.3007
    27.2433
    26.2523
    27.6464
    25.7498
    31.3798
    28.9854
    26.2159
    24.5037
    25.3381
    24.0936
    24.3902
    23.0780
    20.6928
    25.7979
    24.9835
    23.3320
    23.0735
    23.9335
    24.6545
    26.8397
    22.5869
    21.8197
    25.0441
    21.6614
    25.8379
    28.8820
    22.4164
    23.0037
    22.2848
    23.4740
    22.3810
    24.0792
    29.0654
    20.9366
    23.8158
    19.5796
    18.2491
    15.2481
    16.6310
    22.6409
    27.0747
    22.6668
    27.3707
    25.1889
    27.7559
    21.1131
    26.7741
    26.9198
    26.8032
    23.1388
    24.5950
    23.7070
    25.6890
    25.1295
    24.0470
    26.8999
    27.6047
    25.8301
    26.0215
    23.7874
    25.3255
    23.5003
    26.7393
    23.3586
    24.6763
    21.8613
    22.4420
    23.2502
    18.5580
    22.7037
    20.8004
    19.4384
    17.4262
    19.0330
    21.5913
    19.8567
    19.9471
    18.7091
    21.3244
    19.8519
    19.1449
    20.3118
    18.8004
    19.1845
    20.3195
    20.0350
    22.4535
    22.0745
    22.6722
    24.7505
    20.5503
    19.0697
    20.4199
    20.6058
    19.6507
    21.3048
    18.6847
    16.7740
    19.5970
    16.9727
    17.2007
    19.7561
    17.8726
    17.6482
    18.6939
    17.0444
    14.4861
    18.0189
    18.6186
    20.4148
    16.6492
    24.2615
    21.2930
    22.6587
    20.4351
    23.8466
    16.5267
    20.3455
    16.9778
    19.6358
    16.0296
    19.3941
    25.4187
    26.2919
    20.9040
    22.3617
    24.9562
    23.9536
    25.3472
    25.6236
    23.1665
    26.2151
    23.9086
    25.3514
    27.3611
    24.8500
    24.9196
    22.8571
    22.8657
    24.8677
    23.7644
    21.1148
    20.2247
    21.4033
    23.4976
    20.7249
    22.6897
    20.6927
    24.8692
    27.3852
    27.6870
    28.4158
    28.8047
    26.2416
    26.7710
    27.7270
    27.8774
    27.5270
    29.1111
    28.1343
    26.6985
    28.1755
    25.5954
    24.4233
    27.4264
    28.0897
    23.4090
    25.4163
    22.6310
    24.9358
    25.3352
    25.0969
    23.1627
    26.6824
    22.8010
    28.2983
    26.6986
    26.4423
    25.7716
    27.0697
    26.5072
    21.3160
    23.9783
    28.3631
    26.3318
    26.2147
    28.0570
    25.3892
    26.3213
    25.5760
    23.9693
    27.2728
    27.1374
    25.3284
    26.4950
    26.5557
    28.9871
    26.8649
    23.6772
    24.6293
    27.3301
    22.8760
    24.9346
    25.7172
    26.8816
    25.3504
    28.0170
    26.5336
    27.3632
    29.3772
    25.1327
    26.3660
    26.6948
    26.4284
    27.0930
    26.6922
    27.9291
    22.1482
    21.7404
    22.5106
    24.4492
    26.3229
    18.2589
    24.3663
    19.5687
    26.3807
    22.6040
    24.2887
    24.6532
    24.5944
    25.9121
    26.2968
    24.8474
    23.3793
    25.7740
    25.1995
    25.2722
    23.4459
    25.5349
    24.9875
    26.2747
    20.7232
    20.2395
    19.5317
    20.9798
    25.0009
    23.7122
    25.5016
    23.5216
    23.3332
    23.0012
    22.9508
    25.2429
    23.4424
    22.1945
    26.6206
    27.7654
    29.4517
    27.5682
    25.3968
    26.4130
    27.0709
    28.8171
    26.2215
    20.4012
    22.6704
    25.3494
    24.2533
    24.9138
    25.1717
    23.9819
    23.4588
    22.7539
    24.6598
    26.1670
    27.2525
    25.3770
    24.4495
    23.4806
    23.8029
    24.8522
    26.0948
    22.8503
    21.0569
    21.5116
    20.7524
    24.0384
    23.7622
    24.9368
    23.9271
    22.8067
    21.4304
    25.9866
    24.1383
    25.8581
    22.1275
    23.5303
    25.1128
    24.6222
    27.1707
    26.4892
    24.8532
    24.8721
    25.3807
    24.1616
    25.2045
    24.4424
    25.5826
    22.0501
    24.1858
    24.0828
    26.3591
    24.9661
    23.9019
    24.0759
    26.3495
    26.1183
    26.4402
    24.1365
    26.4355
    24.1364
    26.3862
    24.6773
    27.1930
    30.2389
    25.6845
    31.4830
    28.0895
    26.0870
    27.9363
    27.0527
    28.7812
    29.5248
    26.0302
    30.0627
    28.0035
    24.3824
    25.2216
    27.0555
    24.2404
    24.2661
    23.9564
    22.1438
    21.2163
    24.0336
    21.3977
    20.5553
    21.7982
    19.4112
    20.7523
    24.1170
    21.3443
    19.5573
    19.9945
    24.7549
    25.9525
    27.3719
    23.5009
    25.9105
    23.5537
    24.4601
    20.6442
    26.0383
    26.1947
    21.2311
    22.2616
    22.6740
    23.1979
    24.9617
    24.5237
    26.2636
    21.2307
    22.9360
    22.8547
    21.8700
    23.7522
    25.6463
    25.1769
    23.7962
    26.7840
    27.0640
    29.6751
    25.9369
    26.8972
    27.7295
    23.3750
    23.1426
    24.4279
    30.0576
    26.2580
    23.7868
    26.9514
    22.7257
    22.3793
    25.4719
    22.3867
    23.9500
    20.9206
    23.0180
    27.7018
    23.9735
    25.6856
    23.6002
    24.0892
    21.2474
    20.6059
    19.2595
    21.0953
    18.5634
    21.5091
    21.4126
    22.9845
    23.4894
    19.3001
    16.5471
    19.2209
    18.2356
    19.3231
    18.3225
    19.1980
    20.0914
    18.1677
    20.7982
    22.1921
    19.6766
    19.5094
    19.7501
    21.8294
    21.0276
    16.5500
    21.4063
    21.8400
    22.5223
    19.5078
    20.9157
    18.7667
    19.1199
    22.1248
    21.6741
    20.9361
    21.0652
    18.5076
    22.0465
    21.8345
    21.8629
    21.6256
    21.9655
    21.1677
    20.8446
    20.9057
    22.4513
    18.6288
    20.8247
    19.7292
    22.3609
    22.3714
    19.9933
    20.3137
    19.3272
    20.6598
    19.3624
    19.6076
    19.5586
    17.7517
    20.6979
    20.7997
    20.4206
    20.8911
    20.4767
    21.4457
    20.6610
    18.5342
    21.2004
    21.7839
    19.9291
    16.3428
    18.5222
    20.5062
    20.3746
    19.7495
    21.7785
    20.7026
    20.1351
    19.5841
    21.5230
    16.0850
    16.1621
    12.5636
    15.8913
    21.5486
    23.8618
    22.9353
    21.8910
    23.0813
    22.6729
    21.5049
    21.5963
    19.7202
    20.2581
    23.7633
    24.8746
    22.7922
    25.0848
    24.6045
    24.7267
    20.4505
    21.7885
    22.1137
    20.6939
    21.2566
    22.3300
    20.4235
    21.8698
    21.5949
    21.1998
    21.7796
    20.2271
    20.8056
    20.4626
    18.4869
    21.8681
    21.2573
    21.1932
    20.1918
    19.8705
    19.7245
    20.8539
    20.8334
    20.9915
    21.2334
    18.9712
    19.2280
    19.5272
    20.9557
    22.3984
    19.2247
    20.3297
    22.8358
    20.3472
    19.9689
    19.9722
    20.7648
    21.3659
    20.1013
    17.0022
    18.4552
    19.6103
    19.4189
    20.3140
    24.3206
    22.8262
    21.5448
    23.8944
    22.5541
    20.6116
    20.9992
    21.1265
    19.5215
    15.9445
    13.1693
    18.1331
    17.0894
    17.6819
    16.5769
    15.4718
    16.0471
    13.5542
    11.8370
    12.0563
    14.6073
    12.7807
    16.0878
    14.6523
    11.5818
    19.2371
    15.9345
    17.8626
    20.1821
    22.8390
    22.0676
    20.6176
    21.7118
    21.6163
    21.6531
    23.2807
    19.1023
    21.0149
    20.0272
    20.4882
    23.4327
    23.1454
    18.5867
    20.2230
    21.2638
    20.9106
    17.9503
    21.8851
    23.4332
    21.0161
    19.3214
    17.8765
    20.0182
    19.8075
    21.6354
    22.3453
    22.2701
    23.6705
    24.2405
    20.8711
    21.5281
    19.1973
    23.1555
    22.6661
    20.8414
    21.5735
    27.9428
    21.9382
    22.4045
    19.9808
    27.7892
    31.2588
    26.2898
    22.7877
    24.5907
    22.2772
    24.4694
    19.1169
    19.2370
    18.1612
    20.5804
    19.2294
    19.1853
    19.3155
    19.8791
    21.4767
    25.8413
    21.3934
    26.1943
    25.4814
    21.5718
    23.9240
    25.8397
    24.7285
    25.8410
    30.1708
    32.3982
    27.5604
    29.3550
    31.7967
    34.8704
    29.8329
    32.7144
    29.8094
    33.1093
    31.6175
    28.9480
    29.6599
    25.6743
    22.0824
    22.7545
    20.2132
    23.3046
    21.1811
    21.9974
    21.1875
    19.8619
    20.7514
    21.9871
    21.5016
    19.8411
    20.9185
    20.3126
    20.2609
    21.3048
    21.8956
    21.7727
    21.5543
    24.9041
    21.1886
    21.1784
    18.5426
    23.4756
    19.8680
    19.4370
    22.1444
    18.1387
    20.7583
    20.7731
    19.7450
    22.5182
    22.8426
    19.6966
    25.5539
    21.6146
    19.3060
    19.9813
    21.1241
    19.8581
    20.8229
    21.5677
    23.9316
    19.0965
    23.1977
    20.3478
    23.9911
    26.6685
    24.8519
    23.1705
    24.1763
    26.8621
    24.1594
    31.4077
    32.7613
    32.3290
    26.6429
    26.7641
    29.4231
    26.4289
    26.2310
    20.2926
    19.8646
    24.5985
    27.5979
    24.8306
    25.3848
    24.0567
    20.7932
    22.9411
    26.3998
    25.8228
    26.1843
    24.7805
    28.2654
    23.8139
    25.1703
    23.9890
    26.8120
    27.9458
    27.6719
    26.5817
    28.3396
    26.2502
    25.1701
    26.0836
    24.0078
    25.3802
    23.4452
    24.4894
    18.1567
    24.3869
    25.7274
    23.1847
    19.4138
    21.8519
    20.0463
    23.9454
    21.6281
    21.7511
    20.7974
    21.1404
    17.5499
    19.9471
    20.4474
    22.4559
    18.8766
    17.4489
    16.2884
    20.7385
    17.7871
    16.5897
    17.0899
    18.2104
    17.3836
    15.4454
    17.2950
    17.6826
    17.1920
    18.6047
    17.1980
    18.5260
    22.9817
    21.0657
    18.6422
    20.3002
    20.6034
    20.0797
    21.1261
    17.1702
    21.0128
    18.6068
    15.5761
    16.4967
    15.8697
    19.6083
    21.7285
    24.9844
    24.4652
    20.9528
    20.2057
    24.8440
    23.1608
    20.7483
    20.7696
    23.7603
    21.2976
    22.9418
    22.2303
    24.2469
    21.8362
    20.6006
    17.0034
    18.1629
    18.7817
    18.2730
    21.4524
    23.4519
    22.9694
    22.9604
    24.0212
    24.2066
    24.7722
    20.3153
    26.8148
    23.5263
    22.7182
    21.6197
    19.6507
    21.8322
    20.7200
    22.1952
    21.2316
    22.9437
    17.9205
    17.3567
    18.5539
    19.0189
    20.3067
    18.9120
    19.6419
    18.7147
    22.4564
    20.3915
    19.1038
    19.9751
    20.7938
    19.4228
    19.8980
    20.4567
    20.8331
    21.1903
    22.5867
    21.3663
    21.0327
    19.8784
    17.4419
    16.2797
    17.0065
     7.1871
    12.7143
    10.1917
    12.7979
    14.0726
    14.2138
     6.9600
    10.1892
     8.1822
    12.8546
     7.6198
    12.4315
    13.5509
    10.1962
    12.4232
    12.9408
    12.1780
     8.5953
    10.2751
    12.7090
    12.0914
    14.9306
     9.7480
     9.2426
    11.8856
    11.7065
     8.4194
     9.0009
     9.2628
    12.8404
    11.4381
    10.6298
     9.1504
     8.2532
    10.5497
    10.7782
    10.8340
    15.5243
    10.8342
    10.1454
     9.5217
     9.6264
    12.5794
    11.4222
    10.6078
    14.9297
    10.8407
    12.6331
    10.0371
     9.3319
     9.0959
    13.2927
     6.4721
     6.9682
    11.1634
    11.3286
    11.8941
     8.5939
     8.5388
    11.3813
    11.3697
    11.3120
    11.8505
     8.9898
    11.8079
    11.9938
     9.9660
    12.8701
    10.8123
     8.6463
     7.8915
     9.3848
     8.3393
     6.6002
     5.5250
     8.2424
     7.1876
     8.2873
     7.1755
     5.7478
     7.6945
     6.7478
     7.0576
     6.7466
     5.8102
     6.6498
     5.8908
     8.1171
     5.9698
     8.1165
     6.5090
     6.2961
     6.1896
     9.6222
     7.3746
     7.2741
     7.1786
     8.1360
     7.6712
     6.9406
     8.4847
     9.7862
     9.3476
     6.8167
     8.8660
     7.4925
     8.4614
     9.1406
     7.6486
     5.8306
     6.9563
     9.4089
     8.0696
     6.4960
     6.5502
     4.9566
     8.7864
     6.2210
     7.6591
     7.2125
     7.4090
     7.6472
     6.3878
     7.1692
     8.2444
     6.2495
     7.3154
     6.8996
     5.6048
     6.6870
     8.7880
     6.0946
     5.3435
     6.3981
     8.2139
     6.9363
     8.9190
     5.3780
     8.8545
     6.0945
     7.9078
    10.3015
     7.4849
    10.2592
     7.9277
     7.3154
     8.4789
     8.8542
     8.5691
    10.0793
     6.9408
     7.3899
     7.5856
    10.0580
     8.3390
     9.0672
     9.3595
     7.4939
     9.6248
     5.7802
     7.7285
     6.2139
     5.7028
     7.3561
     9.7046
     6.3636
    11.0053
     6.8052
     5.2612
     8.8083
     7.6148
     8.3173
     6.8055
    10.6387
     5.4329
     8.2087
     8.3052
     9.2981
    10.1636
     9.7337
     7.1490
     8.0384
     7.0983
     7.9351
     6.4998
    10.1210
     9.1328
     8.7220
     7.3436
     8.7215
     4.4212
     6.8470
     7.4160
    11.8993
     9.5329
     7.1772
     9.2034
     6.8912
     6.0689
    10.4476
     7.7354
     7.9933
     5.2687
     6.5368
     7.0792
     4.7780
     9.9156
     6.4920
     7.4664
     9.6930
     6.8120
     4.7629
     9.1553
     8.0123
     6.5455
     6.2278
     6.6269
     6.4089
     7.7186
     8.4894
     7.2625
     5.9576
     5.8115
     7.6911
     6.6536
     7.3665
     5.8432
     6.6595
     8.5348
     6.1410
     9.3709
     9.4658
     9.3549
     6.4313
     7.5953
     6.4402
     8.8816
    10.5159
     6.2872
     7.6486
    10.7522
     5.8734
     9.0349
     9.0862
     9.4435
     9.2435
     7.9364
     7.2869
     7.3243
     7.7844
     9.5176
     9.5900
     6.7043
     5.5004
     7.6888
     8.8904
     8.7808
     8.6532
     6.6039
     7.1033
     7.4485
     8.4998
     7.1449
     7.3754
     9.0758
     7.9810
     8.1324
     7.0896
     8.0152
     9.5389
     8.3096
     8.1413
     6.0305
     8.9090
     9.7938
     7.8417
     9.3298
     6.2592
     8.6794
     7.9039
     8.1431
     9.2168
     9.4046
     6.9730
     5.6360
     8.7609
     8.3416
     9.4957
     7.6288
     9.0885
     6.0621
     6.3953
     5.7820
     7.7408
     5.5244
     5.3853
     5.4428
     6.3259
     4.7909
     5.1590
     5.4211
     8.5806
     5.3204
     5.9777
     5.8306
     7.8522
     6.6488
     5.4495
     5.2946
     6.8674
     6.8989
     7.3529
     6.0455
     8.9989
     6.6592
     6.5887
     7.3800
     8.9102
     7.3070
     7.6613
     8.7185
     6.9396
     9.7333
     9.3114
     4.9330
     8.2220
     8.4320
     8.6535
     7.3731
     8.7699
     6.6249
     8.2951
     7.3773
     9.5750
     5.7752
     7.5484
     5.3268
     9.3893
     6.9258
     4.8279
     5.8130
     4.8707
     5.4407
     7.0257
     8.3391
     6.0633
     6.3839
     6.3158
     7.1032
     7.3054
     5.2967
     5.9501
     7.0611
     7.7064
     5.3124
     7.0487
     5.2469
     7.4215
     8.2726
     6.4420
     5.9996
     5.8528
     5.4319
     7.7126
     5.5987
     6.6057
     8.1396
     7.9707
     9.9852
     7.2266
     7.5051
     6.3024
     8.4195
     7.2714
     7.3536
     9.5743
     7.3838
     8.3041
     7.2766
     5.7863
     4.2365
     8.0115
     7.1946
     5.8214
     6.2423
     5.0784
     7.3848
     5.2028
     7.0770
     5.4568
     7.3388
     6.7839
     6.0095
     5.8965
     5.8773
    10.1441
     6.4465
     6.6543
     5.6425
     5.7370
     5.8368
     6.7035
     5.9692
     6.2493
     5.1159
     6.1551
     5.2504
     7.5339
     7.6878
     5.6179
     5.8576
     4.6818
     5.4814
     4.9299
     6.5922
     7.3460
     6.8341
     7.0445
     7.2148
     7.5355
     5.3829
     7.3951
     5.6180
     4.8650
     6.9775
     8.9515
     6.7098
     7.8933
     6.6426
     5.8040
     6.6378
     5.7251
     8.7576
     8.5573
     7.4221
     6.7923
     6.0028
     5.9952
     5.0565
     5.8844
     6.9871
     8.1196
     8.0968
     6.9975
     6.7725
     5.4994
     5.3144
     7.5062
     7.8272
     6.6502
     7.1401
     9.2028
     7.3539
     7.5667
     6.1693
     8.0452
     8.7797
     7.0292
     5.1269
     6.8544
     6.7962
     6.1510
     5.3524
     8.2804
     9.6698
     6.0087
     7.2944
     5.6182
     8.2059
     9.2051
     5.2552
     5.7709
     8.5264
     6.9804
     4.5488
     5.0146
     5.7181
     7.6435
    10.0722
     7.6606
     9.6856
     7.4295
     8.1346
     5.9154
     8.8794
     6.8963
     8.5414
     7.9269
     5.3086
     5.2128
     7.5161
     6.3341
    10.2296
     6.0621
     7.4320
     7.4332
     5.7418
     7.7907
     5.2083
     8.5736
     8.2736
     6.5289
     6.9547
     5.6976
     5.6488
     4.7731
     7.5711
     5.9059
     7.9269
     6.1933
     8.9879
     7.9220
     6.1122
    10.3842
    10.4029
     6.3130
     8.3115
     6.1468
     5.2395
     7.1187
     5.8834
     8.5626
     4.9004
     7.0749
     6.0179
     5.8015
     6.8901
     7.9140
     8.8481
     9.0543
     9.9903
     8.4999
     6.7213
     6.7643
     7.5586
     7.3811
     8.6194
     9.6321
     8.9201
     5.2033
     6.7766
     6.3139
     6.3954
     5.0672
     7.3061
     7.8500
     7.4499
     5.8083
     8.9307
     9.2599
     7.7407
     8.1195
     8.0853
    10.3288
     8.1205
     9.5224
     8.0776
     7.7975
     6.0019
     9.7057
     7.3916
     5.7471
     6.7333
     5.3891
     5.9247
     7.6592
     8.5522
     8.4411
     6.6033
     5.7596
     7.3414
     7.9998
     8.5274
     7.5050
     9.1642
     7.3963
     6.3012
     9.3747
     8.8133
     6.4722
     5.9644
     7.3527
     5.6159
     7.1977
     6.8371
     9.9936
     8.8763
     9.2398
     7.7453
     8.1432
     8.9893
     8.7983
     4.8640
     7.4118
    10.4365
     8.8237
     8.4808
     8.5011
     8.0587
     9.4314
     8.0831
     7.1792
     5.8173
     5.1773
     8.8950
     6.0976
     9.9230
     5.6606
     6.1688
     6.8029
     6.0459
     7.4242
     8.8665
     9.2356
     6.8257
     7.8035
     5.5490
     9.5201
     7.0122
     5.1181
     5.3954
     6.4862
     5.8664
     8.4600
     6.9337
     6.3474
     6.2960
     7.5351
     9.4973
     7.3378
     9.4328
     7.9664
     4.9221
     7.1083
     6.0643
     7.9093
     6.8671
     8.6415
     7.7647
     5.9893
     7.5027
     7.6628
     6.3966
     7.4287
     9.7975
     7.2259
     6.2889
     8.1467
     7.9791
     4.8860
     7.0008
     6.8825
     8.2070
     5.3119
     6.1102
     5.7375
     6.1841
     5.7335
     7.3157
     6.8771
     7.3329
     7.3292
     7.4920
     5.7408
     6.3705
     6.7060
     6.8390
     8.0818
     5.3766
     5.6797
     5.6090
     8.4093
     8.4795
     8.5442
     7.8153
     5.7903
     7.0964
     5.9290
     5.3279
     7.8415
     9.8996
     8.3864
     7.4219
     6.2591
     6.9635
     6.9245
     5.9556
     7.6809
     7.8323
     8.8554
     6.4138
     5.0892
     8.2464
     9.7552
     6.2138
     7.4521
     8.6928
     4.8925
     7.5398
     9.6381
     9.1482
     7.4614
     6.8575
     8.5152
     7.2505
     5.8650
     8.1219
     8.3802
     8.8552
     6.0864
     5.4197
     6.1870
     8.3335
     6.5099
     7.7906
    11.1980
     6.8211
     8.2068
     7.8770
     9.8889
     8.9011
     9.1909
     7.3474
     6.2373
     8.1051
    10.1073
     7.1282
     6.8386
     6.7323
     8.7394
     9.0153
     7.3491
     5.5294
     8.6995
     7.3525
     6.2213
     8.9894
     8.0371
     6.0487
     5.8626
    10.2670
     7.2529
     6.0558
     9.3979
     5.6741
     5.5653
     6.3540
     7.6236
     6.5277
     6.0932
     6.5004
     7.4487
     5.4252
     8.6097
     5.4345
     6.5919
     6.7408
     6.5939
     8.6662
     7.8017
     6.2546
     7.9150
     6.5426
     6.9035
     7.4247
     5.5237
     7.1667
     5.4384
     5.7644
     5.2164
     7.5193
     8.4797
     5.3209
     5.9469
     6.4231
     5.1973
     4.5824
     5.5861
     5.6242
     6.9429
     5.4972
     6.9976
     5.8998
     7.6338
     4.5033
     5.0943
     8.8543
     7.1449
     8.8833
     8.0124
     7.9293
     8.4353
     7.1738
     7.1802
     6.5931
    10.2346
     5.7903
     7.2723
     7.0231
     7.1378
     9.0256
     7.5630
     7.1376
     9.7233
     9.0079
     7.3888
     6.4678
     7.7698
     7.0608
     6.8328
     8.6011
     6.6515
     6.0716
     6.4132
     5.5548
     7.1212
     5.3708
     9.0698
     8.4068
     5.8671
     8.2116
     5.8996
     7.7638
     6.6152
     5.7796
     5.5203
     6.4753
     6.2329
     9.0370
     7.0607
     7.2973
     6.8213
     6.0363
     9.0011
     6.7136
     8.0026
     6.9450
     9.5737
     6.6806
     7.2774
     9.6920
     9.1994
    10.0288
    10.7431
     6.3621
     7.6286
     7.1873
     6.9117
     4.5469
     6.2925
     7.5505
     9.2557
     6.9682
     4.9403
     6.7114
     8.3894
     9.4656
     4.8063
     5.1892
     7.5729
     7.0386
     5.9095
     5.7800
     8.6800
     7.0026
     8.4701
     5.9629
     6.5271
     7.2866
     5.5597
     7.4835
     6.6201
     7.0418
     7.7725
     8.9249
     5.2680
     8.5010
     6.3373
     7.4353
     6.6272
     7.0543
     7.7218
     8.4785
     6.3981
     8.7979
     6.8666
     8.2188
     8.9774
     7.7009
     5.8571
     7.5540
     8.4991
     8.7094
     6.6417
     5.1255
     5.7041
     7.8052
     8.6486
     7.6785
     6.9146
     6.4936
     7.4839
     8.8443
     7.7282
     8.1644
     9.1607
     6.3442
     7.0090
     7.2602
     7.2619
     7.1731
     9.6588
     7.3508
     8.3192
     5.7938
     6.0900
     9.0466
     7.3147
     6.6154
     5.8186
     5.9469
     8.3562
     7.4533
     7.3048
     6.3874
     5.3872
     5.8487
     7.2962
     9.2391
     7.3559
     6.7020
     5.5512
     7.8501
     6.4121
     6.9777
    10.3280
     7.0760
     8.7521
     6.7227
     6.2716
     7.1476
     8.1333
     9.2406
     9.6526
     9.0562
     8.4017
     7.4195
     9.4758
     5.8392
     8.4472
     9.8684
     8.1980
     9.8601
     6.9494
     6.7101
     6.5719
     5.9439
     8.8710
     6.3638
     7.4100
     8.2408
     7.2196
     7.6011
     6.3717
     7.0682
     8.9818
    11.1138
     6.9465
     5.5694
     7.8896
     6.1736
     9.4683
     8.9778
     5.7257
     4.8244
     7.8930
     7.2342
     5.4603
     5.4918
     7.1347
     6.0553
     6.8712
     5.5859
     8.2231
     6.9772
     5.5780
     7.6908
     5.9925
     5.2488
     7.4651
     7.4672
     7.8217
     9.9460
     9.6286
     5.6165
     6.8914
     8.1046
     7.8562
     7.0643
     5.9256
     5.5074
     5.9403
     5.6013
     5.4825
     5.5522
     5.4793
     5.1069
     5.3323
     5.6776
     6.1746
     5.5617
     6.5423
     4.6142
     4.7977
     4.9503
     5.5139
     5.2729
     5.9901
     5.0003
     5.2606
     5.1223
     5.4766
     4.8647
     4.8569
     5.1876
     5.4688
     5.5064
     5.2808
     5.1051
     5.3547
     4.6043
     5.4465
     5.4460
     5.3353
     4.8778
     5.9350
     4.8350
     5.5939
     5.2587
     5.6110
     5.9050
     7.2639
     5.4821
     5.5244
     5.2298
     5.6598
     4.8711
     4.9700
     5.2732
     5.0419
     5.9794
     6.3420
     5.6169
     5.5775
     5.4405
     6.1493
     5.9321
     5.8902
     4.8936
     5.6038
     5.0901
     4.9983
     6.2943
     5.3824
     5.2228
     5.7392
     5.4634
     4.7966
     5.5084
     6.0840
     5.7163
     5.3134
     5.3080
     5.1409
     5.4746
     4.9710
     5.1754
     4.7826
     4.6456
     4.9289
     5.9585
     6.5548
     5.1511
     4.9592
     5.1584
     6.5865
     6.4450
     5.3278
     5.1259
     6.6018
     5.7445
     5.2434
     6.0914
     6.0094
     5.5014
     4.8853
     5.4810
     5.5818
     6.0690
     5.4341
     5.1646
     5.4036
     5.0625
     5.8120
     6.2091
     5.2709
     5.2400
     4.8230
     5.1901
     5.6246
     4.8908
     5.8248
     4.5858
     6.0916
     5.5068
     5.9301
     5.1884
     5.0328
     5.4628
     5.7757
     6.3537
     5.8900
     5.7985
     5.9903
     5.7979
     5.9647
     5.2771
     4.9812
     7.3437
     5.4348
     5.4764
     4.7506
     5.1802
     5.4498
     6.1048
     5.5178
     6.2736
     5.9535
     7.1700
     5.5277
     5.2861
     5.6151
     5.3880
     5.7435
     4.9204
     5.3344
     4.9746
     5.3968
     8.0136
     6.2808
     6.2312
     6.5040
     6.5827
     5.3050
     5.7924
     6.3965
     5.5779
     5.2885
     6.7331
     4.8762
     5.7973
     6.2198
     7.1979
     6.3697
     6.9851
     5.5157
     5.5969
     5.8645
     5.1573
     7.1299
     5.0656
     6.0019
     5.7846
     6.5492
     5.6197
     5.0709
     5.6543
     5.8755
     4.7537
     5.0281
     5.3379
     6.9416
     4.9639
     4.9338
     7.5045
     5.9546
     6.1252
     5.1189
     5.9423
     5.0435
     5.5514
     4.7924
     5.3368
     7.3291
     8.2570
     8.2239
     6.4795
     6.7303
     6.0670
     6.8132
     6.2231
     5.4328
     5.4903
     5.6709
     5.3634
     6.9271
     6.5652
     8.3720
     6.8502
     5.1052
     5.2487
     6.7782
     6.7765
     8.3553
     8.1194
     5.4254
     5.0258
     5.2505
     7.4882
     7.6431
     5.8437
     7.8940
     7.3561
     7.0462
     6.8286
     7.5064
     5.8016
     6.4798
     8.5165
     6.7819
     6.0512
     8.0949
     5.3896
     6.9878
     7.8886
     6.1086
     6.1625
     5.3536
    10.9340
     6.5414
     4.5197
     5.4414
     4.7075
     5.2059
     7.4484
     8.3762
     5.8727
     7.2620
     5.5856
     4.7065
     7.6641
     6.6553
     6.5493
     7.1549
     9.3240
     4.2416
     7.3620
     8.9756
     6.1152
     5.4885
     4.6348
     6.2749
     6.0828
     6.2023
     6.5099
     5.6234
     5.7696
     6.0685
     7.1342
     7.4361
     8.0199
     6.1851
     4.7874
     6.2249
     5.8119
     4.9680
     6.0656
     4.9519
     6.6998
    11.1900
     7.9282
     9.1222
     6.6460
     5.4381
     7.5999
     6.7484
     8.0382
     8.0730
     6.2921
     6.3596
     5.7111
     6.6902
     7.2179
     5.2754
     7.0560
     6.1683
     5.9361
     6.8516
     4.6968
     5.1887
     6.3523
     6.6914
     5.0426
     9.1521
    10.8325
     5.6713
     8.6527
     5.2107
     9.0509
     6.9488
     7.8535
     5.0663
     5.0499
     5.1649
     5.1292
     6.0034
     5.7230
     5.5804
     6.4179
     6.7352
     6.1522
     5.8050
     5.3123
     5.3397
     6.0715
     7.0567
     4.4400
     5.1193
     6.8397
     4.3091
     6.2213
     4.9881
     7.2775
     5.6120
     6.7698
     5.1478
     5.6647
     4.8799
     6.2433
     6.4812
     5.7660
     5.7902
     5.6858
     5.2580
     6.2247
     5.7118
     5.5003
     6.6178
     8.0331
     5.9327
     5.6422
     5.0846
     5.9611
     5.6868
     5.9594
     5.8026
     7.1601
     6.4790
     5.0441
     7.7106
     8.5872
     6.0712
     8.0205
     8.1764
     6.9795
     8.1957
     4.5863
     5.8726
     5.6187
     6.4778
     6.5752
     7.5151
     8.1361
     4.6849
     4.8269
     7.2324
     6.6014
     6.7076
     5.3543
     5.6960
     6.3356
     6.6809
     4.7087
     8.2849
     6.1146
     4.8716
     5.9983
     7.7363
     7.5331
     6.1078
     6.2092
     6.2052
     5.5058
     4.7987
     5.6553
     7.5992
     6.5378
     5.3541
     6.0320
     7.3560
     6.4516
     6.5254
     6.2738
     4.8579
     6.2102
     6.8779
     5.6769
     5.8402
     6.3811
     6.5884
     6.0112
     6.3980
     7.3132
     7.9562
     7.6595
     4.6526
     5.7233
     4.9365
     5.4857
     6.0169
     6.1539
     5.9496
     8.1268
     6.6867
     6.7018
     5.9956
     7.6096
     9.6218
     5.9408
     5.8355
     6.6449
     5.8468
     8.8478
     9.5158
     7.6188
     7.5190
     7.6093
     7.5828
     7.4854
     6.7619
     5.8470
     5.1822
     5.9527
     9.6815
     7.0832
     7.5679
     5.9797
     6.0487
     8.1894
    10.3474
     8.9637
     8.3881
     9.2571
     5.3519
     5.1031
     7.4818
     7.3753
     9.9725
     8.9638
     6.4723
     8.4110
     5.8146
     7.3617
     9.5936
    10.3248
     9.9593
     8.5203
     6.4954
     5.6669
     7.7026
     6.8050
     9.0003
     7.9169
     8.9681
    10.1784
    10.7584
     6.2903
     5.7830
     6.8653
     7.9405
     6.4784
     9.7021
     6.3460
     5.5840
     7.8094
     6.5157
    10.5596
     5.8374
     8.3510
     6.5099
    11.6221
     7.4624
     9.8009
     5.4034
     7.6942
     6.6734
     7.2730
    10.2745
     9.1662
     5.1815
     6.6664
     6.7567
     5.3588
    10.9384
     9.4362
     8.9437
    10.5931
     8.9318
    10.0205
     7.4200
    10.4213
     7.6424
     9.5923
     9.0000
     8.7430
     7.4218
     7.0287
     7.0026
     6.6261
     4.7777
     7.5023
     6.4338
     5.5589
     9.6511
     9.3472
     8.6167
     7.1104
     7.1770
     7.3539
     7.6106
     6.7404
     9.0983
     5.4807
     5.4240
    10.1972
     8.6152
     6.6220
    11.0169
     9.9284
    10.6561
     9.7099
     6.9889
    11.1202
     9.4859
     6.9575
     5.4295
     7.7866
     5.6511
     7.7961
     5.1830
     8.8502
     8.9236
     7.3798
    10.5261
    11.0242
     7.0893
    11.1695
     7.1814
     7.1169
     8.1743
     6.1934
    10.0023
     7.0185
     5.4040
    10.0046
    11.0519
     7.7285
     5.6228
     9.3144
    10.5370
     6.8515
     7.9490
     9.7044
     8.1996
     7.3055
    10.1544
     6.0727
     8.6071
     8.1880
     7.6260
     7.7052
     9.2147
     6.2812
     6.3347
     9.5446
    10.4315
     5.2341
     7.2045
     7.3714
     6.1844
     5.7212
     7.6455
     6.5224
     6.2349
    10.6983
     6.9763
     7.5006
     7.3093
     6.1775
     5.6161
     6.1423
     5.6893
     8.1532
     8.6129
     8.0380
     8.6512
    11.6338
     6.4349
     8.4750
     9.8687
     7.5576
     6.9534
     7.3372
     9.9304
     7.5066
     9.1381
     6.1263
     7.4962
     7.5663
     5.9900
     8.8674
     7.8325
     5.1516
     8.4588
    10.0472
     8.2874
    10.5511
     9.0927
     8.9329
    11.2082
     5.1811
     6.4830
     6.6307
     9.4283
     9.4503
     7.9068
     9.1380
     4.7233
     6.8627
     8.5600
     8.2592
     6.6548
     5.0232
     8.8115
     8.2230
     5.7538
     7.4189
     9.4449
     6.1439
     6.7953
     5.1861
     6.5099
     7.8914
     8.7973
    10.4368
    11.6780
     9.9538
     9.0849
     6.9298
     7.6417
     9.1667
     9.4835
     6.0379
     7.3193
     6.5682
    10.6381
    10.4737
     7.6343
     6.2743
     6.0705
     6.9817
     7.0280
     6.9716
    10.5228
     8.1251
     5.3478
     8.7774
     5.5381
     8.8433
    11.8001
     8.8593
     9.6348
     8.7008
     7.3908
     7.9320
     5.8011
     5.7364
     7.1586
    10.2438
    10.7052
     6.4424
     5.8398
     7.5997
     6.6468
     8.4116
     8.5736
     8.5532
     9.7363
    10.8795
    10.1292
    10.0336
     8.0487
    10.1826
     5.4974
     9.4087
     6.6970
     7.4111
    10.2001
     5.9117
     6.6125
     9.5398
     9.9884
     9.4709
     4.9315
     6.0008
     7.9529
     8.0831
     6.7046
     9.1776
     8.4938
     8.9913
     6.3436
     8.5969
     6.9470
     6.3852
     7.3925
     5.7069
     9.2846
     9.5212
     6.5832
     7.5971
     9.0028
    10.9803
     9.8572
    11.6270
     9.3175
     7.8446
     7.4108
     7.4079
    11.9564
     9.1411
     9.8923
     5.4874
     7.7556
     4.8217
     5.6371
     6.1443
     6.9999
     8.5775
     8.3078
    12.3037
    10.8042
     9.6805
     9.9233
     5.5535
     9.7584
     9.3528
     5.9133
    10.4724
     8.5031
    10.5115
     8.9741
    10.2236
     9.2168
     9.7240
    10.9225
     7.6439
     8.9443
     8.1111
     7.8617
     6.3611
     7.2469
     7.2327
     5.5096
     9.7995
     8.0868
    10.3963
     9.4524
     8.4196
     9.9670
     7.1513
     9.1624
     4.8296
     7.0964
    11.2117
     7.9144
     7.6177
     6.5060
    11.1814
     5.0302
     7.2659
     7.2173
    10.4724
     7.0617
     6.5753
     4.4080
     7.1207
     9.3513
     5.9540
    10.0690
     8.9761
     8.5924
     8.1755
     9.6122
     9.2489
     8.6633
     8.8361
     9.7527
     9.8190
     7.9667
     8.0344
     8.9505
     8.8511
     7.6570
     5.2747
     6.9485
     8.7806
     8.2587
     7.7689
     8.4944
     5.2286
     6.4937
     8.0956
     6.3497
     7.5329
    10.8702
     9.4264
    11.6034
     6.6732
    11.3148
     8.6833
     6.7304
     7.2436
     6.7371
     8.7303
     8.6797
     8.4356
     7.9233
     7.5205
     6.0745
     9.0166
     7.0365
     6.8306
     5.7294
     5.3007
     6.5269
     6.6091
     8.6496
     8.2567
     7.5933
     6.9401
     7.8908
     8.8480
     7.6519
     9.1903
     6.2934
     4.6060
     8.6237
     4.8848
     9.5063
     7.4199
     7.9631
     6.7158
    10.2074
     9.8913
     5.9064
     8.7533
     5.2304
    10.1587
     7.0183
     9.3122
     6.9589
    10.8588
     5.6022
    10.0893
     8.5491
     8.1825
     8.7123
     5.1360
     6.5426
     6.6804
     5.3994
     7.2688
     8.7894
    11.6625
     9.1534
     8.1783
     7.4673
     7.6007
     6.8337
     9.9438
     5.7325
     9.8843
     6.2871
     5.9351
     5.9725
     6.4939
     5.3741
     6.4999
     6.4184
     5.4321
     8.4572
     8.0838
     9.1536
     6.8100
     6.3396
     6.8431
    10.3615
     6.2485
    10.0465
     6.2576
     6.9205
     8.2970
    10.1534
     5.7210
    10.0525
     8.3797
     9.1491
     5.7466
     8.1799
     7.2283
     9.7630
     9.9299
    10.5677
     8.2877
     5.3422
     5.7473
    10.7441
     5.4655
     8.9234
     7.7889
     8.8079
     5.1726
     7.2745
     7.0107
     7.3419
     8.0012
    10.3552
     8.0961
    10.3676
     6.7184
     7.4961
     9.5627
     9.3494
     7.4280
     9.6883
    13.4115
    10.3661
     7.1688
     7.4783
     5.9934
    12.5257
     6.6154
    10.5339
     8.9408
    10.1176
     8.0642
     9.1909
     4.7704
     8.2406
     6.3951
     7.7078
    10.0227
     7.6850
    10.1461
     8.2907
     5.8883
     9.2167
     7.4670
     4.6671
     6.8770
     7.9428
     6.7212
     6.9668
     8.1291
     6.2359
     7.5103
     6.9794
    11.3136
    10.6465
     8.2403
     7.6886
     7.3621
     5.6976
     8.3875
     9.6720
     5.9972
    10.5470
     6.6825
     8.2164
     6.4083
     5.4331
     8.4793
    10.7755
     6.5155
     8.6612
     9.2665
    13.3355
    10.0148
     8.7802
     9.6715
    10.9692
    13.1843
     9.3017
     7.4216
     9.7149
     7.1737
     9.4605
    10.9702
     7.9084
    11.1661
    12.0211
     7.6766
     7.7310
     6.9713
     8.8010
     9.3905
     7.0847
     8.5069
     8.8951
    15.3229
    14.7434
    14.2326
     5.3018
     5.4308
     6.3590
     4.9258
     5.4679
     7.0639
     6.4768
     5.6142
     4.7434
     4.8519
     4.8316
     5.8067
     5.1746
     5.7492
     6.8902
     7.1692
     4.9339
     4.8134
     7.0077
     6.6875
     6.7243
     8.5503
     5.6151
     6.6212
     7.8018
     7.3294
     4.7763
     6.7128
     6.6308
     6.9298
     5.6524
     4.8711
     5.6684
     5.7107
     5.3938
     5.8001
     6.0309
     6.2212
     4.8303
     6.3599
     7.0296
     5.9895
     6.4231
     7.4071
     6.3549
     8.4719
     7.1074
     6.7895
     5.4063
     6.0381
     7.6844
     6.7380
     7.4180
     4.9047
     8.4659
     6.0578
     6.9354
     5.8768
     7.6726
     7.1070
     5.6409
     5.6535
     6.9831
     4.9567
     8.0215
     8.4760
     6.1975
     6.2689
     5.5556
     5.2676
     7.5194
     7.1532
     7.5089
    10.4693
     5.3320
     6.1051
     6.4712
     7.7738
     7.1447
     8.1437
     7.8262
     6.6134
     8.7284
     6.9299
     7.3507
     6.5143
     6.6664
     7.4169
     7.0550
     6.7419
     5.1265
     7.3915
     5.3389
     7.1692
     9.8284
     6.7521
     5.1730
     5.0939
     9.7077
     7.6926
     5.4332
     5.2234
     7.7165
     8.6466
     9.3135
     7.8505
     8.5410
     6.8999
     7.9427
     7.7759
     6.8727
     6.0941
     8.9057
     6.4330
     6.1975
     5.5832
     8.3057
     7.6377
     9.1604
     8.7156
     5.4006
     5.5151
     6.8698
     7.5024
     8.1825
     7.1741
     7.9674
     7.0573
     8.2228
     6.5089
     8.6022
     6.3456
     6.1333
     8.4129
     5.5272
     4.9194
     5.6649
     6.3386
     6.5281
     8.1447
     5.8936
     7.9063
     8.5547
     4.9598
     8.3394
     7.8901
     5.2657
     5.4406
     8.7205
     7.3177
     8.2105
     7.2249
     5.7642
     6.3806
     6.2314
     5.2306
     6.0219
     5.8732
     7.5195
     7.2864
     5.8040
     6.5905
     5.8240
     7.1904
     7.2966
     6.9890
     8.0697
     6.6858
     6.8444
     7.4155
     6.1607
     6.7119
     7.2975
     6.2248
     7.5503
     9.9607
     5.6068
     5.5582
     5.8941
     5.7840
     6.4777
     6.0316
     5.5714
     6.8437
     7.4824
     7.2725
     5.8776
     6.6631
     7.2521
     6.0185
     6.0738
     5.4494
     6.1321
     5.7817
     7.0175
     6.4438
     6.3072
     7.7543
     7.7363
     5.1908
     6.3632
     9.0868
     7.7132
     5.1594
     6.8794
     7.2738
     7.7207
     5.8053
     6.8278
     4.6720
     7.5461
     7.6351
     5.6568
     7.4853
     7.2899
     6.8557
     7.8749
     8.1301
     6.6159
     7.1204
     7.2515
     6.7523
     7.1218
     7.0982
     7.5116
     7.4710
     8.3906
     7.7868
     8.4138
     8.5777
     6.1323
     8.4793
     5.7057
     6.3016
     7.6848
     6.5856
     7.0332
     7.1324
     5.7913
     5.9743
     6.3780
     7.4959
     7.4640
     6.7255
     9.5995
     4.5894
     7.8159
     9.0943
     6.5929
     7.8434
     8.1100
     8.4809
     8.7945
     6.2835
     4.8092
     6.1394
     6.9455
     8.5891
     6.6497
     5.8805
     6.0642
     7.0966
     6.4023
     7.5579
     6.7065
     7.8036
     6.6935
     7.2901
     6.2639
     4.5391
     6.6377
     7.6628
     7.3407
     7.0975
     6.7244
     6.2248
     7.8268
     4.8902
     6.8638
     6.8724
     5.5572
     4.8534
     6.5936
     7.1515
     7.3699
     6.4819
     8.3654
     5.9146
     6.7903
     7.0706
     7.5501
     6.3668
     7.5982
     6.1083
     6.0843
     6.3366
     6.5305
     5.0312
     6.1120
     5.8748
     6.1142
     7.2114
     6.3741
     5.8268
     6.9869
     5.2993
     5.8945
     6.8535
     5.7455
     6.3774
     5.9761
     5.9245
     5.6285
     7.5030
     7.5271
     7.1288
     6.6134
     6.2550
     4.8273
     5.9273
     6.2315
     6.9158
     6.6363
     6.7002
     6.7440
     6.9941
     6.5436
     6.6822
     7.0100
     5.7346
     6.8660
     6.6760
     6.2089
     6.2182
     6.9496
     5.0442
     7.1942
     5.1477
     5.1097
     7.3424
     4.4768
     4.6056
     6.2696
     6.2109
     5.1629
     5.3601
     7.6543
     5.5199
     7.6656
     6.5446
     8.7674
     8.9256
     8.9553
     5.8649
     8.8811
     6.4891
     7.2349
     4.8354
     6.9879
     8.6902
     5.6743
     7.8192
     6.0279
     6.4827
     6.5637
     6.3824
     7.3394
     6.6739
     6.9567
     6.3187
     6.1565
     6.0203
     7.0413
     5.1300
     5.9821
     6.0606
     8.1078
     6.1857
     6.5603
     5.6760
     7.9748
     9.2136
     6.7256
     6.9037
     8.0986
     4.5976
     5.9734
     6.9943
     6.9060
     5.6798
     5.8218
     6.0383
     8.0468
     7.5594
     4.7391
     7.9132
     5.0782
     7.4237
     4.2416
     5.6460
     5.4568
     4.8216
     4.5671
     4.5278
     6.0732
     5.0131
     5.2402
     5.0581
     6.6076
     7.0228
     6.2599
     4.7104
     5.8377
     5.8672
     6.9712
     6.4924
     5.1583
     6.8224
     6.1311
     7.8601
     7.8728
     6.1761
     6.1743
     7.8722
     8.7245
     6.8024
     6.9347
     5.7110
     9.1827
     5.9457
     6.6300
     9.0716
     7.4009
     9.4556
     5.2923
     7.3463
     6.8857
     9.6416
     8.4686
     6.5906
     8.4468
     8.0776
     9.9717
     6.8319
     6.4163
     7.1126
     8.0939
     5.2740
     6.3970
     6.8653
     6.2774
     5.2325
     6.0108
     9.3966
     8.2978
     7.4258
     5.7373
     6.5739
     5.9982
     6.3807
     7.1229
     7.0927
     6.4569
     5.0227
     4.9722
     6.0283
     5.6920
     6.7607
     7.4285
     5.0956
     6.9061
     8.2007
     5.5135
     9.0935
     8.3574
     8.5964
     7.0649
     7.5512
     8.3931
     7.3598
     6.5692
     8.8464
     5.2861
     6.8395
     5.7403
     8.0015
     6.2861
     5.3872
    10.2290
     7.9754
     8.1248
     5.8834
     7.5614
     5.8125
     4.9157
     9.9259
     6.6237
     7.9003
     7.8667
     8.7634
     5.3982
     7.2157
     7.5304
     8.4567
     6.9987
     7.6732
     6.2426
     6.9168
     7.6584
     8.8207
     8.5709
     8.3852
     8.5671
     7.3501
     5.7712
     6.8752
     7.8923
     5.4485
     8.7604
     8.3821
     7.3100
     6.5244
     6.7005
     6.3294
     6.4101
     7.2070
     7.2763
     8.6810
     9.8390
     6.1011
     9.0631
     7.9524
     7.5509
     4.9873
     6.4642
     8.8034
     7.3077
     8.1960
     5.8566
     8.5536
     6.3686
     6.8754
     8.7214
     8.6302
     8.2310
     6.2105
     7.4743
     7.3618
     7.1300
     5.2080
     8.5096
     6.4003
     7.1103
     7.0041
     7.9653
     6.3173
     7.0913
     8.8043
     9.0585
     7.3861
     7.1987
     6.1227
     7.0922
     7.7444
     7.9893
     5.4338
     7.0631
     5.1043
     5.9154
     6.8926
     6.5127
     6.0623
     6.5486
     4.4641
     7.7186
     5.6689
     7.3230
     7.0124
     6.2705
     7.2099
     6.5603
     7.9400
     5.7907
     6.5069
     8.3557
     7.7904
     7.3143
     8.4392
     5.5107
     7.5984
     6.6888
     9.3933
     5.0886
     7.2851
     6.0211
     6.3399
     8.4143
     7.1175
     8.0816
     9.0596
     8.7711
     6.8808
     8.1056
     7.7820
     6.1362
     6.6319
     5.5748
     5.3565
     7.4628
     8.1515
     6.9776
     5.5576
     6.2923
     5.9571
     6.1183
     5.5581
     7.8614
     5.8409
     7.4018
     5.2480
     6.4536
     7.6246
     7.8055
     7.1749
     6.1775
     7.3480
     6.7571
     7.1287
     7.5950
     6.0983
     7.9474
     6.5670
     6.7089
     6.2641
     4.9933
     4.3647
     7.2192
     7.6632
     5.4494
     6.2105
     5.9416
     4.1733
     8.5064
     6.9729
     7.5528
     6.4005
     5.1171
     7.0506
     4.7433
     5.7544
     6.4851
     5.5463
     6.6657
     5.9040
     4.7679
     4.5790
     6.3773
     6.3450
     6.1030
     6.5118
     4.3702
     5.6327
     5.4320
     4.9721
     6.7479
     5.8425
     5.4180
     5.3641
     5.8457
     5.9644
     6.0857
     7.1413
     5.9126
     4.4180
     6.8510
     6.0408
     6.0269
     7.7671
     7.5471
     6.2832
     5.0965
     5.1425
     6.4668
     6.1883
     4.5267
     5.3397
     4.9603
     5.3752
     6.1456
     4.9040
     5.8114
     7.0012
     6.4010
     5.6266
     5.5701
     5.5135
     5.6983
     5.7853
     5.8836
     6.0310
     5.0471
     5.8249
     7.9008
     5.6965
     7.5166
     5.7987
     8.5421
     6.1282
     6.1234
     7.0951
     7.1375
     5.7636
     6.8381
     7.4248
     8.8226
     5.5076
     5.0477
     5.4513
     7.3699
     6.1471
     6.6354
     6.6597
     5.0528
     7.2613
     5.8892
     5.3155
     6.1922
     5.9444
     6.9584
     5.9286
     7.0115
     8.1976
     6.6416
     6.7069
     9.6565
     5.3526
     8.4924
     7.6447
     7.9317
     7.4698
     7.3827
     4.8379
     7.3917
     9.5896
     7.7124
     5.0670
     5.8216
     6.1169
     8.0182
     6.8327
     7.0835
     6.6849
     5.7569
     4.9007
     5.7795
     7.7667
     6.5985
     8.2328
     6.5219
     7.9504
     7.8936
     5.7219
     5.9279
     8.1040
     6.4009
     5.0221
     6.1894
     5.6700
     6.1443
     7.6561
     8.3319
     7.2199
     5.6323
     7.0520
     5.1419
     7.9969
     8.9055
     5.4247
     5.0482
     5.4954
     7.2787
     5.4198
     7.2074
     7.8296
     8.5606
     5.4920
     6.8379
     8.8412
     5.1710
     7.5916
     8.6448
     9.1187
     5.8711
     4.5278
     5.8838
     6.4096
     7.0803
     6.3630
     7.4051
     9.8305
     6.4176
     9.1602
     5.9457
     8.3893
     7.8067
     5.0600
     5.5260
     6.3156
     5.8865
     5.9787
     6.6700
     8.9530
     5.6826
     5.7234
     6.1084
     6.0647
     8.9472
     6.9485
     5.6699
     7.9293
     5.0381
     7.2725
     5.4990
     6.6732
     5.3316
     5.6700
     6.5752
     6.5611
     5.1384
     5.4555
     7.0731
     5.8211
     6.8286
     6.8030
     8.7616
     7.3032
     6.6887
     6.1706
     7.1057
     6.6059
     5.1990
     6.4931
     5.8915
     6.8497
     6.6643
     9.0226
     5.8664
     6.0446
     6.9155
     6.6259
     6.5759
     8.1964
     6.9831
     8.3203
     8.0764
     7.0482
     6.6607
     5.8149
     7.2343
     7.5503
     5.5453
     5.8135
     7.4107
     5.6103
     9.8888
     6.6143
     5.8912
     5.8886
     5.9431
     8.7185
     7.1376
     5.1884
     6.1922
     6.5389
     6.3983
     7.5274
     5.5841
     8.9885
     6.4558
     7.6756
     7.8964
     5.8454
     8.3129
     7.9632
     9.3799
     7.3286
     6.0414
     7.3835
     8.4150
     7.4836
     8.1794
     6.7149
     5.7282
     7.7174
     7.1790
     9.1503
     7.0948
     6.4479
     6.7001
     6.8249
     9.5634
     5.5815
     7.1557
     6.4773
     5.4944
     7.1416
    10.3022
     5.0156
     6.2013
     8.5136
     7.0160
     7.9126
     6.7972
     6.5938
     6.2733
     4.8927
     5.2932
     6.8127
     6.7772
     7.0721
     5.2552
     7.5796
     8.3973
     8.5817
     8.9764
     8.2664
     9.2143
     8.6372
     7.3994
     7.8791
     7.0040
     9.3507
     5.8464
     8.0357
     5.7482
    10.4755
     9.0422
     8.2986
     8.5501
     8.5331
     7.1249
     8.9309
     6.0062
     5.9368
     6.4223
     8.4079
     6.4481
     6.3953
     7.3221
     7.5893
     7.0093
     6.8536
     6.5842
     9.8506
     9.5233
     7.2184
     7.4833
     6.2879
     7.8729
     8.8851
     7.4996
     6.0754
     6.9429
     6.6673
     5.9154
     7.8369
     5.1428
     6.0270
     6.9974
     9.2851
