# Supplementary material for: Mechanistic models of asymmetric hand-over-hand translocation and nucleosome navigation by CMG helicase
Source: Nat Commun. 2025 Nov 21;16:10304. doi: 10.1038/s41467-025-65232-x (PMC12639105; doi:10.1038/s41467-025-65232-x)
Supplement: Supplementary file 18 — Source data [file 41467_2025_65232_MOESM18_ESM.zip › SourceData/SourceData/Fig3G/Random/mindist_lagging_and_loop_traj011.dat]

# Distance
    18.3401
    20.5049
    20.8688
    19.0561
    20.6237
    22.8150
    25.9646
    25.5529
    23.9216
    27.0053
    26.9937
    22.1463
    22.2625
    24.8099
    25.2765
    24.6686
    24.1217
    21.7846
    23.0814
    23.8129
    21.2750
    22.3192
    19.9610
    21.6041
    21.0488
    20.4089
    20.3982
    20.8478
    20.8938
    20.7573
    24.6384
    29.0756
    26.2537
    24.2228
    24.6646
    23.2752
    23.5333
    24.2088
    23.0363
    27.7504
    26.1351
    24.5079
    23.3668
    23.2839
    24.2727
    24.6736
    21.7188
    24.2096
    24.3537
    21.6617
    25.1628
    20.9097
    22.7456
    21.5688
    22.1708
    20.2030
    24.0659
    21.8310
    20.8854
    20.9318
    19.4703
    21.8027
    21.9528
    23.0100
    23.2022
    20.8368
    21.8712
    23.5613
    26.3566
    23.7483
    25.3381
    22.9996
    26.1057
    22.5324
    23.0280
    22.6352
    23.4154
    21.9051
    20.8219
    26.3858
    23.1168
    24.0332
    24.4756
    25.7701
    22.3778
    21.2540
    24.6963
    24.1886
    22.7515
    23.3558
    23.4361
    25.9032
    30.1297
    25.7854
    23.2887
    22.0120
    23.3616
    24.3792
    23.6625
    21.7316
    20.8472
    23.4236
    26.2864
    22.0886
    23.9257
    22.2511
    21.5605
    20.8097
    26.0484
    26.3027
    21.6590
    23.2010
    23.2257
    23.7797
    22.6703
    22.8594
    26.0946
    24.3672
    26.5222
    27.4855
    24.4652
    26.3342
    26.9311
    25.0353
    21.1037
    21.0422
    25.8016
    25.0126
    26.4330
    26.2203
    24.8621
    24.9537
    25.5685
    21.4596
    24.7310
    27.5487
    30.6263
    24.8980
    23.6619
    23.7373
    22.6000
    24.4400
    21.3318
    22.6330
    21.7221
    25.5102
    27.0951
    26.8904
    27.6690
    24.0287
    20.2246
    23.3716
    21.3683
    22.7324
    22.3333
    22.1773
    23.0953
    24.2439
    19.2353
    22.0643
    19.6432
    19.4498
    19.5456
    23.1152
    23.8842
    21.0175
    26.7132
    25.7783
    25.7976
    26.0738
    23.8606
    26.3418
    23.3835
    24.7981
    26.5124
    24.8076
    24.6847
    25.9915
    25.6130
    27.2083
    25.0155
    27.3542
    23.0063
    27.5998
    21.5466
    21.3284
    22.5227
    22.3166
    22.7222
    23.2919
    21.3958
    21.7323
    22.8200
    23.2155
    25.0464
    24.0337
    21.8481
    22.0377
    20.9791
    25.4157
    24.9623
    23.3368
    20.6316
    26.4022
    26.0560
    25.8627
    24.4003
    23.5028
    23.4970
    25.7197
    25.2675
    24.1222
    23.3349
    23.4356
    19.9483
    22.8967
    23.7365
    22.0669
    20.1883
    22.1662
    20.5720
    22.2251
    21.6109
    21.3808
    20.6075
    22.3140
    22.7179
    24.2444
    27.8275
    27.2729
    23.0476
    26.5352
    25.7092
    22.8530
    24.3125
    20.9291
    22.5080
    22.0777
    24.8108
    23.9037
    23.2492
    22.6475
    24.7490
    22.2047
    24.7615
    23.9356
    25.2225
    24.7556
    22.4957
    24.0703
    21.3897
    22.3502
    25.8931
    22.7853
    24.9476
    25.8435
    24.5491
    25.1763
    30.8578
    24.4162
    25.1397
    24.2923
    23.5370
    22.7138
    22.9553
    21.9378
    25.5126
    24.2483
    22.8156
    23.7982
    24.4435
    25.1927
    23.4616
    23.5253
    27.9587
    25.9888
    21.7494
    25.4609
    25.2638
    22.9275
    23.1693
    25.1219
    24.3674
    25.4583
    23.7875
    22.1696
    21.1273
    20.2655
    21.0299
    22.0746
    20.4093
    22.3170
    21.0969
    24.5523
    24.3724
    23.1492
    23.1747
    22.9258
    23.3734
    19.8190
    23.7533
    22.5319
    30.0466
    26.1646
    29.8367
    24.1906
    22.7789
    24.9283
    20.0591
    22.8868
    21.6110
    22.0591
    23.2819
    27.4415
    25.4293
    25.9538
    25.5602
    23.8439
    24.1414
    20.8410
    22.0250
    21.4004
    24.2175
    21.6127
    27.2433
    23.3340
    23.1120
    23.4800
    26.5407
    25.5288
    25.9229
    25.0786
    26.1241
    22.6837
    27.8144
    29.1299
    27.8326
    30.6229
    26.9642
    27.3190
    27.5582
    24.4858
    22.0604
    28.9275
    23.2517
    22.3238
    25.0697
    22.2869
    21.5249
    24.1918
    23.0850
    25.8503
    26.7675
    20.6696
    23.7280
    21.0815
    22.0392
    23.2477
    21.4294
    22.6572
    20.2927
    24.1161
    22.6728
    22.1255
    20.6445
    21.5891
    24.0158
    22.8007
    23.6192
    18.7404
    18.5803
    20.1687
    23.3779
    21.5999
    22.8597
    22.4578
    25.5729
    24.5015
    21.7322
    25.0663
    22.2339
    24.1914
    25.5416
    25.7042
    22.4818
    27.0780
    24.9404
    27.2347
    23.2557
    24.2626
    24.6265
    23.4061
    25.1604
    24.0556
    23.8367
    22.4910
    26.5078
    27.5841
    25.8070
    27.3418
    26.4786
    23.8127
    22.7570
    24.5543
    27.1959
    24.9867
    21.0569
    23.7583
    24.4745
    23.9736
    24.7562
    28.5728
    23.5167
    25.0734
    27.6316
    24.4886
    24.2190
    25.8851
    29.6715
    26.6581
    27.9634
    29.7176
    26.3362
    24.1239
    24.7062
    28.4562
    23.4538
    23.9082
    26.4054
    28.4196
    30.2150
    29.0824
    26.8881
    25.0192
    27.5695
    26.4318
    26.6530
    28.7029
    24.7121
    24.3288
    23.9487
    26.4519
    23.9052
    26.4409
    23.9326
    26.8553
    22.4986
    27.0413
    24.9992
    26.4398
    28.0883
    25.5782
    27.0171
    25.8810
    26.1486
    29.0656
    24.7940
    22.5880
    22.2342
    25.0378
    25.4523
    25.3341
    25.4961
    23.4018
    21.9851
    25.8490
    26.5311
    24.3114
    26.9917
    28.3451
    28.3749
    25.0137
    25.2834
    27.2505
    27.4469
    29.3928
    25.1718
    25.6980
    28.1505
    25.5367
    28.7045
    26.7729
    26.4451
    27.7741
    27.2333
    25.6982
    28.2461
    29.0971
    28.9855
    25.3111
    26.0459
    27.5562
    25.8400
    24.4030
    25.9924
    24.1314
    26.8252
    25.2546
    25.5278
    26.6003
    25.4012
    25.5683
    25.8277
    26.4368
    28.3599
    27.1609
    25.7700
    27.6305
    26.6974
    23.7337
    26.4620
    25.9719
    26.0694
    26.5250
    26.6189
    25.0447
    27.5724
    29.6498
    25.1988
    27.0922
    26.4960
    25.2176
    27.0520
    23.3124
    22.9711
    26.9048
    26.5581
    24.3154
    24.6799
    22.0978
    23.0349
    23.8818
    22.8322
    27.8691
    25.1304
    25.2514
    29.0661
    25.3829
    26.3264
    27.4988
    22.1556
    22.8767
    21.4593
    22.8780
    24.4964
    25.0262
    25.8361
    25.9082
    26.7943
    24.8961
    27.0274
    25.2486
    25.4574
    22.6940
    26.8119
    26.0890
    30.0756
    30.3335
    28.8052
    34.9562
    37.6059
    27.2435
    28.5466
    28.1323
    29.4582
    27.0851
    26.7609
    25.7286
    24.6707
    28.6071
    28.3608
    26.9674
    23.9358
    24.6586
    28.1233
    30.5675
    25.4459
    28.1319
    27.7266
    26.1886
    22.0131
    31.0456
    28.2055
    25.1087
    26.5830
    26.3300
    26.6047
    25.8306
    27.3827
    24.7154
    28.2439
    26.8543
    27.2022
    26.2803
    25.5928
    26.5549
    24.7040
    24.7757
    29.0295
    27.4151
    25.6175
    27.9513
    25.2122
    26.9732
    26.2524
    30.4958
    26.7884
    27.7968
    26.6284
    29.4005
    26.2763
    25.6057
    25.8048
    26.2256
    28.0955
    28.3975
    22.6271
    25.7628
    25.8421
    24.0971
    23.1614
    25.8536
    23.4778
    22.9929
    28.5136
    29.3840
    26.2321
    25.3980
    23.4086
    28.2658
    23.9862
    22.6401
    21.5469
    23.5554
    27.9756
    23.6769
    25.0937
    26.7233
    25.7948
    25.0637
    24.6631
    27.2519
    28.2887
    27.4090
    23.7440
    25.8321
    25.6342
    26.1271
    26.8603
    26.2010
    24.2038
    25.5128
    29.3043
    28.6821
    27.1468
    24.1348
    28.0808
    27.9793
    29.9479
    24.5571
    25.5084
    24.3329
    23.0127
    25.6645
    31.7534
    25.8280
    26.7012
    23.7661
    25.7211
    23.7561
    23.3288
    25.6860
    26.6962
    25.8214
    27.2342
    25.3943
    22.1977
    26.5364
    27.3705
    25.7239
    25.8385
    30.7776
    27.6172
    29.8473
    24.6217
    27.6576
    23.0400
    26.2909
    26.0143
    22.2928
    21.9692
    25.3953
    20.7585
    15.7512
    20.3751
    16.9372
    15.5840
    15.5517
    18.7319
    21.5753
    21.9968
    21.4331
    20.7873
    22.2814
    24.1041
    25.0730
    25.8840
    22.3639
    25.9249
    23.0464
    22.8458
    24.8194
    20.5896
    22.4068
    27.5522
    23.1145
    23.0425
    15.5147
    17.5077
    15.0295
    17.6355
    21.2220
    21.6864
    20.3855
    19.2460
    19.3115
    17.2641
    14.9190
    19.7353
    16.7983
    20.3990
    24.6030
    19.9616
    25.0408
    23.3675
    22.7088
    22.4310
    23.2005
    26.5285
    25.7601
    27.6951
    25.4257
    26.8853
    26.5605
    24.6897
    24.3426
    26.8300
    26.5921
    27.0766
    25.0453
    25.8237
    25.8102
    25.9127
    27.2154
    26.5340
    26.0868
    27.9493
    24.0680
    26.9234
    25.2718
    27.0172
    25.3323
    25.8820
    25.2591
    22.3718
    22.7629
    26.6694
    29.7412
    24.9052
    26.7856
    26.9779
    22.6772
    24.0413
    26.3818
    21.9318
    23.2360
    19.5954
    20.5162
    22.0138
    27.7540
    26.8440
    26.3181
    22.8329
    26.0969
    22.5131
    21.5794
    21.4152
    26.5011
    25.0230
    27.1522
    23.0515
    24.6542
    24.9622
    24.7951
    22.2533
    21.5647
    26.6131
    25.1692
    24.3278
    24.6261
    20.5742
    24.7644
    23.8722
    25.7275
    23.7440
    21.9758
    22.0521
    24.8172
    26.8396
    21.1809
    24.5768
    27.6937
    23.7346
    25.4589
    27.1486
    22.4940
    27.6941
    24.7442
    21.1835
    26.5010
    28.4488
    27.4982
    25.7644
    27.7849
    27.1476
    24.8120
    25.5388
    26.1819
    26.0840
    25.6654
    25.2294
    21.3269
    24.4624
    26.5078
    27.1363
    23.7506
    26.7731
    25.6385
    25.1509
    28.7933
    28.6484
    26.1386
    25.3716
    25.7747
    25.3339
    22.2292
    28.6753
    24.4384
    28.1141
    26.1908
    25.5090
    26.1512
    25.2379
    29.4008
    25.8430
    26.9683
    27.1077
    26.2593
    25.2016
    27.0732
    25.6488
    27.8244
    26.6921
    26.1567
    29.0180
    25.1168
    29.0074
    30.3701
    28.6376
    29.9819
    27.0867
    26.1715
    26.3382
    27.8752
    29.3436
    27.8125
    29.0037
    28.2428
    29.3092
    31.2466
    27.0342
    25.7146
    25.4419
    28.9458
    25.1297
    23.3242
    22.7534
    24.9400
    28.2834
    30.9776
    24.4761
    23.2945
    26.8355
    22.9292
    24.8527
    27.8125
    29.1999
    23.4322
    25.6752
    23.3155
    29.3923
    27.2754
    23.3279
    21.2368
    24.0728
    22.0990
    27.2429
    24.1207
    20.2765
    29.9898
    29.7627
    28.0020
    27.3462
    31.3090
    24.3486
    24.2005
    23.0030
    26.4551
    21.0408
    22.3820
    23.5989
    23.4696
    20.0970
    20.4825
    19.1554
    17.9839
    19.4435
    19.9271
    21.6990
    22.6773
    19.1454
    18.2841
    20.0642
    21.6742
    21.2184
    23.0262
    24.8940
    24.4030
    27.5223
    23.8126
    19.7144
    22.5979
    23.2888
    27.5925
    23.2082
    22.8997
    24.0529
    26.7252
    21.5143
    20.4774
    19.4872
    22.3458
    20.6091
    22.0845
    28.5663
    22.8726
    26.1376
    25.7036
    27.6633
    22.8214
    26.2474
    23.8539
    25.1820
    30.3706
    28.5348
    26.5373
    29.6424
    29.5442
    30.7474
    31.7220
    33.1510
    33.0908
    33.0223
    35.4721
    32.1894
    33.9534
    32.1545
    30.4146
    27.4582
    31.9830
    29.6117
    26.0114
    26.5359
    31.7120
    28.2564
    26.3162
    24.8122
    25.6617
    27.3069
    30.2911
    30.5378
    30.0016
    33.6214
    29.2505
    28.9394
    24.1669
    29.4988
    30.3965
    29.0684
    25.1661
    26.3984
    26.9890
    22.6711
    22.7222
    23.1475
    22.7851
    22.8035
    27.7946
    25.9828
    28.9255
    25.3428
    22.7970
    25.8302
    24.6961
    30.3781
    22.6811
    24.0271
    22.6644
    25.1533
    25.8462
    21.5325
    24.0462
    23.9913
    24.1463
    20.5785
    20.7392
    20.8143
    22.7906
    20.8833
    20.7320
    24.7294
    21.4938
    27.2933
    22.7392
    14.6541
    18.4371
    18.6218
    17.4759
    18.2720
    20.6568
    23.4985
    22.5526
    21.9356
    21.8032
    22.9179
    24.1788
    29.1480
    27.2149
    24.6550
    24.3264
    27.5441
    24.6230
    27.2251
    27.5327
    21.4396
    23.4316
    23.5325
    24.5588
    21.4490
    27.0106
    25.1872
    27.1372
    24.6619
    23.5387
    27.9656
    30.7943
    27.9055
    24.5001
    18.0535
    22.6963
    27.4190
    26.1228
    20.9931
    23.4567
    24.1132
    20.6545
    19.5342
    20.2520
    24.8283
    19.3146
    26.5202
    24.2673
    19.8314
    24.0491
    18.7222
    21.6100
    24.9502
    26.1188
    25.6539
    19.3269
    16.7281
    26.5205
    23.4249
    24.0665
    20.1337
    20.2378
    25.5566
    24.6556
    25.2963
    22.0049
    25.5236
    19.6980
    23.1544
    19.9888
    24.3155
    27.2669
    17.9209
    19.3948
    19.7733
    23.5385
    25.5921
    25.8884
    22.1013
    26.5530
    21.7237
    20.6944
    18.0732
    20.7101
    22.8942
    18.2388
    20.5854
    24.8933
    24.3653
    22.0078
    18.9367
    23.5454
    30.3117
    27.9073
    27.6362
    27.1477
    25.3699
    26.3342
    23.5425
    22.1631
    18.3200
    19.7776
    21.8530
    24.7378
    23.7689
    17.0058
    22.6640
    24.0635
    18.6900
    17.4995
    19.4070
    20.6374
    22.8634
    24.4724
    23.4256
    20.1949
    18.8634
    24.8536
    20.4382
    19.7990
    20.3605
    23.9295
    23.9790
    25.0914
    27.4395
    25.1482
    22.8411
    23.6179
    26.9449
    24.9028
    28.3039
    27.1805
    27.2616
    27.3441
    22.7407
    18.2396
    24.8874
    28.0810
    23.7050
    24.8395
    25.1964
    23.0036
    20.6937
    21.9586
    25.2916
    20.6435
    26.7386
    26.1469
    25.8813
    25.4047
    27.0499
    28.0264
    24.8823
    30.4905
    26.5009
    23.9998
    25.1713
    22.6593
    25.8352
    24.6737
    25.0385
    27.7068
    24.7815
    23.6973
    23.8837
    26.2175
    26.4497
    25.8708
    26.6416
    24.7455
    29.6834
    26.9661
    25.6101
    26.8757
    25.6704
    29.2307
    29.7835
    24.7745
    25.3683
    27.3337
    28.7686
    27.6709
    27.6797
    28.1605
    30.7357
    26.3086
    24.4025
    28.2688
    23.6083
    28.8901
    27.1611
    26.5513
    24.8224
    28.5264
    25.2596
    26.9887
    28.2002
    29.1963
    25.2846
    26.7473
    27.3316
    28.3043
    25.2856
    27.6552
    29.6988
    23.6163
    30.1552
    27.1206
    28.7298
    28.0677
    26.3360
    25.2030
    23.3986
    26.1920
    27.4296
    26.5459
    26.7963
    29.3362
    26.2688
    24.3677
    26.1542
    26.5101
    27.5146
    25.8275
    23.2483
    24.5792
    25.7985
    25.7918
    30.3447
    27.3598
    29.6347
    25.3076
    25.9124
    27.8303
    26.1854
    28.8030
    24.1040
    28.4000
    25.4109
    29.0734
    23.5999
    25.0744
    28.1049
    27.4297
    31.1262
    26.1322
    27.6016
    25.5571
    26.8180
    28.8988
    28.9904
    27.8970
    24.7353
    27.5733
    29.0764
    27.6960
    24.2558
    29.0966
    29.9228
    25.8502
    25.9708
    30.5713
    25.5956
    28.4916
    29.6657
    30.6510
    29.8095
    26.9948
    28.6310
    25.4503
    28.1785
    26.3112
    28.5651
    26.1028
    27.8361
    26.2939
    27.4211
    27.8179
    27.4949
    30.7394
    27.2839
    27.1890
    28.1859
    26.9973
    27.0684
    26.5500
    27.2723
    25.9629
    26.0154
    26.0432
    24.8672
    25.0062
    24.9693
    23.4678
    26.7161
    26.4995
    24.9641
    29.9931
    30.0354
    28.1561
    27.3841
    32.3428
    27.6013
    26.8765
    30.1985
    28.0883
    24.6036
    28.8206
    30.2826
    27.8402
    30.5424
    27.0365
    26.9467
    24.7707
    26.2834
    28.1956
    20.1889
    25.6154
    20.9825
    26.5074
    22.2680
    16.5494
    19.6480
    23.6528
    22.1234
    24.2993
    24.1126
    20.1023
    24.2837
    23.6764
    22.9938
    27.4600
    22.8531
    27.6939
    22.6691
    22.3937
    21.0081
    14.7074
    16.6261
    13.7589
    21.6131
    21.9233
    22.3876
    18.1760
    22.1580
    23.9338
    20.5551
    22.0662
    18.7157
    25.5610
    22.3296
    21.4308
    17.3288
    20.9475
    24.8170
    27.5876
    20.8137
    21.8161
    19.1604
    20.3726
    17.0517
    23.7861
    25.2239
    21.6824
    23.5863
    25.7246
    17.1906
    16.9809
    21.3150
    19.6081
    16.6316
    16.1033
    17.8907
    21.0395
    20.3696
    25.9200
    23.6168
    24.4401
    22.0919
    23.1400
    16.9595
    18.3869
    18.2604
    18.7294
    19.0570
    19.6222
    22.3393
    26.2589
    28.0025
    28.5859
    27.1731
    24.8720
    25.6858
    21.9421
    24.3954
    26.6093
    25.2364
    25.6404
    22.3579
    26.3705
    24.3872
    22.7659
    25.1656
    24.4058
    22.9033
    17.2996
    23.4704
    25.8713
    27.1000
    27.3728
    27.8548
    22.9260
    23.3767
    25.8165
    23.5149
    23.4625
    24.3714
    23.1314
    27.5482
    22.0036
    24.2730
    20.4503
    16.2711
    18.6231
    18.9007
    16.6383
    25.0206
    24.4625
    23.7713
    26.0147
    25.1520
    26.0005
    22.3052
    21.9088
    18.2190
    18.6243
    27.4793
    27.5604
    26.0009
    27.3284
    20.0389
    21.6642
    22.6437
    24.9819
    27.4539
    26.1801
    26.5441
    22.6828
    25.0754
    24.7788
    24.3724
    22.5480
    26.4044
    29.6357
    23.7114
    27.1108
    22.8542
    25.2445
    25.0628
    21.7700
    22.3020
    16.8113
    18.1066
    19.6925
    25.1825
    25.3153
    27.0045
    26.7473
    25.0127
    29.1983
    26.9424
    27.9593
    29.0272
    27.0276
    31.3142
    25.8099
    26.8940
    26.6225
    27.9604
    27.8474
    29.0310
    28.1711
    28.3023
    23.7390
    24.4063
    26.7657
    28.9168
    24.0511
    25.3678
    28.8070
    25.1268
    28.2018
    25.0796
    24.7907
    28.2004
    26.4245
    25.8993
    28.8987
    29.9140
    24.8604
    28.7385
    26.1332
    29.4668
    21.9024
    26.8606
    25.7032
    24.8438
    28.6050
    29.9747
    27.3797
    27.2063
    26.9045
    24.6989
    26.7054
    25.5833
    27.3241
    22.7076
    29.6396
    24.6378
    22.1889
    24.4002
    26.2034
    25.6896
    26.6449
    27.9833
    28.9985
    26.4726
    24.5031
    24.8216
    22.7228
    25.2673
    26.1142
    29.9393
    24.4642
    25.4676
    25.1760
    26.7485
    23.8546
    33.8048
    26.9377
    26.9043
    29.1110
    25.2881
    26.6195
    23.1669
    25.4816
    24.4321
    28.0136
    25.5860
    29.9307
    28.4661
    30.6048
    28.0739
    27.1542
    28.8091
    23.8882
    28.6150
    24.7410
    23.2183
    27.0207
    27.8328
    29.4350
    26.0044
    28.6811
    28.4649
    23.9491
    27.2332
    28.3556
    29.7195
    26.5359
    25.9477
    28.8380
    29.6948
    29.0712
    28.6521
    25.9326
    25.7973
    25.1700
    28.7994
    28.1855
    28.1957
    26.8520
    24.2464
    23.2034
    23.5367
    22.4925
    28.5173
    30.2439
    26.8910
    26.3341
    27.7482
    26.8020
    26.9659
    26.9415
    27.2059
    30.3362
    29.6299
    28.2249
    26.3657
    27.5789
    25.7506
    28.1614
    26.1060
    25.9574
    25.0598
    30.2009
    29.9713
    27.7765
    27.5863
    25.8026
    27.1830
    30.2042
    31.1730
    26.2177
    27.6421
    32.6551
    21.4034
    21.8006
    24.6145
    26.2694
    26.6290
    23.9693
    27.3399
    24.8722
    24.8246
    28.5449
    29.2202
    26.1715
    29.1545
    29.2844
    27.1547
    24.9157
    27.8758
    31.6020
    28.9182
    28.1342
    26.3391
    26.9007
    28.0602
    26.0502
    28.9775
    31.7601
    25.8216
    29.4118
    30.2422
    26.2998
    26.0573
    29.2216
    26.4989
    24.6410
    29.7165
    23.7830
    25.2568
    29.3603
    28.2712
    24.2720
    25.9835
    24.4130
    29.2907
    28.8918
    27.7641
    28.3052
    28.8927
    27.7992
    26.5165
    28.0742
    23.5656
    26.0613
    29.6510
    26.2956
    25.8709
    24.1315
    32.5978
    28.9013
    28.6529
    22.9038
    23.2820
    27.0483
    26.8281
    27.0102
    24.9044
    23.9387
    24.4103
    27.2068
    27.6755
    24.4199
    24.7274
    25.0414
    24.5905
    25.2075
    23.0147
    21.9595
    22.0135
    26.5285
    25.5019
    25.8304
    22.9817
    26.7819
    26.4513
    26.5011
    24.4851
    25.5031
    24.7332
    26.3107
    25.0074
    27.7794
    23.9255
    31.4270
    25.6355
    25.5922
    27.8599
    25.4615
    25.6646
    27.0465
    28.0783
    25.8035
    25.6003
    24.3400
    23.1344
    24.8589
    27.4622
    26.4087
    26.5026
    22.7620
    28.1156
    26.4331
    24.6486
    27.3714
    26.9708
    23.6103
    23.6920
    25.5374
    26.9592
    24.2638
    25.4849
    27.5182
    25.6570
    29.0580
    28.0223
    28.5202
    27.5902
    26.7854
    26.1180
    26.5555
    25.4241
    23.8156
    25.2001
    23.6238
    25.4551
    26.6156
    27.7685
    23.9424
    24.8716
    19.1812
    23.5509
    22.8749
    20.7469
    22.5621
    23.8018
    22.0368
    21.2496
    16.3423
    22.1890
    24.9559
    24.4913
    23.5786
    19.0489
    24.4541
    26.0901
    20.9218
    16.6947
    17.4185
    18.0421
    22.0628
    20.0869
    26.5228
    24.2314
    24.0417
    23.9514
    26.9525
    27.2034
    24.2617
    23.9049
    19.5727
    19.0062
    25.7270
    27.5655
    22.2511
    22.1700
    22.0812
    21.2860
    24.9247
    25.3964
    22.6653
    25.5013
    25.7284
    28.7826
    27.0184
    18.2176
    20.4943
    20.1380
    20.0221
    19.2499
    21.4432
    20.4166
    26.1534
    28.6206
    27.7743
    27.5047
    26.3098
    23.4161
    22.1508
    22.4432
    20.8927
    28.5142
    23.6112
    28.3150
    26.7710
    27.2844
    26.2962
    24.2298
    22.7654
    19.8603
    22.5876
    22.2660
    21.3838
    19.3630
    18.6223
    18.7194
    26.2557
    20.2500
    15.4026
    20.3642
    25.2126
    23.5427
    19.9044
    17.8137
    23.0384
    18.8259
    21.0614
    23.0434
    23.5989
    22.3581
    22.1855
    22.1924
    22.9410
    21.4726
    21.4584
    23.7204
    25.2933
    26.8737
    20.5673
    24.3920
    21.7392
    25.2421
    23.1394
    24.0861
    21.4826
    20.9112
    25.6925
    21.4079
    24.7502
    23.2093
    26.4198
    24.1371
    27.3306
    24.7022
    28.8913
    22.6017
    21.9799
    20.9662
    21.6716
    21.0300
    24.4252
    22.9880
    29.2940
    26.2605
    23.0623
    20.2658
    27.1408
    23.6412
    24.0786
    22.3416
    22.9313
    24.5989
    24.2251
    20.9995
    17.9703
    31.0399
    17.4069
    25.7723
    21.4919
    27.7448
    28.5845
    27.6965
    23.5609
    31.4577
    27.8200
    25.0780
    28.0573
    23.3938
    19.0887
    21.2192
    23.2472
    25.2517
    21.9125
    20.9994
    23.6872
    25.8140
    19.4138
    17.4278
    23.3863
    14.4977
    25.9249
    15.0728
    17.5192
    23.7852
    25.1045
    22.7712
    26.1920
    20.2358
    25.6620
    24.2468
    29.0736
    26.1711
    26.1014
    25.8743
    17.0974
    21.9849
    22.5253
    21.1442
    24.4167
    18.2157
    19.1531
    29.1191
    22.9348
    23.4639
    21.5819
    24.7650
    25.9720
    21.5503
    25.7803
    25.7849
    21.3181
    23.4805
    23.7651
    16.7877
    26.4346
    28.5788
    20.3253
    18.9688
    23.0726
    29.6568
    26.3180
    24.2939
    22.8867
    27.8291
    26.7143
    27.9653
    28.1768
    26.7203
    27.1267
    26.6935
    26.1015
    22.9439
    28.1449
    25.0042
    25.5689
    22.7596
    22.8934
    24.8111
    22.6336
    24.0637
    21.2475
    25.5457
    25.9061
    27.8988
    25.7033
    24.7670
    25.4236
    26.1439
    21.7432
    21.4879
    17.7961
    14.0087
    14.7858
    18.6553
    18.7542
    24.3945
    15.5350
    18.5432
    24.5709
    13.3242
    15.5810
    23.7095
    27.4146
    23.4393
    26.5406
    25.5601
    20.1577
    14.9859
    13.8531
     9.1153
    10.0370
     9.9908
     8.7727
     8.4209
     7.0711
     9.3586
     8.7076
    11.1279
    10.5794
    10.7055
    10.0883
     9.1270
    10.1353
    10.4925
    10.5082
     9.9962
     8.3476
    10.3252
    11.2477
    11.2782
    10.3662
     9.5567
    11.5064
    10.6117
    11.7509
    11.2172
     9.6595
    10.1444
    11.5574
     9.5752
     9.6983
    10.0740
     6.4334
    10.7611
     8.3505
    10.3423
    12.5351
    10.1528
    10.2743
     9.8564
     7.6179
     6.8245
     8.1918
    10.8158
    10.8295
     9.6133
    10.0810
    10.8052
    10.3679
     8.7557
    10.9107
     9.9945
     7.7621
     9.7797
    11.4116
     7.7211
    12.5424
    14.5140
    15.3389
    11.3388
    10.4599
     9.9697
    10.9768
    12.8768
    11.2608
    13.1546
    10.2765
    11.5281
    10.2353
    12.2467
    12.2702
    11.9322
     9.2238
    11.6620
     8.6425
     8.7320
     7.3598
    10.1235
     9.1361
    12.7851
    11.9203
    10.9541
    12.1266
    15.7229
    15.3256
    15.1754
    24.3373
    26.1257
    22.3645
    22.4528
    20.2304
    20.1858
    22.2527
    18.1525
    18.9356
    21.7334
    17.0400
    15.1289
    12.5679
    10.6717
    12.4084
    12.1352
    11.0197
     9.9075
    11.2334
    11.5437
    10.6686
    12.3547
    12.1491
    11.4541
     8.8681
    12.8243
     9.9844
    13.4502
    11.7453
    13.3743
    12.9584
    11.1002
    11.8099
    10.9599
     8.3553
    11.9460
     9.0385
    10.5063
    10.3861
     7.9125
     7.5092
     8.7351
    10.8764
    10.3078
    11.2120
     9.9331
     6.9004
     9.2578
    11.0658
     8.7452
     8.6772
    10.0957
    10.5009
    14.9989
    11.2645
     9.1029
    11.8575
    13.2819
    11.6310
    14.6189
    12.6508
    11.4833
    13.1037
    12.0951
    10.3945
    12.9935
     8.5767
     9.6397
    10.9552
     7.8617
     9.5164
     5.9474
    12.1263
    10.5056
    10.9975
    10.4389
     7.8252
    11.4962
    12.9780
     8.6422
     8.2322
     7.6958
    13.1322
    11.3386
    13.0844
    11.9399
    11.9012
    14.1672
    12.4973
    13.6334
    10.3594
     9.1898
    13.2523
    12.4349
    10.7275
     8.5652
    11.5128
    11.8599
    11.2485
    10.4715
     9.4181
     9.7491
     8.6073
     7.6487
     9.8660
     9.9963
    11.7276
    11.5426
     7.9780
     8.5127
    11.7433
     9.4143
    11.3881
    11.3776
    11.0678
     7.8630
    10.3555
    10.2946
     9.8199
     9.1381
     9.2867
     8.0379
    13.0094
     7.4028
    12.6331
     9.2786
    12.1280
    10.2280
    10.7589
     7.7070
     8.7037
    13.1272
    10.9638
     9.8255
    14.5616
    10.8833
    11.6680
    10.4933
    10.6483
     8.1711
     5.3802
     6.4112
    10.3486
     7.2727
     7.9039
     8.3255
     7.0620
     8.4670
     7.4046
    11.9093
     8.9297
     7.6393
    10.7587
     9.4460
     6.7598
     5.4490
     8.7483
     6.8424
     6.5303
     5.8235
     8.0201
     9.9723
     7.0353
    10.3364
     9.7426
     9.8627
     7.8448
    11.4376
    11.1497
     6.7942
     8.7588
     9.1104
    10.6433
    10.1066
    10.9140
     8.4275
     9.1697
     8.9137
     8.6695
     8.3245
    10.4018
    11.2486
     8.9989
     7.0582
     7.2077
     9.7494
     8.7446
     9.8882
    10.5166
     8.6969
     6.3902
     9.6770
     9.5105
     8.6488
     5.9270
     9.4990
     5.5210
     5.1165
     5.8175
     7.1376
     8.7778
     6.7342
     7.6819
     9.6563
     9.4502
     8.8940
    14.4757
    13.6931
    15.8222
    12.2390
    11.1798
    15.2550
    10.8029
    10.2022
    14.3526
     7.3786
     8.0554
     7.5834
     6.5659
     7.6203
    15.3110
    15.5118
    17.9883
    17.4738
     9.4211
     9.1869
     6.4317
     7.3384
    12.5781
    10.4575
     9.6557
    11.8516
    11.3195
     5.7790
     7.6136
     8.8013
     7.6953
     8.3561
     8.1129
     9.8916
    13.7818
    11.3869
     7.6337
    12.0858
     6.4014
     9.1442
     7.7994
     6.9045
     7.4303
     9.1415
     7.7713
    10.2253
    10.2037
     8.6095
     7.6210
    10.7466
     9.3350
     8.5944
     8.8379
    10.6660
    10.5997
     9.3570
     8.9755
     7.4949
     9.9398
    10.2861
     8.6719
    10.9358
    13.0407
    10.7724
     8.6824
    10.1643
     6.9860
    10.1217
     9.8332
    10.1319
    12.7454
    10.9081
     9.5360
    11.7331
    11.9144
    14.9985
    11.1745
    14.4748
    12.4183
    13.2374
    13.2786
    14.6272
    15.7324
    15.5706
    15.9682
    14.6750
    18.1817
    23.3727
    22.5524
    15.3488
    17.0603
    17.3053
    16.0813
    16.7195
    18.8845
    17.5479
    15.1867
    13.8108
    12.0562
    13.3957
    11.6718
    12.5138
    17.0512
    13.3132
    14.6666
    13.5477
    15.2727
    16.8389
    21.7853
    13.2310
    14.4273
    11.9368
    16.5769
    12.9426
     8.9990
     9.3583
    10.9833
    13.2636
    13.6709
    15.7348
    14.9730
    16.6540
    14.3611
    16.8472
    17.9415
    15.2933
    14.0593
    12.0657
    10.9246
    10.3244
    13.2385
    10.9759
     8.6193
    11.2885
    10.3288
     9.9145
    11.8007
    11.7053
    10.7777
    10.7560
     9.7408
     8.7150
     7.0959
    10.7746
     9.0068
    11.4221
     9.1542
    12.7300
    18.3389
    17.2505
    18.7413
    15.0265
    16.0933
    13.9477
    13.3012
    13.0639
    11.4438
    15.2924
    17.0929
    14.5494
    14.1561
    11.8737
    12.8411
    14.8004
     9.4104
    10.6887
    10.4806
    13.2061
    14.4527
    16.9216
    17.8433
    20.5231
    16.8185
    16.4929
    17.8484
    12.3235
    14.1636
    14.9117
    15.3332
    16.6722
    14.6630
    14.6680
    14.0840
    19.5771
    23.5756
    23.8232
    20.6627
    27.1176
    18.6663
    14.2307
    10.0386
     8.5535
    14.8567
    15.3368
    14.3230
     9.9951
    11.5344
    14.2263
    10.1832
    11.8949
    12.0808
    11.8986
    14.6921
    14.1654
    14.2138
    14.3674
    15.6565
    11.4274
    16.4480
    16.5157
    15.4003
    10.1435
    12.8128
     9.7602
    10.6284
     8.7579
    11.7928
    11.6087
    10.2905
    10.4851
    10.6843
    14.1558
     9.3396
    12.7776
     9.0561
    10.8999
    11.4492
     7.6063
     9.3345
    10.2028
     8.1613
     5.0777
     7.2842
    14.1137
    11.8896
    12.8013
    10.7407
    10.1741
     9.8465
     8.9135
     7.5150
    10.0475
     8.7530
    13.6483
     8.3724
    12.5770
    10.2861
    11.7168
    10.4748
    10.5004
     6.5659
     9.9473
     9.2763
     8.6148
     9.5321
     8.2983
     8.4371
    10.4019
     9.8349
     8.8389
    11.0359
    10.1275
     6.7396
     6.6623
     9.7833
     7.7137
    10.1487
    10.2429
    10.3189
     8.9251
     6.7652
    10.8305
     6.1492
    10.1517
     8.5389
     9.8127
     8.7013
    13.5269
    11.8179
    11.0407
     9.0837
    10.1167
    11.9960
    13.2908
    10.1088
     8.9683
     8.4879
     9.2138
    13.9711
    12.4136
    11.6205
    10.8004
    10.7339
    12.9108
    11.3082
    10.3912
    15.9586
    10.2201
     9.6915
     9.6202
    11.9826
    10.9139
     8.6464
    10.4821
     8.1681
     7.5332
     7.9903
    10.3944
     9.9312
     8.8469
    11.5558
    11.6601
     8.5230
    10.0884
     7.1131
    14.4709
    11.4299
     9.7340
     9.1401
     9.3573
     8.9415
     7.9425
     9.6279
    10.2689
     8.8968
     8.6122
    10.6793
    10.5583
     7.7463
    11.8712
    12.4610
     7.2478
    11.4201
     8.6519
     6.1016
     7.8992
     8.1251
     9.8541
     8.8354
     5.4510
     9.1275
     8.8642
    11.2081
    11.1868
    12.9253
    11.5544
    10.9225
     8.9141
     8.9507
     6.8366
     5.9235
     8.9399
     6.9319
    10.7493
    14.5781
     7.8376
     9.6556
     9.6279
     8.6519
    10.1873
     8.0070
     7.4822
    10.2629
    12.0055
     9.1908
    10.4143
    11.2491
    10.1700
     6.1193
    10.2150
     9.7469
     8.1165
     7.2917
     8.5131
     8.2448
     8.7810
     8.9036
     9.3012
     9.9144
     8.3501
     9.6422
     9.1014
     8.5643
     8.3810
    10.3311
     7.9996
    11.2061
    15.4230
    16.4123
    16.7824
    15.5564
    18.4446
    16.1451
    13.0217
    13.8676
    13.0339
    15.4743
    18.2573
    14.5332
    16.8593
    16.8808
    13.9667
    15.6921
    12.7420
    14.0735
    11.2829
     7.4054
     8.1774
    10.6423
     7.0022
     7.5437
    10.6023
     8.6948
     8.1334
     9.3546
     9.6944
     8.8517
    11.2391
     7.1302
     8.2677
     8.2203
    12.6986
     8.3728
    11.5634
    10.3164
     8.4464
    12.9682
    10.9539
     9.5468
    10.7024
    12.4730
    10.5377
     7.9276
    11.9444
    10.0277
    11.0632
    10.6005
    12.5421
     9.7409
    10.1359
    10.0705
     9.9973
    12.2481
    11.7354
    11.6419
    10.6427
    12.0638
    11.8048
    10.3608
     9.0700
    11.1787
    11.8603
    12.2664
     9.2782
     9.4954
    10.6142
     8.0389
    11.5293
    12.5365
     8.2706
    11.2810
     7.8832
    11.6072
    11.0169
    11.3931
     6.8351
    11.1978
     9.3881
     8.3367
     8.9071
     7.6041
    15.3339
    13.2670
    10.8264
    12.4974
    12.2617
     9.1231
     9.8451
    10.3597
    10.5483
     6.8699
     9.9971
     9.7000
    10.9393
    11.1337
    11.1841
    10.1462
    11.4479
    10.2752
    10.5951
    10.9811
     9.9739
    10.1227
     8.8214
    10.4237
    10.1617
     9.0208
    12.4945
    14.3263
    14.7460
    12.2415
    13.3602
    16.6901
    18.5435
    20.5478
    21.3144
    21.2052
    17.4422
    17.5965
    14.5101
    14.1451
    16.9625
    15.2666
    16.2737
    19.6759
    20.6066
    22.9780
    25.4993
    23.3993
    21.7222
    15.5315
    14.3818
    15.9823
    19.1177
    19.0696
    16.8556
    17.8803
    17.5254
    11.1928
    13.9551
    15.9250
    18.1960
    18.0864
    14.4264
    14.8570
    15.3404
    14.4747
    15.3646
    15.1412
    17.8954
    14.6695
    18.6759
    21.4690
    22.1170
    18.9621
    18.3514
    20.4201
    19.3517
    18.1412
    16.7980
    15.3389
    16.2425
    17.5780
    17.2224
    13.5062
    18.6758
    19.3503
    14.9214
    14.6054
    15.7790
    16.1279
    14.2345
    17.5271
    15.3690
    16.2132
    15.8497
    21.0991
    21.1437
    21.3917
    20.5400
    19.0759
    25.9325
    19.5444
    19.7152
    23.8940
    22.5757
    20.8331
    22.4161
    17.2075
    22.1238
    22.3403
    20.4142
    14.1420
    10.7677
    14.3295
    18.5465
    11.6104
    11.3341
     9.6838
    12.1159
    20.2040
    17.5633
    11.9476
    11.9550
     7.8394
     9.8237
    12.5641
    13.6941
    13.0576
    10.1385
    11.5981
    10.9247
     9.0428
    13.1653
    20.4927
    20.2106
    21.4582
    21.7896
    24.0309
    13.9766
    24.1476
    21.7863
    16.1848
    13.5293
    10.3650
    12.9379
    10.4932
    11.8126
    12.0617
     9.0895
    10.0891
     7.6329
     9.0455
    10.2259
    11.9935
     9.4795
    11.0015
    11.1212
    11.5480
    10.0481
    14.7962
    11.5120
    11.2809
    12.3638
    10.8646
    12.4588
     9.6039
    13.1233
     9.4246
     9.6582
    12.5483
    13.7433
    12.1558
    11.1802
     7.9137
    14.1876
    12.0786
    13.4107
    18.3134
    19.8961
    17.1713
    15.1950
    12.3296
    15.6755
    12.5740
    11.3931
    15.0453
    16.9265
    14.6775
    15.4837
    12.8181
    13.3462
    13.6603
    13.0753
    10.3323
    11.3869
    12.8401
    14.5131
    14.8457
    19.7013
    16.1769
    17.8704
    20.3315
    18.2064
    13.1927
    10.2590
    12.8652
    11.9281
     9.6827
    11.5060
    11.8804
    12.8872
    14.9393
    14.6736
    16.6071
    15.8200
    23.4207
    27.6149
    22.9457
    23.7202
    24.5529
    22.5941
    21.0637
    21.7809
    26.9624
    25.2367
    21.7569
    23.0152
    25.4105
    23.5413
    24.0125
    24.3549
    29.5695
    26.5383
    26.0432
    27.9531
    26.3745
    26.8846
    26.8454
    25.9275
    25.8419
    23.4864
    27.6954
    24.7303
    24.4163
    25.8028
    25.0421
    24.7860
    27.0687
    24.1236
    23.4336
    22.9702
    24.2123
    23.7917
    27.3022
    23.8133
    24.3484
    25.8046
    20.7697
    23.2627
    22.2782
    22.8349
    26.1477
    25.1956
    28.3754
    25.1841
    26.1361
    24.4789
    25.7185
    27.9062
    26.7143
    28.6438
    27.1760
    25.4637
    29.3932
    28.7368
    29.2397
    27.6686
    26.4652
    29.5729
    24.8776
    26.2065
    26.4449
    29.3527
    29.7117
    26.1490
    28.6194
    26.5098
    30.5883
    31.6654
    30.1341
    30.3389
    28.4444
    26.3751
    23.3076
    32.2226
    30.6071
    28.3385
    27.9047
    29.4181
    28.1378
    28.1787
    29.4448
    26.7329
    28.8836
    26.7591
    27.3003
    26.6437
    26.5399
    28.9338
    23.7388
    24.6564
    27.0265
    26.5016
    22.5918
    24.9616
    26.1106
    28.7484
    26.7023
    27.0631
    24.4828
    26.6453
    26.1812
    23.9103
    26.4178
    24.1083
    25.4589
    24.5096
    24.7658
    25.9305
    24.1742
    23.8088
    25.0353
    23.3267
    24.5599
    23.6814
    23.7737
    23.0843
    23.4386
    21.8668
    24.4332
    24.5818
    23.8172
    25.1766
    25.6913
    22.8700
    26.3412
    26.9464
    26.1307
    25.3880
    25.9361
    26.1937
    28.7010
    24.5968
    24.2621
    26.5178
    24.3229
    24.9604
    24.2706
    22.4795
    25.5702
    26.3692
    25.8961
    24.5517
    24.3019
    27.4738
    25.0587
    22.6670
    26.4409
    24.8895
    25.9054
    28.0876
    27.6306
    30.4390
    29.2282
    25.8061
    25.3443
    23.4222
    26.6251
    27.4557
    25.3747
    27.1185
    28.1163
    26.9837
    28.1278
    23.2148
    27.9875
    25.1526
    27.1685
    25.7682
    26.0343
    26.8467
    24.5460
    24.1947
    24.3089
    24.4589
    23.7194
    24.4499
    26.6246
    26.1337
    24.6138
    26.8928
    25.3419
    27.7103
    25.3946
    24.9106
    23.8625
    25.9770
    28.9215
    26.6444
    25.8293
    26.8259
    28.9991
    25.5207
    27.9672
    31.6829
    29.7145
    29.7560
    27.3300
    27.0669
    28.9921
    29.6058
    24.7537
    25.3893
    25.6795
    27.6573
    24.3768
    23.1763
    25.2353
    27.9923
    26.3224
    25.3327
    27.0399
    25.9699
    26.5691
    27.9611
    28.2866
    28.0279
    28.2881
    22.2596
    26.4055
    27.2115
    24.7908
    24.8146
    25.3271
    25.4776
    21.7542
    21.6735
    23.4395
    25.2172
    26.1631
    23.2482
    23.7943
    24.1088
    21.3903
    23.7091
    23.8815
    22.5134
    23.2890
    22.8886
    24.0113
    19.3808
    21.4055
    26.7752
    27.5295
    27.6802
    26.2358
    24.8549
    22.7190
    26.2319
    25.3221
    27.7146
    25.6098
    25.2582
    24.6675
    27.1035
    26.9334
    26.7948
    23.1488
    23.9510
    24.6863
    24.1818
    24.6811
    24.7648
    25.0418
    26.9609
    27.0726
    25.5644
    23.8880
    25.9314
    24.8010
    24.7538
    28.0784
    26.7381
    26.1556
    25.4216
    23.5757
    24.9955
    27.9475
    25.5445
    28.9992
    26.6385
    26.4113
    25.5052
    27.7834
    26.0411
    23.9410
    23.4272
    24.7840
    24.8814
    24.3987
    25.9898
    25.0996
    24.6549
    24.6876
    25.8362
    23.8221
    24.7629
    26.1880
    28.4914
    30.8193
    24.2237
    25.5302
    26.2223
    25.7423
    26.4806
    24.4693
    22.2573
    22.8800
    28.7851
    26.6058
    25.5728
    28.6877
    24.6376
    29.5028
    26.5878
    25.1494
    26.7270
    28.0952
    31.6679
    32.2279
    29.3476
    29.8731
    28.7176
    25.6484
    26.0642
    29.3518
    29.6696
    25.3138
    25.3636
    26.0558
    26.3479
    23.8406
    24.0726
    26.9613
    25.2007
    23.1709
    22.8365
    25.4762
    23.3260
    25.9079
    24.8386
    26.6409
    28.9004
    28.3215
    28.1595
    29.5831
    28.1914
    26.2016
    26.5117
    27.5280
    27.4798
    26.2314
    28.2353
    27.3308
    30.1005
    27.4469
    28.0529
    30.6776
    28.2448
    30.1529
    30.4666
    30.1470
    26.7088
    29.3945
    27.6992
    28.3885
    26.3594
    28.7075
    27.3852
    31.0784
    27.8829
    28.5884
    25.8886
    27.5812
    26.1264
    24.5831
    23.2919
    25.0028
    25.4450
    27.5592
    24.5839
    26.3930
    24.8394
    25.4837
    21.5577
    24.0552
    23.1639
    22.2433
    25.7949
    26.5861
    25.9080
    28.5355
    27.0636
    28.5959
    27.4892
    28.6714
    26.9579
    30.8323
    28.4557
    32.7135
    31.0953
    26.2312
    26.8375
    27.8581
    27.0392
    24.5229
    25.1913
    27.7319
    29.8577
    27.4044
    29.4285
    32.2934
    28.1770
    29.1913
    29.6708
    26.8907
    26.7745
    24.2554
    26.8755
    29.8521
    29.1553
    28.7329
    27.9304
    26.9536
    28.9773
    29.2198
    26.1635
    28.7678
    28.8682
    23.4110
    26.6987
    27.9659
    27.8374
    27.4170
    29.2045
    26.7276
    27.2094
    24.4334
    27.5658
    26.2140
    32.6137
    24.9587
    31.1372
    26.4210
    29.3221
    27.2716
    28.1528
    29.0535
    27.8127
    28.1345
    30.8233
    27.6058
    26.8040
    27.4651
    27.1593
    29.0774
    32.1000
    27.4227
    28.5518
    33.3882
    27.0187
    27.1009
    29.6020
    29.3773
    28.7520
    27.9213
    33.2466
    30.8670
    28.7507
    29.6966
    28.7459
    29.2314
    26.7877
    29.3839
    29.2552
    27.8031
    28.3833
    27.7343
    22.7815
    22.8699
    23.5121
    24.9482
    28.6230
    28.1433
    24.6374
    23.5632
    24.7668
    23.4468
    24.6948
    23.9321
    25.6118
    24.0461
    23.1420
    24.8456
    22.0323
    27.1392
    27.5607
    23.4277
    26.2502
    22.9553
    22.1851
    20.4366
    22.4285
    19.4151
    25.9332
    22.6874
    22.2018
    22.1227
    25.5874
    24.6758
    23.7197
    28.6856
    27.2962
    25.0983
    23.2795
    20.2045
    24.9322
    23.3132
    24.9441
    20.6827
    22.8646
    27.4240
    22.8167
    21.4399
    24.3028
    22.9811
    22.3888
    24.1653
    21.8084
    22.2273
    24.7691
    28.8303
    27.6093
    28.2015
    28.8088
    24.7558
    27.2134
    25.5697
    24.5479
    25.3474
    25.9111
    23.5937
    24.5214
    27.8155
    20.8780
    25.9529
    26.5038
    26.6562
    24.6542
    24.4828
    26.7459
    23.0977
    25.5075
    27.4375
    20.8840
    25.6707
    25.5548
    26.6442
    23.7493
    26.7200
    29.2491
    22.8002
    28.4294
    24.6099
    26.9277
    26.5967
    26.6890
    26.7267
    26.6158
    29.0580
    26.6116
    27.2818
    31.0098
    28.2856
    28.1354
    23.7423
    24.3993
    25.2445
    21.2402
    27.7297
    28.3431
    29.3357
    28.9195
    24.2925
    24.7436
    21.7850
    26.4581
    28.6330
    27.4575
    26.2927
    25.6023
    25.7523
    27.5922
    27.9536
    31.2787
    29.6035
    29.2500
    27.4913
    28.7091
    28.2680
    26.7420
    25.1407
    25.1418
    27.5196
    27.6711
    27.4940
    26.8277
    28.1293
    25.8218
    25.9098
    24.8051
    25.3757
    22.8989
    25.2720
    26.3833
    25.6910
    23.2434
    26.4566
    24.9478
    28.8990
    28.1012
    25.5272
    24.0280
    27.1807
    27.0046
    25.9437
    25.2240
    28.8472
    27.1491
    25.1582
    24.6686
    25.7335
    30.3761
    27.0627
    26.5739
    26.8467
    24.7121
    25.3954
    24.2633
    26.7604
    26.4954
    25.9778
    25.4072
    24.4487
    26.0429
    26.0005
    26.1067
    27.5194
    24.5675
    24.4689
    26.8127
    28.1111
    26.9100
    24.6202
    25.6180
    28.6457
    27.9437
    26.1420
    26.0047
    26.0656
    24.7757
    25.2187
    27.1718
    24.0619
    25.6000
    25.7376
    27.0734
    28.6460
    28.4217
    31.4833
    29.1697
    29.7051
    29.1269
    29.0892
    28.2807
    26.3820
    27.1869
    29.9921
    33.0512
    29.9347
    29.0626
    29.6307
    27.7921
    31.6134
    28.6091
    32.1669
    31.6414
    28.3249
    29.9061
    32.4089
    31.4420
    32.1695
    34.3170
    36.7602
    33.4828
    37.0880
    33.9151
    29.9050
    33.5878
    29.1120
    32.1690
    25.1932
    26.4615
    25.9541
    24.3302
    25.1391
    25.7473
    25.8961
    28.8580
    26.5671
    25.2099
    25.5279
    25.2761
    27.3271
    26.0747
    25.0277
    23.9750
    30.7456
    27.7213
    25.6768
    25.7499
    24.0245
    25.4605
    27.4279
    26.3515
    25.8693
    24.1737
    24.3216
    24.9919
    25.6603
    25.4392
    24.7894
    27.4047
    24.2718
    28.5339
    27.8138
    29.8807
    30.8312
    26.2800
    26.1961
    27.2822
    24.8334
    21.6837
    18.7896
    24.2476
    23.8389
    23.0227
    26.1512
    23.8903
    25.4836
    25.5116
    25.9735
    26.2717
    25.7223
    26.6977
    27.4330
    25.0390
    24.7313
    24.5792
    23.6436
    24.8134
    24.7993
    25.3269
    26.0475
    29.6494
    22.8213
    23.6033
    29.8057
    22.1318
    24.4978
    25.0581
    26.3117
    27.6363
    26.5448
    24.9634
    24.1471
    24.0311
    23.6769
    26.0063
    25.3448
    24.0259
    25.8558
    26.1126
    23.7777
    28.4662
    25.9501
    26.1260
    25.9312
    25.5577
    24.4516
    27.0283
    26.2462
    24.4805
    26.3423
    25.7416
    23.9501
    23.8205
    24.9157
    25.8359
    26.6406
    24.5912
    24.9143
    22.8898
    26.5639
    25.8419
    24.7542
    24.8222
    23.1038
    26.4294
    26.4261
    25.9240
    25.9229
    26.8750
    25.4971
    26.0426
    25.2179
    26.1893
    26.1607
    25.1395
    26.0276
    25.6031
    26.2974
    22.1482
    25.3645
    24.5691
    25.3114
    26.0974
    25.1702
    26.6879
    25.9511
    25.1293
    25.3435
    24.4969
    23.6412
    24.0099
    28.8643
    26.5057
    23.6885
    23.5401
    26.6252
    21.1993
    20.7773
    23.3131
    22.0355
    25.3856
    24.0128
    24.7843
    27.3355
    25.5879
    25.8564
    25.1201
    26.8314
    23.4219
    27.6388
    23.7596
    23.0743
    23.8460
    25.4000
    23.1920
    24.1978
    23.8725
    26.2355
    24.2108
    25.6272
    29.1624
    26.5663
    25.5358
    24.0640
    22.6597
    23.1144
    23.0227
    20.9998
    23.7951
    26.9247
    24.5959
    24.8579
    25.1684
    24.7846
    25.9647
    24.4294
    22.9914
    24.3457
    25.8542
    24.0880
    24.5240
    21.1546
    22.9523
    20.8208
    24.1908
    24.3275
    20.4801
    23.0644
    21.6937
    25.1319
    22.3656
    26.9391
    26.8381
    26.6253
    26.5947
    23.2098
    28.0380
    27.3787
    24.6662
    26.2036
    25.1383
    26.9858
    27.3724
    27.5136
    25.2396
    25.9338
    26.8475
    27.5894
    27.3591
    24.9377
    27.2677
    27.4135
    25.4812
    27.4495
    32.3408
    32.1994
    29.1983
    26.6050
    28.8190
    26.2549
    28.3148
    22.0213
    27.6105
    24.7564
    26.1865
    25.9726
    25.2871
    25.6070
    23.7377
    21.7701
    24.1409
    28.5855
    27.5061
    31.2434
    25.6941
    28.5691
    31.5632
    27.1800
    28.3712
    26.9622
    26.2718
    25.2557
    27.0769
    27.4752
    31.0101
    30.1075
    25.1631
    27.4730
    26.2129
    28.0908
    26.5617
    29.8655
    27.1915
    25.8214
    26.9222
    24.7308
    26.9148
    24.2703
    24.1685
    24.6855
    26.5823
    26.0190
    26.8752
    28.2824
    25.6084
    27.5986
    26.0228
    26.4809
    27.5323
    30.7753
    30.5378
    25.5062
    26.4039
    26.3511
    26.9333
    29.2369
    26.8342
