# Supplementary material for: Mechanistic models of asymmetric hand-over-hand translocation and nucleosome navigation by CMG helicase
Source: Nat Commun. 2025 Nov 21;16:10304. doi: 10.1038/s41467-025-65232-x (PMC12639105; doi:10.1038/s41467-025-65232-x)
Supplement: Supplementary file 18 — Source data [file 41467_2025_65232_MOESM18_ESM.zip › SourceData/SourceData/Fig3G/Random/mindist_lagging_and_loop_traj012.dat]

# Distance
    18.3401
    20.5049
    18.5568
    17.9922
    20.2889
    23.2955
    20.5152
    20.2051
    21.5154
    23.9073
    23.0936
    21.9655
    23.7333
    22.8121
    19.3042
    21.1347
    23.1653
    25.5972
    23.0235
    24.0690
    23.3702
    22.4763
    21.0929
    24.1340
    23.2561
    24.4658
    22.8547
    21.1732
    24.7020
    21.3043
    21.0045
    26.4930
    25.1444
    24.4760
    21.9271
    23.5312
    22.7249
    23.1720
    20.6821
    20.2415
    21.5618
    20.7853
    23.2573
    22.9040
    27.4397
    24.0591
    25.4997
    22.7210
    24.1431
    19.1219
    21.9193
    21.5691
    20.5687
    22.7725
    23.5061
    23.4221
    25.1872
    21.9995
    24.8076
    23.2767
    25.6290
    25.4208
    24.2244
    26.6013
    30.3117
    22.2231
    21.1386
    24.0980
    21.0356
    23.2566
    26.5168
    23.8899
    22.4644
    24.6650
    20.5948
    20.7338
    22.9797
    25.3733
    27.9163
    25.8182
    24.6894
    24.5612
    27.4168
    25.8093
    22.0011
    24.3162
    24.3938
    22.5662
    22.7027
    19.7245
    22.2085
    21.2778
    20.6787
    22.1586
    23.3523
    24.9996
    24.7040
    25.4635
    25.1033
    24.6849
    27.4661
    27.3875
    26.7980
    28.0166
    28.6954
    29.0378
    30.8524
    26.2783
    29.0274
    28.9110
    28.2723
    29.5617
    26.6452
    29.1010
    29.7751
    26.5689
    29.0941
    24.5543
    24.3601
    25.7298
    24.2052
    23.1650
    27.0638
    26.4608
    24.5040
    26.0008
    25.2539
    27.3691
    22.1830
    20.7047
    24.8547
    22.5721
    20.0813
    23.4295
    24.0535
    23.0698
    21.9944
    22.4845
    20.7901
    22.0019
    23.0439
    22.1478
    24.4630
    24.4477
    22.0728
    23.5055
    20.8592
    25.3938
    22.6677
    21.3251
    24.0993
    23.4417
    22.6054
    21.4778
    27.7581
    22.6076
    24.8395
    23.4295
    25.1428
    22.0386
    24.1881
    25.9697
    24.1731
    23.3456
    23.9012
    24.7335
    21.8948
    24.8501
    25.9098
    23.7519
    25.7212
    24.2515
    24.2723
    25.4231
    23.3658
    28.4236
    26.7561
    28.4555
    27.1433
    22.8953
    24.7830
    28.0587
    24.3538
    22.4599
    24.4323
    25.9760
    26.5716
    32.2349
    31.6117
    38.0141
    32.6050
    29.9458
    33.0474
    21.4467
    27.1013
    27.3054
    28.1599
    25.6789
    24.4998
    24.4907
    26.5095
    28.6839
    25.9471
    30.1510
    27.8950
    25.0835
    24.4630
    27.6454
    24.1089
    22.2813
    23.7035
    28.5115
    23.1784
    20.6014
    19.3779
    23.1944
    27.1255
    23.7475
    22.8409
    23.3459
    23.4023
    23.2350
    26.1332
    25.4680
    22.4329
    23.6116
    23.4487
    25.0759
    28.1848
    22.6917
    24.1179
    25.7227
    22.3417
    23.0633
    26.6840
    25.2311
    24.0572
    27.3620
    23.6629
    27.6369
    26.8489
    29.8759
    26.0976
    25.5917
    22.5677
    26.1836
    25.1612
    25.1613
    25.4771
    26.4156
    24.3088
    25.3216
    29.5334
    26.9776
    26.7781
    25.5763
    27.2562
    27.9070
    23.8939
    22.9711
    24.5466
    24.6785
    19.8811
    23.4202
    23.5939
    25.6767
    22.8620
    24.7875
    21.9497
    21.8314
    21.6719
    22.2963
    22.0355
    21.7747
    19.3879
    23.0332
    29.2389
    28.3529
    23.9973
    23.4435
    22.7801
    24.6344
    24.5211
    25.3164
    27.7632
    26.9955
    26.6414
    28.2846
    28.2017
    26.8684
    26.4091
    24.9579
    27.6504
    25.6011
    24.6253
    26.3207
    27.0276
    25.2246
    23.9701
    23.4281
    23.0637
    26.4241
    25.2852
    25.3593
    28.5851
    25.4012
    24.4457
    25.5617
    24.3901
    25.0413
    23.2840
    25.7704
    25.9079
    28.9258
    27.6770
    26.3336
    25.1467
    26.6679
    24.3198
    22.2602
    25.6967
    26.1782
    27.6061
    27.6085
    27.1317
    24.0860
    28.6492
    29.1230
    28.3108
    27.5788
    28.1603
    27.7250
    29.1619
    27.8930
    26.7427
    29.8614
    27.3771
    27.5606
    24.4552
    27.0350
    23.7972
    23.8663
    26.1205
    21.2617
    26.2413
    25.8954
    25.3996
    25.7059
    26.0812
    27.1515
    27.5557
    23.2837
    23.5185
    24.4117
    22.0690
    24.4882
    25.2543
    25.1255
    26.5970
    28.2719
    27.9693
    26.9807
    27.2488
    28.6898
    27.7267
    25.0409
    25.3708
    25.4647
    25.8521
    27.5684
    27.0871
    27.3535
    23.8251
    26.1821
    26.3275
    30.3273
    25.0426
    25.7089
    24.6170
    26.4729
    22.8794
    26.3285
    25.4838
    24.3019
    26.6431
    26.7173
    26.2366
    25.9628
    27.3452
    24.5670
    24.1508
    26.6793
    24.6202
    25.9932
    21.4900
    22.6721
    22.0868
    20.9026
    23.3125
    25.3961
    31.7616
    30.3723
    27.3840
    26.8321
    25.6482
    25.5725
    24.4536
    26.3976
    24.2385
    19.6835
    21.8902
    21.2721
    24.9826
    23.6948
    21.4140
    21.6905
    20.6290
    20.2427
    21.2633
    22.0474
    23.2262
    20.4232
    24.5489
    22.6569
    23.0737
    22.3283
    22.6511
    25.1459
    25.8051
    22.6866
    24.1139
    24.8180
    25.1267
    25.3504
    24.4968
    23.2398
    22.6921
    23.6756
    20.0289
    18.3340
    21.2515
    20.6547
    23.5340
    22.0828
    24.7827
    23.0354
    23.0869
    26.6337
    28.0942
    27.0797
    24.8189
    26.4961
    24.7226
    22.9670
    23.2634
    22.3450
    22.5544
    23.5428
    23.1366
    22.1236
    25.2751
    25.7495
    22.7693
    21.5394
    26.0501
    25.4586
    23.1258
    23.8699
    22.4130
    21.7889
    21.3072
    24.2825
    24.6772
    25.3213
    26.4670
    23.4935
    26.0480
    24.8592
    21.9738
    18.4884
    22.8515
    29.1609
    23.8098
    25.1414
    23.0918
    22.9477
    25.5502
    25.6883
    29.8404
    22.3702
    28.0629
    26.2327
    29.0532
    26.3981
    26.3977
    25.6259
    29.3572
    28.7368
    25.0534
    23.3333
    22.8528
    22.7437
    23.0471
    23.4896
    23.5791
    21.1690
    22.1330
    25.6469
    23.5251
    24.5062
    24.9710
    23.2542
    27.1145
    24.8074
    22.9010
    28.4038
    28.8483
    27.6472
    24.6916
    23.9638
    25.9308
    25.0304
    28.3318
    27.8555
    24.7881
    24.0192
    26.2019
    25.9213
    29.7164
    24.6189
    24.4210
    22.9571
    23.3161
    21.4322
    24.2266
    25.2940
    22.7745
    22.1203
    26.0757
    25.1627
    26.8020
    23.5616
    23.3664
    22.5488
    25.9211
    22.6105
    26.0838
    25.2445
    26.6689
    24.7084
    22.8845
    20.9627
    24.9189
    24.8121
    21.7556
    22.4635
    24.2344
    25.6727
    24.8906
    23.1906
    22.9110
    24.0169
    22.0508
    24.1397
    23.0057
    23.4586
    25.5510
    23.8723
    24.6370
    23.7301
    26.8210
    26.7462
    25.4796
    26.4484
    24.7783
    27.9117
    21.1400
    23.6587
    22.2859
    23.1548
    23.8070
    23.8411
    23.4197
    22.7866
    22.9684
    25.1723
    23.4326
    21.4713
    21.6987
    22.0220
    21.5684
    23.5677
    28.7370
    27.7917
    26.4451
    23.6811
    27.5375
    23.3845
    23.2405
    24.8294
    22.3629
    17.5946
    15.5299
    16.8708
    22.5595
    22.7315
    23.6053
    21.4915
    22.2694
    24.4201
    24.0926
    22.0705
    24.4347
    26.0174
    25.8125
    24.8687
    19.5832
    21.1564
    24.0812
    25.9133
    25.1597
    26.0245
    22.6125
    24.4851
    23.4610
    23.9324
    24.4464
    23.6671
    27.6687
    24.6285
    22.9581
    26.2921
    23.9385
    22.1057
    21.2061
    22.9662
    20.2284
    28.0821
    26.6941
    22.4335
    25.5538
    26.8870
    24.9147
    24.7112
    26.3241
    26.3397
    25.1430
    30.4512
    23.9014
    24.4202
    23.5254
    22.1096
    25.3488
    23.7269
    21.3112
    25.7353
    26.1612
    23.6812
    22.9976
    24.8537
    22.2184
    26.3839
    26.4074
    26.5030
    23.6399
    24.5195
    20.4700
    19.4045
    17.4009
    19.8418
    16.8188
    18.9877
    19.3036
    17.0896
    19.8411
    21.4032
    21.1021
    22.5757
    20.5632
    20.6616
    18.3476
    18.3527
    19.6693
    21.5842
    22.5802
    19.5994
    20.6945
    20.4448
    22.3737
    25.7198
    25.7641
    27.6798
    22.7348
    24.8029
    26.4202
    26.8452
    26.7790
    27.4411
    24.6370
    23.7622
    22.6854
    23.6442
    21.6427
    24.0996
    24.9151
    25.3317
    23.7776
    25.9567
    25.3125
    25.8863
    29.7126
    24.2706
    25.7090
    26.0534
    26.1437
    24.9490
    26.0469
    26.0272
    24.4395
    26.8106
    23.2070
    24.1381
    23.1608
    23.2119
    25.8348
    23.2076
    24.3664
    22.8232
    26.1625
    25.3749
    27.2102
    25.4069
    23.4277
    21.3575
    23.5876
    24.1099
    22.6462
    21.2161
    22.2041
    20.9519
    21.1640
    20.1597
    23.4613
    25.7671
    25.6325
    24.0954
    23.5230
    24.2340
    26.2625
    28.5089
    23.0061
    24.4609
    25.5593
    26.1560
    22.8145
    24.3623
    24.7375
    24.3246
    23.5414
    23.5114
    26.6855
    25.4537
    26.0892
    25.1411
    24.4893
    25.3919
    26.2199
    24.1875
    24.3701
    21.5848
    22.3797
    24.2118
    22.5354
    22.2988
    22.1172
    23.5738
    22.3781
    22.4117
    24.2856
    23.6092
    20.6920
    21.7641
    22.6340
    20.1675
    21.1980
    20.2566
    21.3294
    23.8656
    25.4584
    26.7212
    24.7285
    27.3335
    25.0071
    25.2581
    24.4888
    24.7011
    23.8286
    25.4854
    26.9345
    25.3566
    25.8862
    20.6534
    21.2717
    24.4322
    21.3852
    22.7097
    21.0849
    22.5768
    23.4638
    22.5924
    24.9486
    25.4682
    23.2011
    25.1228
    26.1541
    29.2032
    23.5816
    22.3790
    25.5322
    25.3159
    24.4806
    24.8982
    26.8568
    25.8420
    23.0305
    21.7722
    27.1900
    27.0149
    27.6514
    26.0712
    25.5547
    28.4635
    26.8176
    25.3588
    26.5672
    24.2056
    25.6008
    24.6013
    22.6461
    26.9243
    25.6000
    26.6597
    29.3385
    30.1455
    33.2033
    27.4139
    26.8166
    26.8432
    22.1768
    24.4134
    26.8391
    26.4670
    23.8759
    25.0162
    24.7559
    21.5068
    24.3255
    25.2819
    20.9822
    20.8321
    22.1009
    24.3598
    24.9854
    23.1623
    16.8224
    23.6088
    21.2572
    23.0791
    20.4268
    24.1645
    23.6889
    22.2655
    22.7813
    24.4547
    22.6170
    24.6690
    23.0987
    23.2863
    22.1731
    24.6784
    23.6664
    22.6409
    21.2171
    26.3970
    23.0571
    25.6255
    26.7675
    26.2260
    23.3833
    26.9417
    22.5144
    23.7861
    26.8873
    30.4218
    28.4504
    26.5929
    29.1705
    29.2905
    26.0853
    25.6712
    28.7049
    26.9672
    27.3852
    29.5590
    25.7737
    26.1922
    29.2166
    24.9022
    28.8410
    24.5456
    26.6840
    26.3209
    26.9843
    25.0840
    26.8483
    25.4118
    28.6631
    26.3991
    28.2371
    27.1347
    26.5627
    25.9210
    27.6345
    25.9483
    27.0396
    27.6317
    27.9452
    27.3920
    26.3863
    24.9240
    25.6492
    25.4013
    28.3835
    25.1767
    24.2417
    27.2348
    24.0024
    25.7565
    26.0297
    27.5751
    25.7901
    29.3914
    26.3014
    23.7972
    25.0397
    24.9707
    25.7937
    26.5752
    23.0009
    26.8210
    25.6263
    24.2776
    24.6326
    24.5920
    21.6958
    22.5342
    27.0350
    26.9085
    24.0541
    24.4227
    23.2971
    27.5807
    25.0558
    24.1523
    29.5788
    26.8717
    26.8359
    28.2109
    26.1724
    25.4607
    23.4050
    23.1432
    22.5468
    24.5669
    23.8911
    22.5662
    22.2719
    25.3283
    24.2865
    21.0456
    24.0102
    21.8917
    21.8176
    25.0588
    21.0938
    18.4255
    24.0026
    22.0568
    20.5831
    26.6572
    24.3568
    24.8795
    24.5472
    23.7542
    22.7632
    27.1170
    26.8729
    27.1585
    24.8542
    26.8418
    25.4045
    26.1094
    19.1060
    22.3727
    20.1254
    22.5294
    25.6930
    23.4479
    19.8047
    18.0717
    15.2110
    15.5178
    18.1113
    18.0924
    18.2531
    16.0759
    18.1738
    13.8231
    16.1433
    24.0868
    14.2324
    16.4221
    12.8465
    16.4713
    14.9125
    18.8774
    15.0006
    14.6053
    17.9904
    16.1384
    13.2313
    12.5439
    12.0429
    13.7873
    16.0242
    17.4246
    17.0677
    14.4102
    17.2240
    20.7964
    19.5431
    16.9004
    17.1708
    19.2002
    18.6072
    17.2848
    18.8201
    19.5527
    18.7203
    17.9537
    20.6889
    15.7192
    20.0337
    19.5250
    18.7750
    16.3698
    13.9342
    20.9662
    18.4782
    20.4754
    16.9350
    18.4451
    20.1818
    18.0924
    19.5665
    17.8119
    22.0331
    19.3060
    18.7353
    14.9402
    18.4254
    22.0326
    24.7084
    20.0543
    23.7713
    21.0239
    24.3963
    21.3325
    26.6236
    24.4028
    18.5199
    19.8023
    18.2709
    17.0474
    18.4222
    19.0126
    18.1725
    22.8832
    19.3829
    22.5798
    16.2891
    24.0211
    17.9678
    18.1477
    18.1972
    15.4356
    16.4698
    20.3616
    18.1795
    20.6863
    21.8175
    29.4863
    27.3031
    23.4886
    22.9762
    19.6907
    23.9326
    20.5825
    20.4439
    23.4719
    25.0993
    23.1624
    26.9952
    19.4529
    21.9994
    20.2439
    19.8885
    24.8670
    23.4391
    26.3800
    27.1618
    24.5537
    27.6149
    22.9656
    23.3653
    19.1598
    22.8205
    22.1528
    25.9217
    28.1195
    25.3194
    22.1327
    25.4095
    27.7918
    23.4062
    21.9117
    24.4846
    23.8217
    23.8151
    26.3958
    21.6987
    25.4063
    24.1748
    23.6288
    24.0753
    26.6179
    23.6324
    24.2017
    25.4801
    27.0312
    27.1025
    25.0480
    26.3685
    28.0423
    26.7778
    23.1839
    23.9431
    23.8224
    20.3010
    24.2216
    22.0956
    21.4151
    26.2901
    27.4734
    27.9021
    25.2364
    23.5163
    22.9251
    24.7197
    24.5531
    23.5543
    22.6908
    25.5062
    27.1573
    24.5066
    22.3465
    24.9243
    23.6206
    20.5022
    25.4672
    25.1602
    25.1089
    23.8264
    23.7353
    22.0532
    24.5409
    19.9737
    21.9859
    20.0073
    22.8178
    20.2178
    16.3321
    25.5222
    25.8026
    21.2933
    25.1479
    25.1030
    26.8025
    24.0629
    23.1031
    23.6157
    22.7570
    25.8191
    24.6190
    22.4728
    22.4580
    28.4375
    26.8298
    26.8890
    25.7317
    26.1367
    24.3113
    20.8079
    23.9213
    24.5297
    30.4402
    24.0940
    20.8738
    24.3958
    20.1254
    27.4859
    29.0642
    23.9271
    24.4127
    25.2640
    24.1224
    23.7831
    24.0009
    23.6877
    24.0202
    21.3055
    19.8482
    27.2501
    32.8984
    26.9754
    28.9042
    24.3474
    27.1619
    27.3869
    26.8435
    30.4523
    28.4941
    24.6249
    28.0231
    29.0662
    21.9249
    21.4356
    26.7758
    26.5338
    24.6682
    27.2584
    25.7347
    22.2048
    26.5490
    27.2230
    28.6948
    25.7842
    26.4858
    31.5592
    25.9997
    24.4316
    26.0987
    26.0125
    24.9303
    23.4650
    25.2900
    23.2492
    26.3390
    23.9804
    23.6305
    23.2082
    24.8631
    25.9034
    20.9368
    29.1432
    24.9877
    25.5615
    27.6853
    27.8292
    22.6696
    28.7231
    23.6435
    24.0583
    24.8020
    25.7157
    20.7823
    25.3646
    27.5521
    28.8497
    29.4410
    30.9306
    26.2136
    26.6575
    27.5925
    21.2569
    25.5988
    26.0519
    26.8765
    28.3749
    27.9935
    27.1692
    26.6132
    28.8911
    26.0071
    26.3247
    25.6417
    27.4070
    24.0622
    24.9085
    20.6501
    24.4643
    23.2642
    23.9515
    24.6572
    24.0059
    25.1875
    19.2401
    19.1150
    20.2947
    24.9769
    26.2598
    22.1214
    23.4792
    24.2978
    26.5889
    22.1021
    26.9200
    26.5409
    21.4631
    20.9261
    23.8000
    24.8025
    23.2994
    26.5559
    24.2537
    20.8842
    23.2258
    26.8641
    25.1904
    20.1506
    22.7055
    18.4338
    21.2957
    18.1650
    21.1425
    24.2148
    24.4117
    20.7116
    23.6365
    21.4923
    23.6849
    24.5881
    26.5724
    19.6464
    24.1123
    19.1040
    22.3275
    23.9738
    23.1822
    23.7997
    25.2578
    24.9505
    23.8680
    26.6172
    26.4904
    23.5608
    24.5691
    26.4723
    25.8622
    25.4376
    26.6825
    21.1813
    25.5044
    26.5998
    26.9701
    25.7766
    26.3818
    26.5850
    25.7455
    24.1740
    27.0422
    26.0748
    24.3552
    27.0740
    26.6684
    26.8076
    25.9168
    25.4336
    23.6057
    28.0574
    25.1346
    23.9024
    24.9722
    23.8646
    25.7483
    23.4057
    24.0567
    24.3792
    27.4719
    24.0875
    20.1209
    23.5837
    23.8760
    25.8866
    25.4716
    24.2889
    24.4662
    22.9726
    25.0106
    26.4992
    23.6531
    27.5841
    26.0149
    26.0236
    25.0662
    26.7618
    25.2357
    23.3059
    19.0820
    23.8784
    27.1918
    24.5245
    24.1244
    25.8371
    21.0514
    24.6012
    25.5156
    22.8633
    22.1050
    24.4865
    26.7811
    25.3911
    25.5335
    24.1758
    23.7815
    29.4624
    24.4722
    27.8332
    25.1709
    27.3204
    27.8456
    22.4418
    25.7859
    24.0260
    23.4341
    22.7882
    23.5736
    22.0701
    23.7504
    24.2733
    20.6198
    28.2817
    25.6126
    23.7512
    24.3485
    25.5332
    24.2475
    26.3112
    25.1610
    29.7086
    25.3690
    25.9834
    23.9852
    25.2453
    27.5170
    23.7745
    21.0986
    25.3788
    23.6270
    26.6801
    23.5830
    28.2896
    26.2372
    24.3270
    23.7255
    27.5552
    26.9495
    29.8368
    28.8724
    26.0440
    23.3440
    24.9387
    24.9589
    24.6219
    19.2692
    24.1163
    25.5634
    24.8096
    28.1380
    25.4824
    28.8524
    25.1893
    24.8635
    26.6809
    20.9565
    24.9995
    24.8267
    26.8740
    27.5957
    25.6052
    27.2640
    26.9708
    25.7555
    22.7666
    26.7280
    21.4608
    17.0212
    25.1283
    23.7090
    25.3451
    24.9039
    21.9248
    26.7731
    25.3020
    24.5411
    25.9426
    28.4685
    25.2025
    27.5094
    25.8110
    28.3850
    27.2367
    22.9630
    25.3279
    24.4759
    26.1231
    27.2068
    23.5407
    26.9284
    28.6785
    29.4685
    24.4609
    27.1121
    26.7127
    24.7723
    22.2520
    22.2632
    22.4865
    30.3611
    20.0892
    23.9379
    26.0275
    26.0682
    25.9562
    27.9870
    26.4644
    27.5913
    24.1366
    24.3053
    28.2238
    30.8254
    26.9585
    26.8225
    28.8168
    27.4477
    27.1052
    26.3894
    28.4343
    29.9524
    26.6577
    28.1620
    25.9690
    27.3402
    29.7662
    26.4501
    29.1422
    26.9356
    24.6710
    26.6172
    28.1253
    25.9113
    22.0977
    25.5269
    26.4408
    26.9034
    28.9688
    27.3277
    26.8317
    25.9748
    29.0327
    26.3885
    23.9906
    29.2003
    26.8843
    23.2535
    25.5464
    24.4038
    21.0788
    24.8200
    26.2220
    21.9049
    22.5515
    17.2687
    21.3221
    21.4994
    25.9551
    25.5003
    22.4821
    29.4854
    25.5134
    25.6693
    30.3142
    27.3039
    25.5815
    28.2065
    19.6878
    20.3719
    21.7198
    20.0961
    23.6709
    22.1249
    22.9747
    26.0421
    26.5904
    27.3109
    26.5215
    23.4595
    24.7410
    26.1354
    26.1138
    21.8639
    23.8841
    23.9748
    24.8649
    22.1758
    24.6254
    24.1870
    28.1902
    22.5015
    23.1624
    20.7921
    27.7559
    24.5090
    26.4870
    28.1407
    30.1537
    19.4080
    23.0399
    20.0199
    24.1156
    26.4799
    24.9380
    24.2604
    24.1960
    25.6246
    27.2649
    22.9109
    21.0024
    26.7919
    26.5493
    25.4860
    26.0244
    25.1861
    25.1708
    23.9776
    24.2493
    22.6468
    25.2230
    18.5758
    25.2051
    18.6669
    21.9035
    16.5871
    16.7543
    20.3896
    23.6371
    17.1810
    18.4763
    26.3741
    19.8707
    18.2275
    18.6104
    17.7752
    20.4098
    19.5951
    18.9347
    19.3100
    14.8190
    18.7431
    16.9610
    14.9506
    13.7785
    13.1264
    20.0069
    15.0336
    13.7809
    11.2855
    22.4625
    21.5649
    22.4441
    22.9470
    27.2902
    28.6611
    25.8569
    24.3715
    25.9043
    26.1424
    28.4403
    25.1868
    21.8926
    24.9563
    23.6453
    26.2165
    20.1912
    27.5840
    28.3161
    24.4868
    24.7742
    26.8008
    25.3167
    26.1108
    25.4917
    24.6959
    28.4357
    25.6700
    28.3198
    27.5027
    22.5539
    25.5722
    25.1734
    25.7216
    25.9299
    24.9617
    21.3327
    21.9194
    21.6433
    22.5805
    19.6685
    26.9556
    24.4215
    24.9381
    25.5458
    24.2006
    22.8091
    25.1503
    22.3758
    22.5583
    28.6907
    19.6419
    22.7178
    16.2074
    17.8138
    17.3612
    17.6447
    26.5618
    21.2320
    19.9967
    22.1078
    26.1064
    22.7531
    25.7446
    22.6399
    25.1459
    25.7703
    22.7196
    24.1784
    22.3817
    25.0319
    19.2142
    23.0880
    28.2440
    22.7314
    25.9281
    26.0737
    23.6576
    23.2678
    28.3886
    25.2859
    25.9150
    22.1638
    24.6099
    20.5532
    22.9248
    22.3152
    27.1974
    26.3953
    22.2524
    26.4071
    23.4565
    27.8837
    24.3265
    28.5574
    26.1357
    23.8763
    24.5681
    29.2109
    22.6976
    24.3747
    24.8444
    27.2005
    23.8053
    24.4871
    23.1691
    26.1316
    27.3777
    26.8900
    26.2495
    27.2197
    30.6812
    31.7331
    24.3890
    25.6242
    25.5706
    22.4841
    25.4754
    23.1054
    22.0242
    24.9699
    24.7063
    26.4741
    23.5066
    22.3714
    21.5037
    22.5370
    21.8904
    25.9960
    25.6718
    23.1557
    26.4205
    29.5430
    25.4599
    25.1559
    24.4499
    24.8614
    24.8219
    27.9402
    25.6113
    23.8419
    24.4725
    26.3452
    28.0089
    23.5308
    25.0425
    23.8145
    20.1227
    22.3551
    23.3893
    24.9927
    23.1452
    26.9944
    28.3010
    26.1098
    21.7163
    22.7210
    23.0581
    25.6121
    23.3733
    24.6214
    21.1456
    19.5720
    23.0550
    24.6496
    22.7016
    24.0156
    21.1598
    26.9666
    25.5069
    22.1111
    20.1305
    23.2789
    18.9609
    14.7289
    14.9286
    20.2054
    21.8316
    23.3807
    22.8725
    23.9620
    22.5176
    23.7027
    23.4335
    18.8969
    20.5615
    21.9162
    24.4368
    24.2350
    23.3163
    20.1742
    21.9531
    20.4916
    20.7746
    24.2145
    23.5104
    21.4298
    25.0863
    23.8796
    26.6430
    28.0760
    25.4654
    26.0532
    18.6165
    26.4233
    23.5224
    18.8130
    17.6260
    22.6358
    23.4895
    21.6914
    24.9148
    24.6599
    24.8974
    25.0238
    23.3147
    25.8700
    24.0252
    25.0043
    23.8220
    20.7351
    20.6707
    22.8036
    21.6630
    22.0393
    21.0012
    21.1123
    27.1027
    28.9191
    27.1327
    28.8748
    19.4032
    20.6220
    22.4643
    23.8581
    25.6707
    25.1353
    22.7295
    23.9771
    28.4088
    21.5796
    22.9972
    26.0544
    23.2432
    25.0564
    22.7100
    24.4428
    24.7892
    25.2047
    30.7882
    29.3678
    24.8362
    25.3771
    22.5308
    24.9095
    29.8227
    24.3263
    25.2035
    26.6522
    26.3432
    23.1371
    21.8008
    18.3545
    18.5999
    18.7499
    24.8127
    19.7516
    17.6862
    20.3591
    17.8907
    22.7083
    21.7541
    20.6252
    21.3614
    18.1211
    24.5734
    26.7273
    24.4463
    23.1248
    23.5752
    25.8547
    24.5931
    27.7353
    24.1702
    24.5407
    21.1394
    25.6000
    26.7695
    13.9132
    12.0228
    19.2594
    17.2362
    14.6200
    20.0873
    17.3977
    14.1286
    17.9013
    20.2657
    20.2011
    26.3300
    25.0696
    25.6550
    27.2886
    23.9332
    18.3892
    20.4486
    23.0011
    22.6707
    24.3532
    24.5516
    23.6527
    28.1167
    23.5638
    23.7410
    23.1641
    17.8408
    22.1392
    22.0922
    13.6907
    14.6958
    15.2156
    16.5241
    12.7096
    12.5827
    10.7901
    11.8997
    10.2672
    13.0073
    10.0722
    12.1849
     5.6522
    12.2476
    11.3646
    14.8243
    14.7491
    14.3101
    14.8096
    14.4603
    15.2559
    17.2918
    15.2336
    14.1747
    14.6994
    15.2529
    17.9854
    18.4888
    14.1546
    17.5004
    17.1139
    12.2923
    15.7522
    16.6854
    11.4232
    16.2176
    15.2283
    15.7748
    15.5079
    22.7668
    19.8317
    16.9213
    16.8262
    17.6633
    16.2907
    16.9311
    19.7968
    19.2477
    19.3184
    21.4123
    19.3639
    20.3726
    18.6290
    16.3740
    18.3943
    20.4692
    18.8625
    19.8945
    19.1661
    23.8905
    21.7678
    23.2143
    20.9378
    21.4207
    24.3120
    23.4823
    23.9336
    20.8929
    19.3759
    22.6386
    19.3917
    19.0589
    20.4554
    21.8726
    20.7106
    19.2445
    22.1887
    22.7523
    21.0904
    22.6516
    21.3928
    23.4090
    25.6643
    23.2889
    18.9164
    22.9319
    20.9539
    20.8413
    23.8974
    21.1489
    24.3300
    23.5552
    20.9826
    21.9508
    23.8096
    21.8151
    20.5168
    23.1064
    18.0928
    21.1993
    20.0513
    21.6741
    20.4817
    23.7660
    21.5010
    21.6480
    17.7571
    22.5509
    21.3283
    20.5487
    20.6652
    19.3747
    18.3853
    16.9594
    22.3561
    20.7251
    23.0279
    22.9568
    19.5226
    19.0947
    19.3148
    21.2405
    25.0133
    27.1802
    20.6437
    21.8427
    23.9402
    20.2501
    20.7719
    21.0882
    23.5080
    16.5766
    18.8525
    20.3449
    20.1947
    19.8197
    22.3582
    18.5949
    23.2593
    21.7822
    20.7363
    22.4873
    21.5396
    21.9739
    21.9905
    24.7979
    21.3549
    23.7506
    24.4527
    23.2701
    21.2876
    22.8030
    20.0148
    18.4048
    20.4441
    21.0830
    22.2992
    19.9789
    19.7796
    23.3501
    22.1720
    23.7229
    22.3639
    27.9624
    27.0162
    30.0252
    25.6646
    25.8458
    24.2505
    27.8265
    26.5623
    20.4697
    25.0118
    18.3765
    20.3889
    20.2001
    18.9841
    21.6202
    20.4317
    20.1719
    17.6287
    20.4299
    18.2563
    16.2104
    17.2763
    18.3166
    19.2116
    15.8617
    17.7612
    13.4659
    20.9112
    16.8711
    21.1432
    19.9212
    25.9247
    17.3954
    17.9034
    20.0583
    22.1805
    20.0972
    14.4208
    19.9813
    15.1005
    15.6992
    14.1672
    19.4112
    15.1938
    21.3034
    20.6699
    19.4433
    14.5554
    14.1703
    12.4848
    17.8223
    17.2625
    21.4176
    18.6613
    15.8265
    20.1158
    13.0339
    18.5639
    14.5699
    15.5138
    15.4844
    19.6418
    16.0765
    11.5866
    13.7842
    11.5621
     9.7862
    10.1725
    12.1436
     8.9832
    10.0559
    10.7521
    13.9038
    24.3862
    18.6561
    19.0907
    18.8013
    14.5287
    18.5966
    17.8517
    18.1732
    19.9444
    23.9057
    20.3601
    17.8765
    18.2056
    17.9211
    16.6764
    17.8786
    16.7995
    16.1866
    16.9427
    16.0962
    15.1310
    18.4815
    15.4196
    13.7311
    15.2431
    17.3486
    12.1470
    12.8285
    13.2270
    17.5162
    16.9971
    14.7886
    14.9242
    15.2509
    16.0168
    14.5334
    19.4071
    15.5117
    17.9954
    14.4056
    15.3669
    13.3157
    19.8062
    22.1855
    21.5760
    20.7772
    17.4670
    18.3380
    16.9360
    15.3304
    20.5858
    14.9143
    18.2293
    16.8898
    17.0659
    17.0609
    16.2148
    22.3147
    17.3799
    18.6753
    18.4057
    18.9656
    19.6648
    21.7707
    13.8751
    12.7383
    13.7287
    12.2849
    17.0643
    17.9605
    18.7340
    22.3249
    15.0765
    15.8530
    17.2841
    18.1861
    15.3684
    16.6293
    17.9637
    15.8369
    20.9105
    18.6141
    21.1767
    15.6818
    18.8904
    20.9623
    20.6821
    24.4003
    20.4884
    18.0355
    15.5169
    12.8860
    17.3185
    22.4876
    21.6755
    16.1759
    13.3284
    16.5554
    17.4692
    17.7254
    18.2213
    19.6923
    20.3570
    19.9735
    16.8134
    14.7693
    16.4336
    14.3184
    17.1656
    16.1359
    16.4065
    18.5045
    17.0107
    18.7211
    20.4291
    18.4287
    12.3166
    20.4030
    16.0686
    18.2526
    16.5612
    12.8426
    16.8642
    17.3531
    17.3577
    19.1278
    16.8717
    17.2370
    14.7401
    15.5602
    12.7829
    15.5747
    16.7815
    16.6667
    21.0193
    19.4447
    18.8426
    17.3398
    18.9076
    14.8504
    18.0281
    16.7442
    18.8393
    16.4813
    18.8891
    18.6122
    17.5558
    21.2526
    16.9299
    17.3105
    17.7927
    19.1153
    14.0435
    16.1923
    15.1429
    14.6206
    16.5191
    11.3151
    17.0360
    15.9356
    18.0777
    18.0126
    20.9483
    20.7760
    17.5973
    17.6586
    15.3661
    17.0087
    17.8587
    16.5174
    18.9506
    17.8248
    21.3961
    21.1854
    20.0598
    18.7033
    13.9502
    22.1731
    17.0321
    17.6596
    14.6759
    15.9959
    18.7169
    15.6555
    15.2844
    12.3243
    12.8307
    15.5238
    14.9415
    14.0838
    14.4491
    12.9878
    17.2208
    13.1761
    13.9364
    18.9307
    17.0501
    14.2987
    16.8336
    16.0856
    17.9937
    17.1090
    19.1715
    22.3218
    15.1082
    18.6636
    19.0603
    15.5169
    20.3278
    17.1277
    12.7961
    13.8378
    12.4219
    11.9079
    12.0546
    13.3037
    13.1531
    14.4214
    14.1160
    11.1936
    15.9790
    19.1876
    20.2111
    16.3407
    14.5794
    16.4598
    15.4860
    18.5100
    19.4503
    14.4715
    16.5460
    19.7696
    14.1886
    17.2286
    16.0073
    20.9027
    22.6987
    15.4230
    19.0671
    18.5004
    18.7488
    18.1407
    19.2238
    16.4672
    14.2048
    11.8120
    15.1335
    12.5271
    16.4530
    14.1802
    14.5758
    14.9506
    20.2833
    17.5400
    18.7801
    18.3294
    20.2405
    20.9296
    21.9811
    16.0102
    15.3207
    11.5756
    17.3388
    11.9401
     8.9162
    13.8188
    11.9528
    11.7764
     9.6837
    11.7607
    11.0382
    10.3820
    12.6487
    16.0452
    11.9708
    14.4398
    12.2501
    13.7323
    11.3814
    14.7552
    14.4475
    17.9613
    22.9766
    16.6758
    19.2812
    19.7271
    16.3556
    16.6514
    17.8856
    18.8344
    15.3254
    18.3895
    15.6573
    17.0583
    15.3536
    14.2883
    18.5969
    19.8035
    20.2837
    21.0926
    22.4662
    26.5110
    25.4764
    18.8833
    23.5251
    21.1630
    23.4850
    21.3332
    21.3531
    21.5554
    20.2187
    22.1368
    23.7481
    22.1801
    19.4026
    26.4176
    21.1678
    21.5885
    23.5683
    18.8506
    21.0316
    16.4276
    15.3046
    18.5495
    15.5361
    19.5733
    15.2935
    16.9800
    20.0410
    15.9537
    15.9870
    16.2421
    22.1457
    19.3985
    17.3872
    19.5002
    18.5353
    22.1492
    19.7247
    17.6463
    21.7601
    23.9088
    23.4949
    19.5207
    20.2935
    20.3215
    18.2373
    18.3833
    20.0650
    21.1349
    22.6798
    21.7901
    18.7414
    19.5249
    18.2815
    20.2480
    20.4877
    17.5722
    18.5104
    18.2134
    19.6935
    19.1159
    20.3592
    21.5281
    18.0321
    18.7506
    21.8696
    16.2992
    16.5485
    15.2176
    17.1621
    18.4494
    20.3690
    19.8934
    21.1022
    17.3792
    22.2743
    18.1088
    16.8577
    23.5245
    22.7376
    18.7110
    20.8272
    20.2591
    20.4908
    15.7055
    15.2904
    10.9415
    11.6779
    20.4300
    19.7088
    20.1063
    21.6437
    16.2715
    17.4859
    17.2922
    15.6296
    15.0267
    15.0166
    11.2998
    11.4870
    13.7730
    12.5873
    11.5221
    12.7058
    14.4675
    16.2651
    18.3826
    15.2705
    18.1149
    18.4092
    15.4285
    17.6536
    14.4661
    17.0647
    18.6249
    17.9578
    23.5104
    16.4152
    19.7131
    18.5314
    19.2611
    19.3573
    19.3254
    17.5694
    19.7771
    17.4326
    15.0085
    14.8239
    18.0503
    17.4220
    16.4002
    20.9545
    20.6798
    20.4092
    19.6617
    16.4298
    15.1101
    15.4149
    16.3732
    14.7252
    14.8130
    14.9338
    16.7666
    17.6032
    18.4508
    23.5878
    21.3849
    19.1690
    18.4305
    23.7967
    20.6094
    17.6958
    14.5968
    15.0046
    18.8067
    21.5351
    17.9079
    19.4241
    22.1856
    22.6744
    24.2381
    17.2138
    19.6329
    23.4173
    20.3862
    19.8687
    16.6861
    23.8102
    22.3455
    19.0593
    25.4411
    23.5516
    26.2567
    23.3512
    28.5989
    25.6787
    26.9836
    20.1561
    21.8563
    23.4588
    21.1269
    20.4137
    19.6765
    20.4870
    20.3246
    22.6962
    23.0731
    28.9421
    27.9083
    27.4388
    28.1328
    26.2133
    26.0017
    18.9914
    15.6321
    19.8474
    20.1009
    16.2035
    15.6653
    17.0145
    17.8130
    18.1408
    12.3510
    11.0069
    14.2070
    12.8015
    17.6873
    12.8704
    10.6117
    10.9869
     6.8977
     7.9472
    11.1417
     6.3401
     8.7688
    11.3845
     5.8687
     4.4606
     7.5398
    11.0827
    12.2739
    11.1894
    10.7901
    12.1914
    10.3163
    11.6022
     9.9829
     9.2864
    10.2964
    10.1354
    12.0391
     7.5997
    10.6433
     7.5762
     8.8141
     6.4237
     8.8408
    12.0703
    10.2616
     6.5098
     9.6247
     8.2647
    11.8533
     9.7732
     8.6290
    10.2216
     8.0580
    11.9710
    12.8489
    14.2201
    12.3790
    10.6148
     9.8386
    10.5989
    10.4674
    13.8102
    10.0218
    11.2146
    13.0196
    12.7426
    15.1274
    10.0115
    10.0111
     8.6959
     9.9805
     9.0766
    12.1214
    10.3278
    13.4843
    15.0290
    17.3675
    15.5039
    12.6129
    13.6355
    13.4249
    10.0261
    11.9829
    10.5853
    11.7646
    10.6755
     9.5607
     6.5069
    10.5557
    10.3821
    13.4351
    13.1534
    15.6203
    10.4024
    12.4342
    10.4182
    10.4822
    10.8066
     9.8710
    14.0209
     9.1419
    10.5322
    12.2886
    12.5297
    11.8072
    10.8944
    11.4006
    10.7186
    11.7096
     9.1954
     9.6741
    10.6862
     7.9528
     7.6388
     8.0047
     8.7140
     9.6451
    10.0010
    10.9025
    10.8818
    12.9829
    16.0220
    14.6223
    16.0021
    11.3925
    14.1007
     9.9619
    14.2680
     8.4996
    11.4735
    11.7868
    13.2778
     9.2303
    14.6115
    12.6951
     9.9250
     9.4011
     9.1255
    12.1094
    11.3256
     9.7096
     5.1269
     7.0309
     4.8087
     5.4095
     5.8898
     6.0250
     7.2707
     8.4470
     6.0124
     7.8663
     8.2433
     8.5817
    10.6726
     8.1308
    11.1756
     9.1299
    10.9132
     7.8420
     6.9704
     9.9119
     7.0379
    10.5835
    10.3731
     9.5993
    11.5854
    11.6188
     9.4618
    13.4534
    10.2338
    12.6064
    12.7664
    15.2177
    11.2294
    11.6621
    11.7571
    13.9525
    12.5449
    11.9123
    10.4010
    11.3511
     8.9848
     7.5127
     6.5545
     9.3177
    10.2327
    10.0929
    10.5408
    10.0625
    12.7375
    10.5607
    12.8594
     8.0910
    12.1142
     9.4287
    11.0267
     9.8620
     4.8799
     7.5430
     9.7606
     8.2467
     7.5653
     9.1113
     7.4195
     7.7349
     8.8549
    10.2612
     6.0433
     6.5913
     5.6062
     4.8495
    12.9725
     9.9528
     8.2782
     9.6606
    11.7362
    10.3860
    10.7537
    10.1814
    10.8973
    10.7074
     8.5665
     5.3404
    10.5512
     7.1726
     8.3202
     8.4618
     6.0167
     5.8916
     8.3985
     9.5263
     9.4791
    12.4331
     8.9282
    11.5078
    10.8406
     7.5869
     5.8974
    12.5440
    11.9752
    13.0360
     7.7401
    12.8015
    13.8279
    10.9520
    11.4379
     8.1437
    12.0369
    10.5019
    11.3606
    10.2116
    10.3668
     5.5546
     6.8399
    12.1829
     8.4576
     9.9876
     9.1870
     9.4928
    11.2047
    10.8722
    12.5329
    10.0412
     8.1041
    10.8875
    11.3917
     7.4938
     6.6961
     5.7368
     5.6827
     6.0533
     6.5424
     5.9335
     5.8168
     5.1450
     8.1234
     7.0457
     5.1889
     5.1233
     5.1934
     4.8058
     7.3249
     5.8678
     6.5866
     5.0002
     5.8629
     6.9430
     7.5253
    10.6664
     5.8210
     6.2824
     8.3522
     4.7514
     7.8475
     5.8905
     5.1671
     8.4031
     7.9249
     5.2194
     5.1991
     6.6414
     5.4370
     4.6865
     6.3415
     6.7531
     4.5228
     9.3807
     6.4825
     4.5116
    10.1987
     6.2616
     5.2084
     9.1631
     8.5519
     8.4731
    11.3081
     6.7059
     5.0400
     6.6543
     7.5899
     9.0956
     8.5311
     7.2553
     6.4610
     5.9091
     6.7593
     6.4473
     7.0614
     8.5209
    13.6068
     9.1666
     8.2158
     6.2858
     7.7003
     6.2472
     9.6789
     9.6319
     7.9468
    11.8956
    11.3638
    12.0196
     7.0183
     7.1566
     6.7891
     8.7086
     6.5350
     6.3429
     5.5568
     5.4930
     5.9895
    10.2316
    13.9617
     5.6780
     5.4387
     7.8106
     7.2268
     6.9962
     6.7790
     8.9331
     5.9809
     5.0094
     5.4809
     7.3994
     6.1128
     8.8891
     6.6258
     6.5597
     9.3152
     8.6370
     6.6804
     5.0790
     9.1188
     7.1784
     8.3064
     8.6609
     5.4036
     7.8003
    10.9841
    10.0178
     6.0869
     7.7214
     5.8909
     6.7776
     7.2840
     6.9693
     6.3342
     5.7586
     8.2948
     8.5321
     9.4123
    10.7186
    12.5915
     5.1768
     4.4848
     6.9915
     6.2901
     6.4245
     9.0193
     7.5757
     8.2887
     7.3888
     7.7550
     7.3286
     6.9168
     7.4683
     5.2824
     5.6945
     7.5733
     6.5600
     9.0032
     6.7780
     8.8886
     4.8566
     6.2464
     6.3548
     6.9083
     8.1214
     4.2793
     5.3095
     8.5816
     5.4744
     7.0960
     8.6861
     7.6958
     5.9983
     5.9499
     8.3662
     8.0327
     6.4944
     7.0721
     5.8477
     6.2535
    10.0991
     7.7862
     6.9961
     6.1972
     8.6665
     5.6844
     9.1750
     5.8403
     5.3609
     7.4830
     8.1292
     8.5778
     9.6422
     5.4344
     5.8028
     5.5863
     7.0716
     5.9741
     6.1405
     7.5738
     7.0462
     7.0510
     8.7780
     8.7635
     5.7446
     6.4985
     9.1634
     9.7059
     7.8656
     8.9141
     6.9937
     7.9762
     9.6797
     7.5078
     8.2154
     5.3707
     7.1358
     9.0057
     8.2370
     7.9535
    10.0348
     9.4329
     6.0979
     8.2059
     6.8083
     5.5824
     6.5083
     7.7283
     8.2924
     6.8727
     6.5333
     8.8332
     8.9898
     8.1827
     7.9547
     5.1672
     7.0345
     7.5205
     6.2957
     7.7264
     7.8538
     8.0511
     6.8750
     7.3071
     7.4852
     8.2182
     8.6653
     6.8409
     8.8022
     8.7914
     8.6373
     5.2361
     6.3536
     7.4081
     6.3021
     5.1275
     7.8592
     5.0344
     6.2106
     8.9650
     8.7433
     6.3483
     5.2295
     8.2348
     6.9761
     7.4048
     9.4080
     9.3878
     6.4041
     5.3728
     6.0198
     4.4939
     8.3014
     8.7545
     7.4265
     4.8984
     8.5725
    11.9740
     6.5704
     5.4932
     6.0213
     9.4784
     8.5461
     7.3200
     4.9312
     6.4288
     6.4597
     7.5147
     8.9536
     9.6875
     8.5105
     5.7933
     6.8844
     7.5849
     4.8609
     7.1866
     9.2924
     8.4120
     6.2937
     6.5500
     7.5879
     6.0873
     8.5337
     8.1027
     4.5544
     8.2691
     5.1621
     5.4650
     5.9581
     6.2599
     7.8768
     8.5923
     7.2808
     7.9006
     6.1527
     8.8101
     5.4716
     7.6732
     6.8388
     7.9050
     6.4294
     6.1214
     6.2553
     5.9830
     8.5988
     6.7717
     5.3606
     9.0117
     7.5881
     7.6231
     9.1917
     6.4151
     7.5856
     8.6219
     8.5328
    10.7858
     9.7488
     6.7353
     8.3033
     8.8151
     7.5254
     9.0860
     5.4393
     6.3925
     7.4702
     7.1042
     7.0297
     7.5248
    11.9469
     6.0118
     8.7296
     7.9519
     4.5157
     7.0284
     7.6539
     9.2191
     9.8625
     7.8544
     7.1395
     8.2683
     7.1028
     8.7343
     9.0554
    10.3198
     8.3156
     8.0657
     8.2003
    10.3850
     8.6444
     7.9286
     8.1785
     6.8341
     8.4702
     6.2652
     5.9791
     7.9597
     8.5430
     9.7799
     9.2146
    11.5553
    10.3746
    10.1554
     8.3677
     9.2068
    10.2379
     8.8262
    10.8483
    10.3348
    10.2617
    10.7295
     9.5289
    10.1020
     7.6417
     7.9366
     8.1339
     7.8899
     8.0414
     7.8531
     8.5264
     8.8350
     8.6468
     8.9037
     8.9653
     7.6995
     8.9565
     4.7930
    10.0024
     4.4619
     7.5198
     7.6586
     8.8738
    10.2458
     7.8552
     9.2090
     5.7642
     5.6956
     7.6860
     6.7829
     5.8451
     7.5166
     5.6852
     8.2952
     7.0302
     6.5883
     4.9390
     7.0123
     6.8829
     6.9614
     6.3989
     8.2216
     5.0999
     6.9624
     6.3641
     7.4513
     6.7783
     6.2448
     6.5241
     7.0298
     5.7972
     5.4522
     7.5772
     7.0493
     6.4882
     6.7058
     6.7139
     6.7693
     7.3387
     6.8930
     8.2285
     8.0193
     7.2575
     6.9399
     6.6176
     8.7763
     8.7024
     8.7976
     6.7776
     6.3495
     8.6116
     7.4773
     8.1022
     6.0261
     5.2893
     6.1122
     8.4119
     6.2171
     6.1732
     6.1936
     7.7401
     9.0810
     6.5141
     7.3628
     6.9723
     7.6033
    10.0536
     8.6387
     7.4604
     6.9340
    10.3540
     9.4549
     8.7331
     9.0316
     9.7883
     7.9783
     8.2558
     9.2091
     8.1558
     6.2954
     8.1523
     5.8365
     5.4962
     7.0762
     7.6774
     7.1016
     9.5762
     5.2997
     5.3108
     5.2449
     6.6559
     5.6438
     4.6336
     8.2828
     8.0274
     6.9127
     6.0243
     5.2128
     5.5971
     5.6595
     5.2728
     6.8681
     7.5164
     5.8850
     6.8705
     8.4243
     5.5151
     7.1637
     4.7712
     5.8468
     8.9723
     8.7031
     5.9598
     7.7031
     5.6771
     8.3321
     7.9025
     4.5303
     6.2268
     6.8860
     7.0774
     6.4102
     6.7434
     7.9215
     6.0570
     9.7152
     5.8644
     6.6577
     6.5122
     6.1057
     6.0608
     7.2297
     6.7397
     5.8846
     7.9022
     6.7849
     8.1316
     9.1770
     5.8657
     7.9407
     6.2476
     4.7410
     7.1813
     6.6909
     5.4468
     6.1272
     4.6359
     7.4478
     5.8612
     6.3574
     7.6853
     5.1876
     7.0699
     6.3320
     6.4716
     5.2375
     6.0500
     8.3024
     7.6518
     7.8876
     8.1136
     6.9470
     9.3241
     6.5999
     6.0563
     9.3913
    10.7017
    11.5589
    10.9085
     9.8012
     9.4816
     9.6704
     7.9221
     8.3598
     8.7836
     6.6101
     7.1859
     6.3849
     7.8058
     7.7498
     6.9488
     8.2814
     8.4461
     6.5201
     7.1142
     5.7027
     9.3647
     5.9350
     7.5684
     5.0171
     8.0523
     7.0053
     7.9440
     6.0416
     8.3336
     7.5921
     6.7478
     6.7274
     7.2995
     5.5993
     7.3587
     7.5097
     5.3804
     8.2593
     6.0482
     6.5325
     4.8609
     5.7567
     8.0769
     8.4636
     6.6884
     7.6214
     8.8148
     8.0779
     6.8407
     5.6987
     6.9314
     7.5306
     6.4163
     7.6592
     6.7445
     5.4534
     5.9652
     7.7111
     6.9374
     7.3977
     7.5434
     8.0021
     7.8551
     7.8720
     7.3442
     8.7514
     7.5829
     6.5816
     7.4826
     6.2434
     7.5281
     8.8187
     5.8963
     7.2679
     7.9943
     5.1854
     7.2851
     6.7665
     8.2505
     7.7682
     5.9883
     7.3046
     7.9891
     9.3919
     7.7645
     4.9174
     6.1464
     7.0879
     6.5586
     5.6593
     5.0782
     5.5233
     7.5131
     9.9529
     5.6839
     6.3846
     6.9760
     9.6485
     7.0589
     9.4607
    10.7962
     9.6033
     6.3697
     7.3702
     6.9945
     8.4588
     8.3786
     8.8934
     8.6929
     6.7298
     9.2154
     9.1634
     5.5585
     8.5705
     5.6912
     5.8438
     5.5820
     4.3832
     9.6263
     5.3964
     7.0745
     7.4232
     6.5946
     8.0578
     8.9492
     6.8136
     7.7288
     7.0929
     8.1976
     7.9893
    10.4857
     7.1086
     6.2311
     6.7510
     6.0047
     6.1506
     8.4026
     5.4318
     5.8826
     7.3847
     9.5014
     9.2107
     6.0540
     7.5736
     8.1320
     7.0294
     6.5654
     6.8532
     6.8418
     8.7501
     9.4521
     7.6652
     8.5760
     6.2683
     9.8460
     8.8480
     5.2624
     7.7426
     4.9775
     8.2360
     9.0559
     7.6940
     7.8989
     8.8077
     9.0198
     6.7551
     9.0282
     7.2180
     7.9111
     5.7734
     7.2664
     8.8728
     7.2618
     7.0467
     8.8749
     9.2783
     7.6384
    11.0399
     8.2586
     8.2616
     7.7530
     9.0808
     6.4061
     8.3637
     6.9876
     9.4902
     6.6448
     6.1977
     5.8093
     5.1901
     6.9546
     7.5582
     7.9822
     9.8186
     7.7697
     7.1767
     6.7955
     7.1119
     8.2056
     8.0435
     7.3781
     6.2080
     6.5024
     6.9535
     7.0929
     6.0858
     6.4251
     6.1038
     5.3991
     7.4345
     9.3236
     8.8713
     7.8460
     9.4700
     5.9229
     6.3650
     8.4494
     6.9249
     8.9993
     7.0391
     9.4940
     9.0834
     6.5762
     8.1768
     7.6937
     7.2590
     6.9293
     6.5322
     7.1540
     7.2549
     7.2981
     5.9798
     6.9576
     8.3969
     8.6304
     4.6340
     6.3551
     5.8513
     7.7461
     5.0663
     8.0803
    10.5214
     7.2219
     8.5659
     5.9156
     8.8802
     6.6585
     5.4912
     6.3928
     8.4438
     7.9306
     8.2682
     7.3668
     8.1102
     9.1424
     6.6771
     9.3019
     8.9019
     7.5173
     6.9964
     6.6722
     6.2896
     5.9602
     9.5083
     6.0895
     8.0651
     7.1190
     9.1317
     9.6010
     6.8825
     6.9674
     6.5908
     6.2970
     7.7145
     6.7686
     8.4297
     6.4232
     5.6147
     8.0702
     6.9780
     7.8611
     6.1833
     8.0220
     4.9960
     8.0339
     5.6686
     6.2419
     7.5315
     6.1448
     7.2856
     6.6634
     6.8915
     6.9842
     8.9615
     6.8479
     5.2373
     6.1544
     7.1336
     7.9524
     8.0329
     7.3945
     6.2392
     5.7770
     7.0514
     7.8528
     6.4253
     8.3348
     7.8443
     6.3315
     7.1065
     5.5589
     6.0967
     9.3355
     6.2698
     6.7189
     7.0171
     8.2609
     6.0903
     8.2459
     7.6488
     7.5063
     8.7984
     6.3616
     6.4545
     4.8330
     5.6549
     9.9198
     7.4701
     6.1566
     5.8957
     6.1611
     5.4467
     6.1014
     5.4204
     9.5153
     8.7820
     4.5139
     6.6727
     6.7875
     6.2412
     6.6052
     7.6056
     7.6976
     7.9731
     8.3688
     5.4949
     4.3520
     7.1584
     5.3161
     6.6458
     6.7291
     6.3794
     9.3304
     8.0326
     6.2309
     4.2289
     5.1679
     7.0738
     6.5085
     4.4504
     7.1028
     5.4382
     7.6582
     8.5327
     8.0337
     8.6124
     8.1017
     6.7141
     6.5726
     7.8851
     6.6219
     7.3322
     5.2021
     5.3092
     7.3506
     7.7559
     7.2218
     8.4962
     6.6407
     6.8387
     5.9281
     4.8740
     4.8794
     7.8759
     6.6378
     6.5735
     8.0920
     4.6362
     8.3804
     7.2109
     5.6406
     7.7322
     6.8853
     5.3620
     6.1896
     8.4777
     5.7245
     7.2242
     8.1517
     5.7262
     8.4172
     5.0477
     4.8623
     5.8504
     6.0287
     8.4728
     8.8569
     7.7758
     9.6926
     7.6346
     8.1111
     9.2478
     8.6581
     8.2509
     7.0075
     6.6200
     5.1811
     7.5013
     7.5339
     5.9302
     7.4265
     5.8198
     8.3607
     5.7160
     6.6514
     6.1234
     6.0921
     5.9380
     6.3431
     5.4718
     6.1866
     6.6309
     7.8519
     8.4691
     5.7795
     8.0467
     9.2852
     7.1740
     5.2837
