# Supplementary material for: Mechanistic models of asymmetric hand-over-hand translocation and nucleosome navigation by CMG helicase
Source: Nat Commun. 2025 Nov 21;16:10304. doi: 10.1038/s41467-025-65232-x (PMC12639105; doi:10.1038/s41467-025-65232-x)
Supplement: Supplementary file 18 — Source data [file 41467_2025_65232_MOESM18_ESM.zip › SourceData/SourceData/Fig3G/Random/mindist_lagging_and_loop_traj013.dat]

# Distance
    18.3401
    20.5049
    22.5019
    21.0580
    23.3618
    23.3830
    21.5226
    22.7477
    21.5505
    26.7474
    24.4830
    25.2938
    26.6526
    24.6211
    19.1266
    19.8756
    20.3247
    22.9444
    25.1107
    21.2307
    20.4992
    24.7044
    19.9575
    20.6371
    21.9331
    20.3388
    19.0193
    20.2991
    20.2935
    20.4344
    23.5831
    21.4464
    22.2656
    22.7722
    20.6863
    20.1869
    20.5594
    23.6933
    20.4100
    18.9604
    23.4386
    22.9057
    22.1462
    24.3333
    20.7822
    24.1330
    24.6767
    23.2798
    22.0120
    20.9403
    22.7083
    22.8505
    22.5246
    22.5816
    24.7871
    27.0565
    23.9217
    23.0378
    23.3500
    23.7289
    22.7527
    24.5699
    22.8520
    26.6800
    22.5757
    22.1484
    24.2116
    26.9723
    23.3270
    26.0545
    25.1387
    24.1063
    28.1655
    27.7329
    25.6320
    24.8318
    22.9939
    20.1824
    21.7868
    25.5399
    22.6230
    23.1797
    23.5279
    22.0857
    23.8233
    23.9544
    24.9584
    26.4465
    22.6865
    25.1443
    23.6658
    25.0659
    24.9042
    25.7269
    24.3312
    20.2728
    25.2819
    23.0788
    23.8415
    26.2503
    26.1013
    23.3741
    27.0295
    26.7055
    22.3223
    22.6770
    25.0030
    21.9113
    25.1999
    21.6821
    22.4863
    23.7546
    23.1844
    22.7827
    24.4092
    22.8307
    26.9419
    25.1282
    24.9794
    26.6856
    26.1338
    25.0359
    26.1101
    23.9474
    23.4253
    21.7585
    26.9477
    24.4371
    24.0373
    25.5790
    24.1676
    21.6560
    23.8603
    20.1184
    21.4427
    23.5058
    26.5900
    28.3708
    21.9385
    23.2883
    24.2783
    26.5377
    24.1485
    21.8456
    25.3964
    22.3428
    22.7653
    22.5464
    21.3068
    23.1258
    22.6328
    22.8274
    25.1408
    24.8770
    22.1492
    23.8484
    25.1321
    27.4414
    24.3393
    25.6840
    25.5091
    23.9006
    21.5395
    26.3134
    24.0034
    22.9924
    22.7873
    23.1115
    24.9329
    24.5139
    23.6480
    23.1177
    25.3350
    26.1242
    24.9095
    25.8781
    26.7351
    27.3454
    24.7980
    27.8381
    25.4370
    24.4621
    25.2788
    24.7821
    25.7927
    23.5876
    23.3084
    22.9839
    24.1450
    24.9681
    24.8872
    23.3875
    25.5165
    24.2794
    24.3531
    25.2053
    27.2282
    26.5691
    25.3790
    25.1558
    25.8493
    25.1294
    21.7844
    24.8303
    23.6135
    24.6539
    25.8473
    28.1189
    26.3822
    25.9582
    26.6260
    26.3094
    24.7813
    25.8997
    22.1128
    24.4275
    22.7067
    24.5846
    25.1110
    22.4653
    25.3819
    22.7437
    22.1931
    23.1532
    20.1374
    24.9263
    27.3384
    26.7793
    23.4200
    25.4153
    24.1066
    24.5179
    22.0347
    22.7511
    24.6838
    23.5470
    23.1553
    23.5666
    25.4405
    24.9065
    19.7484
    24.7291
    24.4050
    23.3742
    25.2763
    22.9096
    21.2084
    23.0377
    23.8584
    23.1024
    23.5621
    24.4734
    25.3026
    25.9070
    23.3290
    23.1781
    23.5313
    25.2511
    26.3939
    28.2395
    23.9212
    25.2646
    23.1670
    23.1134
    23.1959
    24.0829
    24.5832
    21.9443
    22.7718
    21.0640
    19.8927
    21.3229
    23.8245
    25.6465
    23.1652
    24.7412
    22.6875
    23.0877
    21.7418
    23.9943
    23.3436
    25.5999
    22.8270
    25.0951
    22.5087
    22.9840
    20.9947
    20.1861
    24.3510
    20.9641
    23.8154
    21.4346
    25.6220
    26.0254
    23.1984
    22.6422
    26.0983
    21.0714
    24.7724
    23.5438
    24.1243
    22.0746
    22.8881
    24.6313
    23.0612
    24.4010
    24.4047
    22.2961
    19.5965
    21.6084
    20.1023
    23.4392
    22.1181
    19.6409
    20.3933
    20.6464
    22.6069
    26.5692
    25.5409
    24.4575
    19.8920
    24.7440
    22.7050
    21.7444
    20.6012
    19.5296
    21.3026
    20.4177
    20.6926
    21.6734
    21.3795
    20.1798
    20.6990
    20.4304
    20.2683
    21.3255
    28.0441
    27.5710
    27.8526
    22.5470
    22.4240
    21.7467
    20.2675
    22.8085
    24.1335
    22.5401
    26.1377
    23.9487
    21.3507
    23.3552
    22.2672
    23.1773
    22.5773
    22.8486
    23.4197
    22.7283
    23.3755
    22.8785
    25.5270
    26.8862
    27.0529
    24.8257
    26.3684
    25.1420
    23.7890
    24.6736
    26.8543
    27.7588
    27.2883
    26.9768
    24.8548
    24.9980
    23.1786
    20.0764
    23.5465
    22.8780
    24.1702
    30.1776
    28.9434
    26.9003
    23.5995
    23.1110
    20.9737
    24.7424
    23.7198
    25.9625
    23.7078
    22.8642
    25.3122
    22.9619
    23.9398
    24.6660
    24.5265
    24.6545
    24.2035
    24.2756
    25.4271
    23.3394
    20.3049
    23.9997
    25.2546
    26.5599
    25.5142
    24.5012
    22.9189
    23.4400
    23.6375
    25.2225
    24.4859
    23.5167
    23.7928
    25.8591
    23.2854
    25.4821
    22.6741
    24.4616
    28.5349
    24.7497
    22.2802
    23.0568
    20.6420
    20.9188
    24.5028
    24.3184
    22.7498
    22.9530
    25.2950
    23.8991
    23.4416
    22.1098
    27.2094
    27.7692
    25.7074
    23.7058
    23.0063
    26.1453
    22.9054
    22.6156
    23.0472
    23.5143
    25.0873
    26.7848
    24.5925
    25.5080
    23.3504
    24.0950
    23.8315
    24.6642
    25.0489
    20.5979
    22.6099
    24.5931
    25.5511
    22.8620
    21.2752
    20.6374
    21.8573
    25.6143
    26.7853
    23.4316
    24.1297
    22.9249
    21.7182
    22.8163
    25.5373
    26.2921
    23.7510
    23.3739
    23.3637
    24.2696
    25.8798
    24.2735
    24.1009
    24.1932
    24.4748
    22.2889
    21.6930
    21.5763
    23.7899
    22.9221
    23.3169
    22.2361
    21.0048
    22.8528
    23.5166
    22.6009
    24.9123
    23.0678
    23.1069
    24.1560
    22.4465
    22.6227
    23.9648
    24.0381
    23.3149
    22.9898
    22.5672
    24.7120
    21.4185
    25.4001
    24.6878
    24.7042
    24.8396
    26.9376
    23.2360
    23.9690
    22.5415
    24.0268
    25.0094
    27.2092
    25.8443
    23.7227
    22.1025
    25.0953
    25.4051
    25.1014
    26.4792
    24.6027
    24.3875
    23.9755
    24.4247
    25.6258
    18.7649
    20.2082
    22.9046
    24.1622
    21.2876
    22.6407
    20.1917
    23.0891
    21.4290
    22.7388
    20.9224
    24.6662
    24.2869
    26.0427
    24.0809
    22.1727
    23.6005
    23.2390
    21.8901
    24.7861
    24.9163
    23.6850
    24.9352
    20.1868
    24.9496
    26.9322
    27.4256
    26.0764
    24.8999
    22.6617
    20.7422
    21.1063
    22.0570
    24.4938
    21.3156
    23.7263
    20.1876
    22.3901
    22.9206
    20.2718
    20.6568
    21.5623
    21.5213
    21.5493
    20.3382
    23.7561
    22.9683
    22.7755
    20.9352
    23.6817
    23.0547
    22.0105
    21.2364
    21.7530
    24.6519
    23.3790
    20.9874
    19.9683
    23.0050
    23.5876
    21.4603
    22.5138
    23.9479
    22.3347
    22.1543
    23.5793
    22.0230
    21.5206
    21.9241
    22.2220
    24.2740
    24.6307
    22.3437
    21.7707
    23.2931
    21.0135
    22.5645
    22.5501
    21.2856
    20.7117
    23.4223
    23.4712
    20.9173
    21.3957
    19.3395
    22.7154
    22.5891
    22.1952
    21.6199
    18.3152
    17.9996
    19.5014
    17.1698
    20.7246
    20.1018
    19.5617
    21.1409
    21.8808
    20.0628
    23.0384
    23.7821
    23.5950
    23.5381
    25.3465
    23.6692
    23.8365
    24.1780
    25.4220
    26.7280
    23.7923
    24.2248
    24.7411
    22.6234
    19.5881
    22.5808
    21.6333
    23.1122
    17.4015
    22.0027
    26.9566
    24.3377
    24.6117
    24.3403
    23.1451
    23.0103
    22.0949
    22.3525
    22.6151
    20.8537
    21.7818
    24.6596
    18.5162
    20.3162
    25.3625
    23.4041
    26.4911
    25.1948
    25.3953
    24.8200
    22.6052
    26.4884
    24.1988
    26.2807
    23.6811
    23.2397
    22.5610
    24.1995
    22.6305
    22.2002
    22.2293
    23.8375
    26.2550
    27.0965
    21.6842
    23.4605
    24.7779
    23.9411
    22.1075
    19.2743
    16.6322
    13.6600
    11.3815
    11.4414
    10.2673
    11.8900
    11.7507
    13.0684
    10.8171
    10.4167
    13.4945
    10.2473
    10.7654
    13.2972
    11.5614
    10.9254
    10.3970
    11.3713
    13.0355
    12.4207
    15.2287
    10.6800
     9.0637
     9.1310
    14.1492
     7.7729
    11.2739
     9.6932
     9.2410
    12.2230
    12.0140
    11.3885
    10.7274
    11.9164
    15.3534
    10.6596
    14.7657
    12.0501
    10.5760
    10.5896
    11.1453
    12.9472
    10.5252
    10.4723
     8.5344
     9.0620
     7.6727
    11.8984
    10.3680
     9.5914
    11.7027
    11.5348
    11.8768
    11.1903
     9.9458
     7.6214
     9.3128
    10.2344
    12.0176
     9.2805
     9.4153
     8.2214
    13.0958
     9.8811
    12.5519
     9.8257
     8.1069
    11.5014
    13.0969
    10.7338
     7.5545
    10.1551
    10.4135
     7.6750
     7.4175
     8.5393
     9.3925
     9.3461
    13.2353
     9.4511
     9.9313
    10.9362
    11.3687
    12.7270
    11.0331
    11.2002
    12.5752
    12.4832
     7.2292
    10.5594
    10.0389
    10.0316
    11.3989
     9.6872
     8.1438
     9.5128
     9.1503
     7.4917
     7.6036
     9.8702
    11.6035
    13.1419
    11.4661
     9.8647
    12.3383
    15.8412
    11.3015
    10.8381
    13.0972
    11.8850
     9.2652
    10.0150
    10.6981
     8.8823
     8.9725
    12.0678
    14.8442
    19.3178
    15.3772
    16.3384
    14.3636
    13.8310
     8.2868
    10.2667
     8.9621
     8.5152
     9.5902
    16.6623
    11.9042
    12.6207
     6.1859
     8.2560
     7.3782
     7.9827
     8.0447
     8.7534
    12.2918
     9.8091
    10.7321
    11.2046
    10.8295
     9.2286
    10.4107
    11.2220
    13.6146
    15.6859
    16.9756
    21.3791
    12.8439
     6.9922
     5.4016
     7.3053
     7.4763
     8.1304
    11.2949
     7.7687
    10.4319
     7.9342
    14.2855
     6.8240
     5.6376
     9.1220
     7.7999
     7.4124
     7.2275
     7.8620
     7.0969
    10.5979
     6.5711
     9.4877
     8.8666
     8.4197
     6.4327
     7.8380
     7.8993
     9.3334
     9.1600
     7.5858
     8.2183
     8.1537
     8.7843
     7.7056
    10.1435
     9.5679
     7.6959
     7.4953
    11.2193
     8.7193
    12.5379
     8.8125
    11.2283
     9.5060
     8.4915
     8.8309
     9.2972
     7.8146
     9.4821
     7.8742
     8.2396
     8.6180
     7.4731
     8.9333
    10.0591
    11.1657
    10.0860
    12.2560
    11.2492
     7.3571
     9.2137
     7.3213
     9.2511
     7.5373
     8.1166
     7.3823
     6.2046
     9.2542
    10.0453
     9.5077
     9.4912
    11.1070
     9.5085
     6.7795
     9.1603
    10.5689
     9.0266
     9.7533
     8.1189
    10.4702
     9.7283
     9.0872
     9.8708
     9.2770
    11.9252
     6.5842
     9.1824
     9.3596
    10.0071
     8.5748
     8.0873
     8.1171
     9.4684
    13.4004
     8.7690
    11.7208
     8.5630
     8.7887
     8.3446
     9.3408
     6.7530
     7.9417
    10.0385
     6.0763
     8.4828
    10.4959
     6.1539
     7.3925
     6.1238
     6.9350
     7.8343
     8.8769
     6.9815
    11.0370
     5.9312
     9.0605
     7.9982
     9.3846
     8.5875
     8.1603
     7.6019
     6.7756
    10.5325
     9.0011
    10.1857
     7.0758
     9.8426
     7.5034
     9.3840
     9.4754
     9.4868
     8.0323
    10.8026
     8.7822
    12.7059
     9.6649
    13.7640
     8.8343
    13.9453
    11.3329
    12.1967
     7.1429
     9.5314
     9.0368
     8.5133
     9.5353
     5.4421
     9.1771
     7.3431
     8.6813
    10.6927
    13.5737
     9.3356
     9.6654
    10.1253
     9.8928
     9.4046
     8.4340
     8.5432
     9.0585
     7.7548
    14.7410
     8.3566
     6.8251
    12.3979
     5.8556
     9.1836
     7.3981
     9.2882
    10.5417
     6.9915
     7.0740
     7.7422
     9.2534
     7.6876
     6.4853
     7.9674
     6.5933
     4.5744
     5.3992
     7.7481
     5.2967
     6.1930
     5.4241
     6.5471
     6.5664
     6.0814
     8.4726
     7.2578
     7.9656
     8.4960
     6.2878
     7.4234
     7.8659
     8.0944
     9.7398
     7.7730
     5.4945
     7.7350
     7.5949
     8.2337
     9.5195
     8.9402
     7.2146
     7.0082
     8.6507
     5.8791
     8.0947
     6.3043
     8.9332
     6.1665
    10.0328
     7.3836
     5.9329
     8.2189
     8.5161
     8.1659
     5.6703
     4.8868
     8.4294
     6.0612
     7.3730
     6.1641
     9.2181
     6.6780
     7.2867
     8.8591
     8.6303
     7.5130
     7.4675
     6.4066
     9.8649
     8.3747
     9.7761
     9.5123
     9.0084
     7.4974
     7.8229
     9.2759
     7.5628
     6.4216
     5.2607
     6.0103
     5.9247
     5.8244
     4.8732
     6.2813
     9.1504
     8.4367
     8.9331
     5.1210
     8.4154
     8.9189
    10.2038
     8.1577
     7.8026
     8.0064
     7.9416
     9.0549
     5.7776
     8.6116
     8.8903
     6.2637
     8.2265
     7.3051
     7.2792
     6.2013
     7.4542
     6.8971
     7.3163
     7.4802
     6.1740
     9.4812
     6.0425
     6.3687
     7.3222
     8.0868
     9.4678
     7.7300
     6.1346
     8.4333
     8.7467
     6.6573
     9.6601
     7.1811
     8.3372
     8.1456
     7.9163
    10.0715
     9.3268
     7.8300
    10.3292
     6.5018
     7.9943
     7.1638
     9.5958
     5.9199
     8.4180
     8.4244
     5.7538
     5.4070
     6.9436
     6.6636
     5.8620
     5.6678
     5.5885
     7.5575
     7.8653
     7.1177
     7.0716
     6.6465
     7.2405
     7.2192
     6.1884
     5.6817
     6.5783
     8.7127
     9.8092
     8.7646
    10.1374
     7.3003
     6.1833
     5.8383
     8.8010
     5.9459
     8.3104
     8.5306
     6.5985
     5.1958
     4.9229
     6.3451
     6.0025
     6.0997
     6.6202
     6.6354
     9.4546
     7.1521
     8.7021
     5.0305
     6.8498
     7.0366
     6.3615
     5.6875
     5.9002
     5.3771
     5.8531
     5.1123
     6.4143
     5.7996
     6.3797
     6.1030
     6.3234
     5.5893
     6.5285
     6.4162
     7.2405
     9.2076
     6.6282
     6.3457
     5.1172
     6.4375
     6.8862
     5.5277
     9.8102
    10.1206
    11.0739
    11.5554
    10.1315
     8.2138
     8.0727
     7.0188
     7.1803
     6.2961
     5.1485
     4.9532
     7.9985
     6.9852
     7.0790
     5.2775
     6.9675
     7.3197
     7.1586
     7.1632
     7.6217
     7.5292
     8.1139
     6.3169
     6.8926
     5.1553
     7.4112
     6.1016
     5.4148
     6.1626
     6.0110
     7.0805
     7.9980
     6.6306
     5.8005
     8.6377
     6.9003
     5.6612
     9.2893
    10.5959
     6.4568
     6.3332
     5.2571
     7.2941
     7.0548
     5.5876
     6.9663
     4.8989
     7.5147
     6.5442
     6.4444
     5.2481
     5.4403
     4.5968
     5.1371
     7.3145
     6.3119
     9.8217
     8.5457
     8.5725
     7.0710
     7.7353
     8.5454
     6.4799
     6.0376
     6.8953
     5.6695
     8.6747
     8.8492
     7.3480
     7.7808
     4.4437
     7.3890
     7.0258
     5.8117
     7.9430
     6.2542
     7.7624
     6.8771
     6.9934
     8.9385
     6.9666
     5.7433
     6.0429
     6.4726
     6.3004
     8.1220
     8.6661
     6.8606
     7.6007
     5.3181
     8.5074
     5.7067
     7.4726
     5.1834
     6.9219
     6.7522
     5.9488
     6.1135
     5.8115
     7.1323
     7.5547
     5.0045
     6.6730
     7.9013
     5.0830
     5.6306
     8.4449
     8.9179
     6.2256
     8.3774
     6.7566
     6.2322
     9.0307
     6.6845
     5.1074
     6.3836
     5.2580
     7.9145
     6.5338
     7.2266
     9.1222
    10.3580
     8.6385
    11.5557
     9.3482
     9.6106
     9.6787
     6.4643
     5.8734
     5.8264
     7.0044
     7.2032
     8.2186
     7.3168
     7.3089
     4.9750
     6.3327
     9.1945
     4.8798
     6.3874
     5.8100
     6.8149
     5.7951
     5.8218
     6.6977
     5.8483
     6.6503
     7.4036
     6.1078
     6.6413
     6.2926
     8.4563
     8.4089
     6.2492
     6.2676
     6.3656
     6.3847
     6.8881
     6.3904
     8.0437
     7.4329
     8.7514
     5.7866
     6.5758
     7.7660
     7.7205
     7.7122
     7.7492
     8.7815
     9.1864
     5.6455
     7.9710
     9.0419
     5.7257
     8.2963
     5.3492
     4.8570
     8.4950
     7.1032
     7.1404
     6.2889
     7.6428
     8.2877
     5.2155
     7.1378
     6.6335
     6.1357
     7.4495
     4.4822
     9.8651
     5.4205
     5.7221
     5.8761
     5.5722
     8.0044
     7.9237
     6.9724
     8.3505
     5.8933
     7.2801
     5.9712
     8.4623
     9.0743
     4.9970
     8.3610
     9.5052
     6.6814
     7.1388
     7.1109
     8.0016
     7.3925
     6.2256
     9.0766
     7.5396
     7.4616
     7.9165
     8.2555
     8.3109
     7.0503
     9.1937
     7.8650
     8.4672
     6.6828
     9.2447
     7.7746
     9.9528
    10.2492
     7.3026
     6.6987
     8.5203
     6.6542
     6.5392
     7.6914
     7.4911
     9.1971
     5.2585
     9.2424
     7.4824
     5.0985
     4.7648
     8.7308
     7.9095
     7.2802
     9.8747
     8.9904
     7.5120
     6.4762
     8.7930
     5.3848
     5.0694
     7.2691
     6.4586
     7.9655
     7.8450
     8.0732
     6.8814
     5.9113
     7.4924
     8.7572
     7.7994
     7.6303
    10.8139
     8.6414
     6.4815
     9.4288
     7.8800
     5.6594
     6.9451
     7.5301
     9.3544
     6.8800
     6.4726
     6.6101
     7.8219
     6.8588
     5.5672
     7.5904
     7.8886
     7.3009
     8.0737
     6.7225
     7.7357
     9.0374
     5.0160
     7.3527
     5.7363
     6.5693
     6.9235
     8.9812
     8.9760
     9.6667
     7.5879
     8.7896
     8.0861
     6.4138
     5.7888
    10.0698
     7.3904
    10.1334
     7.9017
     9.6133
     6.4147
     7.9689
     6.4271
     7.5733
     7.1849
     8.6784
     5.4727
     6.8576
     6.9271
     8.7578
     5.3110
     6.5303
     7.7307
     8.0999
     7.7149
     8.1328
     7.9965
     8.5750
     6.6982
     5.2168
     5.3804
     5.9473
     6.9449
     9.1601
     7.6900
     7.3432
     6.3314
     9.2314
     7.1855
     7.5375
     6.5825
     7.4619
     8.5306
     6.0450
     6.7613
     8.1805
     8.7518
     6.8897
     6.4040
     7.3681
     6.5322
     8.2676
     7.9191
     7.6351
     7.5633
     5.8286
     6.3217
     6.4146
     7.1942
     6.2875
     9.0679
     5.6007
     6.0905
     6.3668
     5.1061
     6.7334
     8.0476
     7.0428
     7.9838
     6.9882
     7.3778
     6.8304
     5.8300
     8.2490
     7.0568
     7.0059
     7.1031
     8.1479
     5.2281
     5.6842
     6.1017
     6.4165
     7.1447
     8.5222
     9.2708
     7.7557
     8.6228
     8.4393
     6.4301
    10.0410
     9.3332
     7.0480
     7.8577
     7.1506
     9.5736
    11.2313
    10.4420
    10.0808
    10.3119
     5.5669
     4.4889
     5.7153
     8.3042
     8.2622
     9.2029
     9.8441
    10.2117
    10.9153
    11.2891
     9.0924
     8.6631
     8.4267
    10.6197
    11.0544
     8.6896
     7.4177
     7.4151
     7.6254
     8.5631
     7.7492
     6.5739
     7.7956
     9.6306
     9.4131
     9.2039
     6.8930
     7.3042
     6.2133
     9.6762
     6.7496
     5.9003
     6.9009
     8.6773
     4.4974
     7.1514
     9.2108
     9.3338
     9.0036
     7.1615
    10.6300
     9.3485
     8.7459
     8.7182
     6.9353
     6.5733
     7.7721
     8.0849
    10.3179
     7.0184
     7.6006
     7.3295
     8.0492
     6.5281
     6.8141
     7.9420
     6.0862
     6.8916
     7.5685
     6.9714
     7.0237
     7.6326
     9.5560
     7.5139
     5.8170
     6.0369
     7.6998
     5.4845
     8.4089
     6.4916
     7.3544
     7.6589
     8.2697
     7.9804
     9.2684
     7.5130
     8.2219
     5.4051
     7.0392
     8.6201
     6.1322
     8.4145
     5.3777
     9.2590
     9.6743
    11.2032
    11.2999
    11.8677
     8.9857
     8.9458
    10.2268
     9.2900
    10.1740
    10.8220
    11.8893
    13.2478
     9.4341
     7.2814
     6.8993
     9.6111
     7.9708
    10.0441
     9.5017
     7.1876
     8.5996
     5.1182
     6.9675
     9.0302
     9.2156
     7.0760
     9.4382
     7.1363
     5.6626
    10.2442
     9.1147
     6.0550
     8.9871
     9.4446
     7.4058
     7.4941
     7.1823
     9.8979
     8.8724
     7.0554
     7.2106
     7.8753
     8.6485
     6.5245
     5.7452
     7.4214
     6.7893
     8.7248
     6.7858
     5.6012
     4.5883
     8.1649
     7.4925
     9.2045
     6.2490
     8.9730
     7.1142
     6.4480
     8.2118
     7.9916
     6.8278
     8.0459
     7.6861
     7.2391
     6.7293
     6.9024
     7.0223
     6.0342
     6.5689
     7.8414
     7.1477
     6.2634
     9.0622
     8.9871
     7.6653
     8.0381
     9.1680
     7.2136
     7.7197
     8.6455
     7.8178
     6.1017
     6.5889
     6.3031
     6.2451
     9.4321
     5.1642
     7.4654
     7.4998
     8.3811
     7.6141
     7.6826
     7.5207
     8.0477
     7.8154
     7.3969
     7.7412
     7.9153
     6.5669
     8.0802
     7.6782
     8.1434
     7.6215
     9.4584
     6.6897
     7.4360
     6.5742
     7.7735
     6.4644
     9.3425
     5.4274
     8.9249
     9.8136
     9.3288
    10.4137
     9.0777
    10.3090
    10.2266
     9.5504
    10.8554
     7.4675
    10.0712
     8.7469
     6.8504
     5.4066
     5.1605
     6.3641
     7.0647
     6.0708
     5.6291
     7.5791
     7.6092
     8.1001
     6.3706
     7.2239
     7.5080
     7.1235
     5.9554
     8.9254
     8.2427
     8.6429
     9.3250
     9.4081
     9.2709
    11.3848
     6.1414
     8.7317
     6.2448
     7.3057
    10.9879
     6.4469
     9.0132
     9.1657
     8.4843
     5.9683
     7.0368
     8.2080
     7.3603
     7.9776
     4.9987
     6.9726
     9.1902
     5.9694
     6.7509
     6.1603
     9.5582
     7.4749
     8.4678
     6.4917
     5.8335
     9.1647
     8.0180
     5.5229
     5.6766
     8.4923
     5.9449
     7.7872
     8.5262
     8.2762
     5.7756
     6.7134
     8.3485
     7.9202
     8.5161
     8.4195
     8.2763
     8.8034
     7.2326
     7.4903
     8.6628
     6.4510
     6.8455
     8.2621
    11.5673
     7.2308
    10.4531
     8.9548
     6.3002
     8.0886
     9.3260
    10.0579
    11.0372
     9.9986
     5.7630
     6.9012
     7.6188
     8.2031
     5.1322
     7.3123
     6.7614
     8.5438
     6.7566
     7.5622
     6.9150
     6.5118
     5.5985
     6.6628
    11.3210
     9.8893
    10.1880
     8.7870
     9.4955
     8.3419
     9.7453
    10.7790
     6.9089
    10.0568
     6.8115
     7.0653
     7.9450
     6.1167
     6.8854
     7.6304
     9.7927
     7.0485
     7.0607
     9.0938
     8.9197
     6.8835
     8.9830
     7.4922
     5.5998
     5.9595
     6.4699
     7.8184
     9.6674
     6.5277
     5.6072
     7.8978
     8.0835
     5.6290
     8.3697
     6.9122
     7.2296
     7.1722
     6.9185
     7.0779
     5.4573
     5.3697
     6.5557
     5.8762
     5.9302
     5.7098
     5.6695
     8.5506
     9.5778
     6.5460
     8.6638
     7.6871
     5.8176
     6.1525
     6.4939
     5.5675
     7.8797
     7.3091
     8.4759
     6.1293
     7.5582
     8.8862
     6.8874
     7.3331
     6.5691
     8.8177
     5.2821
     9.2616
     5.0708
     6.4834
     5.7800
     6.6248
     7.1544
     5.3349
     5.2198
     7.7015
     5.9698
     5.4273
     4.3321
     5.5715
     8.6659
     7.5369
     5.0907
     6.3670
     7.8022
    12.0832
     6.4943
     7.5637
     8.5062
     9.1789
     8.9398
    10.8413
    10.8561
     5.9556
     4.8104
     7.8248
     8.0139
     5.6822
     7.5440
     6.5876
     5.5238
     7.8904
     7.3810
     6.1964
     7.4798
     5.8331
     8.3601
     7.1490
     7.5766
     9.4088
     7.0937
     8.8082
     6.5784
     6.0586
     7.8993
     8.1116
     6.7224
     7.7663
     6.5852
     8.3679
     8.8702
     6.8554
     9.1872
     9.2977
     7.0060
     7.5172
     8.7771
     6.5220
     4.8688
     8.1740
     6.0405
     9.0236
     6.9522
     8.7220
     5.3288
     7.0921
     5.0697
     8.1820
     5.6380
     7.2981
     8.3212
     6.7831
     5.9767
     7.2782
     5.3687
     8.1306
     6.0537
     5.1230
     6.5391
     6.6346
     7.5626
     4.9086
     7.5386
     4.9752
     5.9429
     5.5352
     9.0517
     7.1274
     5.6700
     5.3328
     6.2237
     6.1168
     5.5789
     6.4394
     6.5952
     9.7559
     6.2445
     5.7428
     6.6326
     7.0028
     7.2075
     5.8926
     8.3828
     7.8930
     4.5423
     5.8249
     8.4452
     9.0183
     6.9305
     5.9441
     7.0375
     6.0812
     7.4333
     6.7147
    10.3691
     8.5856
     6.2518
     6.2684
     5.3296
     5.8277
     7.7437
     5.9275
     7.9781
     6.2794
     6.2918
     5.2906
     6.7274
     8.3445
     5.9522
     6.9221
     6.0447
     4.5410
     8.5208
     5.7046
     7.5668
     8.4227
     5.7546
     5.8547
     6.2059
     5.7938
     6.3136
     9.4042
     5.9659
     5.2651
     5.2094
     4.7581
     6.1464
     4.5550
     7.3060
     5.9871
     6.7791
     4.5375
     5.9492
     5.0959
     6.1880
     8.1986
     5.4470
     6.2302
     5.9057
     5.2534
     7.0404
     6.0883
     7.8180
     5.3030
     7.1560
     7.7164
     8.8143
    10.5675
     7.5846
     6.0460
     6.2937
     7.1426
     5.4048
     7.2999
     7.9254
     7.1324
     6.6260
     6.9034
     4.8406
     8.4998
     5.0302
     6.4515
     6.9955
     6.2444
     4.9623
     5.0316
     6.8039
     7.3603
     7.0320
     6.8840
     5.9422
     5.4797
     5.2737
     5.6348
     5.6078
     7.3852
     8.8882
     7.2666
     7.4951
     7.2218
     6.5558
     8.8012
     6.2311
     6.4790
     9.4983
     8.7516
     9.4981
     8.0918
     7.1281
     8.9987
     7.6668
     7.8716
     9.4985
    10.1281
     9.7938
     7.9235
     8.0630
     9.7796
     6.0197
     8.8162
     6.3374
     5.8311
     9.3661
     9.0890
     8.2384
     7.3878
     6.7684
     6.6555
     7.4947
     6.7839
     4.6155
     7.2407
     6.1185
     5.4544
     6.3051
     6.9576
     5.3394
     6.2431
     7.8508
     5.1024
     5.7468
     6.7633
     5.4857
     8.0350
     6.2620
     8.8698
     7.4199
     6.1810
     7.9727
     6.6156
     5.5255
     9.7391
     8.8550
     5.3240
     8.5073
     6.4785
     5.5222
     8.8131
     8.3360
     6.3083
     5.7285
     6.1469
     4.6731
     6.7109
     8.1389
     7.4396
     7.2191
     5.5855
     7.0991
    10.0857
     7.2617
     9.0406
     7.0610
     7.1676
     7.3246
     9.2410
    10.5621
     5.5046
     8.7869
     5.4844
     7.5678
     4.9995
     5.5767
     7.5959
     6.3939
     7.8016
     7.1755
     5.1483
     6.7382
     6.8335
     7.3807
     6.5067
     6.7063
     5.5688
    10.3517
     6.1545
     6.6026
     5.8400
     5.2357
     6.1711
     8.8787
     7.2253
     7.1556
     8.6940
     8.4222
     6.3002
    10.9357
     4.7057
     6.5677
     6.4239
     5.9309
     4.8346
     8.6058
     7.7601
     7.2231
     6.3159
     5.4453
     7.8817
     7.8022
     8.1471
     7.4594
     7.0824
     5.4133
     5.3055
     4.4463
     6.3210
     9.3882
     9.0694
     8.9893
    11.6406
    11.2380
     9.6408
     8.8832
     8.5587
     4.6975
     7.0730
     6.5149
     5.7821
     7.1954
     7.2039
     5.7096
     9.0313
     6.7352
     6.4389
    10.4815
     9.5704
     7.9690
     8.9532
     8.2990
     8.8261
     7.8675
     7.1020
     8.8427
     9.6166
     6.3158
     7.4470
     5.7036
     8.2893
     6.6799
     5.8340
     7.4458
     7.3989
     4.9971
     9.1000
     8.6397
     8.4152
     9.9623
     9.7637
     6.2232
     6.4280
     6.0155
    10.3884
    10.6355
    11.1489
    10.9528
    10.3101
     9.7024
     5.6622
     5.1966
     6.3789
     5.9925
     9.3463
     7.2263
     4.9869
    10.1646
     6.1739
     6.2370
    10.5691
     7.5262
     8.3981
     8.8190
     8.4658
     7.9368
     5.8325
     7.2196
     5.5903
     9.5840
     7.8851
     9.2193
     5.8063
     9.1649
     6.2486
    10.3603
     8.4591
     8.0511
     9.1487
     7.1049
     6.9428
     7.1673
     8.7958
     4.7462
     6.7545
     8.7698
     6.8510
     5.1707
     7.1573
     9.5738
     8.4760
     8.4874
     8.5289
     7.4540
     6.5875
     7.6169
     5.5426
     5.1812
     6.3346
     5.8088
     5.2259
     7.0547
     8.0983
     7.2285
     7.2112
     7.4857
     7.0249
     7.1573
     6.1570
     5.4159
     5.2177
     5.3169
     7.8107
     8.3785
     6.9436
     6.8652
     6.0192
     6.5352
     5.1116
     6.9329
     5.3388
     6.6200
     8.4223
     6.9065
     8.0824
     8.7118
     6.8082
     5.2281
     8.0658
     6.9275
     8.7524
     5.5504
     5.6740
     6.3825
    10.1787
     5.5362
     5.7924
     7.8445
     9.8358
     7.6216
     5.3838
     5.0906
     4.8756
     5.5606
     6.1388
     5.4581
     6.2722
     5.6874
     6.9395
     6.6070
     9.3536
     7.3093
     6.7964
     7.7564
     5.3674
     6.0305
     5.6255
     6.9819
     5.5170
     6.9987
     9.1539
     6.7162
     4.6613
     7.5053
     6.2721
     6.7505
     5.0716
     8.9098
     7.9787
     8.4198
     6.7783
     6.0849
     9.4362
     9.6092
     6.3090
     7.3582
     6.9610
     9.8032
     6.1947
     7.6697
     8.2088
     6.0696
     6.7684
     6.6782
     5.0064
     5.3871
     5.5721
     5.5294
     5.5557
     5.5134
     5.1323
     8.1622
     5.9868
     7.2140
     9.6350
     5.3418
     7.5171
     5.6318
     6.7971
     7.9406
     5.3743
     6.8088
     6.9096
     7.2106
     5.0856
     8.1900
     7.5377
     5.6082
     7.0359
     8.7988
     6.3653
     6.7687
     9.4400
     9.3695
     8.3999
     4.8675
     8.7430
     5.1678
     5.7329
     5.7888
     5.8776
     6.5356
     5.3959
     5.3093
     6.0698
     6.8560
     8.0201
     7.5437
     5.0547
     8.0134
     8.9071
     6.0335
     6.8616
     6.4433
     5.6749
     9.7411
     5.9090
     7.4574
     5.7025
     5.5751
     8.3346
     5.4355
     6.4764
     6.8018
     9.2791
     7.1549
     4.7166
     8.1063
     5.7448
     9.3106
     5.9074
     5.7240
     8.4917
     6.3341
     6.1263
     5.6134
     7.2848
     7.9577
     7.8622
     6.9573
     7.0318
     6.7313
     7.4296
     7.8842
     5.0983
     5.8936
     6.5146
     4.6789
     5.7814
     6.0821
     6.6585
     6.1232
     5.5450
     5.8952
     6.3166
     6.3211
     5.8224
     6.7842
     4.3987
     6.9794
     5.5929
     6.6053
     7.0775
     6.4538
     7.6458
     7.6395
     6.7634
     7.8046
     8.4312
     7.1893
     6.2698
     7.5854
     5.6532
     8.7284
     5.7799
     5.2254
     6.2747
     6.6131
     6.0589
     7.7766
     5.8763
     6.4283
     9.3525
    10.1795
     8.1722
     9.4211
     8.6169
     9.2627
     8.4376
     7.6783
     8.8487
     7.1457
    10.8830
     7.5837
     9.5091
    11.5891
     6.3801
     7.7411
     9.1133
     8.4064
    10.0514
    13.2012
     7.5677
     5.0743
     8.4320
     9.3924
     7.9076
     6.5748
     8.7793
     8.2547
     6.4924
     8.3011
     8.3993
     7.4861
     7.0181
     5.9067
     7.3469
     7.5281
     6.7945
     6.1539
     8.7963
     8.1470
     6.9062
     7.1822
     7.3038
     7.9668
     8.1854
     8.7586
     8.6511
     7.5435
     5.4040
     5.7503
     5.7598
     6.7346
     9.0568
     7.0237
     6.4692
     6.2050
     7.9924
     7.6308
     5.6420
    10.3339
     8.6573
    10.3952
     5.1477
     8.3294
     7.4206
     7.3456
     6.4681
     5.9366
     5.7693
     8.1809
    10.6820
     6.2170
     6.5844
     9.2188
    11.3558
     7.4885
     8.3680
     5.9573
     7.0711
     6.2878
     9.9739
     6.5686
     9.7551
     9.2299
     8.8060
     9.3414
     5.6094
     8.4900
     8.0076
    11.5522
     6.4563
     7.7349
     6.4691
     6.5695
     6.1951
     8.8622
     7.6096
     8.5067
    11.0114
     8.6468
     9.6697
     9.3198
     6.6208
     7.0196
     7.0647
     7.9238
     8.1348
     6.3505
    10.1043
     6.5820
     8.0209
     6.4844
     6.7547
     7.2442
     5.7707
     8.3859
     6.8225
     5.9926
     9.9955
     8.7943
    12.0539
     8.6278
     7.9906
     8.4592
     8.0942
     5.9676
     7.8813
     8.5708
     7.8920
    13.5688
    10.9635
     9.2140
     9.2575
    10.6243
    10.2048
    11.2109
    10.8881
    11.1316
    13.5708
     9.6538
    13.3228
    11.8478
    10.9168
    11.1861
     6.3381
     8.9273
     6.1533
     9.6531
     6.4615
     6.9513
    11.7926
     9.4016
     7.7240
     6.2882
     7.7367
     8.9934
    12.0653
     9.6288
     6.6125
     6.2723
     7.8174
    10.2075
    11.1184
    10.9548
    12.2581
    10.5055
     7.9661
     9.3429
     5.7605
     6.8149
     6.1457
     9.0824
    10.9041
     8.8898
    11.4011
    10.2228
    12.1185
     9.2733
     8.9627
    10.5995
     8.2097
     9.4257
     8.6269
     9.8962
     6.6941
    13.4753
    12.6159
    15.4342
    13.0465
     6.6077
     9.0840
     7.3398
    11.5487
    15.3482
     9.6244
    14.0539
    12.9239
     7.7463
     9.3685
    12.9116
    14.0287
    16.2485
     8.6509
     9.7527
    11.7879
     9.7491
     9.9156
     9.6451
     5.9253
     8.9331
     9.9308
    11.1679
     9.5428
     4.9398
    12.3877
     7.7785
     7.7240
     8.3443
    10.6274
     8.6311
    13.5863
    11.2582
     8.0779
    10.3250
    19.1232
    17.4127
    12.1168
    11.6051
    12.0855
    17.8276
    15.0992
    11.6223
    14.3799
    15.2902
    14.9466
    18.0855
    17.3287
    14.2793
    16.2640
    19.3736
    12.5517
    15.8045
    14.3860
    19.1086
    17.0458
    12.6675
    12.7824
    10.6621
    18.0583
    21.2754
    19.2709
    18.9947
    18.0100
    17.5270
    17.2502
    20.6911
    18.2918
    13.6557
    17.9377
    16.0847
    12.7753
    11.9976
    15.9676
    14.7326
    19.4253
    11.9415
    13.0114
    18.7512
    16.6628
    15.6223
    14.8307
    19.3549
    14.9431
    17.3837
    15.4398
    18.7640
    18.5973
    16.4362
    13.1930
    13.3412
    13.4206
    18.1522
    24.0294
    19.1570
    18.9710
    20.3865
    19.3179
    17.0980
    13.7138
    17.4684
    12.5571
    13.2972
    15.7730
    18.6688
    18.7812
    16.1003
    17.6618
    17.9560
    19.6012
    19.5317
    20.3938
    21.5862
    22.0081
    20.8681
    20.5015
    21.1005
    18.3810
    23.6351
    23.4586
    26.4415
    25.3233
    22.7442
    20.4612
    22.3207
    21.9978
    25.8113
    23.1905
    24.0577
    26.8407
    22.2353
    21.6333
    22.0797
    22.7565
    21.9919
    20.5124
    24.2184
    22.6682
    24.9557
    23.2798
    21.0073
    21.5151
    21.4235
    23.1266
    21.5188
    22.0197
    20.8005
    18.7105
    17.9523
    20.2390
    27.1220
    21.6382
    20.5899
    25.8185
    19.0456
    20.6406
    24.3092
    23.5172
    24.9639
    24.6429
    20.5927
    27.4855
    24.1940
    22.9756
    21.2079
    25.8798
    26.9373
    24.4238
    25.3492
    19.9290
    22.1228
    19.8824
    23.8304
    27.0620
    19.7090
    21.8913
    20.3096
    23.0942
    18.0736
    16.5535
    24.1144
    19.1298
    22.5094
    23.0894
    18.9484
    21.9805
    22.4687
    18.6532
    24.0553
    25.2331
    23.7393
    20.0877
    23.1041
    22.0953
    26.0926
    21.1005
    23.8508
    19.9073
    19.7849
    19.9348
    21.7457
    21.4127
    20.4958
    18.9757
    18.4765
    19.3767
    21.8984
    26.3265
    22.1632
    24.0810
    20.2715
    20.6471
    20.1104
    23.8129
    24.5042
    19.2293
    19.6323
    20.3193
    14.5486
    18.2923
    20.0328
    18.3095
    21.7287
    22.2551
    24.5648
    24.3091
    25.4481
    19.9576
    25.3590
    24.9299
    20.5260
    21.9645
    25.2295
    22.5840
    20.3270
    22.3827
    21.1844
    21.6515
    21.8018
    20.8907
    21.4362
    22.0931
    23.3444
    19.8043
    20.3035
    21.3770
    21.0672
    20.1125
    19.7987
    22.1619
    21.7352
    20.8118
    20.7041
    18.9243
    20.2707
    20.9196
    19.1811
    20.3069
    21.4397
    24.8590
    21.5494
    19.4115
    19.3801
    18.3121
    21.7399
    21.0376
    21.3364
    19.5197
    21.6340
    20.0812
    20.7336
    19.9453
    19.0822
    18.3574
    17.4090
    16.9627
    18.8888
    18.4063
    20.2743
    19.3115
    18.5078
    19.1589
    21.4172
    20.2102
    20.4304
    21.2984
    23.3609
    21.1523
    22.6940
    19.3139
    19.7782
    20.6793
    20.5434
    18.6842
    19.0281
    15.8481
    14.8359
    16.0587
    16.2888
    19.6919
    19.3851
    19.2867
    20.9873
    19.7150
    16.4432
    16.8476
    22.0391
    17.5714
    16.3697
    17.1675
    21.1106
    18.9464
    15.8881
    15.9993
    15.3702
    17.4169
    20.5194
    15.6758
    17.9075
    20.5646
    17.7445
    14.8935
    21.0127
    18.9185
    16.4049
    14.9106
    14.4308
    16.2301
    15.7785
    15.8970
    19.8917
    23.6399
    21.5370
    19.6574
    19.6604
    22.7912
    19.9944
    16.8583
    21.3763
    17.8679
    20.0789
    19.6112
    17.4342
    16.5889
    15.7008
    16.1537
    15.3495
    13.7340
    16.2880
    15.4689
    14.2396
    20.2889
    17.4070
    16.2604
    15.1915
    15.2494
    15.9996
    16.1944
    16.1191
    16.8028
    18.1188
    16.5540
    18.2211
    20.3620
    20.7766
    23.9310
    20.9480
    18.4256
    20.0889
    21.9332
    22.2360
    20.4254
    24.6369
    20.7729
    19.5748
    16.9350
    19.5131
    21.0773
    18.4434
    20.8638
    20.9087
    23.4140
    18.0215
    20.3193
    20.2611
    19.7558
    20.2630
    21.0376
    18.7544
    18.2660
    19.0893
    19.7152
    20.8599
    20.5578
    18.2720
    21.2064
    21.8759
    18.8218
    19.4607
    18.4456
    18.7975
    19.3035
    20.8350
    19.9674
    19.9384
    16.7670
    20.8492
    18.8147
    18.5466
    23.3259
    20.0349
    19.1694
    17.3392
    17.6679
    16.8542
    14.5446
    15.8127
    17.3036
    15.9747
    16.3411
    16.6215
    17.3989
    18.8702
    15.4014
    16.1631
    16.2583
    15.4696
    16.8648
    16.9776
    15.9256
    18.7052
    12.7190
    14.9926
    15.5895
    15.2563
    16.1056
    18.1011
    15.9508
    16.5201
    19.9876
    20.3933
    16.7080
    21.1575
    17.8360
    22.0834
    21.9888
    20.1293
    18.5793
    22.6040
    19.3016
    20.8032
    23.6993
    21.4687
    16.9189
    16.4044
    19.3836
    26.3798
    16.9425
    19.5743
    19.2697
    20.0215
    19.4744
    14.6560
    18.4103
    20.2980
    24.1967
    21.6733
    21.6657
    21.1105
    19.8374
    21.1422
    20.5082
    14.0067
    16.1068
    18.6668
    19.9589
    15.9974
    13.0094
    16.5874
    17.8867
    20.1604
    20.3721
    18.4563
    22.2719
    21.2123
    26.0769
    23.6540
    24.7086
    20.9411
    20.4311
    20.9020
    23.4788
    23.5252
    21.9327
    15.0762
    18.1228
    21.7128
    23.0745
    19.8289
    16.4763
    19.7648
    21.3515
    19.2831
    20.3601
    17.2253
    17.5005
    22.9226
    16.8767
    16.7145
    17.3009
    16.8225
    16.2080
    17.5462
    19.3503
    18.0158
    17.4267
    19.5357
    15.2656
    15.3446
    14.5172
    17.1858
    17.5233
    14.3839
    15.9655
    10.7970
    16.6812
    12.3894
    15.3634
    18.1734
    15.9247
    14.7114
    16.5660
    14.8720
    16.6044
    11.1435
    16.6331
    13.9706
    16.5759
    16.4729
    12.5520
    15.3787
    14.8907
    12.6968
    15.0346
    16.3247
    17.3056
    16.4623
    17.4494
    15.4625
    16.0037
    19.5507
    20.2522
    17.9693
    19.7100
    18.0444
    18.3827
    22.2381
    19.3266
    19.5840
    19.5627
    18.9435
    20.9158
    18.9134
    18.9152
    20.3358
    21.0787
    20.7090
    19.4997
    22.7175
    22.3710
    19.9154
    20.4251
    16.8610
    20.5699
    19.7356
    20.3686
    23.0714
    24.1783
    21.3645
    20.7114
    20.9151
    21.4645
    19.1793
    22.3944
    19.4298
    20.8453
    21.3356
    19.8723
    19.2503
    19.8361
    20.9492
    21.2650
    19.0789
    19.3297
    19.9303
    20.0935
    21.9314
    16.7623
    16.5146
    16.2291
    20.7383
    17.7840
    21.4922
    19.1238
    18.8757
    19.2011
    19.8995
    16.6669
    19.4689
    21.5964
    20.1697
    21.5620
    19.8946
    19.7218
    18.7262
    18.9752
    19.9594
    17.8198
    21.8015
    20.0539
    19.1571
    19.8639
    20.9668
    23.1205
    20.2211
    19.1163
    20.1137
    21.8273
    20.7714
    23.4890
    23.7469
    18.9653
    19.5962
    15.0929
    15.8709
    17.2434
    17.4447
    15.2624
    18.0019
    17.0602
    17.3973
    17.8688
    18.8565
    20.4075
    19.8033
    20.8224
    19.3465
    16.7901
    21.8142
    20.2307
    22.8890
    22.2310
    19.3086
    23.7779
    19.3678
    18.5350
    22.4384
    23.4159
    24.8844
    19.9710
    22.4392
    22.1994
    21.5995
    22.8366
    20.1828
    13.6453
    18.0171
    23.9232
    20.0555
    21.7962
    22.1190
    20.6577
    20.1620
    21.3507
    19.6207
    25.6662
    23.8912
    19.3476
    18.9554
    18.0631
    22.9470
    17.8357
    22.2806
    24.8100
    25.3636
    26.5184
    21.0303
    27.2411
    20.2416
    19.6736
    20.3995
    22.4778
    21.2236
    23.9860
    22.4940
    20.8015
    21.3476
    21.4610
    20.7137
    21.1608
    17.5715
    22.3302
    18.5858
    17.2198
    16.3654
    18.2328
    18.6781
    23.2655
    24.4470
    23.4609
    25.5833
    24.5229
    20.8796
    20.9513
    23.0338
    21.2571
    22.3749
    19.9502
    21.8434
    20.8380
    22.0527
    19.8834
    21.7486
    21.7455
    21.4943
    21.2378
    20.2678
    20.3308
    22.3065
    21.5962
    21.5524
    23.0922
    21.1008
    22.0934
    22.8172
    20.5747
    20.8362
    22.6773
    21.8362
    20.9249
    21.1436
    21.8591
    21.7641
    21.0427
    21.5364
    23.5262
    21.8501
    20.6043
    22.4132
    22.3451
    20.5831
    18.9616
    22.0386
    21.1664
    21.0010
    21.2765
    20.9486
    20.5599
    20.7157
    22.7816
    24.7287
    23.3896
    21.5698
    23.8124
    22.1008
    21.6695
    19.9452
    19.3561
    20.3152
    22.0413
    22.8163
    19.9084
    20.2608
    21.9422
    22.6439
    22.3792
    21.2043
    23.7811
    20.6455
    21.4671
    19.2212
    21.0313
    20.6904
    22.5227
    21.2659
    20.4270
    21.8976
    23.0589
    21.9720
    21.7255
    20.3702
    21.1862
    22.0137
    23.4279
    19.9038
    21.4679
    21.5766
    19.6468
    21.4868
    20.7061
    16.9163
    21.1574
    21.6432
    24.5139
    21.8210
    19.0349
    20.4613
    19.9216
    20.1635
    21.9997
    20.9079
    24.8114
    21.4424
    23.8280
    19.5522
    19.2133
    18.1335
    21.3569
    19.7971
    19.8832
    19.9355
    20.5454
    21.9585
    21.6002
    23.4129
    20.3175
    21.9489
    16.0817
    21.5906
    17.5487
    19.1243
    22.1882
    19.7163
    23.7638
    19.2293
    21.4378
    22.1661
    22.7855
    21.2423
    22.4337
    21.7431
    20.5466
    18.9746
    19.7877
    22.1192
    20.3872
    21.4416
    21.9782
    24.3235
    21.7105
    21.4041
    21.8246
    23.0474
    21.7527
    22.6836
    27.1439
    20.6152
    20.1543
    21.0771
    20.8532
    20.5946
    22.6450
    21.3655
    18.5303
    21.5140
    20.4866
    21.8903
    20.1649
    22.8783
    18.0719
    22.7142
    21.1766
    19.3817
    19.7308
    18.8206
    19.5424
    21.5848
    18.3923
    17.5532
    19.4057
    20.0805
    22.2177
    19.5722
    17.1883
    21.4054
    22.2047
    19.8135
    23.0743
    27.1450
    22.9226
    21.4892
    22.5713
    22.3507
    22.3753
    23.8013
    21.8515
    18.2381
    23.0600
    21.3920
    19.1835
    19.9357
    23.5363
    20.4407
    19.3892
    16.8403
    19.1389
    17.8234
    17.7035
    20.5101
    18.9099
    19.1988
    20.0684
    18.7966
    20.5053
    21.1057
    19.7539
    20.1542
    23.6533
    19.2309
    24.8905
    21.3140
    23.6112
    23.4885
    26.6214
    25.3349
    28.8009
    21.6979
    19.8744
    20.3121
    24.7359
    20.8369
    18.0382
    21.5041
    23.0703
    23.1385
    22.1382
    19.4496
    19.4522
    19.3577
    18.9498
    20.7270
    22.9492
    18.2787
    19.5374
    20.4303
    20.8907
    20.2531
    20.9286
    21.1543
    20.7456
    20.6106
    21.3289
    20.1957
    18.8289
    22.9863
    21.0487
    20.9235
    21.2761
    20.9776
    17.8566
    22.2808
    20.9563
    19.9315
    19.9176
    20.2944
    17.1059
    17.6094
    17.9690
    20.6696
    19.3231
    18.1849
    19.3227
    16.8285
    19.9888
    19.1655
    17.8217
    20.4358
    21.3950
    19.0619
    18.8529
    18.8194
    17.1686
    18.1778
    19.4469
    20.0301
    19.6247
    19.7804
    18.9255
    21.2001
    19.0662
    19.5010
    17.4175
    18.3212
    17.7195
    16.0871
    19.8913
    18.2589
    16.1000
    19.2484
    17.6156
    17.6020
    23.7878
    18.5844
    18.3312
    19.5706
    16.3172
    20.9538
    19.7145
    19.1848
    17.5304
    18.9797
    18.6435
    18.6317
    18.9641
    17.2167
    20.0985
    18.2043
    19.7560
    19.6097
    19.9796
    19.0402
    18.2273
    17.3244
    15.7586
    18.9200
    20.6096
    18.0552
    17.1212
    20.3740
    20.1185
    19.5684
    20.1892
    16.7046
    18.9282
    23.0418
    19.4391
    18.4062
    20.3286
    19.2414
    20.8803
    20.1030
    18.6091
    20.1256
    16.9618
    17.7074
    17.8136
    18.1253
    19.8729
    22.1775
    19.9838
    20.8154
    18.6143
    19.2801
    19.4192
    19.0927
    19.6924
    18.1355
    20.5228
    19.8147
    18.0811
    18.9899
    17.6606
    17.8521
    16.3642
    18.2711
    16.1126
    17.9955
    17.7829
    19.9373
    17.6806
    19.2574
    17.6011
    19.1081
    16.8519
    16.2192
    18.6152
    20.2378
    23.4609
    20.9641
    25.1447
    25.2338
    22.5737
    20.0382
    19.3907
    19.3055
    21.7413
    20.8719
    20.6244
    21.8963
    23.4673
    19.1208
    17.2078
    17.6346
    16.5345
    21.2117
    19.1060
    19.5091
    20.0810
    19.0968
    17.5981
    17.7991
    20.9851
    17.5865
    20.8479
    20.4831
    20.1041
    17.6373
    19.5677
    20.3337
    18.6049
    19.1805
    19.7222
    17.3004
    19.0239
    18.6249
    19.2959
    18.1477
    19.1621
    19.5460
    21.0573
    18.3314
    18.2831
    19.4241
    17.7541
    21.8396
    18.6753
    21.9842
    20.7553
    20.0944
    18.4366
    20.4681
    19.9779
    20.4826
    19.7731
    18.2260
    18.3726
    16.5618
    18.9708
    19.2461
    17.8584
    18.8121
    19.7338
    17.8060
    21.7714
    18.4017
    19.7035
    19.5926
    17.8657
    20.3406
    20.9075
    17.4331
    19.5125
    21.5075
    18.6506
    18.9207
    19.5735
    18.3270
    18.8013
    18.5258
    17.1302
    18.7952
    18.9186
    19.6234
    19.1575
    19.7884
    20.6459
    19.4923
    19.4315
    20.6563
    21.5437
    19.7219
    20.9309
    19.8809
    20.5003
    18.6903
    20.8558
    24.3966
    17.5595
    20.4135
    20.9113
    20.8895
    17.7416
    20.1147
    23.8959
    18.4465
    20.2214
    18.2110
    21.4130
    24.4203
    21.3543
    20.3278
    23.1134
    21.6967
    21.0411
    22.0903
    19.8453
    20.2847
    19.9289
    19.8445
    22.4015
    20.7177
    18.1509
    19.1545
    19.3265
    19.7787
    18.2569
    22.5142
    19.9748
    19.3596
    21.0257
    21.1035
    20.3416
    20.5872
    17.8397
    18.0451
    16.2712
    19.0661
    22.7336
    19.9897
    19.0467
    18.9474
    21.9125
    20.1512
    19.7948
    18.2725
    20.6550
    20.7198
    21.0851
    18.8720
