# Supplementary material for: Mechanistic models of asymmetric hand-over-hand translocation and nucleosome navigation by CMG helicase
Source: Nat Commun. 2025 Nov 21;16:10304. doi: 10.1038/s41467-025-65232-x (PMC12639105; doi:10.1038/s41467-025-65232-x)
Supplement: Supplementary file 18 — Source data [file 41467_2025_65232_MOESM18_ESM.zip › SourceData/SourceData/Fig3G/Random/mindist_lagging_and_loop_traj014.dat]

# Distance
    18.3401
    20.5049
    23.4609
    23.7714
    19.7903
    20.7272
    25.0929
    22.0619
    21.7306
    21.7012
    23.0213
    22.0389
    24.2990
    25.8333
    22.6756
    25.6745
    23.7187
    23.8300
    21.3681
    24.1441
    24.0374
    22.0951
    27.4624
    22.3429
    22.5744
    22.7815
    21.8694
    24.6575
    25.4542
    27.6306
    26.5191
    25.6637
    28.6084
    24.2625
    23.6751
    25.0655
    25.9991
    23.1765
    24.9830
    26.5861
    25.0762
    27.4873
    25.2128
    24.1008
    25.5553
    23.0145
    24.9542
    23.5976
    23.1364
    23.0886
    23.6883
    22.0559
    21.7649
    22.6086
    25.8172
    24.5874
    23.8267
    20.9791
    22.9122
    19.9145
    23.2621
    23.9324
    24.2784
    22.8890
    22.5840
    21.1826
    27.2513
    22.2377
    22.5354
    24.3998
    22.3113
    23.7804
    21.0325
    23.1772
    22.4996
    21.8059
    22.5140
    22.4058
    23.2253
    26.0823
    20.5985
    16.6066
    21.2585
    22.6988
    25.7406
    24.0838
    22.7805
    23.6606
    24.4168
    23.4097
    25.2372
    26.0754
    21.7886
    22.3758
    22.7965
    23.5043
    22.8266
    19.4179
    24.0445
    23.8784
    22.9187
    25.6322
    21.2216
    22.2494
    21.4553
    22.5874
    20.0137
    24.4863
    23.2762
    21.9685
    24.7811
    25.8189
    25.1628
    24.8055
    21.9877
    24.4741
    23.0158
    23.2432
    22.5834
    21.9212
    20.9631
    22.3343
    23.3093
    25.8994
    24.9166
    24.3758
    24.6732
    26.7634
    24.1361
    27.7611
    28.1830
    22.5942
    23.8978
    22.8512
    21.3075
    23.2744
    22.0422
    25.3409
    26.5616
    26.0975
    21.8556
    25.6698
    22.2504
    24.4185
    22.1160
    25.9464
    22.8429
    24.5491
    25.3634
    23.5168
    25.7830
    23.9688
    23.0978
    25.3458
    25.9752
    25.9258
    24.2034
    23.8451
    23.3620
    21.5931
    25.6393
    22.2460
    23.6838
    22.2130
    23.7034
    23.2079
    25.6250
    24.8010
    24.5179
    25.3202
    22.7095
    21.5923
    23.8125
    23.9251
    21.3694
    25.8144
    24.7151
    24.6891
    26.4953
    25.6069
    26.0995
    26.2351
    19.1885
    19.7560
    27.1855
    23.1601
    23.5130
    22.6718
    25.2393
    23.5163
    23.3730
    24.1348
    21.9918
    24.1943
    21.7992
    19.7438
    24.4542
    23.3639
    23.1429
    25.8677
    24.2938
    24.8199
    25.6995
    26.9860
    24.3671
    26.7804
    25.9726
    20.9988
    23.8632
    23.1974
    21.7315
    28.3467
    21.7700
    21.2343
    20.7728
    23.7586
    25.3729
    24.2801
    24.1655
    25.6319
    27.4657
    25.7202
    23.4088
    23.0894
    23.3017
    21.7879
    26.4919
    23.9913
    22.6845
    23.8227
    24.2112
    24.9951
    26.0959
    21.7759
    22.1416
    23.4404
    24.0896
    21.7419
    24.3910
    22.8446
    26.3403
    25.5744
    24.2080
    22.7295
    24.3120
    21.7906
    24.1337
    23.6336
    22.4067
    30.1021
    26.7002
    24.7233
    21.0674
    24.1766
    23.2156
    24.9801
    23.4287
    23.7928
    25.1127
    23.4733
    23.6944
    25.5468
    26.5606
    25.0413
    23.3169
    23.2166
    22.4202
    24.1853
    22.0116
    21.5462
    21.6377
    21.6998
    23.9567
    25.2931
    22.8374
    23.4058
    21.8631
    28.3487
    24.1585
    26.3423
    23.1641
    18.7562
    20.7879
    19.9373
    19.9010
    20.8615
    22.9806
    24.6757
    22.0245
    21.7665
    22.2035
    26.9200
    24.5560
    23.1594
    25.0643
    24.3133
    24.7579
    23.6068
    26.9048
    24.8232
    24.5944
    23.0489
    23.7345
    23.3644
    25.3394
    24.0813
    26.7740
    26.7229
    27.1217
    23.3352
    22.8955
    24.3912
    18.6993
    21.9908
    24.7938
    25.5785
    24.5091
    24.4715
    24.9447
    25.7039
    25.2640
    22.8145
    22.6190
    25.9413
    25.0750
    24.1276
    23.9067
    23.2568
    25.0849
    25.4750
    25.4951
    23.5635
    23.5929
    23.9816
    25.8011
    24.7438
    21.2666
    24.4829
    24.5299
    24.7469
    25.4175
    24.5660
    24.6752
    23.6351
    25.0581
    24.9227
    24.5662
    22.9190
    22.9492
    24.7094
    22.0160
    23.9241
    23.4356
    24.9366
    22.5946
    20.2932
    24.3605
    23.5843
    23.9272
    22.5646
    25.5494
    22.7480
    21.0570
    22.1379
    24.6696
    22.3388
    23.9448
    24.8766
    22.0422
    23.5105
    24.1042
    22.6578
    25.6428
    28.4407
    23.5628
    26.0346
    25.7859
    25.2124
    27.4378
    22.7883
    25.4208
    28.0638
    24.7672
    24.1565
    25.8585
    27.2218
    22.9187
    26.0926
    26.3333
    24.0699
    27.8164
    24.1135
    23.2315
    24.1191
    23.7521
    27.6343
    24.4404
    24.7542
    22.1906
    22.7844
    23.7728
    21.2329
    25.6592
    25.9165
    23.9335
    26.5215
    23.6804
    25.9700
    26.1282
    28.3953
    25.1486
    25.1958
    23.3888
    26.2447
    23.8949
    23.3387
    22.1469
    22.8594
    26.4542
    23.4841
    25.9496
    27.6510
    25.6075
    23.1260
    23.8249
    23.8913
    20.9402
    25.3379
    24.1678
    24.5112
    30.8080
    29.8441
    25.5558
    23.8224
    23.2511
    26.9738
    27.3012
    25.4415
    24.9303
    22.8098
    25.2946
    25.5553
    24.1461
    25.7701
    25.8139
    28.5378
    24.0600
    27.7091
    25.8659
    25.9875
    24.5632
    24.9750
    24.0087
    23.7045
    29.0137
    21.9678
    21.8279
    23.8858
    24.7926
    22.1550
    28.1212
    24.9257
    24.8889
    23.7841
    22.4482
    23.3795
    22.4240
    22.6637
    24.4831
    23.6664
    26.5879
    26.5514
    24.7465
    29.4953
    28.4350
    29.2682
    28.6365
    27.4520
    23.9203
    23.2764
    21.1124
    20.2767
    24.2555
    22.2595
    23.8311
    21.9144
    23.3876
    21.1876
    24.6059
    22.1979
    23.7545
    21.1820
    18.3642
    21.6175
    22.1857
    22.6644
    23.5767
    22.8572
    24.4133
    25.2784
    23.6061
    24.1014
    23.8180
    25.1287
    27.0659
    26.4545
    27.1942
    28.8874
    30.0030
    30.0230
    26.8548
    27.4500
    23.9612
    23.8761
    23.3405
    27.2203
    22.8310
    24.2734
    20.3158
    21.7331
    22.4043
    21.4358
    22.6195
    23.5051
    22.6349
    20.2988
    24.6998
    23.2102
    23.6799
    22.1751
    24.9822
    27.3372
    25.4386
    25.0238
    22.9293
    24.1630
    22.9727
    22.5984
    23.8618
    22.4022
    23.7868
    24.5396
    23.9798
    21.4063
    29.6384
    23.8447
    26.2717
    24.7703
    25.4764
    26.7011
    26.6198
    26.6298
    26.5678
    27.1919
    27.6191
    25.9042
    25.6728
    26.1672
    25.7655
    27.3094
    26.0714
    28.5711
    24.1170
    24.3679
    26.6677
    23.7935
    21.6412
    27.5408
    27.5926
    26.3747
    24.8590
    27.0794
    27.1144
    26.7330
    29.9558
    32.9213
    29.4684
    28.9255
    31.0447
    29.2687
    25.5233
    27.1454
    22.8259
    26.3716
    26.6535
    26.8052
    29.3272
    31.5016
    26.5779
    27.4384
    23.4591
    29.1123
    26.3525
    26.1982
    22.1016
    24.3034
    23.5830
    24.5618
    28.3083
    28.2826
    26.0445
    24.0342
    21.7692
    26.0302
    22.5327
    21.8722
    26.5552
    20.6896
    23.9498
    24.1464
    22.8087
    22.0578
    24.5566
    28.1511
    19.9666
    20.7979
    24.3317
    27.0828
    26.0890
    24.4218
    23.6085
    25.5554
    23.7100
    22.2972
    25.3913
    26.3938
    25.7224
    24.9399
    25.4421
    25.4921
    25.4066
    26.2825
    23.9511
    21.5559
    19.2599
    19.8480
    26.0681
    23.3320
    22.8171
    22.4297
    24.2623
    20.9711
    24.7345
    26.4628
    28.5743
    27.0734
    28.4394
    31.3277
    25.8012
    25.2812
    25.3815
    28.6982
    29.6914
    25.4642
    28.3305
    27.2701
    25.2336
    28.8364
    26.3341
    26.5666
    26.5206
    25.3326
    25.7371
    23.6288
    24.6595
    26.3023
    29.7305
    25.3307
    25.0736
    21.7142
    22.3297
    20.7407
    19.8163
    21.6876
    22.5598
    23.0458
    24.8861
    21.6362
    22.9977
    19.7862
    20.6405
    23.4068
    20.7309
    23.2896
    20.4460
    27.6866
    23.1333
    26.3087
    22.8533
    26.5707
    23.1258
    19.5405
    22.1435
    23.0142
    24.1289
    22.2590
    20.8707
    20.8068
    19.9517
    20.8108
    20.8995
    19.8294
    20.4042
    20.9180
    21.1785
    18.7955
    21.9406
    23.4476
    22.1132
    22.8218
    22.1196
    21.1125
    19.8199
    19.6241
    20.0451
    19.8686
    18.0553
    21.6991
    19.9108
    19.0256
    20.0247
    18.2322
    22.9781
    22.1516
    21.3116
    19.2284
    21.7524
    19.2187
    19.6712
    21.1775
    21.2682
    20.2707
    19.6575
    19.1383
    20.6294
    20.7085
    22.6433
    23.0529
    20.7643
    21.3528
    23.0494
    19.3692
    23.1911
    20.2237
    18.1934
    19.4031
    20.4699
    23.2277
    22.0091
    23.0842
    19.5267
    20.1391
    22.6268
    21.6463
    22.6529
    22.4761
    24.3521
    23.8458
    21.3838
    21.1060
    22.8613
    19.7823
    22.2858
    21.9743
    23.6931
    21.9321
    21.9519
    23.8257
    22.3211
    23.8628
    22.0767
    21.0074
    21.7258
    23.3111
    22.4876
    22.1420
    22.6666
    21.9577
    21.6561
    20.6847
    22.8482
    23.0637
    21.8320
    22.9931
    22.1453
    23.2996
    21.0043
    22.6055
    22.1565
    21.1183
    21.3817
    20.4769
    19.9682
    24.8625
    24.9162
    23.0096
    22.4111
    21.5982
    20.3306
    21.9960
    25.6142
    20.6543
    21.9456
    22.6242
    21.7795
    21.1888
    23.8971
    21.9929
    22.5656
    21.6265
    21.3500
    22.0290
    24.3651
    23.0851
    24.2513
    20.3709
    25.5269
    20.2072
    21.8467
    23.8732
    23.8846
    23.3575
    26.0501
    24.1780
    23.7152
    26.2581
    25.9994
    21.7704
    23.7587
    22.0047
    23.4139
    22.4472
    23.8958
    21.3583
    21.1097
    22.6864
    20.8473
    26.2813
    21.3857
    22.7743
    23.2997
    20.2347
    23.4827
    23.2866
    24.4102
    20.7691
    22.3039
    21.9202
    22.6306
    21.9692
    22.0563
    21.8944
    23.9606
    19.4993
    24.0286
    22.8050
    21.9284
    21.1181
    20.7319
    22.0293
    19.8634
    24.4498
    22.3649
    20.7800
    24.0454
    22.5215
    21.9436
    20.3709
    21.7743
    20.5580
    21.6086
    25.8064
    24.3202
    22.9451
    21.0425
    22.7234
    21.9732
    23.6373
    19.7393
    23.3240
    22.5259
    21.9192
    22.8897
    21.3199
    22.8596
    22.6013
    21.7651
    22.3169
    22.7523
    21.5502
    21.1309
    21.0131
    21.8338
    20.5172
    23.8338
    22.8912
    23.5868
    23.6290
    21.7414
    27.5103
    28.2010
    26.3851
    28.9661
    26.5324
    25.2280
    22.6969
    24.2612
    21.4482
    22.3598
    21.7597
    18.9079
    20.4328
    22.0521
    20.7453
    21.9953
    22.1220
    20.3308
    21.9010
    22.5585
    23.2440
    22.1934
    23.4950
    21.1489
    22.9539
    23.2376
    21.5164
    22.8592
    22.4226
    19.8967
    19.9874
    19.4072
    20.9705
    22.4671
    22.1498
    21.5984
    20.7208
    21.5514
    22.8927
    23.4706
    21.4217
    21.3643
    23.2061
    20.9985
    21.4921
    22.3363
    20.4490
    22.7643
    21.0260
    24.0326
    19.4666
    22.0335
    20.5841
    20.7123
    23.2755
    21.2003
    21.5913
    20.5840
    21.4364
    19.7744
    20.9273
    22.0180
    22.6858
    20.2829
    22.6696
    23.1257
    22.9146
    22.8580
    26.2494
    26.8272
    22.1278
    23.1578
    26.0096
    25.8839
    22.3363
    23.2482
    21.4682
    21.4426
    22.6913
    23.5883
    23.0852
    22.0274
    19.7372
    20.3947
    20.2112
    19.8571
    20.4673
    23.7573
    22.0158
    20.7241
    20.2539
    22.2642
    20.7288
    22.5805
    23.2481
    22.0486
    22.5206
    23.5216
    24.4373
    20.9950
    21.8075
    21.9913
    22.8775
    21.0453
    22.4998
    27.0722
    30.3459
    28.5955
    26.8022
    25.2368
    20.4586
    24.4692
    19.1286
    18.1114
    19.9257
    20.6088
    25.3242
    27.8048
    20.5446
    20.3238
    16.3406
    16.0605
    14.4051
    12.7309
    10.3780
    11.6309
    14.6731
    13.5752
    14.7567
    21.1122
    20.1792
    12.7579
    14.4674
    17.1598
    14.3171
    18.0348
    14.5764
    15.4104
    14.8534
    15.2509
    17.1651
    15.1406
     7.5532
    14.1071
    11.3846
    15.6322
    15.0958
    14.1496
    16.6345
    16.7119
    14.4502
    12.9503
    13.0605
    13.5887
    16.8969
    15.1022
    18.9091
    19.2211
    19.6315
     8.5690
     8.2922
     9.5329
    11.9604
    11.3335
    11.8314
    17.1798
    15.1824
    13.7166
    16.2285
    12.9033
    11.1950
     9.0417
    11.2519
    10.5239
    12.8292
    14.1294
    15.8875
    15.2585
    14.6712
    11.8606
    16.0983
     9.0388
    13.2418
    18.0851
    17.9118
    14.0466
    19.6791
    18.0580
    17.8587
    15.1524
    20.1889
    18.0925
    13.3767
    16.0335
    16.1417
    18.7033
    13.8210
    14.7310
    16.2091
    14.0984
    13.5648
    13.8939
    16.9750
    11.8389
    14.4666
    12.7057
    12.4223
    13.2602
    12.1501
    12.0054
    15.3018
    11.7720
    17.0762
    12.0514
    11.4416
    15.4078
    13.1960
    14.6964
    20.1938
    18.1651
    16.4937
    14.7775
    15.5051
    16.0028
    18.6724
    17.7472
    13.4886
    18.5118
    19.5609
    17.6989
    16.7419
    15.6363
    20.3630
    15.2083
    16.7458
    16.8871
    16.0075
    16.5996
    16.1601
    13.6129
    16.3880
    14.0777
    13.7908
    13.2584
    10.2425
    14.8537
    12.4557
    11.0508
    13.1661
    13.7703
    14.7987
    16.8688
     8.8556
     7.7368
    11.0084
    15.9855
    17.0113
    17.8034
    17.2607
    17.5621
    18.9719
    19.0179
    13.4753
    14.7266
    13.8793
    15.0768
    13.6939
    15.8229
    19.3849
    18.6716
    15.6333
    14.6182
    18.1464
    12.6360
    14.2524
    16.8209
    15.9846
    11.9286
     9.8767
    12.0374
    10.5754
     7.7182
    12.7653
    13.4923
    16.7769
    17.9973
    14.7526
    13.7683
    13.9349
    14.6043
    17.9200
    13.0594
    15.2531
    16.3883
    15.9336
    20.0174
    24.5004
    21.7653
    19.2490
    21.1516
    17.5056
    15.5996
    19.6969
    19.0104
    16.5326
    20.8965
    20.4220
    21.1347
    20.4848
    17.1640
    14.8666
    10.1645
    12.3426
    12.7039
    11.7306
    12.7946
    14.6814
    13.5265
    14.6758
    14.7369
    11.8403
     9.9749
    16.2500
    13.7702
    11.3125
    14.1912
    15.3670
    15.6641
    17.3601
    20.0745
    15.9051
    11.2407
    15.9426
    15.2986
    15.4355
    21.6877
    20.3387
    18.7292
    15.8382
    16.8719
    25.1330
    19.9317
    19.2800
    18.5835
    20.5194
    14.4527
    15.0901
    19.6170
    11.7355
    14.6481
    15.9459
    19.4251
    19.4699
    20.3041
    25.7344
    16.8799
    20.0584
    18.9503
    22.0154
    22.8675
    23.9549
    21.8607
    22.9150
    25.1555
    24.8840
    24.3789
    21.2794
    26.1475
    22.4520
    26.1436
    26.8611
    26.3997
    24.8470
    18.6968
    18.9885
    15.8645
    19.1595
    18.6514
    16.4122
    14.1142
    17.0294
    16.6146
    20.1480
    20.3762
    15.8320
    18.0609
    16.7725
    18.5600
    19.1381
    14.9869
    18.5784
    17.5041
    15.6722
    16.1884
    14.6247
    14.0188
    11.5607
    16.3629
    16.8311
    14.4511
    16.0720
    16.0007
    18.7589
    17.1131
    17.1536
    20.0781
    15.8832
    17.4963
    15.3019
    18.7863
    19.2271
    15.9901
    18.5144
    14.5593
    17.7315
    18.9398
    22.5291
    24.0944
    25.2123
    24.5869
    24.2877
    20.6616
    21.8841
    16.1032
    17.3655
    17.2804
    18.7456
    16.4084
    14.7964
    15.7870
    17.6059
    17.6229
    19.6240
    17.5405
    15.9865
    13.0819
    14.5928
    16.9907
    15.5979
    17.3297
    11.7109
    17.3078
    26.2167
    25.7938
    23.4593
    25.4582
    24.4873
    22.2220
    20.1940
    20.9337
    15.8940
    13.5635
    15.7726
    15.5007
    16.1680
    15.3752
    20.0902
    15.3016
    19.5160
    14.4453
    16.7943
    12.3771
    14.1619
    15.4753
    19.5720
    16.1393
    20.5280
    18.5366
    20.6170
    13.8320
    21.7225
    19.0118
    22.8271
    15.0012
    19.3648
    18.2333
    17.6280
    10.6917
    18.4464
    13.5571
    21.3429
    23.4262
    22.1585
    20.3576
    16.3406
    13.8408
    20.8601
    23.5028
    26.5257
    24.7230
    24.4400
    20.4691
    23.5929
    21.5811
    21.1390
    22.2244
    26.1701
    22.7133
    23.0347
    23.3708
    27.5371
    21.7964
    27.1155
    28.0454
    21.9660
    20.3717
    22.5118
    24.1431
    23.9319
    30.0165
    22.3304
    20.4917
    19.8209
    22.2467
    17.5700
    23.1474
    28.7952
    26.8063
    21.1876
    24.5579
    20.3225
    28.9259
    20.0265
    24.3240
    22.5659
    29.9852
    26.0782
    21.6370
    17.5300
    16.5558
    19.5521
    19.0145
    17.6378
    16.8104
    17.8105
    14.3803
    12.5628
    12.5858
    15.9273
    17.8616
    19.7953
    18.3733
    17.1795
    13.8841
    12.6475
    14.3184
    15.2267
    14.6431
    15.1549
    14.5705
    17.4141
    16.7042
    18.3090
    12.9140
    19.6771
    18.7512
    14.2837
    19.0498
    21.3320
    23.9002
    24.1350
    23.3841
    17.3989
    15.9622
    16.4276
    14.4082
    18.5654
    19.6183
    15.2201
    16.1207
    14.7943
    16.7295
    19.3248
    17.4234
    18.3663
    14.6901
    18.9455
    22.7076
    22.0226
    23.2640
    22.8779
    22.2230
    21.8373
    25.6398
    21.7211
    24.0306
    22.9628
    19.8244
    21.1059
    23.7790
    22.3458
    24.3251
    23.5954
    18.9590
    19.3485
    16.2240
    17.1231
    20.7826
    19.5527
    18.8232
    12.8994
    17.1066
    16.1590
    20.4667
    24.0323
    24.2538
    21.1680
    24.2846
    23.1285
    19.4304
    20.5674
    17.7636
    19.8441
    21.2724
    22.2206
    20.7697
    22.3639
    16.4834
    20.5448
    19.9535
    23.1007
    24.4186
    22.5315
    24.8959
    28.8916
    22.5033
    21.8025
    21.7802
    19.0753
    21.2015
    19.2118
    24.9065
    17.1769
    20.6478
    19.2882
    22.2727
    22.6886
    19.9053
    19.2030
    21.7703
    19.8334
    17.0983
    20.3413
    22.2735
    23.9081
    19.7142
    22.5882
    22.2765
    24.3053
    16.4461
    15.9409
    15.4159
    17.8920
    15.9201
    15.3424
    18.0607
    15.2357
    18.0040
    19.0779
    17.3203
    15.0582
    16.8797
    16.1783
    21.2490
    23.2151
    20.2293
    24.4050
    27.0554
    24.9170
    18.2012
    20.5506
    26.2183
    19.5856
    23.5374
    23.0182
    19.1701
    20.6366
    19.4010
    20.1528
    20.6236
    20.7776
    22.8531
    20.8284
    21.2138
    26.6297
    25.0212
    29.7900
    24.6107
    28.4428
    23.5009
    26.6704
    28.1971
    26.4021
    26.9131
    24.2253
    23.2765
    23.4771
    21.9737
    18.5604
    18.4692
    17.2679
    18.5301
    19.3395
    19.8436
    19.0447
    18.1904
    18.5245
    19.9811
    19.6491
    20.0603
    19.9119
    18.0955
    18.1646
    18.0017
    18.8849
    15.9072
    19.8724
    20.2279
    18.3139
    20.2210
    17.4927
    14.6182
    16.4264
    18.2351
    19.2607
    17.0682
    17.5983
    16.8801
    16.3109
    15.5023
    16.6049
    20.2552
    20.2000
    21.6318
    19.8926
    19.0336
    21.0675
    17.6868
    14.2392
    20.9792
    19.8423
    19.1960
    19.8806
    20.5485
    23.2287
    16.7101
    16.9114
    14.4768
    18.9319
    16.3715
    16.7785
    19.5357
    19.6142
    18.2735
    20.3918
    19.7765
    17.8064
    19.1634
    23.7865
    22.1568
    22.1279
    23.9018
    22.6035
    22.5655
    26.6741
    19.3702
    24.0318
    21.1558
    17.8370
    25.4677
    26.5066
    25.3184
    24.9552
    22.8788
    19.5865
    22.7676
    24.7580
    19.7097
    23.1109
    22.6679
    22.9290
    23.2108
    26.0466
    19.1636
    18.8068
    26.4218
    21.4831
    18.1478
    20.5124
    19.3896
    24.1768
    23.5286
    20.9390
    21.5573
    24.5233
    23.1632
    24.5712
    25.9964
    29.4132
    27.2748
    22.8764
    21.8253
    24.3460
    27.3435
    18.7412
    21.5438
    19.2725
    20.3273
    18.5269
    21.6215
    19.1998
    20.7466
    19.7485
    22.6797
    22.2385
    22.0193
    20.4329
    22.1053
    24.5174
    21.5254
    25.0810
    22.4648
    21.0317
    20.8756
    21.1118
    17.2439
    18.5043
    21.9306
    20.0573
    20.4742
    24.1080
    22.1528
    22.8991
    21.8975
    24.7591
    25.7423
    24.3242
    25.2825
    23.4412
    22.8702
    22.2470
    28.9562
    22.4939
    22.9096
    23.8002
    25.8902
    22.3382
    22.8043
    21.6373
    21.1742
    21.5819
    19.8397
    18.7766
    23.1302
    21.2451
    23.5400
    24.2038
    18.1825
    24.4709
    20.3288
    23.1598
    23.1820
    23.7411
    22.1066
    23.8405
    23.1946
    23.9723
    20.7645
    19.8323
    21.2726
    23.7370
    21.2753
    24.6527
    23.0560
    23.3216
    23.5187
    20.3112
    24.6895
    19.2879
    20.3169
    19.8310
    19.3717
    17.9314
    21.7690
    22.1099
    21.4270
    21.9889
    21.8042
    22.6460
    20.0181
    23.4731
    18.6762
    23.3001
    25.0755
    19.2571
    19.9424
    20.8228
    23.8202
    21.9078
    19.5282
    23.6303
    23.9491
    20.8232
    21.2180
    23.4804
    23.2576
    23.3678
    22.9071
    21.7911
    25.2959
    18.9358
    22.2715
    19.7596
    16.5221
    16.2399
    18.0535
    19.7540
    17.0198
    17.1533
    17.1751
    17.3868
    18.2576
    18.0300
    18.4399
    18.0718
    14.7555
    20.2736
    17.9472
    20.4303
    16.7649
    20.4814
    24.2682
    24.1400
    20.4472
    16.8887
    18.6391
    14.7405
    14.7891
    15.0543
    19.3152
    15.3113
    20.2430
    17.6070
    14.5991
    17.1612
    18.4877
    19.7914
    22.5785
    16.1015
    18.7379
    20.5791
    17.4322
    16.7175
    18.3509
    16.4374
    18.0893
    17.1880
    16.4746
    15.1847
    15.7444
    19.9535
    20.4569
    19.9513
    21.7676
    18.9074
    20.1946
    18.8917
    14.3201
    12.4943
    18.1625
    15.8959
    15.9402
    20.3490
    18.0683
    16.1425
    16.8353
    19.5116
    19.0737
    18.7021
    22.8933
    21.4384
    20.8301
    20.3927
    18.9612
    20.9393
    17.7994
    17.2222
    18.1809
    18.9202
    19.2373
    18.1663
    18.5869
    21.3259
    20.4618
    21.8778
    19.1479
    18.5995
    14.6431
    17.3593
    17.3225
    17.2120
    17.3100
    19.5643
    19.1916
    21.2451
    20.2417
    20.5160
    17.7943
    16.2807
    19.2366
    19.6740
    20.4772
    18.3440
    22.1045
    19.6015
    22.5259
    15.8129
    18.4928
    20.6804
    20.7770
    23.7782
    16.8124
    19.5692
    20.4365
    18.7835
    14.8799
    19.4553
    20.7180
    18.9300
    18.3314
    18.8204
    19.3954
    23.1154
    19.4009
    23.9636
    18.7544
    25.1055
    23.7558
    21.2743
    20.4711
    18.4271
    18.7254
    19.6383
    22.1431
    24.1555
    17.9645
    18.2377
    19.5345
    19.0947
    17.3155
    15.2200
    19.4520
    18.6795
    19.0116
    18.3023
    20.7192
    20.6938
    18.4411
    17.2974
    20.2205
    19.7330
    19.9468
    18.4231
    16.4104
    19.9751
    20.4875
    22.5162
    21.1384
    18.3467
    19.5640
    24.1198
    23.1488
    21.2315
    20.6993
    26.0931
    21.3035
    19.6411
    17.6991
    20.0480
    21.8712
    17.8037
    19.8956
    16.1205
    19.8035
    16.8204
    17.4647
    18.8248
    19.9230
    23.5979
    22.7068
    18.5954
    19.0319
    21.3897
    20.8026
    22.9100
    21.2164
    19.4511
    18.6390
    23.9611
    19.0732
    20.9398
    18.6210
    19.7924
    21.4962
    22.9094
    18.2005
    21.4269
    16.8930
    16.6454
    22.2778
    22.2924
    22.7055
    23.6319
    26.4669
    31.2177
    20.2885
    17.6290
    16.0448
    17.3811
    12.4154
    15.6791
    16.8007
    18.2292
    23.4504
    20.8339
    21.1158
    22.6753
    22.9887
    22.0105
    17.6188
    21.1842
    19.0484
    19.2112
    19.2643
    16.3494
    21.5691
    18.9056
    17.7854
    17.4452
    20.6861
    16.6518
    18.3759
    13.5120
    14.4773
    14.6614
    24.5695
    17.7850
    24.7298
    17.5051
    18.2399
    15.7677
    15.0616
    15.2808
    13.3028
    16.1909
    12.8277
    12.8308
    14.4832
    15.6143
    11.9237
    11.3211
    11.6336
    12.6522
     7.6572
     8.5118
     7.6248
     7.7998
    10.9116
     8.9078
     6.4759
     6.1403
    12.0677
     8.5420
    11.0732
     9.4306
     9.2459
    10.1556
    13.9959
     7.1231
     5.0325
     9.7150
    12.7325
    13.0043
    10.7209
    10.3484
    11.2272
    10.4872
     9.4988
    11.3808
    11.1874
    11.2311
     7.4192
     8.6212
     6.8805
     5.0895
     5.6604
     8.2895
     5.9571
     7.6136
     9.2045
     6.6772
    10.0373
     9.6441
     7.6449
    11.3062
     7.2894
     6.2228
     9.0186
     8.8956
     7.1631
     7.0757
     8.4832
     9.2347
     8.8021
     9.9911
    10.9982
     8.2162
    12.9863
    11.7354
     9.3325
    11.3914
    12.4045
    11.9243
    12.3434
    10.8311
    10.1150
     9.8145
    11.3075
    12.4914
    10.3354
     8.3768
     7.8398
     9.4741
     8.9529
     6.6630
     7.3601
     8.7914
     9.0687
     7.5399
     8.3115
     9.2612
     7.6140
     8.7896
     8.9125
     8.4455
    10.5596
     5.2366
     9.0632
    10.9962
     7.1767
     8.4355
     6.5726
     8.4798
    10.3489
     8.9328
    10.5091
     8.3172
     5.6506
     9.1188
    11.1242
     9.3310
     7.4286
     4.9118
    10.1598
     9.0754
    11.0525
     6.7935
     6.3865
     7.1582
     5.7731
     6.0177
     5.1804
     9.1882
     8.6469
     9.3885
     7.6432
    11.7091
     4.9702
     7.5481
     6.7796
     5.8171
     6.5974
    10.1053
     8.1113
     8.4369
     9.7784
    12.6601
    15.8726
    15.6173
    15.4309
    17.6330
    18.4374
    20.7807
    19.7818
    15.8770
    17.9168
    16.9557
    18.3730
    18.5643
    14.3380
    11.9979
    11.6413
    15.9611
    16.8393
    15.8059
    17.0425
    21.6657
    15.7580
    18.1506
    17.8938
    18.4374
    21.1883
    17.9952
    18.8901
    16.8700
    23.0790
    15.7254
    17.3722
    15.3151
    14.9626
    19.2745
    16.9003
    23.2663
    17.2625
    14.6040
    17.4239
    17.3665
    17.8523
    17.3137
    18.8280
    17.6047
    16.4481
    13.7661
    18.8208
    15.6805
    18.4614
    19.6777
    16.0798
    18.7119
    17.4237
    18.8729
    15.6684
    17.2250
    20.1792
    15.7948
    18.3453
    13.1146
    12.2627
    16.5087
    13.9247
    15.5182
    11.5028
    15.0379
    15.2529
    18.4747
    19.1608
    15.5832
    20.4034
    19.6190
    19.4275
    17.8157
    19.4068
    19.2260
    19.0719
    17.1894
    17.4740
    13.0102
    14.0424
    16.2329
    15.5722
    12.8064
    16.0500
    16.1457
    15.2299
    15.0142
    15.8044
    15.4630
    16.7532
    15.9688
    21.0662
    16.5344
    17.2849
    15.9425
    16.9959
    17.3982
    18.6732
    15.9739
    13.6029
    16.2681
    17.9564
    23.1688
    19.4144
    20.4299
    23.4483
    21.0030
    24.2383
    28.1798
    26.2049
    26.0300
    27.3003
    20.3228
    22.6196
    24.8162
    23.4832
    27.2916
    20.7766
    21.4015
    20.9938
    22.2390
    21.1073
    22.4719
    18.5958
    19.4517
    22.1684
    17.5279
    17.2034
    22.5145
    23.2356
    23.7287
    22.4039
    23.1550
    27.5985
    23.9650
    28.4792
    29.1238
    26.8305
    28.7219
    22.8157
    24.0426
    21.2722
    23.1248
    23.0988
    23.1525
    22.9468
    20.4506
    21.7945
    18.5660
    19.0308
    20.3661
    21.0838
    23.9786
    20.1696
    20.0390
    20.8716
    20.2718
    26.6407
    17.5890
    22.2364
    22.6968
    21.0301
    18.8571
    17.0898
    21.6442
    16.8758
    22.5856
    17.0393
    25.5285
    16.0113
    18.6515
    18.3906
    21.5898
    23.4714
    20.7696
    23.6977
    24.6749
    22.8955
    15.8307
    23.2037
    16.9307
    19.1498
    15.6361
    15.7753
    17.2842
    21.2627
    13.6887
    13.9729
    14.9599
    17.5410
    15.7453
    20.3480
    25.0353
    22.1380
    21.8178
    21.8491
    21.2699
    20.3856
    19.2373
    20.0046
    17.6450
    20.7753
    17.1133
    15.0966
    15.3402
    15.2020
    18.0746
    16.2671
    18.7168
    18.8920
    17.0544
    21.1505
    19.2534
    17.9286
    21.3653
    21.5800
    19.8422
    20.5965
    23.0526
    24.1148
    19.5047
    23.5136
    17.8106
    17.9285
    14.8519
    13.8538
    13.2740
    15.1815
    13.8534
    13.5270
    13.4534
    10.7297
     9.5360
     9.0723
     7.6213
     9.9813
     6.4825
     9.9318
    13.0887
    16.1301
    15.2496
    15.1467
    17.4537
    17.7238
    19.1625
    17.8911
    18.1382
    17.1666
    15.3801
    17.1914
    15.6107
    15.9615
    15.1008
    14.8724
    11.8262
    10.0072
    10.9195
    12.3602
    17.1459
    17.0357
    15.8899
    18.4812
    13.8477
    15.4984
    15.7646
    16.1100
    15.3245
    16.5721
    18.1165
    15.9999
    13.2069
    17.7069
    19.7280
    16.5487
    17.6357
    19.6209
    19.7290
    21.4794
    15.4248
    17.4548
    17.0860
    18.3942
    17.9621
    20.5756
    21.5410
    19.0299
    21.1683
    22.0164
    18.5380
    20.3804
    16.7099
    11.0494
    15.9961
    17.0975
    13.8239
    17.1921
    21.9406
    17.7163
    20.5153
    20.1882
    22.1135
    18.6762
    19.8050
    19.0531
    21.2170
    14.7191
    21.9166
    18.2269
    21.5728
    21.6823
    19.9735
    15.7576
    18.0410
    23.2315
    22.8470
    24.9561
    22.9467
    16.0984
    16.4616
    17.5440
    19.1021
    14.1275
    17.4229
    19.7020
    24.1160
    19.1509
    20.4473
    22.1924
    21.8094
    18.6438
    20.5040
    22.6013
    19.1638
    19.1917
    21.8381
    16.9949
    17.5419
    18.8164
    16.9351
    17.5439
    14.6912
    19.8348
    16.7654
    16.8360
    16.5670
    17.4907
    15.1715
    20.5286
    14.8495
    17.2806
    14.1768
    17.8039
    18.9854
    19.6302
    17.8763
    17.2964
    12.9080
    12.9087
    17.2596
    21.5524
    23.5672
    21.2253
    20.5491
    18.4881
    19.6802
    24.4952
    22.9290
    21.5309
    18.1374
    21.1834
    20.2212
    23.1002
    23.1810
    16.4104
    16.8915
    15.6485
    15.3581
    18.9672
    14.2499
    18.3833
    18.4029
    11.5789
    20.6236
    21.2670
    21.8568
    17.9073
    16.9044
    13.9190
    16.6885
    19.0741
    20.1437
    16.3979
    15.6354
    21.6226
    16.5624
    15.6029
    13.8854
    14.8228
    16.9384
    22.1625
    22.2124
    25.9473
    22.1012
    19.8099
    23.7851
    19.0912
    17.7207
    21.4709
    22.5195
    19.5942
    16.7514
    18.2889
    15.4239
    15.3540
    19.7637
    20.9635
    22.9452
    21.7145
    17.6227
    19.5160
    12.4822
    19.3158
    19.3680
    21.2217
    20.9363
    20.7527
    21.2364
    18.8693
    20.9190
    27.6096
    24.4160
    25.1572
    21.7401
    23.6102
    24.2696
    20.5411
    20.9991
    19.2960
    21.2517
    22.7791
    19.5404
    17.2972
    20.5332
    23.5989
    19.5567
    25.5378
    23.0888
    24.6739
    25.7498
    19.0974
    20.3457
    16.2147
    19.7208
    15.3017
    15.0860
    17.6857
    17.8963
    18.1962
    20.6877
    17.5593
    19.7778
    17.5327
    17.5992
    18.2186
    15.5864
    15.7773
    15.1273
    19.4335
    17.1942
    19.7494
    14.8100
    19.6055
    15.4481
    16.8395
    19.5254
    17.8294
    17.7033
    18.4234
    15.8280
    13.5649
    16.3862
    14.3532
    13.4300
    14.4174
    16.8738
    22.8236
    19.8691
    17.7217
    15.2938
    19.3700
    17.9279
    18.6263
    19.7768
    12.8236
    20.9477
    19.0407
    17.7823
    14.4777
    15.6138
    15.5628
    18.4322
    20.0536
    18.0756
    11.4263
    10.7903
    13.2655
    19.0579
    15.9242
    20.5364
    20.9275
    16.0957
    18.9186
    19.6923
    21.5128
    19.2676
    23.8915
    20.5015
    18.6993
    21.4363
    18.0999
    18.9551
    17.1403
    18.6598
    19.2818
    17.6022
    21.3900
    19.8828
    19.4408
    21.6255
    19.2102
    19.7138
    17.8112
    14.0834
    18.1738
    17.5453
    21.1713
    21.8317
    20.7349
    24.7435
    23.7434
    17.9554
    18.5993
    20.6024
    19.9769
    20.9324
    21.2429
    22.5985
    20.6408
    19.0816
    18.0947
    14.0943
    11.1673
    12.8135
    19.4102
    20.4003
    24.7168
    20.3483
    20.5566
    20.2724
    18.2623
    18.4620
    17.4552
    17.0570
    17.9717
    18.2748
    18.3060
    17.7316
    20.1099
    16.8196
    14.8440
    19.4861
    15.1590
    14.3351
    19.1102
    18.5347
    15.7447
    17.1315
    16.2509
    19.7203
    14.0138
    21.4307
    20.7703
    25.3909
    24.0953
    19.6088
    20.0694
    18.7341
    17.8979
    19.4387
    23.9311
    23.0869
    19.4742
    17.7510
    18.4664
    21.1222
    22.6801
    16.5504
    21.0208
    19.9517
    23.5082
    21.3397
    21.0942
    19.8191
    19.2846
    17.6360
    19.9424
    18.9715
    18.5369
    15.5088
    11.6423
    15.4162
    13.6086
    14.0126
    13.2526
    13.7433
    12.4516
    14.9452
    18.3895
    15.4660
    19.2645
    18.1066
    16.4051
    21.6050
    22.5412
    24.6594
    21.0197
    19.6546
    21.4323
    17.3740
    16.2640
    14.9500
    18.2021
    15.1542
    13.0711
    14.6477
    13.6880
    16.9581
    20.3687
    16.8774
    20.4753
    26.2752
    21.4372
    23.7440
    23.1859
    19.5309
    23.8807
    20.1643
    17.8708
    19.2629
    16.1856
    12.6082
    15.8746
    15.5744
    11.5284
    19.7464
    20.4476
    17.8375
    17.1325
    23.4381
    23.3559
    22.4409
    17.6049
    21.5741
    23.2696
    19.4660
    17.5021
    20.0940
    17.9196
    17.4114
    15.8050
    16.2203
    19.0627
    19.0812
    16.6984
    17.2371
    16.4705
    15.9763
    14.6932
    14.0663
    18.9070
    16.2615
    17.7795
    15.6126
    14.8883
    12.8402
    12.0887
    14.9162
    19.7055
    15.3785
    19.4492
    20.9932
    26.3088
    18.4938
    17.1198
    19.4279
    19.6053
    16.2077
    21.0618
    19.7072
    17.8096
    16.1927
    15.6276
    16.0990
    17.1365
    19.2545
    16.7609
    11.5220
    20.0921
    12.5296
    12.7111
    18.4319
    20.9928
    18.6395
    18.3566
    17.2907
    17.4394
    18.6686
    16.5092
    17.4220
    16.5813
    15.8607
    16.6661
    13.7079
    16.9201
    15.3259
    13.8132
    16.7297
    16.1779
    15.6714
    12.1771
    14.8364
    12.9731
    15.0020
    14.1077
    15.4708
    15.3206
    14.1699
    15.8094
    14.9071
    13.0548
    13.3056
    13.2808
    16.6677
    15.8407
    16.3554
    16.2439
    18.0962
    17.8307
    17.1869
    16.9213
    18.5862
    15.8594
    16.7038
    14.8040
    17.4875
    15.3823
    18.2787
    20.1566
    15.0372
    15.3257
    12.6668
    22.1288
    19.2994
    14.6902
    18.3800
    19.5779
    19.4839
    18.7828
    15.8500
    14.3367
    16.7966
    17.2625
    16.3130
    16.5794
    17.4804
    16.6527
    13.6415
    13.5199
    14.5866
    17.5262
    19.0342
    25.1198
    22.5252
    19.3290
    19.1012
    18.9640
    20.8148
    25.3573
    19.2531
    25.8981
    21.3897
    18.6344
    20.4047
    21.6957
    23.0756
    19.3565
    18.9717
    19.5942
    17.5621
    16.9021
    12.2730
    11.6810
    17.1826
    14.5937
    13.2012
    15.6955
    18.3597
    20.7232
    17.6811
    16.6124
    21.8278
    17.2114
    14.5528
    15.8376
    16.7468
    11.1633
    11.7264
    10.1568
     9.7540
     8.4591
     8.5069
     6.1669
     8.8809
     6.1441
     9.4457
     8.9834
     8.5282
     6.9599
     8.0477
     5.7917
     7.5642
     9.5654
     8.9394
     9.5117
     9.1428
     6.1297
     8.0414
     5.6986
     6.3098
     6.9358
     6.6126
     8.1112
     6.3388
     9.3226
     9.3752
     7.3422
     8.3509
     8.5780
     7.7845
     8.9289
     8.9665
     8.2449
     8.6126
     5.2382
     6.2813
     8.2604
     9.8067
     7.9694
     8.4549
     8.1068
     6.9083
     7.8459
     7.1368
     5.1715
     6.8050
     5.9053
    10.8578
     5.6317
     5.6325
     8.8921
     8.1608
     8.7506
     6.2326
     6.3126
     6.4907
     8.4629
    10.2699
     8.5760
     6.1395
    10.9641
    10.5365
     9.8767
     6.3532
     5.7200
     8.3168
     7.8408
     7.3083
     8.5858
     5.2123
     8.0068
     5.5563
     5.8356
     8.0723
     6.0753
     9.0188
     6.0142
     9.6785
     8.0034
     5.4046
     8.4316
     9.8674
     8.5727
     7.6092
     8.3474
     8.1607
     7.9777
     7.5670
     5.0478
     7.4114
     9.5226
     8.9613
     8.7763
     9.6471
     5.2555
     6.0732
     6.2718
     4.6306
     7.1013
     7.0580
     8.5630
     6.8378
     9.9282
     6.6217
     7.2121
     5.9872
     6.5281
     5.1537
     7.1903
     5.5870
     5.0479
     4.7932
     4.9777
     7.5368
     5.3314
     6.8856
     6.1333
     5.2158
     5.0577
     6.0409
    10.0624
     7.8088
     5.8863
     5.9580
     6.9803
     7.3841
     7.3376
     6.9444
     9.0072
     7.5617
     8.7371
     6.5638
     6.9077
     4.6074
     5.6479
     7.5806
     5.8057
     6.1301
     6.1205
     4.5839
     9.6117
     5.2789
     6.0266
     7.6240
     5.4438
     9.3775
     5.6398
     5.5203
     6.1781
     5.9901
     5.5611
     6.5326
     8.8786
     6.1631
     5.9236
     8.1917
     6.0968
     6.4939
     6.0938
     6.7836
     7.7620
     8.4676
     8.7519
     9.7054
     5.2600
     7.2154
     6.5665
     7.1681
     5.9882
     6.9120
     7.4816
     7.8341
     9.1615
     5.6017
     8.0273
     9.2134
     5.0151
     4.5075
     5.5082
     5.1161
     5.4226
     6.3411
     8.1685
     8.9796
     9.2380
     5.1909
     8.7279
     4.8239
     7.1683
     5.9825
     6.0535
     7.4551
     9.1541
    11.1683
     5.9734
     5.9038
     9.0586
     6.4411
     7.2120
     8.3106
     8.5128
     5.9427
     7.4924
     7.1809
     7.2802
    10.9695
     7.6038
     6.7523
     6.2703
    10.3011
     9.6876
     5.9134
    10.0581
     6.1282
     7.6660
     5.2893
     6.0044
     7.0598
     5.2184
     9.7665
     6.7699
     6.9599
     6.3080
     7.3768
     6.0882
     6.9723
     5.9473
     4.8840
     8.7502
     7.9122
     7.6205
    10.0353
     5.2952
     5.0938
     9.9826
     5.9767
    10.5553
     7.6448
     7.1509
     8.5328
     5.9490
     7.9649
     6.2107
     5.9729
     4.6544
     5.6029
     5.4760
     6.8155
     4.1799
     9.1484
     7.8964
     4.9102
     4.6062
     6.7171
     6.4378
     7.7870
     9.3621
    11.0317
     6.5821
    11.7417
     9.1038
     5.5728
     9.3911
     5.6499
    10.4046
     7.7541
     7.5140
     6.3535
     4.6851
     8.4338
     9.6324
     9.6476
    10.5456
    10.6802
     6.9646
     7.6970
     7.8099
     7.1142
     8.4345
     8.5382
     5.4787
     6.6864
     5.7853
     7.2254
     8.7916
     6.5765
     7.3581
     5.6548
     5.8054
     6.1585
     4.9229
     6.5469
     7.8958
     7.2447
     6.4894
     8.8602
     6.8548
     6.0464
     5.5419
     5.7386
     7.9138
     6.2692
     5.8642
     8.9648
     6.4263
     6.4718
     6.8074
     6.8998
     8.9081
     8.8456
     8.2203
     6.4476
     9.2953
     8.6742
     7.4494
     6.7952
     5.0838
     6.4131
     7.8351
     6.7060
     6.0651
     6.4942
     9.6468
     9.0800
     6.5702
     8.6406
     8.1240
     9.9912
     5.6483
     8.7362
     5.7645
     9.5798
     6.3391
     8.0642
     6.7945
    10.7063
     6.6306
    10.3710
     6.2241
     5.0346
     8.1910
     5.2111
     5.2743
     5.2605
     6.0894
     7.1698
     6.2421
     7.7100
     6.5856
     4.9494
     5.8438
     7.4618
     6.0557
     9.5001
    10.7504
     8.9579
     7.0260
     8.3776
     8.3474
     6.7034
     9.5464
     7.7752
     6.9945
     9.2902
     5.4633
     9.2736
     9.6996
     6.6495
     6.0411
     8.8763
     6.3689
     7.5815
     4.5903
     5.5637
     7.4898
     7.6638
     6.3706
     8.1424
     9.2435
     7.4063
     5.1630
     6.1548
     5.3668
     6.4585
     9.0189
     7.4948
     4.9993
     8.9179
     5.8056
     8.6179
     9.0227
     6.3032
     9.1182
     8.0064
     7.6976
     5.4474
     7.4931
     5.4887
     8.6423
     5.0993
     7.8419
     5.3941
     5.1210
     6.2040
     5.8458
     9.3250
     9.9390
     7.6587
     9.9740
     9.8399
     6.2577
     6.5299
     6.2895
     7.7339
     6.7031
     4.8943
     5.6737
     5.0434
     5.3372
     6.8375
     5.8321
     6.1604
     6.7128
     5.4713
    10.3153
     6.1492
     7.0981
     7.4021
     6.5055
     9.7232
     5.3232
     6.1685
    10.4566
     4.7063
    10.3403
     6.5281
     7.6078
     7.6034
     7.4209
     8.7753
     6.4670
     5.5193
     7.2756
     5.1469
     4.9914
     5.4549
     8.0156
     7.6257
     6.1546
     6.1393
     6.1873
     8.8864
     6.6687
     5.8840
    10.5182
     9.1499
    10.0504
     9.5060
     7.7529
     4.7653
     9.0688
     6.3020
     7.3237
     7.3728
     8.3177
     5.0630
     5.6693
     6.2622
     5.5695
     6.0200
     5.9763
     7.1671
    10.9786
     8.6345
     8.2138
     6.5479
     4.8818
     6.6057
     8.4124
     5.6577
     6.5926
     7.4899
     9.5471
     7.2997
     8.0644
     5.4423
     4.4864
     5.7421
     5.9675
     6.2810
     5.6944
     7.1909
     7.3863
     5.1034
     7.1847
     7.2973
     6.0730
     7.7303
     5.6778
     6.3405
     5.2718
     8.2609
     8.6649
     6.4156
     6.8985
     5.1572
     7.1534
     5.4192
     5.6624
     7.9900
     5.8238
     5.9044
     6.2142
     9.9617
     7.6659
     4.8666
     8.9978
     5.6479
     5.2282
     7.2981
     5.6526
     7.4258
     5.5323
     6.4307
     5.9860
     7.4793
     7.5051
     5.3607
     5.8081
     5.8534
     6.5234
     6.1307
     7.1594
     6.8726
     6.9008
     6.4696
     6.1881
     6.9757
     7.2728
     5.4061
     6.2291
     6.4743
     5.8115
     4.8342
     8.4149
     8.0032
     5.3810
    11.8235
     8.2833
     9.9377
     8.5688
     6.9654
     9.8471
     9.7258
     8.3495
     8.8786
     9.6782
     8.4651
     4.8208
     9.5954
     9.4345
     7.0125
     7.9753
     6.6123
     5.9632
     5.2976
     6.6150
     6.1392
     8.6258
     6.7624
     5.4194
     9.0268
     4.8352
     5.0594
     4.7942
     6.1094
     4.9381
     8.5860
     8.1013
     7.6844
    11.3219
     6.0635
     9.2147
     6.9943
     8.3068
     9.8419
     4.9000
     7.0038
     6.9423
     6.4016
     6.6572
     6.1922
     6.7562
     5.2715
     7.0250
     7.1463
     7.7598
     5.0256
     9.4820
     9.8434
     6.5217
     5.9642
     6.1576
     6.9544
     8.5566
     6.7921
     6.0550
     5.2813
     7.9454
     7.3523
     8.3303
     7.9243
     6.9841
     7.6321
     5.7644
     7.6777
     8.0876
     6.3148
     5.8422
     5.5193
     7.1656
     5.9863
     5.3650
     7.0418
     6.3902
     5.7334
     5.5671
     7.4273
     7.8759
     6.8126
     7.1912
     8.6374
     5.9645
     6.2171
     7.6312
     5.4652
     8.7481
     6.5093
     6.6330
     5.9660
     4.9675
     5.6820
     8.5222
     8.8019
     8.6050
    11.5168
     5.8219
     7.1010
     5.7381
     6.4447
     6.1091
     8.3685
     7.9417
     7.0489
     7.8354
     6.0443
     5.5124
     7.8479
     5.6787
     7.1078
     7.8119
     5.6260
     7.7511
     7.2735
     6.0949
     7.0591
     5.0244
     4.8271
     5.8476
     6.3815
     7.0833
     5.7935
     7.0639
     6.4518
     8.5977
     8.3917
     5.5147
     7.7788
     5.3982
     7.5180
     5.7332
     7.0405
     5.2489
     6.8424
     8.7639
     7.2676
     4.6143
     8.4293
     8.2957
     7.8066
     5.5648
     7.2899
     7.5046
     4.8254
     6.3241
     7.4037
     5.8141
     5.9882
     6.4597
     8.6471
     5.6562
     9.8887
     9.2219
     6.2839
     6.1143
     6.7792
     5.8677
     7.6365
     5.4254
     6.3938
     6.7677
     6.3262
     6.2166
     6.3495
     6.1663
     8.6317
     7.3317
     7.3671
     5.9344
     6.4840
     6.7099
     5.8962
     6.0378
     7.2381
     7.2417
     6.3871
     6.3532
     6.0127
     7.3708
     6.8077
     6.1735
     8.6925
     5.6293
     7.1058
     7.3820
     6.6377
     8.4827
     8.4235
     7.3371
     5.7212
     6.7074
     8.1615
     6.5018
     7.6751
     7.5078
     5.9659
     6.6083
     7.0385
     8.0595
     7.2883
     6.3735
     8.7165
     9.0289
     6.1519
     5.0296
     5.4352
     6.8604
     5.9284
     7.3010
     6.3731
     6.9184
     5.9876
     8.1668
     5.6914
     5.7523
     6.5501
     7.4525
     8.1136
     5.9066
     7.1434
     6.0447
     6.0493
     5.0582
     5.9438
     5.7847
     8.0373
     5.8584
     7.3511
     7.2400
     5.1167
     6.1366
     6.4285
     4.8584
     5.7617
     7.0244
     5.8245
     5.4857
     7.6962
     5.5285
     6.9089
     8.6180
     5.5717
     6.2427
     7.0966
     5.4067
     4.8848
     6.7155
     6.5320
     6.0416
     5.8802
     5.5375
     5.4330
     6.7245
     7.4722
     6.3920
     6.4261
     6.8718
     9.1182
     5.7682
     4.7577
     6.5171
     9.2915
     5.5313
     6.8623
     5.6495
     5.2091
     5.6350
     6.3139
     5.7611
     6.7532
     5.2637
     4.9452
     5.9135
     6.8964
     8.5376
     6.0161
     5.7857
     7.0377
     6.5159
     7.6313
     6.6551
     4.7438
     7.2695
     6.6943
     7.2529
     5.8862
     4.5047
     5.5860
     7.0135
     6.3213
     6.0773
     8.0358
     7.2921
     7.7664
     7.3803
     6.7092
     7.2283
     5.3573
     5.9138
     6.8048
     5.4693
     5.4752
     6.5677
     5.5811
     5.1597
     8.8512
     7.5516
     6.8775
     9.1464
     6.7937
     5.9799
     7.5064
     6.4970
     9.0547
     6.3508
     7.9560
     4.9630
     8.4514
     5.8493
     7.5770
     6.4017
     7.3885
     7.7392
     7.4193
     7.9902
     6.1768
     7.0429
     9.0481
     8.5841
     8.8268
     6.4437
     8.0876
     7.1127
     5.8818
     5.6362
     8.2559
     8.3051
     5.0073
     6.6323
    10.3124
     7.9906
     6.6102
     8.0285
    10.4022
     8.2093
     8.4127
     4.6737
     5.3853
     5.8052
     8.3225
     6.1171
     9.2724
     5.3124
     6.8494
     9.6129
     8.8095
     5.9704
     6.4940
     6.2140
     6.7301
     5.7163
     7.2377
     9.0522
     5.2220
     5.3495
     8.6486
     5.7282
     8.2436
     6.2299
     7.4915
     7.4729
     6.0477
     8.1352
     6.2782
     5.4555
     6.0953
     4.5752
     6.5045
     8.8960
     6.6156
     6.3138
     7.0201
     5.0898
     5.2015
     6.6221
     6.7318
     5.4223
     6.6346
     7.1497
     5.9204
     6.0470
     5.5951
     6.5766
     8.3033
     7.4857
     7.3677
     7.7323
     6.0187
     6.5671
     6.6991
     7.0748
     7.8141
     8.0670
     6.2745
     7.0712
     7.0306
     7.1512
     8.0131
     5.7567
     6.8178
     7.3942
     6.2055
     7.3527
     6.2688
     7.2589
     6.3722
     6.5924
     6.2617
     7.6780
     5.4687
     7.0343
     8.4639
     8.1341
     6.2629
     7.3809
     6.6456
     6.0939
     6.4139
     6.9052
     6.1646
     5.9570
     8.8155
     7.2126
     8.8372
     7.3664
     7.9960
     6.9990
     8.2553
     6.3929
     6.0977
     7.3840
     5.2906
     7.3075
     9.2643
     9.9127
