# Supplementary material for: Mechanistic models of asymmetric hand-over-hand translocation and nucleosome navigation by CMG helicase
Source: Nat Commun. 2025 Nov 21;16:10304. doi: 10.1038/s41467-025-65232-x (PMC12639105; doi:10.1038/s41467-025-65232-x)
Supplement: Supplementary file 18 — Source data [file 41467_2025_65232_MOESM18_ESM.zip › SourceData/SourceData/Fig3G/Random/mindist_lagging_and_loop_traj015.dat]

# Distance
    18.3401
    20.5049
    17.9637
    17.8609
    18.5766
    17.6737
    20.0612
    20.7048
    19.2823
    18.9822
    14.1892
    14.3099
    18.0789
    20.0863
    20.7352
    20.4937
    22.3607
    20.4282
    22.9980
    19.2765
    22.4613
    22.1874
    21.5127
    21.8340
    21.0291
    23.7873
    23.5396
    25.1058
    25.6425
    23.8049
    21.7613
    22.5558
    21.5136
    23.4007
    21.6342
    19.2126
    22.8381
    25.6630
    23.1910
    25.7507
    23.3323
    23.6505
    25.2026
    24.2968
    27.3888
    26.2626
    26.1078
    24.2624
    22.1376
    23.2217
    23.8069
    23.8210
    22.7339
    21.7795
    24.6649
    21.2498
    21.1106
    20.7202
    25.2277
    21.7790
    20.4919
    23.4574
    26.2082
    24.3970
    26.6033
    25.8799
    23.8497
    23.6869
    24.5475
    24.6502
    25.7619
    24.9932
    22.7474
    24.2513
    25.8991
    25.0513
    24.5446
    23.2496
    22.0779
    23.6242
    24.9136
    20.8490
    25.8151
    23.1916
    23.1806
    23.6969
    22.2978
    23.4838
    20.8241
    22.7630
    23.0190
    25.4848
    23.5920
    26.7104
    27.8124
    24.2064
    24.0579
    24.1236
    22.8127
    21.3083
    21.5056
    24.4600
    25.1861
    26.7942
    22.8053
    24.6071
    23.7430
    21.2415
    22.1354
    24.1119
    22.3990
    22.2581
    20.7526
    22.9531
    22.5241
    25.2347
    21.4573
    23.4835
    21.5794
    23.7329
    24.4815
    20.7825
    24.5648
    26.9995
    23.1171
    22.5396
    25.1379
    23.1698
    24.1718
    21.8939
    24.2204
    23.8778
    28.0177
    20.5541
    22.7765
    22.6191
    20.9729
    23.3916
    19.6726
    23.4219
    21.7584
    22.7763
    25.3796
    24.5571
    24.1635
    22.6319
    22.3657
    23.0613
    19.0528
    21.5026
    27.2793
    23.5235
    25.7898
    20.2888
    22.4265
    22.7510
    19.8477
    22.9979
    24.5691
    25.2701
    23.2202
    26.1320
    24.7727
    21.5682
    23.1173
    25.0811
    24.1694
    25.2172
    24.0917
    24.3626
    24.8115
    26.4730
    22.8422
    23.1964
    24.2881
    23.3384
    23.8358
    26.1816
    27.1121
    24.1547
    23.9797
    23.9621
    27.6496
    25.2195
    24.0460
    21.2051
    21.1185
    24.7819
    20.4345
    20.6018
    19.7233
    23.1350
    25.1082
    25.5729
    24.1539
    24.0072
    22.3956
    21.8873
    20.0316
    21.0273
    21.9689
    24.9355
    24.8310
    28.9445
    26.3335
    26.2713
    25.5256
    25.9888
    26.0982
    25.6130
    27.1228
    27.3665
    24.1827
    26.3047
    26.2235
    26.8649
    25.8642
    22.8951
    23.8194
    21.1849
    19.3385
    20.3072
    21.6279
    19.7162
    24.1103
    22.1698
    24.8854
    24.7043
    23.8583
    21.6128
    22.5802
    21.0839
    23.1075
    24.1151
    24.3272
    25.7520
    25.6482
    26.0136
    25.0282
    28.3227
    24.2005
    22.5819
    23.5593
    24.5908
    27.0703
    28.1973
    25.2860
    28.0330
    24.0878
    25.0966
    24.5047
    25.9025
    21.3811
    25.6140
    22.4342
    22.3832
    26.6753
    19.6428
    25.1135
    24.4901
    22.5136
    21.3997
    26.2450
    28.2279
    27.0930
    21.6888
    25.4705
    25.6828
    25.8352
    23.4649
    22.4795
    21.0011
    24.1027
    21.4670
    24.2071
    24.6215
    27.1132
    23.3503
    20.1370
    23.1677
    20.6262
    23.2743
    25.9784
    24.0758
    24.1230
    21.9560
    24.3858
    24.2210
    24.2405
    26.6916
    28.0110
    29.3919
    30.5219
    28.5534
    25.7752
    23.8445
    27.7441
    25.0220
    27.4847
    23.3091
    23.2624
    21.8416
    27.0901
    25.5836
    24.6623
    26.7494
    23.0173
    26.3740
    25.3172
    23.7624
    22.8204
    25.8458
    26.5976
    25.8697
    25.1778
    22.4894
    23.2729
    25.5336
    24.4465
    24.8949
    30.4406
    28.2670
    25.3875
    24.8233
    24.2174
    21.9857
    23.6290
    22.4934
    24.5836
    22.5214
    23.5352
    20.8157
    23.3777
    24.2571
    27.1046
    26.2260
    25.0743
    25.8256
    25.3332
    23.0752
    23.1299
    25.4295
    23.4615
    24.6263
    24.6183
    22.6023
    22.1599
    24.4513
    23.8715
    23.8087
    24.2288
    23.4243
    24.1833
    23.2455
    24.3156
    24.9915
    20.3518
    24.5660
    23.6035
    21.4233
    27.2780
    23.9782
    22.2477
    22.0553
    23.8771
    25.6642
    25.7779
    24.9430
    29.1195
    25.1443
    23.8831
    24.3014
    19.5957
    18.2711
    23.2030
    20.4403
    19.6174
    19.5250
    16.2415
    23.1109
    22.2023
    20.9370
    19.8167
    22.3963
    21.5217
    21.1908
    23.0771
    20.3208
    25.9969
    22.3344
    23.3359
    21.8391
    25.6811
    22.3567
    23.7186
    24.4093
    21.7136
    24.3351
    23.0699
    23.4430
    26.2899
    20.7446
    23.0656
    24.6613
    24.0948
    23.9018
    23.7854
    23.3248
    25.1280
    26.3032
    23.5584
    23.4115
    22.8029
    21.7733
    24.6664
    22.3673
    23.0047
    22.7374
    21.5717
    20.1079
    21.9697
    23.4173
    22.5745
    23.0286
    25.1875
    24.4998
    23.7082
    24.0152
    25.9509
    24.3750
    26.2113
    24.4518
    26.5540
    26.3397
    24.6139
    23.8782
    25.6936
    28.0098
    25.4382
    25.9702
    24.9797
    25.3512
    23.4336
    24.8418
    24.5529
    27.0878
    29.4750
    26.2644
    23.7750
    28.2679
    24.9290
    25.7065
    27.3593
    26.7564
    27.8372
    22.6238
    24.1741
    22.9318
    24.2094
    22.9624
    19.0015
    19.1527
    20.7242
    24.9013
    23.5381
    25.8875
    26.8497
    25.0004
    21.9916
    24.8641
    23.9713
    22.9670
    24.5799
    20.3017
    27.0962
    25.9163
    26.5167
    22.6987
    21.4485
    23.3486
    24.0969
    22.1057
    22.8246
    24.3027
    22.0923
    22.5898
    23.2051
    23.9274
    25.8520
    23.7973
    22.0303
    23.1820
    24.8334
    22.9466
    25.6968
    24.4287
    25.1109
    24.2966
    21.5844
    24.4154
    22.2458
    24.1603
    23.8387
    22.9240
    23.8066
    26.0010
    24.7649
    23.5393
    24.5854
    23.5928
    25.3443
    22.5989
    24.5110
    22.9993
    21.0932
    24.5559
    22.0501
    28.8114
    23.3442
    25.3466
    21.4414
    18.9941
    27.2985
    24.2395
    20.1547
    20.1957
    23.1276
    20.9238
    23.2570
    24.3115
    24.7711
    23.3475
    23.8860
    24.2698
    23.7640
    26.0692
    23.6090
    24.9009
    24.9681
    25.8848
    25.8558
    23.4664
    23.3612
    20.3443
    21.5090
    24.2149
    25.6011
    23.4730
    23.4753
    24.0027
    24.5638
    25.0441
    24.3007
    25.0760
    26.1362
    24.6387
    24.2690
    24.5671
    27.0779
    22.3684
    23.9193
    26.0361
    25.1973
    23.6513
    27.8242
    24.6250
    22.7371
    20.2349
    20.9932
    26.2376
    22.6722
    21.7832
    26.6491
    20.3753
    23.3841
    22.3986
    24.6476
    25.0646
    26.2158
    24.3071
    22.0340
    22.2425
    21.5377
    24.2106
    25.0305
    25.5246
    24.6080
    26.4421
    24.8059
    28.0078
    25.1555
    24.9124
    25.3042
    26.7625
    28.1952
    21.6040
    22.4961
    25.0524
    23.8166
    24.9366
    26.2455
    25.5785
    25.2469
    25.2434
    25.2585
    25.4437
    26.3948
    28.1582
    26.6860
    25.5642
    23.7604
    27.1930
    25.9699
    26.3819
    28.8559
    26.6117
    24.9417
    22.3973
    24.2817
    23.3185
    20.4396
    23.6924
    24.1556
    26.7855
    25.0249
    23.6661
    26.1544
    26.7643
    26.1332
    27.2606
    25.7157
    24.0415
    27.9861
    27.8165
    25.6721
    25.4635
    28.9181
    24.7138
    25.5609
    24.6817
    28.1629
    24.3617
    24.4753
    23.7835
    26.9456
    24.4571
    24.5594
    25.2893
    27.5753
    25.8394
    27.1143
    23.2456
    20.6523
    25.4576
    24.4928
    20.7500
    22.2453
    21.8785
    19.9701
    28.5612
    23.5451
    22.0396
    27.2400
    25.1077
    24.5142
    27.5266
    25.1302
    27.8739
    27.7462
    25.6691
    22.7390
    24.8227
    22.3209
    21.5603
    24.3025
    26.1007
    24.5926
    22.0597
    24.9909
    22.7536
    25.7678
    20.8603
    19.7162
    22.9740
    23.7869
    23.1577
    23.6069
    22.0216
    25.5983
    26.1702
    26.2160
    25.1729
    26.1223
    25.5235
    25.4444
    24.1288
    25.0706
    25.1344
    23.2235
    23.0934
    22.1179
    20.0820
    22.4196
    23.0545
    23.5454
    20.6919
    22.4174
    25.0500
    23.4903
    21.8518
    24.6899
    26.3643
    22.6192
    24.2964
    25.9723
    23.2183
    23.7189
    25.4252
    25.9430
    25.0355
    20.2555
    22.2535
    26.4179
    24.6935
    21.5513
    21.0220
    21.7378
    20.3863
    21.0439
    22.7976
    20.9522
    19.8465
    22.0112
    21.5556
    20.9020
    24.3298
    21.9520
    25.3132
    22.5441
    21.7991
    21.9732
    21.5946
    23.5129
    23.6842
    21.3842
    20.3355
    17.5458
    16.0722
    14.5733
    12.2764
    13.4082
    13.0189
    12.5522
    12.2076
    13.3692
    13.0391
    16.0135
    13.5513
    15.4434
    14.3230
    14.3638
    13.9707
    15.3693
    11.0791
    13.9171
    12.2389
    11.2420
    14.9842
    11.8517
    10.2266
    11.1251
    12.5485
    15.1895
    14.1660
    13.0743
    14.4353
    15.4907
    18.4926
    13.2485
    12.6468
    12.8179
    10.1793
     8.7558
    10.9458
    13.4223
     9.7294
     8.7057
     6.1740
     7.9331
     8.6397
     8.1103
     8.4059
     9.1727
     5.2740
     9.9713
     8.7176
    10.4061
     8.5665
    11.2750
     7.8763
     8.6278
    10.9490
    12.7527
    10.6038
    12.3214
    13.0905
    10.9436
    10.8176
    12.9470
    14.2908
    15.0552
     9.7094
    13.9684
     9.2569
     9.4757
    10.1937
     8.1824
    11.1150
     8.9060
     8.6886
     8.4357
     9.9334
     8.6727
     9.1079
     9.6078
    11.0963
    12.2803
    11.2807
     9.8089
     8.2939
    11.7708
    10.0243
    10.8402
     6.9720
     9.1696
    11.0650
     9.2997
     7.7018
     9.8860
     7.5928
     9.5990
    12.1878
     5.9210
     8.1783
     8.2484
    11.4713
     7.6508
     9.0266
    13.2793
     9.2488
    10.1099
     7.7752
     9.4581
     8.9589
     9.8325
     7.5287
    11.6378
     8.8040
    10.5382
     9.4801
     7.0029
    10.3940
     8.6367
     9.6719
     9.5058
    11.9391
     9.6936
    11.7955
     7.5356
     8.2952
     9.9948
    10.6943
    10.4465
    11.2325
    10.3181
     7.4429
     9.0052
    10.2848
     7.7825
     8.8466
     9.0853
    12.2369
    12.4238
    11.2603
    11.0796
    11.4393
    11.9954
    12.7860
    10.8131
    11.3380
     9.1943
     9.4309
     9.2627
    10.5442
     9.2085
     9.4182
     9.7700
     8.2830
    11.1154
    10.2706
    10.4867
    11.5725
     7.9532
     8.2934
    11.2347
     9.2222
     6.0287
    10.3317
     8.7379
     7.6783
     9.0332
     8.9434
     9.2544
    10.5691
     8.4066
     8.0293
     9.6534
    10.0213
     9.7727
     8.8311
     8.8721
     9.8937
    10.9046
     9.9077
     9.4654
     9.4598
    10.1693
     9.5332
    11.0032
     7.9255
    12.5801
    16.8612
    10.5676
     8.4861
     9.1708
     8.4165
     5.8300
     7.6126
    10.2953
     7.6765
     7.4474
     8.9884
     7.8568
     8.7140
    10.1548
     8.3838
     6.2965
     7.1682
     7.9661
     8.0073
     7.6728
     8.9723
     7.5886
     6.1151
     6.9748
     5.9942
     8.5796
     8.3872
    11.3207
     9.3294
    11.6111
    10.8016
     8.8666
     8.3383
     6.5740
     8.6959
     7.4127
    10.3159
     7.6300
     9.0732
    13.4476
    10.7304
    14.0291
     8.1830
     6.9215
     9.6397
    12.0647
    10.8545
    10.0428
     9.6826
     9.4005
    10.7729
     8.4760
    10.4932
     7.5125
     9.8072
     8.6405
     7.7528
     8.2177
     9.0840
     7.5187
     8.2432
     7.8407
     8.4055
     7.7421
     8.8511
     9.3720
     7.7247
     7.3294
     5.9372
     6.6129
     7.7979
    10.2550
     6.5224
     9.5397
     8.9544
     7.4122
     7.0093
     6.6843
     7.9090
     9.0148
     4.9607
     9.8413
    10.0247
     8.5770
    10.7982
    15.1586
     7.9777
     9.2252
     5.5973
     8.2564
    10.7032
     5.7404
     8.9878
     7.4880
     6.4455
     8.9554
     8.5558
     4.7142
     8.9358
     7.6636
     7.7949
     8.5449
     7.4838
     7.3184
     7.1027
     9.0249
     6.7043
     5.5376
     8.6839
    11.2162
     9.9998
     5.7676
     8.2395
    11.2843
     9.7136
     7.7587
     6.2725
     7.7602
     8.9477
     7.8310
     7.7285
     5.9914
     7.1592
     8.3890
     7.8348
     7.4693
     8.6778
    10.9474
    11.3768
    10.7417
    12.1511
    11.1732
    10.9386
     5.8423
     5.4465
     9.2937
    10.7873
     5.8498
     6.1312
     9.0629
     8.0205
     7.9177
    11.4761
     9.2358
     9.1012
     7.8136
    10.8492
    11.3788
     8.5626
    10.3760
    10.8204
    10.7131
    10.8050
     7.7558
    13.0065
     9.8225
     7.7202
    10.0214
     9.9496
    11.1455
    11.4910
     7.2580
    10.4475
     6.2526
     6.4234
     7.1510
     8.3442
     8.0892
     7.8899
     7.5839
     7.1447
     5.8892
     9.1290
     8.9068
     5.6243
     6.0390
     7.4174
     6.3770
     6.3496
     7.7811
     6.6585
     7.2748
     8.1229
     5.1522
     8.7161
     6.4896
     6.8101
     5.7829
     7.3148
     5.9375
     6.0596
     7.6674
     7.5425
     7.1942
     5.3245
     8.6132
     7.5481
     7.4358
     5.9367
     7.9325
     7.0237
     6.3726
     7.8381
     8.3223
     6.9450
     8.5071
     7.0241
     5.6393
     4.7213
     7.7511
     5.6320
     6.1328
     5.1027
     8.4154
     8.6074
     6.9221
     8.2936
     9.2603
     9.1018
     7.9842
     8.6679
     5.8991
     6.6509
    10.5565
     9.2456
    11.6492
     6.0963
     8.8516
     9.1737
     8.1176
     6.5875
     6.5614
     7.0625
     5.9554
     9.0086
     8.5350
     9.1107
     6.8302
     8.7005
     8.4623
     8.2831
    10.9834
     6.8866
    10.7974
    10.8151
    11.4111
    12.1564
     9.8164
    11.4278
    12.4338
    11.5544
    12.9230
    11.3981
    11.3195
    10.5200
     6.0621
     8.8836
     7.8652
     6.3782
     5.8666
     8.4296
     7.8881
     7.9903
     8.1914
     8.1203
     8.9178
     9.6919
     7.5445
     7.9090
     6.9340
     7.9038
     6.0441
     6.3418
     9.2583
     6.2308
     7.5076
     8.2030
     8.9772
     7.5883
     7.6157
    10.2771
     8.7008
     5.7685
     8.6688
     9.3132
     5.7323
     6.1105
     7.8510
     6.8714
     5.5387
     6.1137
     8.0595
     6.3985
     6.9646
     7.2288
     6.1919
     5.7521
     7.1327
     6.8621
     6.8230
     6.3823
     6.3526
     8.4402
     7.5643
     8.2690
     6.2639
     5.8515
     8.9004
     9.0598
     8.0190
     8.0057
     7.4774
     7.4158
     7.1677
     8.9259
     7.9186
     6.4478
     9.4406
     8.3520
     9.3572
     5.7960
     6.3444
     8.5566
     8.2406
     8.0855
     6.4068
     5.6228
     7.1382
     7.1927
     7.4921
     6.0547
     9.1315
     8.8701
     6.0542
     7.0680
     8.0963
     7.4005
     7.7968
     7.3074
     7.0950
     7.0482
     9.1204
     9.4524
     6.5108
     9.2410
     6.0771
     8.7914
     8.2086
     6.3988
     6.7283
     7.3047
     9.0529
     9.6608
     6.0064
     5.5395
     5.8998
     6.9759
     8.8481
     7.4853
     6.4940
     6.8486
     7.4964
     8.1835
     7.8955
     6.8802
     8.3169
     7.6853
     6.6395
     8.4595
     7.8221
     6.1003
     9.7707
    10.5802
     7.0208
     8.9886
     8.1492
     8.9488
     8.9799
    10.5013
    11.4584
    10.4537
    10.7128
    10.8033
     9.7041
    10.1356
     7.4918
     8.5547
     8.2250
     6.5381
     9.5359
    10.4147
     9.6113
    11.2342
     9.6261
     9.2053
    11.9612
     8.8242
     9.5372
     7.8762
     7.2161
     9.0417
     8.6991
     7.7373
     9.3721
     9.7950
     5.2563
     6.4787
     8.0037
     5.7351
     6.4040
     7.3582
     8.7732
     7.6849
     9.8725
     6.1129
     6.0940
    10.0730
     8.5498
     6.2627
     7.9813
     8.4684
     8.5174
     5.8296
     8.2761
     8.2253
     8.1675
     7.5283
     6.5870
     7.2496
     7.4393
     7.3039
     8.7531
     5.5084
     6.8480
     8.3710
     7.3617
     9.0367
     8.5787
    10.6026
     6.7601
     6.9856
     8.3713
     5.9634
     8.3806
     7.1112
     5.2409
     8.1477
     6.8594
     7.4319
     7.3437
     5.3016
     7.3812
     8.1663
     5.9231
    10.5211
    10.3164
     9.5068
     8.6945
     9.4666
     8.9548
     8.6749
     8.2881
     9.2171
     8.3053
     8.0780
     8.2254
     6.1906
     7.7586
     9.5813
    10.5271
     5.7002
     9.1976
    11.4270
     8.7557
     9.1173
     8.6437
    10.5310
    10.4407
    11.0917
     9.5964
     8.7640
     9.1202
    10.3485
     9.5026
     8.3275
     9.8689
     8.9082
     9.4227
    10.3080
     9.8164
    11.2099
    11.1110
    10.3990
    11.0249
     8.8248
    11.0886
     9.1616
    11.1331
    10.1247
    10.4371
    10.9757
    10.8746
     7.0735
     8.6500
     9.9828
     9.4875
    10.5271
     8.9630
     8.7945
     6.0234
     9.0519
     6.3384
     7.0237
     6.4229
     9.2261
     6.9714
     6.9338
     7.6759
     7.0398
     7.3836
     5.9675
     7.2713
     6.7772
     8.9169
     6.8741
     6.2276
     5.3936
     7.4358
     6.5691
     8.7411
     5.9319
     8.2548
     5.4069
     5.1815
     8.2050
     6.7382
     6.7292
     6.7694
     5.1721
     5.3737
     7.7621
     8.1443
     5.8539
     6.9196
     9.0107
     5.1528
     6.3194
     6.4907
     7.8112
     6.8912
     8.9757
     5.7271
     8.9928
     6.8097
     6.3258
     5.3459
     7.7501
     6.7107
     6.1027
     5.7745
     5.5217
     6.5413
     7.4187
     6.7290
     8.0225
     6.7383
     4.9943
     5.1292
     6.7052
     6.0840
     6.4456
     5.0605
     8.2582
     5.3740
     7.6396
     8.2758
     9.3731
     7.8800
     7.0978
     7.6051
     8.1540
     7.6782
     6.1051
     6.6223
     5.9689
     6.9589
     6.0130
     8.1889
     7.1361
     7.7033
     8.1368
     9.7239
     5.8090
     8.7770
     7.2604
     6.1592
     5.7852
     9.1034
     7.0136
     5.6708
     6.5247
     6.2461
     7.3901
     6.2292
     8.0432
     7.0190
     8.9455
    10.7476
     9.2992
     9.3223
     7.9371
     8.1583
     6.2373
     7.6264
     6.4736
     7.4267
     5.8781
     6.1030
     7.7783
     8.5496
    10.0402
     9.0953
     6.6840
     6.9536
     9.0972
     6.8034
     6.4206
     6.5230
     5.7658
     5.4442
     6.8241
     8.0725
     5.3605
     8.1600
     6.5322
     7.1988
     7.1952
     7.0256
     6.7548
     5.8875
     7.1002
     6.1881
     7.9515
     8.4249
     6.5058
     8.6699
     7.7843
     6.6159
     8.3009
     5.3816
     4.6494
     6.2534
     5.3595
     7.9173
     9.8999
     6.8229
     9.8766
     5.9080
     6.4820
     5.8713
     8.3436
     5.6507
     7.8372
     7.3127
    10.4418
     5.8482
     8.1934
     6.2892
     5.8350
     6.8235
     9.7958
     8.6017
     7.4880
     6.4046
     6.0669
     9.6646
     7.2975
     8.1329
    11.5843
     8.3970
     7.1875
    10.0394
    11.0001
     9.1096
     9.3106
    11.7449
    10.4069
    10.4786
    10.1663
     5.7480
     6.7006
    10.0043
    10.6849
     9.3667
     6.3177
     6.8428
     8.6640
     7.0872
     8.5197
     6.0909
     7.5222
     8.7413
     5.5271
     8.0765
     6.4041
     6.5792
     8.3503
     8.6169
     8.4678
     5.7082
     5.2000
     6.4537
     7.0451
     7.6056
     7.7044
     7.8861
     8.9693
     7.5094
     9.2169
     6.7134
     8.6172
     8.2853
     5.8605
     8.6976
     8.4942
     5.0679
     7.9566
     6.8990
     9.6270
     6.4279
     8.4508
     5.5084
     8.0986
     8.2826
     6.3783
     7.0272
     5.9198
     5.5477
     7.6397
     8.2176
     5.8397
     8.9870
     7.1929
     7.5095
     6.8933
     7.4258
     6.7760
     9.0232
     9.3279
     7.2028
     8.4737
     4.8426
     7.1472
     6.7497
     6.7155
     6.7883
     6.2820
     6.5164
     7.1402
     7.8406
     9.3117
     7.0945
     9.4175
     8.6578
     8.1988
     6.6964
     9.0060
     8.0335
     7.9037
     4.8661
     5.0846
     6.9124
     7.5743
     7.9033
     7.3215
     6.1135
     7.5602
     7.1360
    10.0609
     7.1774
     7.1445
     9.1589
     9.9975
     8.0484
    11.0585
     8.4682
    11.8880
    10.1678
    11.4999
    10.3218
    11.6357
     5.8703
     7.3334
     8.9593
     7.7442
     8.1708
     8.0696
     8.0036
     7.3867
     5.5057
     8.5107
    10.1561
    10.1380
     8.8881
     6.3819
    11.1098
     7.8410
     9.8106
    10.7828
    11.3344
    10.2401
    14.4534
    16.7581
    21.9511
    19.3434
    15.2643
    18.0544
    17.5946
    19.9203
    19.0077
    19.4130
    20.6604
    17.8312
    16.9952
    17.4648
    16.2168
    19.0750
    20.0214
    18.0884
    19.1881
    20.4824
    21.9051
    18.3915
    18.2973
    16.7390
    16.6105
    19.9106
    16.1284
    18.6938
    17.6134
    19.0160
    16.7257
    15.6705
    18.4460
    17.3484
    16.5615
    16.6298
    17.5325
    14.0293
    14.1468
    17.3377
    21.9142
    18.7721
    17.1236
    17.4940
    15.5242
    20.0072
    16.4580
    14.8934
    17.4163
    18.3629
    16.6821
    16.7443
    19.2094
    16.7973
    19.7392
    18.4596
    18.0828
    15.6145
    20.4360
    16.2623
    15.9376
    19.3476
    17.1084
    19.1272
    17.5822
    19.3122
    19.5144
    16.5000
    12.9946
    16.0386
    13.0896
    13.1731
    18.4585
    14.3263
    18.1763
    12.5110
    13.6755
    14.6358
    10.4049
    11.5804
    16.0011
    13.6495
    15.2950
    15.9738
    11.8123
    15.3443
    18.6883
    13.3564
    12.6109
    14.7893
    10.7117
    14.9716
    11.1823
    14.7564
    14.8662
    14.4206
    19.2350
    16.9188
    16.3030
    14.5745
    13.0571
    18.5185
    18.6748
    19.5729
    19.8662
    20.7866
    19.5164
    20.0106
    20.1814
    19.4433
    21.7174
    18.0852
    17.3480
    19.8914
    14.9442
    17.1804
    16.7429
    15.0575
    17.4461
    17.3851
    18.2401
    18.4669
    13.5594
    15.7945
    15.6947
    21.6869
    19.6142
    13.7164
    18.5951
    17.3933
    12.6013
    16.4592
    17.9036
    21.0600
    18.3241
    17.4414
    20.6432
    18.8103
    15.0535
    16.4836
    18.4530
    14.2253
    17.1893
    17.6964
    18.7578
    15.8493
    20.1643
    13.5323
    14.6463
    17.5930
    16.7946
    20.2060
    21.3410
    17.9420
    17.9139
    16.6879
    17.4350
    19.1533
    17.1542
    20.3270
    20.0740
    19.5184
    21.0265
    17.4401
    19.5886
    17.9719
    17.9506
    16.8819
    16.2318
    18.4138
    16.9002
    17.2716
    19.5505
    17.2720
    16.6013
    19.7000
    18.0044
    18.3058
    19.6938
    17.7871
    16.4123
    18.6414
    18.7644
    18.0977
    16.0414
    19.6910
    17.8551
    18.3356
    10.0552
    10.0229
    10.7784
    10.0903
    10.1645
    11.1245
    10.9427
    12.2741
    11.7340
    12.0873
    12.3048
     9.8837
    13.8077
    10.7031
    10.7403
     9.5725
     8.4579
     8.3429
     9.7120
     9.6921
    10.2154
     9.1583
     8.5517
     9.4962
     6.7066
     7.3519
     8.5403
     9.3146
    10.2193
     7.6300
     7.5628
     6.6090
     7.8090
     8.2201
     6.2728
     7.9667
     5.3636
     8.8597
     7.4711
     8.8422
     6.3921
     6.2255
     6.9074
    10.0333
     9.0323
     9.1962
     8.7254
    10.0705
    12.4696
     9.2113
     9.7004
     7.4520
     5.5014
     6.8950
     8.6882
     6.1084
     9.6003
     7.9440
    10.8470
     5.6170
     8.2907
     6.9602
     6.7100
     7.1557
     5.1367
     7.5571
     6.8440
     7.5265
     9.3459
     5.4416
     8.4786
     8.2508
     6.1291
     8.2946
     8.1239
     6.1705
     6.6858
     5.9915
     5.6051
     6.5538
     6.5112
    10.2135
     6.2902
     5.4911
     6.8688
     6.9691
     5.3402
     4.7861
     4.4723
     5.7651
     6.0389
     7.5168
     5.4453
     6.0961
     5.6849
     5.0832
     5.0773
     5.0284
     4.7902
     5.8488
     6.4252
     5.3621
     6.0138
     5.9587
     5.3970
     5.6935
     5.9791
     6.4888
     4.2073
     5.0766
     5.6217
     5.0633
     5.4472
     5.8418
     5.3179
     7.0261
     5.5230
     5.4774
     8.4884
     6.5302
     5.2549
     5.8283
     6.0305
     6.6791
     6.6201
     5.8059
     6.1636
     6.1732
     5.0765
     8.2814
     5.2804
     6.5016
     7.4535
     6.7043
     5.4541
     4.9712
     4.5950
     5.8518
     5.8174
     6.0851
     7.5129
     5.9144
     4.7264
     7.9038
     6.1043
     4.5976
     5.1579
     4.6991
     4.8490
     5.7735
     6.4104
     6.0790
     6.3526
     7.1244
     7.0416
     9.0491
     5.6529
     5.4966
     4.7448
     6.0860
     5.8863
     5.5272
     6.0656
     6.0500
     6.5666
     5.4933
     6.4791
     6.0426
     5.2241
     5.7036
     5.7552
     5.6389
     4.8141
     5.0826
     6.0028
     5.3943
     8.8941
     6.2339
     6.7510
     4.6083
     6.8947
     8.6008
     5.6592
     5.8593
     6.6808
     5.5774
     5.8600
     6.0396
     7.5391
     7.0422
     7.3299
     6.2639
     7.7574
     5.3314
     5.9329
     7.3200
     5.7058
     6.3680
     6.8278
     7.2696
     7.6619
     5.7799
     9.2465
    10.4141
     5.3415
     5.1545
     5.2408
     7.1919
     6.1482
     5.2600
     5.6391
     5.7297
     6.7151
     9.4828
     8.6584
     6.2139
     5.8855
     6.1989
     7.8599
     5.0634
     7.1587
     5.1685
     9.4370
     7.7778
     5.9577
     7.3712
     7.0401
     6.4272
     8.8023
     7.3635
     6.2734
     8.1593
     9.7942
     8.1468
     6.6769
     7.5033
     7.0951
     4.7804
     6.4224
     6.8570
     5.4157
     4.6598
     5.4601
     5.1218
     6.1807
     5.4447
     5.2385
     6.2884
     6.2255
     4.6825
     6.0974
     5.2448
     5.6533
     5.1373
     4.8550
     5.5772
     5.6595
     5.9335
     5.8221
     5.3886
     5.2805
     9.1416
     8.9045
     7.1456
     5.1914
     5.2657
     5.2006
     8.2955
     6.5116
     6.9942
     5.7140
     6.3330
     7.4105
     8.1150
     9.8124
     7.7112
     6.1118
     7.7537
     7.6940
     8.0075
     6.3425
     6.3861
     5.2935
     8.3987
    10.1947
     7.0754
    10.3271
     6.8726
     6.5320
     6.4973
     5.7443
     4.5995
     6.9115
     5.4793
     5.2131
     6.1032
     9.4891
     7.2012
     8.0393
     9.9461
     9.6841
     9.3286
     7.3401
     6.3301
     6.0101
     6.0813
     8.4728
     7.6648
     5.0718
     5.9038
     7.9495
     5.5837
     6.3043
     8.2342
     6.2156
     7.6051
     6.6023
     6.4251
     5.0422
     7.7925
     5.6281
     5.4356
     6.0992
     8.0470
     6.9805
     8.4445
    10.6688
    10.8110
     8.4131
     8.3821
    10.3732
     8.7729
    11.2714
     8.2562
     8.8477
     6.8208
     5.8322
     6.0207
     6.5940
     6.9441
     5.9911
     7.3962
     5.4313
     7.9453
     6.9048
     5.3045
     5.6030
     5.8119
    11.0830
     8.5254
     9.4067
     5.8037
     7.0341
     6.4100
     8.7963
     6.2760
     7.9278
     6.5820
     6.3326
     5.9328
     6.8003
     7.2818
     6.1360
     4.6427
     6.9840
     4.6776
     8.1309
     7.4571
     8.2925
     8.1806
     6.2034
     8.0169
     8.7493
     7.4452
     8.2132
     6.9986
     5.0353
     8.6431
     6.7298
     6.4035
     5.1828
     5.9925
     5.8455
     7.2645
     6.0733
     6.7233
     7.6569
     7.7856
     7.0452
     6.3089
     4.8451
     7.3482
     6.8135
     8.8061
     6.7415
     9.6316
     7.9807
     6.6466
     5.4237
     4.8304
     5.8640
     5.6942
     6.9711
     8.7455
    10.6381
     5.1017
    10.2003
     9.5303
     9.3966
     6.1663
     6.2326
     7.0555
     9.4006
     8.2882
    10.7770
     7.8422
     8.5035
     9.8210
     8.3661
     7.7707
     5.8180
     8.9512
     7.7089
     8.0263
    10.1817
     9.4830
     9.9793
     8.5291
     9.0103
     5.5232
     5.1739
     5.8278
     9.9848
    10.4435
     7.8547
     6.0149
     8.0453
     6.6379
     7.1860
     6.2687
     6.8703
     7.4160
     5.5180
     7.6556
     7.3783
     6.4927
     6.6360
     9.0409
     7.9364
     7.6014
     7.0641
     7.6013
     7.6417
     6.0986
     7.5882
     6.1624
     7.4961
     6.2125
     6.1680
     6.8996
     6.5273
     9.4540
     7.9084
     9.5496
     9.5708
    11.2439
     8.3108
     9.5638
    11.4803
     7.1060
     8.9059
     6.5070
     6.3053
     7.6550
     8.0517
     6.7176
     7.9798
     7.4954
     6.1583
     9.9645
     8.5928
     7.3860
     6.4745
     7.9123
     6.3925
     5.5316
     8.1940
     6.1927
     9.2037
     7.1946
     6.8599
     9.0820
     5.4641
     5.2661
     4.6816
     5.4926
     8.7277
     7.4904
     5.5166
     5.7695
     9.2869
     6.5243
     6.9379
     7.8042
     5.9110
     8.0734
     6.0640
     7.1769
     5.5841
     7.6669
     5.5824
     8.1294
     8.2808
     5.4552
    10.7635
     5.7922
     8.3130
     6.0780
     7.5515
    10.0301
     9.9502
     9.3723
     7.0427
     7.7458
     6.7105
     6.8612
     5.1427
     5.7664
     4.8889
     5.3998
     6.9402
     7.0210
     9.5644
     7.4840
     5.2686
     5.2424
     6.9107
     9.4860
     8.7732
     9.5364
     8.8163
     7.5179
     8.8404
    10.1279
     9.6263
     6.7659
     6.9366
     9.2524
     6.6612
     9.5302
    11.4400
     8.8587
     8.0293
    10.7515
    11.3524
    13.4446
    12.2935
    10.0055
     6.4129
     6.4602
    11.8581
     6.8403
     7.7931
     8.5091
    10.2526
     9.7477
     6.2531
     9.9494
     9.3599
     7.6932
     8.1155
     9.4515
     5.5942
     5.7926
     7.9584
    10.4247
    11.5319
     8.8363
     5.3596
    10.2978
     5.9432
     7.7689
     7.7674
     8.0769
     8.4288
     7.8328
     7.7448
     5.0832
     5.0995
     6.0219
     8.1953
     7.1835
     7.1893
     5.4229
     9.0492
    10.5946
     7.6420
     6.9538
    10.3200
     9.7336
    10.7149
    10.7328
     9.6150
     9.1517
     8.8182
     7.1862
     9.6211
    10.2810
     7.5966
    12.2732
    11.0773
    11.0276
    10.7401
    10.8996
    11.1652
    10.4441
    10.8201
    12.8495
    11.9844
    11.5436
     9.2657
    10.7277
     7.8987
     6.2573
     8.2776
    11.4233
     6.7936
     8.2851
     6.0417
    11.0019
     6.4400
    10.8239
    11.8478
    11.0319
    13.4700
     9.3463
     9.9426
    10.8272
     7.9769
     6.0674
    12.1451
     8.6195
     9.2048
    11.7660
    11.6888
     9.9146
     8.3493
     9.9588
     7.3802
     5.3460
     8.2710
     5.2253
     8.0267
     4.7722
     7.3954
     5.7309
     8.6955
     6.4511
     8.9058
     5.9296
     5.9049
     8.2335
     7.8936
     5.7172
     7.2102
     5.7252
     6.6992
     5.0430
     4.8057
     5.8129
     5.4531
     7.7950
     9.4740
    10.0053
     6.5414
     9.3548
     6.5282
     6.9575
     6.0266
     6.9433
     6.9701
     7.5665
    10.3104
    10.4133
     6.4447
     6.5613
     5.6710
     9.2101
     6.7352
     9.1036
     6.7847
     7.0448
     7.6620
     9.3997
     5.3073
    10.1550
    11.3641
     8.7627
     6.9013
     7.6707
     9.4923
    10.1136
     7.7496
    10.3428
     9.3786
     9.2648
    10.1782
    11.5523
     6.9073
     7.0854
     9.9185
     9.7603
     6.8040
     6.2734
     8.1849
     7.6841
     5.3944
     5.6450
     7.3880
     8.4585
     9.1588
     6.7960
     7.1111
     8.4603
     8.4883
     5.6234
     8.1288
     8.1844
     6.1311
     8.5506
     6.7736
     7.1071
     6.8658
     7.6187
     5.5429
     8.8675
     9.1958
     6.0675
     7.3795
     4.9344
     6.6607
     6.9864
     5.2330
     7.2325
     6.7848
     5.2549
     8.1502
     5.9794
     5.6400
     6.0005
     5.1598
     8.6738
     6.7528
     6.5264
     6.3617
     7.6786
     6.8730
     9.5317
     8.9003
     6.4985
     5.2384
     5.6367
     6.8130
     5.5277
     5.9116
     6.1622
     6.6308
     6.2537
     6.2935
     7.8069
     9.5187
    12.1094
     7.3837
     9.3353
     7.6518
     6.7256
     6.2109
     7.5550
     5.4846
     6.8984
     5.6108
     5.7722
     6.7483
     5.6939
     6.6284
     9.5401
     8.6825
     9.5997
    10.2552
     7.5296
     8.9572
    10.3996
     6.9937
     7.5790
     4.7873
     8.8842
     7.9901
     6.8357
     6.5887
     5.5852
    10.3386
     5.6551
     4.8371
     8.2821
     6.4214
     5.5498
     6.1742
     8.8250
     7.6495
    10.5592
     7.3014
     8.3345
     5.0249
     7.5184
     7.3747
     6.2290
     7.7123
     8.1018
     8.0927
     8.0263
     6.3753
     5.4150
     6.9349
     7.6706
     8.2334
     9.3601
     8.3653
    11.0817
    10.8631
     8.3138
     8.4734
     6.3249
     9.7633
     6.8338
     9.2041
     8.8408
    10.9357
     7.8768
     9.4131
     9.5698
     7.2313
     6.9299
     7.0878
     7.3710
     7.1416
     5.0024
     7.4803
     9.7010
     6.9014
     6.8781
    11.4276
     9.3322
     7.3966
     6.9745
     9.3402
     7.2685
     7.3902
     8.8241
     7.6251
     9.2545
     8.2480
    12.6924
    10.1476
    14.1740
    11.8877
    10.4891
     9.1222
     7.8147
     6.2811
     9.3821
     9.1410
     8.2699
     7.0921
     7.5807
     8.0317
     7.4758
     8.7480
     8.5121
     4.8728
     6.7247
     7.6666
     8.8391
     7.9210
     7.7006
     9.7414
     6.9490
     9.0670
     7.2630
     7.0147
     7.8383
     8.0343
     6.7857
     7.2442
     5.5690
     5.9250
     6.0587
     5.8082
     7.8165
    10.3441
     9.4481
     9.6432
     8.5298
     6.9615
     9.6203
     7.7729
     5.6864
    10.3212
     7.7640
     7.7573
     6.2503
     8.3019
     9.4433
     8.6255
     5.0152
     7.9711
     5.4935
     8.1308
    10.8274
     6.4019
     6.6211
    11.0928
     7.7493
     8.6982
     6.4888
     9.9621
     9.1166
     6.6855
     7.9592
     4.6777
     5.9576
     4.7028
     8.1124
     5.4684
     7.5271
     7.1855
     7.2429
     6.9121
     6.9869
     9.1585
    11.5150
     7.6311
     7.1110
     7.5481
     9.1084
    10.9673
    11.8914
    12.8164
     9.2934
    10.0820
    12.4301
    14.6447
    15.0086
    11.6858
    11.8582
    10.3131
    10.3144
    10.7219
    11.0296
    10.9718
     9.9503
     7.9127
    11.3640
     5.3675
     6.6416
     5.9510
     5.9897
     6.4078
     5.4199
     9.5085
     9.2617
     9.4346
     4.7924
     7.0709
     5.3159
     7.4908
     6.7777
     7.3742
    12.0000
     7.4616
     9.3270
     7.2798
     7.6008
     6.1255
    10.7074
     7.2769
     7.5070
     6.2115
     4.6477
     8.1763
     7.5585
     7.3952
    10.2873
     9.1359
    10.2577
     9.8384
     6.9083
     5.2746
     5.9239
     7.5384
     6.3861
     8.6904
     9.9331
     7.4722
     9.6977
     8.1994
     5.5039
    10.7371
     8.9987
     5.9067
     5.3893
     7.6315
     7.7629
     6.9970
     6.5628
     6.9419
     9.3507
     9.1536
     8.3265
     7.2691
     7.9445
    10.3232
    10.5833
     8.6023
     8.1582
     9.9232
     9.6991
     8.6798
     8.0372
     9.8589
     9.2692
    10.1114
     8.7787
     9.0528
     8.8719
     8.8086
     9.9777
     8.3077
     8.2555
     8.6268
    10.2422
    10.4105
    10.4761
    10.0154
     9.0101
     8.8982
    12.9024
     7.4981
    10.5560
    10.2145
     9.9275
    10.4065
     8.6120
    10.0774
     9.7091
     6.5695
     9.7600
     7.5789
     8.8569
    11.7832
     7.9708
     7.1684
     7.1124
     9.1420
     9.6096
    10.1978
     8.6598
     6.4662
     8.9936
     9.4476
     5.2140
     9.7640
    10.7300
     6.4843
     6.6690
     6.5771
     7.7448
     6.0584
     6.9528
     6.5768
     5.3372
     6.4288
     6.5154
     6.4437
     6.1028
     5.8913
     6.2409
     6.2054
     7.5125
     7.5317
     7.7443
     6.6303
     5.7059
     7.3811
     6.3132
     7.8659
     6.7420
     6.9936
     7.9695
     6.6847
     7.2416
     7.3897
     7.4202
     7.4960
     6.4662
     7.3410
     6.3033
     6.2277
     5.1357
     7.5900
     7.2725
     6.5980
     6.3539
     7.0889
     8.0976
     8.6662
     9.3357
     6.6004
     7.8962
     8.3144
     6.7497
     6.9043
     7.6327
     9.2579
     7.5808
     7.7045
     8.2200
     6.3224
     7.5614
     6.8995
     7.5568
     7.7395
     6.6326
     6.9469
     6.4307
     7.6265
     7.2716
     6.0466
     7.1055
     6.9004
     8.8881
     9.0411
     6.2118
     6.4711
     5.8496
     7.7903
     6.3233
     8.2703
     9.6996
     7.9786
     9.8311
     6.5836
     7.7255
     8.8128
     7.7121
    10.6815
     6.2511
     7.4550
     7.2254
     8.0024
     5.1433
     5.7315
     9.4882
     7.9710
     5.6507
     8.5926
     6.6910
     8.6956
     9.4173
     7.0760
     8.9807
     7.0140
     8.3165
     6.4102
     7.5675
     6.7290
     7.6450
     7.8301
     8.6839
     6.1242
     8.7705
     8.8657
     9.9798
     9.8245
     8.8547
     7.3892
     7.4052
     8.7044
     6.5402
     8.1470
     7.4242
     6.5065
    10.3676
     8.3495
     7.6062
     7.3693
    10.2072
     9.2889
     7.6895
    10.1555
    10.5544
    13.7791
    12.2537
    11.5931
    10.8216
     5.7966
     8.0118
     8.4240
     7.9036
    11.2049
    10.3056
     9.3811
    10.2337
     9.7689
     8.2611
    10.8128
    11.3273
    10.1479
     8.1381
    10.2283
    10.7531
    10.6900
     9.6175
     9.1092
    10.0535
     9.5855
     9.7289
     9.6749
     9.1256
    12.4471
     7.8888
     5.5781
     9.4791
     6.3005
     9.6761
     7.6797
     8.7662
     5.9171
     7.2914
     9.0156
     8.8718
     8.3298
     7.5826
     8.8283
    10.4382
     8.2161
     8.5997
     9.7092
     9.3617
     5.3560
     8.9245
     8.8219
     7.0956
    10.4298
     7.5833
     9.5051
     9.4497
    10.3892
     8.7146
    13.3668
    10.5558
    10.9460
    13.4532
    11.2274
     9.7080
     8.4019
     9.6020
    11.1679
     9.6666
    10.8479
    12.5857
     8.2141
     7.4849
     8.4789
    10.8601
    10.7957
    10.6366
    11.7587
     8.7947
     8.1157
     8.2811
     6.4025
    10.1053
     9.3632
    10.2064
    10.0557
     8.6225
     8.8519
    10.7683
     9.3065
     8.8841
     6.9950
     8.5749
     9.0330
     7.0529
     4.8291
     7.2586
     5.2271
     8.7573
     8.0082
     8.8406
     7.8183
     9.1972
     8.5401
     8.5961
     6.9731
     8.2332
     7.6853
     8.6361
     7.9847
     8.8414
     8.0301
     9.8738
     8.8849
    11.0382
     7.9249
     9.6925
     8.2030
    10.4269
     8.6765
     8.5519
     6.1562
    14.8484
    17.3131
    16.8060
     9.7184
    11.0834
     9.5144
    14.3818
    16.7260
    17.2185
    16.0474
    16.7864
    15.2538
    19.3647
    16.9870
    12.4566
    13.8925
    16.2650
    14.8626
    13.8644
    18.2504
    17.2343
    17.4713
    17.3675
    18.6097
    15.8385
    14.5876
    14.4768
    18.5325
    15.7053
    19.5774
    17.8095
    15.8787
    17.3166
    15.3948
    19.4172
    18.3348
    17.8427
    17.0881
    18.8533
    18.0747
    16.1611
    14.8465
    14.5671
    13.9413
    14.8018
    12.1451
    13.5283
    15.3076
    13.7934
    15.5517
    19.3539
    13.7788
    18.1588
    16.3430
    16.8261
    18.0383
    19.9329
    16.5933
    15.9423
    17.7309
    16.3958
    17.3287
    19.3342
    19.4594
    16.9911
    18.3083
    19.7130
    18.2537
    19.4190
    16.8061
    17.7904
    17.9523
    15.9062
    17.1859
    15.6126
    16.7045
    18.0159
    18.2149
    16.6832
    17.4094
    13.2855
    15.2453
    18.0167
    15.7489
    18.3157
    18.2458
    15.2919
    17.6532
    16.9218
    17.9445
    15.7460
    17.2397
    16.7306
    18.6355
    17.1697
    20.4917
    17.4642
    19.2089
    16.1609
    17.5497
    19.2130
    16.7386
    20.0845
    17.7105
    19.6241
    17.8681
    16.5563
    16.2350
    15.4299
    20.9551
    14.7907
    15.5851
    16.5457
    16.5900
    18.9062
    17.4724
    15.6952
    17.4899
    18.3382
    19.5303
    15.3635
    17.3093
    17.1964
    16.5061
    16.3954
    19.1830
    14.5382
    16.4071
    18.6248
    17.1182
    16.4254
    17.0506
    16.9003
    15.9401
    17.3049
    15.6231
    18.4884
    14.3278
    17.7495
    19.5147
    16.3370
    19.2603
    17.0648
    13.1761
    16.5391
    15.2225
    15.6685
    18.2875
    17.4131
    16.9934
    18.2161
    18.9797
    17.8019
    18.6640
    16.0788
    14.1853
    17.7602
    17.9809
    16.9002
    17.4758
    15.9222
    15.6077
    17.3883
    17.4956
    14.9705
    17.6966
    14.7473
    16.4267
    18.4472
    19.0434
    17.2586
    18.5530
    18.8495
    20.0695
    18.7732
    19.8685
    18.3020
    19.9941
    21.3666
    21.6087
    16.5238
    17.8325
    17.3809
    20.4199
    17.8802
    19.3966
    16.4151
    23.7255
    18.7645
    20.3197
    18.9695
    17.3211
    19.1821
    20.1472
    19.2355
    26.5269
    21.5156
    22.4312
    24.6076
    24.6120
    21.3215
    21.1705
    22.4395
    21.6512
    24.7798
    23.3450
    21.6452
    20.2996
    24.6048
    18.2885
    21.6319
    21.1606
    19.1971
    18.5838
    20.1984
    23.9737
    23.4528
    23.8415
    24.6779
    23.3970
    23.9118
    22.1725
    27.1647
    23.1003
    21.0910
    23.3769
    26.3615
    21.9385
    25.9979
    25.4699
    25.2932
    24.8881
    23.1320
    22.5158
    19.9748
    20.2427
    19.9799
    23.2489
    26.8874
    21.8437
    21.7336
    20.6499
    21.8622
    22.4252
    20.8913
    18.2165
    19.8914
    21.6351
    17.1476
    17.8777
    18.3970
    20.4380
    18.8326
    20.0114
    22.0009
    21.2909
    20.8552
    19.2118
    22.8026
    25.2484
    18.0823
    22.6964
    21.3559
    26.3869
    25.7555
    24.8762
    26.6155
    20.5239
    21.7028
    21.6224
    27.1985
    24.6242
    26.0178
    23.3294
    24.2288
    21.9425
    22.6710
    22.4239
    22.7028
    19.8597
    21.4476
    24.1817
    22.2334
    23.4759
    24.4993
    23.5888
    22.3363
    23.7728
    22.6566
    19.7248
    19.6415
    19.6641
    20.9321
    19.2942
    19.1890
    20.6823
    20.3622
    20.9480
    19.3842
    21.4217
    21.0650
    24.0934
    23.7055
    19.9571
    17.9822
    20.6945
    20.0422
    19.9430
    18.9339
    21.2764
    23.8715
    20.7942
    20.6828
    19.1200
    22.0463
    20.0298
    18.7568
    19.0449
    20.3128
    21.6041
    20.6705
    18.5310
    21.5961
    21.6877
    23.7811
    20.6325
    19.9414
    18.6070
    19.2888
    20.9939
    24.4130
    17.8059
    20.5662
    19.4402
    18.7226
    17.6006
    22.5001
    22.8897
    20.6493
    21.2255
    22.7845
    23.5952
    24.7849
    22.7523
    20.4533
    19.2489
    21.6208
    22.0462
    20.9368
    19.7602
    18.1398
    22.9938
    23.1463
    21.6171
    22.8525
    20.3619
    22.6962
    20.3590
    20.4902
    21.8487
    21.0845
    20.2652
    20.6195
    19.4791
    19.4107
    25.6020
    21.4314
    18.8402
    17.9367
    21.2818
    15.0376
    19.0795
    18.7037
    19.4820
    19.1164
    18.3624
    17.4964
    20.3227
    20.2697
    20.3586
    21.9053
    25.2575
    25.9711
    23.0007
    23.0256
    21.1011
    18.8052
    23.2451
    22.0258
    20.9591
    21.1811
    20.2951
    21.0937
    19.3883
    21.5318
    24.0510
    22.6933
    20.1005
    21.3655
    20.5004
    21.5617
    19.7823
    18.4251
    18.9269
    22.1232
    19.2261
    19.1745
    21.8705
    25.7158
    20.1265
    21.4501
    22.1061
    20.8130
    20.6527
    22.3304
    21.0866
    17.8396
    19.6258
    21.9754
    17.9100
    20.5666
    19.1957
    19.0773
    18.9986
    26.8064
    19.4862
    23.0756
    21.1459
    22.1536
    20.5306
    18.7674
    19.4080
    20.3048
    21.1155
    21.8458
    21.3881
    24.4534
    19.3865
    20.4386
    21.3012
    20.6160
    17.8319
    20.6351
    21.3415
    18.5774
    19.3198
    19.5286
    23.0893
    19.7732
    18.5899
    17.9938
    21.4576
    19.1320
    20.4257
    18.3151
    17.9172
    19.6922
    18.5843
    18.3886
    19.7424
    17.1504
    18.3816
    19.3484
    17.4522
    19.8437
    17.6711
    18.9188
    16.5867
    16.3659
    20.5600
    19.9042
    16.6998
    19.2857
    20.4894
    17.9152
    19.4332
    15.6961
    17.8836
    17.4235
    19.1176
    15.5106
    17.8277
    17.0445
    18.6592
    16.3631
    16.3123
    19.4798
    13.6989
    17.4685
    18.0230
    17.4381
    19.4179
    18.8209
    19.2888
    18.0090
    21.0729
    20.6900
    18.5764
    18.0898
    17.6101
    17.2885
    18.2100
    19.6203
    16.9569
    18.7984
    17.7330
    19.7287
    18.8473
    20.6343
    17.7322
    18.4871
    18.3211
    20.8014
    19.0453
    19.1480
    15.5852
    17.2677
    20.0232
    16.8428
    17.5921
    23.9919
    19.4437
    17.8837
    16.8258
    17.2694
    14.6624
    19.2754
    16.6625
    18.0034
    15.2806
    16.7977
    17.9452
    19.8751
    17.1707
    18.3748
    16.3121
    15.8860
    17.5039
    14.8636
    12.9906
    15.0926
    14.5713
    16.2587
    16.6039
    16.2760
    17.3810
    16.6299
    13.5468
    15.1256
    14.0064
    12.1611
     8.7552
     8.1494
     5.2017
     7.8965
     8.8997
     6.6112
     8.9868
     7.1269
     5.5925
     6.6552
     4.9936
     7.1679
     6.1322
     6.1795
     4.8480
     5.6744
     5.6706
     6.7142
     6.7365
     7.1594
     7.2032
     6.6064
     7.4362
     7.9043
     8.8277
     6.5074
     7.5103
     7.8395
     9.4572
     6.7054
     5.9258
     7.9194
     7.8305
     7.2453
     6.5255
     3.8933
     6.5550
     8.6068
     9.0808
     6.5904
     6.2631
     8.1845
     6.1086
     5.9557
     6.4572
     7.1002
     8.0341
     7.8747
     7.1737
     5.1128
     6.2482
     4.8803
     5.3450
     5.8806
     5.8439
     5.4670
     7.2790
     7.5943
     6.3000
     7.6805
     6.5545
     6.1102
     6.3019
     6.0996
     5.4575
     5.2424
     7.1400
     6.1298
     6.8879
     5.0401
     7.0041
     5.4603
     6.1638
     7.2662
     5.3041
     7.0808
     7.2559
     5.2133
     6.3648
     7.2910
     9.0354
     7.8899
     7.3749
     6.4087
     6.0880
     7.0674
     5.4567
     7.1105
     6.0316
     8.1595
     6.7315
     6.7447
     5.9956
     7.8055
     6.6962
     6.8844
     5.7207
     7.0546
     7.6652
     6.0154
     5.8101
     5.4533
     5.8386
     5.6986
     5.3171
     5.1599
     6.3041
     5.0757
     6.5797
     6.3623
     6.7100
     5.5968
     5.6640
     7.7997
     6.7839
     7.1604
     9.0759
     6.3071
     7.5782
     8.4476
     6.7223
     6.7696
     7.5849
     4.9339
     7.6236
     4.9559
     5.6691
     6.8110
     7.6546
     6.5082
     6.2747
     7.5412
     9.5715
     5.5027
     5.5903
     7.1642
     6.1849
     6.6163
     8.7973
     6.2623
     8.0175
     5.4468
     9.0888
     7.0059
     7.5251
     4.8778
     6.6121
     6.7143
     6.7096
     7.2097
     8.3618
     6.6424
     5.5874
     5.5836
     8.6980
     9.4688
     9.5511
     8.9898
     5.9213
     6.7635
     7.3739
     6.7252
     5.6043
     4.9667
     7.1489
     5.5562
     7.2588
     4.8263
     5.7074
     7.1638
     5.6535
     5.0916
     5.6899
     7.5120
     6.8569
     6.0391
     7.0264
     5.9474
     5.1278
     6.7937
     5.3872
     5.1960
     8.3641
     7.7275
     6.6501
     6.0408
     7.8625
     7.0736
     6.4330
     5.9466
     6.4332
     7.5554
     7.4115
     5.4617
     8.3867
     7.0027
     4.7318
     5.5715
     6.8954
