# Supplementary material for: Mechanistic models of asymmetric hand-over-hand translocation and nucleosome navigation by CMG helicase
Source: Nat Commun. 2025 Nov 21;16:10304. doi: 10.1038/s41467-025-65232-x (PMC12639105; doi:10.1038/s41467-025-65232-x)
Supplement: Supplementary file 18 — Source data [file 41467_2025_65232_MOESM18_ESM.zip › SourceData/SourceData/Fig3G/Random/mindist_lagging_and_loop_traj016.dat]

# Distance
    18.3401
    20.5049
    26.3763
    25.9476
    23.9732
    24.7476
    26.5600
    24.7053
    22.5230
    23.7884
    27.1435
    25.5915
    21.7125
    26.1997
    23.7716
    21.4229
    22.6316
    24.0744
    24.4968
    23.4805
    25.4752
    22.6064
    24.7798
    22.6622
    27.3329
    26.0472
    22.0747
    24.4953
    26.3706
    24.4425
    24.6280
    24.3920
    24.9268
    24.1898
    24.5833
    21.4821
    24.7016
    22.9249
    25.1810
    22.2889
    25.6309
    25.4521
    20.6777
    22.9077
    23.2077
    22.6957
    22.0428
    19.8634
    21.6652
    25.8297
    23.1269
    24.5595
    21.3957
    22.9094
    23.0289
    22.8342
    21.0833
    22.5115
    24.3365
    23.4263
    28.3338
    25.7922
    22.9116
    22.7773
    22.0528
    22.2949
    25.7365
    24.0736
    24.7335
    27.5110
    24.0832
    24.3089
    29.4631
    24.1187
    20.3713
    27.9362
    28.2252
    24.9254
    24.1609
    24.0011
    21.6768
    24.2566
    23.9684
    26.5265
    23.7549
    26.4692
    24.8834
    23.9829
    21.8058
    22.6831
    22.7095
    18.6829
    25.1668
    23.5708
    25.2822
    25.2507
    27.5816
    28.4530
    22.3408
    27.4552
    26.2378
    23.0842
    23.1286
    27.1407
    24.2999
    26.0284
    26.6962
    23.9674
    20.0862
    22.6843
    23.2436
    22.3633
    24.2765
    29.0700
    27.2700
    26.3425
    29.2828
    25.9774
    23.8956
    22.5984
    21.2257
    21.7644
    18.3886
    24.0976
    23.6831
    22.0409
    22.3298
    23.2345
    21.2882
    20.1277
    19.3629
    20.2855
    19.2305
    20.9814
    17.5577
    18.9025
    18.1547
    18.9203
    17.4317
    20.9304
    20.9197
    23.9644
    24.0606
    25.3851
    25.9091
    24.3655
    26.8994
    22.9475
    23.0360
    25.4816
    22.8953
    22.3729
    21.7194
    21.1018
    21.6683
    20.0454
    21.8431
    19.5149
    19.9825
    20.5937
    21.4667
    18.6047
    22.2299
    21.8122
    22.9831
    23.3331
    23.3644
    21.6879
    23.3183
    29.7041
    28.0393
    25.8446
    23.2374
    25.9615
    26.0945
    22.3285
    21.9991
    21.5414
    25.7281
    21.5773
    26.0059
    24.6975
    26.7385
    27.3727
    24.6335
    24.5713
    25.4161
    23.8821
    24.3458
    24.5448
    22.6656
    25.7796
    21.9841
    22.9215
    23.9008
    24.3180
    22.9034
    25.9257
    21.9186
    27.4813
    22.6921
    23.3733
    21.1166
    24.7949
    24.1663
    23.5560
    22.1334
    22.3496
    24.6568
    25.6787
    23.8297
    21.1431
    21.1664
    22.6341
    18.6120
    20.8822
    23.1983
    23.4311
    22.1628
    22.8583
    21.9851
    25.7310
    23.5139
    29.1076
    25.9319
    21.8127
    26.2015
    28.6037
    24.1212
    28.3092
    24.1318
    22.1711
    23.5823
    26.8653
    21.8166
    21.5412
    23.6209
    25.8600
    23.5361
    23.3080
    23.0895
    22.4198
    24.2643
    24.3210
    23.6111
    22.8958
    22.1431
    23.2069
    24.9383
    24.0009
    22.1766
    25.8396
    24.0077
    23.9783
    21.9544
    21.9507
    27.1426
    27.2193
    27.5533
    26.4955
    24.4382
    26.9591
    24.1064
    25.6410
    24.4193
    21.2447
    21.7361
    20.3005
    23.8599
    25.3619
    26.6038
    26.7863
    28.4198
    28.7403
    26.1395
    26.0289
    24.9431
    25.0722
    26.1570
    24.6150
    25.6823
    24.7812
    23.1787
    20.6267
    19.9406
    20.5989
    23.6333
    23.5516
    23.1943
    22.2708
    22.4847
    20.2333
    20.7063
    19.8253
    17.3182
    23.3178
    20.1465
    18.1820
    24.0631
    18.8909
    22.4635
    22.7182
    23.8166
    23.1696
    20.9816
    23.9698
    23.8484
    21.4211
    23.9556
    21.8907
    21.7090
    24.6002
    22.2187
    23.3025
    19.1034
    23.5662
    21.0464
    22.4391
    22.0475
    23.3497
    22.3651
    23.7386
    22.1758
    24.0768
    23.4323
    22.7370
    17.2136
    24.7393
    23.5856
    20.6231
    21.5298
    21.1152
    19.6934
    21.9295
    21.9998
    22.7175
    21.4153
    24.3141
    22.7375
    25.8483
    23.9967
    25.6230
    27.0869
    24.4210
    25.3578
    25.5965
    22.3837
    23.5249
    24.6478
    26.1397
    22.2599
    23.4542
    21.1316
    21.2848
    19.8680
    21.4253
    21.0904
    22.6795
    21.3873
    21.4539
    24.5747
    24.9057
    24.0986
    22.6967
    22.2680
    27.2550
    26.1117
    25.2468
    25.1867
    27.1920
    24.1616
    22.8916
    21.2437
    22.1621
    21.9012
    25.5428
    26.2244
    21.3008
    25.9067
    23.8360
    25.4889
    21.4020
    22.7565
    20.7812
    23.1641
    25.1621
    21.4119
    23.4294
    25.3858
    21.9529
    23.7524
    18.7254
    21.4530
    22.9684
    22.9708
    21.8838
    25.3255
    23.4396
    21.1071
    22.6424
    23.8248
    26.2640
    25.0001
    24.7703
    26.1642
    23.6439
    23.0292
    20.5234
    22.2913
    24.8627
    24.8011
    23.4708
    22.5527
    24.0312
    22.5199
    25.7619
    26.3182
    24.3943
    21.7239
    24.0346
    23.4697
    22.2738
    22.3070
    23.8437
    23.7982
    19.8699
    21.7250
    22.5654
    22.7513
    25.8303
    22.1031
    22.7904
    24.7705
    23.3059
    23.1731
    24.5305
    25.4342
    24.4705
    21.6501
    23.5279
    26.3879
    23.2445
    24.3294
    27.1193
    22.0457
    23.9898
    24.5418
    25.2878
    23.9404
    24.7895
    25.6595
    29.9816
    26.5080
    25.4878
    23.6684
    26.7586
    27.0272
    24.8256
    24.0173
    21.1726
    20.9473
    23.9438
    25.5007
    26.1942
    23.7764
    25.9830
    25.6484
    24.1257
    23.0019
    24.3783
    20.5477
    23.7611
    20.0361
    20.8507
    23.4191
    22.3157
    25.3667
    25.1458
    22.9023
    25.9979
    26.4028
    25.9134
    20.3883
    24.6115
    26.4507
    24.5296
    24.4479
    25.0877
    24.9484
    22.2121
    21.9552
    22.5777
    26.1195
    20.2691
    23.2767
    22.5660
    21.0604
    18.3706
    20.6800
    22.2861
    18.9048
    20.7799
    22.2068
    24.4887
    26.4690
    26.4593
    26.0337
    23.4541
    22.5599
    22.5004
    22.6300
    23.8711
    22.9539
    23.0975
    25.4930
    27.5497
    25.8451
    23.4370
    24.2360
    25.2761
    22.7737
    24.3463
    25.2671
    25.8080
    29.9812
    24.6774
    22.5933
    22.3032
    22.6785
    23.4548
    17.2783
    18.9626
    23.8140
    25.2823
    22.1280
    24.0192
    23.4535
    22.0642
    22.2571
    20.6825
    26.7000
    25.6778
    25.0727
    27.6770
    27.9228
    20.9806
    26.5321
    25.3947
    23.7580
    19.3032
    23.1836
    24.8005
    22.9464
    25.8742
    24.4457
    22.6566
    21.5961
    23.2850
    23.7999
    24.7168
    23.8904
    26.5940
    22.6432
    24.3665
    23.1256
    23.6225
    19.1516
    25.1575
    22.3215
    23.7685
    26.8740
    23.3155
    20.3731
    22.9210
    22.0436
    23.8072
    20.7169
    20.1968
    19.5123
    23.4914
    23.9239
    24.7722
    24.4514
    23.4791
    24.1335
    27.1386
    23.7149
    23.0652
    26.3429
    22.1867
    24.4671
    23.9056
    25.4238
    22.1254
    24.4211
    23.7931
    23.0711
    27.3210
    25.4525
    25.8411
    27.6292
    28.0326
    25.7145
    22.2821
    21.9531
    24.8926
    24.0116
    24.4461
    25.1587
    21.7866
    25.5437
    22.9589
    24.2044
    26.4496
    27.3211
    24.2472
    21.9538
    21.7979
    28.0468
    27.7262
    25.7438
    23.0675
    18.9606
    25.0916
    24.0444
    23.6700
    25.9979
    27.3538
    26.6512
    26.3283
    26.4164
    24.9775
    24.0497
    22.0572
    25.9492
    23.4622
    23.8117
    23.3007
    24.6257
    23.2784
    24.0904
    22.9325
    22.7777
    25.1967
    26.3936
    25.4876
    25.8532
    28.7794
    23.4989
    25.2759
    26.6078
    21.4007
    24.1854
    23.4918
    23.6844
    27.0110
    25.6749
    26.2925
    24.2660
    24.7949
    24.8788
    26.5716
    25.4575
    26.8969
    24.5903
    25.5298
    24.7265
    23.4185
    24.5465
    23.2906
    23.9783
    23.4876
    26.6631
    25.0839
    27.2622
    28.0229
    24.9507
    27.8229
    25.7639
    21.4890
    23.8076
    25.6054
    23.8688
    23.0978
    24.6860
    23.3732
    25.0054
    28.2798
    23.2080
    23.0321
    27.1435
    25.5497
    23.8888
    23.1640
    24.2582
    21.7412
    21.6259
    21.1947
    21.8284
    24.5959
    23.2673
    26.0162
    22.0286
    21.3913
    22.9629
    20.2273
    21.7158
    22.6367
    23.5748
    21.3681
    20.6401
    23.3177
    23.6925
    21.5575
    23.2794
    23.1920
    24.2918
    24.3786
    24.3871
    21.5837
    24.3475
    21.7357
    22.8484
    21.7033
    23.9194
    19.9673
    24.2762
    21.8822
    25.8245
    27.3200
    25.1395
    24.2374
    25.0163
    26.2212
    27.9268
    25.7595
    25.0152
    20.6805
    23.2892
    24.3293
    27.6300
    24.2279
    22.0576
    25.7915
    27.4512
    24.2950
    23.6432
    19.7087
    19.1307
    25.6805
    24.6500
    21.6394
    21.7378
    25.0760
    24.6286
    24.6669
    22.3878
    23.8619
    24.7465
    27.1233
    24.1097
    22.3893
    24.9565
    20.3555
    24.5176
    24.7319
    24.2716
    22.6401
    23.6101
    23.1283
    23.9207
    23.7406
    23.5562
    23.2318
    24.0216
    21.1288
    20.8994
    21.7636
    23.3583
    26.1189
    22.8335
    25.3083
    23.3535
    25.1216
    24.8887
    23.9979
    27.4375
    24.8665
    20.9463
    23.1602
    24.4582
    27.3345
    24.0140
    25.6789
    23.5245
    22.6565
    23.1800
    24.8193
    23.5940
    21.9395
    29.9603
    23.5793
    22.8944
    22.5028
    23.3070
    25.6187
    21.4848
    23.6537
    27.7881
    29.4516
    22.8074
    22.6772
    22.8160
    22.9508
    22.6864
    23.5448
    23.8319
    24.1074
    21.5447
    25.4013
    23.6508
    22.9845
    26.5239
    23.7679
    23.9797
    21.6969
    24.3141
    22.8867
    22.9638
    22.3130
    24.4669
    24.6935
    23.6126
    25.1847
    25.7599
    23.0081
    20.3367
    24.7984
    24.4901
    21.5294
    23.7969
    26.1423
    26.5899
    24.1105
    24.2210
    22.2496
    24.2993
    23.7492
    22.1525
    21.1367
    20.0507
    22.5235
    20.3280
    24.5976
    23.9943
    22.5509
    23.7372
    20.6640
    24.2968
    22.8255
    22.5554
    21.4915
    19.8302
    21.3788
    22.2607
    20.0190
    20.7044
    24.0852
    20.5830
    21.2783
    21.0993
    21.7893
    21.6943
    21.8132
    21.0313
    21.2811
    20.8972
    23.6653
    22.4835
    22.3841
    23.8840
    22.6174
    23.5557
    23.8971
    23.4590
    27.8922
    28.1546
    25.9425
    25.9021
    25.8155
    23.3717
    28.4991
    23.4931
    26.3676
    23.6401
    24.1823
    25.5048
    25.5452
    25.7476
    24.7018
    23.8696
    20.4129
    22.7512
    20.9808
    20.9600
    22.7354
    23.0576
    21.8610
    24.1730
    24.9658
    25.0997
    22.6983
    21.7557
    24.0540
    23.1920
    26.5891
    23.5421
    23.0720
    22.9232
    24.2601
    23.0644
    22.6913
    22.5831
    27.0149
    25.9470
    27.3698
    24.0369
    22.5710
    20.1311
    21.8140
    24.5082
    24.2275
    22.4626
    20.4947
    19.3239
    18.2101
    19.6752
    20.5702
    22.9099
    25.9400
    23.7967
    28.2952
    23.1306
    26.1132
    22.6779
    21.4347
    23.0528
    21.8229
    23.7475
    24.3710
    26.9633
    29.2850
    25.2382
    26.0127
    27.5577
    25.2101
    24.1809
    21.4123
    24.3161
    22.7958
    23.7510
    24.8725
    25.3441
    23.7290
    24.2615
    24.2351
    27.3255
    27.6482
    24.4401
    28.1353
    24.0414
    25.0111
    25.4850
    23.5168
    25.3403
    23.3698
    22.2168
    21.3677
    22.1774
    23.7121
    26.6086
    24.7235
    26.8674
    26.1196
    24.4384
    25.3528
    26.6866
    25.4782
    23.8077
    21.7962
    21.9913
    23.1711
    23.9822
    23.0321
    22.4188
    18.6636
    23.2245
    21.0368
    21.7349
    25.7482
    21.0117
    22.2944
    25.8068
    24.5007
    23.3267
    23.4600
    23.1613
    24.3093
    20.7860
    20.7473
    18.9793
    23.6150
    20.1045
    20.0781
    17.6023
    16.7130
    17.4819
    19.9647
    15.8503
    17.3289
    19.1846
    20.1767
    22.0249
    23.3683
    19.0419
    18.2369
    18.3670
    17.7736
    16.5898
    18.2010
    19.2185
    18.0581
    16.2136
    15.3112
    16.3084
    17.1797
    17.6520
    16.6791
    18.5117
    20.4989
    20.1051
    22.2098
    18.2575
    16.2101
    15.1813
    22.2023
    23.2544
    22.1459
    22.4318
    21.9987
    21.1866
    15.6968
    14.3509
    15.5188
    13.9276
    15.7138
    16.7700
    16.6888
    18.4907
    16.1702
    21.0013
    16.3924
    15.4518
    19.9665
    21.0000
    22.5458
    22.5426
    15.6624
    16.2006
    15.7755
    15.2683
    21.1048
    19.5186
    19.1273
    16.9525
    18.6036
    22.4555
    21.6824
    18.0218
    18.8549
    21.6739
    21.0151
    19.6615
    22.6522
    18.0569
    17.0457
    18.4164
    18.9526
    20.1076
    15.0114
    18.9908
    15.0842
    21.0880
    14.7810
    14.9720
    19.2007
    18.9278
    16.9426
    18.1268
    21.2116
    17.9634
    17.1459
    18.8650
    17.7110
    19.0524
    20.0291
    18.1714
    20.9372
    18.5188
    14.4637
    15.5480
    14.6852
    19.4351
    20.4728
    14.5279
    18.4878
    18.1850
    17.6792
    18.1544
    18.8237
    16.1338
    22.9177
    17.4986
    17.6134
    16.5039
    17.6267
    18.1338
    18.3333
    17.7340
    15.6971
    13.8525
    18.0054
    19.5098
    15.0247
    18.0831
    19.7536
    15.0390
    18.4211
    18.5951
    15.5594
    17.3523
    17.2820
    16.6829
    16.9767
    17.8312
    16.0191
    17.1055
    21.3020
    18.4917
    14.4063
    14.1892
    11.8129
    15.4202
    13.2512
    12.3295
    15.1901
    12.6579
    14.9215
    14.4385
    15.7046
    19.9500
    16.5781
    15.7206
    15.8654
    18.1070
    18.4168
    16.2769
    13.9454
    16.8822
    18.7625
    19.6972
    18.0313
    15.3929
    18.1679
    19.2675
    19.4719
    16.5644
    20.5514
    21.4646
    19.9892
    19.4126
    17.5552
    16.9874
    17.6514
    13.8038
    19.0702
    18.0746
    18.8046
    16.5114
    20.4567
    18.6067
    17.2156
    16.7345
    16.7030
    16.8629
    21.1983
    16.9352
    19.2999
    16.2471
    15.3782
     9.5983
    13.6547
    15.2487
    14.9661
    18.2499
    21.8360
    18.9475
    17.2928
    17.1655
    21.2140
    18.4639
    16.6449
    17.6618
    20.2621
    16.8896
    18.6254
    22.8789
    22.4276
    18.0538
    15.9059
    18.7021
    16.3624
    17.7455
    17.1857
    18.8443
    17.7945
    19.2640
    18.5779
    18.3887
    18.3880
    13.8651
    13.0646
    21.7172
    18.1347
    14.8807
    18.4274
    15.4796
    15.5391
    17.2622
    12.5599
    19.2474
    18.9030
    19.1211
    16.2639
    14.7602
    16.0264
    14.5804
    16.5204
    20.1070
    19.7394
    22.9184
    19.6067
    18.9651
    17.6538
    17.7836
    18.6627
    21.7005
    21.1498
    18.6334
    17.9714
    17.8768
    19.1448
    21.6992
    18.7121
    16.4200
    17.2505
    13.5474
    16.0519
    18.5907
    19.6514
    16.0114
    18.6382
    13.4705
    15.5526
    16.9150
    20.6934
    14.9492
    11.7618
    10.8038
     7.3986
    13.7829
    14.9820
    15.3680
    14.5812
    20.3181
    21.6934
    16.4600
    15.5188
    14.7109
    17.8362
    16.1587
    15.6125
    14.4107
    18.5816
    15.0174
    19.3481
    15.2654
    15.8632
    18.4121
    21.7297
    16.4742
    18.2003
    17.3205
    17.7298
    13.9537
    17.6250
    15.7070
    15.5436
    17.9771
    16.8661
    17.8800
    20.9762
    17.6324
    20.6097
    19.7874
    20.3316
    20.4534
    20.2454
    18.2482
    19.9671
    21.9901
    18.4109
    17.5192
    18.4260
    19.6801
    19.0117
    17.2403
    18.7488
    17.8133
    17.4778
    18.2541
    15.3632
    15.2840
    14.4447
    16.6428
    14.9621
    19.0227
    18.5328
    22.1563
    21.1310
    21.6033
    19.1492
    19.4931
    18.6842
    18.6077
    22.9749
    18.8648
    22.4013
    22.0847
    18.4800
    16.7420
    22.3328
    25.9399
    18.7042
    21.0178
    20.1225
    19.6867
    21.3082
    19.0980
    21.0051
    21.3509
    22.2242
    25.5245
    24.9210
    19.9999
    17.0057
    22.7116
    19.3492
    22.7539
    19.4577
    18.3749
    17.0041
    16.4549
    18.7116
    16.4821
    17.8122
    16.1920
    17.5517
    14.5746
    16.2896
    20.0793
    16.6153
    14.0720
    19.4473
    22.5644
    20.7549
    20.6715
    20.9367
    26.0859
    22.3676
    22.4286
    23.4306
    22.2705
    24.5386
    23.7798
    27.7282
    22.7772
    25.8119
    18.8589
    23.8405
    23.9261
    26.0048
    24.6555
    23.5253
    24.7815
    25.1989
    27.9364
    25.6005
    23.6513
    26.3516
    26.2266
    22.0371
    26.2446
    28.0534
    28.1885
    24.8331
    22.0147
    22.3687
    25.7529
    27.3504
    26.8233
    25.3875
    25.3706
    25.2269
    24.1208
    25.1427
    24.4417
    22.0123
    23.7133
    23.8092
    20.2980
    24.8680
    24.4502
    29.4795
    27.0844
    24.4116
    25.8993
    25.2559
    27.4979
    24.6640
    23.8828
    22.1011
    20.1381
    21.3816
    26.5977
    25.0530
    21.7014
    22.3023
    24.0575
    25.5388
    24.8753
    24.1566
    26.9102
    27.2716
    23.0483
    23.7269
    22.2568
    25.4078
    23.2314
    23.0576
    29.6152
    25.9820
    26.0084
    24.8341
    25.5399
    28.5431
    29.6962
    27.7626
    27.4848
    30.5376
    27.1996
    28.1199
    26.6361
    28.0572
    27.7379
    25.3146
    26.3434
    22.8108
    26.2978
    23.2406
    24.4528
    25.0329
    25.4405
    22.4425
    26.1118
    26.6775
    26.5093
    28.7719
    27.4530
    24.0719
    25.0312
    24.7288
    27.3341
    24.1415
    26.7386
    23.5893
    24.7048
    25.7207
    26.9371
    25.2462
    24.1447
    27.1419
    30.1269
    26.0330
    23.7123
    26.0366
    22.2413
    27.5909
    24.8801
    26.2198
    26.3476
    25.6379
    23.7653
    25.4743
    20.2867
    19.1455
    24.4459
    26.3236
    27.8715
    25.7888
    22.4916
    24.4098
    26.2652
    30.0313
    22.7148
    25.1533
    22.5380
    25.6441
    28.4056
    25.9753
    25.3613
    22.7015
    21.5540
    23.9954
    20.3468
    24.2944
    26.7122
    18.7599
    22.7734
    21.3144
    21.7949
    24.1869
    21.4750
    22.0881
    21.7545
    18.3985
    22.7301
    21.6793
    24.7256
    25.9155
    23.9776
    27.7819
    23.4095
    21.7698
    22.8058
    27.8559
    26.4881
    21.4779
    27.2450
    28.1887
    23.0030
    26.1062
    26.8277
    27.2562
    25.7273
    24.6287
    24.1322
    26.9954
    25.8594
    24.9846
    25.7063
    26.1615
    24.3574
    24.1907
    25.7959
    28.7809
    27.9194
    25.6856
    28.6481
    23.4014
    24.7659
    23.5940
    23.2313
    20.8285
    25.7819
    24.6202
    22.4917
    21.7767
    25.6929
    23.9516
    25.4590
    22.3424
    24.7362
    19.4785
    24.2505
    23.9010
    21.9320
    19.5370
    20.3731
    23.8752
    21.3986
    24.4147
    23.9503
    22.5765
    22.1941
    25.3210
    25.1822
    26.2304
    26.7395
    24.4617
    27.3494
    26.2422
    24.9323
    23.4615
    25.1332
    24.0819
    24.5088
    25.1639
    25.0427
    24.6776
    21.2693
    26.9387
    23.2799
    24.9467
    25.9623
    23.6906
    26.4186
    23.9750
    24.8457
    26.0744
    22.8829
    23.3519
    30.6417
    22.0561
    20.5571
    18.6203
    17.5687
    20.9034
    24.6470
    23.5545
    24.6215
    22.1091
    25.9388
    23.1068
    23.3781
    23.8284
    19.1031
    24.5209
    23.2702
    24.2891
    25.5092
    19.9698
    24.3693
    23.3462
    23.7088
    22.7803
    22.5887
    21.2473
    22.0594
    25.2534
    25.6830
    27.7648
    24.6276
    25.4752
    24.5298
    22.5945
    21.9508
    21.5032
    25.7026
    26.9151
    26.7230
    24.3910
    20.2454
    25.3145
    23.4319
    21.3555
    27.9417
    28.6652
    26.8116
    24.2885
    26.6737
    24.3014
    24.2966
    26.9627
    22.8178
    26.5152
    25.3924
    25.7595
    24.1878
    25.3975
    28.4150
    25.1869
    25.3025
    24.5938
    23.7015
    28.6246
    25.4240
    26.1098
    25.7333
    25.2287
    25.8494
    27.3099
    25.9584
    25.8514
    25.2805
    25.1671
    24.4225
    20.3576
    23.6177
    26.4916
    28.1437
    28.5544
    24.4627
    24.5368
    25.0260
    27.0460
    27.5423
    26.8110
    27.5977
    28.7533
    26.3210
    27.3606
    29.3787
    24.0771
    24.2940
    28.3314
    27.3576
    28.5229
    26.4021
    27.6625
    28.3555
    26.1376
    28.8487
    23.9057
    28.1743
    28.3571
    27.8007
    27.2003
    24.1229
    27.8321
    32.3892
    29.5612
    24.4312
    27.2530
    27.5493
    28.4827
    25.5747
    27.9243
    26.3234
    25.5849
    30.3841
    26.2658
    18.1238
    19.1808
    19.8003
    20.3221
    20.7370
    17.0482
    25.2444
    23.2708
    23.4069
    23.0613
    19.9968
    16.0638
    16.9370
    17.2921
    19.6952
    20.9647
    16.0255
    14.1404
    16.8090
    18.9825
    17.1482
    22.3654
    22.8363
    22.1861
    19.8884
    21.4764
    24.2890
    24.2606
    25.8703
    25.6645
    26.2448
    27.0446
    23.7626
    25.3222
    24.9974
    24.6478
    25.5300
    26.6917
    25.6953
    26.9017
    21.2851
    24.1230
    24.9391
    24.9678
    23.9858
    21.7255
    21.2024
    26.8267
    20.0472
    18.7485
    23.4304
    21.5506
    18.4959
    21.5464
    18.1365
    17.6696
    15.8226
    17.4618
    25.9793
    24.2282
    26.0514
    24.4545
    21.9607
    26.5930
    27.2816
    27.0998
    24.5565
    23.8600
    26.8706
    24.4049
    23.8376
    25.5588
    25.0794
    25.7725
    24.7284
    25.4272
    23.7186
    26.1516
    26.8640
    24.4437
    21.4778
    29.7142
    25.1225
    21.6246
    25.4426
    23.2090
    24.8285
    25.3868
    21.8785
    27.1284
    25.8881
    30.6541
    26.7498
    25.7140
    26.9956
    25.2777
    25.0420
    26.9286
    27.4288
    20.6510
    16.5698
    16.0722
    16.7432
    22.2529
    25.0020
    26.1227
    25.3092
    20.7304
    18.8840
    23.8678
    24.1854
    23.0815
    16.4424
    25.7213
    23.9641
    32.0250
    28.0783
    27.3054
    28.6156
    24.5094
    24.1023
    28.7220
    28.9551
    29.7267
    30.5669
    30.3583
    32.3799
    31.3135
    30.1199
    29.6764
    24.7683
    25.1729
    24.0537
    26.4734
    29.1841
    27.2865
    25.8292
    27.0839
    26.8836
    26.7291
    25.5029
    25.8648
    30.2667
    25.4558
    24.8429
    21.8295
    24.3487
    26.7746
    26.4330
    25.4815
    27.2672
    24.8651
    23.5534
    28.5851
    27.2982
    24.5757
    26.4630
    22.9194
    21.6889
    22.5297
    26.7347
    23.6592
    27.0242
    25.0974
    23.8563
    21.6854
    22.4511
    24.5579
    23.7059
    25.5172
    28.6312
    25.6826
    27.2294
    26.5724
    24.5466
    25.2761
    20.3309
    22.3106
    18.6256
    24.5741
    21.5846
    20.1537
    17.4132
    21.0499
    25.0490
    23.7136
    27.1954
    22.8294
    26.9589
    29.9442
    27.3941
    29.1733
    27.2651
    28.5447
    24.0780
    28.4617
    25.6731
    26.6549
    31.0816
    29.2751
    27.7476
    25.2246
    24.7835
    26.6200
    26.6170
    29.7736
    28.9490
    26.9865
    26.1793
    24.4995
    26.1080
    24.7866
    26.1968
    22.6349
    26.9473
    26.6190
    25.7147
    27.7548
    29.3551
    27.4996
    26.0755
    24.8682
    26.7328
    25.4297
    29.2490
    28.9216
    26.7604
    23.6293
    25.2133
    25.6859
    25.0488
    23.8973
    26.6095
    26.1512
    24.5394
    17.5842
    23.4785
    24.0073
    24.2787
    27.1529
    25.5920
    23.9229
    21.2960
    24.2250
    26.2341
    29.0414
    27.7028
    26.7374
    27.1002
    27.7693
    28.4358
    29.9211
    32.9732
    26.7252
    28.1496
    28.3483
    25.8317
    28.3144
    25.0259
    21.4539
    23.2768
    23.1930
    21.5315
    21.7134
    22.6199
    20.2106
    23.9061
    22.9960
    24.3887
    24.9541
    26.6827
    24.3853
    22.2608
    24.9699
    20.3096
    21.9827
    17.3164
    19.7084
    21.7244
    22.4525
    22.1807
    18.9181
    23.1408
    19.5104
    18.5149
    20.0698
    21.5756
    23.1080
    21.1615
    22.2401
    20.8015
    23.5117
    19.8628
    19.9426
    20.2553
    17.1468
    18.5052
    19.6725
    19.1714
    20.4801
    18.5945
    21.1000
    19.3997
    14.8078
    19.5726
    15.5870
    18.0668
    17.1615
    18.4604
    22.6705
    21.9495
    18.5825
    18.6841
    17.8171
    20.8201
    19.8107
    19.1593
    21.9642
    23.8327
    21.6713
    29.1730
    22.9926
    21.7475
    24.8260
    23.9008
    21.2126
    26.0922
    23.2282
    24.1470
    24.3386
    20.5453
    16.5431
    22.9928
    19.5607
    19.6706
    15.6341
    18.4415
    18.5491
    18.6356
    20.6150
    24.6965
    18.7829
    20.9773
    22.6883
    23.5999
    19.9442
    18.5871
    19.7843
    19.4303
    19.5732
    18.9353
    18.6062
    20.9525
    18.5738
    18.8446
    19.2716
    17.9568
    20.0685
    20.5090
    22.8971
    21.8764
    20.9678
    23.4934
    19.7168
    21.3566
    22.4604
    22.4071
    17.6422
    18.9952
    19.5860
    22.0062
    18.8490
    21.0749
    22.9136
    22.8478
    27.2280
    26.0367
    18.6916
    18.1378
    19.0957
    22.0027
    23.2779
    21.5370
    23.2983
    19.9818
    19.6492
    17.5275
    20.6434
    19.3716
    17.6854
    19.3355
    18.9011
    19.8803
    21.8931
    19.2676
    22.8928
    20.1523
    22.9034
    22.7761
    24.7368
    27.0618
    21.2555
    21.2975
    19.6208
    19.1901
    15.9398
    18.0189
    20.5277
    19.4015
    20.2817
    21.9113
    20.7155
    20.1806
    21.0499
    22.2577
    21.2254
    20.9947
    25.8156
    23.6838
    28.7002
    23.4806
    23.5280
    21.9681
    22.3752
    22.2253
    20.8541
    18.7359
    17.4752
    21.6523
    22.3037
    24.8838
    22.1216
    24.9603
    21.3170
    18.9948
    25.6889
    21.3050
    20.3908
    20.7281
    19.6097
    19.8310
    20.7440
    20.8826
    20.2557
    20.7010
    19.4295
    20.1225
    19.5561
    17.7461
    19.5737
    21.9264
    19.6793
    18.1086
    17.8599
    17.8528
    18.6720
    17.6084
    16.7061
    10.9666
    12.1135
    12.7130
     7.7819
    13.2195
    10.2354
    12.6319
    10.7924
     8.8827
     8.8787
    11.0230
    13.8432
    11.3025
    11.3234
    10.0157
    10.9273
    13.5821
    12.4386
    12.8407
    13.7768
    24.2713
    24.8233
    21.4698
    22.1192
    18.8630
    18.2847
    17.3413
    16.5849
    19.3035
    17.6024
    22.2512
    16.1104
    19.0605
    17.4033
    20.2659
    22.8535
    22.9994
    18.4935
    18.6198
    20.1258
    17.8038
    20.1391
    21.7600
    18.8129
    22.2324
    22.7552
    21.4980
    23.6421
    15.5008
    16.5468
    21.4853
    21.3178
    21.8615
    18.8452
    14.7275
    20.5727
    17.9093
    18.6615
    19.2026
    18.0764
    16.1287
    17.9583
    22.8534
    17.0013
    21.3243
    18.4497
    15.7975
    18.3886
    17.5077
    20.8765
    24.0541
    27.2492
    30.4224
    26.2243
    27.7033
    24.8721
    22.7970
    24.4546
    29.0713
    24.6538
    28.0942
    24.2546
    23.7328
    22.9148
    22.0225
    24.8500
    27.4410
    23.6180
    16.8852
    21.4317
    18.2418
    24.8640
    18.9110
    18.5755
    17.5931
    18.6535
    20.5546
    20.0611
    24.2787
    19.1001
    23.5905
    20.5966
    22.4773
    24.3648
    19.6070
    20.5823
    21.4426
    24.1903
    20.5407
    18.9023
    19.7101
    20.5014
    19.0521
    22.8407
    20.4554
    20.4209
    17.2007
    18.4845
    20.9616
    20.0946
    20.3927
    20.5949
    19.0348
    21.3324
    21.2314
    24.3861
    22.2128
    19.5995
    15.0078
    17.6008
    22.3857
    21.2702
    23.4408
    21.6000
    18.7152
    21.8627
    23.1611
    15.9925
    18.8596
    20.0222
    16.5069
    20.5157
    23.2093
    23.0686
    22.3824
    19.8699
    24.6946
    25.3505
    19.5788
    22.4099
    18.5089
    21.7001
    24.0542
    22.5986
    21.6567
    20.7406
    22.2573
    24.5534
    21.8976
    18.0020
    17.4214
    16.5389
    18.4792
    19.5744
    23.4679
    24.0543
    23.9881
    22.9095
    22.9539
    21.5192
    23.7391
    22.5780
    26.4322
    24.1725
    20.2192
    23.5000
    27.3152
    28.0110
    25.8528
    21.8928
    24.8858
    21.2456
    21.0931
    26.2182
    20.1512
    24.5848
    20.8448
    19.1793
    19.6326
    17.9495
    20.9996
    20.9272
    20.3935
    20.6123
    22.7433
    22.4826
    16.6369
    21.1728
    17.8589
    19.8285
    20.9073
    17.7601
    18.4966
    19.1976
    24.6556
    22.0831
    20.3621
    23.9586
    24.9633
    25.4212
    20.2729
    22.7751
    21.8813
    21.5646
    24.8344
    23.6200
    21.4600
    23.0907
    23.8764
    23.9403
    22.2227
    19.2100
    21.5589
    21.4133
    20.9704
    20.1120
    21.0505
    18.5615
    19.6990
    18.6094
    17.6819
    20.3742
    22.2074
    21.9975
    19.6915
    17.2779
    19.8643
    19.3373
    20.1430
    23.9681
    19.5362
    23.0291
    25.6867
    27.6690
    28.4951
    27.3965
    22.3349
    21.2797
    25.0695
    21.7660
    20.0326
    19.6436
    18.1829
    20.4176
    25.0722
    27.1948
    31.6084
    23.9778
    25.7599
    21.8148
    21.4826
    19.3747
    22.3040
    19.8060
    18.6232
    19.6921
    23.1780
    24.8951
    22.2328
    14.6928
    21.7709
    23.8683
    26.1417
    23.0938
    23.8082
    25.9192
    19.2662
    21.1389
    20.6936
    21.5501
    21.5243
    21.8942
    18.7062
    18.2372
    17.2167
    22.3790
    22.0440
    19.6219
    17.1422
    18.8757
    23.5220
    19.6268
    19.7460
    19.5268
    18.5476
    17.5275
    16.5196
    15.2440
    20.7379
    21.2002
    20.4383
    19.4587
    20.8878
    19.6590
    21.6887
    17.0501
    21.2105
    14.6382
    17.3061
    15.5944
    23.2995
    25.2222
    22.3374
    25.7473
    26.2243
    23.8118
    27.2420
    19.4391
    20.1613
    18.4238
    24.3061
    18.9104
    22.5796
    14.6749
    17.8657
    17.5677
    21.0922
    21.5734
    23.2896
    18.7449
    15.9740
    18.9975
    18.3425
    21.6643
    19.6178
    20.7622
    20.5921
    19.4781
    26.3203
    26.7961
    18.8944
    20.9405
    24.5492
    18.4076
    19.2515
    20.8127
    19.3520
    17.5481
    14.3189
    12.4913
    10.9251
    12.7058
    17.7574
    12.2948
    11.4227
    17.9282
    12.6164
    12.1648
    13.3161
    14.0753
    14.7992
    12.1323
    14.2695
    13.6234
    18.2477
    19.0158
    16.2498
    15.3596
    18.7179
    19.0807
    15.3492
    18.8162
    17.0196
    18.0010
    19.2511
    18.5001
    18.0741
    16.0943
    18.4864
    18.8514
    14.8969
    17.2264
    17.3186
    17.4023
    13.0100
    17.9711
    19.9219
    20.4968
    17.4245
    17.4338
    17.7292
    17.0873
    17.1325
    18.0847
    20.2226
    18.5130
    21.6051
    18.7639
    19.7442
    23.7294
    21.8912
    20.3253
    18.2282
    20.0164
    25.4626
    26.4396
    28.4537
    25.9159
    23.9816
    29.3448
    27.0179
    24.5360
    23.9496
    23.7034
    22.4089
    19.9388
    15.4245
    17.1557
    21.5687
    17.2614
    23.2257
    12.7317
    12.6111
    13.8569
    15.4910
    10.4349
    17.1674
    21.9038
    21.5313
    25.1180
    20.2564
    18.5960
    25.8381
    25.3539
    25.9790
    18.5174
    20.6150
    15.3287
    15.2375
    13.8664
    18.8652
    20.8762
    15.0626
    18.4036
    19.5926
    20.1060
    19.4621
    11.8387
    17.4757
    14.3676
    16.7020
    15.3361
    13.8639
    19.1444
    19.9000
    15.4029
    15.3695
    20.5214
    17.8385
    20.7899
    18.8478
    20.0614
    17.5448
    17.4552
    17.1549
    18.6429
    18.5900
    16.8887
    23.1970
    17.8043
    19.4660
    19.1090
    18.0692
    19.2180
    17.7401
    17.3650
    21.6858
    17.4476
    20.6449
    17.4950
    18.2545
    18.4717
    19.1192
    18.2342
    19.7406
    21.1867
    22.1738
    22.1903
    19.2705
    19.5351
    20.5261
    17.6799
    20.8327
    17.8486
    20.5270
    21.6550
    19.4774
    18.2780
    23.4580
    23.7683
    26.1174
    22.4733
    23.3015
    21.2457
    27.2330
    26.0261
    27.0271
    22.1223
    26.2122
    22.9873
    20.6202
    17.7684
    19.8354
    23.0041
    20.5236
    23.6791
    22.5534
    22.9451
    23.6659
    17.0933
    19.3537
    20.6325
    22.2428
    19.3547
    21.3753
    19.8831
    16.9229
    17.7817
    15.5308
    15.6243
    11.6483
     9.3159
    10.3169
    13.2960
    20.1843
    15.5063
    13.9812
    15.7512
    17.9646
    17.7850
    15.8972
    21.8216
    20.1512
    18.7824
    15.5455
    11.7409
    19.2013
    21.5544
    23.5725
    21.6233
    22.6435
    23.7111
    19.2771
    17.0457
    21.0547
    23.9455
    19.2253
    18.7366
    19.2334
    18.6837
    18.8060
    23.0118
    18.1676
    18.2010
    17.9592
    14.4987
    15.2718
    15.1041
    18.3303
    18.7825
    22.0186
    21.0621
    18.1295
    22.2509
    13.7384
    17.4840
    17.5904
    17.9765
    21.8847
    22.6833
    17.5381
    23.3430
    20.2728
    17.7758
    18.5711
    16.0488
    15.4409
    16.3614
    16.5199
    12.1771
    12.1983
     9.6313
    14.7507
    13.3152
    13.8370
    15.0055
    21.7047
    25.4064
    23.6358
    21.9228
    23.0248
    24.1227
    23.2877
    25.2396
    23.5835
    21.1658
    22.9679
    22.0998
    21.4734
    22.3497
    24.0572
    26.1481
    25.9488
    24.7262
    26.5001
    27.4388
    24.8531
    23.3818
    24.7310
    24.8282
    21.3031
    23.4214
    19.2298
    24.5295
    17.2025
    19.4663
    21.8149
    19.7652
    20.9854
    27.3050
    27.1305
    26.0959
    22.4970
    22.6726
    22.7532
    21.9099
    22.0057
    21.7860
    22.0771
    20.1871
    24.0006
    19.4801
    19.9409
    19.6012
    21.1159
    20.0104
    24.4200
    23.6799
    28.0744
    26.5367
    28.5698
    24.5989
    23.2582
    24.1015
    23.9528
    27.5029
    30.0098
    26.4800
    25.5055
    21.8977
    20.9192
    19.4631
    19.8216
    24.5108
    24.6253
    22.9614
    18.8684
    21.6359
    15.7848
    20.6047
    21.6435
    22.1533
    22.9953
    24.4717
    18.5363
    19.8067
    25.4931
    20.8007
    20.9590
    21.9906
    21.5062
    20.1998
    23.8347
    24.7175
    18.0813
    15.9705
    16.2210
    16.4291
    10.2402
    13.4446
    13.2761
    12.4820
    13.5276
    10.1005
    11.2961
     9.6763
    10.1590
    12.7657
    11.7350
    11.8054
    11.5159
    11.7240
    11.3232
    12.4114
    10.7039
    11.1238
    10.5643
    11.5262
    11.3508
    11.5388
    12.7101
     8.0655
    12.5525
    10.4254
     7.3517
    10.0750
    10.4677
     9.5234
     7.9538
     7.4650
     5.8848
    11.2828
    10.7913
     9.3375
     9.2320
     7.2708
     6.8208
    10.9844
     8.9474
    10.6587
    10.3765
     8.9091
     8.2921
     8.8070
    10.4827
     9.8379
    11.9362
    12.4041
    10.5197
    10.8510
    12.5009
    12.1546
     6.2921
     9.9614
     8.9805
     9.5051
    11.7152
    10.5268
     9.3371
     7.8242
    12.1128
    14.6146
    10.2258
    12.1148
    11.9109
    11.6101
    13.0864
     8.5513
     6.6319
    10.1813
    11.3314
    10.8141
     8.7533
     8.3919
     9.1122
    10.7001
    11.9154
    11.9610
     9.8119
    10.7264
     9.6175
     8.2056
    11.3073
    13.3983
    11.8802
    10.8973
     9.8343
     9.0766
     9.5188
     7.2652
     7.8764
     9.9039
     8.2328
     6.8595
     8.8788
     8.5561
     7.4424
     7.5644
     6.8762
     7.7849
    10.4841
     9.8248
     8.8387
     5.2320
     6.1669
     6.3582
     6.0048
     7.8336
     6.3903
     9.4744
     7.9167
     6.3277
     6.6968
     8.3609
     6.8564
     6.8908
     6.6139
     6.3229
     5.7728
     5.6805
     5.3710
     6.1473
     5.9193
     6.6307
     7.2308
     5.7369
     6.1399
     7.0914
     7.0803
     7.2572
     9.3526
     7.9773
     8.8028
     7.9072
     5.6004
     5.8123
     3.8317
     5.9826
     7.2204
     6.8628
     8.4639
     7.9136
     5.9801
     7.5182
     7.6011
     6.7822
     6.8188
     7.1082
     6.5329
     6.1915
     7.3870
     6.1783
     7.2739
     5.8298
     9.2032
     8.0325
     6.4770
     6.6441
     5.2646
     4.6568
     5.5461
     5.8084
     7.4105
     6.1510
     5.3725
     6.9506
     7.2918
     6.1350
     6.5069
     6.8874
     7.2247
     5.9768
     6.6063
     5.6097
     5.1149
     5.0552
     5.9578
     5.3470
     6.8667
     8.1174
     7.2399
     6.4468
     4.5732
     6.5359
     6.7149
     5.9561
     7.0748
     7.0461
     5.4546
     6.2322
     5.6474
     6.3401
     6.1542
     6.7811
     6.3835
     6.2436
     7.6038
     5.6545
     6.6570
     6.4964
     5.1433
     6.4754
     6.3861
     6.6773
     7.9101
     5.9929
     7.9188
     6.4082
     8.5838
     6.8547
     6.5974
     7.5935
     5.5502
     5.5835
     7.7332
     6.6847
     6.9109
     9.2411
     5.8938
     5.0934
     7.8086
     8.5326
     5.3468
     4.6209
     7.2992
     6.9915
     5.0265
     5.8519
     5.5258
     4.9125
     5.4015
     5.0565
     5.3191
     5.6023
     4.6650
     6.0141
     6.0931
     6.1220
     5.2452
     5.9186
     8.3041
     5.2078
     6.7226
     6.2327
     6.8635
     7.1699
     6.1553
     7.5581
     5.7248
     4.2924
     7.1108
     5.7209
     5.1582
     6.0354
     6.0409
     7.6231
     6.8935
     6.7618
     5.2484
     6.8458
     5.4722
     7.3267
     6.2781
     6.4009
     6.3341
     6.4948
     9.5977
     5.8816
     5.1123
     6.3628
     6.2106
     7.4680
     7.9562
     7.1944
     6.1023
     5.8587
     6.7242
     4.6247
     5.5959
     7.2211
     6.8767
     8.1327
     8.0009
     5.0060
     5.7323
     4.9464
     5.0931
     4.1906
     6.1099
     4.3544
     6.3788
     6.9463
     4.6631
     7.0610
     4.2976
     4.7344
     6.5159
     6.4779
     4.8511
     5.8775
     5.1851
     6.2889
     5.3030
     4.6360
     7.2044
     5.0418
     6.5431
     5.0879
     5.4019
     5.5236
     6.9138
     6.3086
     7.0016
     7.4409
     7.8331
     7.1888
     5.7471
     8.3776
     5.8493
     4.9437
     7.1888
     7.8798
     4.7835
     7.8996
     5.1506
     8.5727
     7.0644
     6.2581
     7.2433
     7.6606
     6.7493
     7.5267
     6.3937
     6.2344
     6.0026
     7.4933
     5.4440
     5.4424
     5.4511
     5.9026
     7.7492
     6.0872
     7.8446
     6.5180
     7.9641
     7.7879
     6.7628
     7.3305
     5.1999
     7.3161
     5.0345
     7.0968
     6.8842
     6.1340
     5.8568
     6.0888
     4.9905
     5.0694
     6.4070
     7.4516
     7.6750
     7.9700
     4.5730
     5.9517
     5.7844
     5.4368
     6.7993
     5.6215
     7.0121
     5.4826
     6.1290
     6.3227
     5.8377
     6.6389
     6.3201
     5.6536
     5.7110
     8.0241
     5.3232
     5.8346
     7.1730
     7.2119
     6.5272
     7.4538
     6.3765
     5.3760
     6.8438
     6.1569
     9.1745
     8.6332
     8.8181
     8.8941
     7.3517
     5.4860
     5.3992
     4.7798
     4.8970
     5.6383
     5.0523
     5.0862
     5.1451
     5.7250
     6.6089
     4.8869
     6.7599
     6.1735
     6.3087
     5.4001
     7.2760
     7.3404
     6.4670
     9.0623
     5.9486
     6.8307
     4.7705
     5.3504
     5.0742
     5.3501
     5.5564
     4.7690
     7.1365
     7.8209
     7.2504
     5.3490
     5.6091
     4.7261
     6.1572
     6.6021
     5.8616
     7.8919
     6.0184
     6.5107
     4.9089
     6.9164
     7.1731
     6.0151
     7.5868
     7.3039
     5.3632
     6.3457
     5.2708
     5.6648
     6.1919
     6.7967
     7.1827
     4.7683
     6.5236
     5.5976
     7.2315
     4.6975
     6.1064
     7.5278
     6.7449
     4.9700
     5.4037
     4.9893
     6.2608
     6.1281
     4.7222
     7.0227
     5.1484
     4.6404
     4.4988
     5.2419
     5.0598
     4.7032
     5.4986
     4.4491
     5.1578
     5.7325
     5.2477
     8.1440
     5.2717
     5.9996
     5.8213
     4.6788
     5.2889
     6.0105
     7.3361
     6.8054
     5.2527
     5.8389
     6.3223
     5.8999
     6.0214
     7.6258
     6.1090
     5.2799
     6.3893
     6.9450
     5.3575
     5.8559
     5.4143
     4.9409
     5.3043
     6.6866
     5.2939
     6.5729
     4.1899
     7.1945
     5.6520
     5.9235
     6.1215
     5.7865
     6.6389
     8.1289
     5.9589
     6.0074
     5.2110
     7.2545
     6.6251
     8.3609
     6.8602
     8.2395
     7.1347
     7.4930
     7.2824
     8.7382
     6.4108
     7.5434
     5.8733
     7.2254
     7.3784
     6.9820
     5.8016
     6.3760
     6.6416
     6.2461
     7.7325
     6.1206
     5.9594
     7.6141
     6.3951
     5.9570
     6.7763
     6.2401
     8.1919
     5.4266
     5.3132
     5.8619
     5.7659
     6.8983
     8.2662
     5.1270
     7.0782
     5.5724
     7.5053
     7.1977
     5.6086
     5.7226
     6.7822
     6.2718
     5.5196
     8.8427
     6.9394
     5.6374
     6.3172
     4.7962
     5.7446
     6.4548
     5.3293
     4.6710
     5.6135
     6.3107
     4.7185
     6.4985
     6.2924
     7.0749
     7.1883
     6.3827
     6.1403
     7.0341
     5.7864
     4.5866
     8.0859
     6.7703
     5.8257
     6.3423
     7.1207
     5.1645
     4.8470
     5.4576
     5.2968
     5.8324
     4.6456
     6.0895
     5.3423
     4.6688
     7.6536
     5.9637
     6.2629
     5.8516
     6.3437
     4.7910
     4.4769
     7.4209
     5.7183
     6.0250
     4.6783
     5.6986
     4.9405
     4.9603
     8.1404
     5.1733
     5.2889
     7.8620
     7.5782
     6.1924
     6.8701
     6.2489
     8.4843
     6.6628
     5.8494
     5.1932
     5.6828
     5.8563
     6.3178
     6.3964
     6.5648
     6.4270
     5.8743
     5.2499
     7.0890
     4.7471
     6.3003
     7.5491
     8.5947
     5.4346
     6.7654
     5.7686
     6.7491
     6.5673
     6.8740
     7.0929
     5.2097
     6.1154
     8.5657
     7.8446
     5.8304
     6.6141
     4.8484
     9.0988
     7.1184
     7.8291
     7.0324
     8.3154
     5.3229
     5.5097
     7.4759
     6.7602
     8.6306
     8.8980
     7.6551
     5.4580
     6.6298
     9.7184
     6.8167
     4.4427
     4.7407
     5.8814
     5.7440
     6.6157
     5.3790
     6.1096
     8.7776
     4.5253
     6.4605
     6.9673
     4.5433
     4.6991
     6.3563
     5.6763
     7.2496
     6.4591
     6.7955
     7.7379
     6.2586
     6.6802
     8.7691
     9.6695
     5.3762
     4.8575
     8.1484
     6.0479
     9.2033
     7.6125
     6.3594
     6.2560
     6.8268
     6.5062
     4.9599
     7.6507
     5.2039
     8.0996
     6.6566
     5.8797
     4.9941
     5.3906
     7.0030
     9.2524
     5.2472
     6.4187
     7.5352
     5.9149
     7.5731
     8.1687
     6.9483
     8.7744
     5.8061
     6.9030
     8.1194
     7.4316
     6.9641
     8.5881
     8.5368
     7.5681
     9.7150
     8.5696
     9.2001
     8.7037
     7.0299
     9.1620
     9.4521
     6.3294
     6.9721
     5.4861
     9.6400
     8.8928
     7.9733
     9.1370
     7.6886
     7.5892
    13.4370
    11.4187
     7.0710
     7.0251
     7.6668
     7.7418
     8.7960
     7.5282
    10.0889
     6.4864
     5.1946
     5.7679
     8.4432
     7.4512
     7.3284
     7.4230
     7.3288
     6.6538
     8.0754
     5.4273
     6.7462
     9.4245
     5.2603
     6.7713
     7.2094
     4.8168
     6.6769
     6.8861
     6.2137
     8.9499
     6.5951
     7.8740
     7.5138
     7.4432
     8.4124
     9.0091
     8.0128
     7.0013
     7.6433
     7.0182
     8.8977
     7.5165
     9.1330
     6.7810
     6.8458
     8.8555
     7.8284
     5.8603
     8.1540
     9.4588
     7.9898
     7.0223
     9.0689
     6.6469
     7.4996
     8.3238
     8.6434
     7.1414
     8.3072
     7.5875
     7.1577
     8.0486
     8.2866
     9.2625
     6.6088
     7.1807
     6.9006
     8.2264
     6.5025
     5.0441
     6.3624
     9.2238
     7.5638
     6.0966
     7.3351
     6.8848
     5.8992
     8.2051
     6.3219
     9.5826
     7.1791
     8.7082
     9.4584
     7.4690
     7.7368
     9.1904
     6.4268
     7.1914
     7.3408
     6.4374
     8.9744
     6.5363
     7.9428
     6.3611
     7.0990
     6.5309
     6.0191
     8.0604
     5.1411
     8.2767
     8.8629
     8.7219
     7.6486
     7.8466
     5.7647
     8.4597
     5.9360
     7.3215
     7.0193
     7.3837
     5.6187
     5.5068
     6.3241
     7.4127
     7.5602
     7.2027
     6.3576
     7.5468
     6.1988
     6.2351
     5.8670
     7.3449
     6.2550
     5.9629
     7.9351
     5.9639
     7.3662
     7.0439
     6.7927
     5.8971
     4.5084
     5.1184
     7.3856
     5.8069
     6.2855
     5.9647
     7.5811
     7.3055
     6.3863
     7.4166
     6.9714
     5.4352
     6.3524
     6.3474
     7.5380
     8.2947
     5.9802
     7.1793
     7.1262
     6.9254
     5.7990
     5.6891
     7.6650
     7.7350
     8.0668
     7.9036
     6.8805
     4.4096
     5.9649
     5.5110
     6.1730
     7.4715
     5.3056
     5.1974
     6.4817
     6.7843
     8.0885
     5.2633
     7.2707
     6.4389
     6.0019
     5.9706
     6.2268
     6.2910
     4.7108
     5.6069
     5.7623
     4.4800
     6.5091
     6.8698
     5.6370
     6.5446
     5.3014
     4.5112
     6.6205
     4.6780
     5.7298
     5.3834
     5.7396
     6.7739
     4.9403
     5.3389
     6.0482
     5.1069
     7.0606
     9.1434
     7.6105
     6.0797
     6.8750
     6.9695
     8.1998
     6.4616
     7.6755
     6.9238
     5.9229
     7.2300
     5.9605
     6.7888
     6.5243
     6.3350
     7.7190
     6.7917
     8.6314
     6.6584
     5.9932
     9.1778
     5.3904
     8.1397
     6.1098
     8.5097
     8.1935
     6.9566
     8.4705
     7.7143
     6.6079
     8.2697
     8.7924
     8.6643
     8.2741
     8.2048
     7.9994
     5.7725
     7.9820
     6.4680
     6.8343
     8.3982
     5.7959
     7.5825
     6.1942
     7.8091
     7.6269
     6.9384
     5.9711
     4.9898
     5.9732
     8.6764
    10.3699
     8.5080
     6.2305
     8.0756
     6.7892
     6.6061
     6.1160
     7.3758
     5.0012
     5.8075
     6.7203
     5.0415
     5.3306
     6.4058
     6.8814
     7.2304
     6.6516
     5.8480
     7.9718
     5.3805
     7.7355
     5.4222
     6.8426
     6.6114
     6.0624
     8.9227
     7.9681
     7.1475
     6.6758
     5.4485
     6.3392
     5.9390
     5.6514
     6.6236
     5.7106
     7.4465
     8.6178
     7.5837
     9.0822
     5.7196
     5.4838
     7.0651
     4.7422
     8.0995
     7.5739
     5.8998
     7.6908
     7.3234
     8.4615
     8.1355
     6.2692
     5.9564
     7.9675
     5.7624
     8.5187
     8.3916
     7.4658
     7.9439
     7.9824
     7.8076
     8.8937
     7.8326
     7.8230
     5.7024
     6.6975
     5.7513
     6.6644
     5.2040
     5.5258
     8.4595
     7.9263
     6.4085
     6.4483
     6.1611
     6.0985
     7.5871
     6.1177
     8.0127
     8.1015
     5.1575
     6.7944
     6.2798
     6.3306
     7.0621
     7.3121
     6.1531
     7.9095
     5.3736
     5.5178
     6.4809
     6.7546
     7.2975
     5.0556
     7.8878
     7.0955
     6.4138
     8.1962
     5.9172
     4.6768
     4.8604
     7.6660
     8.3039
     7.7425
     7.7403
     7.1322
     6.0302
     6.8224
     7.4318
     3.8965
     6.8547
     7.2817
     8.0130
     6.8159
     4.7752
     5.0383
     5.7717
     6.3870
     6.4342
     5.1155
     7.6053
     8.1566
     6.8215
     5.8657
