# Supplementary material for: Mechanistic models of asymmetric hand-over-hand translocation and nucleosome navigation by CMG helicase
Source: Nat Commun. 2025 Nov 21;16:10304. doi: 10.1038/s41467-025-65232-x (PMC12639105; doi:10.1038/s41467-025-65232-x)
Supplement: Supplementary file 18 — Source data [file 41467_2025_65232_MOESM18_ESM.zip › SourceData/SourceData/Fig3G/Random/mindist_lagging_and_loop_traj017.dat]

# Distance
    18.3401
    20.5049
    20.9814
    22.8167
    21.3016
    23.1249
    20.4177
    21.1886
    21.6656
    21.9861
    19.8851
    21.3146
    25.8804
    21.8802
    21.0073
    23.4984
    19.8712
    19.8408
    18.6883
    23.9878
    21.4267
    22.1779
    20.9017
    23.3156
    23.7145
    23.5195
    20.5545
    17.0252
    18.8407
    21.7883
    22.2190
    22.2413
    19.7106
    20.6530
    24.4101
    24.5998
    21.3553
    22.1347
    23.1350
    23.5831
    24.7259
    21.6331
    23.8038
    22.7719
    20.9945
    22.7250
    23.1018
    22.2473
    24.8513
    25.1603
    26.2096
    21.2003
    23.7395
    23.5609
    24.7590
    27.3562
    29.1927
    25.1009
    23.9611
    27.6882
    27.7838
    23.8908
    22.6905
    23.1821
    22.6411
    24.7507
    24.5307
    25.0137
    20.7150
    20.6470
    22.7456
    18.9890
    20.3555
    20.7449
    19.4420
    22.3432
    18.5373
    22.3991
    20.6377
    25.3885
    20.2947
    19.1562
    21.5739
    25.7439
    21.7643
    23.1342
    27.3514
    24.1618
    23.8035
    26.8644
    24.7013
    25.1987
    22.8411
    26.1917
    22.4185
    25.6153
    24.6425
    19.4582
    21.9940
    22.4338
    24.0457
    21.0367
    20.7079
    18.4185
    16.7927
    18.9263
    18.7336
    24.6984
    19.9773
    20.7581
    21.8363
    18.7373
    23.8213
    23.3054
    23.7024
    24.4364
    19.7114
    18.6282
    21.2713
    21.6310
    20.6818
    20.5008
    23.7618
    22.4436
    24.7656
    20.7054
    19.1689
    24.1136
    23.9468
    21.1695
    23.4172
    26.0559
    25.3419
    24.4094
    24.8646
    24.0905
    25.2403
    23.5495
    22.2149
    22.8258
    23.3899
    20.4045
    23.1475
    24.8937
    24.1045
    27.0052
    21.2109
    22.7099
    19.0169
    19.4136
    21.0568
    19.6791
    15.7850
    19.3492
    18.8995
    18.8005
    21.7607
    21.2524
    21.6160
    22.4872
    19.5945
    19.2800
    18.3440
    18.2938
    19.4528
    16.7553
    19.0220
    17.0111
    20.4956
    19.0324
    20.6565
    16.8420
    18.0867
    20.7179
    15.9862
    18.3991
    21.6008
    21.6791
    22.3955
    19.7357
    21.5079
    20.4988
    21.9354
    21.3166
    21.5206
    22.4162
    22.3813
    23.3918
    23.5922
    22.7379
    21.8438
    20.9088
    22.7406
    22.3036
    25.5110
    22.8435
    23.7963
    25.3756
    23.1670
    21.3991
    25.1288
    23.9619
    25.2460
    29.6855
    22.8998
    22.1139
    24.5365
    27.0701
    22.6194
    24.4066
    26.2782
    23.7373
    23.5416
    23.9748
    22.9102
    24.4228
    23.0760
    22.7913
    21.7113
    22.0481
    22.7058
    23.0068
    24.5699
    21.0561
    21.1120
    22.5221
    21.0432
    19.8306
    21.2886
    20.8431
    23.5217
    22.5316
    22.0066
    21.1203
    21.9483
    22.4965
    18.6124
    19.0463
    21.0590
    21.4228
    20.9389
    22.5360
    16.8563
    19.3809
    22.3044
    20.6802
    22.9536
    20.7839
    19.4276
    18.4208
    19.5724
    18.6601
    20.1581
    17.5419
    19.3454
    20.6695
    20.1467
    20.1059
    21.1561
    18.5800
    23.1508
    22.8531
    18.1962
    20.9660
    25.4556
    23.3125
    22.6335
    22.4905
    18.6187
    20.5085
    20.7837
    21.2444
    20.7993
    20.3656
    23.7503
    24.0189
    19.1266
    22.8589
    20.9595
    24.2583
    26.7439
    24.9623
    21.4858
    15.3755
    15.6360
    21.1164
    22.7443
    14.3405
    12.0520
    10.9924
     9.2447
     9.4092
    10.5979
     6.7504
    10.9350
     9.7182
     9.0419
     9.1427
    11.0308
     7.2123
     5.7152
     7.4046
     9.2598
     7.9012
     7.7117
     6.9251
     7.8201
     6.4074
     7.8503
     6.1742
    11.1672
     9.2182
     8.0644
     7.5438
     6.7379
     5.5894
     7.9011
     5.7567
     8.7032
     7.5694
     6.4020
     6.8631
     7.5518
     7.4645
     8.2476
     8.9847
     8.3157
     6.7942
     6.4169
     8.8454
     8.3688
     9.6784
     7.7779
    10.4612
     9.1010
    11.2504
    12.0553
    11.2235
     7.9486
     9.2144
    12.0523
    10.4425
     7.5801
     8.0905
     7.7053
     9.2566
    10.6490
    12.4411
     8.5736
     7.8944
     8.3374
    11.0175
     8.2029
     5.5327
     9.8158
     7.1312
     7.5548
     6.0821
     8.9199
     6.8095
     9.1956
     9.2665
     7.8466
     8.2800
     9.2449
     7.6927
    11.1725
     9.5672
    12.2647
     7.3571
     8.6389
    10.0624
     7.3398
     8.1695
    10.5753
     8.3908
     8.4366
     8.4477
     9.1075
     7.8338
    10.9492
    10.7677
     8.9237
    10.3750
     9.6784
    11.4450
    10.8145
     6.9097
    14.0747
    14.3693
    11.3006
     8.9130
     9.1185
     7.7292
     8.6403
    11.7285
    10.4689
     9.1223
    11.3876
     9.5084
    11.5239
    10.3033
    12.2383
    11.2856
    12.1980
    10.8282
    10.5301
     9.7514
     8.7138
    10.2257
    12.7363
     7.6945
     8.1996
     9.3290
     9.6704
    10.8279
     9.3618
     7.3846
    10.9207
    10.7960
    11.0028
    10.6019
     8.0366
     8.9595
     9.0726
     8.9580
    10.7208
     8.7199
    10.0882
    10.8117
     8.3070
     6.9080
    10.3937
     8.3109
     6.6917
     6.7196
    10.3267
     8.3092
    10.0889
     9.4710
    10.1422
    12.2860
    12.4788
    11.2895
    11.0423
    10.5713
    10.4365
     7.8411
     9.6965
     7.9176
    11.7016
    11.4546
    10.8031
    10.3023
    11.6894
    10.2225
     9.5284
    10.5538
     7.6017
    14.0832
    10.4227
    10.9166
     8.4424
     8.8329
     8.1856
     7.3022
    10.1389
    11.5690
    10.5020
     7.6927
    11.0369
    11.8422
     9.0653
     8.9487
    10.0374
    12.1097
     6.5956
     8.9321
    10.1301
     8.3492
     8.2369
     9.6738
    15.5298
    12.4981
    13.4971
    10.0064
     9.6543
    12.6777
    14.7172
    11.4865
    13.2632
    12.4059
    10.0690
    11.5200
    11.2570
    10.9325
    12.9316
     9.1033
     9.4619
     8.5923
    10.2156
    11.0803
     9.9858
     9.8037
    10.6863
    10.4715
    10.7028
    10.2413
    14.1671
    12.2009
    13.6597
     9.8665
    10.6054
    14.2437
    13.3116
    12.1346
    10.8516
    11.1134
    12.8704
    12.7148
    13.4760
    16.9859
     7.6346
     9.2396
    13.6302
    13.0416
     9.1428
    10.5044
    12.4407
     9.9009
     6.5841
     7.8535
    10.0591
    10.9760
    10.3379
     7.2406
     9.8804
    11.6946
     9.3927
    15.0475
    10.0939
     9.3074
    10.5639
    14.0776
     8.3026
     9.3465
    12.7799
    14.5085
    11.6259
     9.1922
     9.6008
    10.6594
    11.8215
     7.9739
    11.4389
    14.6720
    13.0593
     8.2225
     7.9720
     8.8553
     8.6792
     9.1704
     8.0856
     7.4395
     7.0052
     9.9326
    11.6749
     8.0725
    13.4078
    12.6763
     9.9286
    11.8438
    11.5022
    13.3038
    11.7878
    10.2864
    12.5731
     9.4002
     5.8235
    12.0522
    11.7214
    11.1827
    11.7689
     8.1797
    12.8142
    11.3063
    10.1237
    11.7914
    13.4101
    12.2166
    12.9842
     9.9928
    10.2775
     9.8352
     8.5692
     9.4691
    11.9901
     8.6886
     7.1519
     9.0349
     9.7151
     7.6041
     9.8642
    11.4834
    10.9158
    12.3222
     9.3006
     9.8679
     9.3408
     7.4088
     7.9668
    10.6502
     7.9374
     8.8367
    10.0446
    10.0288
    10.4620
     6.1498
     7.5479
     7.7049
     8.1259
     8.9349
     9.7672
     7.3920
     8.8867
     8.9219
     6.6364
    10.0665
     7.3505
     9.8126
     7.7643
     8.8921
     9.8938
     6.8380
     7.9635
    10.9814
     7.4010
     7.2200
     8.1940
     7.8318
     5.3878
     8.3463
     8.7400
     8.8555
     8.2311
     8.1765
     9.1475
    10.4715
     7.5897
     6.7888
     5.9283
     9.9131
     8.7909
     8.0138
     8.0298
    10.4067
     7.8906
     9.9784
    11.7793
     9.7284
    11.0816
     7.0135
     7.9604
     8.0194
    10.5089
     8.3702
     8.4120
     9.8499
     6.5486
     6.3217
     8.4560
    10.5550
    10.3165
     9.2210
     9.1059
    10.9384
    10.4845
     9.5058
     7.2323
     7.4195
     8.9463
    10.7115
    10.6208
     9.6014
    10.8491
    12.9475
    10.4730
    10.9954
     8.6312
     9.4549
    13.7855
    14.7235
    14.7524
    11.2375
    11.9766
     7.7729
    10.5709
    10.1991
     9.9649
    12.2748
    10.6250
    13.6515
    13.9246
    13.5910
    14.4262
    12.2858
    10.7222
     9.0330
    12.2673
     9.4179
     7.8293
     8.1854
    10.1289
     8.4988
     5.7480
     8.8451
    11.4097
    10.6689
     7.7445
     7.6615
     9.1529
     8.9845
     8.8150
     6.8392
     5.9578
     8.8601
     5.2884
     7.9951
     7.0807
     7.1731
     9.2037
     5.0160
     6.2544
     9.1280
     8.8882
     5.3696
     6.9044
     8.3166
     8.1247
     9.0097
     6.9295
     6.4837
     6.6336
     8.1690
     8.3826
     6.1281
     5.5761
     7.6215
     6.6868
     7.3077
    10.9600
     9.8332
     9.2122
     7.2791
     9.3390
     7.5595
     8.1383
     7.7854
     6.1205
     5.7605
     6.1470
     8.1280
     7.6179
     6.5416
     8.7236
     7.6816
     8.0398
     7.1880
     5.2506
     7.9630
     8.4906
     4.4314
     7.8457
     6.4318
     7.3327
     8.8271
     7.6107
     6.6597
     6.7310
     6.1912
     7.3159
     6.4564
     8.4664
     8.5360
     6.7894
     8.5123
     5.3112
     7.4115
     9.2616
     7.7765
     6.3697
     7.1204
     8.9679
     8.6090
     6.9127
     8.6366
     9.2700
     6.9248
     7.0764
     7.4462
     7.1237
     7.7008
     7.7846
     6.8104
     8.1027
    10.5463
     5.1646
     5.8078
     8.0242
     5.3520
     7.7204
     9.2176
     5.1534
     7.6530
     6.7954
     5.6903
     7.1610
     7.8142
     6.3424
     8.7124
     7.0782
     8.5821
     5.4310
     8.4734
     6.9197
     8.3053
     7.0461
     7.6807
     7.3663
     7.0575
     5.4534
     9.4497
     8.7313
     8.9887
     8.0184
     9.2264
    10.0063
     8.1132
    10.4410
     7.6605
     8.8267
     7.1760
     8.3366
     8.1227
     6.9854
     7.8088
     7.2611
     8.4449
     7.0555
    11.3367
    10.9856
    11.2794
    10.4744
    12.1197
    11.2793
    11.3161
    12.4751
    10.0507
    11.9337
    12.0396
    10.6814
    12.3911
     7.4561
    11.5248
    11.6441
    13.2733
    10.3186
    12.3956
     8.9844
     8.7704
     7.3037
     8.5286
     7.8133
     8.2229
     7.3796
     6.5577
     7.3422
     8.6425
     8.4385
     8.2887
     5.9716
     9.0390
    10.3272
     6.9594
     9.3859
     9.3458
     9.0829
    13.0588
    10.2780
    11.7955
    11.8240
    10.2361
    11.7873
    10.6515
    12.7431
     9.4708
    11.5379
    10.3219
    10.8830
     9.9304
    10.1254
     8.4229
    11.6004
    10.5793
    10.4316
     9.8687
    10.4983
    11.8247
    11.6118
    11.4994
    10.1004
    11.2308
    12.2742
    13.4859
     9.4275
     8.5576
    11.1281
     9.6962
     7.6576
     9.7005
    10.5303
    10.1959
    13.0758
    11.6044
    11.9116
    13.4417
    11.4227
    10.7213
    11.6251
    12.1596
    10.5393
    11.3115
    10.2252
    10.6262
    11.6345
    10.4394
    12.4411
    14.2522
    10.7045
    11.6930
    11.3887
    11.8749
    10.8298
    10.6641
    10.2922
    10.7681
    11.8117
    12.1743
     9.2658
     9.5709
    12.0236
    10.4609
    11.2065
    10.3986
    13.0561
    11.8752
     9.2812
    10.9196
    10.7435
     9.4930
    11.2094
    11.8414
    10.3761
    10.9544
    12.0035
     8.9968
    10.5899
    10.0165
    11.8242
    13.1394
    10.4004
    10.5841
    10.5858
    10.5399
    12.0036
    13.1877
    11.7288
    12.6383
     9.5046
    10.8373
     9.5714
    12.4375
    11.1895
    10.6176
     9.2425
    11.1934
    10.8502
    11.5604
    11.5399
    13.4838
    11.2535
    10.2968
    11.4220
    10.7062
    10.3841
    10.6305
     8.4661
    12.3552
    11.0869
    10.3804
    10.6962
    12.5734
    12.7884
    13.2100
    10.6967
    12.0223
    11.5339
    13.8557
    13.6175
    14.6900
    10.6180
    10.0540
    13.9995
    15.4529
    14.1862
     8.7491
    10.6844
    14.3347
    13.2153
    12.0169
    14.8413
    14.9397
    11.2068
    16.1434
    11.6023
    17.0861
    14.4605
    15.7006
    14.6901
    14.3850
    12.9708
    11.5736
    14.0823
    12.6898
    13.3589
    15.5111
    14.4172
    15.7700
    10.2079
    11.6840
    13.0438
    11.6253
    13.6788
    10.2951
    14.2047
    15.7288
    14.8294
     8.5133
    15.3044
    12.4371
    16.1716
    12.7436
    13.5666
    12.3304
    16.2950
    12.4972
    15.4558
    16.6604
    13.6181
    13.5798
    13.5603
    14.2157
    14.8625
    13.7199
    15.3840
    16.0237
    16.5432
    16.2286
    17.1887
    16.5997
    15.2497
    12.4095
    13.8370
    11.6628
    12.5440
    16.4207
    11.3963
    14.6974
    13.9845
    14.2291
    15.5838
    17.4467
    15.4771
    12.5911
    16.4314
    12.0410
    13.3591
    10.1245
    10.5193
    13.1458
    14.3387
    12.3843
    11.3476
    15.0649
    16.1432
     8.4892
    15.8924
    17.2331
    19.2689
    12.4856
    15.0091
    11.6460
    13.0055
    13.4587
    12.7950
    14.8855
    10.2745
    11.4578
    13.2057
    10.0192
    14.3068
    12.9719
    11.3200
    17.3137
    11.8914
    13.8281
    14.8564
    18.5222
    20.2994
    23.2354
    28.4718
    26.1183
    25.1452
    23.2884
    20.8856
    19.9149
    17.5607
    23.1660
    22.3831
    23.5003
    23.8497
    19.3735
    21.4561
    18.5066
    24.8174
    17.6620
    21.5972
    24.0842
    18.8215
    16.7647
    19.9808
    19.6016
    19.9917
    17.8794
    20.7117
    22.5152
    21.5106
    20.4940
    23.3082
    19.1471
    21.1117
    23.6976
    20.1897
    21.9180
    21.0224
    21.6593
    17.6783
    20.5640
    22.2783
    25.2863
    23.4494
    21.7901
    25.2078
    22.1787
    20.6995
    25.0534
    16.1352
    20.1808
    19.7125
    21.9003
    19.6792
    14.6616
    13.9137
    15.6079
    20.7769
    19.9960
    20.0922
    18.6590
    18.0867
    24.0207
    22.6115
    17.5491
    14.9459
    15.6201
    12.9979
    17.3108
    17.0576
    14.7056
    12.5178
    13.4079
    14.5893
    16.8085
    18.0164
    19.4243
    14.2205
    21.6052
    15.4318
    22.1124
    15.2033
    24.2496
    22.7349
    22.3089
    22.2162
    25.0911
    21.0268
    22.8176
    25.1940
    24.4282
    20.7731
    25.0455
    23.9314
    23.0980
    21.2778
    22.3403
    30.5972
    28.2425
    23.7501
    25.0856
    22.4459
    22.2818
    27.1238
    22.8720
    20.7146
    24.0886
    27.5068
    27.0954
    26.6519
    28.9031
    28.3717
    29.4206
    26.2550
    23.8998
    22.8135
    23.9767
    23.5464
    21.7846
    17.2256
    17.3335
    18.6573
    20.5026
    20.8582
    12.5571
    15.2013
    16.6393
    16.2530
    15.1271
    14.6382
    14.4549
    17.1786
    14.7025
    14.7398
    19.5810
    19.2531
    19.2801
    17.8783
    18.6575
    17.3951
    17.9436
    19.0911
    16.6233
    16.4239
    18.9023
    18.8388
    14.8385
    18.9868
    18.1141
    24.5191
    15.2400
    16.8076
    18.8403
    17.1875
    13.4466
    17.3116
    18.4185
    16.4656
    17.5622
    17.4862
    21.0101
    18.5153
    21.6192
    20.7919
    15.0077
    22.0580
    27.5198
    18.5972
    23.3330
    23.9885
    20.1523
    20.3193
    20.0929
    21.2688
    21.2848
    22.6512
    24.5527
    18.1872
    19.0472
    21.9002
    26.8155
    19.2482
    24.0395
    25.3501
    21.4378
    21.7592
    25.2535
    24.2903
    19.6906
    23.1839
    22.7302
    20.1302
    24.8239
    24.4778
    23.0958
    22.8342
    23.4514
    18.9043
    17.7093
    26.7325
    21.3191
    20.6909
    20.3374
    16.8617
    18.0030
    18.3410
    14.3621
    14.8329
    17.4619
    19.5362
    14.5282
    17.5268
    16.0061
    16.3464
    17.9780
    19.9747
    17.5672
    17.6909
    18.6176
    14.2663
    17.2377
    17.2650
    18.4612
    23.2778
    19.6783
    20.0131
    24.6386
    16.5930
    20.0003
    17.5559
    26.0818
    17.3700
    15.2629
    16.6069
    14.1782
    17.6708
    21.0319
    22.7251
    26.0263
    23.9802
    21.5674
    23.1467
    25.2167
    25.0831
    24.5143
    23.0317
    18.4180
    22.8843
    18.3396
    19.0372
    28.4059
    30.3617
    22.1433
    27.7494
    29.1104
    24.1638
    22.5611
    20.1115
    24.3323
    24.6712
    24.0520
    25.6146
    22.5273
    21.9662
    22.2269
    19.7318
    20.9064
    24.6682
    20.5293
    21.1128
    20.3393
    20.3940
    26.4669
    23.0793
    22.5958
    20.5194
    22.6095
    26.5750
    24.2892
    22.1771
    21.4485
    22.5157
    27.1031
    18.1870
    23.2122
    21.7051
    22.2147
    24.3110
    25.3438
    24.4406
    20.7454
    22.2463
    25.0041
    22.0326
    27.2689
    25.7031
    20.3556
    22.2068
    23.6399
    19.0644
    19.2170
    23.2938
    21.9026
    20.5414
    21.1520
    21.1282
    23.7712
    23.2950
    21.5830
    24.7954
    21.4229
    23.0016
    24.0695
    26.8703
    22.0659
    24.4713
    23.4359
    22.0694
    23.0854
    22.7738
    25.5649
    18.1653
    20.8801
    22.2899
    25.5989
    20.6859
    23.7714
    20.5613
    19.2283
    21.7543
    25.2756
    26.3739
    26.4843
    22.7021
    24.9065
    24.6188
    22.8701
    24.3752
    23.3318
    24.0087
    19.9569
    22.8770
    23.5563
    25.7561
    24.7669
    22.9510
    26.6766
    27.4080
    21.7399
    24.3179
    23.2431
    24.9547
    22.2196
    24.4062
    23.9371
    23.0327
    22.6727
    21.7799
    16.5932
    19.0961
    20.3881
    20.7070
    16.1375
    13.2171
    16.8058
    15.1978
    21.1302
    22.5045
    19.6601
    23.4778
    22.8267
    14.7656
    21.3610
    19.4738
    19.6065
    17.4255
    18.1175
    17.5916
    20.0166
    20.7946
    21.8540
    23.0432
    24.0122
    20.6742
    19.8705
    21.1417
    19.1549
    24.3465
    20.3579
    23.8575
    22.7206
    20.8583
    17.0320
    25.8541
    23.2057
    22.4512
    25.6364
    23.6464
    24.4906
    22.8898
    20.3339
    27.7971
    21.3713
    20.8728
    13.3857
    16.2874
    14.0790
    16.2527
    14.5913
    17.2910
    16.9045
    17.2094
    19.9112
    23.0119
    17.6042
    13.1605
    13.4367
    17.6246
    18.1014
    21.0868
    25.1042
    21.8159
    18.9148
    18.1939
    18.3156
    14.8663
    17.5560
    19.7218
    19.6272
    19.7534
    21.2226
    26.4545
    20.5100
    22.6019
    22.0260
    25.5276
    20.7386
    21.4813
    22.8367
    24.3853
    25.8403
    24.8658
    25.0413
    27.5256
    27.9160
    25.2630
    27.9196
    27.4383
    20.7722
    24.4475
    27.1268
    23.0041
    26.8420
    20.0307
    26.4908
    22.0373
    17.8835
    23.4367
    27.4673
    25.5490
    23.6521
    26.0435
    24.0915
    25.5350
    27.9000
    28.9784
    28.6592
    25.7334
    28.1820
    28.2119
    27.4207
    28.3584
    28.2853
    28.8504
    28.6112
    26.5347
    23.4234
    20.1146
    23.8282
    25.4144
    27.2512
    21.5937
    23.7910
    22.7723
    22.0143
    18.6462
    19.4017
    25.7027
    22.1284
    21.2466
    20.2496
    24.0901
    23.3630
    23.4608
    16.2936
    22.3170
    19.3835
    18.9214
    20.0469
    21.9214
    24.4405
    19.6422
    19.8456
    19.7147
    21.0760
    19.5705
    17.1000
    17.1178
    14.1228
    14.3093
    21.9213
    18.5396
    17.9937
    20.4608
    22.1942
    22.6498
    20.7046
    23.8210
    25.0790
    17.1385
    21.5824
    26.9795
    25.5412
    23.2556
    21.2474
    20.7990
    19.3365
    18.7395
    18.2998
    21.7104
    28.3731
    23.2754
    26.8761
    25.0639
    25.8022
    20.6882
    27.9561
    24.3754
    25.3823
    26.2804
    24.1438
    25.3800
    24.7089
    21.9535
    27.8935
    24.2611
    23.3574
    24.7124
    25.1754
    26.8906
    28.4203
    27.0689
    26.4533
    25.8849
    25.0020
    23.2600
    25.9316
    28.2521
    25.3839
    28.1314
    27.1283
    28.0379
    27.4049
    27.6361
    26.1145
    33.8034
    28.9031
    27.6048
    30.4488
    27.0348
    29.4442
    27.8475
    30.3333
    27.5705
    28.4533
    27.7134
    27.3228
    24.2915
    25.9055
    28.6655
    31.3356
    28.0705
    28.6039
    26.3822
    29.0384
    24.7065
    28.5443
    23.9053
    24.9775
    21.3241
    25.7755
    24.9168
    20.4170
    21.8561
    25.2835
    22.6454
    26.7637
    19.3344
    21.0380
    22.5966
    21.4824
    22.9952
    22.4093
    20.5182
    24.7527
    28.4660
    26.9116
    27.4190
    25.0170
    22.3396
    24.1884
    27.6648
    27.1204
    22.3033
    27.0454
    25.2574
    22.4874
    22.4796
    20.8575
    24.7738
    20.8225
    23.1623
    22.2864
    21.0770
    22.9604
    25.3307
    22.6047
    19.9265
    22.6998
    22.4542
    17.2157
    21.2853
    19.6870
    20.3536
    21.5118
    19.8542
    25.3078
    20.0309
    20.2997
    24.8955
    21.5877
    21.1328
    25.8646
    19.0174
    19.5414
    22.1525
    24.6917
    19.9022
    18.2330
    20.5802
    18.2113
    26.1389
    22.7288
    23.8983
    24.7208
    24.9530
    20.5889
    25.8153
    25.7970
    19.9896
    21.6891
    24.6843
    23.0477
    20.2793
    26.0751
    24.4316
    20.5773
    24.2883
    20.2867
    25.7378
    23.8193
    24.6574
    25.1361
    20.7404
    25.2757
    23.2555
    19.2116
    25.2372
    19.2241
    19.4328
    19.2888
    16.4362
    24.2163
    24.9503
    20.8590
    19.9454
    19.2679
    21.6264
    21.4878
    23.8569
    22.5930
    21.8931
    26.0130
    25.3133
    21.6823
    25.7425
    19.2322
    21.0742
    25.8538
    22.9033
    19.5020
    20.3483
    27.1872
    25.6657
    25.5182
    26.0151
    24.3927
    29.4158
    29.6409
    27.3786
    28.3375
    26.0504
    28.1498
    25.4534
    25.5825
    25.7605
    27.1523
    27.9177
    26.6792
    22.2178
    22.4415
    25.6277
    27.5794
    29.5441
    25.5853
    27.6407
    28.0049
    24.3426
    28.3135
    29.4470
    23.9047
    23.7017
    27.6063
    29.9666
    29.5251
    28.0807
    24.4116
    25.7950
    25.3414
    28.9855
    26.9011
    29.0203
    30.7418
    27.6132
    24.3842
    28.6039
    24.6435
    26.1452
    24.4754
    20.3402
    23.6740
    28.1888
    25.1002
    20.3581
    27.1726
    24.1263
    26.5974
    18.3790
    24.4568
    20.0199
    25.2134
    21.8595
    20.7889
    21.9517
    27.0199
    24.1219
    26.2807
    28.8659
    21.0626
    20.9096
    25.3499
    23.5577
    21.4558
    18.0316
    27.7902
    19.8739
    19.5597
    23.9314
    22.9110
    25.4843
    20.6889
    20.6953
    22.6606
    27.6139
    25.8374
    27.2617
    28.2723
    26.6787
    22.4555
    22.2559
    25.3401
    24.9061
    28.0713
    24.3643
    24.9055
    20.7963
    28.2029
    22.1143
    25.4056
    23.0517
    21.6059
    20.7957
    24.0320
    20.8414
    22.0143
    18.3596
    20.2645
    21.0192
    18.5883
    17.6460
    22.2579
    19.5130
    26.4348
    24.1608
    26.9953
    26.2226
    24.9496
    31.9522
    25.6641
    26.7523
    24.6920
    25.4354
    19.7500
    28.6241
    28.6339
    22.2282
    20.6116
    20.7107
    20.9290
    20.1355
    17.9454
    21.6797
    17.2657
    24.0638
    14.5616
    13.4928
    16.8548
    17.1297
    14.0272
    15.5967
    21.0678
    19.3573
    20.1888
    23.5332
    24.9637
    21.6378
    18.5221
    18.5716
    18.2158
    17.3074
    17.2927
    15.7893
    16.4303
    13.6460
    15.0051
    16.6663
    11.5946
    16.6800
    20.9871
    16.9528
    12.6579
    17.3737
    17.3961
    15.3463
    17.9812
    16.6910
    16.5807
    12.9239
    18.8805
    18.5579
    18.1556
    18.1016
    18.7894
    18.6888
    17.7527
    14.8547
    12.0007
    23.3710
    23.2685
    20.2179
    22.2872
    16.2113
    24.3564
    22.4089
    21.8811
    19.0694
    16.3105
    14.0849
    14.3386
    13.6907
    14.8388
    13.9130
    15.9012
    13.1855
    13.6905
    14.1470
    12.9025
    14.3668
    15.7985
    15.0919
    15.7202
    13.8030
    14.0256
    16.4458
    15.9450
    15.6564
    18.6346
    15.7516
    16.2376
    14.3007
    17.0352
    21.6414
    18.0946
    21.0351
    20.2106
    16.6515
    16.5538
    13.9494
    20.3893
    18.4999
    18.6642
    23.2380
    20.5121
    18.7857
    18.8540
    18.3238
    19.7886
    16.4265
    18.6590
    21.4143
    19.0919
    20.1338
    19.6336
    17.0816
    19.9600
    20.9818
    20.5721
    20.2689
    22.3419
    22.8835
    26.9157
    25.5848
    24.8400
    22.7729
    22.7977
    23.0626
    27.4581
    26.9731
    25.7481
    22.6846
    21.1583
    18.8170
    12.2890
    16.8443
    19.0912
    20.3856
    19.2773
    16.4584
    17.7526
    21.5680
    15.1942
    20.7653
    19.2793
    21.5270
    20.6426
    23.0056
    22.4089
    18.7864
    22.7816
    22.0437
    24.4182
    24.4025
    27.6267
    26.9150
    24.6100
    20.2615
    19.6411
    15.1048
    21.8083
    22.8453
    24.4794
    21.9603
    22.8908
    27.4967
    25.7429
    22.3138
    25.0469
    26.4223
    31.6974
    22.7185
    20.4153
    24.5524
    22.5882
    23.8979
    24.3720
    24.3614
    25.9306
    29.6252
    24.2507
    28.8847
    27.8921
    31.2743
    27.3487
    25.0819
    24.3794
    17.9116
    24.0592
    23.8578
    23.9189
    21.9726
    26.2903
    26.4007
    22.4230
    23.9367
    25.2693
    29.2337
    24.2323
    25.7859
    28.9695
    27.0907
    26.8793
    25.2623
    25.1457
    23.4224
    25.9515
    27.8523
    31.9093
    29.5745
    24.5052
    26.6353
    27.2775
    25.4681
    28.0531
    24.3989
    21.3048
    20.9278
    18.8200
    23.2341
    21.9072
    20.6176
    21.0604
    19.6036
    26.8683
    24.9177
    21.1847
    15.4456
    18.0006
    21.7634
    20.7250
    22.3245
    24.3614
    18.5332
    20.3065
    17.0460
    14.8464
    21.7364
    22.8741
    24.2823
    23.4229
    21.7989
    24.4181
    17.3079
    21.6932
    19.7380
    19.3807
    21.4329
    20.6542
    22.8616
    26.4672
    21.7841
    19.6909
    22.6831
    20.2803
    21.0927
    18.3914
    18.2492
    13.9111
    12.4335
    16.6276
    14.4274
    16.5437
    17.1951
    17.9359
    19.4789
    19.9058
    24.8593
    24.3336
    22.5187
    22.3342
    17.5278
    18.4767
    19.6992
    23.1715
    22.1109
    20.7616
    21.2804
    24.0174
    21.9780
    18.3674
    21.4296
    19.9185
    15.6393
    17.9971
    19.9126
    19.2867
    23.0721
    22.9866
    18.4487
    25.7353
    24.0465
    27.3672
    27.0606
    24.0452
    19.9511
    18.7387
    18.6163
    21.2675
    19.2438
    21.1101
    22.5569
    27.4551
    25.2112
    24.5743
    25.2243
    22.9671
    26.1965
    20.2747
    30.3134
    31.2228
    30.3269
    27.4894
    28.6299
    26.7192
    29.3734
    27.9072
    24.9267
    26.5097
    27.8245
    26.5119
    26.2329
    27.0160
    28.9274
    23.0345
    20.0560
    26.0375
    25.3665
    22.6993
    26.7145
    21.9632
    24.0747
    22.2230
    22.5831
    22.6348
    17.7189
    21.5404
    18.8793
    21.2845
    17.9373
    21.4129
    20.3149
    24.8912
    21.8738
    18.3895
    22.9907
    23.7132
    21.0675
    24.1117
    19.4736
    20.3952
    18.9031
    25.5735
    21.2406
    26.0490
    24.8798
    25.9030
    27.8212
    28.6280
    28.5771
    27.4092
    30.5550
    23.8793
    29.6004
    24.8457
    28.3688
    29.1162
    26.9488
    27.2450
    30.5812
    28.1454
    26.7602
    27.5380
    27.3957
    24.7240
    27.8163
    23.7146
    19.5997
    20.7424
    21.9948
    18.7876
    20.3814
    20.7944
    20.6141
    20.3472
    19.3463
    20.4436
    19.9783
    24.8593
    24.1968
    24.1194
    20.0201
    22.4731
    25.4292
    24.9737
    25.0646
    20.2831
    23.5994
    20.5043
    21.8472
    23.2375
    31.0956
    25.9224
    29.1567
    24.4908
    25.0398
    25.8113
    25.3022
    27.5670
    27.7016
    27.0992
    28.4045
    24.7009
    24.4027
    23.9254
    27.1232
    26.2959
    20.8849
    21.0578
    25.3629
    26.4161
    25.6784
    24.8922
    25.1992
    24.7281
    26.9003
    28.5116
    26.1807
    22.7282
    25.3211
    24.4324
    20.1006
    22.1476
    20.2240
    22.1024
    19.9803
    19.7656
    26.8728
    26.5555
    24.3613
    22.0016
    19.4386
    20.5610
    23.3093
    22.3191
    23.3701
    21.0331
    20.7837
    21.0946
    19.9880
    20.1915
    16.9074
    20.0703
    17.7009
    19.8755
    22.0146
    21.5055
    26.7081
    20.5179
    18.7727
    20.5604
    20.9037
    20.4143
    19.1832
    18.9404
    18.6658
    19.9684
    23.1160
    24.4784
    22.4275
    20.0756
    22.4275
    22.2546
    22.6538
    23.0057
    25.9810
    20.5433
    19.9990
    21.9086
    26.9393
    26.1748
    26.7316
    25.5407
    21.3167
    23.7937
    27.7239
    20.7681
    21.2513
    23.9087
    25.1709
    27.7355
    26.4676
    26.6516
    24.8998
    25.9252
    23.7886
    22.4793
    24.3307
    21.2599
    24.6074
    22.4711
    21.2596
    22.9264
    23.3538
    20.4247
    16.5620
    20.2322
    20.0237
    16.0297
    19.3387
    22.6387
    22.5867
    23.6061
    23.0000
    23.3618
    21.5774
    26.1199
    22.4144
    21.8473
    24.0158
    20.9342
    22.3834
    21.8962
    21.4418
    22.5896
    23.5563
    23.4886
    19.1337
    24.3346
    23.9856
    23.5410
    25.0560
    25.4087
    23.1676
    25.3867
    23.9231
    23.3058
    22.6306
    25.4387
    24.0908
    24.0075
    25.0386
    25.1423
    28.4323
    29.2906
    27.3445
    22.8094
    27.6226
    21.1131
    20.6977
    24.4362
    21.8747
    20.7749
    24.3567
    26.9458
    30.3600
    29.2329
    25.3504
    26.1835
    23.9878
    22.6411
    24.0278
    27.4236
    27.3101
    29.7642
    32.0233
    28.7928
    29.9134
    29.2766
    27.1231
    24.1439
    28.0755
    27.2359
    30.5757
    28.0893
    28.2158
    31.9602
    29.0884
    30.0664
    31.6820
    33.4889
    28.7443
    29.8211
    29.1974
    24.6198
    29.0342
    25.0478
    19.7465
    19.9147
    24.4484
    22.6081
    20.1070
    17.5270
    20.7745
    19.7298
    19.2649
    21.8019
    21.8342
    22.0197
    23.6621
    21.6044
    21.4072
    22.3868
    23.9917
    23.1614
    24.8186
    25.7104
    21.5908
    26.0778
    23.6286
    20.6966
    25.4844
    22.5821
    24.2508
    24.7196
    23.5200
    22.4572
    26.7387
    25.1149
    21.3404
    18.5876
    20.9209
    22.5137
    15.5637
    20.8232
    17.0824
    17.4936
    17.5616
    18.2311
    17.7271
    16.5698
    18.9396
    21.0224
    19.5907
    20.9858
    22.1256
    21.5832
    19.7783
    20.8988
    20.5908
    22.1678
    20.8763
    24.3361
    25.3486
    21.5654
    22.4887
    20.6989
    23.6338
    26.0188
    24.0239
    27.0452
    25.7323
    25.5903
    28.6394
    26.7641
    27.5859
    26.9261
    27.0681
    26.9102
    25.9810
    25.8505
    26.7341
    24.8229
    27.3725
    25.2553
    25.3760
    27.1486
    27.0002
    19.8171
    26.8692
    22.6249
    30.7591
    27.9428
    29.0734
    26.3404
    21.7605
    24.2360
    23.9478
    24.0780
    24.8887
    26.4611
    22.6346
    27.0548
    24.8283
    28.8833
    23.4855
    21.7893
    23.6045
    26.9932
    19.8008
    21.1548
    22.5476
    20.7756
    20.7161
    28.0923
    21.0509
    19.9856
    25.5164
    23.2413
    23.5874
    21.9712
    21.4627
    21.5472
    19.8541
    23.9453
    20.2018
    22.8528
    23.2202
    26.5580
    25.9357
    22.1194
    26.1181
    21.6862
    23.3488
    21.5807
    22.9672
    24.7676
    23.3049
    25.2260
    26.9289
    31.6817
    29.6753
    26.1885
    26.5119
    34.8657
    27.4357
    29.2679
    30.6070
    23.3223
    24.0120
    27.8688
    23.1091
    20.4289
    19.2167
    23.7838
    21.8766
    24.1420
    23.2592
    21.7423
    25.0003
    24.2085
    28.1668
    33.4391
    28.7481
    23.2987
    29.1062
    25.4646
    22.5868
    22.1915
    22.5428
    24.9901
    23.5676
    25.7398
    22.3823
    19.9525
    22.7891
    24.6356
    22.2885
    21.9592
    22.5928
    26.0989
    26.2203
    24.3463
    20.9443
    26.7052
    28.0907
    26.6938
    26.9957
    26.6673
    25.6886
    29.7184
    28.8239
    26.0284
    24.0020
    23.2602
    26.3507
    28.2046
    27.8451
    27.3401
    26.5098
    22.6687
    25.8958
    28.9195
    28.3152
    26.3878
    26.6539
    23.3175
    24.4328
    23.2658
    24.5733
    22.7776
    24.7685
    23.7968
    23.4474
    24.1339
    23.3052
    23.7017
    24.2714
    18.8239
    24.7615
    24.8293
    22.6766
    26.5903
    24.6157
    20.9424
    21.5429
    26.0497
    22.7786
    20.7893
    24.1327
    26.4895
    23.8488
    22.2577
    23.7943
    21.6785
    21.6531
    24.8079
    21.2222
    24.7236
    24.7280
    25.3344
    23.8618
    23.1082
    29.9914
    25.2168
    23.5999
    28.8039
    30.7166
    26.4331
    26.5062
    29.3838
    30.5621
    28.3442
    32.7190
    29.7086
    26.6870
    24.4973
    24.0566
    22.4084
    24.5823
    22.1847
    19.9888
    24.1970
    21.8594
    26.8246
    24.2523
    22.9158
    24.6032
    26.3968
    28.8287
    23.6396
    25.1409
    25.8887
    23.3037
    23.4309
    28.3401
    32.2596
    25.9534
    26.6464
    25.6756
    23.7829
    23.2572
    23.5209
    25.0958
    26.1894
    25.6260
    22.8260
    19.8695
    22.2603
    25.3757
    23.3832
    25.7487
    22.1528
    29.8946
    24.6196
    26.5698
    22.9906
    25.7187
    23.6581
    26.1995
    27.7038
    22.2125
    25.6906
    19.5043
    27.6252
    22.7130
    24.9095
    24.5443
    24.1541
    28.1139
    28.4356
    20.0620
    22.9485
    27.7373
    30.6765
    27.3041
    29.9747
    27.2405
    24.1488
    24.3605
    24.9456
    31.8507
    30.4989
    23.0545
    26.3857
    26.1472
    23.2414
    23.1176
    24.1100
    28.1117
    28.1388
    25.7716
    27.9889
    28.0203
    33.3471
    28.7416
    28.4180
    31.4565
    31.3145
    31.7042
    35.9320
    34.2921
    28.1759
    29.6131
    28.5900
    34.4784
    28.6187
    30.5173
    27.5048
    30.9246
    28.5554
    30.4449
    30.4276
    34.5909
    36.1775
    34.5280
    32.6342
    33.1310
    28.4826
    33.4266
    30.7733
    26.3163
    25.2886
    30.1297
    33.1068
    27.1078
    28.1044
    30.6844
    30.9512
    28.2909
    28.1166
    32.3676
    27.8247
    28.7321
    29.0441
    27.8403
    29.4465
    30.8454
    31.9748
    33.2090
    33.4762
    32.7452
    28.6367
    25.3383
    28.2822
    29.0916
    29.3211
    33.8370
    33.1693
    37.1841
    33.7310
    29.0574
    26.4913
    31.2508
    31.5764
    28.5566
    25.5397
    25.3995
    30.4024
    33.0951
    33.8849
    29.6394
    32.9439
    26.4349
    25.9133
    29.8968
    28.9095
    29.2791
    33.4570
    27.4589
    29.1666
    31.5520
    31.9496
    30.2830
    26.9131
    29.1032
    30.5461
    25.4124
    21.8280
    26.2471
    26.9824
    28.9287
    27.8721
    27.1520
    27.5305
    28.2986
    27.7650
    26.2201
    28.1176
    29.9936
    28.7815
    28.9908
    31.1973
    32.0389
    27.8802
    28.5852
    27.8966
    31.1701
    27.3614
    32.6627
    26.9492
    28.8171
    27.8136
    28.2669
    32.1678
    32.7157
    35.5374
    37.9861
    34.6175
    32.4744
    31.2088
    34.3487
    34.7020
    29.8120
    32.5557
    32.4455
    33.6512
    33.7828
    36.0305
    34.4685
    35.0535
    34.9115
    34.6890
    34.2453
    36.1398
    34.3770
    31.4773
    36.4831
    34.1025
    32.9982
    28.6724
    29.6804
    27.1588
    32.0607
    36.1112
    34.8822
    34.0600
    34.1072
    34.5102
    33.7780
    34.9644
    35.4212
    36.8027
    35.0112
    37.3064
    36.9269
    36.9898
    42.0489
    40.1048
    35.1171
    35.0406
    30.7927
    24.2460
    28.9224
    30.7532
    27.6760
    30.2842
    28.3846
    30.4438
    34.3502
    31.5728
    32.6675
    26.3946
    27.1102
    28.3832
    29.5203
    25.6768
    26.9039
    25.3384
    29.2700
    29.0992
    27.3669
    27.3169
    26.8725
    24.4000
    21.7600
    26.3970
    27.5976
    25.9918
    24.9825
    27.8325
    24.3029
    24.9568
    26.5932
    25.6380
    27.9012
    25.7889
    24.1965
    25.3683
    26.7426
    27.7258
    27.5137
    25.6728
    24.3646
    25.6218
    26.9152
    31.3979
    31.0357
    28.8749
    29.7655
    27.3037
    25.9549
    30.8306
    29.6343
    28.1425
    29.8197
    30.1559
    27.1792
    31.4016
    31.8533
    28.1027
    30.9857
    27.0898
    27.1092
    27.8170
    27.6979
    29.9592
    28.9438
    25.7018
    26.6061
    30.0959
    25.8825
    29.2686
    28.4511
    26.8341
    25.5540
    26.1001
    25.6990
    26.6164
    25.3577
    25.1025
    24.2832
    29.7947
    30.3148
    25.3396
    24.5403
    23.2394
    28.1719
    24.6547
    25.8108
    29.7137
    29.7288
    28.2410
    30.7705
    28.7471
    30.1134
    29.9054
    24.6090
    24.1038
    27.7195
    28.6875
    28.6373
    30.4148
    34.0213
    32.4454
    28.9074
    26.5153
    28.0966
    23.9944
    27.3700
    30.3205
    31.4578
    28.0142
    27.7495
    28.8568
    25.6345
    33.8250
    33.9993
    31.1197
    29.1432
    31.5249
    28.6632
    25.7534
    27.2320
    28.5769
    27.3115
    31.9245
    30.4563
    29.3702
    29.6319
    26.9343
    28.5628
    24.9437
    29.5590
    29.1420
    32.9017
    33.3739
    31.8110
    32.2515
    29.9172
    29.0265
    28.9571
    30.0548
    32.6186
    30.0355
    30.1792
    31.9279
    29.6654
    30.2088
    28.0900
    25.3883
    28.6961
    25.3416
    29.4492
    29.5362
    28.6239
    30.4425
    35.5277
    27.2347
    32.4760
    27.9656
    27.6451
    27.9011
    29.4333
    29.2454
    31.6092
    30.7509
    27.9490
    30.2497
    31.7603
    27.2386
    23.6671
    32.6159
    26.2969
    30.9399
    32.6230
    33.7912
    32.8351
    30.5737
    34.6659
    29.4921
    31.2478
    31.7414
    26.1733
    33.1643
    29.7646
    30.2718
    28.2715
    27.6757
    31.7988
    29.2394
    29.0571
    29.6366
    29.7259
    25.6644
    27.7696
    27.8579
    22.4267
    26.8020
    24.3005
    22.9506
    24.0681
    22.2913
    20.9330
    23.1414
    22.4381
    22.2731
    22.8130
    24.5861
    22.6672
    25.9220
    25.0600
    25.1195
    23.2409
    22.9396
    24.6159
    24.9234
    29.3772
    28.7361
    24.1366
    26.9249
    23.6202
    21.8534
    24.2322
    23.3491
    27.6408
    27.3964
    24.5160
    25.0725
    25.0787
    25.0730
    23.5677
    25.8728
    24.6313
    24.4592
    29.6594
    27.0205
    29.1873
    31.1391
    24.8983
    27.1459
    22.5444
    23.8106
    20.8720
    26.7079
    24.8257
    23.9995
    26.4069
    29.0471
    27.6596
    27.4283
    25.5197
    23.3439
    22.9182
    23.4288
    26.4010
    27.8389
    28.1709
    26.5058
    24.7557
    27.0848
    24.8392
    22.7518
    27.6971
    26.7264
    29.8558
    27.8441
    26.5025
    27.1460
    25.9220
    30.1285
    29.7718
    24.1545
    28.6476
    27.9566
    30.6235
    28.3713
    31.6375
    28.9531
    24.9622
    28.0406
    25.0649
    26.3168
    26.5106
    28.5023
    28.5764
    25.8578
    25.6407
    25.8927
    25.9496
    27.5593
    24.1571
    23.3635
    25.7058
    28.5123
    27.5857
    28.9775
    27.6529
    23.0765
    24.2179
    26.2219
    24.8262
    23.2802
    24.1090
    24.8321
    25.1516
    26.4963
    25.8743
    30.8407
    29.6503
    28.5200
    24.7965
    25.2587
    25.0059
    25.4768
    25.6037
    24.9351
    26.9494
    25.7973
    23.7719
    24.1814
    21.9435
    26.5474
    27.9829
    21.1910
    24.1059
    24.3876
    22.5175
    23.5578
    26.4488
    21.2807
    23.1692
    25.0884
    27.2426
    27.2709
    25.9156
    27.3222
    25.5147
    24.4083
    25.9156
    24.4890
    24.2242
    23.5243
    22.7669
    24.2859
    24.3569
    25.2669
    26.0301
    24.0841
    25.7589
    25.2227
    26.6651
    28.0547
    24.8560
    28.0127
    29.1259
    26.5183
    22.4667
    24.4171
    23.8034
    23.0221
    24.2294
    23.1061
    30.7663
    27.0242
    25.5241
    29.2128
    27.5999
    30.6446
    27.3161
    29.1746
    24.6779
    26.5551
    30.1567
    27.6375
    24.9128
    21.7447
    23.7702
    26.9045
    22.7790
    26.6392
    25.1331
    25.3458
    25.4410
    19.7997
    23.5379
    22.1426
    21.6507
    22.8228
    25.6213
    25.2982
    27.2270
    25.8276
    27.6660
    32.3844
    29.1973
    32.5375
    29.8785
    33.5066
    27.1978
    28.7984
    27.0366
    27.5497
    30.8221
    27.0648
    30.5680
    30.8080
    27.2010
    28.8506
    28.8975
    29.6836
    31.7917
    28.2697
    29.6021
    30.2142
    30.1796
    28.5903
    29.6737
    28.3023
    28.3720
    30.4802
    31.3801
    29.2338
    27.5944
    24.7590
    26.3315
    24.1717
    29.3913
    25.4784
    27.0319
    25.3711
    26.3703
    23.4667
    23.3630
    23.1605
    26.1298
    25.0798
    28.1484
    27.8142
    22.4244
    24.2129
    23.9805
    23.4829
    25.7858
    24.4583
    25.6731
    24.1327
    21.9354
    23.4671
    25.6641
    23.2639
    23.8989
    23.0778
    26.2858
    24.9227
    26.3769
    24.0714
    27.7787
    23.2038
    25.5795
    24.8185
    24.7202
    23.9792
    20.8772
    25.6761
    25.0141
    27.6480
    27.9833
    25.2139
    27.4080
    27.0461
    27.1325
    25.3281
    24.8952
    25.5718
    26.4019
    25.4358
    24.7607
    22.8316
    28.3171
    26.0936
    27.3129
    27.5678
    23.5318
    23.6066
    24.2635
    22.6287
    23.2906
    25.0471
    25.5644
    22.4200
    21.0532
    25.0711
    20.7446
    22.7607
    26.4986
    23.3052
    23.3533
    24.4154
    27.0691
    26.8328
    24.2588
    24.6309
    26.7804
    24.3590
    24.6993
    26.4561
    26.9290
    25.2382
    23.5053
    24.1021
    25.4966
    22.6570
    24.7628
    23.1994
    23.4023
    24.6243
    24.7835
    22.4537
    23.2908
    22.2976
    23.3972
    22.5516
    24.0150
    25.3227
    24.8739
    24.4702
    24.8072
    25.5788
    23.8053
    22.8497
    23.7897
    22.5807
    25.6967
    24.1631
    23.2297
    23.9260
    24.4535
    25.4896
    25.1981
    26.3558
    25.3444
    24.2546
    23.2879
    21.5928
    22.8732
    26.4432
    26.4094
    28.0464
    24.4925
    20.9524
    22.8629
    21.8176
    23.8562
    20.4446
    26.1884
    24.9059
    25.3618
    22.9039
    21.7629
    21.9285
    26.0649
    22.2349
    23.2548
    22.6832
    29.3444
    29.1668
    22.8655
    22.4399
    22.4966
    23.0657
    26.4058
    28.2384
    31.4048
    25.1707
    28.6418
    25.6300
    25.7052
    23.2412
    26.1039
    25.4188
    26.9743
    23.3850
    24.9676
    24.3356
    27.1293
    26.7016
    26.6182
    26.7183
    23.4047
    26.2190
    27.4483
    22.0490
    27.3884
    26.4813
    25.3726
    24.9866
    22.0680
    23.9846
    27.2001
    22.8387
    24.9491
    25.0894
    25.1775
    23.1413
    27.2472
    21.1241
    22.2293
    21.9608
    23.2150
    24.1951
    24.5530
    26.9439
    22.0765
    24.1361
    26.9171
    24.5548
    22.9883
    25.8186
    25.8233
    22.8696
    27.8490
    25.3146
    24.4553
    22.8655
    23.8896
    24.7542
    23.1536
    23.9626
    22.3799
    20.2676
    20.8910
    22.0668
    27.3350
    25.9822
    24.8346
    24.0387
    23.0373
    24.5686
    24.2033
    24.7598
    22.5934
    24.9888
    23.8655
    22.2581
    25.5516
    22.3123
    27.3027
    30.3970
    27.4588
    24.7545
    23.1157
    24.2565
    26.0765
    25.4396
    23.9277
    26.5220
    24.8010
    26.0199
    27.9266
    23.8032
    26.7843
    25.1235
    26.9837
    23.4948
    23.8474
    27.3888
    26.2792
    26.7044
    26.8090
    27.9341
    25.7832
    28.7026
    24.4032
    24.7404
    24.0704
    25.9605
    24.6072
    25.4437
    24.0955
    24.9220
    27.6408
    27.2277
    23.9784
    25.5532
    23.2687
    24.5028
    26.1257
    25.0455
    26.8448
    25.8955
    27.2757
    25.0839
    22.6255
    24.2941
    22.8300
    20.6778
    25.0474
    27.9608
    25.6374
    26.5174
    25.0178
    24.1286
    24.0974
    22.8489
    23.4158
    24.6856
    26.4986
    25.4834
    25.7595
    26.7092
    21.5645
    22.1408
    22.1882
    21.7692
    23.9614
    24.1978
    25.5446
    22.0578
    24.9508
    22.6422
    23.6222
    22.5577
    20.8498
    23.6058
    20.6605
    20.8944
    24.8421
    25.5305
    27.7013
    29.1073
    28.6138
    25.2956
    24.3199
    31.0938
    27.9852
    26.1257
    26.9802
    27.6046
    22.6251
    21.2875
    26.3232
    22.8086
    23.0304
    21.3653
    21.7641
    22.7413
    24.4356
    23.8227
    22.2180
    22.6780
    24.4424
    22.1658
    24.2908
    22.6620
    24.7068
    22.6633
    21.7599
    24.1759
    25.5734
    22.3688
    24.3364
    23.5764
    24.7491
    25.0908
    25.5716
    22.3283
    23.3525
    24.9572
    24.5080
    27.2886
    27.3960
    25.0494
    25.3954
    28.5625
    27.4617
    24.3564
    22.4955
    22.0563
    18.8738
    19.5463
    26.1890
    23.6490
    22.7570
    21.5438
    24.5268
    23.8754
    24.0112
    26.0474
    25.5297
    22.9057
    24.3314
    25.0927
    23.0330
    26.6008
    31.3414
    29.3272
    24.3790
    17.7241
    23.2699
    25.6318
    26.6002
    27.1507
    26.3825
    22.2582
    25.2404
    25.1627
    25.2381
    28.0089
    30.0594
    29.4142
    26.3615
    29.1385
    27.0367
    27.3649
    26.5115
    25.6103
    23.0135
    26.0937
    25.7378
    22.0602
    24.1900
    26.8271
    27.9006
    27.5239
    26.8285
    26.4130
    27.3206
    23.4974
    26.5206
    20.3809
    21.1786
    23.8522
    26.4959
    26.9670
    26.9971
    25.1920
    24.2556
    26.0473
    24.0266
    24.2965
    26.4338
    22.8219
    22.9863
    23.6939
    21.6437
    19.4514
    20.2961
    24.7726
    23.1753
    23.0571
    24.5355
    25.0978
    24.3064
    25.8584
    26.8095
    24.7655
    27.5292
    28.7794
    27.8724
    21.5290
    21.1812
    22.5751
    23.4440
    26.3510
    22.9900
    28.2257
    26.5905
    25.6956
    29.1677
    27.3518
    27.7047
    24.4410
    21.7610
    24.8075
    27.0429
    25.4426
    26.3007
    25.7518
    18.8410
    22.5995
    23.3126
    21.3197
    21.2798
    19.5730
    20.9901
    18.5775
    19.6571
    23.8125
    23.9382
    23.1473
    22.0397
    22.1630
    22.5748
    24.4932
    22.3159
    22.8959
    23.9182
    28.1530
    22.4788
    25.2547
    20.4754
    21.8605
    23.8641
    22.0153
    24.6891
    20.5710
    22.6701
    31.5491
    24.6695
    25.5324
    21.7638
    24.2976
    24.9799
    24.1852
    24.7105
    25.5243
    24.8756
    23.7048
    25.7531
    24.4583
    21.3880
    24.1029
    27.2576
    22.3852
    24.7105
    22.9176
    24.1646
    22.2345
    23.7747
    20.9641
    23.2928
    21.7728
    26.5682
    25.1305
    26.1062
    24.8125
    24.4695
    24.7295
    24.6428
    23.9815
    22.3814
    26.7251
    26.5697
    28.0095
    24.8958
    26.2375
    23.9240
    25.4292
    27.2678
    23.8735
    21.5037
    23.9552
    23.7910
    21.2576
    20.5312
    27.0557
    24.8493
    25.0399
    25.0870
    23.6675
    25.2459
    25.5429
    23.3727
    27.7873
    21.5011
    25.1419
    25.6741
    23.8594
    25.3446
    21.7936
    25.7744
    25.5625
    26.0965
    25.3014
    24.9878
    27.0061
    24.6203
    24.5955
    24.6669
    24.9990
    24.7237
    25.8647
    25.2189
    25.8223
    25.6733
    19.8740
    22.1122
    23.4533
    25.5294
    27.1679
    23.8965
    29.8584
    24.0189
    22.8000
    26.7999
