# Supplementary material for: Mechanistic models of asymmetric hand-over-hand translocation and nucleosome navigation by CMG helicase
Source: Nat Commun. 2025 Nov 21;16:10304. doi: 10.1038/s41467-025-65232-x (PMC12639105; doi:10.1038/s41467-025-65232-x)
Supplement: Supplementary file 18 — Source data [file 41467_2025_65232_MOESM18_ESM.zip › SourceData/SourceData/Fig3G/Random/mindist_lagging_and_loop_traj018.dat]

# Distance
    18.3401
    20.5049
    18.1909
    16.4964
    14.2120
    17.2406
    15.1059
    14.9002
    17.1026
    16.8761
    19.1902
    19.3686
    23.4738
    24.5562
    20.1062
    21.7822
    21.8338
    19.6180
    19.0268
    19.8872
    20.4639
    20.0331
    17.6831
    21.5986
    20.1115
    19.5160
    22.4004
    17.7373
    19.8817
    18.9755
    16.6833
    20.1782
    21.2663
    20.4509
    19.5242
    17.1298
    20.1317
    22.5190
    19.5745
    20.9811
    19.9919
    21.9402
    25.8410
    23.4796
    23.0441
    22.0082
    25.8703
    22.2477
    23.2146
    24.1622
    23.8041
    23.9501
    24.3962
    21.8377
    22.5786
    25.1368
    24.0786
    22.9660
    26.7088
    27.6503
    26.0110
    25.6728
    23.3562
    24.7381
    21.7584
    23.5599
    20.1775
    24.6927
    22.6857
    22.2586
    23.0557
    21.0154
    20.5072
    21.8472
    16.7068
    17.3096
    17.5804
    14.8791
    17.1543
    21.6305
    17.7532
    16.7025
    15.4566
    15.3422
    17.2971
    18.3346
    13.1217
    14.7797
    14.8198
    15.7360
    14.6260
    19.3438
    17.4415
    17.0185
    14.8180
    17.3058
    17.7030
    16.4175
    16.6105
    18.3991
    15.5466
    15.3701
    17.9371
    17.5587
    21.2965
    21.3476
    21.7343
    17.8538
    15.9544
    17.0653
    14.6936
    17.4640
    18.7826
    16.6358
    15.1459
    15.5522
    13.6075
    15.2651
    14.4677
    15.5563
    12.6913
    14.3708
    12.1544
    13.1744
    11.4388
    14.3066
    13.8875
    16.5919
    15.6920
    13.9528
    13.2912
    13.9327
    10.8261
    12.3731
    15.1871
    12.8274
    11.1719
    15.0450
    13.4896
    13.8981
    12.9683
    13.1807
    12.2782
    11.5204
    11.6584
    15.4892
    13.5601
    13.4630
    12.2686
    12.3115
    12.9806
    14.6590
    15.5638
    15.8703
    17.4998
    15.1689
    15.9747
    13.5728
    15.4991
    14.0217
    15.6614
    17.9972
    16.0733
    15.9901
    15.9388
    17.6201
    19.5008
    20.2630
    18.6827
    23.7243
    21.2039
    19.2153
    18.5522
    23.0408
    17.3412
    19.1901
    18.1803
    21.6853
    18.6449
    22.6444
    20.1772
    20.7601
    19.1674
    26.0639
    20.9009
    21.2484
    21.3973
    23.5931
    22.9118
    24.1481
    20.5825
    23.0778
    21.9111
    21.3056
    19.6704
    20.6031
    16.9897
    18.3272
    21.0540
    20.7516
    17.8768
    21.5000
    17.7368
    22.6782
    20.8636
    21.0252
    22.6553
    24.1394
    23.3745
    21.3865
    23.0974
    23.0924
    17.3494
    17.0081
    16.5595
    21.2528
    16.8466
    18.1786
    21.1044
    18.4857
    21.2954
    23.0893
    24.8991
    22.5535
    23.5140
    25.8677
    20.3006
    23.5381
    20.8925
    23.5678
    21.6319
    20.3878
    21.9101
    15.0778
    18.2703
    19.7014
    20.8369
    23.8955
    21.4660
    18.1911
    20.5646
    19.1254
    20.0114
    20.8851
    20.8808
    24.4078
    25.6599
    26.5190
    24.8572
    23.3851
    27.1936
    24.8650
    23.3031
    25.7178
    27.6501
    22.5626
    19.4221
    18.6515
    21.0153
    19.3073
    19.0554
    20.5039
    20.2344
    18.1656
    16.2087
    20.9273
    22.4407
    20.1339
    20.3411
    17.9522
    18.5103
    18.4941
    18.0674
    17.2226
    17.6453
    17.3838
    18.1265
    18.8087
    18.5551
    19.3263
    17.9238
    19.8027
    21.8490
    21.9548
    24.2162
    23.3872
    23.7989
    23.3343
    23.9314
    27.8533
    23.6796
    30.3940
    30.1071
    27.8743
    28.7139
    25.6536
    28.5002
    28.4802
    29.5522
    27.0856
    28.7969
    28.8842
    23.8297
    25.7983
    24.7821
    25.3826
    27.7818
    25.6594
    28.8701
    30.9756
    25.3545
    25.4493
    29.1112
    29.7675
    26.5715
    27.4726
    30.4906
    30.6482
    29.8735
    26.8510
    26.3643
    27.8079
    25.8928
    28.7322
    24.4939
    28.7612
    28.5629
    28.4987
    28.4525
    26.1505
    25.1377
    26.8120
    22.7336
    25.7673
    25.1125
    23.9665
    23.4850
    28.4173
    26.6533
    27.1824
    27.5092
    26.6658
    26.1746
    25.1202
    25.8296
    27.6457
    30.1114
    28.6722
    28.5611
    28.7140
    27.7017
    27.8819
    28.0360
    28.9071
    28.3929
    26.3634
    26.7950
    28.6829
    32.2458
    25.5280
    25.7207
    26.9352
    25.6253
    24.1433
    25.5128
    23.5837
    27.1827
    23.8827
    25.2933
    27.7619
    24.6000
    26.0576
    27.2006
    25.1680
    25.0592
    23.8655
    25.4082
    24.9427
    25.9321
    25.1473
    25.0082
    25.4363
    27.4130
    26.0457
    26.7797
    26.5232
    26.9236
    25.6671
    26.8759
    27.9042
    24.5003
    22.7549
    25.5549
    26.2228
    27.7841
    28.1889
    26.9375
    27.7984
    27.2620
    28.7434
    26.2157
    25.9626
    23.7213
    24.1078
    26.6941
    26.2976
    25.9044
    24.0537
    21.5258
    25.1400
    25.1776
    25.2174
    24.0256
    25.5709
    24.8041
    24.9672
    27.3357
    25.3599
    23.5936
    25.4076
    24.7664
    24.9059
    25.2619
    26.8336
    28.8641
    28.6186
    25.5747
    23.2766
    27.5363
    22.9944
    23.6339
    21.0084
    22.6864
    20.8322
    25.4317
    21.2417
    22.1498
    22.8787
    21.1626
    26.4952
    25.4042
    25.8458
    25.4757
    26.9922
    23.3603
    26.8705
    26.9820
    26.6367
    25.5897
    25.7996
    27.9793
    25.8177
    23.7373
    25.7063
    27.2196
    27.9512
    28.4327
    26.1451
    28.3692
    27.9423
    27.1183
    28.0915
    25.0142
    28.9448
    27.0617
    28.3418
    30.5200
    27.7511
    27.2723
    25.6120
    24.7117
    25.4412
    25.4252
    24.3295
    24.1810
    26.7900
    24.8081
    27.2528
    25.5569
    27.8540
    26.7250
    26.5633
    22.8603
    25.8955
    25.9812
    23.3992
    27.2509
    26.0689
    24.7167
    28.5802
    25.7632
    25.7802
    26.9233
    23.0982
    23.0942
    28.6803
    23.6128
    25.0572
    25.0570
    19.3988
    26.7736
    27.7206
    27.2469
    24.4861
    27.8128
    29.6927
    29.4185
    25.2935
    28.4439
    28.5034
    26.4188
    25.8277
    26.2981
    24.2089
    20.6359
    23.4949
    25.1119
    26.7910
    26.8837
    24.7701
    27.3600
    25.9861
    30.2155
    23.8648
    27.5577
    28.7664
    22.9496
    26.9818
    26.1541
    26.5654
    28.4399
    25.4377
    26.1046
    25.6039
    25.8514
    23.2760
    24.9173
    22.8418
    28.1511
    24.7957
    24.0233
    26.0268
    26.8660
    25.6133
    23.2024
    24.3543
    24.1626
    25.3749
    22.9079
    24.3044
    24.6713
    24.4523
    25.3584
    26.0816
    21.2815
    22.8864
    26.2232
    24.5418
    22.5732
    25.6432
    25.7318
    27.7257
    23.7391
    25.5233
    27.3981
    24.3075
    22.0903
    24.6900
    24.8857
    23.7181
    27.2414
    23.9925
    25.1913
    25.3069
    28.3648
    26.5294
    26.9975
    24.7065
    27.7120
    30.0553
    25.1459
    25.0407
    25.6859
    27.1686
    26.7226
    24.9074
    23.3313
    25.9602
    25.4210
    25.3096
    24.7215
    28.5685
    25.1258
    25.3117
    26.3663
    24.6435
    25.5960
    24.8505
    22.7350
    25.8549
    27.2369
    24.8920
    26.8805
    25.8698
    27.6077
    26.2321
    20.5581
    26.3013
    26.3191
    24.2960
    27.3337
    27.0512
    22.9319
    28.2384
    24.0861
    27.0535
    23.3514
    23.6358
    24.8479
    26.0988
    27.5604
    25.7604
    26.0447
    26.3787
    25.0608
    29.0583
    25.2752
    26.2150
    27.1080
    28.1905
    24.8625
    26.4367
    24.6260
    24.3501
    25.0442
    26.6342
    26.9428
    26.2497
    28.1759
    24.9579
    28.0422
    26.0122
    26.8522
    28.3197
    29.2221
    30.8688
    26.0492
    28.3975
    23.6459
    29.7731
    23.9340
    27.7635
    27.4488
    26.4386
    24.8514
    23.6965
    23.7219
    20.8109
    24.0985
    24.8594
    21.5123
    22.8632
    25.0004
    25.1705
    23.6434
    23.8799
    21.6021
    21.3937
    27.9363
    25.0890
    28.2946
    25.9209
    25.8441
    27.5840
    26.2794
    26.8205
    24.4045
    26.8129
    28.0200
    27.5326
    26.9959
    29.0152
    27.2273
    27.8134
    25.0139
    22.9749
    26.1803
    26.4486
    24.1895
    28.5166
    29.3037
    27.8721
    27.9991
    25.8060
    25.4422
    26.3738
    28.0372
    27.1946
    30.1806
    30.8226
    29.7873
    26.1161
    29.4739
    24.0464
    26.9836
    27.8920
    26.4268
    29.0443
    27.6321
    27.7079
    25.5832
    28.1666
    25.8813
    26.2618
    25.5771
    25.7949
    24.1978
    25.1048
    23.5579
    24.6496
    25.1481
    24.0369
    29.0440
    25.5743
    24.5821
    27.1804
    24.3449
    26.6694
    26.6274
    27.0662
    24.7900
    27.4610
    28.3977
    27.0019
    25.4722
    26.0556
    28.5927
    26.9176
    27.8446
    25.7858
    25.0882
    25.9689
    27.4485
    24.8078
    25.5897
    24.5065
    28.5712
    27.4687
    26.4428
    23.9268
    28.9089
    28.0825
    25.8625
    24.7492
    23.6283
    25.0499
    24.5932
    25.5395
    29.4579
    26.2254
    24.6894
    24.4870
    24.2088
    22.9031
    27.3691
    25.6936
    22.9939
    27.3897
    27.4554
    24.8082
    25.1222
    29.8442
    28.3691
    28.1981
    27.9589
    25.1443
    25.5524
    26.5618
    27.5195
    29.5124
    28.2806
    27.2563
    25.6317
    24.6732
    26.8138
    25.1542
    27.8918
    29.3918
    32.2067
    27.3765
    26.7212
    29.5891
    29.1930
    26.3826
    28.1874
    26.4584
    25.9797
    25.0877
    29.0112
    26.6490
    28.9046
    27.8848
    25.8912
    26.0949
    29.4152
    23.8563
    23.1967
    24.9592
    25.7203
    23.2574
    27.7390
    25.8862
    26.3876
    24.8151
    26.9552
    23.8266
    29.0232
    28.7579
    27.1670
    26.6724
    27.0209
    23.4181
    24.5446
    25.5287
    26.3065
    24.3654
    24.3035
    25.0726
    24.3223
    26.1228
    25.3285
    26.7005
    27.2305
    24.1014
    27.2936
    27.4219
    25.0023
    26.5536
    27.9528
    28.2673
    23.5542
    26.2800
    27.5097
    24.5915
    24.8670
    26.8768
    31.1353
    25.5124
    26.2609
    26.4169
    29.9002
    31.7186
    29.3696
    22.4366
    21.8171
    24.0950
    23.3767
    22.1134
    23.4886
    21.7700
    20.5360
    19.9385
    24.6113
    24.0415
    26.0276
    24.4249
    24.4450
    26.5538
    23.2366
    25.2363
    27.4810
    23.6657
    21.3951
    23.2708
    20.2110
    19.2997
    21.9663
    20.0862
    20.7968
    20.8287
    23.6124
    21.6382
    19.9863
    21.2110
    21.3233
    20.6031
    23.2925
    22.9812
    20.4126
    20.9860
    21.5720
    23.0980
    22.3533
    24.0997
    19.4957
    26.3477
    21.6661
    20.2715
    21.1537
    25.7822
    21.9094
    25.9435
    25.1254
    29.6435
    24.6751
    28.1763
    28.0116
    29.3476
    31.0591
    25.3184
    24.8783
    26.6003
    25.3521
    20.6662
    24.5830
    23.9894
    25.2085
    24.4160
    21.3441
    23.4381
    22.4100
    22.3862
    20.0328
    20.8669
    25.1933
    21.8286
    23.3731
    24.2557
    24.4092
    24.4752
    26.1051
    27.6953
    26.2777
    25.3561
    25.3049
    25.7940
    20.6173
    20.7975
    20.6725
    22.4312
    22.8596
    20.4541
    22.0292
    21.8767
    19.1545
    23.3707
    20.4496
    23.8743
    24.1854
    25.4360
    21.8090
    24.7796
    26.5582
    24.2964
    24.4871
    20.4729
    26.0811
    26.5337
    24.2258
    22.9266
    21.1271
    18.6938
    24.0400
    23.3228
    19.5997
    20.1980
    20.2480
    19.1057
    22.5655
    19.3755
    19.3075
    19.8658
    19.1918
    19.7905
    19.5623
    17.9620
    18.6655
    21.4654
    25.0076
    19.0450
    19.7313
    25.8691
    27.4582
    24.6610
    26.6751
    30.8652
    29.4819
    29.5242
    30.6408
    30.5960
    26.4018
    31.4635
    30.9298
    31.6906
    34.5097
    35.8905
    31.5976
    28.3729
    27.5142
    26.4238
    31.2991
    32.9713
    29.1503
    31.5306
    30.8093
    22.3593
    21.3723
    27.6153
    28.4619
    25.1542
    24.3887
    26.1779
    22.9233
    25.5857
    29.1483
    25.1469
    25.0778
    21.6500
    22.6187
    14.3965
    23.3938
    22.6471
    20.2041
    14.1230
    20.5343
    21.4393
    23.1621
    16.7396
    19.6807
    24.0162
    19.6117
    23.5002
    16.9219
    19.8145
    21.0998
    24.0359
    20.4907
    21.7176
    19.3920
    29.1387
    20.8718
    21.4803
    21.9335
    21.5204
    23.1319
    23.9206
    25.4803
    21.7748
    24.4736
    23.1023
    20.5656
    24.5877
    22.7816
    20.7676
    29.6309
    28.2322
    23.8751
    21.6522
    23.4873
    24.6937
    25.0620
    24.8589
    22.4822
    19.7816
    24.9710
    22.4895
    25.8904
    20.5545
    21.7834
    23.3909
    26.7358
    19.0263
    26.7383
    20.4306
    23.0540
    20.8061
    18.0574
    23.4190
    22.2891
    22.6416
    21.5644
    24.5717
    29.0164
    28.4494
    30.2933
    28.9976
    25.7356
    24.0760
    27.2393
    27.6131
    27.8123
    29.5243
    27.6098
    24.8808
    20.8306
    22.7162
    26.7344
    23.6714
    24.8906
    29.2172
    27.1104
    17.7236
    20.8858
    24.8582
    20.4016
    26.6710
    30.8844
    27.5382
    33.6968
    31.9984
    30.3848
    22.3703
    29.8700
    19.6701
    22.2595
    21.3121
    21.1318
    21.8640
    24.0868
    20.3774
    22.5619
    21.0509
    20.3378
    26.4307
    23.7198
    22.9574
    18.7168
    19.3139
    24.1759
    16.5455
    16.1815
    16.7837
    20.9005
    23.5853
    17.0090
    21.1855
    23.7242
    23.2894
    22.1482
    23.6199
    24.1855
    18.4619
    23.0578
    19.4531
    22.5849
    21.2479
    26.0081
    24.6593
    24.6647
    18.8072
    24.0675
    26.6391
    22.6208
    20.8158
    18.7091
    21.5263
    20.6971
    23.3702
    21.8066
    24.4678
    21.8047
    24.0919
    20.5265
    16.1505
    20.5481
    21.6485
    22.0922
    18.5723
    20.4784
    21.2586
    25.3395
    22.9828
    19.1377
    22.5861
    18.8789
    19.9375
    21.3520
    20.9438
    16.1329
    20.4673
    24.6621
    20.9381
    21.0117
    23.7667
    23.8326
    22.4410
    24.7317
    22.4398
    24.1322
    28.5332
    21.0746
    23.7470
    20.5937
    19.8565
    21.9761
    22.5450
    23.6589
    24.8035
    16.2434
    21.3785
    22.4990
    21.1814
    18.7588
    18.1116
    23.1999
    27.4208
    22.5095
    17.7077
    19.8497
    24.5603
    23.2133
    26.2032
    24.7205
    19.8304
    21.4737
    19.8372
    20.7163
    23.4829
    18.9255
    26.0572
    21.4008
    25.1651
    21.2749
    21.5324
    25.8644
    26.1775
    26.4084
    23.8641
    32.1917
    25.0402
    28.3779
    24.5164
    23.5050
    23.7259
    25.5226
    23.8543
    24.4392
    27.3848
    23.0082
    19.2901
    22.0553
    20.5684
    18.2415
    27.4085
    25.4730
    22.0992
    23.3007
    23.1320
    24.4021
    20.7559
    23.5122
    23.4175
    26.4542
    21.8468
    24.2319
    25.6303
    27.0628
    22.9002
    21.6736
    24.6518
    23.5788
    22.7857
    25.9927
    26.5218
    23.8139
    29.0183
    32.7469
    27.1214
    26.4466
    27.1094
    21.4865
    22.8710
    24.9036
    20.1291
    21.0433
    23.7449
    19.1765
    21.5989
    20.0136
    20.8848
    23.7054
    25.7464
    16.1002
    21.7396
    24.5248
    15.5402
    22.0274
    19.1071
    15.6958
    22.5872
    16.9731
    23.8365
    20.8884
    20.0733
    21.3978
    21.6589
    18.8327
    20.5590
    22.4336
    23.9866
    20.0887
    21.8601
    17.8792
    22.9444
    17.6979
    21.2584
    22.4216
    23.7795
    20.3720
    16.8398
    21.2067
    21.3471
    23.9836
    21.1318
    16.6535
    23.3893
    22.3722
    20.9599
    22.1842
    22.9149
    20.7225
    21.1053
    15.8148
    17.0707
    18.4429
    21.6167
    20.3390
    19.1372
    22.5143
    22.0403
    28.5568
    24.9550
    22.7338
    19.9360
    29.4463
    26.3359
    19.7983
    21.3420
    20.1202
    13.7707
    22.2563
    20.8733
    20.4710
    17.0773
    19.6431
    18.1711
    18.4952
    19.4949
    20.4241
    26.4360
    19.2718
    18.7419
    17.2498
    21.7381
    19.5713
    18.5173
    25.1187
    19.3200
    20.9602
    24.4178
    20.6333
    19.0096
    19.4890
    19.7791
    20.5703
    19.1139
    24.2245
    21.0894
    20.2057
    22.6277
    24.4826
    20.9758
    24.5047
    21.1025
    22.7047
    20.9380
    21.1993
    21.0318
    23.2365
    21.5080
    18.0899
    19.6004
    19.3023
    16.8925
    25.4959
    25.0278
    20.0919
    19.1290
    17.9400
    22.9669
    19.0590
    22.8154
    20.7759
    20.2792
    22.7540
    19.0928
    18.9727
    21.4621
    22.3575
    20.6460
    25.9815
    25.6357
    27.8442
    27.0623
    27.4915
    24.0527
    25.7240
    23.7771
    23.0623
    24.5893
    22.2730
    22.5712
    17.9823
    21.4944
    25.4186
    26.4490
    20.9831
    23.5750
    23.0217
    20.6964
    22.5109
    21.7197
    19.4991
    20.5693
    18.3887
    20.7800
    18.5013
    18.0763
    18.2579
    24.0738
    23.9308
    23.3544
    21.8883
    19.7666
    23.1401
    22.3367
    20.7899
    21.6754
    21.4040
    21.4665
    25.1663
    19.5083
    17.1987
    25.4747
    24.7065
    21.9533
    21.7231
    27.3393
    26.9246
    25.2049
    18.1239
    20.7133
    21.8215
    20.5417
    17.0702
    24.5706
    19.5948
    19.4321
    20.5684
    26.6036
    25.7050
    20.9672
    19.6065
    17.1338
    20.6741
    16.7796
    19.9342
    24.0305
    18.7083
    17.8837
    21.8452
    17.2243
    27.5949
    25.2862
    25.6650
    27.0465
    22.2886
    20.9457
    20.7824
    25.2234
    19.6500
    24.3282
    25.1122
    18.9772
    20.1547
    24.6112
    16.4829
    18.4340
    14.7847
    15.8492
    13.2184
    19.0579
    20.7261
    17.8295
    17.6960
    17.3611
    15.0181
    14.3564
    18.6851
    20.6793
    17.9567
    17.1344
    14.8983
    19.4139
    20.0325
    19.1784
    19.0373
    23.4932
    17.6065
    21.0127
    25.2697
    25.3366
    24.8315
    22.9755
    26.3704
    24.5019
    24.6282
    18.6748
    19.6988
    29.3016
    25.8039
    25.2834
    24.1621
    19.9423
    22.6483
    17.6286
    23.1569
    26.0777
    26.1229
    27.9046
    25.1083
    21.8175
    22.3293
    21.1122
    22.1430
    22.4569
    19.5675
    19.7458
    20.5363
    20.5985
    23.5222
    22.9083
    23.0661
    23.1921
    24.8775
    25.5079
    27.7636
    24.4502
    17.3117
    21.0590
    19.4665
    20.7281
    21.0098
    26.9845
    22.0456
    24.8998
    29.5936
    27.0123
    27.3138
    23.2110
    23.9317
    26.1160
    21.9837
    26.2721
    25.5510
    26.8279
    25.2881
    25.3730
    22.7889
    25.9702
    25.6329
    22.3442
    21.2975
    21.0751
    22.0482
    24.9344
    17.1014
    20.3363
    20.7230
    21.7970
    25.2550
    22.8399
    22.4737
    26.1593
    24.0018
    23.0094
    19.9657
    23.3490
    25.4569
    25.0074
    21.6424
    22.3717
    28.1529
    22.4347
    19.6055
    22.9078
    22.7773
    23.1042
    22.8838
    21.4926
    24.8824
    22.1078
    21.7421
    18.5542
    22.4486
    18.8490
    24.5932
    20.9977
    20.5340
    26.7733
    25.6683
    25.6770
    27.5624
    19.9405
    21.2173
    17.5855
    15.8648
    18.3118
    18.2501
    13.8402
    12.2267
    15.1916
    19.0842
    18.9365
    14.3288
    17.9498
    18.0066
    19.4607
    16.9508
    16.9670
    23.5580
    18.4695
    16.8236
    15.2513
    17.8942
    16.6827
    19.1659
    20.1055
    15.6676
    13.9955
    17.1469
    19.6615
    21.3656
    20.6255
    23.4913
    21.9865
    20.1066
    27.2562
    22.9912
    20.5632
    21.4118
    26.6622
    27.4603
    26.2392
    23.9517
    19.1688
    22.0753
    21.2116
    18.6316
    23.2637
    26.5727
    23.9537
    24.0873
    23.5628
    23.2150
    20.0760
    21.8181
    20.7894
    15.6950
    17.7853
    16.3625
    19.6271
    17.0959
    22.4574
    20.2462
    17.2296
    19.7960
    21.1071
    20.7005
    22.2383
    20.8677
    23.4205
    26.6878
    23.7761
    23.3130
    26.5810
    18.9620
    20.8948
    18.5685
    23.7828
    21.8926
    24.3218
    16.1252
    19.0078
    19.3026
    20.4857
    18.1700
    17.8468
    17.5369
    18.2346
    20.2407
    16.2183
    15.5402
    14.8953
    15.2967
    17.3732
    18.2668
    16.4068
    16.3064
    17.4649
    19.1813
    15.6780
    13.6838
    18.5932
    18.7184
    22.0577
    22.3496
    18.9373
    22.0422
    22.9013
    26.7527
    23.6612
    21.2962
    20.3525
    21.5657
    15.9581
    20.4611
    22.1593
    21.6957
    25.4443
    26.0496
    24.8137
    24.3578
    26.7200
    21.3319
    20.4494
    24.0822
    18.1670
    25.4383
    25.0008
    19.7428
    21.0018
    22.1912
    25.2152
    27.0443
    27.0083
    23.8695
    27.7349
    18.8388
    21.2236
    17.0975
    22.0593
    23.4592
    24.2425
    21.2064
    21.6367
    25.5700
    20.2590
    20.2985
    18.8675
    17.3594
    13.8175
    18.0179
    18.1766
    18.0714
    15.4700
    15.4476
    14.6779
    18.3786
    15.1697
    17.9686
    16.9569
    18.6338
    17.9956
    18.0650
    15.1533
    14.2895
    15.5515
    19.8729
    13.5405
    16.7676
    16.0499
    14.0876
    13.3197
    12.1571
    16.3983
    16.0136
    15.8968
    15.8916
    18.0639
    14.6947
    15.2008
    15.9701
    13.9494
    14.3908
    15.0590
    17.3433
    13.7822
    14.1390
    18.1390
    16.1300
    16.1798
    18.7338
    19.7758
    17.2674
    19.4328
    17.3170
    18.2358
    19.9394
    12.0900
    15.2330
    15.4766
    19.1704
    16.8404
    14.9696
    17.4180
    13.1603
    17.5953
    19.9853
    19.6336
    18.4041
    19.0886
    18.6978
    15.6406
    13.0017
    17.0480
    15.2753
    16.0234
    15.4787
    15.7719
    12.4632
    11.7227
    10.4224
    12.1636
    12.9956
    11.2369
    11.0314
    10.0576
    11.0574
    11.4106
    17.7734
    12.4120
    16.1307
    17.0401
    13.7844
    16.8734
    14.1961
    14.2075
    13.1551
    12.3919
    14.6273
    16.3231
    16.8907
    16.5239
    14.6134
    19.9120
    16.0334
    21.5901
    14.4160
    17.0556
    16.3079
    15.0225
    14.9723
    13.8255
    15.8153
    15.9718
    15.7896
    15.9374
    15.3414
    14.8121
    18.5418
    14.1562
    16.2941
    17.5288
    21.0937
    13.7252
    14.7572
    15.0357
    13.3217
    16.6215
    17.4262
    17.8390
    18.0837
    15.2282
    15.9783
    11.0299
    13.5113
    15.3642
    17.9516
    12.7366
    14.1708
    16.1988
    15.9967
    15.0485
    18.7633
    15.0366
    14.9895
    15.3534
    16.8590
    17.4780
    16.5291
    16.5545
    15.5968
    16.4594
    14.3399
    20.1248
    17.4334
    17.2894
    15.7308
    16.2744
    15.9491
    15.3074
    15.5942
    15.3120
    13.3026
    14.8535
    17.1554
    19.0069
    19.8286
    20.2283
    18.6457
    13.4487
    16.5102
    16.7812
    18.1440
    15.5189
    16.5334
    14.1539
    17.2003
    18.3298
    18.5727
    18.2010
    19.2970
    18.6769
    18.1942
    16.7028
    19.6808
    16.3262
    14.6392
    19.8397
    17.7766
    17.4450
    14.8718
    16.7250
    17.7717
    16.8499
    17.0685
    18.4806
    19.6772
    17.7315
    18.1492
    15.7256
    22.3911
    17.4603
    20.1004
    16.4809
    15.3337
    14.6707
    15.5856
    15.2900
    12.3261
    16.8762
    12.7276
    13.6111
    14.2688
    11.8161
    14.9164
    15.1256
    16.6813
    12.2761
     9.3159
    16.8126
    14.9185
    13.9887
    14.3692
    18.2258
    15.1095
    16.7692
    16.6951
    15.3067
    17.4270
    14.9324
    14.6943
    13.9779
    16.5295
    17.5751
    18.3236
    17.8527
    15.2133
    15.7609
    15.3084
    16.7080
    16.5850
    13.2156
    17.9191
    15.7711
    16.2003
    16.8507
    15.3577
    15.2023
    13.9900
    13.6947
    11.7574
    10.1023
     8.4998
     9.7789
     7.7734
    10.6877
    12.9326
    12.0492
     9.2848
    13.7910
    13.0394
     8.3167
     7.0930
    11.1507
     7.0040
     7.0808
    10.2079
     9.7159
     9.6121
     4.6387
     7.5614
     9.2015
     8.2732
     8.6127
     8.5658
     5.6488
     7.5001
     6.1730
     8.8496
     9.8458
     7.8263
     5.9935
     8.0621
     8.6601
     8.2145
     7.2884
     7.0754
     7.6273
     7.8378
     8.7339
     7.0656
     7.3726
     7.6931
     7.9266
     6.9393
     7.2806
     6.6743
     5.8468
     6.8399
     8.1194
     5.9987
     6.4935
     8.5210
     5.9988
     5.8098
     5.4940
     7.5057
     8.0860
     5.1920
     7.4601
     8.7239
     6.9832
     9.4611
     8.3587
     4.9566
     7.2903
     8.5111
     9.7950
     8.6096
     8.3435
     8.7454
     8.1149
     7.4524
     7.9675
     7.1119
     6.6271
     6.1463
     5.3191
    10.0714
     8.5133
     6.9741
     6.8974
     5.5495
     8.1682
     8.9978
     5.5559
     6.4201
     7.8695
     5.2237
     7.8984
     8.5520
     7.2077
    10.0150
     7.5208
     7.1073
     8.2544
     8.0071
     5.6388
     8.1628
    11.8216
    12.2717
    10.4616
    11.8294
     9.2980
     5.5930
     9.2019
     9.9737
     7.7501
     7.9383
     7.6190
    11.1937
     7.5659
    10.3345
     6.2664
     7.0430
     9.8344
     9.1609
    11.2484
     9.2691
     7.4087
     9.5286
     8.3101
     7.7360
     8.2804
     8.5336
     9.9389
     8.7464
     5.5612
     7.9942
     7.3532
     6.8985
     8.2673
     5.2499
     6.7040
     5.7425
     8.4574
     7.1052
     9.0463
     7.4107
     6.7226
     8.7211
     7.9575
     9.1040
     7.8231
     6.4515
     7.6441
     6.1511
     8.9225
     7.7355
     8.0670
     8.4294
     6.0275
     7.0922
     7.0370
     8.6366
     9.1795
     7.9785
     7.9307
     4.9164
     9.0303
     7.4663
     5.9013
     8.6704
     5.6293
     6.9751
     7.7802
     7.4844
     8.4528
     5.3749
     5.0362
     6.7376
     7.2440
     7.2432
     7.8049
     8.9567
     5.1483
     7.7583
     6.9857
     6.6518
     8.7011
     6.7270
     7.2986
     5.3193
     8.6166
     6.1235
     8.9828
     6.8275
     8.2071
     9.2125
     5.3094
     8.3474
     9.4513
     7.5333
     7.4559
     6.2587
     8.2837
     5.8354
     7.0306
     9.6735
    10.2626
     6.1495
     8.1811
     8.3953
     9.5079
     5.6133
     6.8607
    10.3718
     6.6885
    11.6254
     9.3976
     5.0226
     9.2854
     7.3269
     8.4605
     9.0014
     6.8148
     5.8640
     5.8161
     7.9966
     7.0557
     9.7245
     8.6494
     7.4458
     8.2446
     7.2227
     9.8834
     7.5508
     8.1923
     7.6641
     8.5094
     9.7177
     5.7614
     7.4611
     8.7304
     9.0721
     9.1958
     7.7783
     8.2811
     9.0542
     8.3368
     8.6505
     5.6919
     6.7262
     6.4640
     6.6303
     6.7269
     6.6341
     7.2040
     5.2617
     4.9455
     7.5079
     8.1841
     6.4541
     7.0870
     8.1129
     5.7104
     8.3542
     8.3225
     9.6355
     7.4843
    10.4337
    12.0440
     8.3209
     5.6842
     8.8835
     7.1751
     6.7821
     6.7475
     8.1467
    10.9926
     7.2398
     8.3474
     6.8577
     7.6788
     7.8779
     8.5741
     6.6989
     8.5708
     9.5605
     6.7810
     6.5454
    10.1265
     8.0948
     5.8960
     6.5536
    10.1132
     8.4232
     7.7141
     6.1082
     7.2907
     5.8237
     8.4968
     5.8630
     9.8561
     7.9776
     5.2257
     8.7505
     6.1689
     9.1219
     6.7011
     9.0329
     8.3695
     9.4096
     9.6942
     7.4179
     7.7921
     6.1897
     7.6051
     6.4267
     8.8584
     9.7193
    10.0677
    10.8260
     9.1415
     9.6044
     7.2797
     9.5549
     8.0975
     7.2457
     6.8849
     8.5697
     5.6450
     6.5017
     8.9446
     7.2152
     6.2696
     7.8407
     7.8724
     6.5660
     7.9306
     4.9277
     8.5568
     8.4793
     7.1945
     6.6803
     6.1597
     5.4006
     7.0038
     8.3648
     6.2682
     6.5720
     6.8242
     8.3336
     6.5747
     7.9432
     6.9964
     8.1930
     5.7175
     7.9041
     5.8851
     8.3478
     8.4822
     8.3828
     8.6888
     7.1574
     8.7410
     6.5461
     5.7445
     8.7271
     7.3714
     5.0663
     8.6973
     4.0540
     6.3436
     7.6713
     8.2967
     8.1868
     6.9896
     5.4135
     5.6717
     9.7170
     7.6253
     8.3197
     8.9605
    10.0007
     8.8773
     9.3905
     7.0907
     8.6551
    11.2179
     6.7181
     7.2213
    10.4044
     8.5952
     8.7014
     9.1590
     7.0766
     6.0354
     7.2779
     6.9997
     6.5497
     7.8211
     8.1872
     9.2025
    10.1683
     7.3799
    10.5856
     8.9579
    11.1160
     7.3252
    10.1965
    10.1715
     8.7390
     9.6610
     7.3939
     8.2745
     5.8177
     8.0554
     9.1444
     7.6170
     6.9672
     6.2278
    10.2201
     9.9848
     8.9690
     6.7620
     9.4192
    11.9238
     5.9723
     8.4956
     9.6795
     9.8835
     6.3892
     9.5067
     8.4199
     7.1232
     8.4217
     9.3060
     6.6591
     7.9114
    10.2395
     7.3670
     6.5495
     7.9852
     8.3348
     7.4811
     7.7800
     8.1576
     5.4222
     8.0986
     9.0439
    10.1888
     7.7045
     6.5725
     6.0524
     5.2465
     6.5213
    11.2701
    11.9504
     8.9579
     8.7893
     6.1220
     5.6519
    10.2348
    10.4575
     6.8032
     6.4204
     9.4572
     8.9989
     7.0461
     6.8108
     8.3420
     8.0384
     8.7234
     6.7413
     9.1921
     7.0158
     6.1596
     9.1889
     7.4477
     6.3038
     6.9140
     8.0068
     5.1299
     8.3999
     5.6895
     5.3994
     7.3874
     7.6774
     9.4144
     9.0116
     8.8306
     6.2265
     7.8357
     8.7450
     5.6744
    11.7502
     9.0620
    10.0176
     7.2895
     7.8351
     7.2551
     6.1721
     6.3928
     5.5371
     8.2329
     9.0962
     7.0358
     8.3726
     8.8524
     7.6648
     7.3895
     6.7309
     6.9305
     8.8098
     7.7926
     6.9925
     8.8806
     9.2213
     8.1178
     8.2263
     8.8852
     9.7042
    10.1026
     5.4385
     7.1461
     8.1939
     8.2978
     7.9639
     6.4277
     6.8415
     6.7293
     8.2976
     7.9522
     4.7626
     6.3948
     6.5299
     8.6901
     7.0270
     8.1456
     7.4930
     7.5678
     7.5363
     5.7504
     8.5736
     5.1732
     5.3599
    10.1966
     6.5476
     7.1978
     8.4931
     5.2417
     8.2186
     7.1447
     5.3841
     5.6699
     8.9884
     9.3611
     7.4371
     8.8196
     8.3794
    10.7966
    10.3887
     5.1835
    11.7193
    10.2964
     8.3739
     5.0772
     5.7795
     7.8287
     5.7336
    10.1518
     6.2655
    10.1359
     6.5537
     8.4855
     8.8487
     8.4550
     8.0430
     9.0580
     7.4154
     9.7147
     6.3712
     8.9769
    10.6114
     9.1422
    10.1530
     7.4438
     9.8016
    10.4879
    10.5797
     7.7261
    10.4360
     7.8543
     8.3688
    10.1663
     9.7675
     8.3912
    11.4725
    10.1423
    13.1436
    10.6886
    14.0834
    11.9274
    10.9837
     8.5649
    11.7629
    11.2164
     7.6674
    12.2848
     9.8437
    10.7106
    13.2258
     7.2893
     9.9518
     9.7718
     9.2785
    11.5329
    10.2409
     8.5251
     9.3520
     9.0248
    10.7917
     9.3830
    10.7538
     7.8910
     9.8546
     9.2823
    12.4420
     9.4747
     9.7028
     7.8719
     9.7184
     8.3049
     7.2820
     7.3528
     7.6404
     6.6030
     8.3261
     6.0419
     8.1769
     9.7108
    10.3444
     7.5117
     9.4456
     8.2506
    10.6104
     8.2803
    10.2444
    10.3457
    11.0131
    11.9628
     9.3587
     7.9970
     8.9005
    10.1219
     8.6009
     7.3685
     8.7569
     8.1667
     7.7640
     6.7270
     5.2765
     8.4251
     9.7651
     9.7004
     7.8717
    11.6480
     8.8920
     9.2567
     7.6860
    11.3637
    10.9653
    14.0901
    13.4166
    10.3636
    10.7082
     7.7405
     7.9007
    12.6527
    13.0741
    11.2277
    12.2730
    11.5358
    10.9532
    11.5509
    12.0128
    11.3938
    11.5569
    11.4521
    10.4832
    10.1801
    10.2138
    10.3398
     9.9113
     8.1950
     9.1623
    10.4914
     9.7505
     9.1508
    12.0458
    10.0091
     8.9638
    10.1908
     9.4477
     9.1503
     6.5573
     9.9263
    10.8797
    10.8767
    11.8789
    10.3392
     9.9476
    10.1948
    12.5205
    10.0746
     9.6309
    10.6240
     9.4815
    10.3522
    11.2190
    12.8955
    12.9348
    11.7887
     8.8871
     8.6680
     9.1465
     9.1502
    10.1723
    11.2258
     8.0479
     7.6961
     7.2236
     7.7121
    12.0801
     8.4392
     8.6069
     6.9284
     6.6428
     6.8487
    10.4667
     8.0756
    10.3215
     9.4042
    11.4699
    11.0878
    10.8188
    10.5912
     8.5520
    11.4543
    13.3371
    11.6633
    10.9984
    10.3444
     9.0253
     9.4369
     9.1982
    10.9943
    10.0007
     9.8876
     8.5695
    12.5989
     9.3842
     9.6704
    10.3449
    11.6336
    11.4600
     9.7090
    10.2910
    10.0900
     8.8803
    10.5443
    10.7561
    10.2471
     8.6908
     6.7010
     9.1307
     9.7325
    10.1961
     9.0504
    10.2491
     8.3257
     9.2076
     7.4344
     8.8773
     8.9899
    11.8641
     7.3250
    10.0731
    11.8994
     9.6259
     9.5718
     6.1273
    10.0022
     8.5895
     7.8486
     9.2633
     7.6412
     9.5885
     8.8875
    10.6022
     8.1236
    10.7519
    10.3411
    10.1079
    12.2092
     8.9021
    10.9485
     9.9265
    10.0625
     9.6737
     9.6620
    11.7977
    11.0345
    10.9192
    11.3925
    12.6156
    10.1849
    12.1385
    10.9599
    12.3172
    10.1021
     9.1172
    10.6949
    12.1604
    10.1210
    14.0115
    11.6131
    11.9409
    11.5430
     9.1421
     9.1719
     6.5015
    12.1285
    13.3709
    11.2518
    10.6665
     9.7475
     7.7090
     9.6333
     7.9875
     6.0426
    10.7040
    11.6362
     9.4207
     8.1041
     9.0837
    11.9719
    17.5397
     9.7067
    13.2693
    15.5727
     8.5986
     9.5194
    11.1061
     8.4129
    10.7578
    10.0938
    11.4614
    10.3432
    10.3707
    11.0118
     8.1703
     9.8851
     8.2055
     8.2754
     6.7347
     9.8803
    10.5547
     9.1318
     9.7954
     7.3441
     6.0868
     9.3935
     8.9601
     9.6992
     9.2029
     7.9780
     9.5716
     8.0497
     9.0637
     6.8126
    10.5250
     8.0416
     8.1194
     6.8640
     7.9444
     6.8815
     7.6682
     7.8565
     7.9355
     9.3511
     8.4968
     8.9254
     7.1106
     6.4190
     7.0450
     7.9364
     9.3293
     9.5702
     5.6601
    10.3093
     9.2821
     8.7524
     7.0058
     7.3584
    10.0382
     9.2654
     8.5094
    10.5286
     5.8536
     8.2488
    10.2365
     9.5995
     7.0566
     7.6098
     7.6172
     9.6423
     7.0035
     6.1954
     6.2038
     6.1409
     7.8220
     6.6520
     5.3520
     6.0736
     7.4209
     7.1841
     8.8277
     7.7516
     7.7392
     6.6506
     7.1000
     6.1085
     7.5209
     7.3237
     6.9955
     6.5614
     6.7835
     4.6140
     4.6760
     5.5695
     5.6294
     7.8444
     6.1924
     8.2058
     7.5076
     8.5855
     8.7349
     5.0663
     5.8283
     8.9933
     9.6392
     6.3776
     7.8825
     6.7265
     7.7925
     6.7739
     6.7363
    10.0129
     7.9931
     7.2854
     7.2680
     5.3499
     5.3196
     6.8501
     7.6917
     6.9378
     8.0140
     6.8178
     6.6627
     7.0370
     8.6963
     9.6512
     5.9540
     7.8754
     6.6090
     8.0740
     6.8247
     5.2563
     9.8701
     9.4864
     7.3100
     7.6868
     8.0852
     6.3222
     8.5348
     7.9243
     7.0191
     5.6026
     7.0073
     8.3371
     8.8563
     5.1085
     7.0818
     8.2029
     8.6383
     7.3623
     6.3510
     8.3036
     7.7835
     4.8953
     8.9074
     7.9911
     8.5504
     8.8404
    10.1311
     6.1132
     8.4575
     8.5688
     5.6337
     4.5819
     6.4952
     6.6477
     6.6609
     8.0747
     5.2013
     6.6320
     6.0504
     7.0958
     6.7318
     8.9225
     8.9607
    10.4612
     6.9770
     9.2043
     5.4161
     5.9624
     5.4137
     6.3622
     6.3159
     6.8466
     6.3983
     5.5666
     6.2684
     9.4401
     7.7447
     7.4510
     6.5361
    10.3719
     8.4159
     5.7982
     8.4611
     5.2076
     5.9597
     7.7153
     8.0234
     6.8315
     8.0735
     7.1928
     7.0244
     6.4766
     6.1735
     5.5901
     7.6334
     6.1692
     6.3473
     7.8770
     6.3982
     6.8395
     8.1896
     7.6285
     7.2738
     5.4891
     8.4711
     7.6452
     6.4427
     6.9772
     6.2290
     7.9822
     6.4424
     6.7325
     6.3218
     6.6041
     7.4452
     6.6588
     7.8588
     7.7338
     6.0217
     6.0088
     7.0231
     6.8228
     4.5722
     8.1978
     4.7416
     6.1345
     8.2347
     6.9846
     6.7761
     7.3327
     7.1643
     7.8410
     8.2417
     8.2164
     5.4806
     6.4751
     5.4899
     6.1970
     7.5160
     6.6936
     6.0045
     6.9706
     7.8077
     7.7876
     7.5024
     6.2547
     5.6894
     7.1915
     5.9454
     6.3160
     6.5935
     7.3369
     6.1428
     5.1276
     8.1697
     6.9624
     5.9480
     7.5300
     6.8499
     7.9144
     8.0828
     5.6181
     5.9209
    10.2222
     8.7297
     8.2990
     8.6983
     8.1816
     6.4729
     9.3995
     6.8650
     7.8952
     6.7942
     7.8306
     6.8192
     6.7081
     8.0897
     7.3997
     9.1117
     6.4221
     6.9402
    11.0089
     8.8077
     8.8804
     9.4300
     5.7946
     6.1552
     6.1903
     8.5843
     7.8484
     6.4856
     6.1377
     6.9708
     8.1964
     9.7415
     9.9806
     6.6005
     8.4026
     5.5373
     8.5208
     7.9024
     6.7350
     6.7893
     8.3355
     7.3036
     9.4880
     7.0556
     5.1265
     6.4983
     7.0565
     5.8979
     6.9345
     6.8801
     8.8513
     8.1399
     7.6687
     6.1851
     7.6782
     7.9416
     5.9186
     8.9504
     7.8253
     5.3076
     7.0711
     7.8474
     6.0932
     8.8453
     8.9747
    10.2469
     7.9835
     8.8776
     6.2060
     4.8257
     9.2589
     7.3984
     8.5608
     7.8067
     6.9363
     8.9264
     7.2810
     6.8283
     8.4803
     5.5238
     9.6353
     6.8629
     8.6326
     6.4072
     6.8449
     7.3237
     6.8422
     4.9246
     6.6210
     8.0479
     8.6522
     8.4507
     8.4671
     7.4100
     7.7335
     6.7024
     4.9553
     6.3589
     7.3853
     7.5052
     5.5577
     6.6207
     8.7410
     4.8057
     7.6840
     6.2178
     7.1092
     7.9173
     5.1650
     6.0939
     5.9233
     6.4920
     5.2948
     7.7923
     6.6881
     4.2851
     7.1739
     7.5550
     6.9998
     6.2563
     6.8843
     7.6187
     7.2708
     5.6928
     7.8927
     6.8300
     5.7577
     7.0078
     6.1773
     5.4410
     7.3629
     6.1073
     5.8409
     5.4606
     8.1503
     6.0821
     7.8710
     5.7605
     5.7372
     7.4111
    10.7629
     7.6554
     5.7203
     7.3905
     7.2976
     7.2114
     7.4804
     8.1125
     6.4723
     7.0349
     9.4008
     8.0293
     7.1058
     7.7670
     6.4010
     9.2967
     8.4897
     4.8112
     7.2729
     7.6910
     7.1940
     6.9003
     6.9104
     6.9893
     5.9236
     6.5119
     6.6161
     8.7042
     5.9632
     7.2461
     6.0028
     6.2289
     4.4396
     7.1461
     6.6796
     5.0609
     6.9823
     6.7599
     4.8787
     7.4541
     7.3801
     4.9018
     7.0059
     6.4462
     6.8123
     3.8555
     5.3439
     7.3478
     7.0165
     6.9816
     8.0479
     6.4059
     6.7844
     5.9338
     8.2764
     6.4590
     6.5185
     6.9993
     6.2557
     6.5226
     7.3368
     7.3002
     6.8396
     6.9278
     7.0055
     7.8262
     6.8845
     6.9869
     6.8335
     6.8269
     6.5055
     8.0070
     6.6909
     7.5322
     8.5345
     7.4291
     7.7351
     5.3146
     7.0001
     6.9064
     6.7858
     7.7769
     7.8618
     6.2683
     6.6949
    10.3081
     6.1899
     8.8093
     7.8221
     5.9460
     6.8663
     8.0525
     6.8381
     7.2917
     6.3972
     9.6568
     5.7491
     5.4310
     5.7611
     5.3490
     8.5494
     9.8082
    11.8801
     6.8234
     8.2664
    10.2073
     6.9033
     6.8713
     9.6374
     8.2537
     7.4599
     5.7418
     5.4504
     6.8440
     8.2777
     7.2662
     6.2369
     6.7030
     6.9189
     7.5543
     9.8947
     9.1748
     6.8073
     7.6359
     5.3584
     6.3077
     6.0522
     6.4804
     8.4602
     8.7647
     6.3131
     8.3820
     6.9422
     8.8948
     8.2071
     4.9684
     6.0806
     9.6234
     9.5100
    11.2495
     6.2344
     6.3177
     5.8996
     5.9846
     6.4638
     6.1066
     6.9471
     6.8223
     6.2444
     8.2955
     5.2579
     8.8854
     7.5926
     8.5717
     9.2383
    10.7254
     8.5102
     6.4835
     8.0771
     8.9577
     7.0374
     6.0585
     6.7444
     5.5257
     6.7769
     5.5048
     7.2964
     6.4716
     5.6032
     6.4392
     8.2864
     8.6257
     7.0556
     8.2971
     7.1072
     6.6952
     7.0389
     5.5811
     8.2228
     7.7630
     6.1640
     8.6609
     9.0317
     8.7570
     7.7643
     7.4672
     7.0720
     9.0893
     7.2254
     5.5143
     5.4818
     7.5289
     8.4224
     6.4879
     5.9398
     5.9686
     8.3768
     6.6775
     6.6907
     6.0537
     8.4713
     7.3709
     5.4366
     8.6973
     4.7728
     7.4090
     6.6948
    10.0584
     9.5188
     7.6458
     7.7728
     4.9478
     7.7977
     6.9415
     8.7000
     7.3981
     7.2222
     7.1063
     9.2633
     6.1359
     6.4644
     4.8672
     5.6801
     7.2469
     7.7039
     7.5115
     5.9137
     6.1655
     6.3929
     8.0813
     5.7918
     8.3958
     5.0636
     9.0668
     8.3446
     7.2752
     6.1361
     7.0094
     6.5019
     8.5679
     8.9062
     7.8121
     6.1923
     7.0154
     5.2455
     5.1642
     5.2201
     6.5976
     8.8022
     8.8795
     4.8559
     8.3207
     6.0340
     7.1980
     8.3118
     6.2096
     6.5473
     5.9758
     6.9327
     7.4693
     6.4256
     7.2530
     6.6331
     7.5921
     5.9494
     8.9224
     9.0036
     8.6127
     8.3865
     6.4332
     6.8319
     8.3692
    10.9391
     4.1950
     7.2680
     6.8106
     9.5396
     7.8362
     4.7501
     8.3888
     8.2544
     7.9412
     6.8091
     6.8052
     7.0948
     5.6878
     4.7829
     6.3589
     6.9920
     7.7230
     5.6781
     6.7015
     7.3310
     6.7992
     6.9557
     5.1273
     6.1185
     7.5547
     7.0236
     6.9040
     6.4799
     6.1564
     7.7844
     6.0874
     6.9536
     8.3664
     8.0895
     9.6978
     6.2134
     5.6813
     5.0121
     6.5607
     5.9784
     7.7151
     7.3533
     4.9137
     6.0624
     8.1733
     6.6626
     5.3733
     5.9814
     7.1126
     6.2470
     5.3793
     5.1188
     4.8732
     8.5886
     6.7111
     7.6369
     7.0939
     8.0273
     7.9678
     6.7439
     8.3820
     7.8122
     9.3523
     7.8408
     7.6627
     5.6590
     6.0399
     7.0585
     8.6546
     5.4540
     8.4036
     8.4293
     8.8120
     7.7140
     8.6132
     7.7852
     7.8973
     9.5437
     6.9727
     5.7586
     7.1349
     6.8572
     7.6887
     8.4091
     8.2949
     5.9334
     7.7214
     8.2556
     8.7528
     7.1403
     6.3019
     7.6757
     7.2304
     5.7887
     7.5747
     7.7327
     7.4635
     6.6634
     6.2607
     9.5410
     7.2840
     7.1820
     7.8830
     7.3155
     5.9851
     8.8782
    10.3503
     8.0890
     5.8588
     7.2769
     7.5313
     8.1147
     8.4046
     9.7186
     6.2003
     7.6197
     8.0519
     8.5621
     8.9776
     7.5957
     8.3677
     7.7524
     7.9823
     8.7046
     8.1829
     7.1815
     7.3606
     8.9418
     5.8962
     6.2981
     4.6622
     7.2258
     8.0160
     8.9589
     6.2715
     9.6436
     5.8768
     6.8286
     5.6979
     9.0121
     9.3413
     8.4205
     6.7805
     7.2262
     7.4292
     6.4217
     6.1048
     6.7160
     7.2454
     6.7371
     7.7453
     5.2829
     6.7646
     6.9461
     8.7184
     5.9476
     9.0750
     6.0899
     8.7295
     6.8191
     6.6614
     6.7930
     6.9372
     6.4718
     8.7421
     7.7295
     6.0412
     5.2887
     6.6046
     6.4389
     7.8186
     6.8172
     6.6281
     5.2655
     5.8993
     6.0736
     5.7260
     8.0572
     7.3682
     7.2251
     7.5794
     6.1174
     5.1190
     9.5936
     6.5219
     4.7621
     7.3165
     7.5557
     6.1003
     7.6878
     5.9032
     6.1058
     6.9344
     5.8812
     7.3563
     6.4651
     8.1642
     8.5957
     5.5354
     8.1355
     5.5409
     8.5413
     4.9911
     8.5220
     8.5405
     8.0240
     5.9356
     6.8865
     7.2069
     6.6859
     6.1912
     8.1119
     6.3058
     7.9108
     7.3245
     7.4933
     8.1382
     7.6006
     8.3926
     7.0576
     5.6953
     7.6457
     6.5828
     5.4189
     6.5171
     6.4029
     5.2821
     7.9166
     6.8528
     6.7927
     6.2230
     8.6596
     8.8610
     7.6904
     6.4347
     7.9784
     9.5883
     6.9344
     8.9758
     8.0971
     8.5794
     6.0073
     7.5178
     7.0414
     6.1848
     6.9382
     8.7118
     5.4520
     6.2117
     6.5657
     6.1455
     8.8305
     6.7647
     8.2624
     5.7089
     6.5741
     4.9724
     8.5173
     7.6084
     7.0233
     7.8463
     5.8856
     6.8974
     6.2242
     5.6956
     5.6386
     6.4293
     6.2476
     6.8107
     6.5020
     7.1839
     6.9368
     6.5242
     5.7112
     7.4501
     7.5061
     5.2510
     5.5974
     7.3718
     7.9598
     5.4663
     7.3012
     5.3691
     5.0304
     8.2515
     6.0789
     7.5345
     6.9002
     9.1645
     7.2408
     6.6390
     6.7570
     6.7201
     6.5228
     6.5212
     7.9311
     6.2910
     6.2579
     6.7830
     6.7044
     5.8154
     6.5530
     7.3500
     7.3108
     5.0506
     5.2671
     6.4955
     7.0732
     7.6951
     6.4072
     5.6414
     5.7101
     5.0524
     5.3404
     5.4199
     5.8576
     6.9784
     5.8006
     6.8228
     5.1185
     4.5940
     6.4647
     6.3886
     4.7536
     5.8184
     8.8259
     6.8777
     5.9562
     5.9037
     7.5336
     4.7285
     5.7214
     5.8860
     6.4917
     6.5423
     7.1732
     6.8194
     7.4767
     6.3752
     7.5858
     5.5119
     7.7716
     4.8368
     6.6490
     7.1300
     6.4631
     6.5143
     8.0030
     8.5977
     6.9902
     7.4336
     6.7128
     8.5820
     6.8588
     5.8730
     8.5037
     7.5456
     5.3802
     8.7066
     6.1231
     7.6869
     9.2979
     7.3059
     7.7884
     6.8822
     8.2674
     6.6131
     5.4005
     6.8390
     6.9724
     6.6222
     8.0434
     8.1826
     7.4188
     9.6016
     7.6706
     6.4617
     6.9782
     6.0358
     6.6790
     9.7678
     7.6070
     6.7362
     5.2479
     5.7512
     6.1366
     5.8503
     5.1632
     5.2239
     6.0033
     8.6992
     9.1836
     6.9842
     4.6324
     4.7726
     6.5063
     6.8707
     7.0007
     4.6008
     5.3679
     7.1937
     5.6789
     8.6741
     6.3345
     6.8105
     6.7376
     4.8398
     5.9408
     5.2923
     5.7507
     7.9798
    11.1850
     5.6496
     6.4193
     8.4024
     6.8196
     5.9035
     6.1733
     5.0193
    10.0799
     8.4684
     8.4138
     4.7345
     7.1462
    11.0133
     8.9868
     9.7405
     5.3554
     9.7222
     8.3594
    10.2283
     4.8062
     8.6255
     6.6059
     9.7201
     8.1633
     5.0381
     8.0637
     7.2389
     9.5431
     9.1614
     9.9330
    10.5048
     9.0718
     6.9414
     7.6778
     8.6466
     6.7232
     6.7277
     9.4535
     5.1635
     9.4709
    10.1023
     7.3240
     6.8237
     6.1525
     6.5494
     6.0806
     8.1388
     4.3250
     9.2902
     9.7247
     7.3297
     7.2868
     6.9854
     5.6257
     5.7091
     4.7291
     6.7088
     7.7109
     4.4803
     4.8436
     7.6463
