# Supplementary material for: Mechanistic models of asymmetric hand-over-hand translocation and nucleosome navigation by CMG helicase
Source: Nat Commun. 2025 Nov 21;16:10304. doi: 10.1038/s41467-025-65232-x (PMC12639105; doi:10.1038/s41467-025-65232-x)
Supplement: Supplementary file 18 — Source data [file 41467_2025_65232_MOESM18_ESM.zip › SourceData/SourceData/Fig3G/Random/mindist_lagging_and_loop_traj019.dat]

# Distance
    18.3401
    20.5049
    23.6319
    27.5249
    24.4540
    22.1616
    21.6648
    24.9230
    20.6462
    20.3528
    24.8824
    22.1389
    27.6844
    26.4760
    26.3440
    26.1636
    22.9279
    26.5099
    26.7568
    23.6235
    27.4262
    24.6963
    23.4656
    23.6552
    22.3779
    23.3478
    25.7227
    24.3899
    22.9177
    24.1358
    26.5122
    25.1873
    23.6981
    23.6947
    20.1036
    22.8566
    20.0018
    23.3706
    21.9719
    20.9806
    26.9551
    26.1055
    23.7350
    26.7900
    25.5907
    24.7559
    24.2243
    22.3397
    22.9578
    22.2148
    19.6436
    20.6214
    22.9248
    22.9041
    25.6489
    23.4197
    18.6248
    22.8884
    21.3509
    19.5745
    20.6689
    20.5470
    19.8334
    21.0147
    21.2475
    18.6489
    17.5655
    23.7290
    22.3861
    22.8485
    23.7471
    20.1911
    21.8032
    22.3784
    22.5066
    21.0721
    25.0055
    24.2907
    21.3704
    25.4958
    23.6926
    22.2432
    21.7150
    23.6140
    20.9963
    19.1502
    23.2263
    22.6672
    24.2442
    21.1521
    23.4071
    24.0135
    23.1972
    26.7604
    25.5252
    27.3909
    26.6467
    26.0391
    27.5850
    24.8149
    22.8727
    22.6751
    22.6937
    25.4956
    25.4794
    24.6759
    26.8575
    25.8621
    27.5615
    23.0338
    26.2982
    24.3420
    26.6153
    19.4337
    25.6979
    24.5983
    25.7789
    21.3174
    22.5355
    21.0317
    22.2564
    20.8580
    22.7409
    23.6158
    29.2176
    26.3915
    26.6651
    24.4096
    25.6677
    26.0199
    26.6379
    27.7211
    29.8625
    23.2041
    26.5366
    25.8980
    20.0453
    23.4905
    23.7733
    22.4160
    26.9849
    29.9117
    24.8007
    29.0684
    27.1093
    27.7166
    24.4129
    27.3908
    25.4436
    25.5417
    25.4080
    22.5785
    22.5606
    23.8719
    22.3183
    23.7278
    22.7757
    26.6774
    25.4794
    23.7819
    22.7998
    20.9195
    25.1170
    20.3713
    23.8155
    24.8900
    19.2453
    22.9171
    24.8713
    20.9087
    24.5895
    23.7009
    23.2267
    19.7145
    24.2241
    20.9274
    22.0426
    21.1719
    23.4016
    22.8700
    22.7703
    19.8172
    22.4987
    22.8646
    24.8644
    27.0190
    26.6210
    22.8375
    24.4137
    21.7044
    28.1513
    25.3833
    24.4070
    21.7591
    22.4970
    22.7550
    23.6710
    26.5026
    25.9090
    25.0088
    22.6146
    27.5915
    26.7969
    28.6594
    26.1122
    26.6525
    25.3953
    25.2151
    24.9987
    24.6589
    24.2473
    21.5081
    19.6107
    19.7176
    22.6328
    21.3077
    21.4515
    19.7046
    22.3846
    21.6173
    22.9728
    23.8372
    21.8913
    20.6814
    24.1329
    18.4811
    19.4127
    19.9205
    21.0712
    20.7933
    25.6472
    23.1606
    24.5377
    22.4810
    21.2700
    22.4470
    24.8809
    22.0050
    29.6555
    28.6604
    28.0439
    27.8455
    25.8762
    24.9798
    22.8434
    22.2197
    23.5044
    21.0823
    25.2993
    25.8028
    22.8400
    22.9996
    25.3499
    24.5393
    23.2895
    25.6377
    23.4315
    18.8492
    23.8037
    25.9153
    27.6743
    26.1669
    23.5741
    26.0829
    23.9087
    26.3412
    21.2187
    28.0732
    26.7381
    26.3701
    21.9938
    22.1280
    19.6722
    24.8712
    23.9606
    21.5483
    25.0468
    23.2726
    23.2556
    23.1247
    23.0523
    24.3566
    21.9680
    25.3364
    23.0680
    23.0340
    22.2084
    24.2439
    27.9996
    25.2147
    22.7314
    23.5016
    23.3818
    23.4647
    26.2065
    24.7611
    28.7823
    28.2540
    22.5823
    22.5957
    22.7657
    20.9803
    24.9443
    23.3117
    24.0025
    28.6381
    25.2090
    21.4145
    26.1747
    24.5197
    25.1516
    25.7745
    27.2630
    23.3679
    23.8261
    27.2438
    25.1166
    27.2684
    27.9803
    25.3508
    25.7187
    27.9556
    27.2704
    26.0567
    25.5844
    26.0253
    25.2176
    28.2220
    24.6221
    23.5609
    20.4544
    26.4173
    22.1161
    24.1368
    23.2373
    25.0612
    26.2309
    27.7927
    25.0386
    21.2306
    19.0880
    19.8812
    23.4404
    23.9141
    23.5452
    21.3571
    23.1700
    19.9772
    21.4281
    20.8933
    22.2136
    21.8704
    20.2696
    21.0755
    26.8842
    20.9069
    23.1514
    24.5879
    21.4480
    22.1241
    21.5165
    23.9132
    24.9027
    26.6339
    25.0809
    21.9482
    21.6014
    23.2919
    25.4911
    26.5108
    23.5262
    27.2345
    24.3405
    24.2740
    26.3637
    25.3442
    22.1862
    24.0676
    24.3604
    22.9048
    25.0431
    24.0071
    25.2829
    24.2948
    22.4321
    22.8055
    24.2199
    26.3703
    29.6650
    22.8364
    24.3474
    24.6417
    23.7041
    24.3109
    23.0197
    23.3154
    22.8438
    21.2396
    27.2806
    27.2209
    25.7311
    23.3090
    23.7404
    23.3925
    24.2673
    27.1257
    22.6101
    25.8233
    24.5256
    26.0095
    24.1791
    24.8480
    23.1344
    26.5353
    26.5502
    25.4166
    26.8557
    26.6312
    29.0463
    26.3239
    27.2217
    24.8206
    27.1971
    26.5438
    25.7907
    25.4918
    24.1954
    23.8793
    22.3456
    24.2686
    26.9222
    25.3684
    24.1119
    24.0522
    24.9507
    24.2612
    30.1169
    28.1694
    26.7090
    22.3572
    19.5130
    23.6874
    21.0455
    24.3993
    22.2565
    22.3181
    20.6304
    17.5978
    24.0306
    23.3687
    24.2980
    22.4786
    23.1993
    22.0555
    19.8211
    20.8312
    22.1031
    24.8809
    20.2989
    25.5958
    25.9237
    24.6636
    24.2643
    27.4562
    27.0002
    20.2806
    19.2566
    24.0445
    24.6260
    23.0825
    27.4097
    24.7515
    26.0503
    23.4293
    24.2090
    30.1062
    27.4382
    26.2911
    24.3193
    24.9965
    32.4834
    27.0952
    21.4445
    24.0564
    26.6089
    27.6104
    27.2751
    25.4148
    23.0857
    26.0477
    24.7768
    23.7798
    22.4735
    24.6796
    26.0079
    24.4909
    25.5735
    23.0161
    21.2847
    20.0416
    22.2368
    20.2498
    22.5477
    24.8847
    23.3442
    24.8144
    24.7241
    27.0441
    26.1597
    25.3041
    27.8270
    28.5077
    27.5929
    27.4882
    25.3725
    26.6812
    27.6852
    23.9960
    23.0893
    22.0526
    22.5007
    26.0214
    24.4678
    23.0590
    22.3640
    22.0280
    25.3101
    26.1029
    26.1946
    24.8343
    25.9796
    25.8426
    28.4703
    24.7456
    20.4721
    21.2194
    22.1838
    21.5180
    21.1787
    26.2598
    21.2905
    22.6293
    21.5165
    22.3020
    22.2916
    22.0925
    20.7677
    24.0485
    25.7117
    23.9190
    21.4719
    23.0128
    23.3777
    22.2060
    27.6663
    27.7973
    26.5666
    26.3490
    24.8439
    24.5575
    27.6990
    31.0796
    23.9005
    26.7010
    26.4987
    27.2817
    25.0028
    23.4902
    25.1978
    26.9306
    21.4240
    20.3483
    19.7324
    21.7301
    22.0895
    21.6621
    23.2104
    22.0276
    22.7958
    21.9718
    25.0795
    22.4476
    22.8810
    22.3659
    25.0071
    24.8864
    24.8146
    26.9554
    23.3446
    25.0802
    24.0909
    28.4006
    24.4742
    21.7289
    22.8776
    22.9561
    24.1172
    19.2148
    22.4670
    23.9800
    23.0484
    23.8934
    23.8073
    23.0579
    22.3918
    23.7528
    21.1619
    23.8361
    22.4929
    24.1542
    23.3936
    24.8469
    24.9312
    25.5422
    22.3402
    20.2106
    22.3388
    23.7796
    22.3359
    26.2048
    20.5643
    22.2458
    23.1152
    23.9968
    23.2123
    24.1571
    23.1957
    22.3968
    24.7802
    22.0706
    25.2887
    25.4435
    20.9964
    25.0923
    23.3861
    23.6741
    19.3685
    22.4071
    20.5979
    22.2349
    22.8535
    21.4422
    22.2132
    25.4611
    23.5426
    22.6904
    25.5720
    26.0912
    23.4927
    22.3806
    23.2814
    24.3764
    22.8301
    23.9118
    25.2931
    24.1946
    24.0255
    24.9857
    24.7525
    25.6667
    27.9141
    28.5200
    22.4803
    22.9267
    25.8362
    27.2069
    18.5709
    24.2326
    23.8648
    23.6875
    25.3843
    24.0471
    23.6542
    20.8880
    28.0397
    27.1363
    28.9634
    25.2218
    24.7400
    23.1097
    26.3780
    22.6922
    23.1879
    20.4121
    24.1873
    23.6964
    23.1158
    20.5612
    25.0127
    24.8460
    27.5732
    25.8878
    22.5372
    23.6045
    22.4810
    22.7891
    27.3084
    23.2560
    24.9887
    22.8628
    23.2979
    24.6653
    25.4072
    24.3338
    24.4274
    26.6951
    23.1707
    22.3754
    20.0752
    25.4114
    21.6010
    21.9101
    26.4236
    25.4288
    24.2147
    25.9002
    23.4129
    21.0486
    22.7891
    25.0359
    24.1077
    24.2117
    18.7334
    21.8041
    27.0114
    30.8048
    28.1796
    23.8561
    22.7041
    20.6176
    25.7487
    26.2145
    23.4542
    25.5223
    24.8041
    25.7250
    24.0198
    26.4860
    24.2906
    22.1352
    26.1797
    23.5799
    25.7551
    24.6831
    22.1713
    24.1245
    27.0696
    26.4716
    25.1864
    25.5885
    25.4618
    26.8064
    25.2525
    23.8027
    25.1091
    25.1742
    22.0674
    24.8025
    20.9854
    22.1005
    25.4419
    22.8976
    25.2066
    26.0348
    23.1778
    25.1041
    25.2890
    24.5669
    25.6554
    24.0192
    25.7098
    25.9344
    25.3163
    21.8940
    24.0668
    23.8062
    27.3296
    23.3272
    24.3318
    25.1563
    24.8294
    25.2095
    24.4644
    22.6914
    24.3188
    24.4288
    20.5134
    21.6569
    22.2981
    23.2675
    25.2628
    26.2403
    22.6972
    19.4386
    24.6437
    20.2658
    23.4547
    21.6527
    22.3861
    20.1680
    22.9850
    24.0829
    21.9550
    20.0320
    23.0567
    20.2143
    24.3772
    25.5786
    24.7201
    26.2095
    24.3879
    23.4302
    23.5348
    24.5029
    24.1038
    24.2668
    23.9512
    25.8126
    26.2229
    25.9716
    23.3397
    25.6187
    23.1755
    24.5628
    24.3745
    25.4531
    23.3418
    25.0950
    23.1563
    23.7466
    24.4036
    22.0031
    22.8108
    21.8217
    22.8374
    24.2671
    23.4511
    22.1344
    25.4112
    25.2212
    20.7149
    23.9078
    26.0800
    25.5232
    24.9158
    22.4398
    22.6837
    18.7573
    23.2654
    21.0359
    20.4476
    19.8018
    20.2361
    22.9650
    24.4279
    25.4760
    22.9105
    24.2303
    21.6642
    25.0324
    21.3259
    24.8233
    22.2729
    21.3939
    26.3634
    23.2744
    22.1250
    22.0858
    21.9952
    23.6200
    25.9674
    23.5094
    23.3347
    22.1334
    23.8331
    25.0063
    21.1503
    23.1727
    24.8580
    22.0865
    24.8293
    21.7272
    20.9335
    21.7620
    24.0048
    23.6038
    24.0263
    19.8522
    24.2317
    24.9529
    23.3215
    26.2559
    24.6763
    24.0291
    22.5612
    22.9537
    24.5469
    21.9451
    25.7068
    20.8254
    23.4510
    25.7589
    26.2565
    22.4537
    22.7153
    21.2261
    22.4658
    24.3249
    22.2424
    26.4974
    24.4751
    24.3513
    23.7034
    21.9920
    23.3101
    25.7281
    24.8601
    25.8706
    24.5408
    27.0099
    26.4891
    26.3049
    29.0137
    25.4161
    24.0887
    22.4269
    25.0620
    25.7781
    19.7641
    27.6810
    26.9934
    23.9587
    24.1708
    22.9856
    28.4401
    24.8488
    20.7935
    23.0670
    25.5976
    24.6264
    25.3762
    23.7608
    22.4064
    23.3039
    24.9255
    27.0925
    26.7630
    25.5251
    26.8530
    24.8805
    25.7618
    24.2245
    24.2370
    23.4715
    26.5052
    24.4082
    25.2481
    21.8258
    22.0824
    25.9484
    25.0457
    24.6390
    22.3867
    23.0405
    22.7757
    21.7052
    21.8949
    22.4348
    22.2542
    26.0533
    20.4617
    23.9249
    21.2617
    21.8493
    19.7736
    22.0797
    22.0781
    20.9188
    22.4756
    21.4439
    23.3179
    20.0486
    20.7362
    20.0498
    22.1570
    22.3084
    22.7179
    19.9343
    21.8629
    22.7101
    23.6480
    21.0478
    23.8059
    21.6456
    19.0666
    23.6089
    22.4133
    22.4481
    19.6347
    23.0584
    24.1581
    23.9601
    20.8775
    19.9521
    20.7963
    17.2019
    18.7673
    23.4785
    21.6929
    17.2933
    17.0808
    20.6199
    18.5078
    21.9921
    19.3005
    21.2974
    19.5613
    18.5586
    19.5569
    19.4528
    20.6091
    20.6671
    24.8623
    20.0222
    20.1977
    20.0774
    21.7341
    21.7780
    23.2656
    22.5605
    22.1778
    24.5265
    21.7691
    22.6996
    21.9402
    18.8905
    23.6514
    22.9729
    21.3999
    25.0238
    25.5346
    26.2552
    23.6183
    24.0896
    26.7472
    26.9806
    25.1877
    26.9135
    24.2267
    26.3892
    26.1050
    28.5894
    25.9257
    27.4025
    26.8290
    26.3732
    23.1606
    24.0029
    29.8647
    24.9006
    20.0074
    27.7677
    26.0508
    25.7538
    24.5385
    22.1448
    26.6504
    26.7507
    27.8106
    26.5584
    26.8686
    26.3722
    22.1138
    24.5304
    23.6463
    28.3237
    21.8092
    24.3999
    25.6827
    25.8960
    17.2358
    20.0664
    21.8132
    24.4316
    24.6405
    26.2708
    21.4004
    24.5824
    28.8097
    23.4608
    22.5228
    24.2773
    26.1325
    25.8951
    25.0751
    25.9558
    25.8336
    22.8968
    26.8277
    24.8150
    25.3526
    27.0036
    26.6728
    24.2291
    22.6102
    25.4633
    23.2776
    24.9203
    23.2997
    24.3971
    24.2855
    28.0376
    24.2438
    25.7651
    30.7779
    23.8778
    23.0982
    24.1239
    27.6210
    22.4210
    23.9360
    23.2853
    24.9632
    26.1769
    23.2426
    25.0400
    24.9086
    27.1791
    27.3728
    26.3811
    27.9119
    25.2943
    26.5251
    25.5424
    26.0280
    26.2130
    25.1303
    25.0256
    25.7439
    22.6489
    25.3038
    22.8043
    24.1061
    27.8283
    26.6252
    23.9353
    26.0726
    23.5757
    21.8805
    25.8376
    23.1033
    29.1180
    26.3824
    28.3982
    26.2030
    31.5700
    31.5373
    27.0118
    24.3092
    25.1773
    28.4815
    27.5969
    26.0975
    26.8040
    26.3273
    24.0471
    25.4653
    26.2017
    29.6984
    24.5649
    23.8506
    26.8202
    25.6463
    26.0947
    24.9929
    29.2773
    27.1221
    24.9757
    26.6538
    26.0574
    24.5087
    27.2183
    25.1026
    27.1767
    25.3838
    24.0888
    28.7478
    29.0813
    26.9244
    28.9010
    28.5654
    27.7773
    28.6855
    29.8290
    28.7925
    25.7791
    21.6906
    22.9237
    24.4712
    31.2276
    23.7358
    21.8509
    22.6069
    24.4539
    18.3537
    29.2825
    25.6153
    26.5794
    24.3556
    24.8646
    22.2921
    26.4759
    28.2886
    26.4298
    26.9679
    23.6271
    26.0934
    24.8706
    27.0873
    26.6354
    26.3096
    26.4162
    24.2331
    20.8347
    23.0828
    17.1314
    17.0689
    19.2781
    22.4632
    21.3262
    19.8591
    20.7795
    17.4697
    21.5157
    22.2652
    23.3764
    25.8618
    25.2114
    23.9727
    21.3162
    21.4887
    20.5455
    23.4035
    23.3725
    16.5566
    16.1044
    11.0410
    14.5464
    15.5371
    16.2929
    16.9837
    21.0984
    22.1788
    24.0078
    19.7255
    25.1341
    23.4326
    21.6310
    24.2244
    19.0415
    26.5433
    26.2809
    22.9073
    22.5407
    23.0537
    21.5507
    20.1686
    21.8622
    20.8143
    21.4934
    18.6450
    25.9086
    24.2860
    23.4310
    21.0769
    20.3661
    21.6564
    22.2623
    23.8878
    20.2778
    17.1051
    17.0567
    14.1054
    13.8078
    17.0281
    17.8474
    13.2209
    17.0237
    19.5406
    11.9484
    15.8007
    17.8624
    15.4480
    18.9028
    24.4228
    24.2093
    21.2273
    16.8419
    14.3048
    16.4209
    14.6263
    14.9958
    18.5844
    14.9092
    11.6650
    12.7442
    16.4547
    19.2576
    15.3454
    17.2146
    14.6746
    18.1192
    17.8148
    17.4930
    16.9959
    19.5108
    17.9226
    18.3295
    16.1241
    14.7807
    13.5764
    15.9773
    14.3141
    13.0856
    16.1461
    15.9637
    15.6616
    17.7137
    18.1476
    10.5532
    15.4536
    17.5746
    16.0583
    16.1297
    14.9862
    19.3919
    15.7087
    13.7850
    19.1128
    13.1725
    16.1359
    19.4798
    18.1559
    17.6681
    17.4949
    14.4258
    15.6087
    17.8165
    15.4401
    14.1780
    15.1832
    18.1975
    17.4330
    18.6802
    16.2000
    15.4311
    16.3084
    17.1494
    16.6622
    18.4644
    18.5266
    21.0685
    19.2581
    20.7798
    17.4435
    17.2706
    19.8879
    15.0815
    19.1292
    18.3846
    12.9787
    16.6846
    15.8506
    16.6532
    15.3588
    13.4547
    16.9576
    16.0303
    14.7929
    17.9189
    17.0594
    13.7972
    16.4657
    17.8995
    20.3236
    18.7538
    20.8190
    17.8585
    16.4678
    17.8671
    18.6556
    19.3325
    17.0250
    18.7873
    18.1610
    18.7981
    11.6281
    18.2797
    15.0435
    13.3797
    14.9031
    17.3089
    18.8201
    16.3735
    16.0886
    18.9340
    20.0306
    16.2626
    17.7565
    16.0670
    17.1791
    18.9423
    18.6629
    14.7905
    17.8422
    18.9342
    14.9719
    20.4682
    15.0573
    14.8438
    14.1878
    14.4027
    15.8610
    18.0063
    18.7556
    17.1177
    17.3033
    16.2777
    15.8873
    17.4809
    19.8331
    22.8462
    18.4466
    14.7587
    19.1458
    19.4721
    17.6894
    11.0851
    14.6270
    16.6250
    14.5198
    12.9174
    13.3583
    15.6137
    13.6648
    18.8807
    18.6861
    14.5331
    14.3893
    19.5815
    13.9448
    17.9260
    13.9030
    16.0970
    15.6947
    16.9641
    18.1366
    15.7617
    16.3406
    17.1753
    15.8802
    19.0757
    15.4050
    13.0936
    20.5857
    19.4377
    17.8754
    19.2070
    15.5572
    18.4258
    13.1578
    14.1540
    17.2564
    14.9175
    16.9641
    15.5654
    19.1339
    18.6223
    18.5153
    15.7196
    18.3150
    12.7289
    14.9139
    15.5938
    18.2021
    18.0845
    15.5088
    20.4979
    15.8916
    16.9886
    16.1938
    16.6088
    15.0677
    15.2190
    14.2001
    16.3324
    17.6174
    19.0777
    17.0541
    15.4183
    19.7883
    18.2101
    15.4978
    16.5666
    20.2163
    15.6031
    15.7028
    15.2997
    18.4916
    16.1007
    15.7753
    18.9809
    18.6890
    15.7980
    14.3140
    14.9659
    16.3327
    16.3097
    16.1180
    16.7153
    17.2815
    14.2166
    14.0169
    17.5380
    13.7937
    14.9156
    15.8894
    18.0799
    19.4921
    18.1307
    12.0042
    15.7135
    18.4893
    17.7981
    16.2900
    18.7217
    16.0424
    15.0048
    18.7706
    15.0035
    16.7443
    15.2650
    17.5690
    18.6649
    14.4550
    17.1902
    19.0648
    18.1147
    14.6836
    17.8032
    17.7855
    14.2218
    13.8483
    12.5566
    16.6775
    16.6516
    18.8471
    17.3866
    19.8768
    17.2252
    19.2953
    16.2804
    16.9090
    14.0761
    12.1973
    20.2571
    14.6040
    18.6441
    12.5721
    17.0550
    18.4613
    18.4133
    19.0947
    16.7446
    14.5182
    12.4511
    18.3581
    14.7730
    17.6939
    18.3936
    15.8218
    14.6326
    19.1302
    19.1300
    18.7101
    18.6850
    18.2260
    17.3570
    15.5773
    16.1403
    17.3067
    17.3934
    13.9975
    13.2788
    16.4518
    14.3904
     9.7941
    10.4583
    13.8255
    14.7283
    17.4922
    15.1428
    15.8985
    18.6585
    16.0182
    11.7977
    14.5183
    14.0998
    15.2136
    18.7557
    15.7335
    16.8525
    12.8201
    12.9585
    16.2743
    13.5635
    17.8745
    13.5736
    16.5263
    15.7216
    18.0201
    17.5209
    12.7200
    10.6828
    17.2469
    14.4776
    13.8014
    15.7810
    16.3657
    13.6934
    17.0263
    18.5466
    16.9284
    16.1540
    11.2078
    13.4968
    13.6792
    10.3402
    17.2034
    13.0467
    15.4977
    15.9516
    16.5463
    15.2560
    13.7594
    18.2878
    16.1973
    18.0101
    16.6500
    15.6623
    18.0525
    14.9685
    15.1379
    10.4286
    13.2514
    15.9974
    12.3901
    15.6060
    16.0556
    15.9913
    19.2949
    20.5310
    17.8239
    16.1626
    12.9841
    16.5481
    12.5602
    14.7083
    16.2593
    19.6434
    18.5995
    18.0544
    18.6502
    19.6202
    20.3753
    17.9968
    18.4253
    16.9877
    16.4796
    18.9704
    17.1946
    17.5586
    15.9843
    15.1886
    18.1634
    15.4443
    13.4842
    14.8668
    15.8569
    14.6281
    17.5485
    17.0939
    18.2616
    17.5545
    12.2890
    11.6421
    15.6096
    14.3129
    18.5690
    18.3663
    14.4634
    17.4172
    19.5389
    16.9664
    16.3743
    18.3890
    17.4744
    20.7933
    17.0242
    15.2478
    16.4059
    17.1013
    18.4975
    15.6510
    16.7578
    21.1153
    20.4511
    16.9413
    20.0430
    18.0419
    22.0406
    16.8612
    17.6314
    18.1553
    15.7085
    22.0938
    15.4264
    18.0285
    17.9530
    16.6080
    18.9877
    19.6300
    13.7858
    16.5077
    17.8020
    19.8161
    15.7651
    15.6216
    11.9689
    17.5720
    18.3374
    18.5918
    19.1930
    14.4301
    20.2197
    19.3949
    15.5885
    19.9648
    18.9968
    18.9178
    14.2299
    17.8158
    15.8080
    18.5233
    14.1710
    16.8842
    18.3712
    14.5396
    15.5208
    20.9249
    21.5935
    22.6623
    17.8251
    17.7728
    17.2661
    16.8883
    15.2587
    16.9382
    15.1268
    13.4468
    16.0368
    14.9591
    16.3594
    20.6224
    15.8681
    16.9174
    18.9079
    20.1258
    18.9676
    19.0668
    17.8611
    19.2232
    18.2681
    17.0851
    16.0044
    21.7546
    19.6249
    20.5591
    23.1189
    23.3895
    23.4364
    22.6242
    20.8239
    19.6058
    19.7461
    20.0577
    21.2960
    16.5154
    17.1756
    18.2023
    19.4410
    20.4665
    19.9737
    21.3442
    17.0057
    21.2225
    21.5677
    22.4569
    18.8519
    18.6943
    19.2307
    21.2067
    16.9718
    17.9417
    16.7380
    17.9378
    19.6963
    17.5406
    23.9743
    18.4159
    17.9002
    19.8463
    23.1841
    21.5496
    19.3713
    24.5907
    24.4723
    23.2652
    19.5378
    24.5520
    27.4975
    25.5430
    25.6676
    27.8074
    28.6320
    22.7045
    24.7579
    23.1824
    28.3523
    28.0305
    24.7043
    27.2518
    22.2185
    23.4008
    27.6764
    21.9952
    27.4207
    21.1070
    23.6804
    29.0064
    27.5186
    25.8220
    26.4850
    26.8746
    23.1281
    22.4435
    21.9705
    19.7831
    22.1645
    20.9292
    19.4546
    20.0590
    22.1154
    19.3575
    19.0315
    18.9842
    21.4940
    20.6781
    17.3584
    20.9128
    25.4240
    21.7071
    24.9173
    25.0952
    22.9693
    23.5507
    20.1587
    22.3469
    22.0416
    19.8482
    17.4620
    22.6000
    21.0933
    19.1210
    24.4686
    22.6215
    20.5627
    20.2225
    18.4008
    23.4338
    24.6152
    21.7289
    24.1797
    23.1221
    25.0755
    23.3629
    25.4752
    21.1789
    17.0588
    22.7859
    19.6996
    23.9853
    23.5594
    25.1520
    16.1492
    20.9737
    22.2190
    20.3051
    22.5838
    22.9593
    24.9440
    20.5052
    21.5077
    23.3149
    20.2350
    15.9899
    16.7134
    18.7698
    15.6199
    15.6879
    15.4180
    19.3190
    16.3885
    13.8758
    11.7111
    16.3303
    18.0110
    18.1212
    19.9966
    16.6623
    13.9655
    15.4049
    15.3878
    15.6115
    16.3639
    15.9438
    15.9856
    16.3425
    14.5070
    18.3784
    14.2916
    13.6870
    17.8993
    18.2692
    14.4904
    15.7451
    16.9802
    16.9965
    17.8845
    14.9788
    16.6380
    24.1366
    20.5889
    16.8431
    17.7263
    13.6859
    15.5051
    15.2037
    18.3146
    15.3244
    15.8610
    16.5317
    14.0171
    16.4722
    13.2353
    13.6345
    15.8925
    16.4556
    13.3245
    13.3840
    18.9982
    17.4036
    15.7596
    13.5461
    15.1281
    18.4181
    13.8718
    17.5746
    16.7803
    19.9874
    14.9160
    18.0553
    16.6663
    16.8114
    16.9393
    15.3280
    17.8352
    20.9053
    20.5659
    22.4707
    21.7490
    21.1217
    21.7189
    25.1756
    21.3239
    20.7477
    21.3885
    23.4687
    22.8426
    23.4881
    24.7076
    25.7860
    27.8028
    23.4967
    17.4357
    18.6916
    17.6726
    13.6989
    17.6688
    15.4970
    17.1559
    16.1411
    13.3381
    12.9806
    12.8036
    13.2715
    12.5575
     9.2837
    15.0644
    20.4586
    14.2265
    15.9813
    13.8729
    14.7268
    14.9872
    16.2599
    14.9539
    14.8105
    11.1475
    12.1154
    15.2524
    15.0552
    13.0353
    13.7698
    15.8644
    15.2384
    15.3878
    18.3228
    15.9900
    15.9202
    12.2657
    14.1232
    11.0369
    14.2564
    14.9198
    12.1404
    19.2389
    16.9819
    19.0771
    17.3192
    17.4005
    13.6540
    17.4752
    16.9040
    16.9900
    14.4661
    14.3201
    14.0785
    13.8977
    10.7446
    10.4735
    11.8958
    12.8028
    12.3113
    12.8771
    14.9126
    16.4548
    15.0411
    12.9371
    12.6065
    12.4859
    14.3792
    17.9380
    17.0080
    16.5519
    16.9758
    13.6634
    12.1606
    17.7801
    20.7456
    20.2645
    22.2268
    23.9863
    24.1886
    14.4640
    16.7962
    15.3731
    14.5815
    18.2203
    19.1311
    18.0707
    16.9312
    16.7756
    14.2416
    12.8341
    14.0341
    13.1863
    13.8550
    12.7227
    15.5008
    12.9408
    12.2744
    16.6295
    12.5463
    15.4995
    17.9781
    23.9634
    21.4820
    18.8666
    13.9415
    16.6877
    14.1664
    11.1484
    14.0228
    13.8180
    13.8355
    14.5977
    18.1474
    12.9546
    15.1514
    10.2490
    13.8896
    14.1767
    12.3695
    11.8477
    12.9993
    13.5821
    10.3730
    10.8619
    10.8158
    11.3218
    12.7960
    15.2001
     7.1378
     6.3835
     9.0230
     8.5821
     7.5456
     7.7101
     6.6980
     9.9255
     8.8618
    11.4417
     8.4254
    11.7281
     9.5434
    11.4045
    11.5079
    10.6050
    10.2329
    11.9334
    10.6404
    10.1489
    11.3510
     9.9836
    11.2864
    10.0519
    11.3132
    16.0122
    16.0717
    20.2049
    25.5282
    22.3468
    17.9826
    19.7777
    23.0788
    17.7185
    21.4023
    12.8045
    13.1750
    15.0235
    14.6895
    20.5934
    15.0837
    21.7813
    13.2636
    13.3270
    17.2266
    18.6553
    15.1872
    14.6727
    14.8623
    18.6020
    18.7079
    21.6416
    17.0828
    17.8747
    19.3160
    19.8630
    15.9772
    15.7409
    15.1365
    20.6210
    19.5654
    17.6146
    17.7774
    16.2067
    18.8945
    17.6777
    16.7918
    18.7990
    22.2941
    21.0799
    22.4276
    21.1224
    17.9049
    17.8380
    21.1275
    22.3354
    22.5908
    15.6245
    18.9831
    13.0126
    14.8214
    16.9228
    12.3941
    14.1329
    10.2989
     9.4160
     9.0820
    17.2452
    13.1434
    13.1172
    17.6932
    15.4645
    10.4836
    11.5208
    11.1356
     9.9317
    11.5121
    13.7625
     6.6959
     9.5988
     9.3105
     9.3956
     8.2463
    12.2095
    11.1593
    11.6208
    12.9115
    10.5229
    10.8026
    11.2176
    11.2506
     9.9647
     9.2338
    10.3290
     9.6471
     7.1799
     5.3742
     5.9480
     8.6534
    10.2482
    10.3794
    10.2738
     9.9476
     9.2543
    11.8212
     7.3495
     6.3054
     6.1361
     9.5462
     8.1738
    11.0212
     8.9156
    11.0185
     9.3431
     9.7157
    13.3107
    11.6247
    14.6713
    10.9841
    18.1638
    14.2543
    16.0179
     9.3727
    11.0788
    10.5389
     9.4237
     9.8056
     8.7939
    12.8871
    11.6368
     7.6096
    10.1105
    14.6176
    12.3664
    11.2889
    12.1145
    12.4498
    13.3913
    10.4064
    10.9511
     9.8637
    12.6712
    12.1323
    10.5081
    10.8414
    11.2854
    12.0187
    10.2010
    12.7567
    15.1011
     8.1522
    14.1361
     9.3135
    11.4562
    10.2724
    13.1547
     7.6815
    10.6099
     9.6237
     8.7568
    15.5490
    13.3281
    12.9427
    11.9313
    14.0984
    13.4203
     8.0835
     9.4446
    14.4484
     9.9851
    12.3742
    13.6804
    17.1339
    11.1311
    11.7714
    10.0456
    10.8293
    10.6573
    14.9675
    12.8738
    12.7313
    17.2120
    12.5077
    11.2383
    12.1190
     7.5617
     6.6911
     6.1032
     9.7260
    12.1347
    12.1669
    12.3520
     8.9385
    10.9019
     8.6504
    11.4168
     6.1570
     5.8616
     7.1913
     7.0851
     6.2194
     8.1615
     5.3603
     7.0377
     6.9658
     7.1447
     7.8889
     8.3498
     7.5060
     8.4966
    10.1436
    10.5375
    10.4421
     6.2088
     7.4577
     7.8198
     9.8091
     8.9919
     9.7100
    10.9226
    12.0126
    10.2150
     9.0690
     7.9790
    10.3666
    12.4489
    13.9944
     8.5302
     9.6948
     9.2792
    10.6080
     8.5795
     9.6357
     9.7942
     9.4946
    12.8081
     9.8668
     8.9703
    12.4411
     7.2150
     8.3918
    11.2117
    10.6348
    11.8109
    11.8359
    10.0194
    10.6762
    11.0225
     8.6962
    12.3537
    12.6751
     8.8045
     9.0543
     9.3753
    13.2886
    11.6252
    14.0771
    10.4524
    10.1349
    11.6311
    11.9955
    11.1366
    12.0786
    11.6875
    14.4826
    10.9026
    11.3710
    13.8203
    11.1772
    12.9251
    11.8331
    13.3715
    12.7078
    13.4806
    10.7455
    13.1635
    15.8110
    12.1333
    12.3331
    11.7526
    16.0681
    12.5590
    13.9900
     7.1428
     7.0439
     7.3271
     8.7459
    10.5663
    13.8355
    11.8120
    13.5471
     9.6582
    13.7536
    14.0886
    17.0685
    16.2943
    11.1678
    12.9759
    10.4445
    14.0528
    13.5707
    14.0414
    14.7804
    13.5584
    14.6833
    17.9008
    11.4520
    14.1422
    14.3633
    14.6718
    12.7830
    10.9699
    13.6459
    12.4429
    10.2846
    12.1726
    11.8630
    12.7578
    11.8996
    11.2231
    17.2932
    13.2558
    17.1054
    17.4924
    11.1185
    16.5828
    12.8940
    13.0336
    13.7069
    15.2100
    14.5186
    11.7885
    11.0138
    15.3351
    18.2772
    13.3095
    17.8034
    11.0072
    14.9999
    16.9569
    15.3595
    12.9886
    11.2912
    10.9376
    12.6667
    12.9898
    15.5038
    12.2164
    14.1493
     8.5713
    13.1366
    13.0856
    14.5743
    13.9867
    14.8903
    12.2666
    17.4250
    12.6601
     9.2727
     9.7146
    11.6921
    10.8858
     9.6828
    11.9127
    13.4314
     9.8882
    10.2058
    11.0737
    10.5258
    12.1489
     8.5897
    10.0570
    12.9958
    10.5257
    11.9513
    11.7451
    12.8723
    11.4808
     8.2777
    11.0798
     9.6594
    13.1683
    13.4705
    15.8129
    21.1002
    12.8937
    11.8297
    14.4764
    13.5611
    11.3808
    16.3007
    11.5817
    11.2556
     9.3352
     7.9462
    11.6213
    12.1412
    12.9852
    12.5821
    10.6713
     7.2494
    11.9606
    15.2372
     8.1476
     7.6509
     7.5029
     9.8003
    11.9029
    11.0551
    11.3255
    11.4642
    10.5727
    13.1142
    14.5423
    15.8858
    14.5352
    14.8798
    16.2853
    16.7178
    18.1811
    21.0457
    20.5216
    14.5493
    16.1805
    17.1167
    12.5992
    16.5112
    16.0235
    17.4930
    16.0906
    14.6386
    18.3508
    18.3956
    24.6429
    22.5343
    25.0350
    25.5582
    25.1806
    22.4203
    26.5642
    23.2336
    22.5971
    24.4167
    24.3791
    23.6591
    21.2894
    22.6294
    23.0925
    25.5148
    23.9340
    25.5378
    25.4477
    21.5028
    23.9143
    25.3657
    21.0966
    24.8513
    22.1597
    24.2550
    23.3991
    20.2429
    17.3527
    24.2262
    23.3104
    24.9866
    28.4290
    22.0058
    19.5999
    19.9678
    15.5200
    18.8188
    13.9104
    17.7590
    15.8504
    20.1039
    17.5527
    19.7850
    15.6185
    21.4076
    18.2709
    17.6998
    21.7519
    25.1548
    24.7715
    23.8686
    17.0056
    13.6912
    16.4599
    23.9330
    19.9031
    11.5061
    18.1078
    13.2472
    15.3362
    20.9923
    18.1264
    18.1806
    21.4290
    18.1631
    15.0928
    14.5141
    13.5325
    15.3166
    18.5067
    17.7153
    18.6717
    17.4131
    20.3162
    18.8924
    20.9837
    19.0243
    25.5574
    24.8868
    27.9826
    23.3072
    26.1573
    23.1562
    18.8949
    20.9398
    18.7490
    19.0947
    23.0226
    26.6324
    26.1527
    24.2769
    27.1817
    25.2871
    24.8530
    25.4899
    26.9547
    24.1089
    24.3625
    24.8873
    22.7667
    26.2073
    26.2663
    28.3565
    20.7094
    24.1894
    17.2563
    15.6210
    15.5712
    20.9174
    25.7124
    18.6055
    20.3148
    23.7038
    22.2706
    20.9404
    21.0740
    22.9411
    22.4952
    23.8176
    15.5671
    17.4014
    23.1154
    20.3181
    18.8827
    21.7012
    22.5662
    14.9969
    15.1539
    17.1206
    14.2836
    13.4534
    17.3486
    15.9264
    17.0635
    14.7088
    17.4833
    15.2911
    22.7188
    20.6709
    23.1531
    22.0114
    23.2133
    24.3665
    28.4324
    26.7537
    23.4992
    27.3358
    24.4680
    25.6655
    24.9170
    31.9625
    26.7322
    26.1947
    27.5333
    26.0325
    24.7816
    23.5124
    25.5529
    22.9679
    22.3409
    25.6409
    31.5634
    30.1815
    28.1074
    23.8818
    27.6308
    24.9336
    27.7959
    31.7489
    31.2621
    27.3398
    24.9065
    27.2527
    23.3928
    28.6879
    30.2716
    29.7482
    28.9854
    28.0141
    27.1095
    28.3115
    23.1002
    26.1704
    29.9417
    25.7019
    23.5293
    24.2068
    32.8047
    30.7959
    31.1741
    29.6072
    28.3035
    29.0259
    27.5729
    27.5677
    26.6259
    27.1306
    31.1298
    30.3804
    28.6543
    25.2574
    21.1849
    22.1744
    23.2150
    22.9677
    27.4735
    24.1810
    23.4267
    21.2442
    22.6447
    24.8747
    23.6610
    25.5340
    26.6630
    24.7611
    27.6708
    21.5111
    22.7014
    23.5412
    23.3985
    26.1874
    23.6086
    25.4815
    28.9211
    25.2093
    23.6702
    23.0962
    23.3649
    24.5869
    25.5126
    26.7428
    25.2848
    23.0953
    28.3388
    24.0349
    28.6051
    23.8242
    29.3499
    29.2524
    24.3748
    22.5497
    21.2382
    18.8416
    21.6858
    24.1808
    19.2808
    31.1403
    19.9439
    25.5097
    24.6536
    25.1152
    25.9132
    27.7536
    27.5199
    21.8833
    26.2541
    22.2080
    27.1265
    30.2821
    24.8177
    25.9177
    24.7148
    20.1908
    23.8088
    24.1370
    24.4923
    22.2626
    22.8241
    23.3726
    25.4213
    21.6691
    22.5979
    23.9860
    25.9854
    24.7321
    22.5949
    22.1664
    24.6715
    23.1087
    22.4409
    23.5451
    23.6077
    21.6416
    27.8213
    27.5250
    29.4371
    28.1105
    25.5586
    22.6132
    25.8976
    22.7549
    23.2251
    21.7915
    22.0726
    22.9430
    21.8504
    24.6799
    21.7124
    23.7680
    26.1833
    25.3409
    21.5936
    22.2929
    23.5433
    23.0355
    25.0078
    23.9580
    23.6286
    27.2994
    27.6498
    27.7444
    26.7639
    23.8228
    22.4039
    27.6126
    29.3942
    30.0298
    30.7343
    34.4220
    33.3135
    29.1187
    32.4452
    29.2244
    30.1709
    27.1198
    26.0554
    26.4645
    29.8489
    32.4695
    32.4580
    26.3488
    27.3847
    27.9494
    30.6120
    26.2104
    29.3630
    29.9922
    26.1515
    26.2728
    30.2706
    29.2438
    28.1770
    24.7215
    25.0083
    27.4805
    30.4661
    31.3480
    30.4813
    29.7668
    30.2747
    30.7014
    27.2594
    30.6215
    29.6050
    28.6621
    31.4689
    28.5483
    30.8492
    26.4816
    28.8706
    28.8387
    29.5814
    28.5564
    33.2806
    29.7024
    35.0202
    35.0864
    30.2082
    30.4403
    31.4321
    31.1377
    27.8256
    26.7936
    30.7012
    25.2859
    29.4628
    28.4405
    28.7795
    33.6906
    28.5096
    25.2656
    24.9334
    25.0762
    28.8428
    27.6431
    27.7055
    29.4869
    26.6315
    21.1604
    29.2044
    23.4657
    27.2224
    28.7212
    29.0786
    27.8871
    23.3509
    27.8137
    25.0690
    24.8692
    29.3411
    25.1217
    27.6939
    25.4025
    27.9724
    26.7462
    31.0972
    29.6061
    30.5889
    30.5694
    33.0108
    33.4763
    27.8732
    27.9105
    27.9274
    29.0553
    31.3069
    27.4244
    28.2471
    27.3919
    28.6161
    33.2498
    30.7100
    27.0826
    32.3798
    40.1727
    37.8611
    44.3366
    46.3818
    37.1204
    36.5637
    38.1336
    41.7749
    38.1625
    41.0158
    36.0571
    41.7857
    40.5828
    37.4093
    36.4112
    34.8614
    35.6827
    41.8422
    34.9514
    34.2813
    41.0735
    32.6666
    36.2747
    34.5432
    28.1581
    35.7479
    32.7020
    33.1538
    32.7902
    32.0432
    30.7242
    30.6916
    30.0504
    30.4061
    34.3936
    29.1676
    31.5197
    39.4814
    33.6689
    39.7085
    40.5333
    39.9103
    42.8699
    36.1375
    32.3155
    30.0583
    35.2056
    29.0066
    33.8576
    33.3493
    36.5165
    33.9416
    34.5245
    37.5917
    35.2709
    32.3187
    35.0002
    33.3449
    31.7392
    27.3811
    27.2162
    32.3486
    30.3996
    29.4943
    29.6986
    28.1784
    27.8383
    26.7877
    27.9714
    25.8474
    31.7245
    28.0005
    32.5735
    23.9670
    24.8038
    31.8823
    31.0453
    34.9861
    32.8791
    32.1930
    34.7120
    30.7548
    33.9230
    30.1327
    33.4703
    37.3079
    32.4246
    34.2372
    35.4618
    30.2899
    29.0299
    31.6865
    37.7407
    37.0410
    33.5568
    34.5050
    32.5763
    34.0494
    34.4397
    36.1257
    33.4929
    36.7757
    33.8521
    37.9858
    39.0867
    33.7815
    36.6198
    31.4771
    32.1043
    30.1436
    24.6423
    24.2723
    33.6265
    35.7500
    34.2245
    30.9476
    30.9756
    34.2042
    33.5992
    38.3595
    39.9924
    37.1225
    35.9234
    32.3242
    30.2984
    32.2309
    28.5137
    27.0594
    29.0190
    35.8406
    37.0031
    36.1105
    33.2222
    35.1367
    34.8783
    35.2205
    35.4788
    35.0497
    33.0236
    33.4210
    36.3191
    37.9568
    38.5391
    43.2550
    39.8307
    38.3400
    38.3848
    38.2044
    36.3649
    34.8592
    33.3014
    31.3740
    34.4940
    30.5037
    34.0281
    34.3740
    32.0536
    32.9504
    32.6330
    34.7294
    35.2933
    38.0375
    34.1509
    34.9854
    38.4704
    37.4915
    39.4766
    38.9256
    37.8911
    38.1773
    33.6700
    37.8163
    35.9168
    36.9368
    39.0943
    35.0973
    35.9023
    39.4674
    37.8042
    32.4384
    35.5683
    37.9236
    38.6754
    41.4063
    39.1947
    35.2650
    38.3017
    39.6075
    33.3184
    33.2882
    30.4262
    29.6787
    27.6495
    27.6117
    28.5764
    26.9026
    26.5195
    29.3806
    28.9175
    24.2902
    25.1588
    26.2720
    31.3384
    28.6266
    31.7267
    38.3872
    33.4373
    34.4964
    34.1210
    32.3175
    37.5948
    33.8226
    32.2575
    31.4694
    31.5215
    35.0115
    35.9693
    34.8264
    38.0033
    36.9764
    41.2017
    36.4680
    32.6535
    36.2864
    30.4356
    34.6674
    34.8119
    37.8631
    39.0113
    36.5802
    34.7600
    30.5013
    36.0925
    34.5211
    40.2233
    38.1857
    33.8619
    38.7122
    42.7194
    37.5976
    36.0382
    31.8297
    35.9977
    36.9962
    36.0699
    38.4627
    36.3135
    36.3564
    33.2464
    37.0710
    35.6113
    39.0471
    39.2077
    35.7582
    38.4792
    33.9246
    37.5476
    35.0148
    34.5953
    32.1516
    38.4955
    34.4141
    33.2037
    34.7450
    35.5103
    37.7165
    44.0110
    43.3330
    39.5237
    30.2833
    40.1445
    34.6930
    33.8490
    34.3932
    37.8233
    41.9585
    37.8627
    43.0713
    38.4997
    38.5793
    38.3972
    35.6229
    35.4212
    37.8879
    40.2527
    42.1661
    37.4160
    34.8237
    37.1733
    36.8865
    34.9875
    36.0891
    31.4675
    28.9269
    34.3287
    36.4027
    36.2760
    36.4885
    32.8616
    39.6875
    33.4068
    37.5335
    34.3948
    29.6461
    36.7239
    36.8640
    38.1592
    37.4966
    42.3552
    40.3058
    37.7959
    37.7191
    35.6791
    30.5904
    36.9744
    36.7294
    36.0960
    39.2417
    36.8325
    40.6846
    38.1825
    40.6002
    36.1292
    38.3034
    36.1390
    38.4367
    33.7358
    35.7439
    35.9138
    35.8545
    36.0030
    35.9798
    33.8393
    32.3809
    35.4047
    30.3115
    40.4791
    37.2521
    28.9665
    31.8602
    34.2288
    27.6283
    31.8416
    29.4638
    31.3166
    31.1389
    32.1807
    38.3364
    31.4971
    34.1842
    38.4088
    33.6660
    35.5696
    30.9382
    36.3580
    32.7804
    35.0724
    34.9410
    36.3412
    38.7987
    33.5421
    30.9834
    35.3667
    35.1421
    29.6246
    31.8326
    33.6686
    33.6982
    31.7951
    33.1723
    29.1057
    31.9046
    36.9117
    30.4187
    32.3493
    33.6462
    34.3728
    32.6807
    34.4097
    34.4247
    36.0331
    33.5579
    32.0103
    29.9123
    33.5236
    35.6247
    40.8553
    33.1774
    35.3823
    41.4171
    35.1344
    35.7191
    34.5166
    31.8157
    36.4944
    33.6108
    34.0036
    34.3437
    33.1684
    32.3831
    40.7426
    34.1911
    33.7145
    35.1526
    32.9161
    36.7934
    34.8139
    35.5489
    34.2492
    31.0986
    31.3975
    32.0106
    32.1785
    34.1968
    32.0127
    32.3149
    29.1598
    28.9650
    31.9497
    31.1772
    33.3765
    34.4283
    29.6153
    30.3865
    29.0118
    27.7761
    29.1358
    32.0102
    29.9862
    31.5825
    30.7907
    28.7463
    30.5349
    34.0177
    33.6847
    35.7437
    36.1300
    33.2741
    34.1556
    36.2433
    24.3530
    31.5290
    36.6185
    32.9048
    38.8339
    34.6150
    33.9955
    32.4520
    32.4874
    31.1221
    32.5497
    32.1275
    33.7897
    35.2530
    40.0624
    39.4331
    40.3892
    41.5434
    33.3692
    32.9102
    36.9165
    32.9133
    32.2264
    33.7162
    33.5468
    31.8379
    35.2213
    34.3228
    32.2317
    29.9387
    29.0102
    27.5817
    27.4731
    31.5526
    30.8301
    32.8610
    35.4925
    35.3716
    29.4308
    32.7761
    39.1950
    31.9107
    30.1026
    31.1076
    27.4611
    33.8865
    36.5346
    31.5032
    32.2394
    32.6600
    40.6835
    32.1450
    33.1864
    29.0837
    31.8464
    26.1125
    26.1258
    34.1662
    34.0810
    31.0014
    26.5584
    37.0209
    34.4061
    34.7291
    36.1736
    33.3728
    31.4638
    34.8731
    39.6258
    37.5994
    36.8797
    34.6154
    35.6175
    28.9588
    31.7489
    29.6235
    33.0160
    42.5538
    36.6167
    41.1499
    39.4773
    38.3885
    34.7868
    35.4103
    40.6099
    32.3088
    35.3715
    32.7461
    37.1918
    38.8003
    33.7866
    36.2297
    37.5580
    38.8742
    36.3922
    37.4619
    36.0410
    38.8834
    35.1717
    36.3874
    34.6424
    33.2652
    32.8703
    34.8962
    35.5667
    37.4009
    34.4048
    30.0962
    35.2559
    33.4005
    35.5345
    31.2323
    37.9853
    37.8756
    41.1511
    38.1906
    40.7100
    35.9295
    37.6742
    40.6274
    36.5227
    37.5790
    32.7299
    35.4934
    36.5447
    35.3276
    34.5672
    31.5736
    29.9970
    37.1030
    34.5809
    37.2950
    35.0856
    39.0933
    32.8480
    42.2207
    42.7040
    40.0877
    38.5531
    39.2683
    37.7764
    42.7688
    36.0198
    36.5307
    30.7994
    29.3231
    25.2278
    23.2566
    23.5952
    26.1346
    29.7982
    28.7519
    27.7429
    29.3160
    29.6273
    26.8832
    31.0764
    31.5393
    30.9679
    30.3286
    28.9151
    32.3061
    28.3123
    35.0034
    33.1974
    39.9167
    31.1863
    35.3636
    26.9997
    25.8152
    32.8640
    29.1112
    26.4470
    23.2461
    23.0038
    26.1965
    21.6635
    20.7361
    22.4560
    24.5699
    25.8712
    21.2625
    29.4044
    30.3181
    27.2164
    21.7738
    21.5748
    20.3387
    26.9009
    26.0511
    25.3029
    26.1711
    28.1964
    24.2868
    33.8400
    33.2505
    24.7698
    30.4266
    30.2977
    25.8325
    30.8875
    32.0339
    26.6112
    26.7638
    22.1662
    25.4583
    30.1385
    28.9162
    36.8878
    32.9329
    37.2528
    41.9488
    39.4233
    37.1104
    37.1769
    32.5413
    29.3228
    34.3032
    35.8801
    32.9557
    29.9421
    29.2381
    32.1937
    29.6213
    36.8878
    33.7596
    36.8160
    26.9967
    35.7732
    35.3906
    34.3085
    29.0162
    29.8637
    28.7328
    28.7498
    33.9917
    39.3063
    34.0383
    37.8909
    32.6174
    38.2257
    36.0685
    37.6984
    38.0638
    39.3756
    39.0426
    35.8146
    37.7946
    41.8172
    37.9495
    36.8233
    39.8883
    33.7658
    40.7110
    36.9236
    39.1248
    40.1343
    36.6418
    38.4563
    35.8708
    34.5813
    32.9520
    30.9868
    25.8881
    32.6012
    36.3474
    29.4402
    29.6275
    34.9601
    36.2474
    36.1469
    36.1683
    33.3112
    32.8227
    35.4701
    35.9461
    33.0937
    26.0843
    28.4575
    28.3420
    31.0191
    35.9853
    33.0880
    31.3196
    30.8400
    31.4951
    29.3025
    28.1925
    24.3236
    27.8576
    29.2176
    30.8797
    33.1571
    33.1563
    25.8921
    31.1224
    28.7029
    29.2691
    28.7091
    33.0401
    30.1030
    31.9110
    31.6275
    35.2713
    33.6616
    36.4506
    41.1805
    40.9124
    41.8172
    40.8440
    35.0541
    39.7566
    39.6583
    35.9500
    33.7188
    30.5832
    27.7746
    30.1593
    32.1936
    30.6583
    39.0441
    28.8497
    32.4457
    33.6361
    34.9840
    34.3864
    35.6682
    35.7557
    34.6499
    33.4676
    35.0199
    43.8001
    43.1275
    43.3586
    41.7352
    42.7699
    40.8795
    43.7560
    45.0235
    41.7481
    45.1934
    48.9757
    45.2423
    43.5743
    37.8939
    41.4700
    38.1707
    39.2261
    34.7031
    40.2091
    40.2057
    37.0696
    37.4199
    40.9310
    42.3825
    38.8001
    38.3900
    32.8141
    38.2490
    36.9139
    40.8190
    40.3591
    39.6220
    39.0858
    38.0496
    40.7227
    36.0553
    34.0166
    35.9350
    35.2202
    36.4205
    39.5232
    36.1689
    35.3515
    40.2496
    45.7388
    43.9217
    41.8404
    47.8477
    40.8484
    39.4232
    39.9162
    37.8600
    39.0536
    39.0983
    35.2596
    39.0757
    39.0395
    41.5394
    38.3011
    38.1288
    36.7796
    33.3474
    28.9675
    30.5590
    29.1733
    31.2147
    33.4239
    39.5027
    36.8305
    39.0213
    32.2802
    36.5278
    40.7268
    40.5103
    38.0003
    39.1445
    40.8998
    35.5476
    40.6375
    45.6772
    43.6554
    43.8978
    35.3819
    36.2131
    36.4856
    38.8088
    44.4587
    42.2681
    40.5335
    42.8412
    43.5679
    41.6100
    42.9285
    41.3174
    36.6718
    36.6400
    43.8877
    40.3032
    40.9221
    37.5725
    35.7377
    37.2355
    35.0642
    41.5891
    41.1895
    41.1193
    41.6581
    42.7295
    43.1503
    42.7062
    38.3214
    46.6509
    44.9231
    48.4255
    44.7826
    44.4325
    37.6412
    36.9898
    35.0632
    34.9816
    38.2999
    38.4923
    41.8832
    45.1101
    40.9414
    39.3937
    44.0400
    45.8107
    46.9516
    47.9422
    42.7847
    40.7703
    38.8371
    38.6790
    43.2115
    39.4390
    37.8205
    39.2999
    41.8117
    38.3635
    37.3181
    37.6767
    37.5063
    34.8185
    37.8289
    36.5325
    45.7445
    44.8569
    44.6356
    45.2217
    43.3040
    36.9050
    45.8027
    43.0192
    44.1221
    42.8095
    36.9867
    42.5529
    40.1466
    42.7160
    39.3054
    37.5041
    39.7381
    42.1470
    38.7797
    37.5464
    41.9924
    32.8624
    39.6592
    34.4995
    40.3052
    35.4099
    36.6956
    35.2444
    31.1048
    32.4576
    34.5318
    36.4368
    32.6315
    34.2106
    36.3968
    38.0743
    34.8245
    36.2629
    41.3565
    43.1141
    38.0258
    40.0123
    38.3494
    40.1791
    43.9434
    36.4257
    40.7708
    32.6770
    37.1571
    36.9323
    44.1460
    38.4130
    36.0335
    42.2681
    45.6985
    43.2018
    42.9513
    42.1911
    41.4774
    44.7732
    41.5285
    40.7209
    45.2639
    40.9555
    39.9293
    41.4938
    36.4091
    38.5216
    33.9772
    31.8722
    30.9947
    34.6203
    36.3466
