# Supplementary material for: Mechanistic models of asymmetric hand-over-hand translocation and nucleosome navigation by CMG helicase
Source: Nat Commun. 2025 Nov 21;16:10304. doi: 10.1038/s41467-025-65232-x (PMC12639105; doi:10.1038/s41467-025-65232-x)
Supplement: Supplementary file 18 — Source data [file 41467_2025_65232_MOESM18_ESM.zip › SourceData/SourceData/Fig3G/Random/mindist_lagging_and_loop_traj020.dat]

# Distance
    18.3401
    20.5049
    19.9817
    19.6821
    25.6498
    27.6006
    23.0135
    22.3958
    23.0928
    23.8344
    23.7503
    24.1506
    24.0052
    24.0166
    25.5257
    26.4365
    25.4462
    22.0339
    24.0870
    25.1932
    22.2557
    18.5349
    24.4827
    24.2210
    27.3797
    21.7587
    26.6520
    24.9081
    23.4354
    24.6170
    24.1198
    23.7415
    21.7740
    22.0807
    23.5590
    24.8287
    24.8662
    24.3764
    21.6481
    22.4583
    23.9598
    22.8749
    16.1271
    16.0690
    18.4691
    18.2693
    18.2759
    21.5247
    21.1404
    23.0978
    21.0429
    20.8708
    24.0204
    23.6594
    22.8567
    21.4597
    19.1136
    21.6036
    20.2766
    21.2178
    18.0965
    20.0448
    18.0663
    19.0425
    19.5743
    23.1476
    19.2726
    20.2379
    20.8751
    19.8204
    23.7088
    21.3506
    20.1011
    20.7183
    19.5736
    19.4047
    19.3459
    19.7196
    22.2083
    21.5272
    21.9400
    17.8246
    23.2538
    23.6812
    25.5887
    22.3646
    22.1354
    22.6768
    23.7750
    25.6733
    26.1162
    26.8526
    25.5209
    22.8388
    23.0002
    24.3830
    24.1073
    23.8489
    27.3207
    26.4711
    26.8500
    26.5871
    22.2176
    24.7125
    23.6289
    23.2856
    23.0031
    23.1297
    19.9055
    23.6006
    19.2262
    24.0215
    21.1444
    22.5550
    21.9325
    25.9024
    25.3363
    25.2437
    25.4533
    24.5490
    22.1943
    24.9778
    21.9850
    22.7695
    25.0142
    23.9940
    23.2840
    23.0072
    25.0705
    24.1979
    24.4716
    21.8565
    25.7462
    21.9084
    22.9912
    20.0819
    23.1329
    21.2403
    24.6398
    25.3433
    22.8758
    26.5084
    28.2770
    19.9382
    23.5611
    21.5207
    22.0098
    23.5741
    24.0961
    24.9386
    25.9601
    21.1273
    22.3723
    22.3167
    22.3956
    24.9732
    23.9572
    25.9033
    25.1223
    24.8941
    23.5096
    23.2980
    25.1576
    26.0430
    24.1044
    22.4394
    26.5256
    25.8743
    27.6150
    24.3891
    22.3585
    25.6182
    22.5998
    22.6943
    23.2137
    22.8592
    23.9125
    27.9009
    23.7521
    24.3592
    23.2269
    29.8411
    23.9944
    27.8213
    26.0460
    25.5809
    23.8380
    23.9525
    22.4912
    23.5171
    23.0802
    20.7496
    20.9093
    21.7801
    21.7157
    19.6743
    21.7769
    18.6143
    20.1384
    21.4331
    22.0668
    20.4006
    19.4799
    20.2536
    22.1902
    17.7279
    24.1146
    22.3927
    21.6330
    21.9857
    19.6161
    19.9889
    20.2003
    21.9451
    23.1832
    22.0859
    22.4446
    17.8757
    23.5659
    21.5305
    24.9752
    23.8843
    24.9303
    23.5320
    24.2179
    23.0338
    22.7936
    25.3305
    25.0577
    25.5949
    23.3118
    21.8876
    23.9083
    26.1573
    24.0649
    25.9975
    25.3029
    25.3864
    26.9098
    24.9679
    23.6988
    23.5815
    23.7807
    24.5544
    25.4772
    23.6108
    23.7301
    23.9120
    24.6210
    27.3895
    23.2051
    21.3382
    18.3301
    25.9859
    25.7086
    24.9476
    19.9748
    21.7596
    19.2754
    22.6114
    25.6007
    22.3763
    24.5106
    28.7882
    23.3590
    22.1500
    23.2561
    28.0438
    25.9749
    20.3461
    24.6811
    24.7981
    23.8037
    26.2221
    24.2956
    27.6629
    24.7537
    24.2183
    26.4593
    22.3686
    25.0867
    24.5270
    20.7632
    22.2864
    20.3882
    22.8731
    19.3586
    23.1990
    22.3160
    26.8422
    25.7442
    24.4349
    25.5563
    30.4197
    28.9908
    23.1923
    22.0893
    22.8022
    25.0008
    26.7644
    24.5048
    23.2671
    20.5115
    19.8331
    14.4596
    15.1176
    12.2816
    12.3495
    14.1029
    15.0962
    12.2881
    10.9863
    13.9322
    13.8773
    14.2701
    13.6073
    12.8911
    13.9694
    13.0073
    13.5143
    12.3665
    14.3457
    12.4570
    11.8600
    13.5721
    12.4440
    12.3004
    11.8612
    11.0193
    11.7418
    12.7379
    13.1201
    14.5769
    15.5811
    16.8818
    19.1425
    11.3631
    12.7454
    10.3542
    15.6433
    10.4053
    11.2497
     9.1675
    13.7004
    10.7604
    13.3367
    12.6158
    11.7346
    13.6098
    10.1328
    11.4229
    11.9462
    11.7855
    12.2448
    10.7030
    10.8464
    12.4116
    12.4592
     7.6425
    10.3302
     8.2753
     7.9983
    12.9659
    11.5839
    12.7333
     8.8246
    11.1140
     7.7329
    13.0425
    11.1736
    13.0276
    10.6712
    11.4752
    13.5446
    10.9260
     9.4961
    10.8249
    16.3036
    14.0368
    17.6239
    17.3802
    15.4155
    17.4054
    19.7857
    14.5929
    14.3406
    12.4920
    13.0986
    12.9793
    14.5328
    13.3015
    14.7331
     8.8360
    12.4494
    11.8042
    12.5931
    12.7453
    14.0813
    14.4286
    14.8443
    17.1978
    14.3700
    14.6628
    11.3970
    14.5473
    18.9297
    12.7685
    14.2741
    15.9420
    16.6071
    16.5818
    12.6542
    17.4117
    11.7716
    14.1540
    12.6826
    13.7214
    10.2339
    12.0067
    11.6764
    13.8222
    13.5059
    12.7564
    15.5202
    13.4948
    14.3951
    12.2844
    10.1671
    10.2354
    10.0350
     9.0729
     9.8451
    12.8560
    13.5742
    13.3772
    13.3910
     8.2063
    10.0743
    12.1528
    12.1627
    12.4871
    12.9146
    10.8856
    12.1818
    13.6200
    13.7237
    14.7649
    15.4763
    14.4375
    12.5186
    15.8568
    17.6217
    15.3337
    16.1507
    19.1716
    11.1840
    14.9924
    10.8681
    13.1214
    12.9088
    11.0430
    11.0327
    12.2660
    13.3570
    12.2951
    12.9913
    13.6445
    14.8413
    14.4651
    13.2980
    11.6135
    13.9994
    15.0080
    18.6650
    17.0253
    14.4524
    14.3002
    12.3436
    13.0089
    12.2700
    10.8928
    11.0318
    13.8009
    12.3496
    12.4449
    11.3147
    11.3602
     9.8644
     9.9831
     8.5206
    13.2999
     9.3020
    12.1085
    14.3596
     9.3227
    12.4995
     6.5737
     9.3018
    10.7861
     8.5914
     9.2960
     8.8232
    13.6883
     9.6334
    13.7531
    11.1187
    10.8538
     7.9331
     8.7806
    10.2855
     9.2368
    10.1788
    11.7938
    10.1081
     9.1130
     9.2726
     9.0059
    14.3033
    14.0446
    12.8765
     9.6886
    12.7601
    11.2149
     9.5564
    10.8110
    10.8262
    11.6960
    12.9745
    12.8643
    14.8523
    11.3660
    14.5744
    13.1598
    12.4889
    11.9641
    12.4422
    12.8929
    13.3995
    11.5029
     9.8287
     9.5970
    12.5230
    12.3622
    12.1367
    12.3099
    12.0479
    11.1890
    11.4785
    13.0430
    11.2593
    11.6065
    14.5529
    14.3264
    12.3234
    13.6758
    10.9005
    14.1683
    15.1087
    14.6361
    11.6531
    10.7821
     8.3064
    11.9811
    10.9174
     8.9182
    11.1217
    12.9407
    12.9980
    15.3873
    10.9902
    10.4278
    15.6553
    14.5962
    13.7469
    13.1156
    12.6302
    11.2489
    14.4125
    10.2773
    12.7879
    12.9732
    12.4863
    11.3074
     8.4517
    13.7234
    10.2863
    12.8661
    12.7190
    11.2919
    13.0435
    10.8943
     9.4879
    10.5766
    10.6520
     9.3074
    10.9630
    11.6638
    10.5368
    10.5427
    11.9173
     7.3290
    12.3600
    12.5871
    10.3549
    12.5831
    12.5088
    11.7634
    12.1901
     9.8835
    12.3675
    11.9078
    11.7143
     8.6377
     6.1571
     9.7275
    10.5039
    12.4100
     9.3540
    12.0703
     9.8626
    10.9531
    11.0636
     9.8484
    12.3945
    10.3391
    13.0714
    12.8050
    14.5536
    14.4815
    12.1586
    11.2283
    10.7517
    11.8855
     8.4884
     9.4869
    16.9537
    11.7151
    12.0219
    12.4834
    14.4155
    13.2398
    12.3945
    13.1979
    11.0829
    11.5352
    11.9700
    13.6145
    13.4593
    11.1884
    13.3440
     9.3378
    14.0202
    13.5986
    11.9819
    12.0002
    15.7834
    15.5429
    16.3870
    12.5507
    14.9077
    11.6230
     9.1803
    11.6494
     9.3639
    10.6846
    12.5793
    12.0280
    11.6224
    10.9815
    11.4897
    13.4994
    11.3209
    13.4776
    10.9561
    11.9057
    13.1299
    12.7129
    13.9444
    11.5900
    13.9746
    13.3830
    13.5785
    12.9118
    10.4856
    12.2997
    13.4318
    14.5135
    13.6574
    12.1547
    11.8956
    10.2852
    12.0333
    12.6707
    13.6620
    13.4840
    12.7716
    13.0788
    13.9476
    10.6157
    11.7471
    12.2478
    15.1312
    11.4559
    11.9980
    16.4347
    14.6025
     8.9720
    11.2972
    11.3727
     8.9485
    11.6082
    11.8448
    12.8833
    10.8371
    12.2657
     9.1544
    12.4585
    15.4663
    12.4499
    13.1618
    12.1947
    16.0084
    15.0374
    15.2629
    20.8779
    17.8965
    13.7009
    13.8971
    11.1582
    12.4903
    15.6688
    11.3368
    14.5183
    10.4740
    12.4624
    10.5423
     9.9199
    10.7108
    12.2893
    10.4577
    10.4945
    14.0290
    12.9593
    15.0471
    12.7855
    11.2905
    12.6675
    15.3948
    14.4780
    13.9090
    15.0620
    11.3584
    11.2843
    12.9419
    15.1192
    14.9374
    17.2917
    13.2607
    11.4143
    12.2105
    14.8965
    13.3267
    13.3704
    12.0423
     9.4644
    10.6759
    12.3065
     8.0895
    12.1128
     9.7869
    11.2023
    10.1488
     9.1587
     7.8242
    10.2784
    10.9865
    11.6651
    10.4307
     8.8599
     9.3096
     8.8707
    10.2995
    12.6409
    12.9056
     9.4255
     8.8916
    11.1495
    13.4059
    13.5857
    12.7948
    12.6349
    10.4178
    10.0965
     8.9336
     9.7499
     8.6825
     8.8275
    12.1058
    14.1367
    16.0902
    15.8410
    10.8915
    10.2785
    11.5453
    10.8653
    12.0571
    11.6153
     9.1613
    13.8783
    10.9251
    12.3522
    12.0174
     8.4971
     8.9472
    10.7012
    13.3093
    10.4987
    10.9516
    13.8371
    11.2815
    11.3400
    11.8927
    11.4577
    11.7950
    14.5524
    12.5032
    14.7981
    11.9252
    11.9791
     9.4549
    11.3242
    13.2694
    13.2752
    15.0244
     9.8057
    10.2037
    12.0007
    12.9886
    11.7374
     8.0973
     8.5780
    10.5830
    15.8094
    12.9536
    14.6301
    13.1057
    13.5579
    10.3560
     7.0493
    10.0769
     7.5632
    10.5192
     9.8390
     9.7274
    10.7334
     9.1117
    13.2204
    11.0247
    12.5392
    10.1481
    10.7604
     8.0425
     8.4163
    10.0351
    10.8987
     9.3792
     9.8593
     9.3295
     9.5997
    13.3320
     7.7146
     9.0422
    11.8865
    12.3091
    10.3838
     9.8200
     8.6959
    11.0874
    11.2890
    12.8130
    11.9370
     9.4879
    10.2995
    10.7442
     9.6714
     9.0073
     9.3291
    10.0709
    11.7712
    12.8105
    12.4253
    11.0636
    14.8902
    15.1843
    11.9761
    12.0593
     9.8069
    13.3389
    10.4579
    11.7233
    13.1384
    11.2667
    12.6176
    15.1473
    11.4009
    13.2195
    14.7154
    15.5647
    14.2432
    13.2283
    15.1219
    12.9592
     8.6938
    10.6399
     7.0600
    11.1934
     8.6504
     9.5283
    12.1733
     8.3007
    14.1181
    11.7506
    13.2053
    11.8237
    11.9755
    10.6924
    10.7922
    11.8882
    11.9561
    12.6496
    13.2720
    12.5508
    12.7176
    12.6308
    14.3138
    12.7560
    12.0143
    11.2347
    14.2246
    13.6515
    12.9715
    12.8242
    13.0138
    13.2860
    13.3482
    13.0641
    12.8505
    11.5843
     9.6405
    13.5752
    12.9058
    14.5487
    17.1761
    15.9343
    13.7013
    13.1361
    13.7309
    11.2333
    17.3296
    17.8910
    17.3763
    20.0435
    10.0828
    12.2788
    13.1108
    15.0349
    13.6070
    15.0932
    10.3187
    14.9717
    11.5369
    12.4085
    14.3690
    13.1880
    17.8119
    12.4647
    11.0700
     7.7391
    13.8948
    15.7084
    11.5300
    13.4884
    13.3140
    13.0302
    12.1738
    14.1231
    13.4028
    11.8417
    14.8639
    19.3718
    13.5071
    13.7035
    17.0885
    16.1491
    13.8337
    15.1070
    15.2886
    10.7762
    11.7323
    15.1174
    11.9427
    13.4736
    14.3334
    15.3837
    12.3818
    13.0787
    10.2573
     8.3196
    10.0551
     8.8888
     7.1929
     8.2301
     7.4017
     8.2139
     6.9798
     6.5614
     6.5661
     5.5135
     7.9987
     6.2243
     7.6512
     6.9717
     8.6835
     5.1032
     7.7240
     7.7364
     6.3010
     8.0405
     4.5769
     6.6004
     7.8830
     7.3313
     8.4390
     7.1792
     6.9432
     8.5884
     8.6654
     8.4353
    10.1257
    10.9294
     7.8142
     7.2084
    10.9191
    10.4817
    10.4676
     7.3353
     8.3102
     8.0242
     7.1658
     5.9358
    10.4359
     4.9671
     6.0773
     5.6780
     7.9702
     6.6668
     9.0794
     8.5308
     8.0989
     8.3753
     8.3752
     8.1390
     8.7053
    11.2633
     7.3595
     8.1203
     6.1961
     8.0876
     7.3319
     6.3492
    10.4754
     7.4718
     8.5943
     7.9290
     8.7921
     8.1522
     6.5088
     8.8083
    10.4401
     7.5199
     7.8605
     8.2777
     7.5333
     7.4436
     6.7517
     4.3471
    10.6118
     8.7370
     9.1227
     6.7909
    10.9397
     9.2615
     7.1477
    10.0855
     7.8365
    10.5135
     7.9489
     6.3382
     9.6350
     8.1133
     9.4675
     9.3608
     9.6871
     9.1842
     8.8151
    10.2869
     5.8390
     8.2766
     7.6398
     9.6538
    10.1867
     9.9335
     9.3986
     8.8268
     9.0286
     9.0406
    10.3923
     9.0176
    11.6767
    10.7454
     9.1116
    12.3858
     9.9069
    11.3479
    11.0848
     9.3770
     7.3166
     7.2111
     8.0115
     8.0251
     8.1689
     7.8069
    10.5684
     9.7082
     9.9036
     7.8319
     9.6771
     9.2299
     8.4572
     9.2623
     6.3049
     5.9909
     5.6446
     8.1243
     7.1080
     7.7392
     8.7405
    10.3330
     9.4352
    10.7700
     8.1417
     9.6407
    11.4573
    10.1331
    10.2490
    11.2101
    12.0999
     8.5447
     9.2627
     6.9995
     9.5887
     8.6606
    10.4111
    10.3518
     9.4894
     9.8635
    10.1080
     9.4350
     9.4061
     8.0706
     7.1577
     9.1473
     6.8860
     8.9206
     7.1692
     6.0773
     4.6675
     5.9283
     7.4676
     9.0477
    10.7762
     6.9972
     6.5421
     7.2311
     6.2474
     8.5069
     7.2542
     9.4695
     7.5078
     9.7586
     4.9457
     5.1530
     9.8497
     8.4252
     7.7051
     7.4026
     8.6930
     6.5136
     7.9433
     6.0898
     6.5195
     8.3122
     7.6844
     7.4019
     7.8853
     8.7453
     6.7086
     6.9196
     8.9840
     8.1172
     5.4651
     8.4888
     6.0705
     6.2965
     8.0846
     8.1572
     6.7680
     7.6703
     9.7561
     6.5107
     8.5115
    11.3471
    10.5289
     9.3265
     6.5925
     7.5242
     6.2149
     7.5585
     9.2639
     8.3844
     8.1441
     7.0798
     7.0693
     7.0246
     9.5263
     7.7232
     6.3735
     7.9194
     8.2378
     6.2680
     8.8218
     8.4918
     9.4372
     7.7931
     9.8184
     7.2017
     5.6971
     8.2834
    11.0266
     6.9261
     7.2600
     5.5606
     6.1431
     6.5919
     6.7917
     8.8323
     8.3581
     8.9264
     7.4992
     7.4258
     9.0393
     7.8575
     8.5597
     6.4446
     6.8302
     7.3289
     7.1645
     8.3434
     8.6340
     6.3908
     9.8582
     6.4686
     6.8401
     8.3959
     8.5100
    10.4004
     6.8313
     8.2238
     6.6300
     8.7403
     6.2460
     7.4786
    10.1356
    11.2527
    10.5808
     7.9067
     9.2424
     8.1168
    10.3273
     9.5275
     7.2164
     6.8250
     8.5026
     7.1055
     5.9719
     9.1456
     6.1878
     8.4283
     8.3413
     8.8142
     9.3546
     7.6382
     9.2429
     6.2600
     9.9339
     9.0944
     7.6005
     7.8364
     8.2360
    10.0670
    10.2755
     9.4646
     9.6776
     8.0641
     8.2340
     6.9713
     7.9682
     7.3357
     7.3413
     8.6011
     7.9014
     8.7276
     9.2773
     9.6909
    10.1409
     6.0925
    10.5127
     9.1063
     6.0790
     9.2194
     9.2395
     8.1832
     5.9835
    10.5136
     8.8840
     6.0345
    10.6452
     7.5946
     8.6913
     5.8000
    11.3164
     8.1317
     8.7316
     7.3234
    10.3826
     5.9228
    10.2822
     9.6658
     8.8391
     9.0290
     9.3647
     9.2312
     8.1683
    10.9556
     9.5083
     8.4949
     9.2516
     9.0678
     8.9231
     8.2021
     8.7558
     6.3342
    10.6469
    10.2463
     8.5509
     7.4846
     8.4851
     6.7005
     9.5308
     9.7968
     6.9565
     7.7567
     5.0591
     8.1471
     5.8837
     5.8158
     7.7646
     7.2583
     8.1831
     9.5841
     8.4990
     7.8514
     5.1746
     9.7420
     9.1054
     8.6628
     8.1087
     6.5235
     7.8017
     9.1129
     7.7923
     5.2959
     5.2641
     6.6357
     9.0366
     6.5581
     6.2260
     8.5154
     8.4948
    10.4816
     8.0781
     9.2567
     8.9609
     9.0034
     9.4795
     6.6179
     7.7897
     8.8052
     8.7187
     8.3253
     6.8590
     7.0091
     6.6180
     7.5430
     6.8333
     6.7709
     6.2229
     5.9342
     8.4847
     6.4426
     4.8199
     6.5682
     7.9959
     7.6806
     6.5572
     5.2912
     4.7537
     6.7994
     7.6232
     8.9997
     7.9272
     8.6514
     6.3187
     7.5902
     6.1332
     8.5995
     8.1468
     6.9170
     5.4337
     5.5706
     6.0427
     5.7969
     8.3817
     9.0031
     7.9762
     9.4077
     9.2188
     6.2889
     7.3685
    10.2336
     8.3167
     6.4095
     6.4320
     6.4318
     8.8249
     5.4521
     5.9020
     6.7586
     9.8952
     7.8876
     5.9627
    11.1957
     9.5808
     8.8075
     9.0703
     6.3265
     7.7761
     9.4074
    10.7172
    10.0022
     7.7929
     9.0142
    10.1986
    10.9202
     9.5603
     9.5083
     9.7541
    10.0467
     8.2041
     5.9480
     9.3077
     8.7643
     9.8085
     9.4602
    11.7552
     9.4641
     9.9287
     7.7103
    10.0092
     6.0219
     7.4524
     8.1766
     7.7305
     7.4588
    10.6932
     9.7351
     6.2011
     7.3955
     5.7316
     5.9699
     6.0898
     7.0289
     7.1246
     7.0130
     9.0420
     8.5260
     5.1276
     8.2230
     6.4708
     6.0387
     6.6351
     4.8470
     8.0253
     8.2056
     6.6087
     6.0082
     6.4097
     7.0412
     7.6565
     7.8882
     7.7166
     6.7671
     6.6275
     6.2184
     9.0319
     7.0553
     5.3074
     8.4390
     6.4874
    10.8895
     9.0490
     5.6848
     7.1637
     6.4221
    10.2697
     8.7627
     6.7504
     9.1469
     8.3847
     8.1448
     7.5211
    10.3849
    10.2149
    10.0232
     8.3978
     8.4920
     5.9499
     8.8837
     7.0767
     7.1964
     5.6064
     8.0474
     5.3029
     7.2536
     7.9986
     6.5914
     5.9522
     7.8775
     5.1125
     7.2684
     6.1992
     6.8680
     6.6192
     8.6606
     6.9967
     9.0591
     5.5936
     7.7161
     5.7970
     5.9227
     6.2371
    10.1118
     6.4490
     5.6007
     6.2484
     8.2132
     7.7996
     6.2330
     7.5914
     9.7555
     7.8594
     7.3397
    10.5655
     8.6779
     9.0006
     9.9608
     8.1981
     7.6447
     9.2524
     7.1765
    10.5117
     9.4043
     8.4099
    10.9831
     9.0850
     8.4430
     7.5128
     7.9822
     8.1036
     9.1513
     7.5442
     8.0036
    10.3903
     8.1707
    11.0996
     9.2112
     9.6140
     9.6521
     7.7158
     8.3329
     8.4152
     6.7937
    10.5811
     9.5807
    10.3601
     6.3976
    10.8154
     7.6606
     7.6835
     9.9356
     6.5309
     6.3648
     9.2538
     6.5445
     7.1662
    10.0300
     9.6738
     8.7695
    10.6203
     5.7028
     7.0037
     9.5177
     7.9232
     9.0882
     8.0033
     9.2815
    10.3828
     9.4130
    10.9506
     9.8138
    10.1023
    10.2580
     9.3950
     6.5659
     8.7361
    10.0553
     7.9286
     8.3926
     7.1616
     7.8364
     6.0217
     7.0506
     5.7887
     7.9675
     7.7588
     9.1651
     6.5740
     8.4569
     6.5670
     5.7876
     7.8367
     7.8777
     5.7484
     9.4120
     7.7036
     9.3790
     5.1600
     6.6383
     7.6224
     6.2789
     6.9184
     6.0464
     6.1743
     7.3475
     5.6459
     5.3133
     6.5401
     7.6818
     7.9199
     5.1032
     7.7128
     7.3734
     5.0695
     5.5683
     6.8726
     7.3172
     7.6028
     6.8446
     5.4291
     7.9527
     7.5141
     6.6094
     6.7199
     7.9301
     8.7774
     9.2193
     9.0169
     6.8371
     7.3883
    10.0402
     9.8156
     6.9905
    10.6779
     9.0734
    10.4417
     9.0546
    10.7037
    11.6173
     9.2498
     9.1675
     6.0273
     8.6828
     8.2923
     9.2795
     8.1607
    11.3565
     9.1418
     8.3263
    10.1640
     7.1455
     9.6400
     9.3185
    10.1004
     7.6063
     9.5203
     9.5042
     7.7576
     8.5522
     7.4490
     7.0152
    10.6081
     9.5197
     9.0495
     6.8300
     6.2657
    10.3577
     7.8044
     9.7027
     7.6970
     7.6376
    10.5491
     9.4457
     6.8384
    11.3564
     5.9516
     8.3775
     7.6729
     6.1103
     7.9252
     6.8559
     6.8531
     6.7886
     7.0740
     5.5932
     6.9336
     8.1347
     7.7142
     4.7924
     8.2748
     5.4553
     6.2253
     6.9650
     7.4118
     9.2928
     8.3899
     6.0903
     9.1589
     7.3579
     8.2307
     8.3649
    10.9769
    10.2744
     8.9681
     6.5323
     6.9568
     8.2138
     7.6361
    10.4809
     7.4752
     9.1364
     7.8224
     8.7232
     7.0286
     6.6998
     6.8921
     6.3005
     8.3225
     8.0607
    11.1142
     6.8902
     7.0005
     9.4633
     6.5714
     9.8918
     7.5778
     8.4412
     9.8393
    10.2387
     6.9723
     8.3085
     6.6083
     8.1290
     5.9740
     7.7484
     6.1610
     9.4463
     9.3723
     9.7862
     9.9480
    10.3337
    10.2182
     7.2125
     7.4546
     7.6149
    10.6671
     8.6635
     9.2722
    10.2554
    10.4192
     8.1658
     7.3115
     7.4184
     8.3596
     5.8500
     7.3801
     6.8966
     7.3887
     7.9409
     6.9259
     8.8067
     8.4866
     8.4763
     6.9337
     7.2884
     7.6618
     6.1756
     7.6216
     8.4627
     7.2793
     7.8408
     8.4984
     7.9475
     6.0250
     7.4085
     7.8008
     8.2625
     6.5421
     8.5850
     7.9875
     7.6695
     5.7454
     7.4901
     7.2177
     6.4115
     5.2923
     5.9508
     7.0389
     5.5685
     8.1322
     8.6748
     7.3603
     9.7146
     6.7402
     7.6062
     8.4930
     7.0819
     6.7035
     7.0456
     6.9364
     6.1397
     5.6968
     8.3708
     8.4048
     7.6594
     7.9997
     6.8215
     7.4810
     8.1134
     9.3794
     7.0003
     6.7637
     7.6593
     5.0101
     7.0350
     5.5680
     6.9684
     6.4187
     6.7335
     7.2964
     5.9802
     5.6214
     6.7906
     5.0664
     7.1321
     7.3605
     8.5590
     9.0276
     6.3358
     8.2629
     6.0981
     7.5058
    10.3141
     7.1716
    10.0801
     7.1230
     8.1084
     9.1061
     8.4138
     8.1834
     7.1338
     7.3561
     9.3741
     5.9431
     6.4185
     4.7570
     8.3517
     6.5841
     7.0919
     5.6673
     7.4555
     8.9954
     6.9058
     5.1639
     8.0208
     8.2530
     6.6395
     6.2438
     5.8293
     5.3325
     6.1705
     7.0921
     4.6185
     6.2041
     6.2520
     5.8417
     9.4762
     6.2561
     7.1855
     7.4730
     9.0278
     6.7661
     6.1351
     8.2696
     7.4331
     7.3733
     7.8392
     5.4010
     6.5854
     6.1729
     9.3604
     7.5447
     6.7277
     8.7316
     7.3048
     8.4665
     8.0028
     6.3807
     5.5007
     5.1667
     7.5966
     7.9681
     7.9702
     7.8121
     8.8510
     9.5855
     6.1349
     7.7970
     8.2891
     9.3233
     9.1635
     9.4096
    12.4403
     8.8796
     5.6469
     6.3770
     7.4099
     7.8751
     5.9679
     7.2320
     8.6744
     8.7729
     5.9783
     5.2123
     7.7385
     7.5020
    11.4648
     8.9855
     7.8870
     9.3478
     7.9667
    11.0186
    11.5818
    12.5021
     9.7801
    11.0044
     7.7290
    11.2219
    11.4092
    10.0265
    11.6473
    10.3311
    10.1336
     8.4265
     5.7943
     6.1096
     6.6964
     4.9983
     6.6391
     8.8899
     8.4948
     8.7096
     7.9284
     9.7948
     5.5104
     8.0206
     8.4896
     7.2670
     7.8921
    10.3151
     9.2961
     9.4870
     8.6385
     9.3858
    11.9967
    10.8288
     8.9538
     7.5709
     8.0430
     9.2237
    10.0513
     8.3600
     7.1084
    10.9730
    10.4879
     4.7901
     6.8611
     5.6837
     5.2040
     8.1116
     7.4751
     6.9138
     6.7953
     5.6391
     5.1460
     8.2493
     8.7232
     6.1158
     9.5332
    10.2778
     6.1667
     9.5427
    16.1548
    14.5164
    12.1510
    12.5097
    10.4580
    11.1139
     7.2673
     6.7839
     5.7739
     8.5535
     7.6382
     9.6480
     8.9774
    10.0651
    11.9312
    10.6719
     9.8917
     6.1769
     6.9989
     9.6115
     8.7159
     7.4588
     6.5067
     7.8416
     7.4936
    10.7265
     6.8052
    10.6790
    10.0266
     7.4223
     6.9204
    10.4196
     6.0609
     8.6123
     8.3939
     8.1465
     5.7727
     8.3217
     7.8953
     6.8897
     5.8521
     7.4583
     6.2645
     6.7266
     5.1037
     6.7920
     6.8403
     7.2109
     7.3222
     4.6200
     6.2700
     6.9684
     8.4299
     6.0602
     8.6885
     6.4776
     5.1209
     5.2357
     7.1457
     6.5464
     9.4955
     5.3849
     9.1480
     9.6005
     8.4346
     6.9679
     7.4852
     6.8666
     8.5395
     4.4043
     7.1574
     4.9496
     5.0588
     6.2930
     5.0322
     6.9978
     7.0742
     8.4285
     7.7611
     8.4379
     5.9441
     7.5959
     5.3298
     6.5280
     9.6833
     6.0512
     7.8095
     6.0676
     4.8379
     7.9267
     6.4769
     7.0405
     5.3429
     8.2001
     6.4767
     6.7490
     5.3331
     4.5512
     8.6343
     7.8138
     7.1693
     6.8208
     6.5207
     7.8358
     8.9801
     7.4057
     6.7765
     5.2686
     7.1397
     5.2002
     5.6995
     5.1521
     5.2707
     6.9986
     6.5098
     4.8162
     6.0922
     7.3413
     7.4222
     4.7632
     6.4980
     5.9367
     7.6692
     7.2814
     5.0233
     5.1736
     4.7329
     5.2689
     4.7897
     4.8650
     7.8697
     5.1160
     5.8509
     4.9927
     7.2490
     5.5676
     5.6067
     6.9875
     9.3315
     6.5129
     7.2682
     5.5541
     7.1451
     5.9340
     5.0912
     5.3011
     5.2925
     5.6033
     6.4981
     7.2902
     5.3132
     5.2420
     6.6300
     5.1981
     5.7683
     6.0907
     8.4145
     4.9475
     5.1913
     4.7151
     7.2261
     6.0255
     7.0675
     7.2786
     5.8363
     9.0245
     6.9072
     5.3845
     8.7589
     6.6073
     5.0404
     8.3148
     5.5266
     5.5120
     7.1644
     6.0644
     6.7449
     5.4769
     5.1656
     5.8846
     5.2434
     5.6731
     7.8771
     7.2703
     6.7184
     5.9059
     8.8415
     6.5925
     8.2109
     6.5116
     5.8161
     6.3538
     5.7555
     5.2952
     6.0254
     5.9707
     6.0032
     5.0198
     7.2126
     5.8198
     6.3936
     5.9685
     6.4040
     5.8958
     9.5847
     8.7960
     5.7105
     5.3176
     9.5440
     5.1899
     9.5598
     7.6328
     5.6914
     8.7703
     7.0334
     6.2255
     6.0192
     8.9806
     6.6543
     5.7238
     5.8299
     6.0338
     6.5437
     6.4407
     8.7062
     5.3461
     7.3253
     5.3911
     8.9935
     9.0164
     6.1547
     5.8939
     5.3674
     7.3292
     5.8081
     6.2391
     5.3053
     6.9394
     5.5056
     6.6502
     6.9221
     5.5808
     4.9524
     6.2172
     6.1401
     9.1883
     6.3742
     8.0525
     8.5227
     6.5298
     6.2398
     7.5217
     7.6106
     6.8759
     7.0388
     5.6198
     4.8196
     6.0391
     5.2006
     5.1615
     4.8348
     4.8811
     4.9282
     5.0059
     5.9192
     6.2106
     6.1676
     6.3856
     6.3912
     7.9235
     4.9020
     4.9112
     9.5582
     9.3793
     9.6042
     6.2270
     4.7914
     5.4822
     8.0934
     5.6161
     7.1395
     5.2865
     5.3444
     5.0768
     5.2776
     4.8359
     7.1111
     8.3914
     7.1385
     7.6181
     5.9296
     6.4129
     8.5683
     5.0957
     5.5155
     5.5350
     6.8414
     6.3228
     6.2818
     6.6083
    10.1207
     5.1245
     8.6903
     5.7352
     5.2383
     5.4420
     8.7514
     5.6518
     5.9419
     8.9291
     6.3780
     6.9106
     4.8623
     6.2902
     6.0755
     7.2423
     9.0640
     8.3554
     5.4045
     6.9329
     5.4132
     5.3401
     4.5698
     8.7635
     8.1179
     5.5063
     6.6398
     7.8821
     8.7011
     6.1024
     7.5390
     5.2848
     6.7713
     5.0022
     7.1565
     6.1441
     7.3965
     6.4274
     4.9313
     7.6962
     4.6825
     5.8732
     6.1394
     6.0200
     6.3979
     5.4793
     5.5764
     6.0053
     7.9630
     5.5680
     7.2628
     8.7224
     5.1858
     9.8336
     8.9316
     6.7657
     6.0737
     5.5755
     4.5970
     4.8053
     9.2087
     9.8364
     6.5845
     9.8234
     8.1735
     5.6374
     9.0749
     6.9083
    10.7393
     7.9286
     7.2012
     6.9559
     8.4525
     9.3308
     6.3425
     7.9095
     6.8849
     6.4505
     5.0556
     7.7391
     7.6366
     6.1124
     6.0883
     5.3932
     5.1816
     5.6844
     5.1541
     5.3352
     6.9473
     5.3441
     6.4037
     7.3657
     6.3357
     6.1620
     7.6918
     6.9201
     5.5108
     5.6293
     8.1534
     8.0988
     8.6962
     7.1104
     8.4717
     7.1628
     5.2309
     5.1185
     5.2291
     7.5186
     8.8756
     5.9499
     5.6464
     5.8052
     5.0718
     7.1752
     7.1083
     8.9482
     8.2729
     9.0948
     7.9524
     8.3642
     5.0417
     6.8703
     6.2129
     5.7103
    10.2916
     9.5547
     5.5100
     5.4777
     5.2463
     7.4925
     7.1709
     5.3263
     5.6500
     6.7441
     6.9238
     9.5778
     9.8534
     7.7927
    10.6770
     9.9327
     5.8392
     8.5369
     6.2481
     8.9855
     8.9661
     6.6193
     4.2683
     6.0867
     6.4630
    10.2577
     6.0679
     7.9115
     8.6523
     6.8151
     7.7686
     9.3663
     9.8484
     8.5721
     9.0610
     8.9459
     7.8286
     9.0481
     9.0956
    10.6771
     7.8928
     9.6988
     9.8463
     8.5170
    11.8386
     9.4994
    11.3106
     9.1581
     9.4689
    10.8145
     9.6825
     7.6813
     5.9499
     6.1582
     8.7042
     8.9489
     7.0990
     8.9355
     9.1582
     8.4259
     9.1013
    11.2506
     8.1264
     9.3467
     7.2789
     8.5516
     9.7652
     9.5983
     7.7136
     8.9201
     7.8052
     9.6540
     8.7136
     7.8600
     5.4147
     8.0268
     8.5972
     7.6876
    10.0522
    10.0956
     6.5811
    10.0679
     6.3078
     7.5976
     7.9138
     8.4812
     8.6827
    10.6242
    10.4264
    12.5220
    11.6307
    11.5719
     9.2852
    10.4642
     8.4663
     9.8229
    12.2928
    11.3672
     6.7468
     9.8985
     7.4419
    10.8487
     9.6235
     7.6966
     6.6662
     8.1668
     7.0776
     6.4352
     9.0751
     8.1454
     6.9742
     5.7274
     5.8591
     5.4229
     9.2321
     7.6715
     5.2527
     6.8421
     8.4448
     8.4930
    10.6783
     7.4955
     9.1913
     9.6761
     9.0197
     7.9181
     9.9926
    10.8167
     7.3230
     9.9730
     8.2347
     8.7290
    10.5422
     6.4991
     6.6942
     5.8956
     9.8819
     5.7369
     7.1743
     7.2522
     6.1126
     9.9148
     7.8775
     7.7573
     7.5150
     6.3006
     8.6430
     8.2871
     8.5782
     6.4403
     8.5816
    10.6444
    10.5946
     8.1286
     9.4486
     9.8212
     8.7060
    10.1971
    10.6033
     8.9889
     8.9161
     5.1917
    11.2863
    10.0619
     6.4072
     8.7303
     5.3275
     4.7458
     4.9066
     7.6655
     6.0375
     6.4093
     5.3387
     7.8471
     6.5071
     7.5265
     7.9518
     6.5281
     8.3406
     8.1170
     5.5034
     7.9438
     8.0383
    10.7556
     6.9484
     7.0395
     8.4218
     7.7888
     8.3913
     6.1364
     9.7018
     7.2774
     8.4579
     5.7876
     6.3732
     6.2901
     5.9045
     4.2475
     5.6230
     6.6762
     8.0415
    10.4501
     5.8177
     5.5881
     8.4260
     9.3292
     8.7202
     7.5721
     7.1395
     7.7083
     6.4788
     6.7602
     8.1104
     7.5944
     7.3432
     9.4574
     6.9699
     5.7314
     5.5928
     9.7868
     7.8298
     8.6402
    11.7532
     6.4115
     8.1640
     8.3690
     9.1289
     7.0493
     9.2237
     8.8965
     6.2212
     9.1415
     9.4358
     6.4936
     6.6425
     5.4714
     6.9752
     5.7857
     6.0704
     7.2386
     5.5464
     9.0757
     5.9999
     6.7775
     6.4545
     6.2299
     5.8026
     9.4492
     8.1274
     6.4060
     5.2831
     8.8393
     6.2561
     6.9943
     6.6909
     6.8282
     9.2083
     9.1198
     8.0203
     6.5840
     6.4035
     6.7656
     9.1182
     9.1654
     8.5628
     8.7830
     5.5584
     9.4047
     9.9119
     9.5814
    10.1441
     7.4938
     9.0222
     8.2234
     8.3831
     8.8938
     6.7787
     5.7497
     8.1640
     8.6264
     6.0521
     7.4674
     6.0319
     8.5828
     7.0741
     5.8069
     8.6086
     6.0569
     7.5149
     6.5998
     6.6123
     8.2930
     5.0397
     5.5379
     5.9659
     5.6299
     8.3501
     6.3838
     7.0334
     7.6458
     5.1636
    12.6400
     8.5588
     8.8445
     8.2538
     7.3258
     6.2515
     5.9385
     9.2751
     9.7390
     7.2191
     4.8605
     5.5616
     9.5434
     5.7711
     8.9561
     7.9736
    10.0661
     7.8216
     9.8445
     8.9752
     9.3123
     7.1561
     6.8394
     6.8195
     5.4137
     6.9404
     5.9884
     8.9377
     7.0861
     7.4339
     5.6502
    10.7541
    10.3942
    11.9829
    14.0332
    13.5864
    12.7172
    11.1566
    14.1533
    12.4326
    12.5916
     9.9006
     9.5852
    10.5526
     9.8433
     9.2208
    10.5532
     9.8985
    11.7618
     8.6042
     9.0198
    10.5108
    10.0795
    13.1706
    10.1651
    10.0759
    10.7161
    11.1712
     9.8894
     8.1901
    11.2206
    10.5849
    10.3791
     9.8231
    11.9845
     9.3399
     8.2603
     5.9493
     7.8778
    10.5571
    11.1310
    11.2259
    11.8786
     6.6147
     8.1359
     6.4103
     5.5789
    11.7730
    13.1349
    10.3348
    12.0996
    11.0775
     8.8028
    12.3148
    14.7262
    14.1861
    13.4317
    11.3237
    11.1404
    12.5081
    10.9748
     8.4857
     9.2478
     9.8781
     7.6052
    11.0467
     9.6268
    11.2647
     8.2224
     8.6866
     9.8906
     7.4372
    11.0298
    13.6532
     7.6391
    11.1591
    12.9152
    13.4771
    13.8403
    13.0751
     9.4507
    11.4247
     9.8866
    11.6022
    10.2518
    12.1056
    11.2698
     9.3819
    11.3146
    11.0213
    11.4645
    10.3300
    10.7144
    10.2085
     8.5108
     9.1071
    11.9398
    10.3845
     8.7387
    11.5501
    10.0408
    11.1373
    10.5747
    10.7342
    12.9785
    14.2891
    13.3480
     9.8956
     7.8181
     9.9906
     6.6749
     8.2197
    10.1587
     9.3707
    11.8873
    11.4610
     9.4848
    10.3353
    11.1164
    12.9826
    12.3092
    13.2288
    13.0200
    10.9156
    10.3935
    12.3420
    13.8197
    15.9137
    13.7335
    11.7388
    14.3991
    17.4435
    14.1522
    11.5723
    13.8268
    10.2564
     8.6539
    10.8635
    14.0541
    13.5113
    11.7574
    10.3983
    12.4651
     9.5680
    10.3052
    13.7602
    12.9503
    11.5336
    10.2574
    11.9813
    14.0880
    12.4855
    12.1260
    12.6494
    15.6667
    12.8603
    15.0122
    16.2772
    11.8941
    12.4535
    12.6906
    13.5362
    14.7666
    14.7757
    15.0322
    12.8365
    14.5043
    14.1230
    13.0087
    14.2654
    12.9898
    11.8017
    13.2867
    12.0241
    13.7538
    12.0104
    11.5469
    13.2232
    11.4782
    13.1107
    15.9115
    16.5429
    15.7859
    16.1903
    12.9202
    12.9789
    13.4320
    14.5832
    13.6589
    10.9523
     9.3606
     9.1981
     7.2638
    10.6034
     9.9863
     9.8189
    12.3638
    10.3704
     8.7756
    12.2542
    14.5035
    12.3914
    11.7319
    12.2214
    11.2927
    11.5788
    10.3994
    12.4161
    15.7047
    14.2520
    13.2263
    11.7561
    13.8371
    14.8822
    17.4967
    15.1420
    16.8270
    13.9109
    15.7283
    15.7439
    13.9344
    13.7800
    14.6887
    13.8137
    14.0288
    14.4422
    13.5948
    16.2530
    16.9414
    21.0307
    15.2633
    13.4690
    13.7574
    12.3559
     6.3479
     5.6553
     5.9875
     7.3409
     6.2258
     6.1504
     8.1211
     9.9628
     5.2926
     5.4303
     7.6650
     6.3989
     7.1759
     6.0073
     8.3634
     7.4905
     8.2327
     6.4006
     6.0059
     4.4511
     6.5229
     6.1294
     6.3480
     6.0525
     6.4951
     6.8934
     6.3351
     5.1042
     4.5905
     5.0728
     5.4712
     5.7576
     5.4669
     7.1798
     6.0735
     6.4263
     5.8685
     6.4023
     6.2870
     6.1111
     9.5405
     6.4291
     8.2799
     6.7083
     7.2366
     6.9639
     8.5031
     8.1405
     7.7105
     6.9022
     7.4634
     8.0901
    10.0572
     5.9185
     7.7462
     8.3802
     7.4663
     8.1902
     6.7386
     7.3542
     5.3509
     9.2772
     7.5416
     8.3435
     8.7504
     8.7479
     8.1392
     7.2162
     8.0787
     8.7066
     8.7875
     5.8597
     6.9910
     5.0808
     5.2331
     4.8799
     7.8340
     7.8003
     7.7462
     7.6658
     6.1664
     6.5803
     7.3804
     5.9533
     5.4918
     6.9267
     5.6703
     4.5527
     4.9913
     5.3513
     4.3869
     7.0573
     4.6946
     6.1763
     6.7666
     5.9964
     7.4958
     5.2125
     5.8198
     6.2227
     6.9911
     6.8765
     7.0256
     7.0225
     6.3388
     6.5063
     7.9020
     6.0789
     6.1283
     7.6388
     4.6369
     6.5178
     7.4962
     5.5860
     5.5216
     5.0148
     6.5651
     5.1952
     7.7281
     6.2174
     6.5168
     6.8403
     5.8988
     5.9430
     7.2424
     6.1187
     8.2861
     5.2614
     5.0506
     5.8174
     7.6265
     7.4585
     5.5309
     7.3411
     5.4819
     5.6393
     5.6043
     4.5989
     6.0269
     7.0166
     5.7019
     6.1394
     5.8905
     4.9704
     8.7085
     7.5500
     7.6276
     4.7651
     7.7798
     6.0562
     8.9539
     8.8092
    10.7738
    10.4616
     9.4171
     7.5835
     7.0997
    10.8307
     9.9718
     7.8300
     8.5005
     7.6370
     7.0752
     6.1953
     6.1927
     7.3134
     6.0043
     5.4945
    11.1657
     6.6155
     7.1952
     6.3432
     6.5379
     6.0764
     7.4686
     5.7718
     5.2258
     6.9250
     6.1948
     7.5848
     5.2725
     7.1411
     9.0873
     7.3552
     5.7343
     7.9691
     7.2351
     9.4117
     8.8444
     9.6355
     7.6212
     6.9857
     8.1967
     7.3995
     9.5339
     9.7003
     6.1977
    11.6187
     8.3928
     7.0297
     8.6377
    10.2818
    10.4700
     7.1034
     5.9801
     6.8920
     7.1374
     7.3124
     5.8239
     6.9636
     7.5950
    11.4091
    11.5356
     7.1422
     8.5392
     8.2475
     7.0120
     7.1566
     7.2829
     5.5572
     5.3411
     7.9665
    11.9923
     6.6002
     8.3375
     9.6099
     9.5681
     8.3332
     4.9722
     5.8147
     6.6870
     9.2725
    10.6323
     6.9033
     5.2949
     4.5659
     5.6642
     6.0349
     7.4988
     6.5907
     6.3320
    10.2210
    11.6598
    10.4353
     9.4811
     7.4823
     7.6152
     9.4842
     5.5206
     8.9594
     6.0797
     5.9478
     9.8552
    11.7570
    11.3216
     8.8721
     9.1405
     5.5210
     6.1362
     8.2769
     5.8740
     6.1460
     6.3004
     5.9834
     4.6688
     4.8190
     6.2408
     9.4329
     9.1874
     8.9643
     7.6170
     7.8784
     6.0024
     5.5617
     4.4003
     5.5334
     9.6738
     9.0568
     5.3971
     7.4860
     6.1961
     6.5896
     8.1383
     7.0815
     8.1143
     7.9140
    10.1531
     6.2406
     6.3808
     6.8532
     5.8621
     7.8352
     6.5796
     5.0045
     7.3087
     7.5070
     6.2121
     6.5594
     5.8392
     7.4776
     4.7996
     5.1050
     6.4077
     5.9778
     4.7940
     5.9004
     7.3114
     7.7264
     7.3926
     8.1195
     6.6161
     7.0643
     7.0350
     8.4539
     7.0722
     5.5985
     5.1222
     5.1784
     7.5944
     6.5786
     6.1628
     6.3041
     5.2929
     7.9817
     5.8304
     7.3573
     5.6319
     6.9183
     7.1543
     5.5730
     8.1864
     9.5941
     8.1796
     7.1403
     5.6938
     7.5475
     7.0427
    10.5689
     6.9347
     6.9767
     7.5486
     6.8158
     7.5780
     7.8440
     7.0832
     5.1842
     5.2096
     5.7613
     7.3559
     6.8752
     5.0762
     5.7888
     5.3765
     7.3270
     6.7660
     9.8384
     7.8770
     9.3351
     8.3107
     7.5608
     6.5612
     5.8480
     5.8688
     6.1531
     7.7220
     6.3293
     8.9396
     8.1735
     5.3954
     6.4459
     6.2337
     6.6730
     5.1527
     7.2374
     5.6535
     6.1456
     6.1719
     8.1290
     5.1950
     6.2691
     6.1421
     6.1093
     8.2275
     7.7545
     9.2184
     7.9197
     8.7939
     6.0739
     5.0788
     7.5582
     7.1535
     7.9574
     5.7401
     5.3704
     4.7695
     6.5858
     4.2950
     5.8939
     7.2383
     6.3591
     7.5383
     6.0940
     6.1348
     6.4043
     6.4018
     4.0738
     8.1165
     6.0597
     5.1425
     4.3294
     6.5664
     6.2387
     4.4771
     4.8552
     6.6442
     5.6137
     6.6882
     6.1332
     5.6448
     5.3657
     5.9418
     7.2232
     6.7657
     8.1757
     5.2494
     5.9118
     8.1617
     6.5516
     7.4309
     4.9969
     7.7309
     5.9532
     5.0162
     5.7210
     5.2597
     7.6440
     4.8129
     6.2442
     5.9950
     5.5782
     6.8428
     4.8281
     6.3105
     4.9876
     6.0849
     6.8558
     5.6507
     7.6016
     6.3965
     4.4355
     5.6018
     5.2159
     5.7748
     6.2084
     6.6767
     5.9539
     6.0762
     4.7740
     6.7861
     7.7457
     6.3592
     6.0439
     6.5664
     5.4586
     7.0831
     6.5747
     6.1986
     7.1366
     5.8179
     4.4554
     6.4699
     5.6445
     5.7674
     7.1670
     7.6210
     5.0068
     5.6901
     6.8571
     6.6608
     6.4122
     7.0061
     6.6421
     5.0919
     6.3606
     6.0163
     5.1571
     7.5398
     6.8003
     6.3471
     5.4524
     8.5130
     6.5194
     7.2498
     7.0212
     5.7719
     4.6558
     7.3738
     8.9229
     5.6102
     4.9292
     5.1602
     6.1825
     7.3721
     6.0974
     6.7169
     6.4386
     7.6247
     6.0853
     6.9483
     7.5101
     6.4768
     9.7068
     5.3543
     5.0663
     7.9092
     6.1396
     5.5555
     5.3746
     7.4706
     7.0884
     6.1194
     6.7307
     5.1955
     5.7961
     6.9111
     6.9390
     6.5325
     5.0297
     9.0152
     8.3757
     8.7742
     7.2973
     6.5915
     6.4125
     6.2514
     5.1001
    10.6096
     5.9089
     9.2148
     5.9690
     7.5504
     6.0356
     5.3244
     6.1554
     6.7960
     6.2615
     5.7195
     6.4997
     5.1108
     6.8994
     6.1512
     5.8410
     5.9630
     7.6815
     5.3091
     6.8186
     5.2259
     5.9785
     5.6421
     5.4110
     6.2819
     5.2168
     5.6062
     5.2035
     4.5815
     5.0843
     7.2828
     5.3895
     4.7300
     6.3272
     4.9647
     5.7135
     8.2002
     5.8487
     6.2638
     5.0676
     8.1762
     5.9109
     5.5672
     5.4295
     7.7861
     6.5593
     5.9465
     6.3506
     7.7501
     5.5595
     5.3049
     6.5285
    10.4289
     8.7803
     8.6679
     7.1313
     6.6511
     7.6033
     6.8141
     5.9805
     6.2357
     6.5315
     8.3218
     6.4790
     7.3629
     9.7959
     5.8559
     7.0666
     9.1742
     7.3502
     6.5780
     7.7906
     8.5675
     8.7054
     8.1816
     6.4389
     7.0858
     5.1120
     8.0097
     5.9383
     6.5983
     8.5334
     8.2234
     8.9491
     8.4099
     5.2902
     6.9103
    10.2095
     6.4369
     8.5008
     4.9309
     9.3360
     7.6103
     5.6338
     8.9778
     7.6995
     8.4568
     8.0050
    10.0495
     8.5340
     9.2660
     8.2511
     6.5030
     6.4344
     8.7899
     8.2349
     7.3682
     8.3679
     5.7565
     6.1613
     9.9081
     9.5893
     6.6137
     8.9055
     6.2442
    10.8909
     8.3284
     7.8394
     7.3681
     8.6239
     8.9947
     5.7335
     6.6622
     5.5151
     5.5223
     5.6594
     5.6870
     5.4094
     6.5740
     7.9940
     7.3415
     9.5634
     8.5359
     8.1783
     5.5355
     6.3239
     7.6937
     6.8405
     7.3620
     5.5138
     8.6519
     8.0723
     8.0651
     6.7860
     5.8900
     6.6879
     6.7425
     6.5411
     8.0092
     5.4363
     5.3845
     6.5801
     5.6478
     7.2736
     5.8823
     7.2970
     5.7515
     7.0138
     7.0159
     5.9712
     7.2943
     7.2553
     7.5114
     6.7501
     8.6245
     7.4331
     7.6973
     8.1121
     7.6980
     7.4048
     7.3926
     6.8102
     5.9221
     6.2863
     6.5338
     6.8231
     5.1735
     7.3536
     5.8887
     5.3786
     4.7089
     7.1397
     7.3144
     6.5877
     5.6002
     4.9681
     4.5423
     6.5192
     8.0511
     6.4302
     7.3368
     7.2288
     7.1858
     7.2216
     5.9832
     7.0458
     6.4908
     6.6318
     5.7510
     5.5491
     7.2312
     6.1705
     6.9329
     4.8740
     6.4924
     7.8398
     6.1413
     7.6064
     6.5771
     7.4042
     8.4051
     7.4040
     5.8454
     7.1132
     7.6831
     7.5011
     7.9479
     7.6375
     6.6689
     5.0411
     5.1714
     6.4602
     9.7861
     8.8758
     7.0351
     7.1766
     7.4927
     7.2127
     5.4325
     5.9925
     8.0918
     8.1671
     6.9717
     9.0895
     5.7816
     7.1046
     6.1060
     8.7996
     6.6957
     7.7195
     7.4556
     6.9179
     6.9469
     6.1017
     8.1596
     6.9536
     6.7544
     6.0659
     6.6971
     5.2250
     7.2685
     9.2588
     8.5901
     6.4826
     8.8571
     6.5749
     7.5074
     6.3445
     6.8187
     8.2017
     4.9978
     7.0441
     6.5263
     7.5503
     4.7563
     5.4254
     6.5515
     5.1187
     6.5489
     9.4187
     6.4078
     7.5126
     7.6905
     7.0288
     5.6213
     4.5971
     4.9724
     5.8977
     5.4810
     6.9887
     7.3845
     6.1604
     5.4840
     6.3721
     6.2089
     4.4622
     6.2148
     6.4279
     6.1569
     8.0740
     6.0521
     6.9528
     6.4953
     8.5922
     6.9583
     5.2473
     5.1638
     4.9396
     5.5120
     6.4496
     6.8219
     5.5001
     5.9677
     8.1472
     7.2115
     9.7416
     5.2209
     6.7499
     8.9675
     7.4274
     5.3542
     8.4947
     6.7882
     6.2216
     7.1842
     6.6331
     5.2914
     5.6824
     5.8736
     5.8896
     6.2315
     4.8649
     5.8766
     5.7912
     7.5410
     5.8777
     5.0914
     5.8133
     6.1262
     7.1093
     8.8009
     8.4590
     9.1585
     6.3713
     7.8069
     5.7052
     6.2520
     6.5262
     5.7084
     5.6188
     7.2670
     8.1884
     6.0031
     7.9559
     7.4062
     7.6279
     7.7713
     7.9858
     7.3603
     6.9899
     9.0857
     7.5130
     6.3383
     7.3106
     7.0393
     6.6682
     7.4845
     8.9553
     5.1758
     6.1624
     5.1940
     7.9908
     6.2609
     7.8834
     7.2679
     7.7482
     7.9596
     5.5456
     9.2875
     8.5002
     8.1996
     6.4357
     8.2597
     9.0282
     6.6374
     9.4082
     8.6009
     5.3432
     5.7042
     7.4493
     6.3273
     6.9762
     7.7690
    11.3837
     7.0018
    10.6908
     8.6001
     8.9035
     8.8696
    10.1416
    10.0430
     8.4425
     7.3363
     8.9354
     8.7696
     5.8373
     5.8743
     8.3878
     7.0566
     6.9467
     8.6091
     5.7029
     7.5227
     6.3574
     8.4817
     8.1398
     8.1204
     7.2250
     8.0709
     6.6158
     7.9427
     8.7198
     9.9669
     8.5923
    12.3377
    10.6220
     7.4413
     7.8931
     6.6768
     5.4156
     6.8616
     8.5521
     8.5296
     7.2522
     7.0448
