# Supplementary material for: Mechanistic models of asymmetric hand-over-hand translocation and nucleosome navigation by CMG helicase
Source: Nat Commun. 2025 Nov 21;16:10304. doi: 10.1038/s41467-025-65232-x (PMC12639105; doi:10.1038/s41467-025-65232-x)
Supplement: Supplementary file 18 — Source data [file 41467_2025_65232_MOESM18_ESM.zip › SourceData/SourceData/Fig4B/max_tracking_resid001.txt]

   0
   0
   0
   0
   0
   1
   0
   0
   0
   1
   0
   1
   1
   1
   1
   0
   1
   1
   0
   0
   0
   1
   1
   1
   0
   1
   1
   0
   1
   0
   0
   1
   1
   0
   0
   0
   1
   1
   0
   0
   0
   0
   0
   0
   1
   0
   0
   0
  -1
   0
   1
   0
   0
   0
   0
   0
   1
   1
   0
   0
   0
   0
   0
   0
   1
   1
   1
   0
   0
   1
   1
   1
   2
   0
   0
   0
   1
   0
   1
   1
   2
   0
   2
   0
   0
   0
   1
   1
   2
   1
   0
   1
   1
   1
   0
   2
   2
   2
   0
   2
   0
   0
   1
   1
   1
   1
   0
   0
   2
   1
   2
   0
   1
   1
   2
   0
   1
   1
   0
   1
   1
   0
   1
   0
   0
   0
   1
   1
   0
   0
   1
   0
   0
   1
   0
   0
   1
   1
   1
   1
   0
   2
   0
   1
   1
   1
   1
   2
   2
   2
   1
   1
   2
   0
   0
   1
   0
   2
   0
   2
   1
   2
   0
   1
   1
   1
   0
   1
   0
   0
   2
   1
   0
   0
   0
   0
   0
   1
   0
   0
   0
   0
   0
   1
   0
   0
   0
   1
   0
   1
   0
   0
   2
   1
   1
   0
   1
   0
   0
   0
   1
   0
   0
   1
   0
   0
   0
   0
   0
   1
   1
   1
   0
   1
   0
   1
   0
   1
   1
   0
   1
   1
   0
   0
   0
   0
   0
   0
   0
   0
   1
   1
   1
   1
   1
   0
   1
   0
   0
   0
   0
   0
   0
   0
   1
   1
   0
   1
   1
   1
   1
   1
   0
   1
   0
   0
   0
   0
   0
   0
   1
   0
   0
   0
   0
   0
   0
   1
   0
   0
   0
   0
   0
   1
   0
   1
   1
   1
   1
   1
   1
   1
   1
   0
   1
   0
   1
   1
   0
   1
   0
   0
   0
   1
   1
   1
   0
   1
   0
   1
   0
   0
   1
   1
   0
   0
   0
   0
   0
   0
   0
   0
   0
   2
   0
   0
   0
   0
   0
   0
   0
   0
   0
   1
   0
   0
   2
   1
   1
   0
   0
   1
   1
   1
   1
   0
   1
   2
   1
   1
   1
   0
   0
   0
   1
   0
   1
   0
   0
   0
   0
   0
   0
   0
   0
   0
   0
   1
   0
   0
   0
   0
   0
   0
   0
   0
   0
   0
   0
   0
   1
   1
   0
   0
   0
   1
   0
   0
   0
   1
   1
   1
   0
   1
   0
   0
   0
   0
   1
   1
   0
   1
   0
   0
   1
   0
   1
   0
   0
   2
   0
   2
   1
   1
   0
   2
   1
   0
   0
   0
   1
   0
   0
   0
   1
   0
   0
   0
   0
   0
   0
   2
   0
   0
   0
   0
   0
   1
   2
   1
   1
   1
   2
   0
   1
   1
   2
   1
   1
   0
   2
   0
   1
   1
   1
   0
   1
   1
   1
   1
   1
   0
   1
   1
   2
   1
   0
   0
   0
   1
   0
   1
   0
   1
   0
   0
   1
   1
   0
   1
   0
   0
   0
   1
   0
   0
   0
   1
   1
   0
   0
   1
   0
   0
   0
   0
   0
   0
   0
   1
   1
   1
   1
   0
   0
   0
   0
   0
   1
   0
   1
   1
   2
   2
   0
   0
   1
   1
   1
   0
   1
   2
   1
   1
   2
   0
   1
   1
   0
   0
   0
   1
   0
   1
   1
   1
   1
   0
   0
   1
   1
   0
   0
   0
   0
   1
   1
   1
   1
   0
   0
   0
   0
   0
   1
   0
   1
   0
   0
   0
   0
   0
   0
   0
   0
   0
   1
   1
   0
   0
   0
   1
   0
   0
   0
   1
   1
   0
   0
   0
   1
   1
   0
   1
   1
   0
   2
   2
   1
   0
   1
   2
   3
   1
   0
   1
   1
   0
   2
   2
   2
   0
   2
   1
   2
   2
   2
   1
   2
   0
   1
   1
   2
   2
   2
   2
   2
   2
   0
   0
   0
   0
   0
   1
   2
   2
   2
   2
   2
   0
   0
   2
   2
   2
   2
   2
   2
   0
   2
   2
   2
   2
   2
   0
   2
   1
   1
   0
   1
   1
   1
   2
   0
   1
   0
   0
   0
   1
   2
   2
   1
   0
   1
   0
   0
   2
   0
   0
   0
   2
   0
   0
   0
   0
   0
   0
   1
   0
   0
   0
   1
   1
   0
   0
   0
   0
   0
   0
   1
   1
   0
   1
   2
   1
   0
   1
   2
   1
   1
   1
   0
   1
   1
   1
   0
   0
   0
   0
   0
   0
   0
   1
   0
   0
   0
   0
   1
   0
   1
   0
   1
   1
   0
   0
   0
   0
   0
   0
   1
   0
   0
   0
   0
   0
   0
   0
   1
   1
   0
   1
   1
   1
   0
   0
   0
   1
   1
   1
   0
   0
   1
   1
   0
   1
   0
   1
   1
   1
   0
   0
   0
   0
   0
   0
   0
   2
   1
   1
   0
   1
   0
   1
   0
   1
   0
   1
   1
   1
   1
   0
   1
   0
   1
   1
   2
   2
   0
   0
   1
   0
   0
   0
   0
   0
   0
   0
   0
   1
   1
   0
   0
   0
   1
   0
   1
   0
   0
   0
   0
   1
   0
   0
   1
   1
   2
   1
   0
   1
   0
   1
   0
   0
   0
   1
   0
   0
   0
   0
   0
   0
   0
   1
   1
   1
   0
   1
   2
   1
   1
   0
   0
   1
   0
   0
   1
   0
   0
   1
   0
   0
   1
   0
   0
   0
   0
   0
   1
   1
   0
   2
   1
   0
   0
   0
   0
   0
   1
   0
   0
   1
   0
   1
   1
   1
   1
   0
   1
   0
   1
   1
   0
   1
   1
   2
   2
   0
   1
   0
   1
   1
   2
   2
   0
   2
   1
   1
   0
   2
   2
   2
   1
   0
   0
   0
   0
   0
   0
   0
   1
   1
   0
   0
   0
   0
   0
   1
   0
   1
   0
   1
   2
   1
   0
   1
   1
   1
   2
   0
   1
   0
   0
   0
   0
   0
   0
   1
   0
   1
   1
   0
   2
   2
   1
   0
   0
   1
   0
   0
   0
   0
   1
   0
   0
   1
   0
   0
   0
   0
   1
   0
   0
   1
   0
   0
   0
   0
   0
   0
   0
   0
   0
   0
   1
   2
   0
   2
   1
   1
   0
   1
   0
   0
   0
   0
   0
   0
   0
   0
   0
   1
   0
   0
   0
   2
   1
   0
   0
   0
   1
   0
   0
   0
   0
   0
   1
   2
   0
   1
   0
   0
   1
   0
   4
   6
   6
   6
   6
   6
   6
   6
   7
   6
   7
   7
   6
   6
   6
   6
   6
   6
   6
   7
   7
   7
   6
   7
   7
   6
   7
   7
   7
   7
   6
   7
   7
   7
   7
   7
   7
   7
   7
   7
   7
   7
   7
   7
   7
   6
   7
   7
   8
   7
   7
   7
   7
   8
   7
   7
   6
   7
   7
   7
   7
   7
   9
   7
   7
   7
   7
   7
   7
   6
   7
   7
   6
   6
   7
   6
   7
   7
   7
   7
   6
   7
   7
   7
   7
   7
   7
   6
   6
   7
   7
   7
   6
   7
   7
   6
   6
   6
   7
   7
   7
   7
   7
   6
   7
   7
   7
   7
   7
   7
   7
   7
   7
   7
   7
   6
   6
   7
   6
   7
   7
   7
   6
   6
   6
   6
   7
   6
   6
   7
   7
   7
   7
   7
   7
   7
   7
   7
   7
   7
   7
   7
   7
   7
   7
   7
   7
   7
   7
   7
   7
   7
   7
   7
   7
   7
   7
   7
   7
   7
   7
   7
   7
   7
   7
   7
   7
   7
   6
   7
   7
   6
   6
   6
   6
   7
   7
   6
   6
   6
   7
   6
   7
   7
   7
   6
   6
   6
   6
   7
   6
   6
   6
   7
   7
   6
   7
   7
   6
   7
   7
   7
   7
   7
   6
   7
   7
   7
   7
   7
   7
   5
   6
   6
   7
   7
   7
   7
   7
   7
   7
   7
   7
   7
   7
   7
   7
   7
   7
   7
   7
   7
   7
   7
   7
   7
   7
   6
   6
   7
   7
   7
   7
   7
   7
   7
   7
   7
   7
   7
   7
   7
   7
   7
   7
   7
   7
   7
   6
   7
   7
   6
   7
   7
   7
   7
   7
   7
   7
   7
   7
   7
   7
   7
   7
   7
   7
   6
   7
   7
   7
   7
   7
   7
   6
   7
   7
   7
   7
   6
   6
   7
   8
   6
   7
   7
   6
   7
   7
   7
   7
   7
   7
   7
   7
   7
   7
   7
   6
   7
   7
   7
   7
   7
   7
   7
   7
   6
   6
   6
   7
   6
   6
   6
   6
   7
   6
   7
   7
   7
   7
   7
   7
   7
   7
   7
   6
   6
   7
   7
   6
   7
   7
   7
   7
   6
   6
   7
   7
   7
   7
   6
   7
   7
   7
   6
   7
   7
   7
   7
   7
   7
   7
   7
   6
   7
   7
   7
   7
   7
   7
   7
   7
   7
   7
   7
   7
   7
   7
   7
   7
   7
   7
   9
   7
   9
   7
   7
   7
   7
   7
   7
   7
   7
   7
   9
   7
   7
   7
   7
   6
   7
   7
   7
   7
   7
   7
   7
   7
   7
   8
   7
   7
   7
   7
   7
   7
   8
   7
   7
   7
   8
   7
   7
   7
   7
   7
   7
   7
   7
   7
   7
   6
   7
   7
   7
   7
   6
   7
   7
   6
   7
   7
   7
   6
   7
   7
   7
   7
   6
   7
   6
   6
   7
   7
   7
   7
   7
   7
   7
   7
   6
   7
   7
   7
   7
   7
   7
   7
   7
   7
   6
   6
   6
   7
   7
   7
   6
   6
   7
   7
   7
   7
   6
   7
   7
   7
   7
   7
   6
   7
   7
   7
   6
   7
   6
   7
   6
   7
   6
   6
   6
   6
   6
   6
   7
   7
   7
   6
   6
   6
   7
   7
   7
   6
   7
   6
   6
   6
   6
   6
   6
   6
   6
   6
   6
   6
   6
   6
   6
   6
   7
   8
   6
   6
   7
   7
   7
   7
   7
   7
   7
   7
   7
   7
   7
   7
   6
   6
   7
   7
   7
   7
   7
   7
   7
   7
   7
   8
   7
   7
   7
   7
   8
   7
   7
   7
   8
   7
   7
   7
   7
   7
   7
   7
   7
   6
   6
   7
   6
   7
   7
   7
   7
   7
   7
   7
   7
   7
   7
   7
   7
   7
   6
   6
   7
   7
   7
   6
   7
   7
   7
   7
   6
   7
   7
   6
   7
   6
   6
   6
   6
   7
   6
   6
   6
   6
   6
   6
   6
   7
   8
   7
   6
   9
   7
   7
   7
   7
   7
   7
   7
   6
   7
   7
   7
   7
   6
   7
   6
   7
   6
   6
   6
   7
   6
   7
   6
   8
   7
   7
   7
   6
   7
   7
   7
   7
   7
   7
   7
   7
   7
   7
   7
   7
   7
   7
   7
   7
   7
   6
   7
   7
   7
   7
   6
   6
   7
   6
   6
   6
   6
   6
   6
   6
   6
   7
   6
   6
   6
   6
   6
   6
   6
   7
   6
   6
   6
   6
   6
   7
   6
   6
   6
   6
   7
   6
   7
   7
   7
   7
   6
   7
   6
   7
   7
   7
   7
   9
   7
   6
   7
   7
   7
   7
   7
   7
   7
   7
   7
   7
   7
   8
   7
   7
   7
   7
   6
   7
   6
   7
   7
   7
   7
   7
   7
   7
   7
   7
   7
   7
   7
   7
   6
   7
   6
   7
   7
   6
   7
   7
   7
   7
   7
   6
   7
   7
   7
   7
   7
   7
   7
   6
   7
   7
   7
   7
   7
   7
   7
   7
   6
   7
   7
   7
   7
   7
   7
   7
   7
   7
   7
   6
   6
   7
   6
   7
   7
   7
   6
   7
   7
   6
   7
   6
   7
   7
   7
   7
   6
   7
   7
   7
   7
   7
   7
   7
   7
   7
   7
   7
   7
   7
   7
   7
   6
   7
   7
   6
   7
   6
   7
   7
   7
   6
   6
   6
   7
   7
   7
   7
   7
   7
   7
   6
   7
   7
   7
   7
   7
   7
   7
   7
   6
   7
   7
   6
   6
   7
   7
   7
   7
   7
   7
   7
   7
   7
   7
   6
   7
   7
   8
   7
   7
   7
   7
   6
   7
   7
   7
   7
   7
   8
   7
   7
   7
   7
   7
   7
   7
   7
   7
   7
   6
   7
   7
   7
   7
   7
   7
   7
   6
   7
   7
   7
   7
   7
   7
   6
   7
   7
   7
   7
   6
   7
   7
   7
   7
   7
   7
   7
   7
   7
   7
   7
   7
   7
   7
   7
   6
   7
   7
   7
   7
   7
   8
   7
   7
   7
   7
   8
   7
   7
   7
   7
   7
   7
   7
   7
   6
   7
   7
   7
   7
   7
   7
   7
   7
   7
   7
   7
   6
   6
   7
   6
   7
   7
   7
   6
   7
   7
   7
   7
   7
   7
   7
   7
   6
   6
   7
   7
   7
   6
   7
   7
   7
   7
   7
   7
   7
   7
   9
   7
   6
   7
   6
   7
   7
   7
   7
   9
   9
   9
   9
   8
   8
   9
   8
   9
   9
   9
   8
   8
   9
   9
  10
   9
   9
   9
   9
  10
   9
   8
   8
   8
   9
   8
  10
   9
   9
   9
   9
   9
  10
  10
   9
   9
   9
   9
   9
   9
   9
   9
   9
   8
   9
   9
   9
   8
   9
   8
   9
  10
   9
   9
   8
   8
   9
   9
   8
   8
   9
  10
   9
  10
   9
   8
   9
  10
  10
  10
  10
  10
  10
  10
  10
  10
   9
  10
   9
   8
  10
   9
   9
   9
   9
  10
  10
  11
  10
  10
   9
   9
   9
   9
  10
   9
   9
   9
  10
  10
   8
   9
   9
   9
  10
  10
   8
   9
   9
   8
   9
   9
   8
   9
   8
   8
   9
   9
   9
  10
  10
   9
  10
   9
  10
   9
  10
   9
   9
  10
   9
   8
   9
   9
   9
  10
   8
   8
   9
   8
  10
   9
  10
  10
   9
  10
  10
  10
  10
  10
  10
  10
  10
  10
   9
  10
  10
  10
   9
   9
  10
  10
   9
  10
  10
  10
  10
  10
  10
  10
   9
  10
  10
   9
  10
  10
  10
   9
  10
   9
   9
   9
  10
  10
   9
   9
   9
  10
   9
   9
  10
   9
   9
   9
  10
   9
   9
   8
   9
   9
  10
   9
   9
   9
  10
   9
   9
  10
   9
  10
   8
   9
   9
  10
   9
  10
   9
   9
   9
  10
   8
  10
   8
   9
  10
  10
   9
   8
  10
   9
   8
  10
   9
  10
  10
  10
   8
   9
   9
  10
  10
   8
  10
  10
  10
  10
   9
  10
  10
  10
   9
   9
   9
   9
  10
   9
   9
   9
  10
  10
  10
  10
   9
  10
   8
  10
   9
   8
   9
  10
  10
  10
  10
  10
  10
   9
  10
  10
  10
  10
  10
  10
   9
   9
  10
   9
  10
  10
  10
   9
  10
  10
  10
  10
  10
  10
   9
   9
  10
  10
  11
  10
  10
  10
  10
  10
  10
  10
  10
  10
  10
  10
   8
  10
  10
  10
  10
  10
   9
  11
  10
  10
  10
  11
  11
  11
  10
  10
   9
   8
   9
   8
   9
  10
  10
  10
   9
   9
   9
  10
   8
   9
   8
  10
  10
   9
   9
  10
   9
   9
   9
   8
   9
  10
  10
  10
  10
   9
   9
   9
   9
  10
   9
   9
   9
   9
  10
   8
   9
   8
   8
   9
   8
   8
   9
   9
   9
   9
   9
  10
  10
  10
   9
  10
  10
  10
  10
   9
  10
  10
  10
  10
   9
   9
  10
   8
   8
   9
  10
  10
   9
   9
   9
   9
   9
  10
   9
   9
  10
   9
   9
  10
   8
  10
  10
  10
   9
  10
   9
  10
  10
  10
  11
  11
  10
  10
   9
  10
  10
  10
  10
  10
  10
  10
  10
   9
  11
   8
   9
  10
  10
  10
   8
  10
   9
   9
   9
  10
  10
   9
  10
  10
  11
   8
  10
  10
  10
  10
  10
  10
  10
   9
  10
   9
  10
  10
   9
   9
   9
   9
   9
  10
  10
  10
  10
  10
   8
   9
   9
   9
   9
   9
  10
   9
   9
  10
  11
  10
   9
   9
  10
   9
  10
   8
   9
   9
  10
   9
  10
  10
   9
  10
  10
  10
  10
   9
   9
  10
  10
  10
   8
  10
   9
   9
  11
  10
  10
  10
  10
   9
   9
  10
   8
   9
   8
   9
   9
   9
   9
   9
   9
   9
  10
  10
  10
   9
  10
  10
  10
   8
  10
   8
   9
   9
   9
   8
   9
  10
   9
   8
  10
   9
   9
   8
  10
  10
   9
   9
  10
   9
  10
   9
   9
   8
   8
  10
   8
   8
   9
   8
   9
  10
   9
   9
  10
   9
  10
  10
  10
  10
  10
   9
   9
  10
  10
   9
   9
   8
   9
   9
   9
  10
  10
  10
   9
  10
   9
   9
  10
   8
   8
   9
   8
   8
   9
   9
   9
   9
   8
  10
   8
  10
   9
   9
   9
   9
   9
  10
   8
   8
   8
  10
   9
   9
  10
   9
   9
  10
  11
   8
  10
  10
  10
  10
   8
  10
  10
  10
   9
  10
   9
   9
  10
  10
  10
   9
  10
   9
  10
   8
   8
  10
   9
  10
   9
   9
   8
   9
   9
  10
   9
  10
   8
   9
   8
   8
   9
   8
   8
   9
   8
   9
   8
   8
   9
   8
   9
   9
   8
   8
   7
   8
   8
   8
   7
   9
   9
   9
   8
   9
   9
   8
   9
   9
   8
   9
   8
   9
   9
   9
   9
   9
   9
   8
   9
   9
   8
   9
   8
   8
   9
   9
   8
   8
   8
   8
   8
   7
   8
   6
   8
   8
   8
   8
   7
   7
   8
   7
   7
   8
   8
   8
   7
   8
   7
   7
   6
   6
   8
   7
   6
   7
   7
   8
   8
   8
   8
   7
   8
   8
   8
   8
   8
   8
   8
   8
   8
   8
   7
   8
   7
   7
   8
   7
   7
   7
   7
   8
   8
   7
   7
   7
   8
   8
   8
   7
   8
   8
   6
   7
   6
   7
   7
   7
   6
   7
   7
   7
   7
   6
   7
   8
   8
   7
   7
   7
   7
   8
   7
   8
   8
   7
   8
   7
   7
   8
   8
   8
   8
   8
   7
   7
   6
   8
   8
   7
   7
   7
   7
   8
   8
   8
   8
   7
   6
   8
   8
   8
   6
   6
   8
   7
   6
   6
   8
   8
   7
   8
   7
   8
   7
   7
   7
   7
   7
   7
   8
   8
   8
   8
   8
   8
   8
   7
   8
   7
   8
   7
   8
   7
   7
   8
   7
   8
   7
   8
   9
   7
   8
   6
   7
   7
   7
   7
   8
   7
   7
   8
   7
   7
   6
   7
   7
   7
   7
   7
   7
   6
   8
   8
   8
   8
   7
   7
   8
   8
   7
   6
   7
   6
   8
   8
   8
   8
   8
   8
   6
   7
   7
   6
   6
   8
   8
   8
   8
   7
   7
   7
   6
   7
   6
   6
   7
   6
   6
   7
   6
   6
   6
   7
   7
   7
   6
   8
   7
   7
   6
   5
   6
   6
   7
   6
   6
   6
   7
   6
   6
   6
   7
   7
   8
   7
   7
   7
   7
   7
   7
   7
   7
   8
   7
   7
   7
   6
   6
   7
   7
   7
   7
   6
   7
   7
   6
   6
   7
   7
   7
   6
   6
   6
   5
   6
   6
   6
   8
   6
   7
   7
   5
   6
   6
   6
   6
   6
   6
   7
   5
   7
   7
   6
  10
   9
   9
   9
  10
   9
   9
   9
  10
   9
   9
   9
  10
  10
  10
   9
   9
   9
   9
  10
  10
  10
   9
  10
  10
  10
   9
  10
   9
  10
  10
  10
  10
  10
  10
  10
  10
  10
   9
  10
  10
   9
  10
  10
  10
   9
  10
  10
  10
  10
   9
  10
  10
  10
   9
  10
  10
  10
  10
   9
  10
  10
  10
  10
  10
  10
  10
  10
   9
  10
  10
  10
  10
  10
   9
  10
  10
   9
  10
  10
  10
  10
  10
  10
  10
  10
  10
  10
  10
   9
   9
  10
   9
  10
  10
  10
   9
  10
  10
  10
  10
  10
  10
  10
  10
  10
  10
  10
  10
  10
  10
  10
  10
   9
   9
  10
  10
  10
  10
  10
  10
  10
  10
  10
  10
  10
  10
  10
  10
  10
  10
  10
   9
  10
   9
  10
  10
  10
  10
  10
  10
  10
  10
   9
  10
  10
  10
  10
  10
  10
   9
  10
  10
  10
  10
  10
  10
  10
  10
   9
   9
  10
  10
   9
  10
  10
  10
  10
  10
  10
  10
   9
  10
  10
  10
  10
  10
  10
  10
  10
  10
  10
  10
  10
   9
   9
  10
  10
  10
   9
   9
  10
  10
  10
  10
  10
  10
  10
   9
  10
  10
  10
   9
  10
  10
  10
  10
  10
  10
  10
  10
  10
  10
   9
  10
  10
  10
  10
  10
  10
  10
  10
   9
   9
   9
  10
  10
  10
  10
  10
  10
  10
  10
  10
  10
  10
  10
  10
  10
  10
  10
  10
  10
  10
  10
  10
  10
  10
  10
  10
  10
   9
  10
  10
  10
  10
  10
   9
   9
  10
  10
  10
  10
  10
  10
  10
  10
  10
  10
  10
  10
  10
  10
  10
  10
  10
  10
  10
  10
  10
  10
  10
  10
  10
  10
  10
  10
  10
  10
  10
  10
  10
  10
  10
  10
   9
  10
  10
  10
  10
  10
  10
  10
  10
  10
   9
  10
  10
  10
  10
  10
  10
   9
  10
  10
   9
  10
  10
  10
  10
  10
  10
  10
  10
  10
  10
  10
  10
  10
  10
  10
  10
   9
  10
  10
  10
  10
  10
  10
  10
  11
  10
  10
  10
  10
  10
  10
   9
  10
  10
  10
  10
  10
  10
  10
  10
  10
  10
  10
  10
  10
   9
  10
  10
  10
  10
  10
  10
  10
  10
   9
  10
  10
  10
  10
   9
  10
  10
  10
  10
  10
  10
  10
  10
  10
  10
  10
  10
  12
  10
  10
  10
  10
  10
  10
  10
  10
  10
   9
   9
  10
  10
  10
  10
   9
  10
  10
  10
   9
   9
  10
  10
  10
  10
  10
   9
  10
  10
  10
  10
  10
  10
  10
  10
  10
  10
  10
  10
  10
  10
  10
  10
  10
  10
  10
   9
  10
  10
  10
  10
  10
  10
  10
  10
  10
   9
  10
  10
  10
  10
  10
  10
  10
  10
  10
  10
  10
  10
  10
  10
  10
  10
  10
  10
   9
  10
  10
  10
  10
  10
  10
  10
  10
  10
  10
  10
  10
  10
  10
  10
  10
  10
  10
  10
  10
  10
  10
  10
  10
  10
  10
  10
  10
   9
  10
  10
  10
  10
  10
  10
  10
  10
  10
  10
  10
  10
  10
  10
  10
  10
  10
  10
  10
  10
  10
   9
  10
  10
  10
  10
  10
  10
  10
  10
  10
  10
  10
  10
  10
  10
  10
  10
  10
  10
  10
  10
  10
  10
  10
  10
  10
  10
  10
  10
  10
  10
  10
  10
  10
  10
  10
  10
  10
  10
  10
  10
  10
  10
  10
  10
  10
  10
  10
  10
  10
  10
  10
  10
  10
  10
  10
  10
  10
  10
  10
  10
  10
  10
  10
  10
  10
  10
  10
  10
  10
  10
  10
  10
  10
  10
  10
  10
  10
  10
  10
  10
  10
  10
  10
  10
  10
  10
  10
  10
  10
  10
  10
  10
  10
  10
  10
  10
  10
  10
  10
  10
  10
  10
  10
  10
  10
  10
  10
  10
  10
  10
  10
  10
  10
  10
  10
  10
  10
  11
  10
  10
  10
  10
  11
  10
  10
  10
   9
  10
  10
  10
  10
  10
  10
  10
  10
  10
  10
  10
  10
  10
  10
  10
  10
  10
  10
  10
  10
  10
  10
  10
  11
  10
  10
  10
  10
  10
  10
  10
  10
  10
  10
  10
  10
  10
  10
  10
  10
  10
  10
  10
  10
  10
  10
  10
  10
  10
  10
  10
  10
  10
  10
  10
  10
  10
  10
   9
  10
  10
  10
  10
  10
  10
  10
  10
  10
  10
  10
  10
  10
  10
  10
  10
  10
  10
  10
   9
  10
  11
  10
  10
  10
  10
  10
  10
  10
  10
  10
  10
  11
  10
  10
  10
  10
  10
  10
  10
  10
  10
  10
  10
  10
  10
  10
  10
  10
  10
  10
  10
  10
  10
  10
  10
  10
  10
  10
  10
  10
  10
  10
  10
   9
  10
  10
  10
  10
  10
  10
  10
  10
  10
  10
  10
  10
  10
  10
  10
  10
  10
  10
  10
  10
  10
  10
  10
  10
  10
  10
  10
  10
  10
  10
  10
  10
  10
  10
  10
  10
  10
  10
  10
  10
  10
  10
  10
  10
  10
  10
  10
  10
  10
  10
  10
  10
  10
  10
  10
  10
  10
  10
  10
  11
  10
  10
  10
  10
  10
  10
  10
  11
  10
  10
  10
  10
  10
  10
  10
  11
  10
  10
  11
  10
  10
  10
  10
  10
  10
  10
  10
  10
  10
  10
  10
  10
  10
  10
  10
  10
  10
  10
  10
  10
  10
  10
  11
  10
  10
  10
  10
  10
  10
  10
  10
  10
  10
  10
  10
  10
  10
  10
  10
  10
  10
  10
  10
  10
  10
  10
  10
  11
  10
  10
  10
  10
  10
  10
  10
  10
  10
  10
  10
  10
  10
  10
  10
  10
  10
  10
  10
  10
  10
  10
  10
  10
  10
  10
  10
  10
  10
  10
  10
  10
  10
  10
  10
  10
  10
  10
  10
  10
  10
  10
  10
  10
  11
  10
  10
  10
  10
  10
  10
  10
  10
  10
  10
  10
  10
  10
  10
  10
  11
  10
  10
  10
  10
  10
  10
  10
  10
  10
  10
  10
   9
  10
  10
  10
  10
  10
  10
  10
  10
  10
  10
  10
  10
  10
  10
  10
  10
  10
  10
  10
  10
  10
  10
  10
  10
  10
  10
  10
   9
  12
  10
