# Supplementary material for: Mechanistic models of asymmetric hand-over-hand translocation and nucleosome navigation by CMG helicase
Source: Nat Commun. 2025 Nov 21;16:10304. doi: 10.1038/s41467-025-65232-x (PMC12639105; doi:10.1038/s41467-025-65232-x)
Supplement: Supplementary file 18 — Source data [file 41467_2025_65232_MOESM18_ESM.zip › SourceData/SourceData/Fig4C/RPA+FPCCtf4+/stepsizes.dat]

# Δbp
    11
     2
    12
     6
     7
     5
     7
    -3
     7
     8
     7
     8
    10
     8
     9
    11
     4
     6
     7
     5
