# Supplementary material for: Mechanistic models of asymmetric hand-over-hand translocation and nucleosome navigation by CMG helicase
Source: Nat Commun. 2025 Nov 21;16:10304. doi: 10.1038/s41467-025-65232-x (PMC12639105; doi:10.1038/s41467-025-65232-x)
Supplement: Supplementary file 18 — Source data [file 41467_2025_65232_MOESM18_ESM.zip › SourceData/SourceData/Fig4C/RPA+FPCCtf4-/stepsizes.dat]

# Δbp
    10
    11
     5
     5
    10
     9
     6
     8
     6
     7
     0
     9
     7
    13
     1
     8
     7
    12
     7
     5
