# Supplementary material for: Mechanistic models of asymmetric hand-over-hand translocation and nucleosome navigation by CMG helicase
Source: Nat Commun. 2025 Nov 21;16:10304. doi: 10.1038/s41467-025-65232-x (PMC12639105; doi:10.1038/s41467-025-65232-x)
Supplement: Supplementary file 18 — Source data [file 41467_2025_65232_MOESM18_ESM.zip › SourceData/SourceData/Fig4D/withRPA/mindist_lagging_and_loop_traj001.dat]

# Distance
    29.3216
    29.7384
    28.6571
    23.2208
    28.0031
    25.8937
    27.4561
    23.5646
    27.1418
    26.4151
    23.9936
    26.3608
    24.8119
    27.1693
    27.3510
    28.3891
    27.5889
    27.1221
    25.0098
    28.3707
    28.8525
    27.5132
    28.1947
    26.6360
    28.8862
    27.9864
    27.2699
    27.1937
    26.0419
    27.1837
    26.8950
    26.9539
    27.0236
    27.4092
    26.7510
    25.7645
    25.9857
    25.7703
    26.9613
    25.1783
    25.8677
    25.1065
    29.3709
    27.7004
    35.4605
    31.1045
    29.9161
    31.9714
    32.9405
    38.7285
    40.7154
    40.5089
    42.0183
    32.5481
    32.8242
    29.8935
    28.6035
    29.5116
    29.8283
    28.4599
    27.2273
    26.9102
    26.6013
    26.8558
    25.6132
    25.6251
    26.0540
    25.9764
    26.7904
    24.8768
    27.0121
    26.3904
    26.4237
    24.5341
    26.5327
    26.9926
    27.2927
    27.2012
    25.4606
    23.9019
    26.7923
    24.6450
    23.1945
    30.7231
    29.0343
    30.9367
    28.2806
    29.8740
    27.3429
    29.5012
    29.0459
    29.4657
    33.7483
    30.5157
    30.9402
    26.4332
    27.9017
    25.5677
    27.6776
    26.0805
    29.8376
    27.5355
    30.8032
    32.2228
    29.2458
    27.0862
    29.3564
    34.3259
    31.8467
    38.7221
    33.6714
    28.0599
    25.7421
    28.5052
    28.3238
    26.1211
    26.4062
    27.3001
    27.6287
    27.0549
    25.8051
    27.9386
    28.8688
    27.9506
    29.3220
    28.0356
    31.2516
    28.2164
    29.3220
    30.4752
    27.4341
    29.8029
    29.8690
    32.2900
    30.3993
    32.3347
    31.0517
    31.0954
    29.0281
    27.3778
    31.6870
    30.3947
    31.5857
    34.1309
    29.9053
    32.1519
    32.7197
    30.6262
    29.9571
    32.7921
    25.9603
    32.3170
    32.7971
    32.3779
    32.4347
    30.2355
    33.7256
    31.7428
    33.8194
    33.8447
    32.1536
    32.2713
    34.2095
    32.6558
    31.0349
    30.9123
    32.8405
    32.4897
    32.4942
    35.7271
    34.2435
    32.4987
    32.1303
    33.3271
    31.9614
    32.9472
    31.7253
    30.8060
    31.5391
    30.9283
    35.4889
    34.5531
    34.9876
    29.6437
    32.4037
    32.6538
    30.2921
    30.1907
    31.8767
    29.4742
    27.6054
    25.9828
    29.9624
    27.6017
    28.1852
    29.4388
    30.3128
    31.2563
    30.5188
    30.9912
    30.0478
    32.0893
    34.7489
    33.2183
    32.2467
    28.2077
    29.3131
    30.0389
    27.1752
    29.7129
    30.3131
    28.4014
    26.3544
    27.5834
    25.4551
    28.8469
    28.9423
    33.0728
    31.6779
    35.3961
    29.8664
    27.8236
    28.0447
    29.4497
    31.6514
    31.6526
    30.6420
    29.2762
    25.9770
    28.5785
    24.7525
    27.2643
    24.1726
    27.2481
    26.5020
    29.0347
    32.3957
    34.8153
    30.4746
    30.7823
    29.8543
    28.5396
    30.3641
    29.4718
    26.1655
    24.9614
    28.3730
    26.8210
    27.8935
    29.0132
    28.9850
    25.0997
    27.3174
    26.6220
    29.1852
    31.9281
    28.8793
    32.3347
    31.9966
    31.2109
    29.6590
    28.3894
    34.3847
    29.3312
    30.0271
    27.7231
    28.3444
    25.9772
    28.2387
    28.0716
    28.2439
    29.7312
    30.1385
    27.9102
    27.2819
    27.5609
    30.4650
    27.2631
    33.2957
    29.1851
    27.9335
    27.4746
    30.2301
    30.4518
    29.2275
    29.6882
    31.4240
    31.5406
    30.2978
    30.8737
    33.8629
    27.7759
    31.0392
    30.2644
    28.3618
    32.9511
    31.2840
    30.3542
    32.9620
    28.3233
    31.5608
    33.1427
    30.3780
    29.4775
    29.7009
    30.0059
    27.7029
    26.4836
    27.2105
    29.7979
    30.0487
    31.3304
    30.0579
    27.3571
    27.2707
    24.6870
    28.8386
    28.7859
    29.2843
    25.7396
    27.9161
    30.0297
    26.9532
    27.8297
    29.2958
    30.5263
    28.5556
    25.6859
    27.7411
    30.6053
    28.0801
    32.2050
    32.8054
    31.1456
    28.8765
    30.3798
    37.1925
    32.2593
    34.6831
    30.6691
    33.7412
    29.2771
    29.8015
    30.0246
    30.6464
    29.9161
    28.3616
    27.4584
    27.0065
    28.9562
    25.7074
    29.7412
    31.6578
    31.8612
    32.2784
    32.3654
    28.8475
    30.3402
    30.0764
    29.3603
    31.9165
    28.6000
    29.7781
    28.4278
    30.7900
    30.0549
    31.8479
    33.6687
    29.2308
    29.8082
    29.5122
    27.6466
    32.4039
    34.1898
    28.1383
    31.3820
    34.8076
    32.6755
    32.2936
    28.3045
    27.9779
    26.7085
    29.7325
    32.5618
    30.0060
    27.7754
    28.6676
    30.3452
    27.8242
    29.3948
    28.2949
    25.1155
    26.5590
    29.6888
    32.1157
    30.8290
    30.6415
    30.1258
    27.7151
    30.4634
    29.3513
    31.4899
    30.2718
    28.9087
    33.2130
    31.4826
    30.7956
    27.2208
    34.5416
    30.1168
    30.5101
    32.6585
    31.1820
    29.7328
    32.9252
    31.7833
    33.5658
    29.8976
    29.8862
    31.8421
    31.6287
    30.6134
    31.5361
    30.9883
    32.4348
    31.2342
    30.1338
    33.3219
    30.2002
    29.5007
    29.6893
    29.4273
    27.1283
    28.6652
    28.8153
    22.8746
    28.8456
    27.1880
    29.3777
    29.7549
    27.1538
    30.1896
    29.9957
    29.4840
    31.1136
    23.2564
    30.1888
    30.8346
    32.8683
    31.9142
    31.1009
    35.0528
    32.1347
    35.2407
    24.3079
    27.2858
    32.7360
    35.5207
    31.5278
    28.8382
    33.0186
    31.1833
    33.0637
    32.0618
    29.8184
    29.8808
    32.5397
    32.8970
    32.1164
    33.2169
    25.4974
    30.4951
    27.4494
    25.4738
    28.4640
    27.1876
    27.8471
    30.3104
    26.5815
    27.6429
    26.0764
    25.7313
    26.9910
    29.9389
    33.1770
    30.8655
    29.9103
    29.0779
    28.6483
    33.9358
    28.6569
    28.2705
    29.0093
    27.1089
    29.6951
    27.6935
    32.8835
    29.2144
    32.6947
    29.8340
    28.1889
    29.2344
    28.2324
    29.4364
    28.3826
    28.5612
    27.0847
    25.4168
    27.8363
    25.8773
    28.5081
    23.5708
    22.9116
    24.6799
    27.1313
    28.7124
    32.1548
    23.5978
    29.8772
    29.2804
    30.6761
    29.4644
    30.0593
    30.1237
    32.7566
    27.9622
    26.7696
    28.3965
    28.0080
    27.0219
    28.4386
    29.9441
    27.1804
    28.5939
    26.7862
    27.8174
    28.2764
    28.6258
    27.4224
    30.0903
    28.0214
    28.2768
    27.2769
    31.0834
    26.9174
    27.1428
    27.1781
    28.1593
    26.5898
    27.3067
    32.8971
    30.3649
    29.5890
    30.2563
    32.6976
    30.4727
    36.9421
    32.6426
    33.9627
    31.0947
    26.3897
    28.7501
    26.2077
    31.6051
    31.3543
    29.0304
    29.3498
    30.5728
    27.3925
    29.8275
    29.3385
    30.1944
    30.5199
    32.5901
    26.4052
    30.0196
    37.1342
    29.8096
    30.6590
    31.2614
    33.9839
    30.0008
    29.6113
    31.3061
    28.4496
    23.9308
    31.4680
    34.3758
    30.3329
    31.1922
    30.5967
    31.7609
    32.6119
    33.6160
    35.6016
    32.6117
    32.5021
    30.9300
    31.9890
    34.4985
    38.8959
    33.3085
    36.8401
    33.9124
    30.9038
    31.6931
    43.2620
    33.8967
    37.0754
    35.9349
    30.6577
    40.1935
    38.5142
    38.0102
    36.9807
    28.9981
    29.9660
    35.8793
    37.9104
    30.5544
    38.8641
    29.7424
    33.4222
    31.2281
    28.8105
    32.3992
    30.6245
    28.9530
    29.2065
    25.8017
    30.6306
    29.9043
    30.1728
    30.1437
    27.9774
    33.2691
    41.9183
    38.1264
    33.4565
    34.0737
    35.3045
    33.7879
    30.4251
    30.8362
    30.4003
    30.9720
    31.1754
    25.5262
    30.2697
    25.4978
    26.0640
    26.3015
    26.1697
    27.9459
    30.5377
    26.9309
    27.9266
    27.6452
    26.2083
    27.7782
    26.8827
    30.2601
    25.4236
    28.7361
    29.2741
    27.2316
    25.3667
    28.0400
    29.9572
    29.0693
    29.7911
    28.4569
    29.3827
    26.9104
    27.3391
    28.8175
    25.9418
    34.7891
    31.9239
    27.6007
    27.4713
    29.9273
    26.4542
    28.8466
    29.2440
    27.3000
    29.1454
    33.1164
    30.0339
    29.7138
    26.6612
    31.1009
    27.9639
    29.5146
    27.0377
    26.1194
    26.8064
    25.3468
    24.6588
    25.4187
    26.0299
    27.4822
    27.8749
    26.3588
    26.2243
    30.0277
    27.8974
    27.7429
    26.5255
    26.7706
    27.1747
    28.4483
    29.3490
    28.3905
    27.0631
    28.8581
    25.0745
    28.7259
    25.5957
    27.8133
    28.5576
    25.8894
    27.3387
    26.4521
    27.3981
    31.2808
    24.0533
    26.7249
    26.1656
    26.5914
    26.1903
    31.9862
    29.9181
    26.6865
    27.3800
    25.0370
    27.2486
    25.8917
    26.1140
    26.3034
    28.9190
    26.3787
    29.1139
    30.0462
    27.8582
    26.8959
    24.8010
    27.4472
    25.9015
    27.6613
    26.1424
    27.3507
    28.2458
    32.6206
    28.7101
    28.0896
    28.4285
    27.1409
    26.2385
    26.4183
    24.8939
    26.8206
    27.5072
    27.9563
    27.6050
    24.7597
    25.8279
    25.6442
    26.7028
    26.9746
    26.6347
    26.1830
    26.2470
    27.9206
    28.5374
    30.1463
    30.2217
    28.5170
    27.6939
    30.0582
    30.4119
    28.4053
    25.0587
    30.5240
    27.0874
    27.2350
    28.1923
    31.2961
    26.7362
    27.6765
    28.7404
    31.1446
    26.8744
    30.5493
    23.4846
    27.9752
    29.4510
    27.6920
    30.5195
    27.8399
    29.9269
    29.7454
    31.3205
    26.6525
    31.9786
    30.6371
    33.3208
    25.7669
    31.7495
    26.0768
    25.8855
    27.4411
    28.2002
    25.5818
    28.0000
    27.5418
    25.7293
    27.5368
    27.4113
    27.3917
    24.9495
    27.7226
    28.4902
    26.1347
    26.2241
    29.0314
    26.9260
    25.3955
    31.1895
    26.9697
    27.3317
    27.1612
    27.1712
    27.0354
    29.6806
    26.3816
    27.7449
    29.7371
    26.8309
    30.9155
    27.8488
    26.0393
    25.2587
    28.4845
    28.0336
    28.7665
    23.6427
    29.0892
    25.3218
    28.7533
    26.2881
    24.9342
    24.8555
    33.9392
    32.6000
    28.2274
    30.8348
    30.7461
    31.5834
    27.7173
    28.1799
    28.7263
    26.6482
    27.1651
    24.9206
    24.5414
    24.0128
    27.2010
    27.2784
    28.3472
    28.6434
    25.8742
    29.9517
    25.0658
    28.7774
    29.5038
    26.2479
    27.0799
    26.4198
    24.8482
    27.0629
    26.2526
    25.8183
    27.9088
    27.6140
    27.2164
    25.8034
    23.3926
    27.9120
    26.5043
    23.9986
    27.2101
    26.9862
    24.7676
    24.6604
    25.2916
    25.2250
    27.0083
    25.4757
    28.3966
    25.9027
    29.7450
    26.4374
    27.7030
    26.1657
    27.0633
    25.5904
    26.7366
    27.9865
    30.0226
    24.9248
    27.7753
    26.5943
    26.0608
    30.9178
    25.2253
    31.3832
    29.8714
    25.0539
    27.7349
    24.9614
    27.6311
    26.3995
    27.8367
    27.5750
    27.8532
    29.5315
    30.1117
    29.8505
    29.3857
    25.5050
    23.2712
    27.1971
    25.2407
    25.6387
    26.3631
    25.4172
    29.9242
    27.6033
    28.0493
    25.4988
    27.7306
    29.2273
    27.2536
    26.0595
    30.3436
    26.2416
    23.5376
    25.8585
    25.9574
    27.3257
    25.3925
    23.9097
    26.5418
    26.0497
    29.0261
    25.3175
    27.0718
    28.0294
    26.3499
    25.7467
    24.2224
    26.1197
    25.6631
    32.2118
    28.6604
    27.6386
    28.8372
    29.4433
    29.7364
    28.6406
    32.2094
    26.5001
    30.0550
    34.7314
    33.1601
    30.8082
    35.5210
    31.9855
    30.0234
    32.8630
    26.4383
    27.4809
    24.3882
    25.3228
    26.1241
    27.9273
    26.6878
    29.5930
    29.4558
    25.6474
    26.5888
    24.9423
    27.5542
    26.5324
    26.8163
    25.7754
    29.8224
    26.6634
    26.0136
    30.3679
    30.7028
    34.9477
    28.8585
    27.0847
    27.9967
    28.5621
    31.8115
    27.2853
    29.0913
    28.2874
    31.0380
    28.0604
    27.3636
    29.8944
    27.7955
    29.6053
    32.7025
    31.7615
    29.0512
    25.2239
    23.9644
    25.1678
    30.0147
    27.3024
    30.1911
    30.5500
    27.3228
    30.1892
    23.1618
    22.6367
    29.2925
    35.8129
    33.0066
    30.1769
    31.6122
    29.2105
    29.6569
    30.5159
    25.6155
    32.1955
    25.3683
    26.0101
    29.5951
    30.2381
    29.4440
    29.1554
    29.3115
    28.6387
    29.2610
    27.5860
    28.7201
    20.4651
    23.3901
    23.9143
    19.9755
    21.3614
    19.0550
    26.5634
    26.4095
    27.1400
    26.9239
    25.3791
    23.4762
    23.6861
    28.5679
    25.1400
    30.6094
    27.7671
    31.8797
    29.5762
    26.5661
    27.7176
    22.9858
    25.5492
    23.8118
    22.8764
    24.3130
    24.5823
    25.7552
    24.1270
    27.8069
    22.4934
    24.2157
    23.9162
    23.9417
    20.5214
    22.7806
    25.7404
    25.9033
    23.9705
    22.7535
    21.9929
    25.7729
    24.4241
    24.5566
    23.7620
    28.4795
    29.5093
    28.8635
    28.6867
    28.5957
    18.6611
    26.8438
    28.1509
    26.7932
    28.5028
    28.8092
    22.6263
    28.9124
    29.7973
    24.1227
    31.6941
    29.9999
    28.8011
    28.8910
    30.4790
    25.8048
    28.2975
    22.4311
    26.4554
    23.2074
    28.9578
    26.1836
    23.4146
    19.8516
    24.5056
    22.9404
    20.9794
    23.9366
    22.4338
    22.4378
    22.6880
    25.0570
    28.1265
    27.0560
    28.9895
    27.5067
    29.8808
    28.0516
    31.3295
    23.0931
    29.6051
    26.1263
    25.6809
    29.7582
    30.7502
    26.2066
    28.8936
    25.9801
    25.3257
    28.5542
    24.9204
    25.0517
    19.8121
    25.6216
    22.5996
    27.3716
    32.8894
    33.9518
    31.1246
    29.8861
    26.4110
    29.3428
    27.5421
    21.2492
    21.7748
    26.8087
    29.9680
    25.8059
    28.1606
    27.8193
    28.3938
    28.4382
    24.4237
    23.3502
    18.8666
    21.0961
    21.3032
    27.8530
    23.9751
    23.3944
    26.1315
    21.2230
    20.4109
    24.1528
    21.5149
    24.2026
    25.1450
    25.6597
    19.1537
    22.1349
    18.9528
    19.9550
    23.8138
    24.2625
    29.8843
    28.6432
    31.3215
    28.3697
    28.7974
    26.9146
    30.6910
    25.7886
    26.9530
    25.1932
    30.1311
    27.2941
    31.1861
    23.8408
    24.6105
    22.5454
    27.4338
    30.8058
    31.3750
    30.3869
    27.1543
    27.3862
    27.3928
    26.4523
    21.8988
    23.5678
    23.9221
    24.9875
    20.2154
    22.8945
    18.6298
    20.5492
    27.9373
    26.4911
    25.5786
    22.6347
    23.8955
    27.0437
    21.6640
    29.6998
    26.7126
    26.6619
    23.0558
    24.6315
    26.2729
    21.7752
    29.5132
    23.3172
    24.3087
    26.2402
    26.2624
    22.7006
    23.2880
    19.8930
    27.2453
    22.2972
    24.0084
    29.6000
    23.2839
    25.4533
    26.6289
    26.2405
    28.0444
    31.1075
    29.0594
    29.3036
    26.2987
    22.7122
    19.4308
    31.5449
    25.7820
    26.8667
    24.6518
    27.7626
    26.7859
    24.5006
    26.6020
    30.7816
    28.2827
    30.6196
    28.8373
    30.5608
    32.9449
    33.8729
    32.0315
    28.8268
    30.2338
    30.7656
    33.7112
    29.8008
    25.4362
    27.6339
    27.6358
    28.6772
    24.4056
    27.7930
    28.3602
    28.1566
    25.9851
    28.2213
    28.1751
    27.3882
    25.9997
    28.6239
    25.7243
    25.3625
    21.7532
    27.8335
    22.0008
    27.4140
    23.6585
    21.7794
    25.6248
    21.7482
    25.7981
    26.8905
    19.9242
    23.8990
    22.9948
    18.7993
    24.5022
    22.1846
    23.0651
    23.6978
    24.0459
    26.9529
    21.2535
    17.6164
    20.8820
    24.9699
    19.9364
    13.9314
    20.9880
    16.3137
    19.3786
    14.2742
    19.9508
    14.8729
    19.3366
    25.9364
    22.9242
    25.9181
    23.9740
    26.0196
    25.3884
    23.2703
    30.9251
    25.4355
    23.3643
    22.7848
    21.3663
    24.6399
    20.5273
    21.5817
    24.3278
    20.1586
    22.3747
    27.8133
    27.7955
    31.7919
    30.5426
    29.6921
    27.8641
    25.6946
    29.0919
    26.5414
    30.1525
    28.6129
    32.3239
    29.2332
    34.8278
    31.7659
    33.3773
    29.3932
    30.1896
    32.4105
    29.6626
    26.6597
    25.7621
    28.8505
    31.8310
    32.8682
    32.8028
    30.3884
    29.0824
    26.8588
    30.4911
    26.3334
    25.1053
    24.7191
    22.1472
    26.1726
    24.9409
    26.9306
    28.6845
    27.9517
    27.6490
    29.2799
    26.7658
    28.1195
    24.7672
    27.7210
    25.9381
    24.6490
    26.7744
    26.8155
    26.5812
    22.9300
    25.9734
    27.3995
    26.0202
    26.9087
    26.6054
    22.3029
    16.1718
    21.2136
    25.3055
    26.0455
    27.2239
    25.1979
    26.3973
    21.4996
    20.0956
    22.0450
    26.3477
    28.6068
    28.0857
    26.7388
    26.5744
    23.1458
    25.3658
    24.9916
    27.3542
    21.6200
    27.1665
    24.0252
    25.5470
    22.4439
    23.2725
    22.9071
    22.7424
    22.7542
    27.8961
    23.3368
    25.4603
    26.2112
    23.5503
    23.6646
    26.6065
    28.2002
    24.5937
    25.6940
    23.3350
    20.2166
    22.8540
    24.3454
    20.4532
    21.5502
    26.6540
    24.5245
    23.1333
    23.3768
    28.2629
    24.1823
    21.8523
    23.0080
    23.7082
    24.9884
    20.3341
    22.6710
    22.0693
    25.5174
    26.6220
    23.3954
    26.6384
    24.2486
    23.6303
    26.3701
    22.1347
    21.5178
    19.4159
    24.4066
    23.6172
    18.2345
    23.4909
    23.5100
    24.5544
    25.2308
    28.2538
    27.2095
    27.5112
    22.5350
    25.7234
    25.1482
    23.7705
    28.4247
    18.4106
    11.6153
    13.6195
    13.6770
    12.2531
    12.9303
    12.0530
    19.8138
    23.7492
    23.9630
    25.4795
    22.0515
    25.1682
    23.6766
    26.5026
    22.3613
    26.5421
    23.5115
    20.5984
    19.4152
    18.7207
    25.1327
    25.9754
    21.2271
    22.6667
    21.7124
    18.6973
    20.2066
    20.4789
    27.6172
    28.8559
    19.9888
    22.2803
    20.2543
    21.7316
    22.2915
    25.8246
    19.2466
    25.6906
    28.0807
    26.5172
    19.8354
    21.4889
    20.8955
    23.9365
    22.7175
    21.7538
    23.0162
    23.2536
    23.4780
    20.8465
    24.3778
    17.7359
    16.7462
    19.4961
    23.4316
    21.2115
    23.9073
    23.7627
    21.6992
    23.1293
    22.4763
    20.7519
    24.8024
    24.3954
    27.9165
    24.0328
    24.6239
    25.9573
    24.7347
    30.3924
    28.7317
    26.7106
    27.9136
    27.3725
    28.0084
    23.2693
    24.6222
    23.8913
    21.5642
    23.5190
    23.4633
    29.3375
    31.0827
    31.0454
    30.1560
    30.5888
    30.0175
    30.0178
    25.3816
    28.4675
    25.8918
    22.8999
    24.9310
    21.9206
    21.3363
    17.3503
    22.2178
    21.1695
    20.6241
    18.3766
    24.9521
    25.4736
    24.2707
    23.4032
    24.5900
    16.4403
    25.3054
    24.7026
    19.6055
    18.9528
    28.0017
    25.3618
    20.7147
    20.6692
    22.3929
    22.8074
    23.5765
    25.6621
    22.9122
    23.3029
    28.7044
    25.3131
    20.1572
    20.8851
    18.9144
    22.7336
    21.4401
    22.7298
    30.4242
    25.1705
    21.8213
    27.6641
    29.0765
    21.0382
    20.6114
    21.6902
    26.4464
    28.0697
    23.6778
    26.8835
    23.2011
    24.7990
    25.6090
    23.8002
    22.4955
    24.6838
    19.6349
    24.9184
    29.1594
    27.7380
    24.0039
    26.4727
    23.5312
    24.6142
    20.6674
    17.3735
    24.3990
    22.6818
    22.4910
    28.4495
    25.1510
    27.1862
    28.8802
    21.7934
    29.2025
    26.1997
    24.6372
    27.4363
    26.1014
    29.9120
    27.7091
    25.5615
    29.8241
    25.6429
    25.9002
    25.6885
    27.7099
    27.2932
    27.6052
    25.9668
    24.5596
    21.4045
    25.9477
    25.5188
    21.7039
    26.5560
    27.5625
    21.9329
    22.6058
    27.7410
    23.7287
    25.5867
    22.3351
    23.2920
    26.9679
    21.5573
    22.3404
    25.2269
    21.9556
    27.4369
    28.1955
    25.4271
    23.1068
    24.2753
    21.9391
    25.7552
    25.4509
    26.2989
    24.8446
    26.1908
    27.8440
    25.5603
    24.1089
    22.0986
    25.1321
    26.0735
    25.0972
    24.5444
    28.8310
    27.0900
    26.6965
    29.6955
    28.0424
    27.0513
    29.1465
    25.5053
    22.2001
    21.0029
    26.9634
    32.6237
    31.0646
    29.4629
    29.3588
    27.2383
    29.7099
    28.5797
    26.3774
    31.3885
    29.4857
    24.7862
    27.5720
    27.3177
    21.9238
    28.0145
    26.5446
    22.6802
    21.4005
    24.4453
    27.4091
    23.4019
    20.9863
    24.2478
    31.7875
    30.0148
    29.4599
    29.9779
    30.5010
    27.5840
    29.9495
    30.3073
    22.1711
    30.6618
    30.9771
    27.9172
    28.5808
    28.9723
    31.3055
    25.4125
    25.7419
    31.8472
    28.4633
    27.2863
    29.0421
    28.2066
    25.7046
    27.7759
    30.6832
    30.2034
    28.5936
    32.3047
    27.3775
    26.2038
    19.1047
    18.9798
    20.3908
    21.6367
    23.5500
    23.4253
    22.1761
    24.1664
    20.6362
    28.9102
    28.9482
    20.9863
    17.5429
    20.8851
    25.8997
    26.5186
    21.5201
    27.7087
    26.4864
    23.9356
    16.2691
    17.5212
    20.4398
    26.6016
    22.1772
    20.1770
    20.9154
    21.2977
    28.2180
    26.4508
    27.8278
    26.2428
    16.0594
    25.0221
    22.6412
    18.8779
    16.8529
    21.4731
    17.8995
    16.1635
    11.7179
    15.5833
    16.6828
    13.6159
    14.1970
    13.6053
    24.6634
    28.2421
    25.0918
    25.9909
    24.0919
    23.0902
    21.0086
    22.2778
    22.4530
    23.0086
    18.7081
    20.5670
    15.8598
    19.1942
    25.6404
    27.3986
    24.7625
    25.2503
    26.5991
    20.1390
    27.2551
    21.0572
    24.4696
    25.1046
    18.5137
    20.9166
    23.0878
    18.7485
    23.1822
    20.4163
    20.4219
    24.7056
    23.8749
    22.6625
    24.9730
    22.2118
    23.3714
    26.4357
    24.3578
    24.7248
    23.8813
    26.4593
    27.4075
    25.4426
    23.3750
    22.8456
    19.7905
    25.6618
    26.1985
    22.6439
    22.6632
    24.2741
    26.2178
    27.8552
    24.7905
    26.4515
    20.2410
    25.5732
    23.7163
    25.4014
    18.4776
    23.9451
    22.9875
    22.2247
    24.0860
    26.8007
    23.0495
    24.1927
    24.3542
    18.6882
    19.4050
    21.3380
    25.3136
    23.7835
    19.1664
    23.0499
    23.4270
    24.5071
    20.6701
    18.9957
    18.4593
    15.4919
    21.2540
    21.9795
    23.8630
    25.2533
    22.5483
    21.8894
    25.5348
    22.7850
    22.7612
    23.0331
    20.0228
    20.7861
    21.6242
    24.5129
    22.4142
    15.8589
    22.2096
    22.7287
    22.6411
    19.1852
    22.0247
    23.9571
    25.6928
    23.8084
    23.9026
    26.3911
    20.4255
    21.7843
    25.3772
    22.5595
    24.3667
    21.1830
    23.2563
    20.7185
    24.3511
    25.7356
    23.1816
    26.8487
    26.6182
    24.9239
    25.3553
    23.7447
    19.7764
    22.9235
    21.2690
    25.2289
    17.6733
    23.6952
    23.9686
    21.9291
    26.1399
    25.9069
    20.5015
    23.0001
    22.7044
    26.6169
    27.2832
    28.6950
    24.3029
    30.1046
    27.5182
    29.3124
    30.3090
    30.2572
    30.8418
    29.6214
    29.2554
    23.2591
    24.4705
    25.1443
    27.1304
    25.5697
    26.3193
    27.1030
    23.8997
    21.8075
    19.5934
    21.4267
    17.7136
    27.3168
    28.2721
    23.5026
    26.5612
    21.0914
    20.8809
    26.5097
    27.4404
    27.7479
    27.6895
    28.2949
    26.0374
    30.1203
    31.9593
    28.9875
    28.5543
    32.2742
    27.6204
    27.3691
    27.0867
    27.7878
    29.8105
    28.3405
    30.0689
    26.2989
    25.8792
    26.1845
    26.3037
    26.2220
    23.1608
    25.5769
    27.9895
    27.3668
    30.4389
    28.6255
    29.6621
    33.7836
    34.0315
    28.5122
    31.9257
    29.0890
    28.7786
    30.6549
    28.8914
    29.4814
    28.9991
    28.2092
    33.5319
    26.8981
    29.6914
    31.0772
    31.3198
    33.8452
    32.8804
    35.1221
    28.8058
    30.8516
    30.1631
    38.5072
    33.5930
    31.2831
    31.2623
    27.3688
    26.6043
    29.7220
    27.1943
    32.7046
    29.5088
    25.1311
    28.0220
    32.0512
    27.4076
    31.9804
    26.2155
    26.9980
    26.3351
    28.8182
    31.3017
    37.6824
    33.4583
    31.3355
    28.2543
    31.9792
    26.5305
    26.1151
    26.3422
    22.8415
    28.4061
    27.8634
    24.8744
    27.4840
    25.8073
    24.0209
    25.6318
    33.0385
    28.3229
    31.9303
    30.3234
    27.1620
    25.7600
    28.7807
    28.4929
    28.6754
    23.2685
    31.6038
    29.1060
    28.3101
    30.0303
    32.1356
    27.7755
    31.5460
    32.0475
    36.6377
    31.5036
    28.4953
    32.2586
    34.4245
    31.2352
    30.1404
    30.1279
    29.3344
    27.4712
    23.2321
    25.4888
    27.3777
    24.1648
    23.9337
    25.9381
    26.2267
    22.9471
    26.1592
    28.9255
    23.4655
    22.8084
    26.5160
    24.1831
    25.6198
    23.9114
    24.1112
    22.5897
    19.5477
    19.7054
    16.6950
    19.2075
    20.5524
    16.9688
    18.5715
    21.0026
    16.3323
    24.1327
    23.4431
    28.5891
    24.6205
    33.7225
    32.6459
    32.2706
    30.6976
    30.8247
    31.6234
    25.5203
    27.0463
    26.5254
    24.8238
    27.9423
    25.1227
    29.5382
    28.3055
    30.7019
    33.3644
    37.1116
    32.3186
    29.4180
    27.5145
    30.0157
    30.0508
    27.0746
    20.0581
    21.4219
    21.0485
    20.3240
    20.6664
    18.0469
    15.0080
    15.0399
    12.9408
    10.8669
    12.8367
     9.5629
    12.3914
    14.5128
    23.5484
    26.3447
    22.4745
    21.3805
    18.0941
    22.1403
    23.0738
    22.0227
    24.4831
    26.3059
    23.5223
    27.8209
    27.4907
    33.0569
    29.6935
    30.9937
    24.2400
    33.6038
    27.2102
    31.7786
    30.9239
    19.8202
    28.5132
    23.2124
    19.4894
    22.8707
    21.3424
    21.8705
    21.4878
    16.1990
    18.0003
     9.7751
    12.5568
    17.0028
    18.3063
    17.0661
    20.1916
    15.6191
    15.0381
    15.5448
    11.3164
    13.1265
     9.4803
     6.1735
     6.7439
     6.0508
     9.6240
    15.7137
    17.4479
    12.6052
    13.6410
    12.3693
    15.9389
    13.8183
    12.7901
    19.1227
    15.1665
    13.5751
    14.1220
    12.9007
    12.5910
    14.2038
    13.1854
    14.8528
    12.1511
    12.7467
    12.6657
    13.7005
    15.1435
    15.3675
    15.7275
    16.6443
    17.3362
    13.9690
    14.2458
    14.4687
    15.1948
    12.1826
    16.1940
    12.6537
     7.2580
    14.7657
    16.4585
    12.8026
    18.2895
    14.7856
    15.3468
    13.6469
    13.3589
    13.4973
    11.2099
    10.9537
    11.7880
    12.5421
    11.6314
    11.0353
    11.6769
    12.8819
    14.6391
    12.9691
    10.2517
    13.5898
    13.0926
    12.6724
    13.2429
    12.8692
    13.3384
    15.6623
    16.0855
     9.4140
    11.5971
    13.7604
    12.4112
    16.3595
    13.0882
    14.8589
    13.5880
    13.5956
    11.9247
    14.5117
    13.8113
    14.6671
    12.5448
    12.3305
    12.4543
    12.5234
    13.0642
    15.2922
    12.3852
    13.6354
    12.1496
    10.1278
    12.6184
    11.5418
    11.9011
    10.6059
    13.6305
    11.7541
    12.3454
    14.2294
    10.4204
    12.0670
    12.7387
    12.8216
    15.9517
    11.0687
    13.8860
    12.9199
    12.9170
    10.8110
    11.5622
    10.0364
    11.8618
    13.2070
    12.3168
    13.6392
    11.2700
     9.0246
    13.3009
    13.5364
    18.7229
    14.5425
    17.1498
    17.9711
    15.1870
    15.3999
    10.4772
    10.6032
    15.8446
    15.1045
    16.0908
    15.0865
    12.2886
    11.7516
    13.2733
    13.6747
    18.0956
    19.7328
    13.2890
    13.7787
    16.0329
    14.0114
    14.5700
    24.9812
    29.2610
    24.2315
    23.5459
    24.7832
    22.8887
    25.7310
    24.9475
    25.9574
    23.0623
    25.7393
    24.9037
    22.2626
    28.4489
    29.1761
    29.3625
    22.7987
    30.7598
    26.3830
    24.4124
    26.0476
    30.8834
    28.3933
    27.9657
    34.4423
    29.1428
    22.8544
    23.1771
    17.8604
    20.3618
    23.8376
    22.2737
    26.0727
    30.3780
    22.7943
    21.5606
    17.4531
    19.4374
    19.0414
    23.5679
    22.0070
    21.4940
    22.8410
    26.6283
    24.7863
    23.1429
    19.9476
    19.5384
    18.9726
    18.4620
    18.5448
    18.6398
    23.9587
    25.8300
    22.2013
    24.2227
    21.4111
    25.9742
    26.3916
    24.1606
    23.6208
    24.0893
    28.3328
    25.4356
    25.8902
    19.3865
    16.6152
    12.9442
    12.1371
    11.4696
    12.9052
     7.4030
    11.6879
    13.1080
    12.8696
    13.2008
     9.8588
    12.6873
     6.7373
     7.4592
     8.9391
    10.6203
    11.9811
    10.8418
    11.2392
    14.9371
     7.3183
    11.5779
    12.5437
    12.6498
    11.0618
    10.5722
    12.8171
    13.3081
    13.3662
    15.4437
    13.2066
    13.3621
    11.3562
    13.3780
    12.4163
    14.0243
    12.1556
    13.8173
    15.0630
    13.2326
    11.9230
    11.7844
    12.2681
    12.8429
    12.1585
    10.1846
    12.3242
    12.1082
    12.8142
    13.4830
    16.2421
    18.1808
    22.0016
    14.5477
    13.6664
    13.6181
    14.1804
    15.6392
    13.8508
    17.0361
    13.7453
    13.7336
    12.8278
    14.0321
    12.8883
    13.4768
    11.4909
    14.1285
    14.2606
    11.5251
    14.7832
    10.8036
    13.3029
    11.5565
    14.5895
    14.2497
    16.4065
    16.8864
    14.4074
    11.2366
    10.4076
    12.8936
    13.3786
    13.0001
    14.8617
    14.7975
    15.6224
    15.6084
    14.7027
    11.3787
    12.4358
    14.6838
     8.8812
    13.2621
    12.5649
    12.3465
    13.3738
    10.4567
    10.0703
    14.6332
    11.4484
    12.4763
    13.9006
    14.9113
    17.2737
    13.7494
    11.1780
    11.3359
    14.0550
    13.7273
    11.6498
    13.3394
    15.7735
    16.0483
    15.4079
    15.9269
    24.4447
    17.1158
    13.9786
    14.4895
    19.2652
    17.0008
    18.7549
    19.6691
    16.8033
    17.0855
    23.4489
    24.3664
    19.1673
    15.1356
    16.1711
    16.5834
    16.5161
    13.7924
    19.4466
    13.6459
    13.9145
    16.5677
    15.4485
    17.2327
    17.7363
    17.3839
    17.8787
    16.6421
    15.4312
    15.9661
    18.4349
    14.5150
    14.8759
    17.1128
    17.6611
    16.2961
    14.6294
    13.1600
    15.7607
    15.4242
    14.6224
    12.5228
    12.2608
    13.5348
    11.7672
    14.1208
    13.6697
    17.7488
    24.3910
    25.9436
    29.8602
    28.8103
    25.4060
    22.0791
    19.4966
    17.1774
    21.3638
    19.8572
    21.1805
    20.5781
    20.4490
    24.6057
    22.3920
    19.8604
    26.5711
    22.5369
    23.9190
    28.1165
    21.5347
    18.7490
    18.8694
    17.2933
    16.4389
    21.4703
    18.3418
    20.8337
    22.6583
    17.2807
    14.1548
    14.9622
    12.5613
    13.1311
    11.1511
    13.8235
    14.9776
    13.5320
    14.9077
    20.1172
    17.3977
    17.6591
    11.0011
    12.3139
    18.1205
    16.3081
    18.3367
    18.8570
    17.6562
    15.6693
    15.2687
    19.1222
    14.8963
    13.6176
    13.3188
    17.7087
    14.3433
    13.0406
    12.4155
    14.1261
    12.5408
    13.9821
    12.6069
    13.2029
    12.0993
    11.2670
    11.1847
    17.4606
    15.7305
    17.1176
    15.3189
    13.0934
    13.1677
    13.4104
    14.7622
    15.0013
    15.7933
    14.1563
    16.3954
    16.4906
    20.0388
    18.9879
    16.7351
    15.7344
    17.2499
    17.6459
    21.9325
    13.9950
    15.7012
    14.2377
    21.0303
    18.4167
    16.9751
    11.8883
    16.5196
    16.2620
    12.2893
    17.5768
    14.5304
    11.6431
    10.8832
    15.7639
    14.5113
    17.6418
    16.6479
    16.1819
    13.0908
     9.8363
     9.0836
    11.0443
     8.5993
     9.5643
    12.9679
    18.1927
    18.0834
    15.2027
    15.1413
    14.4252
    13.5869
    13.3022
    15.2573
    16.5047
    15.6520
    15.2564
    15.9090
    17.3607
    18.3715
    18.4767
    15.7604
    15.8017
    17.5620
    21.1355
    15.9606
    18.7632
    12.5204
    15.2942
    13.0141
    14.0158
    11.5093
    18.7396
    18.7600
    21.5417
    22.8139
    17.7784
    15.2995
    21.0690
    22.8898
    27.6415
    23.3948
    29.2474
    21.9028
    25.1626
    26.1453
    20.5323
    17.1762
    16.5781
    13.3850
    18.5139
    13.3538
    11.8087
    10.3358
    10.7513
    13.0499
     9.7864
    11.5879
    10.8482
    13.6496
    16.8415
    14.8792
    17.5389
    17.3627
    13.2343
    16.8175
    15.2786
    19.1907
    20.5862
    18.8380
    16.6926
    21.1757
    25.9211
    26.4054
    18.5670
    22.2914
    18.0012
    16.5381
    13.6730
    15.7717
    14.1801
    12.2074
    14.0330
    15.9976
    14.9555
    13.0267
    16.0387
    12.3151
    12.8191
    12.7959
    15.8684
    16.9832
    18.4011
    16.6908
    20.9698
    16.6673
    18.5193
    18.1520
    17.1683
    13.4322
    13.5907
    27.2002
    19.6915
    19.1640
    25.2809
    24.1291
    22.8815
    22.4557
    21.6102
    20.9222
    16.0441
    20.6567
    22.5930
    25.1221
    27.5416
    23.9458
    20.3161
    18.6438
    24.1132
    21.5929
    26.9603
    23.0448
    24.6877
    24.7797
    25.5681
    29.5672
    27.5468
    32.4909
    25.8456
    21.7790
    23.0596
    21.9316
    33.6563
    33.7180
    32.4603
    31.4782
    30.2484
    30.0407
    32.6237
    30.3617
    34.3168
    36.0666
    36.6564
    35.0410
    35.9630
    26.2222
    30.8376
    30.7728
    33.2969
    33.8591
    32.2486
    31.6745
    26.4214
    28.0856
    29.1793
    27.9959
    26.3652
    25.5529
    23.3128
    24.6863
    20.2978
    26.6863
    32.1708
    29.4921
    30.6373
    23.3396
    20.4441
    20.4245
    25.9254
    30.1425
    26.5437
    29.7059
    34.1368
    29.4159
    26.4413
    27.1395
    32.7383
    29.9967
    29.0030
    32.1102
    35.4165
    31.4783
    32.9280
    30.3456
    27.6598
    29.0955
    32.1001
    37.2482
    32.6304
    27.6314
    27.8504
    29.4094
    27.7924
    32.5566
    35.2823
    28.8067
    33.0359
    29.5532
    30.6552
    28.0201
    28.5686
    29.1156
    26.2099
    33.2438
    27.5279
    29.2852
    28.8260
    26.1668
    25.5021
    23.7322
    24.5990
    25.0594
    30.8555
    20.8534
    27.4030
    19.6542
    25.1406
    31.6596
    31.2695
    31.2660
    30.0779
    28.8305
    31.4716
    27.0413
    29.6439
    29.3945
    26.2611
    23.9610
    23.8016
    28.1670
    30.7398
    28.9042
    29.2757
    24.6847
    29.0369
    25.7755
    29.6686
    25.7887
    23.2678
    23.8032
    20.9699
    16.6061
    15.9630
    15.9126
    14.9966
    15.5480
    15.6147
    17.4889
    21.1056
    24.3308
    26.0745
    22.8136
    25.6731
    22.7892
    25.2867
    23.2059
    26.2507
    25.8902
    25.6180
    23.9920
    27.0298
    25.7388
    25.8510
    23.2011
    25.9465
    23.1060
    28.1429
    29.1707
    27.7124
    30.2790
    24.2180
    25.5366
    28.2772
    28.8193
    30.0592
    30.1307
    23.6567
    26.3022
    19.7394
    17.5871
    19.8611
    12.3349
     9.8069
    11.4912
    11.9330
    12.8030
     8.6080
    15.6682
    16.4826
    18.7154
    14.9588
    19.0482
    17.4903
    17.4024
    14.1759
    13.3335
    19.1534
    15.6074
    16.8468
    17.1792
    16.8679
    18.6632
    16.2772
    19.8576
    19.2164
    16.5418
    16.7981
    19.3938
    22.0408
    21.8938
    19.4135
    15.9563
    17.5453
    16.0578
    19.5149
    18.6899
    20.6592
    22.8302
    20.9647
    21.0145
    19.9822
    17.9841
    20.6771
    16.0250
    22.3026
    20.3703
    20.1996
    22.8481
    21.0821
    23.4767
    26.0624
    26.8658
    26.0054
    25.8893
    23.7136
    25.4033
    29.1296
    21.0177
    19.6007
    19.4003
    22.2332
    26.9907
    26.8480
    26.0679
    26.5818
    27.2434
    19.6052
    24.4305
    26.4579
    22.3977
    22.9888
    24.0460
    24.4859
    25.6786
    22.7721
    27.0376
    26.0359
    25.1091
    24.1080
    23.4879
    24.4343
    23.9808
    24.0785
    24.4416
    24.2577
    28.6077
    26.1721
    24.2859
    23.5653
    21.9523
    24.0946
    23.6856
    25.1407
    28.2137
    25.2048
    27.0606
    28.8966
    27.9301
    21.6597
    25.4042
    23.1344
    28.8397
    30.7374
    32.8748
    36.9519
    30.5937
    23.2275
    34.7533
    28.4198
    23.6272
    20.5029
    27.0380
    26.0423
    28.6820
    26.2880
    26.9953
    27.2623
    26.5480
    25.6797
    29.1480
    26.9614
    30.8301
    23.2011
    24.1827
    25.2284
    26.9130
    27.5837
    34.8196
    36.0766
    35.0006
    31.6851
    31.6440
    32.4682
    31.1011
    30.6187
    29.4583
    26.4566
    27.5629
    33.4681
    32.4853
    31.3439
    28.5776
    21.9131
    25.5321
    29.5203
    31.4594
    28.4431
    28.6099
    26.6058
    27.8910
    28.7926
    31.7017
    27.2241
    32.7079
    34.6249
    34.5600
    37.4552
    29.1710
    27.7831
    26.9415
    29.5572
    27.0834
    32.7457
    28.4400
    29.3397
    27.6254
    32.1246
    30.3450
    31.2319
    33.3648
    28.8360
    31.2882
    26.8564
    26.8944
    32.6146
    29.1219
    28.8950
    20.0702
    27.5790
    25.5304
    30.7070
    29.0288
    28.8784
    33.4991
    30.3031
    30.6654
    26.6004
    32.7749
    31.9330
    29.7298
    32.4496
    31.0636
    31.7613
    26.4527
    29.2829
    25.6207
    25.3149
    22.3302
    23.5951
    26.4344
    26.5376
    22.7513
    24.3322
    29.1335
    26.5673
    26.2043
    24.2842
    26.5940
    30.2062
    22.7299
    28.9146
    26.8151
    25.7065
    32.4390
    25.4153
    23.9325
    22.7968
    26.1045
    23.6149
    23.8054
    22.2221
    24.9409
    29.2928
    27.0864
    24.0642
    26.0164
    27.9447
    31.2244
    29.8707
    30.9815
    31.9777
    32.2428
    31.6849
    33.6104
    36.6825
    30.2924
    34.9412
    35.0280
    33.3020
    25.3674
    28.6980
    31.6143
    33.7061
    28.5466
    27.9896
    29.8149
    30.4481
    31.0576
    29.5696
    27.9669
    28.6780
    30.9908
    28.3297
    25.2142
    26.4328
    29.8052
    29.7206
    31.9717
    30.2258
    29.4854
    29.6361
    28.0841
    29.7838
    30.8149
    30.0804
    28.3891
    30.0588
    27.4774
    25.8581
    26.1507
    26.0796
    27.0293
    31.4019
    27.1723
    25.2911
    28.5520
    26.4623
    28.0773
    28.6808
    35.2155
    27.5028
    30.4905
    27.3752
    27.9196
    28.4564
    31.3792
    29.2409
    27.7950
    28.8340
    30.6900
    31.7059
    34.3273
    31.2723
    34.2899
    38.2025
    26.8626
    28.7470
    29.4372
    30.3741
    30.2941
    32.5779
    31.1436
    28.3934
    28.2334
    28.5343
    30.1424
    30.7009
    27.5429
    30.5240
    29.4673
    28.7593
    24.9803
    28.6477
    26.2875
    32.4622
    28.3568
    31.1037
    28.8415
    28.6393
    25.2377
    30.6509
    28.4014
    30.6943
    33.7417
    30.6153
    30.1707
    32.4457
    28.9177
    33.8806
    33.8220
    30.3703
    36.9486
    32.1027
    32.3563
    34.3944
    32.2104
    30.4345
    34.2363
    31.4358
    31.1668
    32.3901
    29.9721
    30.4079
    32.2267
    27.8668
    31.3003
    29.4442
    25.4728
    29.5570
    32.2139
    27.7211
    32.4012
    28.1760
    29.3655
    29.2246
    32.0304
    35.3604
    31.0898
    30.1229
    25.7708
    31.7249
    30.3934
    31.5016
    36.0263
    38.0285
    31.1770
    37.2975
    30.0953
    28.7189
    30.5043
    31.6120
    30.3875
    36.7477
    44.6767
    36.3181
    39.4710
    38.1491
    38.4652
    35.9561
    38.2846
    32.7577
    36.9196
    37.4292
    37.6422
    40.0015
    37.3428
    38.1749
    32.2653
    32.8540
    32.6156
    31.9368
    34.1764
    35.2901
    33.1654
    33.0324
    36.0474
    34.8018
    33.1162
    33.9750
    34.8350
    28.6224
    32.2578
    35.2832
    37.2183
    34.7155
    33.0287
    29.7969
    37.0054
    31.0988
    28.7925
    32.2997
    30.0441
    24.7266
    31.5224
    30.6726
    31.6674
    31.3107
    28.8849
    33.1556
    30.8899
    26.5523
    32.2566
    29.5383
    28.4007
    27.6637
    30.5339
    27.3655
    32.2327
    33.2625
    31.0323
    29.3476
    32.6976
    32.1327
    32.6435
    31.0801
    32.2457
    29.9900
    28.4961
    30.4259
    32.6605
    33.2963
    31.3997
    38.7849
    33.5367
    31.1553
    25.7375
    30.4323
    30.8715
    29.4262
    29.9159
    28.3986
    30.0856
    25.4432
    28.5855
    29.5468
    29.7888
    24.5622
    24.7344
    20.4854
    22.6567
    25.1075
    25.4728
    28.0062
    29.0012
    34.0038
    29.3352
    29.7107
    35.7656
    36.1722
    33.6993
    34.8355
    34.9039
    29.5164
    32.5687
    30.0911
    29.3818
    32.8671
    31.7375
    32.8831
    31.5524
    36.1153
    32.5274
    32.2036
    32.7717
    35.1257
    34.7432
    33.9651
    34.0700
    33.2656
    35.3014
    36.0105
    34.0343
    35.5864
    37.3798
    35.4474
    35.0517
    32.6640
    37.1789
    34.6451
    34.4619
    34.4039
    34.8712
    35.9061
    35.9084
    33.6560
    33.6428
    33.3410
    31.3063
    28.0693
    32.1333
    36.9969
    35.1259
    31.1524
    29.9129
    29.5993
    32.8970
    35.3240
    30.5649
    34.9443
    35.9510
    33.9573
    31.2861
    35.1920
    32.6744
    29.9982
    32.6444
    28.3495
    33.3567
    35.0325
    34.7743
    34.0367
    32.3499
    33.9701
    31.8340
    29.8216
    31.7374
    31.8118
    28.5889
    35.1499
    32.5209
    34.1459
    31.6723
    35.0026
    31.0557
    32.8843
    30.7829
    33.6611
    29.8764
    29.6589
    31.4128
    31.7042
    33.5317
    33.6608
    31.9889
    31.2006
    31.5106
    32.8374
    32.9258
    31.8173
    33.0653
    30.6096
    29.9922
    30.9365
    29.9204
    26.6656
    31.4271
    30.0433
    33.5506
    32.8071
    34.3935
    31.4694
    32.8702
    29.6607
    24.5852
    33.3714
    29.0847
    29.9794
    28.7001
    30.6192
    34.8982
    34.8892
    38.4375
    34.5355
    31.6714
    29.3072
    27.5602
    27.1531
    30.2764
    34.1229
    29.4852
    36.0641
    31.8020
    32.5846
    30.4543
    27.6417
    31.5117
    30.6334
    27.2229
    33.0894
    33.6112
    30.8082
    33.6716
    34.2596
    31.0170
    33.2341
    34.5374
    33.5240
    33.9690
    35.3939
    33.6371
    33.4239
    31.7108
    30.0119
    32.5056
    31.2217
    32.4161
    30.9377
    27.5962
    31.1887
    30.6336
    31.9200
    35.6491
    34.2899
    31.7021
    36.0008
    27.4771
    34.6119
    32.7334
    30.6216
    30.7835
    30.8044
    29.1879
    30.7930
    30.3029
    29.4281
    31.9235
    33.7416
    36.0553
    30.6079
    29.8594
    25.4631
    19.5047
    30.7752
    28.0166
    27.2442
    29.0791
    26.5973
    31.9812
    35.5312
    32.9270
    37.0286
    36.4514
    32.8034
    33.7913
    29.3886
    32.7292
    34.6087
    35.2433
    32.2714
    32.2312
    34.8440
    37.5001
    32.2927
    31.7728
    31.4399
    33.1587
    32.6102
    35.6730
    36.7941
    33.8956
    33.4236
    31.3939
    32.5250
    33.2908
    34.6551
    34.8304
    34.6055
    32.6557
    34.0529
    33.0303
    35.7877
    33.9869
    35.9416
    34.8546
    32.7240
    33.4012
    33.9286
    34.3292
    31.3819
    28.8381
    29.6256
    36.8723
    33.7993
    32.2772
    32.0241
    34.7555
    34.0044
    31.7845
    35.1409
    31.5359
    32.2785
    37.9938
    34.9601
    36.3335
    35.7589
    33.0312
    33.2577
    34.9027
    32.3946
    32.9945
    32.6997
    33.8660
    29.8006
    35.8238
    32.4269
    31.9062
    28.3292
    34.3946
    34.8026
    35.1904
    32.0413
    31.8138
    34.2541
    35.5856
    33.5173
    32.1545
    32.5029
    32.7280
    31.2363
    29.3737
    27.8650
    30.6363
    27.7442
    26.8523
    29.5065
    29.9345
    31.5789
    31.1342
    36.4769
    34.8221
    34.1310
    32.8267
    34.3692
    36.7684
    34.5477
    33.8402
    33.3210
    30.6511
    33.9589
    35.0366
    34.8093
    33.7332
    32.9166
    32.0309
    40.0830
    38.0418
    34.8991
    35.2052
    34.0520
    32.9158
    33.2648
    33.3554
    32.8478
    34.4926
    30.1674
    31.7885
    32.4596
    28.3840
    31.9562
    33.3132
    29.6591
    29.9871
    27.6061
    36.0729
    35.7788
    29.5315
    33.9291
    32.3737
    33.2825
    33.6228
    33.7001
    33.3233
    33.3699
    32.7150
    34.7579
    33.3616
    30.1579
    33.1279
    31.9495
    34.8494
    31.6094
    31.9329
    34.1325
    34.9313
    33.8337
    34.9663
    30.0051
    31.4500
    31.2649
    30.0659
    33.0573
    33.1785
    33.5517
    32.0920
    30.0311
    39.1378
    30.0369
    31.5269
    29.3717
    31.4837
    31.3714
    32.3231
    32.5074
    33.8305
    34.6375
    32.2658
    32.9772
    32.4807
    33.1201
    33.4931
    33.2168
    31.6000
    31.8801
    33.0330
    32.3330
    36.2501
    33.1219
    36.6436
    37.5363
    38.6990
    33.4103
    36.6203
    33.8935
    35.6705
    34.1900
    30.7496
    33.0116
    30.2656
    30.0735
    32.0958
    27.9930
    29.7158
    31.1685
    33.4187
    33.5054
    32.2751
    30.7847
    28.5466
    31.3621
    32.7518
    30.7641
    31.3270
    32.7866
    30.6961
    32.3748
    31.3097
    33.2670
    30.5280
    35.0207
    33.1623
    37.6797
    32.1131
    31.4478
    32.5350
    31.7978
    35.9616
    33.1501
    30.5405
    30.4609
    33.5256
    30.5638
    30.9234
    33.2016
    32.7961
    31.7700
    34.7221
    33.7457
    33.5186
    33.2358
    28.3605
    30.1369
    29.9277
    34.4137
    35.4602
    32.8256
    29.9621
    30.3612
    33.3165
    32.6415
    34.3259
    30.2231
    29.0886
    34.5422
    30.6920
    28.7093
    29.9454
    30.6246
    27.8212
    28.9478
    30.5634
    31.0929
    33.4541
    30.0111
    31.2963
    29.9193
    30.9518
    37.7436
    29.9615
    32.4002
    31.8984
    32.4579
    31.6660
    31.5295
    32.6278
    30.8904
    34.5838
    33.7747
    34.0616
    36.5659
    34.0995
    32.1701
    32.5882
    31.8588
    30.0820
    31.2665
    31.2751
    30.7386
    25.6038
    29.7075
    26.1208
    30.3077
    32.9912
    32.4598
    32.6333
    30.7590
    34.5741
    28.5282
    33.9479
    30.5852
    30.7416
    30.9636
    33.4267
    34.1003
    39.2474
    36.7763
    35.0999
    37.5204
    36.7255
    37.2986
    38.7206
    41.0018
    40.9991
    28.6921
    34.5945
    33.2989
    35.0462
    33.1578
    38.4881
    38.5937
    39.6494
    38.1347
    36.3360
    39.2719
    39.1372
    37.2931
    35.2367
    33.5863
    34.1259
    33.7439
    30.0361
    30.0392
    32.6009
    34.3587
    33.2809
    35.0700
    36.1727
    32.1427
    29.1939
    30.0580
    32.7218
    33.4197
    37.2971
    33.6404
    34.7356
    35.2778
    36.6351
    33.4544
    33.8958
    32.5823
    31.9863
    31.3746
    31.6864
    34.0730
    34.8885
    30.5169
    31.1118
    36.5699
    34.8158
    32.1470
    35.7437
    33.7457
    34.7279
    30.7241
    30.9721
    34.6844
    33.9404
    33.1913
    34.6098
    36.5321
    34.1191
    32.8015
    33.4554
    33.7493
    33.4699
    30.1610
    30.5288
    30.7639
    32.8493
    36.3348
    33.1422
    33.8274
    34.6423
    34.3619
    31.7509
    33.2541
    33.3480
    33.2612
    33.6507
    35.4575
