# Supplementary material for: Mechanistic models of asymmetric hand-over-hand translocation and nucleosome navigation by CMG helicase
Source: Nat Commun. 2025 Nov 21;16:10304. doi: 10.1038/s41467-025-65232-x (PMC12639105; doi:10.1038/s41467-025-65232-x)
Supplement: Supplementary file 18 — Source data [file 41467_2025_65232_MOESM18_ESM.zip › SourceData/SourceData/Fig4D/withRPA/mindist_lagging_and_loop_traj002.dat]

# Distance
    29.3216
    29.7384
    30.8749
    31.0652
    29.2304
    30.5768
    29.0774
    29.0920
    27.6646
    28.7217
    32.7653
    29.8105
    30.7459
    29.2914
    28.3796
    32.2130
    31.9056
    28.7078
    28.8181
    32.3351
    30.5612
    31.2179
    33.2390
    30.5124
    32.2982
    30.0914
    30.4717
    34.6457
    30.9117
    29.5276
    32.1971
    28.3968
    28.7679
    28.4790
    30.3575
    29.4136
    28.5122
    28.1938
    32.0031
    30.2927
    28.7100
    29.8482
    28.5152
    28.5257
    28.8191
    28.1614
    29.7828
    29.1010
    24.7679
    30.5734
    26.1638
    27.4466
    29.9826
    30.7644
    28.8862
    30.7767
    28.1148
    28.5908
    30.5687
    30.2438
    31.4953
    30.4000
    33.7871
    30.3298
    29.6039
    26.8581
    27.1017
    26.6830
    28.6593
    28.7268
    30.3283
    30.5364
    33.0155
    27.0359
    30.0247
    30.3799
    32.7527
    34.9829
    33.5838
    35.1786
    33.8790
    27.5560
    30.1135
    30.7043
    27.4206
    31.0452
    29.7875
    31.8251
    31.5669
    31.5926
    29.3336
    29.1269
    33.5093
    32.9458
    31.9407
    27.8278
    31.4285
    31.3483
    29.6520
    29.8122
    32.6915
    32.6398
    32.5121
    34.0900
    30.4225
    31.5179
    31.0275
    33.6165
    33.2243
    31.0574
    31.3821
    30.0792
    29.2100
    25.6079
    24.4594
    26.6046
    29.6433
    25.6821
    22.5292
    27.1261
    27.4643
    26.5748
    28.8686
    26.6345
    26.9239
    26.7556
    27.8135
    32.0740
    30.7448
    35.1414
    32.7183
    37.3729
    36.4658
    31.5126
    32.3991
    32.8299
    29.3534
    29.9120
    34.7036
    28.5790
    29.6643
    30.3947
    28.6326
    32.6613
    28.7917
    35.5096
    34.1489
    31.2972
    30.2480
    31.2911
    34.2266
    36.8685
    33.9139
    29.9853
    27.7787
    31.5821
    27.7871
    25.2488
    24.6580
    26.4776
    25.1475
    27.1826
    24.8947
    24.6190
    25.7195
    28.0574
    26.0606
    28.6097
    30.2554
    28.2815
    26.5986
    24.2149
    28.0212
    30.2992
    27.2737
    27.0948
    27.1199
    24.4361
    23.2010
    26.6437
    24.5360
    26.0752
    25.7989
    29.5797
    29.7207
    27.9653
    28.4706
    29.2951
    30.8400
    27.3095
    29.9293
    28.4267
    27.3855
    28.5984
    28.7611
    32.0182
    27.4718
    29.5366
    29.3604
    29.8578
    26.3399
    26.1887
    28.7784
    26.4499
    28.4799
    29.3986
    32.8988
    30.0540
    32.5172
    31.1240
    30.2671
    30.3542
    27.1011
    27.3781
    29.1084
    28.2800
    33.1911
    30.0479
    31.1361
    29.1946
    29.3879
    29.3521
    30.5645
    29.3586
    29.1269
    32.8598
    27.6769
    34.8815
    27.7198
    31.3075
    30.7084
    26.7634
    25.8744
    23.4923
    30.3013
    31.5350
    29.0285
    25.5907
    28.1500
    29.1887
    26.4956
    22.6372
    29.4185
    26.4543
    30.0727
    29.6121
    30.7589
    31.7373
    35.3939
    29.8375
    31.0391
    30.9009
    33.5635
    34.0457
    39.7907
    32.2935
    35.4237
    33.1918
    32.7004
    28.3525
    30.4812
    32.9127
    33.7116
    35.3402
    31.1812
    27.6301
    27.1611
    29.6294
    32.8283
    31.0283
    27.4588
    31.6128
    30.4660
    28.5340
    23.5671
    26.1468
    28.3911
    26.9382
    28.9424
    30.7171
    36.1577
    30.5555
    29.2281
    28.1185
    27.2059
    28.3868
    29.3901
    25.3180
    27.7548
    27.1221
    29.7964
    30.1769
    28.1210
    28.9593
    29.8979
    28.1996
    26.3603
    28.1639
    29.7061
    29.0500
    32.3190
    33.1755
    30.5940
    33.8191
    29.2112
    29.1938
    31.5169
    31.2327
    32.2692
    32.7765
    32.2223
    31.3125
    30.1462
    28.9613
    28.5627
    28.4670
    30.7365
    29.4519
    27.7752
    32.4974
    30.4320
    29.4664
    27.4368
    28.7525
    28.3829
    25.3452
    27.9590
    28.8967
    26.2207
    26.0298
    30.8720
    31.3809
    25.2122
    28.5281
    27.1939
    26.0924
    27.9538
    28.5124
    32.2258
    31.0126
    30.4756
    31.8842
    34.0969
    30.4248
    32.2510
    31.6498
    30.4689
    31.9933
    30.2640
    31.8525
    32.1672
    29.7662
    29.5530
    33.0814
    35.5230
    36.5101
    31.0737
    30.6430
    30.5059
    28.7829
    29.2713
    30.3656
    26.6598
    27.4773
    32.2552
    28.5255
    30.4115
    28.6645
    36.0109
    34.6492
    34.1133
    31.2931
    32.3238
    31.3876
    31.4177
    33.1004
    34.3359
    31.5623
    31.1859
    26.4590
    28.2177
    26.7438
    27.0498
    25.7973
    27.6318
    32.0653
    25.9752
    25.3652
    29.0103
    31.8606
    30.2044
    30.0060
    31.6054
    29.9361
    29.7019
    31.2860
    30.4406
    30.6897
    27.3462
    28.6757
    29.2311
    26.9629
    31.0239
    29.3157
    30.4037
    30.3625
    31.2458
    30.9623
    27.8124
    29.4335
    31.6470
    27.5808
    29.3590
    29.5396
    26.8186
    29.3814
    31.9652
    31.4001
    33.0323
    31.0440
    30.6663
    32.2303
    30.5396
    30.4697
    29.5168
    30.0989
    25.2347
    27.3981
    27.8801
    30.2089
    25.6564
    26.1798
    30.4033
    30.5429
    28.7373
    28.9940
    29.7356
    29.5075
    30.6164
    31.7645
    26.8870
    28.9112
    28.4020
    29.6950
    28.0067
    28.9334
    31.9467
    32.7614
    28.5198
    31.4104
    32.3804
    31.6377
    31.2688
    28.1789
    30.1698
    31.3510
    28.2393
    29.2166
    29.7151
    32.3330
    31.9831
    26.5377
    28.6407
    28.5712
    30.6921
    29.8747
    34.1222
    29.7661
    29.4720
    35.6866
    31.8438
    33.0908
    33.0379
    32.1470
    31.4184
    32.6848
    30.2743
    28.9579
    30.9223
    30.6892
    31.0882
    27.6240
    31.1714
    29.3677
    26.7343
    28.5565
    27.9976
    27.4187
    25.9634
    28.8825
    31.1277
    28.8513
    30.0315
    31.3235
    33.2618
    31.9556
    33.0565
    29.2691
    30.9328
    31.6907
    32.7344
    30.3093
    33.0746
    35.9628
    32.8089
    31.0772
    29.3613
    29.9284
    29.3081
    27.7160
    33.9792
    35.6151
    31.3149
    33.5027
    30.0215
    29.4073
    30.9793
    30.0674
    34.6749
    32.9018
    31.1439
    33.8358
    27.8608
    33.1048
    36.8700
    30.8771
    34.4819
    34.4153
    32.6606
    30.2785
    28.3968
    29.5429
    35.4604
    26.8716
    32.6824
    31.8361
    30.4520
    34.1055
    30.5904
    29.5615
    32.2590
    32.2046
    34.1533
    34.0309
    29.9365
    31.9475
    27.9648
    30.6221
    30.6818
    30.2262
    29.9652
    32.4844
    33.2301
    33.4501
    33.1401
    32.6982
    40.3236
    36.8228
    29.8017
    31.8779
    32.7233
    34.0024
    33.8883
    35.0142
    34.3842
    31.5498
    33.2203
    34.7466
    33.5107
    29.6180
    30.6429
    31.3977
    31.0150
    30.6819
    29.6986
    30.2915
    30.6949
    30.3485
    30.4711
    27.7367
    29.1525
    28.5061
    32.9951
    32.8491
    30.8114
    32.8388
    32.2668
    35.6767
    31.2166
    30.7132
    27.5778
    31.0497
    30.2420
    28.6182
    28.9143
    29.3584
    30.7399
    28.7314
    31.7545
    34.4221
    30.2839
    30.2675
    31.4333
    32.8690
    28.9397
    30.6821
    32.6771
    28.1310
    30.1747
    31.2492
    31.0898
    27.2577
    30.6129
    32.0224
    30.1917
    31.4062
    29.6624
    26.7956
    30.7780
    29.5148
    31.5465
    27.5257
    31.1474
    28.4716
    24.9609
    27.1804
    26.8148
    26.2362
    26.2507
    26.2224
    29.7045
    31.5449
    28.7415
    25.6692
    24.3975
    27.3651
    28.8396
    30.4354
    31.1293
    29.9934
    30.4492
    28.7887
    28.1088
    29.7233
    29.6540
    31.5629
    31.6625
    31.7204
    31.7046
    30.7801
    31.4151
    31.3455
    28.6042
    26.2834
    26.1550
    27.1096
    28.7883
    24.4253
    25.0692
    27.2004
    26.5799
    27.1263
    26.1664
    24.7657
    25.3911
    33.4914
    29.8773
    28.4129
    28.9491
    25.1310
    26.2867
    30.8605
    24.7436
    27.6459
    29.6752
    28.1999
    23.7856
    23.7832
    25.6687
    24.7360
    25.5941
    24.0379
    27.8706
    32.8488
    28.6727
    30.6372
    30.5301
    30.6528
    31.6074
    28.8574
    28.8158
    30.5481
    28.1927
    26.2908
    29.8268
    32.4483
    29.3554
    28.7085
    25.6426
    26.2008
    29.1708
    30.8729
    31.8353
    31.3118
    31.3475
    31.7816
    28.9108
    31.6554
    24.4804
    26.8000
    29.5990
    32.8747
    33.6918
    27.4407
    30.7783
    29.4391
    30.9048
    31.1121
    32.0251
    27.4450
    29.2930
    29.8970
    32.0974
    29.3805
    32.7701
    32.2828
    34.2884
    33.2604
    33.5569
    32.8178
    32.0850
    33.1887
    31.3070
    34.9582
    35.1637
    30.3671
    31.0926
    36.3170
    31.6458
    31.1707
    32.1361
    32.4799
    33.9859
    32.1612
    31.6900
    34.2985
    31.3495
    31.9132
    34.5559
    35.0759
    30.4483
    34.4645
    33.1130
    33.4384
    33.9345
    31.3188
    32.9752
    33.6690
    31.6417
    29.1012
    28.2239
    30.3035
    33.8022
    27.9652
    30.6254
    28.2847
    30.2324
    30.5120
    32.6937
    27.6781
    27.3733
    29.2001
    28.4675
    30.0561
    27.5854
    27.7719
    29.7758
    31.4781
    28.9615
    28.2537
    26.6728
    29.5710
    35.0132
    25.6670
    29.3409
    27.4387
    30.5450
    29.9096
    28.4528
    27.3503
    29.0534
    30.6128
    28.5904
    28.0129
    30.1208
    33.1877
    29.4224
    26.9638
    30.2047
    30.5433
    33.8125
    29.8204
    32.9031
    33.8499
    31.3115
    29.4248
    25.8276
    28.5894
    30.0108
    29.1668
    28.5766
    29.5447
    29.9759
    28.4079
    27.6222
    29.0013
    30.6552
    31.1959
    28.8694
    28.7786
    29.3954
    29.6036
    30.4150
    30.3881
    36.0538
    33.0100
    28.6946
    30.3971
    31.0187
    32.1328
    29.7961
    32.4431
    28.8480
    28.9790
    30.4327
    29.7562
    26.6988
    30.3331
    29.1308
    29.3841
    29.9268
    26.0540
    25.3677
    26.6193
    28.7569
    28.4295
    29.8457
    25.6040
    29.7599
    24.7039
    30.7529
    30.3659
    32.4149
    31.4657
    27.9274
    32.4578
    26.2651
    26.7840
    24.3487
    29.9968
    32.4101
    26.7550
    29.3657
    31.8285
    31.3577
    32.6858
    32.2774
    30.5793
    31.7921
    30.1179
    31.8163
    35.6945
    34.2021
    28.7355
    29.8682
    28.9912
    29.4024
    34.1552
    32.2972
    33.3059
    32.1700
    32.4938
    30.6236
    32.7467
    32.1925
    40.4880
    31.7364
    33.4122
    29.7663
    33.5608
    29.6314
    29.1303
    30.5041
    34.5693
    29.1969
    27.9603
    30.0100
    29.7311
    29.2413
    30.5183
    25.9967
    26.8377
    28.1781
    32.0886
    33.2411
    31.1549
    27.8114
    26.3305
    28.0193
    27.4072
    30.4329
    28.0557
    28.2737
    28.2263
    29.8137
    30.9095
    27.6934
    29.8402
    30.6206
    27.3887
    32.0374
    36.2781
    34.7188
    38.0833
    27.0910
    26.2828
    24.9746
    25.0867
    27.7083
    28.8407
    26.4653
    28.0548
    30.4726
    32.7144
    30.1441
    31.9815
    35.9595
    32.3987
    30.5396
    30.9025
    31.0392
    28.6926
    27.8567
    34.1369
    33.2907
    31.0764
    31.9627
    34.2706
    37.9257
    31.1051
    34.5939
    33.8998
    30.8489
    25.8171
    27.7393
    27.8338
    28.7034
    30.3955
    30.7182
    33.6125
    33.7050
    30.5163
    31.7026
    32.3328
    38.1933
    35.5850
    32.8711
    35.8064
    38.7797
    39.5504
    29.4412
    33.8205
    32.7810
    28.2089
    31.7925
    33.8611
    27.6006
    28.5786
    27.0625
    25.7831
    26.1890
    26.3692
    27.4779
    27.6622
    25.1270
    24.7005
    25.4268
    27.1948
    27.2037
    31.9612
    30.0273
    27.2245
    29.8874
    31.5502
    29.6865
    26.0402
    28.8692
    27.6746
    27.4454
    30.5378
    28.9975
    31.1077
    27.9752
    26.8246
    31.5025
    27.6176
    27.5434
    28.8577
    26.4056
    24.7139
    24.7939
    25.3171
    26.0166
    25.2153
    24.7939
    24.0354
    24.3594
    25.2523
    26.0408
    22.9753
    21.5060
    24.5044
    27.6897
    25.0367
    23.0679
    24.8965
    20.1554
    18.3923
    20.9033
    27.8442
    17.8282
    23.4036
    23.5535
    27.8793
    30.7963
    29.4496
    28.4853
    31.4898
    26.3585
    26.6191
    31.4446
    28.4592
    25.0921
    26.2860
    26.9592
    25.1366
    24.3661
    27.3143
    28.4618
    20.4975
    21.8103
    19.1010
    18.7266
    21.1492
    25.2060
    25.6428
    26.3709
    27.2642
    26.4230
    16.4049
    21.5620
    21.6567
    17.5757
    22.0189
    25.9763
    28.6581
    22.1663
    23.1228
    24.8009
    20.0402
    22.6094
    23.5733
    25.8303
    21.1316
    26.3740
    30.6691
    32.8458
    26.6791
    26.5725
    28.2367
    29.5857
    25.8757
    20.7823
    21.0452
    24.9549
    24.7204
    21.5468
    22.5068
    27.5917
    29.4844
    21.5836
    26.2360
    30.6662
    27.0301
    30.2389
    27.1138
    27.1272
    28.6824
    26.3284
    26.7635
    25.8729
    27.5312
    30.6530
    28.8749
    25.9526
    28.0092
    28.0265
    24.2455
    25.9966
    25.6657
    16.3137
    17.4144
    23.5126
    17.4413
    23.8594
    28.3484
    27.8470
    26.0375
    26.8062
    27.2447
    22.8920
    25.4809
    21.4144
    21.0570
    17.9078
    21.8269
    20.2924
    20.7171
    21.4253
    22.2738
    23.0234
    25.5725
    23.2377
    21.5258
    21.3858
    18.1350
    19.9702
    19.9386
    22.1277
    26.3672
    25.0500
    29.0148
    30.1684
    27.6458
    23.1049
    25.0857
    18.8908
    21.6374
    24.5100
    25.1154
    18.5008
    24.6136
    26.0724
    24.8899
    27.9523
    27.4662
    28.9273
    20.3540
    24.3441
    24.4659
    21.0350
    23.6562
    25.5541
    23.8186
    26.5706
    29.4740
    24.5754
    20.1108
    27.3846
    28.8488
    25.9273
    22.4750
    20.8561
    21.2571
    26.3313
    26.5210
    21.4440
    21.2340
    23.4821
    25.7522
    25.6079
    27.9103
    25.6660
    27.2206
    25.5612
    19.0595
    25.9949
    25.3345
    32.1414
    32.4402
    30.5616
    31.6611
    27.5077
    30.7258
    31.0272
    29.0615
    25.6758
    28.4183
    27.5109
    31.6200
    29.6255
    26.4212
    27.4527
    26.7177
    34.3481
    32.8192
    28.7944
    30.4981
    27.7280
    33.5710
    39.8313
    41.2719
    30.9621
    36.8637
    34.3936
    30.8322
    30.9153
    33.9029
    27.7823
    31.3422
    33.4308
    33.9808
    34.0086
    30.3307
    31.1405
    33.6817
    34.2794
    29.8812
    32.6327
    31.9042
    30.6403
    31.5015
    22.5566
    22.5021
    28.3496
    26.6530
    29.8265
    28.0687
    25.9507
    28.7340
    22.9135
    24.1551
    26.2700
    20.4376
    25.5106
    26.8867
    25.9226
    25.9245
    24.8346
    23.6866
    19.6622
    26.8814
    26.7289
    28.5915
    25.4441
    22.3939
    26.0846
    25.8656
    26.7777
    27.9638
    23.7433
    25.9142
    25.9712
    29.4159
    29.8131
    28.8984
    30.4142
    27.7770
    24.7459
    28.3845
    26.6233
    27.4406
    24.9053
    25.9895
    27.2473
    27.5515
    24.2525
    25.2762
    24.4375
    25.6134
    27.2868
    24.1680
    27.7859
    25.0619
    28.8121
    29.1556
    23.9435
    24.7539
    27.4297
    21.5019
    28.8102
    27.7298
    27.1866
    22.6662
    23.5170
    23.2876
    21.7325
    21.7045
    21.1702
    19.0311
    22.6226
    28.2087
    26.9136
    17.3931
    18.9911
    19.8566
    24.5325
    22.0928
    26.8655
    19.9467
    21.7321
    22.9196
    24.1669
    30.1577
    24.2082
    22.2346
    23.7173
    26.2034
    22.7990
    23.5211
    20.4857
    22.1481
    21.8504
    21.3707
    25.4268
    27.5861
    29.7528
    28.8283
    29.1504
    24.2872
    26.3478
    25.8733
    24.8401
    29.9369
    23.6028
    25.2831
    32.1514
    28.6810
    30.6915
    31.6994
    27.7521
    20.9890
    24.0309
    25.8609
    22.0417
    23.4282
    25.4766
    24.2392
    19.2884
    24.1524
    23.8452
    27.4494
    24.4726
    23.9566
    23.6316
    25.7230
    26.1349
    23.4807
    21.0187
    18.8856
    18.4776
    25.4531
    28.0658
    27.2896
    26.1192
    27.4034
    25.4398
    29.3344
    26.7424
    27.0214
    25.5054
    25.7012
    22.6413
    25.3308
    28.7895
    26.9453
    18.6834
    18.7183
    24.3332
    20.0905
    18.5149
    20.8121
    20.8986
    20.4051
    20.4394
    23.6262
    31.0638
    26.7530
    24.5105
    25.6870
    25.7754
    25.5587
    20.7191
    21.6981
    22.5178
    24.9208
    27.6623
    22.2289
    24.5027
    26.1129
    24.9696
    23.6795
    23.6101
    25.1187
    27.7952
    26.2805
    27.8960
    25.2261
    22.8427
    22.9765
    27.4950
    25.8160
    21.4809
    25.3348
    24.1520
    26.9684
    19.8069
    23.2092
    23.2146
    24.5406
    25.6693
    23.5976
    22.4594
    23.0266
    21.9779
    23.9037
    24.8991
    20.0539
    26.3696
    28.3604
    24.9111
    24.4887
    22.5346
    22.7260
    16.0467
    27.3217
    19.6008
    24.4229
    20.3185
    20.2012
    24.8470
    23.3895
    19.1308
    24.2329
    20.0812
    19.0121
    26.1644
    23.1491
    24.8505
    20.4648
    24.6843
    20.8255
    22.3021
    19.6777
    19.7281
    23.3288
    17.9120
    27.3881
    25.4664
    24.6177
    21.2336
    24.4656
    23.0586
    21.1016
    21.2031
    24.9061
    27.3823
    22.3321
    18.7392
    23.6601
    26.9234
    23.4890
    24.8606
    22.2156
    16.3682
    19.9050
    26.0535
    22.8592
    16.6050
    23.8272
    23.0282
    16.9901
    20.1523
    22.2460
    20.4761
    25.1795
    22.9035
    24.0427
    22.4127
    29.7761
    27.4118
    25.5369
    26.0610
    23.9238
    27.4061
    26.1099
    25.6107
    26.5088
    23.8452
    27.2537
    26.9558
    23.1407
    25.6778
    23.3182
    26.1965
    25.7220
    29.3328
    23.8304
    29.1733
    26.8135
    27.3535
    28.4414
    25.0807
    28.0728
    27.6907
    24.0608
    24.2117
    26.2871
    26.8068
    26.2516
    25.9760
    22.8428
    23.8166
    26.3446
    27.4385
    27.6856
    24.3446
    28.1667
    21.1773
    23.4689
    29.3632
    27.7257
    20.4861
    24.5447
    25.8995
    25.6762
    22.3991
    18.1874
    27.3761
    24.7560
    26.6892
    25.2966
    28.7892
    21.4753
    28.9641
    30.3129
    24.2858
    26.8622
    23.0241
    26.8345
    24.7658
    24.7453
    26.1434
    29.5448
    24.4632
    25.1167
    28.5190
    24.2774
    23.4206
    25.7237
    16.0598
    23.9812
    27.6521
    26.1219
    24.1612
    25.0449
    22.4971
    22.8652
    22.5872
    23.3515
    16.5498
    24.9526
    21.4584
    22.4446
    19.2474
    19.7001
    21.0160
    22.2081
    26.4374
    25.9258
    21.4564
    27.6441
    21.9423
    21.0387
    18.6107
    24.8348
    22.2196
    25.9823
    22.1333
    24.7034
    21.8592
    20.4306
    26.1813
    23.3308
    22.9833
    20.8679
    24.7213
    25.7981
    19.4991
    24.2651
    24.1659
    28.7243
    31.2627
    23.0420
    28.8028
    25.0226
    27.6857
    25.4252
    28.5608
    29.9081
    27.7865
    27.3003
    28.3165
    26.3089
    24.7850
    29.6450
    29.3838
    29.5557
    28.6485
    24.9755
    24.3598
    24.6828
    19.8259
    26.4039
    24.7119
    20.9559
    28.0358
    19.6263
    21.6101
    17.7082
    22.4543
    25.7317
    28.6415
    25.5281
    26.0484
    23.1646
    25.3172
    26.7326
    23.3819
    23.0006
    19.0184
    28.1081
    23.5237
    23.8654
    24.6817
    23.1418
    23.1821
    25.9041
    26.3195
    22.5566
    27.6560
    29.0973
    23.1272
    21.9717
    20.7497
    20.5686
    26.7801
    28.1917
    27.1599
    23.1516
    27.2942
    25.5656
    29.9934
    25.5791
    25.2076
    27.3368
    26.3215
    26.6836
    24.5667
    24.2280
    27.8552
    23.5639
    24.5135
    25.8020
    26.7415
    30.4072
    30.6472
    26.4893
    28.5481
    28.6723
    24.8930
    28.6140
    29.5868
    27.4832
    25.1609
    23.0932
    20.8142
    23.6240
    25.5501
    27.6255
    26.4210
    27.0994
    28.3475
    29.2508
    25.3724
    26.6520
    27.8820
    20.2587
    21.3996
    24.9589
    24.4342
    27.4739
    25.4120
    26.7571
    26.4248
    25.7936
    28.4759
    29.4373
    26.8576
    23.8522
    25.6132
    22.9813
    23.3791
    28.0588
    27.3916
    28.6989
    31.0486
    27.2088
    28.7983
    27.0716
    24.4555
    26.1312
    25.0133
    24.0856
    27.8722
    31.2696
    25.6621
    27.5554
    26.1823
    27.0016
    30.1543
    30.2551
    23.2292
    28.5885
    21.3432
    27.9364
    28.9330
    27.3132
    21.1468
    25.6988
    26.2838
    30.7369
    25.5292
    27.2758
    26.1057
    22.7463
    27.4517
    26.3058
    22.7815
    21.1109
    26.2480
    21.4045
    17.5862
    23.9190
    28.4840
    23.5085
    23.4997
    22.0645
    22.8149
    26.4271
    26.1453
    27.1239
    28.3062
    27.9485
    28.7807
    26.0599
    29.4957
    23.7263
    29.4893
    26.0523
    24.6986
    26.6898
    25.3731
    23.6113
    28.0835
    20.8959
    19.2286
    26.9065
    23.7695
    26.6546
    25.6395
    22.8842
    25.4207
    29.5465
    24.5728
    25.8214
    24.1448
    25.4113
    24.3317
    28.5871
    26.0808
    24.4669
    22.2710
    27.0504
    23.5857
    26.1333
    27.7729
    23.8559
    27.1188
    20.8544
    27.0998
    27.1080
    29.3418
    22.7450
    26.2911
    27.1909
    27.1511
    29.6454
    23.3266
    32.3956
    23.5709
    28.6200
    28.2909
    23.9598
    28.6850
    22.0020
    29.7931
    24.1732
    28.2725
    25.3563
    25.9764
    24.6083
    25.2085
    28.0098
    19.2418
    21.7992
    27.1459
    27.3593
    26.4544
    21.6810
    23.5069
    22.5062
    24.4730
    23.9820
    29.3375
    28.2580
    32.4811
    25.6177
    27.6922
    29.2614
    26.3292
    28.6924
    28.0203
    28.8894
    30.7293
    26.1500
    29.5828
    29.3370
    28.5863
    31.0426
    28.2328
    23.9409
    24.6023
    23.9328
    21.3485
    26.9192
    25.2861
    26.1006
    25.6182
    26.7912
    30.1421
    29.2885
    30.4731
    30.0172
    30.3571
    28.4956
    33.0152
    34.7550
    33.3797
    28.4288
    29.6261
    27.9616
    26.4995
    29.2812
    30.0647
    30.4746
    24.8760
    30.3036
    29.2888
    25.5328
    24.0741
    28.7834
    28.8673
    23.3351
    28.3622
    25.6552
    26.9339
    28.2370
    27.7506
    29.8263
    25.8471
    27.7956
    27.3529
    27.8544
    29.4578
    30.1745
    24.9410
    25.6525
    22.1795
    26.3644
    27.4744
    27.3701
    28.6996
    24.7936
    27.0225
    35.5887
    27.2624
    30.5211
    31.7431
    30.6045
    20.7131
    24.1276
    23.3100
    24.5781
    21.4563
    20.7718
    25.5220
    18.7205
    20.3930
    20.1544
    21.5439
    22.8467
    23.1787
    23.0644
    22.5624
    20.7211
    21.4482
    24.7445
    22.8147
    22.7570
    20.6577
    23.6667
    27.0171
    27.0641
    22.3643
    31.2780
    28.1426
    20.3730
    23.5975
    26.9065
    27.5747
    24.5936
    26.2779
    20.1908
    24.6815
    23.2846
    24.1116
    20.2232
    27.6330
    26.4761
    26.3102
    23.8780
    20.7415
    24.9311
    27.0952
    23.3149
    24.9134
    25.1257
    26.4086
    21.7334
    20.3153
    21.4850
    25.3059
    30.5796
    28.9189
    25.8611
    27.9479
    32.4957
    32.9291
    23.3384
    21.4270
    25.5954
    27.4079
    25.0533
    21.7565
    19.3836
    22.8558
    19.5486
    17.2730
    25.7523
    26.4824
    25.7104
    26.4714
    23.2836
    28.9859
    23.7387
    19.1180
    18.6589
    22.8320
    24.9644
    23.5019
    19.6620
    19.6163
    19.9608
    25.6813
    26.8498
    24.7862
    26.7254
    20.8956
    18.7256
    29.6308
    30.0582
    32.4059
    19.7060
    21.4936
    23.4813
    26.5190
    22.5885
    22.8617
    23.0649
    24.1925
    21.9700
    16.2908
    21.6673
    22.7942
    20.4973
    21.5115
    21.0357
    21.7740
    19.6878
    23.7309
    25.8042
    26.8381
    23.5661
    23.1553
    23.4261
    25.7552
    23.4062
    24.8707
    24.5883
    26.1256
    30.2286
    25.2607
    29.5757
    29.0417
    28.6841
    32.9089
    33.7064
    28.3518
    23.8316
    25.6190
    20.7893
    21.2586
    21.8048
    22.2870
    23.5891
    21.3933
    26.1345
    21.5051
    24.2360
    18.6960
    21.0005
    13.7229
    21.4921
    19.0033
    19.0069
    13.8247
    17.3690
    19.7618
    26.3295
    23.4212
    21.6126
    22.4784
    21.7028
    24.0641
    21.6473
    16.5249
    12.0216
    12.6006
    15.3479
    15.6231
    18.5951
    14.4615
    15.1710
    15.1524
    19.0764
    18.6496
    18.9763
    13.6418
    10.0516
    13.8452
    15.7997
    17.1539
    16.9721
    15.5924
    13.5434
    14.1937
    12.5893
    13.9831
    13.4707
    14.3356
    13.5672
     9.8546
    12.6892
    11.6159
    14.1188
    13.8148
    13.9027
    14.3365
    17.1370
    18.2586
    13.8052
    14.4532
    11.7956
    13.1037
    11.5860
    13.4354
    14.1416
    19.7561
    21.3103
    23.7779
    19.0926
    21.1882
    23.1950
    14.1796
    19.5318
    20.4615
    20.4868
    24.3163
    21.1722
    25.4965
    22.1990
    26.8763
    24.9479
    27.2345
    26.8012
    29.7787
    28.6013
    30.3920
    18.9603
    25.5020
    25.3846
    24.9568
    21.4643
    15.8337
    13.4429
    10.4419
    13.9827
    12.3166
    12.2263
    19.7853
    13.7163
    14.8112
    17.2410
    13.1165
    13.9775
    13.0425
    14.2226
    15.3728
    22.3495
    17.2348
    17.0003
    17.2957
    15.3385
    19.0658
    19.3556
    15.4090
    19.0499
    14.6555
    17.6903
    18.4531
    18.2627
    16.9304
    14.3080
    14.8569
    13.2705
    14.4081
    16.3371
    23.3995
    17.1273
    23.0687
    23.4382
    22.2522
    20.7336
    20.2944
    18.1621
    19.2056
    21.3206
    16.2486
    19.0112
    19.3666
    15.8298
    14.5002
    18.8388
    15.3652
    19.8607
    13.3597
    14.2591
    14.2704
    12.0121
    14.8114
    14.9082
    11.8897
    12.3862
    12.9414
    15.0926
    12.3840
    13.5211
    16.4076
    19.0433
    16.4534
    18.6209
    19.7891
    19.8606
    18.7459
    20.2534
    21.1587
    19.6594
    18.4672
    11.8483
    14.2363
    15.0767
    14.9608
    20.2335
    20.3345
    14.4651
    17.2959
    21.1185
    22.5276
    18.0999
    18.3207
    16.8751
    14.1896
    17.1943
    17.8729
    18.7788
    22.8428
    18.4514
    18.2691
    18.1891
    18.2591
    16.9793
    18.5326
    21.4316
    17.5073
    17.8302
    12.5674
    15.8355
    15.0573
    17.3422
    15.6482
    14.7255
    17.2259
    17.4677
    17.9270
    17.2704
    18.4891
    21.0464
    20.9772
    20.7789
    17.9173
    17.8853
    18.1183
    19.6636
    18.7264
    19.1907
    15.6364
    16.3541
    14.9711
    19.5607
    19.0330
    17.3284
    19.8976
    18.9084
    16.5753
    19.4023
    21.2608
    23.1941
    21.9536
    24.5435
    32.4067
    20.6910
    22.1858
    18.8688
    17.2186
    17.5087
    18.7078
    20.1397
    18.8744
    17.7915
    22.2238
    21.7094
    25.6008
    18.9902
    26.5230
    31.4036
    26.5396
    25.2055
    22.8446
    23.2271
    22.0359
    22.2964
    20.2365
    17.3966
    17.0793
    14.5339
    18.4289
    16.3915
    19.0392
    16.0481
    19.8306
    19.6886
    17.6931
    14.8976
    12.0953
    12.8398
    11.3180
    19.6649
    19.1343
    20.9471
    23.9132
    18.8049
    19.7302
    19.3892
    18.8586
    17.2299
    17.0240
    13.9219
    19.3666
    13.3627
    15.2745
    16.1385
    17.2785
    17.0706
    13.7971
    15.2916
    16.3849
    15.6015
    19.6811
    18.3480
    16.5329
    15.1562
    20.5431
    16.0951
    14.6937
    20.2432
    19.3754
    17.9527
    16.1461
    16.9961
    16.1490
    18.6920
    15.1954
    15.6457
    13.8034
    17.5832
    13.5556
    15.3032
    19.9321
    16.4521
    19.2265
    17.5941
    14.9597
    17.7101
    15.6127
    15.7614
    17.3342
    15.8790
    19.6207
    22.7382
    17.9155
    15.6652
    17.2553
    20.1547
    18.3799
    26.4105
    19.2340
    18.9286
    19.3852
    18.8847
    20.0869
    19.0837
    18.7857
    19.0377
    19.4462
    20.9542
    21.4861
    17.4929
    18.3489
    18.4656
    17.3147
    16.2621
    15.5102
    19.4624
    18.2128
    15.1041
    18.1416
    16.8763
    19.0804
    19.7618
    15.8986
    15.7686
    16.6739
    14.7040
    15.5882
    16.8875
    17.9732
    14.2587
    14.2578
    12.7889
    19.7147
    20.4089
    18.8791
    12.6548
    14.6292
    11.1468
     9.8233
    11.6850
    13.7922
    12.9346
    14.3215
    13.0220
    16.5482
    17.0589
    18.1903
    17.0423
    17.4822
    10.2372
    11.7846
    13.4338
    16.2588
    18.1300
    14.5673
    18.9196
    16.5823
    19.2261
    13.4747
    13.2861
    15.4371
    14.8780
    16.9683
    14.0939
    18.4937
    17.6706
    19.5235
    15.1249
    16.0763
    17.2947
    20.1222
    22.3397
    18.8802
    23.2418
    18.3251
    20.7785
    19.0279
    16.9618
    16.3882
    18.5113
    14.9895
    18.4536
    14.4345
    15.2462
    16.6529
    23.2013
    21.2703
    15.1775
    15.8520
    19.1091
    14.5215
    14.9376
    16.0947
    16.1175
    14.8575
    13.5271
    13.5296
    12.9958
    13.4007
    14.4069
    23.8664
    17.1177
    21.2589
    18.6525
    13.7963
    13.1346
    15.8048
    15.5774
    13.3647
    17.8412
    20.1511
    20.9023
    22.2398
    18.8030
    19.1759
    22.7343
    20.5717
    23.3501
    23.8986
    19.4924
    17.0798
    15.7632
    19.0235
    19.0306
    19.5371
    22.3447
    18.1698
    17.9004
    18.1576
    18.1884
    19.2039
    26.4011
    20.5483
    22.1224
    23.9568
    22.4729
    28.6266
    24.4505
    25.6169
    21.4730
    21.8551
    22.8592
    21.4712
    17.5825
    19.8775
    22.2309
    21.5796
    15.8364
    20.4333
    17.0414
    16.1729
    20.7524
    23.2790
    14.4955
    15.2352
    13.5875
    17.7141
    15.6036
    14.1256
    15.2494
    15.4692
    16.5558
    15.0463
    15.3242
    17.7329
    17.9029
    17.2876
    20.9155
    16.1579
    11.0338
    16.2413
     9.7209
    13.3964
    13.2250
    10.7360
    12.7024
    14.7577
    13.8818
    14.2260
     9.4300
    13.4789
    11.1645
    11.7226
    15.5846
    12.8100
    13.5631
    10.7944
    13.3633
    18.4633
    23.3076
    19.5371
    15.2461
    22.3058
    21.8970
    19.8356
    19.9799
    15.9264
    14.7735
    20.5972
    23.4503
    22.7944
    20.0853
    21.9485
    25.8097
    21.3100
    19.3822
    20.1326
    23.1837
    19.4328
    22.6079
    20.5602
    18.8320
    18.3848
    20.4652
    20.3595
    22.8264
    18.6486
    21.4901
    20.0298
    20.2507
    18.5872
    17.5299
    14.2482
    11.3371
    14.6072
    10.8569
    15.3290
    13.5816
    15.3799
    15.1141
    10.2948
    12.0535
    13.6234
    13.4357
    15.2426
    13.5648
    13.9478
    12.9773
    13.0298
    15.3491
    14.3018
    13.3391
    13.4379
    11.3189
    12.5459
    12.9373
    14.5411
    11.8971
    12.6612
    12.3599
    13.5898
    10.0682
    12.2721
    12.7401
    14.9129
    11.4349
     9.1269
    11.6161
     9.1740
    13.2763
    13.3221
    12.6743
    11.9861
    13.7259
    10.7378
     8.4172
    12.3905
    10.6527
     9.4006
    14.1723
    17.1940
    13.7449
    15.4949
    13.0477
    11.0361
    13.0055
    12.7790
    10.3386
    11.1973
    12.1212
    13.3129
    12.0927
    11.2179
    12.7866
    16.0792
    11.7969
    12.4680
    16.2586
    14.9592
    20.5666
    14.9561
    19.3335
    16.1227
    13.8220
    19.3747
    22.2470
    22.0256
    16.6330
    15.2817
    18.9510
    20.1032
    14.8542
     9.7521
    18.2667
    14.3238
    14.4519
    16.9006
    16.0730
    15.6984
    15.7670
    15.0349
    15.0062
     9.5731
    15.3806
    12.7116
    13.8309
    14.1564
    12.3894
    14.3093
    13.7544
    15.9046
    17.5838
    18.9848
    14.8047
    14.3301
    16.6290
    13.5313
    13.9179
    12.9509
    14.3479
    10.9387
    16.1752
    13.5814
    12.3288
    10.9904
    11.7148
    10.2296
    10.5547
    12.6460
    13.6240
    10.7425
    16.9528
    12.9051
    12.9922
    12.5099
    14.2954
    11.9324
    14.8811
    15.6985
    13.0472
    11.1293
    14.5125
    12.8070
    13.4001
    11.4633
    11.6895
    10.9530
    10.6593
     9.1197
     8.7267
    13.0773
     9.7731
    13.9755
    15.2098
    14.6959
    21.3730
    18.3717
    16.3334
    11.9693
    12.7612
    10.1827
    15.6235
    11.8253
    12.4835
    13.3746
    11.8942
    17.2201
    15.6271
    13.5087
    16.7590
    19.2451
    17.9523
    19.1320
    15.3275
    15.4923
    15.4160
    16.4496
    19.6524
    22.4005
    15.1401
    19.2396
    18.3817
    15.6893
    12.6007
    14.8548
    17.1818
    23.8099
    23.5767
    19.3895
    23.7742
    22.6380
    23.9918
    22.6309
    19.5703
    26.1799
    22.3706
    19.9082
    20.2014
    20.2413
    22.7404
    27.5186
    23.4922
    24.9337
    16.8772
    18.9876
    18.6182
    24.8055
    22.8320
    23.2755
    22.6905
    25.1743
    24.9875
    24.4640
    30.1350
    28.4607
    19.5397
    22.6633
    23.0440
    19.4984
    20.6739
    19.8310
    27.6781
    20.8736
    18.0087
    22.8421
    18.9509
    19.0099
    18.4071
    22.7057
    19.7878
    24.8765
    16.7051
    17.7551
    18.4167
    15.4732
    15.3793
    20.1774
    13.6152
    16.7821
    16.2539
    16.2764
    18.7038
    17.5884
    18.6458
    19.1363
    20.0618
    17.5559
    19.2488
    19.8556
    20.3046
    24.2482
    22.5174
    20.1497
    17.2495
    21.5118
    21.7635
    20.5592
    19.1012
    21.1047
    16.9448
    16.2434
    16.9041
    13.0627
    22.3790
    22.4539
    19.6949
    21.9158
    25.2741
    23.7874
    24.2681
    25.8848
    24.5052
    25.0795
    21.0638
    20.2627
    24.3486
    20.4664
    24.7080
    16.5236
    26.1279
    25.7855
    21.5343
    18.3689
    21.3588
    27.9404
    24.5260
    24.5670
    22.7363
    20.3000
    16.3585
    16.1120
    14.7911
    13.2093
    18.2979
    19.4982
    20.7637
    22.9432
    23.8662
    24.4278
    19.4974
    18.4457
    21.5457
    22.6396
    18.3832
    15.5723
    19.6951
    16.4147
    19.9473
    20.5899
    17.0706
    19.7277
    16.9202
    15.4617
    12.5744
    14.2994
    14.1641
    10.1043
    14.0499
    14.1996
    16.7940
    16.4760
    19.8396
    15.8155
    13.0905
    11.5845
    11.7577
     9.0579
    12.9862
    14.2299
    14.7307
    16.1554
    15.1066
    18.8010
    17.6846
    15.0399
    18.7809
    23.0830
    18.8198
    25.5932
    23.7824
    16.5553
    15.9363
    16.4122
    15.0908
    15.2408
    14.5897
    12.1697
    14.5676
    12.6684
    13.9367
    12.7587
    12.2148
    10.5957
    13.7491
    11.9634
     7.8931
    14.4282
    15.4571
    13.3888
    12.9789
    10.9493
    12.1733
    14.0753
    20.6582
    16.3259
    23.2759
    22.9858
    22.8243
    18.0824
    14.5547
    20.1876
    12.8423
    12.4170
    12.0943
    11.6221
    10.8639
    14.4302
    12.3540
    12.0320
    15.4950
    14.7398
    17.2625
    17.9828
    19.9544
    18.1215
    14.4239
    19.9542
    25.2042
    24.0972
    16.2127
    21.3584
    20.4002
    19.6515
    24.0961
    20.7217
    22.5798
    15.2358
    16.1875
    20.4145
    20.2738
    20.0297
    19.7682
    21.6350
    20.8779
    18.0296
    19.3714
    18.3828
    19.2535
    19.4789
    23.2629
    20.5704
    21.2856
    26.2395
    24.4705
    23.9501
    23.1186
    20.8166
    17.6880
    20.9877
    22.7206
    19.8151
    17.8364
    13.7762
    16.6518
    17.1727
    20.6875
    23.1586
    20.3063
    20.1158
    21.2191
    22.4385
    20.7137
    24.9090
    22.0831
    22.3932
    19.1774
    21.4477
    19.3256
    20.2576
    23.6137
    19.6633
    20.8078
    22.1848
    22.5789
    22.6112
    20.6291
    22.7841
    23.2102
    20.4395
    18.3554
    23.3745
    23.4773
    21.5247
    20.3065
    21.6163
    21.4327
    20.4984
    20.0028
    25.9680
    19.3223
    21.7112
    19.5438
    21.7981
    22.4629
    18.8501
    20.8628
    16.1673
    18.7628
    20.3767
    21.7179
    23.6266
    19.7040
    19.8536
    18.1980
    19.2243
    19.9626
    18.6350
    20.3764
    22.7220
    20.3975
    19.1756
    21.7373
    22.4054
    19.1417
    19.9119
    21.1643
    23.1274
    20.4691
    18.7815
    20.0335
    20.6964
    28.6701
    24.5196
    23.0590
    19.9136
    20.9090
    22.1319
    21.2980
    21.8889
    20.3412
    20.6771
    22.0722
    19.3241
    21.5808
    20.7115
    21.6188
    23.7677
    24.0678
    23.8811
    26.0844
    22.9385
    22.0722
    21.3385
    23.9200
    21.0297
    22.5669
    24.4975
    21.6162
    19.9630
    22.0403
    21.1161
    22.2005
    19.9430
    23.0542
    22.2661
    20.4816
    18.1501
    21.0034
    18.8461
    19.1463
    25.0987
    23.7407
    23.8871
    19.1807
    20.8887
    17.7392
    22.0417
    22.2384
    22.8807
    25.6893
    18.6460
    20.9065
    24.0827
    22.1805
    21.2961
    25.5376
    21.3857
    21.3388
    20.3738
    21.0068
    21.5261
    26.0400
    20.6730
    24.2309
    21.4717
    25.4627
    25.6676
    22.4827
    30.7620
    23.2158
    23.1786
    24.6871
    26.6494
    24.1350
    18.2493
    25.2428
    24.6500
    25.1031
    29.7082
    28.6067
    28.9074
    26.6769
    26.1089
    24.6092
    18.0563
    21.1530
    23.1439
    24.8131
    22.3113
    19.6742
    24.3959
    22.1469
    20.3905
    23.0128
    21.7524
    23.2206
    24.3329
    20.6233
    19.7780
    17.9628
    17.6335
    21.6747
    25.9502
    22.5614
    21.0068
    21.6071
    26.9570
    20.9339
    19.9248
    19.9290
    21.2967
    20.0211
    21.9786
    22.5824
    25.2534
    21.0270
    23.0147
    21.3654
    23.4217
    25.1767
    24.1920
    26.9470
    26.6134
    23.4986
    23.1134
    17.4561
    16.9491
    18.7368
    22.4318
    20.3672
    21.0891
    24.3539
    24.6731
    21.7479
    21.4045
    23.4837
    22.0966
    21.9926
    21.6984
    26.0104
    20.7523
    23.4762
    25.5363
    20.6981
    29.2871
    24.0696
    26.6694
    25.7881
    23.9327
    24.5033
    30.5709
    30.4343
    23.7869
    25.5497
    28.6419
    29.0404
    29.6898
    24.7712
    32.7172
    31.3336
    32.1315
    26.3942
    21.2155
    24.9697
    29.1413
    32.4779
    30.3835
    27.6597
    30.6209
    31.2422
    31.4414
    30.5029
    29.2879
    18.8541
    27.6990
    28.4080
    30.4738
    26.4639
    28.1453
    29.3095
    34.3556
    31.8418
    34.3084
    32.1916
    32.5738
    26.5239
    25.0554
    27.1051
    28.0116
    25.8125
    26.8412
    27.4548
    30.4939
    31.1137
    31.5611
    31.9452
    30.1717
    28.5492
    25.9685
    34.3782
    28.4207
    24.4352
    22.2243
    27.1466
    30.3134
    22.9717
    23.0176
    22.5824
    22.7063
    28.7588
    23.0622
    17.5401
    24.9067
    22.8845
    23.9249
    19.5740
    20.3458
    22.3541
    26.4405
    20.0178
    22.4209
    22.4304
    22.9348
    18.9310
    20.8823
    24.9450
    20.7522
    21.1971
    24.2082
    22.6082
    27.2643
    26.0161
    23.0575
    25.6327
    23.8714
    25.2466
    27.0424
    30.9905
    25.4466
    22.5511
    23.8649
    25.7936
    23.7396
    21.7815
    23.3558
    23.0296
    23.8041
    22.7425
    22.4955
    25.1218
    23.3187
    21.1608
    22.7323
    19.6904
    23.1330
    22.8037
    21.0895
    22.6364
    23.9193
    23.8636
    26.1205
    21.2285
    21.0332
    17.7575
    22.7657
    18.4646
    20.1423
    17.3126
    17.6422
    18.9404
    18.9008
    21.2290
    18.7224
    18.7903
    22.6171
    30.9236
    31.0061
    30.2592
    29.8736
    26.0168
    27.5923
    28.1536
    30.0287
    28.4052
    28.6921
    23.6889
    26.3104
    24.3696
    31.9983
    22.5178
    24.1149
    21.4704
    17.4143
    17.8770
    17.9857
    19.7508
    20.5126
    20.4223
    24.4738
    21.1996
    23.4890
    24.6772
    23.0303
    22.8652
    18.4498
    24.3730
    19.6850
    19.8798
    17.6808
    21.3926
    24.5172
    22.9497
    19.2831
    21.0347
    24.4720
    28.3051
    25.7888
    26.5184
    22.9199
    29.9983
    23.2815
    22.0331
    25.9485
    23.1081
    20.9669
    18.5131
    20.1955
    27.1129
    18.6243
    22.1715
    21.5444
    19.3334
    19.5742
    20.2505
    20.8517
    19.8375
    19.2366
    25.6401
    26.1010
    18.3018
    17.4458
    14.4593
    21.5917
    18.5527
    20.3534
    19.6303
    17.4853
    23.4203
    25.3898
    18.6383
    18.3198
    18.8859
    21.2052
    23.3690
    21.7525
    19.3750
    21.2538
    21.8012
    22.6613
    22.3924
    22.9388
    21.2701
    19.1840
    23.2324
    22.7528
    18.4024
    18.6891
    21.3844
    20.1478
    20.7029
    18.7960
    17.3576
    12.2012
    18.6244
    17.4897
    20.2590
    14.8582
    14.6829
    16.7441
    17.5009
    20.0474
    18.5111
    21.9929
    19.8906
    20.9032
    17.5151
    21.7184
    18.1851
    19.3058
    18.2377
    18.3768
    18.2346
    18.1190
    18.5375
    19.1867
    18.7546
    20.3777
    18.2563
    19.5628
    21.1137
    19.8833
    16.9573
    18.7161
    14.4227
    13.6450
    16.3908
    18.1780
    18.0417
    20.1481
    19.1387
    16.0145
    17.8214
    18.6239
    16.3834
    16.3876
    16.8931
    16.3534
    17.5395
    16.9030
    19.8488
    19.0104
    19.4707
    19.6876
    20.2316
    18.3684
    20.8792
    22.1688
    17.8303
    18.9663
    18.9811
    21.1796
    20.1047
    17.5895
    24.2805
    22.1695
    21.8071
    20.9184
    20.5942
    22.7747
    18.2047
    18.8184
    17.4005
    21.2954
    24.6846
    20.2414
    22.2546
    19.4804
    21.4629
    17.5357
    20.4556
    26.6595
    26.1107
    30.3015
    25.4529
    24.7217
    25.9853
    24.1599
    24.1740
    24.8199
    27.2724
    28.6695
    30.6585
    32.1613
    28.4164
    27.1984
    27.7463
    39.5401
    38.1731
    34.3373
    32.6580
    30.7122
    31.3501
    33.6735
    32.6807
    31.6429
    27.6692
    25.9623
    26.2764
    28.5564
    27.5101
    24.9247
    26.7354
    25.5824
    23.6583
    25.7239
    28.0001
    26.6236
    28.5380
    29.5334
    30.8801
    27.6741
    27.6921
    30.5002
    28.7828
    26.9647
    24.7072
    24.5345
    24.1113
    24.7126
    29.2924
    26.3451
    25.8022
    28.1485
    30.8238
    30.9180
    25.4796
    26.6308
    24.8761
    26.3439
    25.7583
    21.0569
    23.9202
    26.8970
    24.5410
    29.2137
    28.4364
    30.9848
    27.9394
    28.5202
    27.2280
    28.4488
    25.6149
    25.7749
    25.5074
    30.3037
    27.1129
    27.5953
    26.0702
    24.1392
    23.0763
    21.6456
    23.5979
    23.1787
    28.7096
    28.6967
    28.6743
    26.5349
    28.3596
    27.7283
    29.4281
    26.1877
    26.8277
    30.0750
    30.8309
    32.1363
    32.2452
    30.7529
    30.7430
    29.8042
    30.1891
    32.6535
    26.5636
    30.6754
    32.5088
    29.4749
    29.3604
    32.1245
    29.7297
    28.0475
    28.7372
    26.1312
    26.5876
    25.2626
    26.4611
    34.1572
    27.1741
    29.4837
    32.0495
    31.8271
    31.3193
    31.5761
    29.5009
    29.2494
    32.9020
    42.4737
    46.1870
    38.2465
    35.9848
    37.1879
    35.5443
    37.2513
    34.7291
    33.0701
    29.9798
    35.3134
    34.5101
    36.9291
    38.2364
    32.2979
    32.2577
    32.3231
    34.6595
    41.2208
    34.4067
    34.7959
    30.9175
    29.7303
    33.2843
    29.5850
    28.7576
    26.8145
    25.3897
    28.5325
    29.7779
    34.0682
    28.6958
    27.4255
    31.4880
    26.0770
    27.3286
    26.7520
    21.0677
    19.9518
    18.8524
    20.7118
    23.6233
    19.5683
    19.2697
    18.2229
    20.4764
    20.0195
    19.7283
    17.2267
    19.9528
    19.8940
    22.3147
    18.6541
    18.6794
    17.8631
    23.6079
    19.6049
    21.3020
    18.8918
    17.1483
    17.7295
    16.3639
    18.1414
    19.7954
    21.3387
    18.5531
    19.3983
    17.9225
    20.8015
    18.6754
    17.1502
    18.2236
    17.0704
    19.6958
    19.3694
    18.7326
    22.5870
    20.5419
    19.0431
    18.0230
    20.2757
    18.4312
    13.0860
    20.2821
    19.7113
    19.1376
    20.2267
    25.4570
    24.8684
    19.3425
    19.8473
    17.4967
    17.1923
    16.8745
    22.0672
    21.6399
    20.7552
    21.2035
    25.1435
    25.3326
    25.4553
    19.1072
    20.4092
    17.7904
    18.4208
    16.7004
    20.0479
    18.8975
    18.9223
    17.9344
    15.6749
    21.1599
    19.5700
    19.0398
    19.0215
    19.3000
    18.0754
    15.4185
    13.5946
    16.1949
    16.9300
    14.0910
    19.8330
    16.8082
    17.7622
    17.8211
    21.2354
    20.5964
    15.8043
    18.8150
    17.0089
    22.1604
    20.5316
    19.4461
    18.3073
    14.8100
    20.7549
    20.7691
    20.3705
    18.0025
    19.0063
    19.8548
    20.6822
    18.4628
    18.5318
    18.3783
    17.4014
    20.6715
    20.0045
    21.5982
    17.5997
    18.4904
    17.3848
    16.9338
    18.4405
    21.4024
    22.5313
    18.9164
    18.0988
    22.7168
    21.6883
    20.7936
    22.2368
    17.7176
    18.9190
    15.9453
    18.5718
    14.8049
    18.7582
    18.5207
    15.0669
    18.7336
    18.7031
    20.1346
    17.5274
    17.6865
    14.8196
    14.2560
    15.1696
    12.4580
    15.4136
    18.4614
    18.4254
    17.6303
    21.2490
    21.4497
    18.7986
    17.5891
    19.4201
    20.8433
    19.5242
    16.3937
    17.8814
    15.5622
    13.2886
    15.9613
    16.3716
    18.0665
    16.7580
    15.5619
    16.0935
    17.2662
    18.7583
    15.7925
    16.5588
    17.1113
    14.6044
    13.4454
    13.3565
    15.0392
    18.1047
    16.7903
    16.8613
    17.0594
    18.2148
    17.0039
    16.9086
    18.1788
    12.0219
    12.4866
    12.4467
    16.0810
    14.8610
    16.3915
    14.7347
    16.2517
    15.8312
    16.5773
    18.3434
    17.3764
    18.7108
    18.9041
    17.5367
    15.8798
    11.4097
    13.3644
    14.5954
    12.3468
    13.2300
    10.7960
    10.4305
    11.5645
    13.5658
    12.5886
    13.9952
    15.4976
     9.7494
    12.5778
    13.6762
    11.4261
    13.8455
    16.5793
    15.1759
    15.5669
    16.6227
    16.8169
    15.5791
    15.8427
    15.5350
    17.5629
    17.8623
    20.1675
    15.1049
    17.8768
    19.4272
    18.9163
    16.9486
    15.2271
    15.9848
    17.4171
    14.5225
    17.1974
    19.0819
    16.2734
    16.0074
    17.4368
    18.7238
    14.9254
    15.3971
    16.2693
    17.1243
    15.0003
    15.4912
    18.2269
    19.4419
    20.7080
    14.8615
    17.2328
    17.6043
    20.4185
    17.6913
    15.2412
    15.3382
    18.5074
    17.6327
    17.5344
    15.7947
    16.1515
    20.8802
    18.1330
    17.9045
    15.8676
    19.7317
    20.3255
    21.2194
    21.4091
    22.6812
    23.4901
    19.4954
    18.8704
    21.9639
    24.7089
    20.4715
    21.1574
    19.4012
    21.3708
    20.5840
    17.8052
    18.7687
    19.6274
    19.7493
    18.7179
    18.8200
    19.0115
    21.2743
    21.4896
    19.7259
    22.6342
    21.3635
    18.2950
    17.4605
    18.1523
    19.1600
    19.9452
    20.9659
    21.1176
    20.0915
    17.9808
    22.0636
    20.1296
    19.1689
    25.4689
    31.0289
    28.2955
    26.8271
    23.4936
    25.2557
    29.7682
    25.7683
    25.8427
    29.6604
    25.7640
    24.9450
    24.6849
    25.7805
    24.2731
    25.4390
    23.7507
    22.2936
