# Supplementary material for: Mechanistic models of asymmetric hand-over-hand translocation and nucleosome navigation by CMG helicase
Source: Nat Commun. 2025 Nov 21;16:10304. doi: 10.1038/s41467-025-65232-x (PMC12639105; doi:10.1038/s41467-025-65232-x)
Supplement: Supplementary file 18 — Source data [file 41467_2025_65232_MOESM18_ESM.zip › SourceData/SourceData/Fig4D/withRPA/mindist_lagging_and_loop_traj003.dat]

# Distance
    29.3216
    29.7384
    29.1734
    30.7279
    29.3912
    37.8573
    34.8507
    34.0423
    32.8553
    31.4504
    31.5231
    32.1176
    34.7439
    31.7410
    29.1111
    27.7159
    27.6724
    26.2318
    27.5716
    28.9013
    32.4697
    33.8304
    35.4063
    29.1171
    31.6172
    33.6613
    32.8043
    32.9851
    36.1960
    35.7700
    33.4762
    33.3415
    35.2418
    35.7335
    31.2515
    34.1191
    34.2399
    33.0283
    33.1817
    35.6783
    33.6007
    32.4770
    31.4956
    28.1846
    29.8426
    29.8582
    31.3637
    30.2833
    32.0322
    31.1383
    32.2518
    31.6468
    32.7482
    28.0250
    25.9954
    26.7020
    29.7136
    30.9149
    29.5870
    30.4600
    29.6526
    31.3488
    31.1118
    29.7258
    32.7550
    29.3575
    29.9769
    29.7342
    34.2663
    30.8830
    31.2367
    32.0056
    28.2060
    30.5624
    33.3332
    30.4244
    29.3764
    25.6583
    25.8845
    30.1495
    28.3593
    25.6517
    30.7323
    29.4692
    24.5854
    25.0168
    24.8481
    24.2122
    26.6070
    27.6675
    29.8066
    30.4375
    31.3335
    30.4824
    27.4786
    29.9476
    27.4451
    30.6109
    27.2457
    28.8179
    29.3082
    29.5988
    30.3383
    28.3002
    26.8898
    27.8914
    26.4768
    27.0500
    28.1705
    25.9849
    26.8755
    27.2901
    28.7094
    30.8649
    29.0874
    26.7520
    28.1522
    26.6355
    33.5876
    31.4342
    31.4356
    30.7870
    29.9575
    30.9033
    31.8803
    34.1609
    28.5585
    28.3630
    25.8803
    29.5050
    27.1399
    28.9870
    29.6522
    29.5651
    31.5726
    27.1452
    27.7908
    28.2369
    28.0723
    26.8877
    28.9381
    31.2282
    27.4945
    27.3384
    28.1392
    26.1988
    29.2973
    25.9587
    28.0106
    31.2886
    27.4817
    28.5216
    28.6693
    31.7848
    34.4558
    29.7236
    28.8828
    27.7745
    32.7156
    29.2906
    30.8203
    31.0058
    28.6309
    24.1155
    30.1723
    25.6202
    30.0108
    35.2444
    29.8843
    27.6776
    35.7321
    28.8829
    26.0599
    28.1287
    28.5653
    26.5862
    27.3867
    24.3574
    23.7936
    26.1645
    24.6623
    26.4305
    27.1427
    26.9994
    28.7595
    27.5006
    28.8378
    28.0626
    28.7519
    27.1391
    28.7399
    29.8673
    28.0337
    29.5045
    29.8264
    30.1651
    28.3522
    29.9090
    28.4395
    29.4411
    34.7773
    31.8211
    35.0123
    33.3908
    41.2272
    28.7590
    28.9374
    30.7844
    29.1541
    31.0146
    31.2354
    30.8315
    28.3718
    33.2702
    31.3128
    32.4729
    36.8202
    36.8342
    30.8041
    38.3452
    36.9217
    30.4506
    30.0421
    30.0037
    28.1111
    29.6531
    29.1073
    28.4466
    27.5882
    29.9291
    28.5464
    28.3584
    27.2541
    25.7650
    26.9657
    26.6247
    27.3396
    27.1249
    26.4229
    25.8995
    26.1183
    28.4293
    27.8580
    26.9916
    26.9610
    24.9645
    28.5834
    27.0564
    27.1344
    25.2801
    28.2413
    29.5027
    33.1495
    33.6286
    30.3220
    33.4414
    30.3616
    29.4469
    34.3468
    29.5529
    32.3845
    28.8631
    27.2484
    28.4324
    33.4904
    28.4791
    29.3964
    30.7337
    29.0870
    27.5334
    31.3222
    34.2086
    33.1926
    38.7014
    37.5886
    34.2145
    41.7898
    38.5060
    35.4753
    35.2148
    30.2686
    28.4061
    27.7831
    27.7613
    29.5110
    27.7468
    28.8187
    28.2864
    30.0574
    29.8351
    27.7593
    26.8174
    29.9326
    28.1478
    28.4393
    26.1303
    26.2845
    26.7133
    26.3426
    25.8733
    27.0080
    27.6544
    26.6986
    27.2894
    28.9361
    29.8808
    31.6350
    25.7846
    27.6417
    29.2435
    26.7767
    25.3052
    27.9118
    25.9309
    27.4542
    25.6972
    28.2969
    26.5865
    29.5407
    26.8940
    30.1760
    27.9757
    25.9246
    28.8806
    32.3105
    29.1487
    30.5357
    25.7770
    31.9278
    27.3341
    28.3370
    24.4578
    24.3028
    24.3725
    25.8478
    26.8278
    26.3181
    23.8263
    26.1365
    25.8676
    26.0855
    25.7049
    27.5518
    26.4048
    25.3695
    27.0459
    29.3339
    25.4765
    23.9471
    26.7957
    30.1959
    31.8292
    34.6080
    30.9581
    31.9264
    29.1220
    26.1494
    32.2873
    28.1063
    25.8870
    26.8204
    26.2127
    24.8172
    24.9495
    28.8679
    27.1563
    28.0684
    27.3198
    27.7972
    26.4504
    27.0546
    28.0045
    27.1532
    30.3669
    31.3799
    27.8949
    26.5428
    27.8174
    27.5408
    30.4803
    28.1369
    29.3601
    29.3460
    27.5487
    25.2719
    29.3845
    26.6289
    28.8133
    27.2863
    31.1745
    28.5735
    27.8729
    28.4182
    31.5700
    28.2951
    25.5854
    26.9779
    26.8972
    28.2255
    34.3819
    28.8229
    29.1464
    29.6079
    26.5119
    26.6233
    28.7346
    25.3418
    29.0457
    24.7645
    26.8414
    32.5843
    34.0117
    30.8171
    34.7609
    28.0418
    27.5516
    27.0824
    26.5968
    25.2452
    26.0555
    26.2877
    25.7835
    27.9490
    27.6662
    24.4007
    27.2432
    27.4681
    26.1872
    26.5263
    26.5405
    26.0020
    28.6882
    24.4066
    26.7395
    25.2647
    27.2671
    25.9221
    26.9068
    29.9629
    31.2009
    30.1523
    30.3493
    27.0171
    29.2195
    29.3201
    32.4949
    31.1150
    27.7788
    27.6529
    28.1698
    27.9133
    25.7564
    25.7657
    21.8974
    24.5725
    26.6147
    26.3669
    30.8592
    28.3751
    27.3726
    24.3045
    26.4088
    29.8392
    25.6527
    28.0466
    29.1642
    29.0860
    31.5235
    30.7897
    31.8326
    29.0664
    29.5460
    29.8671
    31.0857
    34.9917
    28.2999
    29.2412
    33.7568
    30.9203
    32.0691
    25.5116
    29.2867
    26.0257
    27.0118
    26.2210
    28.6425
    29.1468
    27.3988
    25.8303
    25.0639
    25.3136
    27.4450
    29.0038
    29.9716
    30.6040
    28.5328
    26.7756
    26.7384
    28.1316
    26.8616
    31.4137
    30.2981
    28.0117
    30.6051
    26.9186
    27.6061
    27.7549
    28.0985
    26.6234
    25.3630
    26.5229
    29.3842
    27.0911
    28.3318
    24.5142
    25.7914
    25.4190
    26.9793
    24.9403
    25.0777
    24.5007
    26.8837
    27.1861
    24.7325
    26.9537
    29.3112
    29.0468
    27.3280
    29.3472
    31.1477
    31.3362
    28.4126
    26.2032
    27.9843
    32.0944
    30.6525
    24.2001
    25.0878
    26.6799
    28.3995
    26.7941
    26.9259
    24.8279
    26.1169
    27.8054
    27.1551
    28.5093
    27.0854
    29.5501
    30.2504
    30.8112
    28.7209
    29.1023
    26.1532
    26.2718
    28.1329
    26.1304
    27.2350
    26.8039
    24.2883
    25.1671
    25.7202
    26.0250
    27.4231
    26.0386
    24.3964
    25.7628
    26.6964
    25.3265
    29.2615
    27.6932
    29.6544
    30.4637
    27.6928
    28.1481
    28.2280
    27.7281
    26.8964
    25.2494
    30.2255
    27.9811
    26.1496
    28.0040
    25.2695
    26.1159
    26.8370
    27.9497
    27.7048
    27.5737
    26.0641
    27.9226
    29.8262
    28.7746
    29.5325
    27.9529
    30.3665
    25.9457
    26.8800
    26.8060
    31.4150
    29.0478
    26.7215
    28.4000
    28.2360
    31.6965
    29.7976
    28.0398
    29.3385
    33.0117
    32.8846
    32.9645
    30.8581
    30.0035
    29.8517
    33.8488
    31.0041
    34.9005
    36.2636
    31.4990
    33.2308
    31.4125
    32.6203
    33.0579
    30.7384
    32.3382
    31.4433
    31.9070
    28.9769
    29.7678
    32.5304
    27.2678
    29.3835
    28.9560
    28.3806
    29.9093
    29.2145
    28.1037
    29.8358
    28.1387
    28.9373
    31.3387
    31.4972
    31.0625
    32.8023
    28.9785
    29.7441
    25.7335
    32.9118
    31.2001
    29.5191
    29.2146
    30.0865
    30.5151
    26.8161
    29.3930
    30.1136
    28.1396
    27.1160
    27.8531
    27.7797
    29.9229
    27.4767
    30.8149
    28.7361
    30.5376
    28.0696
    30.2237
    29.8805
    26.7158
    28.8737
    27.2679
    25.4192
    28.5892
    28.9766
    28.5782
    26.3007
    25.1007
    26.9247
    29.2984
    34.8200
    31.9707
    32.2986
    28.8021
    28.1720
    30.5980
    29.3899
    30.6835
    24.9909
    28.6586
    25.8558
    25.9067
    25.1394
    29.1319
    28.7022
    28.2921
    30.8518
    29.7330
    31.1597
    31.9543
    30.7725
    31.3914
    28.7160
    30.4290
    31.0614
    28.2852
    28.3859
    29.9250
    32.4341
    26.6354
    28.4171
    28.0962
    28.1361
    28.9125
    31.6056
    30.0348
    28.1454
    33.5676
    29.8465
    28.9755
    31.1270
    30.9465
    30.0340
    27.5296
    28.9653
    28.6542
    32.5219
    31.5679
    32.1412
    28.3654
    27.8880
    27.1429
    28.8853
    30.8578
    28.0962
    27.5221
    27.3236
    28.1909
    27.9206
    32.5224
    33.1693
    30.6451
    30.5056
    28.8258
    30.7678
    28.6079
    28.0057
    27.3448
    27.3442
    29.7360
    28.6966
    29.5544
    29.8843
    29.9703
    31.6154
    29.8644
    28.9108
    31.9927
    29.3797
    29.0361
    29.3750
    28.5103
    29.7236
    31.1951
    30.2201
    28.9403
    31.5324
    28.9743
    30.1710
    29.8659
    32.8856
    31.9310
    31.2776
    30.6576
    31.3398
    31.1623
    31.0087
    30.1859
    31.6087
    33.0327
    30.7795
    32.3472
    31.8877
    34.2439
    33.6772
    37.4035
    34.2579
    36.0595
    34.5728
    37.5988
    32.2481
    32.5392
    33.2710
    32.5390
    32.7123
    32.2459
    34.2666
    32.9936
    31.1161
    31.5958
    29.6150
    28.7722
    28.6090
    31.6354
    30.8712
    34.2852
    33.1901
    29.3785
    31.7351
    33.3256
    33.3652
    30.9483
    30.2928
    30.3927
    28.6270
    35.1532
    34.7258
    31.2404
    30.2875
    32.3175
    30.6541
    30.4235
    30.3356
    30.2304
    31.5885
    30.0405
    31.5824
    28.4929
    32.7286
    31.2749
    32.4376
    32.8594
    31.5358
    34.1130
    36.2827
    33.2230
    31.0003
    30.9165
    33.5055
    31.5980
    30.9302
    30.1409
    33.7373
    31.3076
    30.8108
    34.6663
    33.2571
    30.5496
    29.1974
    28.5961
    30.7543
    31.7253
    32.4320
    28.1082
    29.9324
    29.1065
    25.2113
    31.2939
    28.6933
    29.4175
    29.6621
    30.7622
    33.5225
    30.7311
    33.4456
    30.2867
    31.0757
    27.7685
    32.0984
    31.7425
    32.6134
    29.5492
    30.0998
    30.7705
    33.8368
    32.9198
    33.8763
    30.0069
    31.4954
    32.7785
    31.0439
    31.6241
    32.8619
    33.5568
    29.6442
    34.6818
    31.5997
    34.8134
    34.9247
    34.1306
    31.6124
    30.0413
    28.7411
    31.1595
    27.4284
    29.0079
    28.0180
    25.9273
    26.0125
    24.7663
    31.0640
    31.1486
    27.1788
    28.4272
    28.7130
    35.0154
    35.1090
    33.1505
    36.5984
    30.5350
    31.6694
    32.5929
    29.6328
    28.9800
    31.2521
    27.1617
    30.6064
    30.6766
    33.1758
    36.2314
    30.6062
    35.3844
    32.9580
    31.8554
    34.4582
    32.3769
    34.3021
    33.1899
    33.8865
    32.3032
    30.5945
    29.3493
    30.6352
    31.8171
    32.2476
    31.5338
    30.4406
    32.3046
    31.3837
    31.6820
    29.6937
    32.0510
    31.7249
    28.2156
    26.0916
    28.1678
    27.6255
    32.8048
    26.7707
    26.7622
    25.3110
    24.1598
    29.5656
    27.5790
    32.0190
    37.9151
    34.8801
    33.3624
    32.8665
    31.6089
    29.2988
    33.7343
    33.2533
    32.0921
    32.3522
    31.1420
    32.7439
    32.3551
    31.4675
    31.2437
    31.0080
    30.2325
    31.2947
    31.7355
    38.1387
    33.6090
    32.3156
    34.8264
    33.7767
    32.9490
    31.6783
    31.1214
    33.5072
    32.1412
    35.4933
    35.2754
    32.9776
    33.6118
    34.1954
    33.8389
    37.9971
    37.7357
    34.7154
    33.1322
    33.3281
    34.6247
    33.4499
    33.5700
    31.0247
    32.8102
    33.3201
    33.5584
    35.8437
    25.0539
    26.5070
    32.6241
    29.1165
    25.6490
    25.3710
    26.7414
    24.2159
    26.0530
    26.8270
    28.7955
    28.5148
    29.1457
    32.8553
    25.1729
    28.7700
    28.4030
    28.5457
    29.2043
    27.1318
    30.8098
    33.7533
    29.4616
    30.7579
    29.7706
    28.4192
    26.9076
    25.3372
    30.9971
    23.1655
    30.8669
    30.7000
    27.3259
    26.8881
    30.1540
    27.6665
    28.4028
    29.5932
    32.3038
    25.9751
    28.0425
    28.6753
    27.8227
    25.2927
    28.5720
    29.8535
    28.2550
    27.8885
    28.4164
    22.1962
    29.8295
    23.8490
    23.7832
    29.0349
    27.3890
    30.2717
    23.1868
    29.7565
    31.5487
    32.0881
    33.0583
    33.2967
    32.9256
    29.2896
    28.7803
    35.1445
    31.0462
    33.8841
    35.0786
    31.3888
    29.1704
    30.5002
    30.8555
    24.1148
    27.7575
    31.8058
    28.7647
    28.5228
    31.9596
    25.9056
    29.7446
    28.6208
    27.5083
    24.3286
    22.2901
    23.8095
    26.4474
    25.3763
    26.3785
    29.4039
    31.3276
    32.7724
    31.1816
    32.6656
    31.9685
    26.7109
    30.9935
    29.0353
    23.4041
    34.9775
    32.0415
    33.5682
    29.4311
    34.9664
    33.5907
    31.7447
    27.8285
    30.0514
    25.2292
    24.6093
    22.8747
    27.1592
    25.1951
    28.0622
    22.9616
    26.0021
    25.0467
    23.0351
    23.3670
    27.9794
    27.6191
    27.1650
    27.1019
    24.7291
    26.9125
    28.5099
    30.9038
    27.2567
    28.4915
    29.2450
    26.2508
    31.9701
    29.9890
    25.2447
    28.0941
    26.7799
    26.9221
    23.5280
    24.1577
    24.8842
    26.7982
    24.1146
    29.1305
    30.6676
    29.2638
    34.1246
    33.5864
    35.3761
    33.6097
    36.7332
    32.9940
    32.3973
    37.1097
    34.1392
    35.8706
    32.9529
    29.6745
    28.6117
    26.2638
    28.5222
    30.3546
    32.1432
    28.3418
    25.1919
    28.3342
    30.5817
    28.5864
    25.7275
    28.8388
    24.5224
    27.0434
    28.1298
    30.0895
    29.3451
    30.2648
    26.8381
    26.9246
    25.9874
    25.0772
    25.8566
    17.7809
    22.2783
    23.6466
    23.6765
    25.3220
    25.4758
    28.8112
    25.0720
    26.0002
    25.4141
    25.3465
    27.5055
    26.8263
    26.8541
    23.8513
    26.2319
    25.7118
    29.2244
    27.6437
    26.3532
    27.6328
    23.8407
    28.1666
    28.7505
    29.7856
    30.3898
    26.8006
    27.9490
    31.7874
    26.6177
    29.8840
    23.0146
    21.1220
    17.6947
    22.8296
    26.6955
    24.5688
    25.7611
    27.2844
    21.9962
    25.8721
    25.3936
    28.6485
    29.0558
    29.8503
    25.9650
    27.7173
    28.6151
    30.2488
    27.0353
    26.3808
    26.9622
    26.2349
    26.2756
    29.6152
    26.9357
    27.1443
    27.4182
    27.1707
    30.7458
    29.8009
    23.0287
    26.1533
    28.0759
    29.5735
    29.1554
    26.3419
    30.7053
    27.9756
    26.7571
    27.2945
    32.3731
    24.2816
    30.6179
    27.7268
    26.8931
    23.0948
    26.6111
    26.9309
    21.1399
    26.8940
    23.1990
    24.7865
    24.0004
    24.4463
    23.2086
    22.7832
    27.0648
    26.9921
    23.7040
    22.6429
    23.3358
    26.4542
    26.4384
    23.0238
    19.7619
    22.2446
    22.6586
    25.3520
    23.8461
    30.1810
    26.2707
    26.0228
    25.9228
    27.1402
    25.4177
    24.5616
    25.1795
    27.4076
    23.3871
    29.8202
    27.7472
    34.1746
    28.9616
    25.7360
    30.9785
    27.5548
    27.0671
    26.0857
    25.2747
    19.6947
    27.2845
    24.6495
    24.1442
    23.7520
    26.5304
    22.3584
    26.2452
    19.6141
    25.1929
    23.4002
    25.0306
    26.1092
    22.4671
    23.4739
    24.1228
    24.7904
    26.7707
    26.0114
    29.1819
    26.1588
    28.4078
    27.2256
    24.5667
    25.3477
    27.2497
    27.8490
    29.5111
    25.2951
    27.0923
    25.2334
    25.6660
    25.6185
    23.1318
    26.9599
    26.7347
    29.3919
    26.3940
    23.7880
    26.1287
    20.0839
    24.9877
    26.4505
    25.7106
    27.8375
    27.3369
    20.3997
    26.3882
    26.4286
    25.3564
    26.5894
    26.9360
    23.1394
    26.2787
    23.8432
    27.0067
    27.9249
    28.1516
    23.2614
    23.9244
    24.1875
    22.7022
    20.3144
    24.8113
    27.2399
    29.1973
    26.3525
    18.6107
    28.7284
    24.0889
    25.5636
    27.3293
    23.5384
    26.9648
    30.2376
    25.8908
    23.1337
    24.0492
    22.1750
    25.3157
    22.1542
    23.7571
    15.6996
    26.9753
    30.1611
    24.2277
    24.5957
    26.0127
    21.7179
    21.2765
    26.6720
    27.7858
    24.5030
    26.7697
    27.8657
    27.7730
    32.2351
    26.3080
    21.0509
    24.3843
    25.8101
    25.8298
    27.4695
    28.7533
    27.9061
    22.1521
    27.5974
    27.7790
    27.9904
    27.0768
    24.6888
    28.4483
    30.0110
    22.7794
    28.0009
    24.0304
    22.1990
    22.4318
    23.2466
    26.5998
    20.8718
    21.6166
    24.9417
    28.3465
    25.6404
    23.9780
    27.0092
    27.4622
    29.4097
    25.6721
    23.0858
    26.8572
    26.3437
    28.2660
    29.6656
    25.2775
    30.6050
    34.7289
    32.5808
    25.7257
    24.9320
    20.0888
    25.0137
    28.0833
    26.1580
    23.4626
    26.6159
    26.6144
    26.3223
    28.9423
    25.1026
    25.4672
    29.6309
    28.2935
    24.6104
    26.6708
    27.9304
    27.2178
    24.4388
    24.7131
    28.9247
    24.9911
    25.6809
    27.6738
    29.9037
    23.8938
    26.0243
    24.1209
    26.2746
    27.8385
    26.1579
    25.0271
    25.1051
    27.0347
    27.3444
    26.9768
    26.5865
    27.2404
    27.5579
    30.5367
    33.0679
    27.3467
    29.5143
    30.5133
    29.5552
    29.1625
    25.8796
    28.8590
    28.7045
    31.1686
    33.9996
    30.7069
    32.6284
    34.7622
    30.9947
    26.0100
    28.7148
    24.5977
    29.2909
    24.6729
    26.3636
    27.3400
    30.5405
    24.0403
    23.2544
    27.1348
    27.0590
    26.8651
    24.7170
    21.5796
    23.5096
    27.1108
    25.7841
    29.3507
    29.9830
    25.8619
    28.1509
    30.7671
    24.1941
    25.6042
    25.7770
    24.3914
    29.2411
    26.7072
    25.5146
    25.0243
    25.2263
    20.6727
    22.7676
    26.4422
    26.8834
    24.7639
    25.2383
    25.5596
    25.6823
    24.9460
    24.8820
    27.2125
    24.4375
    24.7803
    27.1638
    18.2283
    27.1824
    22.6694
    23.5150
    26.0434
    21.4078
    25.4269
    31.1668
    34.7621
    31.1310
    30.0163
    28.6145
    30.1771
    28.3927
    35.1216
    35.4686
    35.2313
    32.1937
    29.9121
    28.6892
    30.8327
    30.8592
    25.6939
    24.7953
    28.0747
    27.4932
    27.8100
    25.5187
    24.1002
    30.8749
    24.2381
    25.2047
    21.6341
    25.9628
    25.2867
    26.9488
    24.7065
    21.9154
    23.3343
    26.9068
    25.7497
    25.0064
    31.2101
    26.0608
    27.1991
    27.7626
    26.3093
    23.7200
    26.3451
    29.8056
    28.0042
    28.5081
    27.2314
    24.2951
    23.3645
    20.0728
    22.8662
    26.5171
    28.8704
    32.3086
    25.2347
    26.5475
    28.6682
    25.7652
    31.8622
    29.0944
    31.4299
    23.5203
    29.0606
    29.3430
    23.8490
    25.3110
    29.6445
    25.9019
    26.5340
    26.8184
    28.9462
    24.4478
    23.9370
    26.7587
    23.9016
    24.5686
    25.3170
    21.3564
    24.0038
    24.8701
    31.4505
    28.0611
    24.5911
    28.1008
    24.4347
    27.1596
    27.8472
    27.8582
    22.6534
    24.6607
    23.9051
    22.3520
    21.3122
    19.5052
    26.0652
    21.2817
    26.0394
    21.8039
    23.9513
    21.9838
    25.6026
    27.0084
    24.1983
    25.3842
    22.6520
    29.5182
    25.3069
    27.6339
    23.5438
    25.2883
    26.0996
    26.2289
    25.5852
    27.3825
    27.5068
    26.5749
    23.2296
    19.1259
    24.0065
    23.0348
    21.9905
    25.7247
    24.1954
    27.6295
    26.8333
    25.7117
    21.4021
    20.4721
    21.9398
    21.1248
    23.5668
    21.5833
    21.3607
    20.7559
    29.2389
    25.5017
    26.6894
    20.8497
    19.7271
    30.1683
    26.0338
    23.5123
    28.5436
    22.5275
    25.7012
    24.9398
    26.8355
    30.0727
    25.4387
    25.8445
    26.0812
    23.2507
    26.6674
    24.8935
    29.0853
    28.3957
    27.2682
    27.7417
    25.4717
    21.3091
    28.6255
    28.3947
    26.5555
    26.0690
    29.2260
    23.7718
    25.5763
    31.6945
    24.4005
    30.2617
    27.4381
    29.5969
    24.7471
    27.2269
    28.4857
    27.8309
    28.5197
    26.7037
    25.9369
    27.1043
    24.8575
    28.2773
    24.2438
    24.5991
    22.9128
    26.4785
    25.9005
    29.2344
    27.0418
    25.7862
    26.6107
    27.5424
    30.9049
    28.8785
    25.2427
    25.1111
    26.8607
    23.2750
    26.2643
    22.6797
    24.4144
    27.7450
    23.4990
    29.3536
    27.1582
    24.0191
    21.7267
    23.9912
    25.3535
    22.6624
    27.1659
    26.0165
    27.7085
    21.1336
    23.5462
    26.5297
    24.2865
    29.5027
    29.5808
    26.9946
    28.4313
    27.5372
    30.0112
    27.7123
    25.1987
    22.9708
    23.6947
    24.7305
    25.1696
    25.8232
    26.5302
    27.1454
    26.6292
    25.5187
    29.1749
    22.4487
    28.6139
    26.2955
    23.3222
    25.1419
    26.7133
    27.3975
    26.5244
    29.1008
    27.9588
    23.5555
    31.3339
    27.4261
    25.2800
    26.5954
    26.2264
    27.8213
    25.9440
    25.2427
    27.0377
    29.0796
    26.8435
    27.5717
    26.3007
    28.8855
    24.9416
    28.5382
    31.1432
    27.4725
    26.8669
    27.4372
    26.7988
    28.3052
    24.5762
    29.1205
    30.1276
    26.5973
    30.9037
    30.3487
    29.0702
    28.7653
    30.3309
    30.9422
    32.4956
    32.0600
    26.5829
    26.5942
    26.9256
    26.2967
    30.8978
    27.7514
    26.2818
    30.3534
    31.6914
    34.8713
    31.5927
    41.2863
    29.7462
    25.3191
    24.0039
    28.7108
    26.3263
    26.4512
    24.4411
    25.0858
    25.7364
    23.2061
    24.0968
    27.6645
    22.4452
    29.2535
    26.7290
    24.2523
    25.1719
    23.4997
    23.0341
    22.1201
    25.3448
    25.6318
    26.4040
    24.1869
    21.8756
    20.7664
    27.3703
    26.4964
    28.7133
    28.7085
    27.6449
    22.1592
    25.0816
    21.9164
    21.8908
    24.2153
    22.7555
    24.1070
    23.2469
    23.3901
    24.7701
    23.2466
    27.5971
    30.6573
    27.7571
    25.4928
    25.8768
    29.5009
    30.0789
    30.1197
    30.0274
    28.3614
    27.5213
    25.7497
    27.6418
    30.7926
    26.8564
    27.3422
    27.9196
    24.8608
    26.0984
    28.0748
    23.9983
    24.3080
    28.8353
    27.7100
    26.9062
    27.2827
    27.9516
    29.6132
    25.4345
    26.8512
    28.6720
    27.8386
    29.9984
    31.1858
    24.8843
    26.0801
    23.0936
    22.1470
    27.0298
    26.8986
    24.8945
    24.9861
    22.3465
    19.2312
    22.7933
    24.4884
    26.4896
    18.3391
    23.9375
    19.7258
    22.0950
    25.0656
    24.0143
    26.6867
    17.5120
    22.1421
    18.4786
    26.2427
    24.2685
    25.8017
    28.5440
    23.5827
    20.5068
    28.5209
    22.9394
    24.6309
    30.6938
    25.4316
    29.3275
    25.9056
    26.3027
    23.2196
    24.1465
    24.3169
    26.4893
    27.5580
    32.9116
    29.2696
    28.5098
    25.6287
    23.4492
    23.7261
    20.5501
    26.4169
    23.3487
    26.7760
    29.9615
    24.6927
    25.1035
    22.0318
    24.6070
    26.4459
    21.4719
    25.3635
    24.0533
    23.2776
    25.6493
    23.3867
    25.9865
    25.9305
    20.9941
    26.2192
    19.7481
    23.2262
    26.1581
    24.7028
    23.5731
    23.6224
    22.9914
    19.6322
    23.1000
    25.2701
    23.3535
    21.9887
    29.4163
    24.7424
    18.3199
    27.5222
    27.8606
    18.3744
    16.7109
    17.0966
    19.3574
    19.7472
    21.6195
    19.6206
    24.0195
    20.2801
    24.9813
    20.7257
    16.7777
    11.7990
    13.6052
    13.5128
    14.3357
    16.6692
    15.5924
    13.8268
    15.1715
    14.9859
    16.4160
    13.2005
    14.6988
    13.5558
    13.1364
    17.5826
    21.8830
    19.8011
    27.1686
    21.8629
    26.5674
    26.5222
    28.2343
    22.8255
    22.5907
    21.3543
    23.4245
    25.0322
    24.0028
    18.5116
    22.0472
    25.5467
    21.5484
    26.1155
    23.1800
    18.8775
    24.6506
    20.8673
    23.5333
    25.0648
    24.8718
    19.2433
    25.6122
    19.5755
    22.6033
    19.7688
    23.0851
    25.3510
    18.4470
    23.2051
    26.3650
    20.8557
    23.1444
    28.4687
    30.5418
    28.0366
    25.8370
    20.8104
    26.1962
    21.8727
    17.6921
    20.3446
    22.1755
    22.3871
    20.2925
    21.8459
    23.8962
    26.0449
    31.2292
    29.8300
    28.7066
    33.9643
    30.2045
    25.0560
    24.8670
    31.9897
    27.6681
    27.1829
    26.7382
    23.9492
    27.1907
    28.0215
    26.5159
    26.5134
    27.0058
    26.5949
    29.7132
    27.1666
    23.5511
    26.6767
    26.9467
    26.6155
    33.0831
    26.1475
    32.9216
    32.2583
    28.5435
    27.0985
    23.0425
    28.0040
    25.8860
    24.1860
    24.0467
    24.4284
    21.1876
    23.4597
    21.5230
    26.3073
    26.5891
    27.7752
    21.2545
    21.1265
    23.2991
    25.3229
    24.4925
    31.4564
    26.8154
    26.7891
    22.7219
    24.5796
    25.5494
    22.3886
    28.6365
    24.0961
    25.4517
    23.4428
    27.0141
    26.0010
    29.3837
    27.9313
    28.0657
    25.1358
    24.0470
    28.6331
    26.4280
    27.4300
    28.7745
    31.5426
    35.3179
    29.8977
    29.1506
    30.9317
    23.3517
    18.8257
    21.0483
    22.7181
    20.5214
    22.0542
    22.1316
    24.8660
    22.6405
    21.6098
    20.2306
    22.4263
    24.2076
    23.2585
    20.6906
    21.2679
    19.7801
    20.3650
    22.6657
    24.5271
    25.3303
    28.4008
    27.2207
    24.7108
    31.4389
    27.0501
    23.2589
    26.9437
    26.0844
    23.6507
    27.9582
    27.0435
    28.2726
    29.6846
    27.4910
    25.7758
    28.1499
    29.4131
    24.4333
    23.8248
    30.3787
    32.4498
    32.4388
    33.1704
    35.0401
    28.1031
    29.8131
    31.9219
    29.7051
    33.6503
    23.6004
    27.0134
    23.5784
    28.2115
    24.2873
    23.3951
    24.6771
    29.7006
    22.2301
    27.9689
    26.6478
    32.3118
    28.9347
    25.8932
    27.1404
    23.6501
    23.5111
    25.3142
    30.0854
    31.2010
    29.6536
    32.4271
    30.3095
    34.3186
    32.5532
    28.8954
    27.6771
    27.0530
    26.3205
    25.6331
    26.2803
    26.4383
    25.6995
    23.8533
    29.8010
    30.8126
    23.8435
    24.1445
    24.2637
    23.8382
    23.9699
    25.1830
    28.4424
    25.1743
    25.9415
    22.0070
    24.8819
    23.1054
    23.5425
    23.0476
    25.1357
    24.1749
    22.9716
    24.2831
    27.0252
    25.2156
    24.3983
    26.5074
    26.0641
    24.8435
    21.3389
    21.1721
    24.9133
    29.5711
    28.6344
    27.2676
    28.8361
    26.8601
    28.4133
    28.6337
    24.7800
    24.5738
    30.2520
    24.8133
    25.8929
    27.9626
    25.1549
    23.8073
    29.5338
    28.7761
    23.4881
    27.3686
    24.7248
    25.2399
    28.5452
    23.8360
    24.8724
    22.8491
    29.8777
    34.3203
    29.6170
    30.3562
    29.5408
    25.5112
    29.7357
    29.8295
    31.2953
    28.7829
    31.9187
    26.5418
    25.7945
    20.5896
    20.7215
    24.0847
    22.1250
    22.0078
    22.9319
    27.3588
    22.1980
    25.8931
    27.2124
    29.7640
    26.7661
    26.6870
    28.4927
    31.8149
    24.7505
    24.9178
    25.6346
    24.4315
    26.7168
    25.6283
    27.0704
    30.0636
    26.1339
    27.5367
    23.4687
    22.5001
    20.7835
    22.5415
    24.6026
    23.3439
    26.4943
    23.0664
    22.8188
    24.6901
    26.2661
    25.2043
    22.4916
    21.8168
    23.6516
    23.1870
    21.6833
    22.4724
    23.9744
    21.0410
    24.0941
    25.4059
    22.1845
    23.4425
    22.8757
    21.6435
    28.9684
    25.6061
    25.2976
    24.3522
    25.3484
    25.5362
    23.8624
    24.7143
    25.0137
    23.0485
    23.5637
    24.2112
    25.6097
    24.8986
    26.6978
    24.5788
    21.4012
    21.6982
    25.3048
    23.0138
    24.4783
    26.1091
    26.3991
    30.7057
    23.4924
    23.2134
    24.3241
    23.3049
    24.1767
    26.4399
    24.8608
    23.3081
    23.9874
    23.8812
    24.1617
    23.3246
    23.0446
    24.7704
    26.8528
    30.9554
    26.1894
    29.6095
    23.0487
    27.1653
    23.1973
    27.3495
    26.3541
    26.3630
    23.7731
    26.4380
    23.6398
    21.7858
    23.8905
    23.1124
    26.1788
    24.0997
    24.6585
    25.4249
    23.6168
    22.1389
    26.9376
    23.5362
    28.1871
    22.8657
    24.4875
    29.0532
    22.5861
    27.4640
    30.3126
    30.5184
    31.0030
    29.3506
    25.8908
    25.4516
    24.7501
    24.5661
    25.7432
    25.5265
    26.9997
    29.0025
    21.3610
    23.2486
    29.9841
    35.6651
    27.7989
    24.0478
    26.2541
    26.5243
    29.4864
    23.9283
    23.3084
    27.5323
    28.0563
    24.4802
    21.9951
    24.9563
    27.6048
    24.3492
    23.6011
    25.8755
    25.6599
    19.1236
    25.4709
    19.3474
    24.6997
    25.7234
    26.2464
    28.1890
    27.0075
    25.4420
    25.6056
    23.9639
    24.8632
    24.4235
    26.7254
    33.2586
    35.9054
    30.1771
    31.7965
    27.7334
    27.8441
    27.5961
    26.4122
    28.5983
    31.5548
    35.1643
    30.9636
    30.6413
    30.1979
    27.7825
    30.3364
    28.8753
    25.3351
    28.1614
    23.2585
    26.4417
    27.7599
    24.7186
    28.1052
    29.9021
    26.9064
    27.9627
    24.8957
    28.5357
    30.9779
    29.6418
    31.4280
    27.0103
    29.9232
    31.8105
    34.6423
    31.2381
    23.3672
    25.4127
    25.0032
    22.9779
    24.6691
    28.3524
    26.0936
    27.4325
    23.0442
    30.1297
    27.1275
    26.7982
    26.8174
    31.3513
    32.1651
    27.9486
    29.6021
    25.5179
    33.3241
    28.1111
    33.5429
    32.4196
    35.4301
    33.8863
    33.4274
    34.7816
    33.1853
    28.9454
    33.2767
    32.7194
    31.7644
    35.7302
    31.6216
    25.9925
    26.5788
    24.7641
    25.6457
    28.0609
    24.7833
    31.6743
    27.4804
    26.0145
    27.1882
    24.3745
    26.6990
    25.0471
    22.6354
    26.3880
    29.4714
    31.6324
    26.6792
    28.5613
    29.5799
    28.6687
    27.2170
    32.0803
    26.3201
    26.9279
    24.1219
    27.5591
    30.6046
    28.9896
    29.4159
    29.8169
    30.9241
    25.1283
    24.5131
    29.7373
    26.6627
    30.0657
    29.9610
    28.1426
    31.4749
    28.3064
    30.2059
    31.9854
    28.1925
    28.1328
    28.7396
    24.5176
    25.1028
    29.6482
    30.5222
    30.0945
    29.9942
    30.6566
    31.3172
    26.1475
    37.7713
    35.5491
    34.9295
    36.0806
    31.6914
    34.8000
    35.7463
    32.7749
    35.0657
    31.0820
    36.3666
    27.6909
    27.5377
    28.5784
    31.1475
    27.7812
    26.9646
    26.1149
    26.0004
    27.3949
    24.9592
    22.2494
    23.1851
    27.4542
    27.0400
    22.3669
    27.2306
    25.6020
    26.2792
    24.7066
    25.2176
    25.2328
    27.3245
    25.1333
    27.6136
    31.0132
    26.6745
    24.3529
    28.8438
    27.5043
    28.6467
    25.9129
    25.2810
    22.5782
    24.8933
    27.7502
    22.0417
    24.4301
    22.9602
    20.7158
    26.0398
    24.7356
    26.4519
    26.5322
    25.5381
    27.6149
    26.7569
    25.5999
    26.4949
    31.7250
    25.3698
    26.5387
    26.9510
    26.0980
    25.5691
    23.5977
    29.2224
    27.2463
    32.4431
    30.0784
    29.1612
    30.5636
    27.6651
    24.6819
    27.1986
    24.0936
    26.8276
    27.8626
    25.8192
    32.0338
    30.2101
    32.6469
    33.0504
    36.5865
    27.1399
    29.9773
    32.5753
    28.9493
    30.2360
    26.9081
    28.8057
    29.3792
    27.8142
    27.8592
    25.8960
    25.3534
    26.8459
    28.2225
    31.0318
    31.9559
    32.5036
    30.8588
    25.4284
    25.5911
    23.5277
    23.5614
    24.0778
    24.3434
    27.1172
    23.6421
    22.3691
    26.0600
    23.2293
    24.8510
    24.4022
    23.4916
    23.8466
    25.2295
    25.9039
    24.6082
    24.3388
    22.1898
    24.4287
    26.2818
    21.0899
    25.0643
    25.3285
    27.5517
    23.7521
    24.3723
    27.3031
    27.4065
    25.9086
    26.5589
    25.9445
    29.6878
    31.4946
    33.1595
    28.7102
    32.3667
    29.0208
    27.4114
    25.0384
    25.8638
    29.8866
    30.0191
    28.3426
    24.4184
    26.1402
    27.5064
    24.8759
    23.7945
    23.4907
    22.9570
    24.4585
    24.8805
    29.4408
    23.9992
    23.1066
    22.1870
    17.8959
    21.7452
    17.9453
    23.0439
    23.2213
    24.9718
    22.6141
    22.8190
    22.0621
    20.9779
    22.4195
    26.1740
    26.1384
    26.5377
    28.4474
    27.8107
    27.3330
    26.1247
    25.0312
    27.5826
    29.8453
    32.2972
    28.9121
    33.5494
    32.4280
    32.9322
    32.8321
    25.6852
    26.2843
    20.4659
    24.8838
    23.1561
    25.3803
    21.8201
    23.8095
    21.6518
    19.1277
    22.1995
    22.5881
    21.5348
    26.6156
    23.1002
    27.1316
    24.6435
    24.3358
    21.7654
    26.9023
    24.1734
    26.3361
    27.5862
    24.9901
    24.5776
    26.5826
    24.4886
    25.9855
    22.9798
    21.1430
    18.8741
    18.8930
    21.1986
    21.2695
    21.6597
    20.1844
    22.3131
    23.4309
    23.9616
    24.8578
    21.5410
    26.1324
    21.1233
    21.7585
    20.7732
    23.3938
    22.5328
    20.6581
    23.0139
    19.5333
    23.8906
    24.7930
    22.8464
    23.9117
    25.8451
    25.2638
    23.3615
    27.1602
    27.5293
    25.3127
    21.5606
    23.6425
    26.0336
    26.3311
    24.0180
    21.0280
    26.9752
    26.6174
    26.2764
    23.3989
    26.8258
    25.7876
    27.3123
    26.0075
    25.6605
    27.8784
    23.5355
    30.5556
    30.6663
    28.5705
    25.2038
    21.6155
    24.8552
    27.0703
    31.3654
    27.1266
    28.4733
    30.2820
    25.7176
    26.1986
    24.7479
    26.1841
    25.8950
    30.4668
    24.7569
    26.7658
    30.9109
    35.4894
    37.1180
    34.3465
    28.7279
    33.7929
    27.3284
    30.9132
    34.4789
    31.2474
    35.5797
    32.7490
    31.1903
    27.4524
    24.8156
    26.6699
    19.9756
    25.1116
    22.6693
    24.9833
    30.0566
    28.0002
    25.4984
    29.0986
    26.1737
    27.9974
    23.3686
    23.1427
    22.9780
    24.2510
    23.4371
    26.6946
    21.7027
    24.0698
    26.7819
    29.6974
    28.8921
    31.6749
    27.8717
    28.0345
    28.2768
    21.7763
    29.0450
    29.3625
    30.9955
    30.0241
    26.9089
    28.2743
    28.5631
    31.6235
    29.2354
    29.5803
    27.8274
    27.7109
    25.5445
    23.6193
    31.3604
    28.9542
    30.4265
    31.7705
    36.1241
    32.2024
    26.1081
    22.9162
    30.2335
    27.2931
    20.1041
    27.2617
    25.2904
    22.8194
    28.4123
    31.4695
    32.4866
    30.5106
    25.6340
    23.5583
    27.0102
    26.1441
    22.0442
    29.9384
    29.3008
    32.0352
    33.1560
    35.3034
    24.6610
    30.4696
    35.0663
    31.5185
    29.5611
    26.8029
    25.1473
    29.4231
    32.1642
    28.4681
    28.4135
    27.6034
    23.7746
    24.1206
    23.3174
    27.5373
    26.6669
    28.7384
    28.9187
    29.4483
    27.1840
    25.2099
    27.8790
    28.0738
    29.6724
    28.8990
    32.9294
    32.7367
    30.4779
    29.0901
    28.1957
    31.8102
    28.6610
    28.5584
    35.0078
    29.8293
    25.4592
    26.3686
    25.1762
    23.7205
    23.6296
    26.4467
    27.8347
    19.4566
    18.6070
    24.7100
    25.1070
    21.3298
    25.8212
    20.9035
    15.1990
    16.6075
    17.8804
    21.5642
    18.6488
    19.3552
    21.2065
    19.3806
    19.8452
    21.8691
    19.6000
    19.5504
    19.5419
    19.9761
    18.5512
    20.2047
    17.6378
    19.4484
    19.1759
    17.8260
    17.1687
    20.9146
    19.4478
    22.9585
    21.7431
    22.1315
    21.3341
    20.2839
    20.2138
    17.5213
    21.9046
    19.9127
    19.1517
    20.4023
    20.1842
    21.3248
    20.4527
    18.7396
    20.8709
    19.3172
    19.9117
    24.2973
    22.0656
    20.1959
    18.1636
    24.5749
    21.0265
    25.5553
    19.5480
    18.1569
    19.6241
    20.2259
    22.0587
    22.9388
    23.5608
    18.2573
    20.3937
    19.7886
    16.6925
    15.9576
    18.7831
    21.2494
    21.2869
    20.9913
    22.2882
    18.3086
    21.8561
    20.1031
    21.0521
    20.5161
    17.1162
    19.8350
    22.0046
    20.4526
    21.6480
    20.4638
    19.4997
    19.5865
    18.7694
    18.6113
    17.0795
    17.5473
    19.6174
    18.6296
    19.6080
    21.4091
    22.5330
    19.2985
    19.0163
    18.4417
    15.4246
    20.8608
    19.2462
    18.8249
    19.9626
    21.5818
    15.6390
    17.4324
    21.9020
    22.2064
    18.7540
    18.4132
    19.4972
    23.9774
    20.7046
    19.2542
    19.5200
    21.1070
    19.4254
    18.3525
    20.5299
    20.5310
    21.5479
    22.3250
    23.7217
    21.4837
    25.3719
    20.1887
    22.1512
    21.6311
    22.5202
    21.6852
    22.9064
    22.1040
    23.3650
    24.1628
    23.4928
    23.0120
    21.5631
    21.4546
    22.9542
    21.6505
    21.0468
    23.3862
    20.5919
    17.6138
    20.7935
    18.0614
    21.4626
    20.9296
    23.7625
    22.7880
    25.9435
    26.0844
    23.5180
    26.0089
    30.7298
    29.4604
    32.7332
    30.6046
    33.2228
    28.5233
    26.8214
    23.6264
    24.4485
    24.1372
    20.5012
    26.2521
    26.8109
    24.1500
    21.8805
    24.1721
    21.0485
    19.8306
    20.4261
    20.5860
    21.6678
    25.5498
    21.1685
    24.6525
    21.9596
    22.8249
    20.2294
    25.1438
    24.2375
    26.5822
    24.0287
    20.2959
    26.8042
    29.1533
    25.6947
    27.8132
    27.4121
    27.3286
    25.2667
    24.3841
    22.4448
    20.9681
    22.2217
    23.0968
    23.6977
    27.9963
    26.2603
    29.8750
    25.7254
    24.5492
    24.2271
    25.2538
    22.2781
    29.3073
    31.0982
    33.7517
    31.9723
    29.5321
    24.9601
    26.7108
    25.4233
    25.1267
    21.0769
    24.1145
    22.0914
    23.9171
    21.6806
    26.5911
    27.4530
    23.3956
    26.5988
    24.6551
    25.2487
    28.7815
    27.4454
    23.6854
    25.4519
    27.3818
    24.2414
    25.1747
    24.8222
    24.4515
    23.6090
    24.8806
    27.7576
    27.3292
    23.9737
    24.0781
    22.1028
    22.7949
    22.6349
    25.0637
    22.8689
    26.3656
    24.0038
    22.1222
    24.0918
    26.8672
    28.1425
    26.0173
    34.5189
    27.5310
    33.6360
    25.7437
    30.2818
    22.8015
    26.4668
    22.9795
    25.2593
    23.5040
    22.0590
    23.1367
    21.8309
    24.9840
    22.2923
    22.5500
    25.5469
    23.2734
    25.7999
    22.4209
    27.8046
    25.8021
    30.0771
    28.1656
    27.8594
    27.3976
    28.0862
    24.6237
    23.3557
    21.6522
    23.8306
    28.9519
    30.2952
    24.0847
    23.7305
    25.1771
    24.7001
    23.9013
    24.3489
    24.6294
    28.9069
    24.0947
    24.7280
    22.5034
    25.9002
    25.5225
    24.5104
    20.6917
    19.2954
    22.5955
    21.1489
    22.6615
    20.2603
    20.0483
    20.7269
    25.9925
    25.5518
    19.8035
    21.2836
    25.9777
    26.1363
    29.2554
    31.0683
    24.9526
    28.1556
    22.9124
    28.4020
    27.7665
    26.2474
    27.7061
    29.9000
    27.9356
    29.1115
    27.2846
    29.6885
    27.3036
    28.8427
    34.5942
    22.8795
    26.6143
    33.4710
    27.9115
    27.3001
    28.2732
    27.9445
    25.7456
    25.4194
    24.9127
    21.3666
    23.4142
    24.5491
    26.9618
    25.1935
    22.2017
    25.9160
    25.3235
    29.5023
    24.2992
    27.0493
    24.5528
    23.7024
    26.7037
    19.6914
    28.1548
    28.6205
    26.9191
    30.1463
    27.0813
    27.1746
    29.8061
    24.2002
    25.8180
    25.2572
    27.5431
    24.0530
    28.1013
    29.8610
    26.2202
    25.2050
    24.3484
    24.0577
    23.3250
    26.2402
    25.5741
    27.4228
    26.4055
    28.2239
    26.7354
    29.2360
    28.5981
    30.1608
    25.5496
    26.5285
    26.7012
    24.9137
    26.4857
    25.8912
    22.9978
    25.3967
    25.9655
    31.9165
    33.1088
    28.9390
    31.1785
    30.0133
    30.7468
    27.5552
    28.3090
    27.5447
    29.4546
    29.1873
    25.5857
    25.1690
    24.5414
    23.7443
    24.9451
    25.9268
    22.9450
    25.5447
    26.8953
    26.2774
    25.2826
    22.9517
    25.9972
    23.3174
    22.4605
    24.3482
    32.8552
    25.0927
    32.2803
    30.3097
    27.9133
    31.5247
    31.0865
    25.7675
    23.0396
    27.3072
    24.8145
    22.1323
    26.8091
    28.3773
    25.4780
    27.6131
    22.4457
    24.8083
    29.2234
    27.1694
    22.0041
    27.3379
    22.9309
    27.2053
    28.9397
    31.5755
    24.6932
    29.7337
    27.5397
    29.4165
    25.5232
    29.6941
    27.6991
    29.4291
    28.5853
    26.2982
    34.0209
    26.6787
    24.4271
    25.0495
    26.1562
    24.5652
    23.6802
    23.9523
    26.7823
    23.7681
    29.8396
    25.6393
    25.1403
    26.0002
    25.5304
    25.0846
    27.8705
    32.0975
    28.1224
    25.4786
    27.3330
    29.8306
    24.3170
    24.6781
    22.8769
    25.6364
    27.4361
    22.8823
    26.2529
    24.3548
    25.8054
    26.0170
    30.0817
    25.0515
    26.7660
    27.3582
    30.7223
    30.0397
    31.5733
    28.8233
    30.6499
    30.3096
    25.9015
    25.2746
    27.8592
    26.4110
    25.0486
    34.6851
    32.2358
    27.0017
    30.4208
    30.3638
    26.6553
    29.4382
    29.0662
    35.7626
    41.7125
    35.3726
    28.1778
    30.1373
    35.9927
    31.9450
    30.1038
    29.0714
    32.3541
    29.8258
    29.7878
    33.2220
    29.1348
    28.1153
    31.6628
    29.8010
    32.3421
    27.9034
    27.2524
    28.2244
    25.9813
    29.5476
    27.6607
    24.7303
    26.9952
    28.4199
    29.0486
    28.0277
    27.8089
    30.1543
    29.5463
    31.7013
    27.9962
    28.1402
    24.0110
    24.5388
    23.4310
    25.8392
    27.1352
    23.4987
    24.3773
    24.7029
    26.5657
    26.3838
    28.1555
    24.5336
    25.4595
    22.9251
    28.0413
    25.0208
    22.1162
    24.9392
    26.0704
    24.1603
    26.4127
    22.5399
    26.2755
    24.5628
    27.0308
    24.6693
    22.9999
    25.3913
    24.8963
    27.6854
    23.3899
    27.1000
    24.8691
    24.4516
    25.1371
    20.6185
    23.6399
    23.8182
    24.9227
    23.0000
    27.2008
    25.7926
    29.9498
    26.6086
    23.1135
    24.0702
    23.9720
    24.5665
    26.5684
    23.5325
    25.8600
    26.6733
    28.2298
    30.5548
    28.8495
    26.1062
    28.1253
    28.8213
    27.5232
    27.4216
    24.7172
    27.9682
    28.7933
    27.0753
    28.8323
    27.8970
    25.3997
    23.2204
    26.2977
    28.5426
    24.2529
    23.1275
    26.5774
    28.1921
    25.7851
    26.8137
    24.6543
    28.6036
    27.9637
    28.5297
    29.4580
    24.5524
    27.2842
    25.5199
    24.1609
    26.9735
    33.9559
    29.8182
    31.2916
    35.4658
    30.9886
    30.1258
    27.9282
    26.1708
    26.1387
    23.5397
    24.1608
    24.5581
    24.7700
    26.3213
    26.3529
    27.7717
    29.7996
    30.6254
    27.2086
    26.2535
    29.4990
    29.0093
    31.2170
    31.9348
    29.6442
    29.0363
    31.5751
    28.3323
    29.5133
    29.3032
    26.3143
    30.3099
    29.6023
    30.9158
    28.6991
    27.3167
    30.4230
    29.7283
    27.9497
    27.2804
    33.8507
    30.4205
    29.7071
    28.9718
    28.2282
    30.5086
    34.7028
    30.3276
    31.5020
    36.9429
    39.9380
    33.3294
    37.6216
    29.4185
    29.3938
    30.6324
    29.8348
    30.4244
    29.8967
    29.6601
    28.6099
    33.0696
    35.0840
    34.1593
    33.9618
    34.6738
    30.6152
    31.8264
    32.0975
    33.7862
    36.1453
    30.6721
    29.5461
    32.8192
    29.2753
    29.9637
    27.2304
    27.7938
    29.3018
    29.7362
    37.4756
    30.2889
    28.7355
    29.8550
    30.9817
    25.7955
    24.6272
    26.3738
    28.3500
    31.8864
    31.0166
    31.0287
    33.4665
    32.0762
    28.3099
    27.3952
    29.4641
    28.1812
    30.4060
    29.5853
    28.5413
    28.4630
    28.8349
    29.1403
    29.4026
    32.6995
    27.5044
    29.5017
    31.1930
    28.8030
    32.2335
    32.0967
    29.5339
    30.2556
    34.7033
    28.1862
    26.9722
    29.0470
    27.2664
    29.4094
    27.4863
    28.8825
    29.9813
    26.6691
    27.3790
    27.1027
    28.4138
    28.4502
    27.7789
    27.1680
    29.1450
    30.2838
    28.4909
    26.6108
    29.8400
    30.7177
    26.8338
    29.8850
    34.7869
    32.6788
    29.7853
    28.4965
    29.3037
    29.9174
    30.6807
    29.4975
    26.8818
    28.7252
    28.6002
    30.5381
    30.6029
    31.9997
    33.1673
    33.0214
    30.5933
    27.0007
    28.7648
    30.1926
    32.1473
    31.1843
    31.2679
    32.6077
    33.0324
    31.8998
    36.8436
    27.6394
    28.8785
    27.2359
    29.7751
    26.6867
    28.7962
    27.5055
    34.5461
    31.4504
    27.9884
    28.2848
    30.0892
    32.8158
    39.7742
    36.8064
    34.2554
    32.2403
    30.2371
    23.0973
    25.1620
    26.1815
    30.6004
    32.6764
    33.3858
    36.9390
    32.4783
    29.7568
    30.2195
    32.4798
    33.6259
    31.6189
    33.7649
    33.9888
    34.9560
    32.8754
    29.9008
    28.6115
    28.7715
    29.5617
    28.4554
    27.0195
    32.8072
    33.4536
    27.7887
    27.8527
    27.0388
    36.4798
    41.3094
    39.2587
    32.7223
    31.9101
    31.0050
    29.2053
    28.7439
    26.2282
    34.4342
    27.2143
    23.5587
    28.4717
    26.8792
    27.3279
    28.4387
    23.9057
    25.9687
    27.7895
    27.5603
    27.4758
    26.5411
    27.2340
    31.0335
    30.9135
    30.3279
    32.4479
    28.1369
    26.4815
    30.1730
    30.6588
    31.1776
    34.0894
    30.7549
    30.6258
    30.5913
    29.0179
    33.0941
    31.6145
    30.2472
    33.5754
    30.0330
    33.3637
    29.0821
    32.5030
    31.8696
    31.9355
    32.4314
    40.6804
    32.3001
    30.3068
    30.3362
    28.8231
    33.3741
    30.1967
    26.9200
    27.3595
    25.7571
    28.5634
    27.0163
    27.7214
    25.6579
    25.8379
    31.3647
    26.1244
    26.5915
    26.0478
    27.2597
    26.3319
    27.5792
    28.8332
    29.6506
    26.7262
    25.4532
    27.7371
    34.8973
    29.7788
    32.7846
    30.5020
    29.9098
    27.3538
    30.8003
    23.2971
    25.8947
    26.4619
    30.7345
    29.0386
    32.7150
    31.3160
    29.4476
    31.3254
    32.1650
    32.2823
    34.0466
    26.6617
    31.3632
    30.0077
    30.4388
    27.8249
    22.6654
    24.7578
    25.2338
    24.3888
    21.2224
    27.3884
    25.9505
    27.3553
    27.4575
    28.2210
    27.1427
    30.4981
    28.0758
    29.2223
    29.8871
    29.2893
    32.1239
    31.8506
    28.1713
    30.2944
    32.9911
    27.2008
    25.8206
    27.6638
    30.2422
    29.1169
    28.5722
    34.8084
    28.3993
    31.1969
    25.3398
    27.8459
    30.9079
    28.1938
    27.6726
    28.7905
    28.1701
    29.9641
    28.6243
    29.2780
    30.5189
    29.3967
    28.1180
    32.6570
    28.2014
    28.4115
    29.1700
    28.4479
    26.2038
    26.1017
    28.1756
    24.9496
