# Supplementary material for: Mechanistic models of asymmetric hand-over-hand translocation and nucleosome navigation by CMG helicase
Source: Nat Commun. 2025 Nov 21;16:10304. doi: 10.1038/s41467-025-65232-x (PMC12639105; doi:10.1038/s41467-025-65232-x)
Supplement: Supplementary file 18 — Source data [file 41467_2025_65232_MOESM18_ESM.zip › SourceData/SourceData/Fig4D/withRPA/mindist_lagging_and_loop_traj004.dat]

# Distance
    29.3216
    29.7384
    24.6904
    26.9809
    25.4941
    30.3214
    28.9891
    31.8597
    27.6343
    27.7841
    29.9085
    26.6755
    24.8734
    25.6943
    25.3244
    26.3019
    26.8499
    26.1774
    28.3610
    29.0932
    28.2243
    28.6902
    29.3188
    32.8030
    32.3729
    33.5902
    33.2858
    31.6525
    28.8299
    32.3940
    30.1502
    29.6719
    32.3704
    31.1944
    32.8596
    28.0574
    32.4309
    33.5282
    32.5032
    30.0727
    32.1617
    32.7527
    33.7572
    31.3318
    28.2023
    28.2229
    32.5778
    33.1717
    28.9903
    29.0351
    32.0238
    30.2765
    29.9065
    29.5858
    34.0807
    32.9601
    31.9074
    28.9706
    28.7124
    30.5286
    31.2445
    31.2150
    33.8749
    35.1168
    32.8889
    32.8313
    31.2516
    28.2255
    28.6579
    26.0309
    27.3826
    28.2967
    30.9838
    30.7654
    31.6053
    32.6118
    29.6159
    32.1354
    30.8436
    35.6501
    31.9307
    34.4667
    30.1377
    32.7897
    34.1159
    32.9972
    33.3882
    30.1523
    29.2418
    31.6454
    30.4596
    30.2494
    28.5532
    31.5671
    26.7254
    26.3312
    30.0907
    30.6399
    28.8052
    30.2288
    31.1255
    25.9105
    29.5020
    29.9510
    29.9592
    31.5423
    32.0247
    31.8942
    33.4519
    35.9762
    29.5258
    33.0872
    32.6823
    31.4570
    33.4835
    37.4114
    32.8098
    34.0890
    33.7781
    35.6294
    39.0727
    35.5890
    38.4356
    38.1196
    37.9420
    34.7198
    34.2551
    35.1641
    36.5324
    30.8985
    29.4472
    28.4502
    30.7056
    31.5671
    30.0874
    31.1534
    28.1339
    27.5334
    25.5636
    27.9831
    25.7550
    24.3656
    27.1432
    25.1745
    24.4174
    26.8856
    25.5913
    27.0329
    26.7801
    25.7991
    25.7045
    25.9177
    28.5332
    22.1537
    21.7733
    23.5224
    25.2696
    26.1476
    28.5185
    27.7707
    25.7844
    25.1700
    29.9284
    28.0058
    30.3799
    26.9047
    28.0061
    28.2406
    25.4686
    26.1978
    28.3454
    27.9221
    28.9793
    26.6292
    29.2199
    29.3639
    26.8423
    26.3532
    30.5931
    26.3259
    34.7634
    35.0955
    34.4714
    37.5608
    34.3265
    34.7626
    32.2209
    38.2184
    38.3356
    38.3914
    36.8567
    31.3457
    26.5525
    30.0598
    32.9753
    34.3653
    33.7864
    32.1517
    31.0248
    29.5729
    30.5951
    42.0038
    29.2617
    32.1765
    30.4143
    27.6696
    29.8973
    30.4810
    33.2924
    30.1646
    30.3484
    34.5148
    28.3432
    29.5056
    28.7317
    30.6182
    32.4423
    31.2461
    31.3573
    31.5230
    33.6380
    28.1145
    30.9056
    31.1880
    29.7118
    30.5525
    27.0881
    28.5416
    28.0934
    31.1022
    31.1428
    30.4674
    31.7902
    28.8703
    30.1316
    31.6986
    29.4761
    26.4618
    29.2406
    31.2499
    29.4489
    31.4170
    28.4331
    30.7686
    29.8458
    39.4790
    30.8681
    26.2715
    28.3348
    26.1399
    25.5068
    27.6298
    28.0252
    27.4494
    34.9515
    32.0194
    29.9256
    30.6409
    32.8254
    31.1748
    35.1816
    36.6046
    41.0221
    29.4252
    32.2021
    31.7291
    33.3114
    35.2941
    32.2655
    32.1525
    31.2217
    29.6055
    29.4513
    27.8639
    29.2129
    30.1047
    29.8800
    31.3877
    31.3158
    28.8990
    30.1898
    26.9333
    29.4696
    28.0515
    29.7119
    31.6997
    29.4332
    27.3497
    29.7231
    32.0784
    28.3100
    33.9304
    31.4831
    27.6125
    28.9710
    28.6212
    26.6600
    27.4978
    28.2921
    27.2314
    27.5213
    28.2081
    26.9792
    26.6118
    30.3510
    27.6118
    28.1320
    29.3051
    30.1847
    33.0060
    29.5146
    31.4651
    36.9597
    31.6924
    32.5991
    31.1068
    28.0290
    34.9130
    33.3298
    31.8980
    29.8744
    29.5683
    28.1839
    25.6891
    23.5971
    27.9845
    30.7199
    27.3293
    28.6322
    25.3616
    30.3312
    29.7732
    32.8732
    30.6951
    37.3695
    31.4912
    31.0574
    32.4473
    33.3715
    35.3962
    34.7672
    31.2588
    28.4487
    31.6538
    28.0725
    32.9973
    30.6234
    30.7687
    30.4257
    31.4542
    30.6770
    29.1688
    28.5577
    30.9924
    30.6182
    28.9280
    33.2697
    37.6135
    36.3321
    34.5628
    32.4068
    38.0755
    29.7688
    34.8518
    31.0544
    29.5017
    32.1019
    29.8693
    30.4660
    30.4664
    32.9158
    27.5920
    34.3255
    30.7469
    34.3611
    32.2991
    30.0289
    29.3130
    25.5004
    32.0392
    29.6173
    34.5888
    33.6800
    34.2758
    30.9111
    29.4753
    29.2453
    27.0023
    28.0100
    30.3269
    29.9697
    28.9868
    28.0307
    31.2141
    30.2486
    26.6355
    28.2931
    28.7605
    30.0463
    32.4038
    28.3445
    30.8848
    33.6718
    29.2203
    26.0369
    26.7616
    28.6490
    26.6516
    25.9412
    22.1924
    28.6606
    27.1130
    31.7574
    22.8148
    25.3964
    25.0370
    28.8068
    25.1145
    24.0001
    27.3157
    27.0554
    24.4862
    23.3748
    24.0255
    26.4107
    23.7158
    23.5108
    28.7592
    30.9524
    25.2724
    28.1252
    28.2724
    27.2735
    25.7265
    22.8022
    24.5415
    26.1558
    26.9864
    29.8179
    27.5416
    23.3246
    25.7165
    24.3427
    28.8683
    29.9414
    29.0206
    29.0734
    28.3354
    29.6239
    28.7497
    28.3576
    33.3411
    32.3123
    31.1526
    34.0636
    31.5236
    31.6259
    31.1119
    29.2751
    27.5586
    27.4210
    31.3742
    31.4307
    35.0370
    32.4553
    31.6568
    31.6229
    28.8963
    32.1165
    29.6476
    26.4491
    29.9379
    28.5495
    31.5215
    29.3695
    28.7986
    28.8081
    29.7369
    27.5252
    26.3056
    29.0813
    32.0190
    25.8246
    26.2716
    25.0960
    23.9707
    24.7868
    24.5305
    27.2324
    28.4525
    31.5506
    27.1104
    32.3217
    31.0554
    27.6681
    27.4436
    24.7198
    26.4650
    26.2990
    27.7874
    26.4610
    29.1599
    27.7094
    29.9533
    29.2425
    28.0838
    27.3870
    27.3377
    29.1305
    31.5253
    29.5308
    30.8173
    31.6672
    27.0696
    29.6939
    29.4128
    28.6656
    31.9055
    32.6924
    31.9448
    34.1387
    29.1602
    29.6472
    30.0174
    32.0023
    30.5636
    31.9494
    30.4498
    34.6869
    32.9595
    30.6963
    32.6754
    30.4431
    28.0223
    32.0661
    27.2372
    28.6708
    29.6083
    27.7782
    31.9655
    30.4215
    29.4132
    30.2881
    29.7137
    33.1923
    32.1937
    30.1814
    31.5449
    28.3555
    29.6814
    32.1457
    30.2500
    31.2399
    28.0103
    30.6126
    29.0604
    35.1763
    29.0281
    26.1519
    28.7140
    25.8577
    27.4950
    29.9565
    30.7676
    31.0763
    27.6873
    23.3955
    28.9089
    29.8065
    28.2990
    26.3464
    25.6316
    28.2011
    30.8970
    24.9783
    29.7196
    30.5362
    31.1530
    24.4515
    26.6620
    25.0425
    25.0681
    26.0974
    23.5548
    22.7033
    21.8563
    20.3668
    25.3384
    26.3566
    24.6145
    25.9498
    28.0604
    24.2591
    30.4057
    28.5902
    26.8967
    29.3432
    24.4305
    29.7967
    27.4070
    29.1235
    32.0565
    32.8551
    32.4521
    30.1188
    30.2368
    26.0727
    27.7641
    27.1607
    27.4372
    26.1767
    26.0335
    27.5144
    23.5110
    23.7692
    25.9081
    26.3456
    28.1349
    28.4836
    31.2170
    30.0023
    30.7755
    30.4706
    29.1802
    29.7635
    29.1473
    27.7350
    27.4262
    30.1021
    28.3518
    28.4314
    29.7588
    30.0287
    30.2274
    29.5904
    28.7637
    24.2884
    27.4889
    29.5673
    33.5187
    29.8283
    33.7477
    33.5147
    31.5009
    33.9613
    32.1505
    29.6286
    32.0394
    32.0410
    31.4770
    31.1416
    33.0083
    33.5153
    36.5257
    34.6226
    30.5368
    30.0110
    30.0153
    31.4324
    30.0798
    27.7150
    29.0750
    27.8426
    29.6946
    31.5088
    31.5863
    27.6547
    30.7339
    29.8861
    27.2837
    29.2790
    31.0966
    31.1357
    27.1372
    28.4583
    28.6511
    27.1476
    31.7416
    29.6773
    30.6923
    28.4931
    30.7135
    29.1211
    30.5669
    33.0518
    30.0105
    27.9756
    27.4596
    28.0028
    26.2549
    28.5717
    30.4226
    27.3511
    28.6306
    30.5080
    28.3134
    30.5470
    27.7784
    28.4245
    31.1156
    28.9125
    24.7504
    29.9975
    27.0442
    24.6005
    29.6270
    30.5333
    30.1414
    28.6182
    28.5804
    32.5092
    31.5938
    31.6363
    33.3212
    36.2196
    32.0865
    33.3295
    30.2697
    32.8855
    31.4799
    34.3016
    27.3100
    24.8237
    25.4230
    27.5069
    25.6901
    26.5720
    28.9208
    29.1107
    29.7152
    32.3511
    33.8703
    28.9438
    28.0160
    27.7156
    24.6659
    27.1074
    28.5560
    29.1506
    30.3698
    31.1043
    32.1841
    30.7487
    27.6708
    31.1802
    29.1577
    32.3423
    28.9789
    28.2718
    28.2473
    28.5814
    26.2365
    29.7078
    32.4762
    36.3929
    31.5752
    32.7174
    32.6356
    34.9386
    32.0341
    31.3732
    36.6278
    31.8206
    34.0842
    31.3190
    34.5938
    29.8791
    30.7787
    29.7173
    26.9702
    29.1024
    28.9118
    27.6817
    29.4714
    30.7328
    31.4387
    29.8420
    32.4083
    30.2109
    32.8923
    32.9039
    31.5578
    30.4186
    32.4187
    30.5512
    31.4616
    30.6160
    32.2294
    27.0727
    35.0275
    35.9649
    32.9630
    28.1260
    30.4983
    28.1639
    32.2488
    29.8430
    32.0606
    30.8004
    32.6057
    30.0407
    31.0136
    29.1512
    32.0113
    31.2245
    27.7278
    29.0270
    27.5591
    28.3711
    28.3937
    30.4923
    31.8334
    25.9690
    28.8026
    26.4948
    29.2040
    27.9460
    27.4513
    28.9033
    26.7613
    27.5190
    24.0033
    29.4244
    24.9914
    30.7543
    26.5907
    26.5097
    26.9231
    25.4655
    27.6223
    26.7377
    26.7513
    30.4811
    30.5220
    31.5503
    30.3874
    30.6468
    29.2553
    29.1763
    30.3742
    29.2128
    31.6471
    31.9649
    30.4597
    32.9235
    31.1378
    31.9709
    33.5674
    36.5189
    30.3613
    27.5078
    31.6798
    28.8736
    34.7514
    31.5498
    38.7625
    35.0312
    35.7436
    36.7485
    31.2539
    30.7030
    32.9082
    31.8470
    27.3980
    26.8043
    31.0436
    31.1368
    29.0395
    25.1374
    24.9000
    29.7630
    30.8528
    30.4884
    29.1006
    29.7902
    27.5859
    27.6582
    30.9271
    31.2248
    30.0253
    31.6402
    28.3902
    30.2762
    32.5485
    24.6522
    29.4011
    30.9779
    29.8770
    27.4110
    26.4660
    29.4837
    27.7724
    27.7799
    32.4139
    35.9475
    30.7179
    29.4498
    29.5558
    30.1647
    30.2829
    30.9983
    30.8149
    28.5432
    29.8539
    25.2672
    30.3422
    29.0963
    29.2345
    30.2058
    27.2618
    33.6286
    31.8649
    30.5538
    30.1712
    30.1718
    32.3379
    29.3229
    29.2959
    25.0667
    28.4902
    28.8776
    28.3234
    30.2741
    28.8688
    28.1047
    31.0654
    28.0364
    28.2846
    30.2037
    29.6648
    30.9902
    27.9084
    25.7929
    30.7544
    28.2648
    31.6809
    30.6157
    30.8255
    29.7774
    29.2085
    30.2246
    30.9568
    30.4674
    29.2653
    29.3195
    30.1657
    30.2803
    29.2449
    26.0534
    28.2357
    34.0062
    29.3933
    31.1611
    33.1179
    29.8015
    28.8885
    30.4777
    31.8037
    28.9050
    26.0351
    28.6120
    32.2123
    28.0325
    28.6930
    29.4037
    26.9925
    29.0601
    27.5754
    28.3060
    31.8365
    31.1813
    30.4705
    31.0093
    31.8522
    33.2888
    31.9713
    32.4092
    35.2210
    31.9469
    33.6112
    30.3268
    31.8584
    32.8835
    32.7437
    36.2024
    33.8249
    35.3768
    32.0665
    36.2073
    36.0538
    32.2175
    34.7699
    35.0033
    35.0777
    31.8597
    33.7563
    31.0324
    29.2955
    31.0710
    32.6280
    34.4085
    33.2848
    33.0442
    30.4574
    28.2232
    24.8547
    24.2499
    28.8199
    22.2796
    26.2784
    23.7538
    24.0262
    26.5820
    26.0139
    28.3351
    27.8055
    26.9900
    27.4493
    31.1130
    28.4517
    30.4220
    31.6908
    25.9789
    28.5318
    28.9091
    29.6681
    24.0949
    29.0893
    27.2538
    25.5907
    26.0698
    26.1964
    27.4115
    24.4172
    27.7076
    27.2943
    24.9245
    26.0684
    26.3355
    29.5354
    29.8343
    26.6114
    26.1774
    25.0981
    25.6490
    26.2924
    24.4233
    27.5273
    25.9394
    25.1916
    22.9683
    26.2300
    24.4007
    19.2055
    20.3857
    22.6181
    25.9145
    26.0168
    21.7786
    24.5476
    31.1729
    24.0017
    24.7758
    24.7443
    26.4851
    25.7454
    26.4647
    22.6975
    28.6794
    22.9297
    25.4094
    25.1322
    25.0924
    26.6377
    30.8397
    30.1047
    24.0389
    29.3577
    22.9362
    24.3710
    24.0233
    24.0210
    19.4135
    19.2107
    26.2001
    23.4133
    29.2964
    25.0749
    24.4619
    23.8554
    24.1217
    25.8622
    25.5482
    22.4090
    25.9363
    24.1654
    25.1903
    23.4776
    31.9583
    29.1845
    22.4661
    24.1205
    27.6829
    22.9288
    28.5101
    26.7667
    29.6170
    28.1803
    28.4624
    25.4641
    24.7251
    30.4789
    19.8814
    24.4258
    24.6099
    21.3909
    24.7770
    28.9754
    26.7374
    25.1747
    26.7670
    27.9043
    25.1671
    27.3530
    24.9466
    25.9068
    28.5766
    30.3990
    27.6993
    28.2461
    31.0185
    27.5518
    27.0279
    26.0349
    23.0379
    19.0784
    21.3219
    27.6359
    28.3405
    26.3672
    26.6998
    27.8897
    29.0032
    27.0399
    31.7256
    29.0067
    26.9782
    30.1975
    28.7740
    26.2424
    23.1710
    23.0640
    23.4620
    22.0460
    24.3868
    24.8128
    23.9932
    29.3393
    26.5308
    26.9099
    28.0254
    24.8960
    25.9317
    27.4057
    26.5412
    28.4031
    23.8427
    28.8842
    27.8127
    25.1965
    25.9699
    18.5418
    20.7788
    25.5686
    24.3778
    26.2902
    25.0737
    28.0238
    26.8557
    26.5406
    24.5302
    24.7781
    26.0195
    27.2386
    23.4936
    24.0847
    25.3567
    28.2437
    28.3144
    28.0420
    24.7213
    27.3940
    27.8957
    29.3070
    26.7083
    28.0624
    23.6182
    27.3248
    23.4040
    26.1991
    24.3834
    25.9815
    27.4965
    25.8547
    29.0481
    26.2908
    25.5489
    25.6661
    24.1990
    26.0801
    25.7764
    27.9351
    28.0687
    26.2209
    24.5989
    24.3301
    23.5054
    23.9557
    29.1418
    25.0615
    26.5528
    19.9496
    20.9416
    23.4129
    24.7365
    25.1607
    28.7576
    28.7555
    27.9196
    28.0625
    29.6578
    29.5152
    29.8347
    29.5494
    31.5054
    28.6624
    30.3717
    23.1200
    26.1859
    23.9737
    22.1153
    23.0383
    22.8302
    24.4435
    22.6312
    24.3021
    20.3004
    25.4683
    22.2195
    23.0473
    23.0238
    25.7956
    24.9463
    27.3520
    26.8782
    22.9591
    23.4594
    22.9680
    26.5747
    26.8823
    25.3637
    26.5632
    32.2491
    30.0431
    31.5599
    29.4345
    32.2693
    26.3805
    30.5868
    29.9765
    26.9336
    27.1795
    23.2494
    23.4914
    24.0431
    21.5986
    22.1047
    24.4981
    22.1059
    21.2734
    21.6829
    22.8323
    24.3145
    27.1032
    24.5629
    25.1314
    22.5777
    25.8213
    31.0712
    27.4447
    26.4824
    26.4785
    25.4700
    28.3290
    27.7000
    28.8762
    32.2460
    27.3281
    29.6978
    23.8510
    25.7973
    24.3057
    24.7657
    28.7074
    29.6106
    28.4378
    27.4804
    28.8383
    31.4759
    23.2014
    24.8323
    27.1630
    27.1114
    32.2579
    26.1288
    33.3783
    29.1303
    31.2971
    29.7820
    27.8409
    34.3096
    31.0478
    30.4975
    25.5909
    30.2348
    28.9480
    32.0279
    37.9290
    33.2368
    32.9597
    29.7220
    27.4920
    27.1873
    28.3283
    27.1610
    27.5162
    29.0473
    26.0933
    27.5449
    29.5437
    27.2444
    33.2098
    28.1463
    32.8110
    26.9493
    28.2771
    30.2279
    25.3482
    28.6245
    29.1545
    29.6860
    29.0444
    30.0344
    25.2658
    24.0450
    25.8010
    26.7641
    23.5666
    28.6036
    32.0239
    30.3343
    32.3744
    29.0171
    26.0408
    30.1458
    35.6158
    30.5348
    36.8516
    31.3662
    29.3604
    30.1011
    33.2916
    32.6986
    29.0307
    28.5567
    26.9683
    26.5573
    26.3817
    29.3047
    26.5129
    24.4540
    30.4907
    29.6509
    29.4016
    27.9098
    26.7910
    27.7796
    27.8131
    27.5560
    28.9576
    29.1528
    25.8546
    21.3551
    23.9363
    27.5628
    26.1725
    22.2859
    27.3793
    26.6802
    27.8025
    26.6361
    27.0958
    27.2523
    28.0208
    25.5655
    25.9348
    25.3318
    22.7899
    25.8689
    23.8801
    26.1818
    24.6362
    27.2532
    26.5151
    25.2461
    25.2577
    26.4730
    28.5704
    29.6969
    30.6688
    30.8754
    27.1935
    30.6013
    28.5592
    27.4841
    27.0935
    26.7270
    27.6584
    27.3304
    25.4728
    29.2294
    27.7753
    26.9243
    27.4169
    27.2476
    24.0956
    27.5846
    27.1505
    26.8426
    26.2992
    24.7616
    25.2728
    24.8501
    21.9443
    25.5377
    27.3146
    24.7537
    27.8978
    24.8379
    25.6962
    23.6352
    25.6556
    28.0071
    27.4248
    23.4122
    28.2368
    28.7910
    28.5978
    27.0878
    23.5940
    26.6243
    26.2960
    26.2931
    24.9826
    26.1793
    23.3805
    24.2548
    24.1327
    24.5501
    28.8318
    30.0866
    24.3082
    25.7250
    25.4563
    25.6000
    24.0920
    26.0361
    25.0700
    24.3001
    19.4475
    26.0931
    21.4976
    22.9645
    26.3621
    25.1793
    24.9512
    24.8159
    27.0438
    23.3700
    26.0720
    24.4067
    29.1181
    27.7621
    24.7456
    27.2739
    26.3151
    32.1757
    27.4962
    29.6197
    31.6995
    30.1653
    30.2917
    36.6218
    35.9086
    38.0163
    33.4517
    26.1931
    30.1323
    32.7657
    30.8990
    32.9294
    33.6020
    30.8025
    28.1666
    31.6445
    33.1786
    30.9911
    30.4630
    32.6900
    29.1468
    34.0393
    32.3079
    33.8252
    39.4219
    35.5688
    34.6326
    36.0596
    31.5417
    28.4128
    27.4349
    29.6186
    24.4766
    29.7334
    29.8219
    25.1553
    26.7144
    23.9714
    26.7955
    19.6650
    24.9232
    24.6920
    26.5397
    23.0955
    24.9773
    23.8121
    26.3663
    24.6287
    25.7696
    25.5220
    30.4384
    27.9010
    26.4846
    31.2421
    27.7338
    31.1906
    30.6725
    33.6935
    28.5045
    28.5232
    33.2665
    35.5213
    31.5475
    35.0209
    32.4851
    35.0105
    35.4881
    30.8866
    28.0314
    31.9797
    33.5720
    32.2645
    29.3435
    32.4379
    29.7468
    33.2537
    33.1080
    29.6281
    27.7087
    26.4824
    24.9355
    25.7816
    27.3298
    31.3612
    27.5720
    25.5219
    28.6069
    33.4146
    31.7870
    29.8127
    31.3909
    29.9385
    38.1760
    26.0362
    27.5838
    35.2288
    30.3445
    27.9319
    29.3551
    30.7451
    29.7490
    26.9064
    27.9345
    30.5930
    29.1145
    29.4853
    28.4766
    23.4343
    24.6695
    28.1058
    26.1162
    26.9008
    30.0224
    28.9625
    28.1047
    31.0983
    29.7260
    28.5310
    28.9577
    32.9649
    33.8472
    30.8648
    30.6393
    29.9206
    26.7144
    30.5581
    24.7459
    26.0937
    25.1386
    25.6183
    25.9076
    25.1144
    27.6223
    23.1628
    22.8202
    25.0310
    27.4814
    21.7788
    23.0313
    28.4414
    25.2448
    27.2534
    26.7982
    28.5630
    25.9499
    27.4704
    27.1943
    24.4071
    23.8014
    27.2661
    26.1440
    27.2574
    27.5811
    24.1037
    24.9427
    26.3247
    23.8862
    24.7072
    29.9016
    25.7846
    25.4519
    24.9047
    26.9238
    26.1214
    28.2426
    28.2641
    25.7253
    28.7046
    25.8128
    26.5407
    27.8573
    25.3359
    25.4942
    34.3425
    27.6872
    25.9970
    25.9574
    27.0707
    23.7802
    21.3607
    23.2643
    28.9440
    27.0296
    27.1769
    24.6450
    29.5545
    25.4541
    26.6794
    24.9609
    25.8816
    23.0113
    27.4352
    25.8072
    26.0199
    27.0064
    26.4847
    19.2660
    25.3243
    27.0222
    28.1799
    27.4403
    24.2611
    26.3208
    30.8035
    26.6344
    27.3034
    23.6939
    28.3730
    27.3937
    27.7259
    24.7883
    26.1271
    26.9257
    27.5853
    26.9568
    24.3899
    27.0872
    22.4647
    25.6946
    28.5396
    30.0820
    26.9050
    26.8130
    27.5492
    25.6133
    21.9854
    24.5676
    26.0590
    24.9928
    26.1670
    24.6719
    24.8221
    24.0977
    24.9520
    26.5376
    26.2927
    25.1935
    24.6614
    21.3993
    20.6875
    23.3056
    28.5624
    22.0971
    26.3787
    24.4572
    24.7402
    19.3054
    26.0720
    24.9935
    27.8545
    25.9830
    23.9157
    25.8855
    19.6737
    23.4282
    23.8619
    27.6794
    25.6333
    28.4972
    25.5656
    31.8100
    31.9873
    33.1403
    32.4345
    27.2644
    30.6422
    28.6719
    29.5638
    22.3801
    29.0817
    27.6520
    24.8551
    25.4321
    29.6765
    28.1291
    25.6944
    28.7177
    27.7013
    36.2069
    33.2333
    31.1866
    25.4385
    28.4497
    28.9021
    31.4035
    29.5922
    29.5889
    32.4441
    26.9562
    29.6375
    31.7340
    29.6200
    30.7357
    29.4697
    29.4646
    25.4696
    27.3265
    26.4164
    25.8600
    30.2197
    24.4673
    28.9311
    28.2300
    33.1463
    30.1716
    33.1820
    33.4438
    33.0234
    30.9708
    32.6220
    37.9550
    28.8216
    29.5979
    28.0463
    30.6821
    28.9886
    34.8495
    32.5584
    28.0771
    30.1405
    30.1635
    32.5500
    30.7030
    32.4151
    30.0421
    28.1580
    26.3938
    30.7410
    35.1481
    27.4878
    27.3515
    26.5626
    33.1774
    30.0195
    30.0993
    29.1238
    29.5366
    30.6367
    31.3659
    35.3632
    32.2440
    29.8462
    28.2034
    30.5890
    32.9813
    28.6292
    27.1221
    29.8612
    31.9071
    26.8619
    25.6420
    30.9658
    27.7291
    30.6762
    29.8470
    25.1664
    26.2619
    26.0597
    25.1384
    20.5479
    29.0240
    24.6333
    28.8719
    25.4640
    29.3085
    26.9021
    27.3725
    32.0747
    32.8424
    25.7234
    29.6413
    26.0916
    30.8882
    26.9440
    23.8730
    28.4483
    21.7449
    30.6396
    32.4738
    28.6403
    26.0311
    28.3998
    27.1887
    23.1363
    25.1167
    20.8291
    25.0251
    26.2628
    24.9661
    23.2341
    28.1356
    28.5530
    30.1825
    28.5135
    27.9200
    27.1767
    31.5428
    26.8000
    29.1364
    25.4361
    30.4222
    28.5487
    25.3878
    28.5557
    28.4791
    30.7262
    24.5936
    25.9027
    27.2462
    24.9653
    28.0072
    28.8721
    27.1451
    28.9571
    30.7725
    28.1122
    35.0253
    26.9229
    30.9505
    28.6167
    27.8572
    30.7101
    27.4373
    27.5304
    31.0762
    30.9559
    34.8632
    29.8983
    30.0078
    27.5739
    27.4809
    27.0548
    28.5477
    27.6385
    27.7803
    28.4817
    31.4279
    31.0343
    37.1663
    33.3300
    32.1672
    33.1142
    33.9559
    27.6133
    28.1211
    28.2051
    33.0129
    32.7395
    32.7312
    32.6905
    31.1454
    31.7151
    25.8641
    27.4034
    30.5528
    29.7771
    35.3142
    28.0250
    31.4376
    30.0433
    31.0833
    28.5204
    25.6879
    30.9342
    30.7887
    28.1692
    32.4258
    30.7075
    27.0729
    29.0753
    28.1055
    30.3456
    30.1586
    25.7004
    31.7384
    31.2275
    30.9136
    31.5381
    31.4020
    32.5514
    29.3210
    36.9527
    29.1436
    28.5052
    31.9630
    32.1777
    32.3396
    31.6983
    25.9464
    27.0239
    25.6124
    25.2666
    21.3193
    25.2274
    28.7971
    28.0261
    24.7878
    29.5871
    20.1350
    24.5902
    26.7914
    29.0456
    28.0191
    18.3345
    27.0440
    30.9788
    26.7326
    29.0517
    27.5772
    25.7431
    19.7157
    20.7677
    23.0419
    27.2249
    31.9384
    30.6594
    26.5469
    31.9705
    30.8912
    30.6755
    22.6246
    25.9859
    27.6886
    32.2915
    28.0053
    31.9335
    31.0731
    25.6386
    28.8181
    23.5771
    22.8594
    24.7579
    24.8702
    26.7619
    26.1171
    23.8555
    29.2171
    26.6766
    25.6511
    26.4339
    23.2776
    24.7356
    24.7243
    28.9549
    26.9084
    22.7386
    26.7837
    26.7636
    28.3725
    29.0853
    30.5204
    31.5680
    34.4526
    26.9992
    30.4472
    28.4725
    29.3344
    28.4390
    25.0421
    28.8639
    28.9569
    30.5472
    26.8752
    32.0944
    30.8438
    30.2503
    24.4521
    28.2943
    25.7127
    29.0681
    26.7632
    29.2500
    28.3164
    28.8130
    29.8250
    26.8535
    26.6957
    27.7393
    23.8088
    29.3849
    28.4365
    25.0629
    28.6411
    27.0146
    26.8394
    25.1566
    24.7047
    21.4765
    28.5747
    30.3462
    33.2637
    32.5228
    27.7515
    31.3987
    25.5799
    24.5374
    30.1378
    28.8748
    25.1352
    27.4308
    23.0458
    29.6215
    27.4898
    22.6311
    28.5394
    24.4859
    29.8990
    26.7403
    26.4561
    25.2204
    22.8053
    25.7367
    29.6634
    33.9820
    31.6902
    31.6467
    31.1753
    30.1870
    30.2209
    29.0125
    25.9925
    31.8355
    31.3089
    31.8123
    28.6054
    30.9276
    27.2799
    25.7407
    29.3067
    26.3424
    24.2140
    24.9790
    25.3519
    27.3867
    27.1884
    28.2305
    24.8197
    26.3587
    29.6621
    30.9300
    33.1777
    31.4651
    31.5053
    32.1980
    24.9514
    24.8321
    26.0510
    28.3186
    27.3436
    25.4286
    27.9371
    32.3315
    27.7772
    32.1018
    26.1474
    28.8093
    24.4646
    26.4036
    26.3196
    27.3209
    26.6975
    30.2198
    29.8891
    30.8637
    28.3611
    30.6873
    33.9114
    30.1930
    28.0115
    25.2115
    28.3067
    29.7270
    30.7143
    32.5904
    28.3546
    33.4999
    30.5404
    28.5229
    28.1343
    29.7702
    33.0105
    28.1766
    30.6692
    31.7298
    32.6858
    34.9253
    33.5964
    32.2539
    34.7030
    32.8249
    36.5080
    32.1187
    36.0928
    37.6124
    37.3200
    43.7426
    42.6454
    40.0508
    42.8493
    46.1464
    45.1389
    45.8778
    39.4147
    37.9406
    36.2300
    36.3907
    37.9344
    36.3797
    36.3890
    32.9859
    31.1296
    33.5760
    36.7759
    31.2083
    31.1288
    33.4049
    37.7771
    33.0535
    34.1967
    32.0139
    30.6470
    34.4678
    35.5192
    34.5791
    34.8399
    37.0130
    39.3456
    38.1438
    32.0143
    37.2380
    32.8073
    36.2938
    31.9113
    34.8715
    28.8648
    29.4883
    35.6456
    30.8380
    29.7415
    33.0740
    27.5059
    30.3789
    28.4146
    31.3654
    26.8581
    26.8557
    27.6105
    25.5356
    27.4491
    27.2942
    24.6981
    21.7667
    21.0594
    20.2396
    21.2388
    22.9519
    26.0054
    23.5325
    19.9221
    21.9418
    19.6061
    24.1725
    27.4426
    26.6462
    27.2109
    21.1378
    22.5518
    30.9713
    24.8740
    24.1467
    27.5298
    27.2219
    31.9161
    27.2212
    27.2728
    26.7428
    26.4154
    32.6088
    31.0337
    32.2956
    31.6379
    33.3394
    28.5806
    32.9075
    26.8749
    23.7348
    28.3081
    32.2173
    35.3370
    34.3322
    28.2429
    33.2688
    30.5267
    30.3949
    35.0600
    30.5490
    35.6908
    32.8507
    32.5632
    33.7321
    35.0220
    32.6873
    32.3157
    35.2282
    30.3230
    31.1929
    30.9046
    30.8492
    30.8913
    27.1424
    32.2759
    26.3253
    27.9645
    28.9930
    32.5763
    33.2695
    35.4522
    34.1165
    32.0005
    32.9312
    31.1441
    30.7905
    42.9114
    35.0046
    36.1088
    31.9656
    30.6446
    28.6952
    31.9307
    33.0830
    30.0643
    26.8154
    25.8931
    30.4360
    34.2142
    33.0151
    32.6399
    31.4955
    29.9215
    26.1405
    25.4471
    29.9793
    30.4116
    29.4510
    32.1873
    29.6984
    30.6604
    28.1004
    30.5100
    36.2640
    36.9233
    35.7150
    37.6514
    39.0424
    39.3404
    30.9233
    30.4658
    27.8962
    27.0121
    28.2504
    29.0203
    27.5923
    33.7780
    29.7002
    33.5497
    33.2835
    32.5451
    33.2845
    32.5936
    34.9314
    34.1955
    33.5218
    34.3294
    31.8565
    32.8317
    33.7507
    27.1950
    27.1114
    29.1934
    23.9777
    29.2185
    27.6693
    26.4866
    27.6774
    28.9951
    29.8091
    30.2401
    29.9962
    34.5104
    33.9855
    27.8385
    29.5701
    31.0422
    32.6970
    26.2653
    28.5522
    30.2038
    35.0077
    34.9624
    30.7328
    25.5498
    32.3145
    29.6676
    32.5127
    31.7677
    23.1689
    30.9745
    30.2177
    31.4922
    32.1445
    35.4383
    34.7898
    31.8641
    32.0124
    29.7782
    32.1798
    33.0921
    31.7643
    32.9043
    30.2444
    33.5094
    32.6576
    27.8677
    31.8604
    29.6115
    27.1787
    26.7480
    28.0473
    25.6500
    23.2509
    29.8890
    32.0554
    30.9985
    29.7919
    27.3562
    25.0024
    23.3308
    28.1464
    25.0902
    21.6515
    27.5927
    26.8630
    24.3538
    21.6589
    28.0612
    31.7624
    29.9533
    26.8943
    28.4544
    30.4688
    29.8582
    33.5123
    31.5545
    32.4779
    35.2582
    33.4725
    32.7977
    35.9778
    30.6061
    31.6519
    34.4984
    31.4829
    32.2177
    32.6775
    30.3285
    31.7452
    33.8320
    33.1163
    34.6627
    31.2661
    33.3750
    32.5554
    34.3239
    31.8476
    29.0158
    27.5685
    28.6898
    28.8897
    31.5402
    32.8379
    29.0182
    30.8598
    28.1006
    28.0994
    22.7759
    26.0257
    23.7470
    28.5467
    27.1420
    25.2508
    29.4383
    33.0183
    28.5486
    29.1652
    31.3781
    29.7016
    34.0330
    29.7415
    31.0215
    31.8249
    28.1044
    37.3857
    34.6964
    30.9816
    32.6505
    30.5823
    29.8059
    30.5168
    28.4262
    32.5056
    33.5926
    31.6305
    30.1502
    35.0234
    31.5171
    28.5621
    27.9328
    34.8990
    35.8648
    30.7083
    37.7776
    35.3192
    29.8567
    30.0274
    30.2012
    28.9661
    28.2698
    28.9135
    31.7547
    32.4449
    31.4181
    29.1127
    29.7990
    31.8632
    32.3430
    33.9443
    27.9783
    27.8450
    28.5870
    32.7399
    30.4762
    28.7122
    28.0114
    27.5077
    30.2115
    25.4079
    28.8935
    25.2920
    24.2702
    25.5873
    26.6436
    26.3113
    27.8586
    29.5753
    29.1294
    30.0944
    33.4588
    30.3227
    36.0310
    33.7504
    32.4617
    35.3370
    37.2931
    38.2347
    35.5991
    38.8656
    32.5597
    35.4398
    28.1137
    29.0270
    31.7067
    34.1023
    35.7996
    36.7202
    28.6758
    31.3441
    31.7525
    30.1688
    33.0785
    30.2743
    32.9917
    28.0207
    31.6430
    32.7245
    32.7039
    39.2453
    30.6311
    33.9055
    29.8007
    31.9474
    27.2212
    27.4127
    30.3740
    37.3704
    31.5475
    32.0799
    35.8164
    35.3712
    32.5038
    37.0215
    36.2936
    32.4766
    34.1261
    36.1794
    39.2170
    33.5584
    33.3111
    29.9251
    36.3450
    38.0688
    38.6049
    32.4295
    36.5890
    32.8490
    32.6273
    32.5947
    33.6150
    32.3054
    27.8587
    30.6851
    29.3013
    25.5350
    22.8679
    25.5965
    24.1562
    25.6937
    24.4269
    29.6859
    25.3195
    26.7014
    27.7384
    25.7108
    25.4246
    24.8067
    26.0664
    30.1454
    22.4551
    26.8031
    27.6589
    26.8377
    30.7800
    27.7948
    28.4470
    26.0048
    22.9903
    19.3536
    17.9523
    20.4756
    24.6631
    18.9752
    18.2521
    17.9055
    17.7812
    20.5723
    18.1457
    21.3008
    23.1986
    24.1487
    23.5476
    21.8247
    25.8463
    25.3719
    30.8978
    29.1761
    30.6774
    35.3615
    23.8199
    21.4736
    24.5907
    23.0100
    33.2442
    25.2655
    27.6419
    30.1911
    24.1328
    26.2121
    27.1785
    29.4628
    28.8548
    29.0147
    26.3971
    27.8167
    29.8575
    31.9598
    29.7859
    27.1956
    30.0373
    27.8028
    33.0547
    29.6261
    26.9295
    26.4813
    28.8820
    32.3396
    30.7680
    31.0405
    29.1317
    29.2371
    26.7312
    28.5161
    33.5600
    30.3590
    31.9829
    35.6376
    35.1747
    34.4036
    38.5616
    34.3890
    33.9016
    33.0838
    27.4246
    30.2303
    37.3115
    32.3277
    33.0980
    34.6714
    33.8354
    36.2565
    31.7826
    33.3597
    34.2998
    40.2948
    31.4998
    32.7323
    38.1713
    36.6605
    33.5410
    30.6498
    33.9034
    34.2512
    32.9671
    33.6374
    29.4417
    27.8357
    29.9545
    31.4145
    29.8414
    29.4070
    30.7014
    28.3092
    29.6541
    26.6584
    28.0136
    26.9411
    29.7919
    27.6528
    28.3031
    30.6610
    29.2945
    31.9618
    30.4349
    29.0619
    33.0180
    32.9563
    30.1504
    29.2271
    29.1249
    30.2801
    29.0644
    34.9776
    35.2771
    32.6689
    36.8442
    35.7350
    35.8748
    33.8933
    32.8935
    30.2156
    29.3368
    28.9336
    27.7003
    31.4981
    32.1823
    26.5770
    29.0413
    28.6243
    21.8781
    25.1636
    28.8528
    25.9628
    29.4902
    27.1289
    27.9543
    30.5961
    32.8821
    28.1904
    27.1516
    30.3809
    29.6328
    31.9420
    36.7539
    41.6066
    39.5404
    43.2233
    43.2395
    40.1275
    49.3464
    42.2845
    47.7343
    45.9100
    38.0562
    34.5696
    33.0296
    37.0900
    33.1340
    35.3101
    26.4567
    27.8402
    29.0655
    27.6095
    36.4524
    28.7335
    27.4202
    29.0449
    29.9308
    29.2374
    32.5247
    22.7134
    26.7355
    27.5274
    29.8908
    28.5529
    27.5225
    25.1496
    25.0098
    26.7639
    29.4410
    27.5836
    26.2121
    29.3083
    31.8067
    29.0335
    25.2648
    28.2434
    31.8260
    32.6960
    32.2740
    40.3496
    31.9319
    32.2744
    28.5763
    31.8360
    26.5428
    30.7713
    34.0294
    28.3032
    31.4122
    37.0906
    34.4196
    28.1226
    26.6561
    25.2972
    25.9021
    31.2925
    26.6391
    24.3978
    21.7348
    23.8310
    22.0725
    24.7977
    24.9878
    26.6451
    25.4619
    29.8235
    29.5852
    34.2171
    34.3790
    36.6132
    30.7625
    33.0262
    29.3798
    29.2855
    32.6413
    29.3612
    31.5355
    34.4006
    34.6250
    33.4001
    30.9068
    35.4528
    28.7874
    33.2709
    31.5194
    31.8365
    30.1302
    28.0527
    33.8444
    33.8745
    31.3995
    28.6036
    28.5736
    32.5412
    28.0028
    33.0776
    27.8251
    25.1800
    26.0957
    26.5668
    31.7094
    30.5590
    21.6505
    22.0751
    27.8006
    26.6647
    32.5173
    33.0294
    26.6317
    38.2504
    32.6742
    39.4874
    34.2357
    34.4619
    34.4379
    30.7466
    33.7885
    38.9882
    31.4119
    32.8886
    33.5046
    36.9615
    36.8450
    34.6076
    34.7956
    34.3022
    32.7346
    29.4226
    28.9228
    27.7909
    30.3725
    33.5863
    30.0181
    30.6639
    26.5343
    22.6506
    30.5969
    26.7253
    25.4386
    27.4662
    29.2130
    28.2174
    24.5887
    24.4377
    26.9996
    31.7811
    26.6646
    22.3325
    28.7446
    25.6239
    27.7122
    26.2358
    28.2401
    26.8422
    28.9014
    30.1856
    25.2130
    21.9427
    23.9402
    24.9801
    22.8468
    29.7950
    26.3922
    27.0827
    29.0515
    22.4738
    25.8339
    28.2614
    24.1555
    24.8944
    27.7137
    32.3219
    28.6325
    27.6433
    23.9545
    25.2109
    27.6678
    23.7990
    27.8220
    24.9059
    26.2842
    25.3333
    28.0391
    29.5476
    29.6218
    32.6850
    30.8695
    28.9342
    27.9340
    29.1165
    26.9809
    26.7659
    27.6211
    30.7958
    31.8734
    28.0067
    32.4647
    33.9112
    36.6254
    32.9172
    35.1961
    34.8284
    35.4393
    37.4176
    37.9435
    33.8252
    33.0120
    26.9926
    29.0493
    24.9406
    24.9441
    24.0953
    24.6938
    22.1568
    23.4689
    24.9551
    22.3883
    21.7526
    25.4893
    29.8287
    23.1400
    24.7621
    26.6027
    22.6208
    23.2819
    22.9649
    24.0839
    23.2984
    23.6817
    23.3492
    23.9278
    25.5419
    25.1039
    27.9080
    33.5590
    26.5879
    21.8852
    22.6518
    24.6500
    27.3003
    24.6525
    25.1954
    30.6384
    28.7494
    31.5447
    26.7339
    28.8059
    27.6276
    25.2222
    24.8344
    26.3612
    28.8938
    22.5814
    22.8882
    24.4308
    22.1297
    26.1753
    22.4120
    28.6003
    24.2047
    22.2668
    22.9893
    21.2779
    20.8729
    23.6252
    25.5916
    25.4968
    23.6436
    25.3699
    21.0589
    20.9601
    28.3996
    24.6686
    27.5557
    24.1133
    26.6210
    21.8459
    24.5008
    25.5524
    24.7892
    25.6329
    29.7935
    31.3569
    29.4837
    28.7759
    28.9951
    28.2233
    27.9221
    26.4717
    31.7116
    27.0441
    34.5882
    28.7243
    28.0026
    34.7892
    29.8895
    31.1738
    33.2252
    37.2406
    35.8313
    35.8738
    35.9541
    24.0996
    23.3485
    27.6908
    31.3920
    33.8445
    30.0777
    29.8719
    29.6788
    31.0650
    28.6151
    25.0588
    23.4292
    21.5292
    23.4976
    22.3936
    25.0429
    25.5486
    26.8959
    27.7458
    29.2540
    28.8121
    26.2297
    30.3475
    28.6846
    31.2269
    32.5844
    33.5522
    30.2290
    33.4952
    31.1808
    30.4434
    32.9514
    27.8905
    23.2770
    26.5947
    26.7450
    30.3063
    34.7066
    28.6780
    26.2118
    28.5589
    22.2178
    29.4689
    26.9893
    28.1058
    27.6666
    25.8816
    26.9545
    25.7955
    31.1942
    27.0950
    26.1545
    29.1725
    28.0903
    30.3921
    29.5090
    24.4040
    30.5870
    32.8492
    28.4843
    26.3449
    29.5991
    34.3672
    31.7311
    34.2652
    31.3422
    27.6016
    27.6611
    28.0325
    26.1903
    25.9191
    28.4782
    24.5549
    24.1422
    26.2804
    25.1192
    27.8455
    33.4662
    29.7486
    29.6491
    26.2491
    27.0175
    28.2575
    27.9147
    26.8152
    27.7478
    30.4783
    26.0139
    26.8024
    26.4209
    24.9715
    27.2585
    28.8567
    26.8614
    24.4666
    28.2951
    30.4208
    29.0699
    31.0182
    27.3674
    27.2386
    31.3619
    29.4720
    28.7389
    32.3974
    33.6458
    32.2078
    31.1746
    29.1999
    30.2777
    30.8485
    31.3428
    26.5898
    31.4470
    30.4019
    31.4926
    32.8960
    34.6291
    31.2092
    34.2022
    31.4070
    31.4056
    29.5872
    32.5648
    31.4636
    37.0483
    32.9323
    33.6894
    31.0118
    31.8900
    32.8074
    30.4412
    26.9702
    28.9208
    29.4558
    32.8296
    29.8570
    30.2030
    31.9232
    30.1357
    29.3913
    30.7190
    29.4080
    29.5397
    28.5737
    28.4464
    29.4786
    27.5330
    27.2090
    29.3809
    31.9199
    32.6673
    29.7719
    28.6843
    32.3389
    28.9364
    31.4630
    31.3684
    31.8295
    28.3768
    30.2506
    32.9273
    35.5600
    35.2175
    28.4397
    29.0823
    29.6445
    27.6462
    28.3646
    26.0832
    29.8896
    30.1940
    28.3197
    30.0248
    33.6220
    28.8770
    28.7975
    26.7964
    27.6524
    27.6312
    29.3753
    32.6913
    30.4621
    31.4760
    28.8841
    32.2589
    28.7939
    28.9213
    25.7859
    34.0567
    31.2662
    32.7858
    29.9168
    29.5374
    31.2904
    26.2457
    31.5339
    30.6479
    29.8696
    30.1463
    30.6400
    34.5073
    29.8499
    30.1408
    31.0401
    30.1537
    29.1232
    32.7363
    31.4437
    29.8730
    29.0373
    31.0754
    29.2704
    30.6893
    31.0181
    30.6460
    30.8684
    29.5840
    28.6059
    30.0534
    26.8048
    28.4704
    29.1555
    27.5909
    27.3560
    30.5561
    31.8079
    29.0940
    30.7316
    29.0935
    29.8576
    27.9704
    26.9382
    28.6951
    27.1751
    31.6750
    28.8192
    29.2862
    28.1293
    27.0723
    28.3870
    28.7241
    33.8754
    29.4197
    30.1171
    27.5067
    30.2358
    29.9187
    31.3742
    31.3354
    28.6645
    26.7027
    29.1283
    29.9215
    29.2597
    30.1891
    26.9582
    29.8646
    31.0207
    29.7843
    31.7004
    29.4243
    27.2491
    29.1525
    30.2253
    27.6671
    26.5842
    27.8688
    27.1115
    27.7038
    28.0733
    27.8496
    26.8655
    26.4285
    31.3598
    29.8987
    27.4545
    31.6034
    30.1605
    30.2734
    28.8692
    30.9337
    31.9727
    31.9389
    29.7342
    27.6948
    26.4184
    25.4413
    27.3842
    27.3793
    27.4915
    29.0678
    28.3542
    30.0507
    28.7016
    28.8159
    27.5669
    30.6315
    33.7364
    29.7959
    32.4690
    32.6684
    31.7427
    29.4986
    28.1974
    27.1155
    26.8175
    32.3107
    28.3754
    27.8409
    27.3853
    28.2603
    29.7706
    28.8147
    29.9762
    28.2983
    28.5114
    26.0573
    28.9488
    29.5175
    30.4925
    29.0845
    30.4405
    28.5901
    29.1220
    29.3767
    29.9514
    34.2481
    31.4556
    31.0384
    30.1695
    32.5358
    35.5374
    35.7591
    34.6298
    32.8098
    31.3022
    39.3839
    31.8478
    31.2125
    34.3228
    30.9533
    35.5358
    31.0465
    28.7098
    30.8592
    28.1024
    29.2272
    29.3387
    29.3598
    27.9959
    27.8822
    27.5118
    28.8619
    28.6592
    29.9614
    30.8952
    30.7585
    31.3460
    30.0899
    27.1077
    26.6643
    26.1864
    29.9367
    27.3420
    27.7100
    29.6737
    28.2117
    28.4831
    28.7494
    30.3470
    27.6074
    27.2815
    27.7021
    27.4054
    29.7710
    28.7041
    30.1368
    28.2097
    26.8238
    28.0311
    28.4759
    28.2621
    30.2592
    31.1592
    32.1671
    28.7757
    30.0666
    29.7269
    28.0355
    27.5984
    27.2196
    26.7308
    32.7550
    29.0035
    29.5721
    29.7891
    30.2767
    31.5315
    29.8037
    30.3741
    28.7602
    28.4332
    29.6408
    28.9840
    34.8988
    31.2632
    29.6562
    29.0543
    28.4106
    25.8335
    23.0516
    26.9378
    26.4199
    28.8244
    26.8369
    28.6237
    30.8076
    33.1981
    30.6350
    36.5685
    33.9300
    35.1617
    29.4862
    30.3673
    34.1265
    32.1328
    29.5491
    27.0725
    29.6365
    33.8939
    35.1596
    35.3709
    28.3299
    30.0118
    29.8000
    29.7535
    31.8709
    35.9696
    31.5800
    30.3969
    31.2131
    35.4644
    32.2756
    30.0428
    31.2342
    28.0729
    27.9284
    30.4852
    27.6114
    32.9704
    34.2513
    34.0966
    33.2091
    32.2604
    29.5939
    28.8026
    30.0908
    26.6896
    28.3210
    28.9518
    28.9137
    26.3604
    31.6445
    27.0680
    28.8026
    29.4254
    29.7676
    31.3016
    28.9822
    36.0898
    31.9039
    29.9860
    30.3712
    29.9886
    29.8436
    35.2912
    33.6497
    31.8579
    29.3184
    32.2896
    31.3593
    31.9619
    29.8695
    32.8685
    31.1826
    31.1480
    34.5383
    33.9919
    34.8511
    29.4986
    32.1358
    27.2298
    31.9834
    30.9419
    29.3744
    25.4879
    27.6870
    26.6551
    31.2968
    28.4344
    31.2086
    33.5463
    33.8473
    29.3364
    26.4324
    28.5114
    29.4023
    27.6690
    25.0343
    23.8010
    24.3876
    22.7322
    25.6309
    22.2911
    22.8751
    24.5019
    27.0739
    23.2608
    27.0630
    25.1848
    27.2964
    24.8746
    21.2713
    21.6616
    24.4321
    26.3367
    24.9289
    22.7600
    20.2110
    24.1467
    23.4079
    25.6519
    23.5454
    25.4901
    22.3356
    22.5824
    24.2302
    22.4172
    21.6670
    25.4385
    24.9381
    28.8722
    30.5432
    27.9644
    32.1173
    27.1387
    25.9728
    26.7882
    25.9313
    24.9526
    26.8305
    26.7659
    28.8940
    29.2802
    27.4017
    23.3894
    28.6996
    22.9393
    24.1769
    26.3340
    24.9236
    32.3191
    33.7236
    32.2502
    37.0507
    35.8324
    32.0780
    29.2165
    31.0102
    31.2690
    31.2947
    29.0523
    29.4365
    29.8164
    27.9171
    26.9100
    26.0072
    22.1177
    26.1304
    24.6522
    24.6186
    29.7563
    27.5649
    28.3632
    29.1865
    30.7590
    30.7916
    29.6569
    31.0814
    30.2241
    35.5352
    28.2959
    28.1953
    28.2151
    26.9805
    24.2303
    25.9423
    28.6479
    29.6053
    29.6676
    25.9858
    27.6821
    26.9308
    23.0677
    27.9086
    29.3528
    28.6972
    29.8088
    29.0828
    28.3683
    28.4401
    28.7090
    30.2801
    28.9007
    28.8630
    28.0394
    29.9684
    26.5003
    27.6140
    27.4756
    28.1921
    29.3418
    34.9262
    27.1687
    30.4298
    28.1607
    26.0466
    24.5289
    29.0195
    27.3949
    26.3041
    22.7537
    23.6388
    24.1722
    23.4483
    26.6022
    27.3542
    28.8672
    31.5167
    26.2198
    30.3853
    29.4133
    30.1832
    29.0638
    29.3111
    31.5185
    29.9134
    31.1607
    29.3114
    30.8922
    32.4780
    34.2638
    31.1172
    32.1124
    28.0200
    27.3665
    28.5664
    31.5511
    28.0308
    29.5450
    27.1098
    31.0760
    30.6819
    30.0698
    27.6953
    29.4952
    28.8591
    29.8374
    27.6590
    29.1367
    30.8215
    29.6087
    29.1020
    31.3268
    34.2230
    34.4094
    31.7539
    34.8169
    33.2665
    32.2217
    34.1388
    34.1316
    33.2907
    31.0306
    32.6572
    33.5081
    32.3313
    30.5318
    31.5675
    29.7570
    30.3369
    28.9436
    31.0084
    29.4842
    31.9784
    26.6835
    32.1886
    27.7099
    28.8667
    26.5007
    30.8191
    32.9984
    30.3309
    30.2909
    34.7861
    30.1787
    31.5768
    31.1325
    28.8349
    30.4812
    27.2903
    27.2589
    26.9294
    32.3955
    25.9380
    28.2138
    30.6760
    30.8389
    31.4655
    33.1688
    32.4422
    33.4308
    31.5488
    30.5582
    26.6268
    27.4610
    29.5166
    32.2658
    27.8755
    26.8244
    27.8269
    28.0377
    26.8319
    27.8732
    30.1171
    26.4284
    26.8445
    27.9153
    29.2573
    29.2065
    26.8221
    26.6535
    26.4382
    26.1934
    25.5658
    25.9632
    27.0387
    27.0905
    24.7219
    22.7206
    25.2562
    31.3292
    29.6978
    29.4289
    29.6946
    31.2029
    31.5184
    30.6418
    33.3230
    29.9845
    32.0629
    30.7662
    32.9885
    31.3874
    32.2085
    27.2393
    30.7374
    35.4048
    34.8526
    37.1655
    31.0664
    29.5556
    30.7948
    27.4822
    28.5604
    28.5404
    30.6365
    29.2100
    29.5996
    28.9329
    30.9038
    31.0385
    32.9310
    33.9422
    30.3172
    33.4795
    31.8612
    29.9403
    31.8247
    31.9567
    40.1171
    31.2877
    37.5527
    33.7413
    31.4361
    29.6438
    33.5182
    33.9553
    32.6197
    33.2877
    32.2458
    29.1752
    28.7430
    26.7409
    29.0029
    29.1917
    25.9409
    27.5775
    23.7972
    25.4235
    28.4222
    27.5137
    26.4363
    28.8993
    28.1221
    26.9280
    28.3911
    30.8143
    28.4153
    31.1357
    28.1244
    32.7508
    32.0916
    28.4507
    28.7540
    28.4900
    25.8539
    26.6632
    30.8362
    33.7471
    36.5341
    32.5180
    31.4626
    29.9645
    27.8193
    29.2459
    29.3280
    29.0640
    30.5291
    26.1730
    28.4953
    31.0691
    29.9273
    28.4261
    25.4919
    28.4500
    20.8059
    30.6889
    29.7274
    29.9349
    29.2852
    27.8963
    27.3964
    27.2153
    28.1372
    27.0569
    31.1007
    32.3761
    37.3324
    40.9893
    39.4981
    38.9679
    34.0679
    36.6735
    38.0364
    38.5462
    30.3580
    34.6321
    30.9350
    34.9936
    31.4517
    37.5462
    33.1238
    29.6184
    34.5151
    30.0033
    32.0602
    30.7422
    28.6399
    28.8894
    29.1673
    28.0029
    26.2995
    31.5330
    27.2567
    26.9644
    26.8504
    30.5996
    27.3565
    28.0995
    25.1210
    22.8110
    28.3387
    30.4754
    26.9474
    28.5861
    24.8391
    26.1606
    26.4924
    27.4470
    27.2646
