# Supplementary material for: Mechanistic models of asymmetric hand-over-hand translocation and nucleosome navigation by CMG helicase
Source: Nat Commun. 2025 Nov 21;16:10304. doi: 10.1038/s41467-025-65232-x (PMC12639105; doi:10.1038/s41467-025-65232-x)
Supplement: Supplementary file 18 — Source data [file 41467_2025_65232_MOESM18_ESM.zip › SourceData/SourceData/Fig4D/withRPA/mindist_lagging_and_loop_traj005.dat]

# Distance
    29.3216
    29.7384
    29.9443
    31.5665
    33.3001
    29.3811
    26.8654
    28.0209
    29.0150
    26.5539
    27.2008
    26.3180
    28.3874
    27.3955
    26.1115
    28.2553
    27.8729
    26.7325
    25.3691
    25.9953
    26.7548
    28.1443
    30.0693
    29.1229
    28.1273
    30.3281
    27.9411
    27.6335
    31.2523
    28.7278
    25.8984
    26.6567
    29.0260
    28.0900
    27.1261
    26.8382
    28.6579
    27.6910
    29.2354
    26.5149
    25.7221
    29.0320
    26.6948
    27.1228
    26.4195
    26.5359
    27.0257
    31.1228
    27.0024
    26.1111
    24.8289
    28.9397
    28.5758
    26.7162
    32.4078
    26.0508
    28.0384
    26.4666
    30.2349
    27.9815
    28.0707
    28.2143
    28.7875
    26.5090
    26.5161
    28.4079
    25.9436
    26.6896
    25.7134
    27.6048
    27.6555
    27.2128
    28.8041
    25.7927
    26.8848
    26.5932
    26.4566
    28.6830
    25.6065
    26.1907
    25.2267
    27.2861
    25.7349
    28.4393
    28.0060
    29.3960
    26.8336
    30.4791
    31.2410
    26.3756
    30.5388
    28.4186
    28.8335
    30.8713
    27.5290
    25.7058
    33.7489
    25.4345
    26.6523
    26.7241
    23.6144
    26.9889
    24.4348
    25.9775
    27.8929
    29.0396
    38.6941
    39.9201
    33.7870
    35.5016
    32.3283
    29.0234
    29.5263
    31.2308
    29.2842
    27.8474
    27.5207
    27.5543
    29.4887
    26.5153
    33.8376
    29.3002
    27.0437
    24.3709
    30.2675
    23.8532
    25.1397
    26.3303
    26.9339
    27.2679
    29.8063
    31.7216
    28.7406
    28.0953
    29.1527
    28.8804
    30.8479
    30.3597
    31.5518
    28.3157
    28.8545
    29.6481
    30.1323
    29.2981
    30.1030
    27.9244
    30.3459
    28.9163
    25.7344
    28.9543
    30.2482
    24.8331
    26.6313
    28.1493
    28.1844
    31.2152
    29.1085
    31.2037
    31.7584
    25.9362
    27.9618
    30.4952
    28.0711
    28.3158
    31.0059
    30.3594
    26.0340
    28.0661
    27.4730
    26.2288
    30.3971
    25.2501
    26.2764
    28.6462
    31.0715
    28.5658
    28.0870
    29.5764
    28.6172
    23.9576
    32.6100
    23.6105
    30.3895
    32.4687
    30.7115
    29.7989
    29.9262
    25.3136
    28.0754
    27.7407
    34.4052
    29.4026
    25.0505
    26.6773
    27.5261
    28.2743
    26.3974
    25.9815
    27.6011
    24.9564
    25.6363
    22.8917
    27.2451
    26.4827
    24.8713
    26.3595
    25.5457
    25.7082
    25.5301
    26.0035
    26.2956
    26.4728
    27.1374
    26.7643
    25.7578
    22.8204
    26.8345
    29.8964
    32.0632
    29.5079
    29.4025
    28.5982
    29.3904
    25.6576
    28.2316
    28.2885
    27.1138
    28.2645
    26.2901
    29.5329
    28.4510
    30.4860
    30.9085
    29.9669
    28.7228
    30.8724
    30.5214
    29.7376
    29.5212
    29.5312
    29.0703
    28.7865
    30.7469
    27.4954
    29.4872
    29.5754
    26.1728
    31.5560
    30.7612
    29.1114
    27.6000
    28.1089
    30.3258
    30.5933
    31.3565
    29.2934
    30.9718
    33.1819
    31.0023
    30.2583
    28.0154
    31.2922
    31.7290
    28.6431
    34.6594
    29.8125
    30.1717
    33.5003
    29.5132
    30.0045
    27.7776
    33.3879
    29.4906
    29.3042
    30.2830
    29.0539
    28.0876
    28.4660
    29.0735
    27.5075
    26.1270
    29.2612
    28.9389
    27.7149
    25.5032
    28.4485
    25.6810
    24.9485
    29.5636
    27.6478
    29.5998
    34.0026
    29.6268
    28.8444
    28.6219
    28.2196
    30.1293
    30.5281
    28.0005
    28.2227
    26.8006
    29.8449
    30.1697
    28.6195
    28.2600
    24.6278
    26.6154
    30.9955
    26.7877
    28.6814
    24.2719
    30.7480
    29.1590
    29.2103
    30.6375
    30.6691
    31.7472
    29.0912
    29.6555
    29.5379
    29.0426
    26.5852
    29.5250
    33.0105
    29.8986
    24.4442
    27.7165
    26.2793
    29.9856
    27.6570
    28.7297
    31.4667
    32.7097
    27.6633
    30.3719
    29.3563
    29.4793
    29.1891
    28.4659
    30.0429
    30.5163
    27.7987
    30.4272
    24.8889
    26.4221
    25.5917
    26.7766
    29.7013
    30.0984
    27.2573
    29.1459
    28.3768
    26.6964
    24.6513
    26.2195
    25.5041
    30.1902
    30.5161
    28.7148
    27.6627
    27.5584
    30.4926
    26.7754
    26.6549
    28.7086
    27.0554
    30.0383
    29.3371
    26.4722
    27.7028
    27.1696
    27.8514
    29.7603
    24.6561
    25.3797
    27.9402
    28.8493
    28.8653
    25.8215
    28.0324
    26.2112
    25.0593
    27.3699
    27.4781
    26.7221
    26.5579
    25.7985
    25.6179
    24.6549
    33.8277
    26.6028
    31.4740
    24.5260
    22.3192
    23.0098
    25.5263
    27.5128
    25.0390
    26.6164
    24.8649
    26.5794
    29.6000
    26.1947
    25.5006
    27.4371
    27.0846
    29.2444
    26.3234
    26.5446
    27.1563
    29.4459
    29.6977
    33.9298
    28.7810
    27.0942
    26.8499
    25.2702
    26.0166
    26.7221
    30.7041
    27.3427
    26.8784
    27.3738
    27.4138
    25.6718
    27.9044
    28.8878
    25.7083
    24.7820
    24.6096
    25.2342
    26.4575
    24.2437
    25.9430
    28.2456
    30.4976
    29.3763
    27.1356
    27.9811
    26.8555
    27.9453
    30.4975
    26.3589
    29.6937
    33.9118
    26.8625
    29.6584
    27.7710
    27.1364
    30.5690
    26.0929
    26.0151
    25.9049
    23.8913
    23.7300
    26.2719
    27.6860
    25.8404
    25.0167
    27.6325
    28.1637
    31.4969
    32.3817
    30.8683
    30.3232
    28.6614
    26.8141
    26.1765
    28.1202
    27.6135
    27.3421
    24.8327
    29.7830
    25.4140
    26.0344
    26.0773
    28.2123
    26.2661
    25.7034
    24.8908
    25.6364
    25.6514
    25.2063
    26.5009
    24.7928
    25.3013
    30.3107
    29.2814
    27.7710
    27.8372
    28.3843
    24.6686
    24.0863
    29.1656
    27.7958
    29.7075
    29.6772
    30.6209
    30.0982
    33.9754
    33.9814
    30.3147
    31.8294
    30.8927
    34.6282
    28.2675
    29.0153
    28.3391
    27.7141
    27.4772
    30.2648
    27.8903
    27.8769
    29.4990
    28.4296
    28.9749
    26.8028
    25.6997
    26.6590
    25.9255
    24.6300
    29.7928
    29.4131
    32.0506
    28.9907
    31.2069
    32.4224
    32.3844
    28.4386
    30.6812
    28.3775
    26.7183
    26.4655
    30.9529
    27.0797
    24.6467
    27.0840
    26.5068
    25.8221
    26.9447
    28.0448
    26.1539
    26.0439
    27.5343
    30.5280
    29.4142
    28.0375
    26.5178
    30.4676
    26.1247
    26.7800
    26.3574
    25.7865
    28.1950
    26.8660
    27.2312
    27.0766
    27.4823
    28.0647
    26.2668
    27.4786
    28.5664
    28.5105
    27.2465
    27.1980
    27.3724
    27.0345
    27.3217
    27.3093
    27.9425
    26.5475
    25.8800
    27.5674
    26.8183
    25.6158
    27.2629
    27.9229
    26.9689
    26.4426
    26.3477
    25.6246
    27.4911
    24.1332
    24.5561
    28.2653
    30.4291
    25.3843
    25.7745
    26.2980
    25.9663
    28.7821
    28.4509
    33.2756
    28.5235
    33.0282
    25.8326
    23.2847
    28.2767
    30.2088
    36.6017
    30.7103
    27.8753
    27.2411
    26.5283
    29.1009
    29.8188
    31.3039
    29.4716
    26.2956
    28.6833
    28.5276
    29.4769
    30.4674
    27.3136
    31.8075
    26.9230
    27.1164
    27.4784
    25.9862
    25.6969
    28.1063
    26.3041
    25.0798
    26.5111
    26.1906
    30.5863
    26.2896
    29.4551
    26.6548
    27.5558
    26.9832
    24.7494
    26.4151
    26.8820
    24.8468
    24.6725
    29.5566
    27.7048
    27.4516
    26.1691
    26.5626
    30.7745
    26.1106
    27.2229
    25.1066
    30.5392
    25.1896
    32.3539
    33.4443
    31.8923
    28.7850
    29.1897
    29.8946
    32.1373
    26.9607
    27.7423
    28.8262
    25.6527
    28.5922
    29.3668
    30.4913
    29.4750
    28.2857
    32.5699
    30.7467
    30.3206
    28.8858
    28.7647
    31.5308
    33.3377
    30.8078
    27.2891
    30.5516
    31.6457
    29.9961
    30.2990
    26.8067
    25.6949
    27.3152
    25.6286
    29.3822
    29.3321
    30.6951
    28.1279
    26.3157
    29.0946
    27.9961
    29.4971
    29.8202
    31.1578
    30.0460
    29.9792
    28.1551
    29.1018
    27.0579
    27.7958
    27.7028
    30.7652
    28.9219
    27.4307
    27.6279
    28.6354
    28.5020
    28.8156
    26.1688
    25.9777
    25.0326
    26.7493
    26.9508
    25.9277
    28.9136
    29.3255
    25.8198
    27.4447
    26.8033
    27.8581
    26.5885
    28.9320
    31.3386
    28.3721
    30.0783
    29.0769
    27.8430
    29.6543
    27.5685
    27.0655
    27.4595
    29.4911
    29.9584
    28.0562
    28.3740
    28.1629
    29.5737
    28.6112
    31.7403
    27.8140
    31.4032
    27.7056
    30.6890
    28.8842
    32.0441
    28.7433
    30.7904
    27.3721
    27.3358
    30.7959
    30.2711
    31.9486
    29.6934
    27.3361
    31.0590
    28.3459
    27.4223
    30.1484
    29.9560
    28.5839
    27.7906
    27.1745
    27.4400
    26.8821
    28.4764
    26.6033
    25.5776
    27.5040
    25.2557
    24.2895
    28.6238
    26.1971
    28.8770
    27.7562
    26.7861
    29.0964
    33.2064
    27.4656
    28.4471
    24.9540
    27.5012
    26.5108
    28.8029
    25.6018
    25.9237
    26.1370
    27.7238
    25.6041
    26.1800
    27.5554
    25.8121
    27.8950
    27.2406
    27.1451
    30.8999
    31.7089
    28.9769
    26.8610
    26.9911
    32.7901
    29.4120
    29.9570
    27.9788
    27.7397
    27.3505
    28.7888
    28.7104
    26.4054
    29.3215
    28.0864
    29.6947
    29.7958
    27.9124
    24.5508
    26.5457
    26.4836
    26.1727
    28.5308
    31.3821
    26.5676
    27.1810
    27.9614
    29.4824
    28.6762
    29.3637
    29.2364
    26.7787
    27.5678
    25.7379
    28.9940
    30.2726
    31.5652
    27.9356
    26.4607
    30.3476
    28.2241
    29.2785
    29.3203
    31.9537
    29.7505
    31.2076
    33.2657
    30.7541
    31.6348
    30.3952
    30.0798
    29.5800
    31.1058
    30.2408
    32.6936
    28.7144
    30.2218
    26.6303
    33.4910
    28.4843
    32.7482
    30.7779
    33.0915
    30.9206
    29.3802
    30.4670
    28.0802
    28.8126
    29.9144
    28.9041
    26.2932
    26.3747
    27.0721
    28.4405
    27.2914
    29.6375
    27.0920
    28.5687
    24.8720
    27.0338
    28.2065
    25.7234
    26.9297
    28.6490
    26.5575
    26.3432
    25.5123
    28.1626
    30.0341
    27.9850
    26.8688
    28.2605
    28.4259
    29.9702
    28.2759
    30.5108
    28.6231
    30.4843
    25.3505
    25.8334
    27.6341
    25.2707
    28.8456
    26.5361
    25.5900
    26.9591
    28.1084
    28.7210
    25.6033
    27.3246
    29.4206
    27.6352
    28.8221
    28.9314
    27.0813
    29.5779
    28.7643
    31.4294
    31.0892
    27.4160
    27.6825
    28.7471
    33.5925
    30.5952
    35.3509
    28.6890
    27.6094
    25.9205
    28.7133
    26.3702
    27.9891
    30.5995
    30.8624
    27.4991
    28.7735
    29.4476
    27.4837
    29.6856
    27.3474
    25.2272
    32.3867
    30.6413
    28.0553
    29.9066
    32.0874
    30.1306
    34.1552
    29.4592
    29.7086
    31.2362
    28.3829
    32.6147
    29.9608
    28.9751
    31.2980
    30.7277
    27.8995
    30.3417
    33.4877
    31.5077
    29.9670
    34.3068
    31.0773
    29.0980
    30.0155
    31.8518
    27.0564
    30.3271
    26.5683
    27.4678
    31.3459
    32.4152
    30.4919
    31.7307
    30.5123
    29.4560
    29.8845
    26.1516
    32.0420
    33.4752
    32.2693
    29.4688
    25.8842
    26.5744
    26.4777
    27.5217
    27.4263
    26.6863
    26.2234
    25.2668
    28.4655
    23.4976
    26.0269
    26.7806
    27.0106
    31.2396
    28.7398
    24.4381
    25.7821
    28.6955
    27.8097
    32.1549
    26.9444
    27.3022
    27.4136
    25.8074
    31.0109
    33.9771
    28.7065
    27.1549
    28.8033
    27.0734
    23.7950
    21.8881
    19.7679
    16.2401
    19.9438
    20.8725
    17.2320
    19.0382
    20.0311
    16.5821
    21.1260
    19.0956
    22.2710
    24.7676
    26.2089
    25.4701
    23.4608
    27.0923
    19.7749
    20.1651
    24.6714
    27.4452
    28.2653
    27.8957
    24.4943
    27.3338
    24.0965
    25.4587
    16.9940
    16.1894
    18.3412
    22.4514
    22.0147
    24.5641
    27.2919
    27.1875
    29.3782
    23.8579
    27.5142
    26.7390
    27.3964
    21.0100
    27.6791
    28.8538
    25.7958
    24.6737
    24.9790
    31.1118
    29.3392
    32.0044
    29.2105
    26.6088
    26.6131
    28.6099
    29.5929
    26.9452
    32.5771
    27.5577
    25.7875
    25.0963
    23.4890
    21.2948
    20.8549
    20.3460
    22.7291
    21.4492
    20.3635
    26.1650
    29.3312
    22.1598
    23.8150
    20.0752
    15.8185
    21.1940
    27.3387
    23.1470
    23.3109
    23.2274
    22.1367
    20.3365
    25.2633
    22.5295
    21.0397
    24.8380
    22.5530
    17.5451
    18.9877
    17.8175
    13.1448
    20.3010
    14.6959
    21.3766
    16.1355
    18.7005
    17.2781
    24.0437
    27.1180
    17.2104
    21.9999
    21.2611
    22.8483
    22.2408
    20.4957
    20.1350
    20.7472
    24.6046
    23.7645
    29.1823
    22.4225
    24.5826
    22.0946
    23.3289
    24.1097
    22.2482
    23.3252
    25.0428
    23.2953
    18.4903
    24.9354
    23.9209
    25.4928
    20.9379
    22.1343
    25.2502
    25.8110
    27.6621
    25.1111
    17.6665
    18.9955
    16.0427
    19.6036
    21.6484
    22.7295
    21.4796
    22.2284
    23.5426
    23.7153
    15.7542
    19.9642
    23.1674
    22.8498
    21.4794
    24.0945
    20.1753
    27.2780
    24.8947
    23.8922
    27.5704
    24.2454
    24.9090
    27.7710
    22.3516
    23.5563
    20.4589
    19.0248
    26.0306
    22.2491
    22.5836
    20.0557
    26.7891
    22.0886
    26.8942
    19.4551
    24.6161
    20.5064
    26.6071
    25.2554
    26.9559
    24.7447
    25.2867
    24.2647
    28.4858
    25.1248
    28.5649
    27.3586
    25.2977
    24.9756
    26.5960
    26.0011
    24.9279
    20.0232
    17.7228
    20.9914
    26.7776
    28.4379
    24.7838
    23.7276
    29.9455
    27.8268
    25.5286
    23.3773
    23.2193
    22.6803
    20.3025
    24.5895
    24.6844
    21.7552
    23.5847
    26.3312
    23.9805
    22.8749
    20.4401
    20.0413
    24.8699
    23.4823
    24.8430
    20.9209
    25.7696
    19.7615
    22.7533
    16.9377
    24.3424
    21.2061
    28.7508
    24.5781
    22.1748
    22.3070
    21.7261
    24.8957
    21.2579
    23.5670
    23.5519
    21.3125
    22.3835
    21.8181
    15.4508
    17.3759
    17.6766
    17.1081
    17.8712
    24.7360
    24.7469
    21.0115
    19.5212
    26.0774
    28.1739
    25.2539
    25.6992
    29.1044
    27.6842
    27.7780
    22.2561
    20.7607
    16.4679
    21.8817
    24.7717
    25.0053
    24.9333
    25.1789
    23.2224
    23.9586
    22.8467
    21.5335
    24.2180
    25.3984
    24.1131
    30.1293
    33.7937
    30.0577
    29.5251
    25.4320
    27.5938
    27.3810
    28.2470
    28.9289
    32.2979
    27.8001
    28.2247
    32.3901
    30.1387
    28.9194
    29.8829
    30.7679
    31.0259
    28.7448
    26.6297
    22.1440
    24.5994
    26.3443
    20.1451
    22.9261
    23.2509
    24.5023
    22.2519
    24.0874
    27.6494
    26.1654
    25.4605
    23.3544
    22.0559
    27.8444
    25.4086
    30.5711
    28.7890
    28.3741
    25.5368
    27.6631
    30.9829
    25.2101
    30.3708
    28.7899
    27.2484
    32.5761
    31.9645
    29.7179
    30.3484
    27.1574
    32.1646
    34.1057
    24.6212
    28.9599
    32.0583
    33.6620
    29.8564
    30.3413
    29.3040
    29.9606
    30.8201
    28.0037
    32.1165
    29.1627
    26.8374
    25.2958
    26.9552
    26.3724
    29.1846
    30.4107
    28.0477
    28.6156
    28.7107
    29.5883
    26.8555
    27.5448
    30.2699
    29.0509
    30.0828
    31.2537
    29.9068
    30.3089
    26.7283
    30.8862
    27.9377
    29.0986
    28.1565
    31.5123
    29.7470
    30.6364
    29.5522
    28.9889
    29.8588
    28.7010
    30.1401
    24.6998
    28.4715
    26.9949
    33.1430
    31.8134
    37.5853
    31.7542
    29.4387
    26.7295
    28.8965
    26.2758
    27.5614
    27.6904
    27.7649
    23.7720
    20.8330
    29.5870
    26.4586
    29.2310
    26.8903
    24.7570
    23.4214
    27.9090
    27.0626
    23.9123
    27.2730
    31.9158
    29.0070
    30.6917
    30.7375
    25.6878
    25.5735
    25.3367
    29.6256
    29.9534
    28.8125
    29.1003
    27.5081
    30.1689
    30.1542
    35.6086
    30.6563
    28.9740
    27.2252
    28.6601
    28.8319
    31.9160
    33.1495
    28.0572
    30.0198
    24.2773
    25.8507
    30.8190
    27.6019
    27.0956
    26.7981
    27.4612
    25.4664
    28.1542
    28.5065
    25.1200
    29.9638
    27.6703
    28.9036
    28.2267
    32.1724
    28.5954
    28.2698
    29.0172
    29.6447
    25.9745
    27.8289
    28.3033
    27.2769
    28.3800
    30.5296
    26.3336
    29.4382
    26.9310
    28.8945
    28.9997
    30.0586
    27.4438
    31.2491
    28.9013
    26.8535
    31.0971
    29.2611
    31.3055
    29.0124
    32.9760
    25.1263
    30.6491
    30.3677
    31.2768
    29.3606
    27.9635
    30.6455
    27.6694
    25.1812
    28.7209
    33.2788
    28.9346
    26.6704
    23.3723
    28.0587
    24.8309
    18.9512
    19.4105
    26.8629
    19.0499
    22.0043
    20.3079
    17.7254
    21.2517
    22.6415
    18.6511
    22.1401
    20.5662
    16.7553
    19.2344
    23.7523
    22.5347
    25.4516
    20.4467
    33.2876
    30.3924
    24.6739
    24.1224
    26.0310
    29.4350
    30.3112
    34.3073
    25.2634
    29.9558
    29.4000
    28.7811
    31.1963
    30.8241
    22.9863
    22.0529
    31.6057
    26.6504
    27.3337
    24.2374
    32.1003
    26.7596
    26.5891
    28.4021
    29.7300
    25.8362
    29.1223
    26.0102
    24.6578
    22.6070
    25.2852
    28.4591
    28.4331
    28.6264
    26.4458
    21.8788
    26.9561
    22.4364
    26.8926
    27.5066
    25.0681
    25.0093
    22.7310
    20.6210
    30.0412
    31.7748
    29.4089
    30.4757
    28.9161
    30.3695
    31.2475
    35.6416
    30.5011
    29.9939
    30.9633
    29.5093
    23.8166
    25.8866
    26.4408
    24.4145
    23.1325
    24.9262
    27.2279
    28.5109
    24.6526
    25.9051
    28.7764
    27.4172
    27.9409
    25.1742
    27.2912
    24.3953
    29.2856
    32.9447
    27.2208
    28.6447
    26.9591
    21.7928
    22.4900
    24.8854
    23.5471
    22.4902
    21.6493
    18.1724
    25.3135
    19.8195
    23.6788
    25.6750
    20.6246
    25.7777
    19.0978
    19.9029
    28.0691
    27.3163
    30.5634
    26.7476
    27.7086
    32.9818
    31.8988
    27.7295
    28.6483
    28.9504
    31.1857
    32.3557
    25.6744
    30.3154
    31.0036
    31.5314
    31.2929
    30.0366
    28.7462
    28.7883
    28.8503
    30.7286
    28.8911
    30.6140
    31.3016
    27.8569
    28.4509
    31.2055
    29.3815
    27.2433
    28.2626
    29.7419
    21.6960
    15.2478
    23.7877
    26.1990
    26.7260
    22.8489
    27.7081
    31.2407
    29.9507
    30.9002
    29.3451
    30.7015
    28.3200
    31.1293
    25.8290
    28.9424
    32.4743
    27.6143
    25.6955
    24.5660
    27.8896
    26.7634
    29.3016
    30.9412
    28.8380
    26.6897
    30.8843
    24.4336
    24.7342
    27.0004
    25.1806
    26.0535
    28.5672
    30.0644
    26.1286
    28.3027
    31.1256
    21.8087
    17.8662
    19.6276
    24.7729
    29.1504
    25.5138
    27.6236
    28.7376
    26.9281
    27.3361
    21.5290
    21.0339
    25.9439
    24.3010
    23.9314
    19.2689
    19.5455
    22.4511
    20.6004
    22.4420
    22.9804
    16.5521
    28.0080
    28.1579
    24.4340
    18.7852
    19.2675
    21.9658
    17.6230
    20.8890
    22.5566
    21.7574
    24.2477
    23.6702
    25.4005
    25.0770
    29.9910
    23.2814
    23.7623
    25.8768
    30.9728
    29.1721
    25.4663
    23.6952
    26.4358
    26.7376
    25.5669
    22.3536
    26.9680
    24.6320
    21.7826
    20.0233
    26.9221
    22.3686
    26.9291
    23.6742
    24.8403
    21.5456
    18.5334
    18.6201
    22.4144
    19.7130
    19.5061
    22.1324
    22.4781
    22.0678
    22.0972
    24.0759
    22.5069
    25.2444
    28.3689
    32.0728
    22.0060
    24.3350
    25.2302
    26.8349
    26.3854
    23.3132
    26.5246
    29.3712
    26.0107
    27.5604
    25.1570
    31.3418
    26.4212
    27.2118
    25.2647
    30.1539
    28.0811
    25.2797
    27.0850
    27.1462
    22.4500
    24.5036
    24.8747
    21.1659
    24.0312
    17.9748
    23.4477
    19.1583
    28.0168
    20.7698
    25.4938
    24.4260
    22.8859
    23.3918
    26.7298
    22.3476
    27.4939
    26.0077
    21.7718
    23.1095
    21.5889
    20.6284
    23.7972
    23.5641
    26.1533
    20.8223
    26.9048
    22.9512
    27.5221
    19.0847
    19.6093
    23.3906
    19.2247
    23.7821
    23.6962
    25.2587
    21.5875
    22.9173
    21.4920
    24.2847
    24.9432
    25.5332
    21.7278
    22.6847
    21.9612
    21.1980
    23.9324
    23.2007
    23.8710
    19.7355
    22.1630
    21.1406
    24.8318
    23.2863
    24.8823
    24.8187
    23.9228
    25.2715
    20.7994
    23.6995
    24.0603
    24.6100
    19.6924
    22.4832
    20.4581
    24.1584
    18.4799
    17.0007
    18.9427
    23.2131
    25.7807
    24.0187
    22.1310
    26.6566
    24.1433
    22.6304
    20.5276
    24.0080
    24.9377
    24.8180
    22.8342
    22.1443
    22.3332
    23.3473
    21.8274
    20.3959
    22.8154
    24.2259
    26.4171
    23.2659
    21.5287
    19.8117
    25.2194
    26.7772
    19.3299
    25.6310
    20.0933
    26.7543
    25.8039
    25.8379
    31.0965
    23.2425
    23.5140
    24.3990
    24.0420
    23.6577
    23.9803
    24.9885
    28.2423
    28.8628
    33.3589
    32.9943
    33.2343
    25.3543
    31.2416
    29.6809
    26.5731
    19.0740
    28.7440
    26.5979
    25.0847
    22.0884
    26.2493
    22.6613
    26.4040
    27.0909
    20.8662
    23.4483
    24.0955
    26.1752
    29.6811
    28.7766
    24.9820
    23.2311
    25.9090
    29.6663
    29.5286
    31.2082
    27.6386
    29.7323
    22.5047
    30.6980
    28.6623
    33.8692
    28.8296
    32.0144
    23.4988
    20.8837
    25.3957
    27.5500
    30.0603
    30.6427
    28.7299
    28.4224
    26.6228
    24.8248
    23.1486
    27.8414
    28.7585
    24.3583
    27.0816
    28.4433
    28.5752
    25.0957
    24.4140
    29.3439
    28.1933
    30.5405
    25.4493
    20.5191
    26.2325
    29.7115
    26.8770
    29.3581
    26.6117
    28.6310
    30.5769
    27.1914
    29.4791
    28.8476
    31.6023
    30.6096
    27.4517
    27.1611
    26.1214
    24.2192
    28.4886
    27.4003
    26.9024
    24.9643
    24.6639
    27.2505
    22.4684
    20.9107
    26.4616
    26.9948
    24.8860
    30.8271
    27.8180
    27.3840
    26.3724
    26.2645
    28.1049
    27.8940
    27.7523
    26.6473
    20.8973
    24.4681
    25.3164
    28.3003
    28.5265
    29.4011
    28.0714
    31.3591
    26.9315
    26.9540
    27.8350
    26.7978
    26.4590
    25.6841
    30.2945
    26.9958
    28.4198
    25.9075
    23.8383
    28.8909
    31.4261
    26.7666
    29.0479
    29.9516
    28.4578
    34.1461
    30.5454
    32.3858
    30.8442
    33.1194
    29.4881
    27.2081
    23.3445
    23.5383
    27.1335
    28.9753
    27.8782
    26.9742
    26.9305
    29.3176
    25.8306
    28.7347
    26.1167
    27.9684
    27.8687
    33.2650
    29.7709
    28.3695
    28.6781
    29.8801
    38.6353
    33.2101
    30.6310
    28.4307
    29.8163
    26.9649
    27.7785
    29.9560
    30.2901
    28.8333
    27.7201
    24.7684
    25.7400
    23.4935
    20.1715
    22.3746
    23.5481
    24.3733
    26.0897
    27.9031
    23.4319
    25.7991
    28.0771
    27.7107
    26.0197
    30.3071
    23.4437
    26.6765
    27.9794
    29.6690
    30.7759
    28.6401
    24.5367
    30.3403
    35.2475
    29.0148
    31.5864
    29.0337
    26.4354
    24.5814
    27.0215
    23.5640
    30.2046
    26.4106
    31.3070
    33.8103
    29.8437
    32.0255
    33.9043
    30.4825
    26.6525
    29.0205
    29.8382
    27.7154
    27.8081
    31.2187
    32.6226
    28.4355
    30.4868
    28.9065
    32.7997
    28.3923
    27.0756
    27.4240
    25.0058
    26.7110
    25.8149
    26.8160
    28.4251
    25.9729
    28.6233
    29.0826
    28.4550
    31.4264
    29.5112
    27.9231
    26.1286
    23.4441
    30.7874
    28.6878
    28.5282
    26.2242
    28.5746
    30.2328
    26.4599
    29.8430
    28.1500
    28.8797
    26.9330
    28.8836
    25.0630
    24.5831
    25.6130
    20.9397
    20.4807
    20.9710
    18.5512
    20.9402
    21.0349
    27.6458
    26.7396
    26.2391
    27.4654
    28.7479
    23.4694
    27.9117
    28.7856
    26.5111
    29.0173
    31.1700
    28.8034
    29.6141
    23.9169
    29.9193
    32.1134
    26.5771
    28.1138
    28.8482
    27.3826
    29.8853
    25.8965
    28.6209
    28.5527
    30.6581
    32.9571
    35.5233
    33.6978
    25.1531
    26.1545
    23.9602
    25.5417
    29.1003
    33.4126
    29.3718
    28.3797
    28.3987
    27.5935
    25.0369
    29.7870
    29.3607
    28.8133
    28.3407
    31.2526
    32.9018
    29.5721
    26.9173
    24.9193
    26.1449
    27.2351
    27.8401
    29.3500
    26.8092
    28.8505
    36.1315
    29.8411
    28.5419
    27.9970
    29.7087
    28.7991
    27.5828
    27.9972
    30.0689
    31.1752
    27.3480
    30.6226
    30.9343
    31.4019
    26.3586
    28.1238
    31.2329
    32.4499
    30.6765
    26.8596
    31.7072
    27.2841
    27.0117
    22.2440
    26.4440
    25.3961
    28.7302
    25.5280
    28.6267
    29.3092
    32.4008
    28.6849
    25.8114
    27.1418
    25.2559
    26.5113
    26.7125
    26.3387
    24.4029
    26.9412
    30.1027
    25.2130
    24.5210
    26.7940
    25.7159
    25.6995
    25.6847
    26.0147
    28.9751
    25.8054
    29.1739
    29.0508
    27.7935
    26.5159
    26.7333
    29.0359
    24.5294
    28.0282
    28.3024
    29.7939
    30.4887
    25.0647
    27.9150
    27.4437
    24.3143
    26.8329
    30.7961
    29.6742
    30.9433
    28.1915
    26.3133
    28.9668
    28.3449
    33.0547
    30.6468
    26.2303
    21.3500
    29.0102
    28.2497
    29.1573
    28.1128
    26.0940
    26.2114
    27.6469
    25.8783
    21.4689
    20.7871
    29.0941
    19.4736
    25.1866
    29.3122
    25.4924
    30.1009
    28.5085
    34.0787
    30.5287
    27.6003
    35.1567
    29.8230
    26.3804
    26.5106
    28.1575
    30.8823
    30.8049
    27.6089
    25.9547
    28.0332
    26.3644
    28.0999
    30.1289
    29.9071
    26.7837
    29.0667
    31.5577
    36.8892
    39.6102
    36.9181
    41.1220
    35.9439
    39.6136
    38.8873
    35.8050
    39.1964
    35.1580
    41.6150
    37.0761
    32.8601
    30.6644
    32.7193
    27.5984
    26.7461
    32.9627
    35.5623
    29.6827
    36.7527
    33.3731
    26.4927
    23.4919
    24.0001
    27.6214
    27.4598
    30.0517
    24.3614
    26.5059
    22.8662
    24.4521
    28.8640
    27.3087
    25.8102
    28.8285
    26.0260
    28.3478
    27.4926
    27.1027
    25.6142
    26.6268
    26.2574
    25.1981
    27.8549
    25.0171
    27.2362
    27.1167
    26.9899
    28.3668
    35.6878
    33.8762
    26.8098
    27.4236
    26.5187
    25.6251
    25.9741
    27.4022
    31.4365
    32.0450
    32.2959
    28.2728
    26.1443
    29.4439
    27.2790
    27.6915
    23.5589
    25.4420
    26.4298
    24.5660
    27.4863
    27.9707
    24.4343
    29.0437
    29.0449
    27.4030
    26.5317
    23.7050
    26.3755
    23.3043
    26.4393
    28.4157
    26.8916
    27.5947
    27.9012
    27.5805
    27.9412
    31.4440
    28.5126
    24.2819
    31.2061
    26.6090
    27.7645
    29.0255
    26.8427
    26.3231
    24.8008
    26.9855
    26.9581
    24.6544
    32.7456
    30.2453
    32.9647
    39.2659
    36.9698
    36.3190
    38.2758
    42.1468
    37.0414
    33.5372
    36.4693
    25.4526
    28.4484
    24.5332
    27.0315
    25.3347
    28.3988
    27.1673
    28.8912
    29.1224
    23.6347
    28.1891
    27.6488
    24.7347
    24.4232
    34.6726
    31.7941
    32.1673
    29.6032
    30.8492
    29.1605
    29.2875
    25.7131
    24.8662
    31.4229
    33.5198
    30.8264
    26.8563
    27.0401
    28.7740
    29.1242
    33.9984
    36.0091
    31.8610
    38.7289
    34.9124
    31.0977
    28.7640
    30.1123
    28.5654
    26.9847
    32.8313
    32.1285
    27.3898
    26.7777
    26.6448
    27.5975
    27.4794
    30.3544
    29.8037
    29.6624
    33.4420
    26.3615
    31.9522
    33.9170
    32.7956
    28.2722
    29.8692
    29.7791
    26.8465
    32.7010
    28.7001
    34.4553
    36.0055
    33.9587
    32.7530
    32.9382
    28.4826
    26.8589
    23.2689
    27.1889
    26.4898
    32.5837
    32.2851
    27.6372
    25.0165
    29.0198
    25.9703
    30.5686
    28.0112
    33.5447
    26.1268
    27.3520
    32.4036
    28.1311
    28.9529
    32.3304
    29.4678
    30.7440
    36.7720
    32.7623
    28.4067
    22.8630
    28.9662
    30.1780
    34.0476
    28.5046
    31.6659
    33.3269
    31.4751
    29.5278
    32.3550
    35.7968
    32.1141
    31.3807
    28.5309
    30.4555
    33.2347
    28.9857
    34.0413
    29.5278
    29.5695
    31.3781
    29.6462
    31.5086
    27.2008
    31.1811
    27.0829
    30.2743
    28.8784
    29.2188
    29.3121
    28.1613
    27.0857
    26.1574
    26.0320
    27.9655
    29.3451
    23.5612
    26.3391
    30.3619
    29.8584
    28.0456
    31.2424
    23.6716
    22.2996
    23.6373
    21.9086
    23.3412
    26.4764
    27.4872
    30.8763
    30.1991
    27.3518
    23.4127
    29.3845
    25.3349
    23.3699
    26.0396
    19.9265
    25.1299
    27.3206
    21.2597
    21.6250
    31.2497
    27.6162
    32.5843
    32.2206
    30.2711
    24.8147
    21.4591
    30.9783
    30.2647
    25.1689
    28.5223
    27.8576
    28.4725
    27.9526
    29.8553
    26.7644
    30.0103
    27.7066
    26.3194
    29.6422
    31.6729
    23.6670
    28.5392
    26.2928
    25.9445
    29.2062
    31.8246
    24.7483
    23.7975
    22.7608
    22.8910
    24.1825
    22.0279
    23.3698
    26.2660
    29.3000
    34.0068
    25.8866
    33.2241
    26.2492
    25.8850
    26.9284
    27.9852
    29.0952
    27.4071
    29.8978
    34.5601
    35.3821
    30.5822
    28.5384
    27.4893
    26.8585
    23.3000
    25.7216
    25.0612
    27.7978
    27.4922
    30.1496
    27.0091
    27.4180
    30.2228
    30.8954
    30.4360
    25.6698
    20.0667
    21.5131
    27.5877
    25.3057
    26.4758
    24.2498
    27.0794
    22.9499
    23.3113
    23.5510
    24.3623
    22.8827
    22.9468
    26.7043
    22.5240
    20.5756
    23.2126
    20.3713
    22.1588
    24.7774
    20.3174
    25.1618
    27.9244
    26.4241
    24.4659
    28.8509
    28.6633
    31.4390
    29.8067
    27.8840
    30.1585
    32.4893
    32.1685
    30.7196
    28.5518
    27.3789
    27.5379
    26.0334
    27.7981
    30.3676
    28.3090
    28.8942
    27.9342
    26.9351
    33.2762
    30.7277
    26.4021
    28.0239
    28.1356
    25.5266
    25.8664
    26.0829
    24.6238
    30.5463
    30.8794
    27.8596
    32.6627
    27.4783
    25.0815
    27.8244
    29.4910
    26.2025
    24.4282
    28.4212
    29.1609
    28.7322
    27.8804
    26.5889
    27.4384
    28.5527
    26.3088
    29.4051
    32.1930
    28.5067
    25.7281
    27.1451
    28.7548
    28.6318
    27.1028
    29.7681
    28.7060
    29.2947
    29.3154
    24.0058
    26.8444
    28.1632
    28.5932
    20.5083
    21.6344
    26.6537
    28.5291
    29.9287
    29.2993
    31.9432
    32.1632
    28.0073
    30.5156
    24.7753
    32.3576
    28.2345
    28.3036
    28.6197
    28.9923
    32.7260
    31.6043
    31.8566
    27.5699
    25.5972
    29.4278
    26.7858
    29.2274
    30.3897
    30.4336
    27.9602
    27.5249
    27.4509
    30.5400
    26.7656
    22.3324
    30.2532
    26.9164
    28.6339
    27.6217
    27.6000
    34.2994
    30.4533
    31.4676
    31.5338
    27.9658
    31.5320
    29.1697
    24.0531
    25.7856
    27.0000
    27.7718
    29.7113
    29.2000
    27.9115
    31.3161
    30.6145
    27.9774
    29.1631
    25.7083
    22.8139
    23.3468
    28.0911
    22.2602
    24.9775
    24.4407
    27.8105
    23.5970
    21.4505
    25.8429
    25.3104
    26.9510
    27.6783
    27.6707
    26.2135
    26.8133
    27.8552
    26.7632
    24.1355
    26.3723
    25.8441
    26.8737
    29.5609
    27.4585
    29.2737
    28.9215
    26.4287
    32.0948
    29.3460
    28.5047
    24.3225
    24.8651
    28.6969
    29.2215
    31.9460
    29.1651
    28.1700
    23.9266
    26.4939
    27.2602
    28.8425
    27.0993
    25.5563
    27.1725
    19.4396
    25.2721
    32.1328
    32.9987
    30.6528
    33.4772
    32.5465
    29.7655
    30.5638
    28.1757
    30.8098
    30.2669
    30.9860
    27.8354
    28.2909
    27.5219
    31.4320
    26.2927
    31.9144
    29.7442
    35.9338
    29.1913
    33.8811
    31.5536
    33.9022
    24.8290
    18.8319
    23.4400
    26.3692
    26.4878
    22.8679
    21.7214
    23.3797
    22.5799
    27.1307
    23.9396
    22.1460
    26.9010
    26.6827
    31.0724
    32.7898
    35.4329
    34.5123
    31.6251
    29.0989
    26.1696
    26.2638
    31.2752
    28.2225
    30.2220
    31.4263
    32.7338
    27.3801
    29.3225
    28.9484
    29.0339
    29.2244
    27.0634
    27.6605
    27.9450
    25.9135
    29.0235
    27.9974
    25.8266
    27.0695
    31.2221
    29.1014
    27.2020
    25.6392
    28.5089
    29.7428
    28.3671
    22.6831
    26.5325
    27.6290
    27.4870
    27.8803
    28.4176
    33.1402
    32.5570
    31.0949
    28.5783
    29.0134
    28.2413
    29.7565
    28.5715
    28.8140
    25.9766
    27.6602
    25.2525
    33.8921
    27.1059
    28.5616
    28.8694
    31.1759
    27.7102
    28.0340
    23.9483
    27.5323
    30.0568
    29.4643
    28.6808
    25.0492
    28.1431
    27.4611
    26.5377
    28.1024
    29.1612
    28.3272
    25.9353
    26.4088
    27.5734
    25.4817
    26.8862
    29.9942
    29.2104
    30.8412
    32.0083
    26.9330
    29.3652
    28.0195
    22.2332
    30.3097
    29.1526
    24.4643
    27.0066
    24.6169
    24.4532
    25.6557
    27.5322
    30.1736
    29.7772
    30.9899
    30.3937
    29.7188
    28.2749
    28.3624
    28.0489
    30.4246
    31.0852
    27.1570
    22.9757
    25.1750
    25.1571
    24.9344
    24.2814
    23.6515
    25.2861
    27.0678
    26.8279
    29.2115
    24.3719
    28.0150
    25.0639
    27.5240
    26.8080
    28.1461
    25.8186
    25.3177
    28.5558
    28.0609
    26.2041
    26.6875
    23.9871
    25.8555
    23.7679
    21.5035
    23.3225
    19.8061
    24.1574
    21.2709
    23.1280
    26.1558
    25.0524
    23.8568
    29.8274
    25.4376
    22.4680
    22.7775
    24.9012
    27.6493
    30.6345
    30.0773
    29.8598
    29.8020
    29.1122
    27.3676
    29.8605
    28.5759
    28.1624
    31.6118
    28.8081
    24.7166
    23.0052
    27.6348
    27.1874
    26.4674
    27.9082
    27.3520
    30.2601
    28.6594
    29.8554
    26.1634
    29.1530
    33.0105
    27.4683
    27.7259
    26.4114
    25.7055
    24.4276
    26.4667
    24.6299
    24.8248
    21.8919
    26.0355
    25.1504
    27.1144
    26.2203
    25.4706
    22.4141
    21.5027
    22.5115
    22.8976
    23.6698
    19.1629
    23.7006
    25.5389
    28.0007
    24.0242
    27.5513
    27.0466
    22.7938
    20.7316
    25.0319
    22.8174
    23.2108
    21.6820
    26.3708
    27.0515
    21.5013
    24.6140
    28.6547
    25.6795
    24.6941
    25.2468
    19.2482
    25.7893
    24.4386
    22.7420
    17.4716
    26.4510
    27.7582
    28.0711
    26.0275
    20.9235
    22.9031
    24.2662
    21.5285
    22.4918
    20.2594
    19.1682
    22.2357
    21.8518
    21.6057
    27.0679
    19.7179
    18.6524
    28.1666
    24.4960
    25.1848
    22.3502
    23.4792
    23.1081
    23.1091
    20.2158
    22.2393
    21.7216
    22.4619
    19.9125
    19.1909
    21.2490
    23.4874
    17.2504
    21.3369
    16.4086
    21.1999
    24.0990
    21.0159
    23.0344
    17.3989
    21.9737
    20.0172
    18.2944
    15.6407
    22.2632
    16.8779
    12.6431
    16.9259
    17.9210
    21.7943
    20.8947
    20.3091
    21.8853
    17.5813
    21.1129
    17.8412
    22.6011
    23.4408
    23.2010
    22.4721
    21.8573
    20.1426
    21.9686
    19.5648
    17.9083
    22.8451
    24.0087
    21.1963
    15.9106
    19.5401
    19.1083
    25.5030
    23.9682
    26.9004
    26.9346
    21.6262
    23.9119
    23.2351
    27.2288
    26.5696
    23.4756
    22.5482
    19.8637
    22.6220
    19.9119
    25.0008
    23.3024
    19.1702
    21.9838
    24.7108
    23.9602
    21.5918
    22.9739
    20.7143
    21.4934
    24.9082
    25.3490
    22.0970
    20.9464
    22.5147
    21.0722
    21.5395
    21.9350
    23.2122
    22.8065
    25.3390
    22.2058
    19.3734
    22.9667
    28.6606
    20.7349
    21.5722
    22.5728
    20.0923
    21.5279
    18.1758
    22.4803
    18.3600
    14.2080
    18.7345
    20.5984
    19.4612
    20.8907
    19.8567
    21.0965
    16.4152
    28.8935
    21.6667
    19.9433
    24.3677
    25.1848
    21.7445
    21.2703
    19.5343
    22.4564
    22.8547
    22.1665
    25.4147
    22.2835
    19.7398
    23.5487
    23.1664
    23.4415
    23.5063
    22.1896
    24.1317
    22.6705
    24.7062
    23.3659
    19.0615
    18.9446
    17.9671
    19.4330
    20.8893
    26.5112
    26.5022
    21.3728
    15.3415
    19.0608
    19.6797
    19.0052
    20.0281
    18.0891
    25.7745
    20.4381
    19.6797
    18.6313
    16.8075
    16.8178
    22.4635
    20.7782
    19.4446
    23.1102
    24.5112
    23.0867
    20.5495
    21.7185
    23.2906
    18.3933
    18.6090
    19.7972
    21.7604
    21.0729
    18.9489
    19.0724
    14.0443
    20.7596
    21.3517
    21.9821
    25.2202
    19.1860
    25.7870
    21.7462
    15.0383
    20.0457
    19.0318
    20.3618
    20.9498
    19.9691
    19.3954
    17.6425
    17.5569
    17.3299
    15.9851
    15.1186
    22.5489
    17.1525
    23.1946
    21.3097
    19.8371
    21.8373
    23.5551
    19.0596
    19.7701
    20.1563
    19.4602
    22.5167
    24.4709
    21.3829
    22.2163
    21.7447
    23.4710
    19.2546
    23.6490
    26.1851
    22.8399
    22.8036
    21.3398
    19.6301
    19.3130
    24.2121
    21.2846
    21.7509
    23.5584
    17.4293
    20.2355
    18.4825
    20.3038
    22.5387
    20.4293
    19.9514
    20.9802
    16.6586
    19.3534
    17.4123
    18.0415
    19.3932
    18.9764
    20.6297
    19.9003
    19.7810
    20.7370
    19.6063
    15.9625
    17.9877
    21.9464
    18.3647
    20.7530
    26.3003
    17.4712
    16.5995
    23.5893
    21.6470
    20.9212
    20.1967
    23.4412
    26.5958
    16.8255
    21.8068
    20.5749
    18.9195
    19.6906
    19.6960
    18.4572
    19.1235
    21.0775
    20.3341
    20.4872
    19.4523
    14.1854
    18.3745
    17.9718
    20.4237
    18.8958
    19.5813
    18.6671
    16.5697
    20.5968
    20.6975
    22.3388
    14.2440
    12.9147
    10.4233
    16.0252
    20.0682
    17.6946
    15.7407
    17.5931
    10.1422
    13.0600
    18.8597
    20.1937
    17.4027
    16.8462
    18.5602
    17.3261
    21.4599
    20.5115
    19.3748
    21.3763
    22.8158
    20.9679
    24.0272
    21.8223
    22.7119
    20.7373
    23.4148
    20.5309
    22.4249
    18.6831
    23.8452
    19.9749
    17.1609
    18.9687
    19.7678
    19.9521
    21.4721
    19.5027
    21.4839
    21.3517
    20.5145
    23.1342
    20.1536
    19.8988
    23.5443
    22.2092
    18.8023
    18.6682
    18.5688
    21.0756
    16.7222
    19.0331
    20.3084
    23.1863
    15.2625
    21.6849
    22.3672
    22.2298
    21.0674
    21.7688
    17.5592
    21.9672
    20.5163
    20.1008
    19.4778
    19.3078
    21.8199
    18.9411
    13.9441
    19.6231
    20.3063
    23.4301
    22.0491
    19.9022
    19.4204
    18.4351
    20.5118
    23.6905
    22.5660
    26.5667
    24.2406
    21.9454
    20.8993
    21.3361
    23.1317
    24.0233
    23.2942
    21.5966
    22.8561
    24.9437
    27.2897
    27.7170
    23.6183
    21.4248
    21.7199
    20.4661
    18.4353
    19.1241
    22.0480
    21.8014
    19.7506
    21.4380
    21.8913
    21.0107
    20.0759
    24.4927
    25.3004
    21.6546
    21.0814
    25.1457
    24.5397
    23.2996
    20.2709
    19.8211
    19.4646
    20.9909
    19.1010
    17.6837
    20.8676
    21.8660
    19.3599
    17.0649
    17.0215
    20.3831
    17.7976
    18.2525
    20.8354
    22.8973
    21.5848
    20.8282
    21.4377
    23.8016
    20.5912
    21.7558
    20.1567
    19.1720
    23.7713
    21.2435
    23.3751
    25.8097
    21.9786
    25.2631
    17.9631
    18.4668
    21.2134
    22.0923
    21.7785
    22.5075
    20.9437
    22.5756
    21.8721
    23.2301
    24.5543
    25.9688
    22.1585
    19.1411
    21.3815
    21.8971
    22.4395
    22.4226
    18.7448
    22.5936
    24.8720
    22.9815
    22.2658
    19.1605
    20.8016
    23.1998
    21.1853
    20.6219
    22.5894
    20.9955
    20.2932
    21.6531
    21.6262
    22.2077
    21.5481
    20.1792
    21.7329
    23.4666
    22.4056
    23.5616
    21.5162
    23.9336
    21.7487
    25.0037
    21.8857
    21.7506
    23.8735
    20.4004
    21.0829
    19.2264
    19.8404
    26.5397
    24.4653
    20.7462
    22.4296
    25.0518
    20.3982
    18.5539
    18.4254
    20.9267
    17.7347
    21.2763
    18.6139
    17.3304
    20.1032
    17.3510
    17.1408
    19.9892
    20.8680
    21.6704
    20.9107
    22.7676
    25.2228
    19.6607
    22.6873
    18.7464
    24.0092
    21.3251
    20.1344
    23.1311
    21.4284
    16.3553
    16.9967
    18.0521
    21.8614
    22.5582
    21.6440
    24.9621
    20.0708
    21.0016
    22.4290
    19.8425
    19.7706
    17.8450
    23.3332
    18.6519
    18.4159
    20.3218
    20.9715
    24.6830
    18.3903
    19.3392
    18.3254
    18.9590
    21.2316
    21.4403
    20.3727
    20.8301
    19.6857
    19.5239
    19.3545
    19.1327
    18.6935
    24.1874
    19.6131
    18.3201
    22.5703
    20.2249
    21.4635
    18.4165
    19.4048
    17.5656
    17.8816
    22.1889
    21.7166
    17.4915
    17.7244
    18.2641
    19.2419
    22.9772
    20.6679
    22.3590
    23.0215
    18.0857
    18.7972
    17.9824
    20.1183
    21.0144
    21.0155
    16.6576
    19.3125
    15.0580
    19.1730
    21.6554
    20.5294
    20.1991
    20.6173
    14.3298
    19.9054
    21.9168
    18.7393
    17.9002
    18.9889
    19.7995
    17.8023
    21.1947
    21.1642
    24.5827
    19.2902
    24.0232
    19.6807
    23.5253
    20.4409
    23.2597
    23.1776
    21.8125
    21.7892
    21.1408
    23.5972
    22.0660
    17.1535
    16.0878
    16.3734
    18.2736
    15.3772
    14.7167
    20.6003
    17.4986
    20.8037
    18.0707
    17.5223
    13.8473
    16.8775
    19.3055
    20.5786
    21.8362
    19.8706
    22.5774
    20.7917
    21.1405
    20.5735
    19.9088
    19.8209
    20.9299
    20.3770
    22.2128
    21.9283
    21.3938
    19.6066
    27.1298
    19.7326
    20.7060
    19.8456
    19.5490
    21.3565
    27.1881
    23.6866
    25.4994
    21.4144
    21.7707
    26.8508
    27.1151
    27.1650
    25.0348
    28.2070
    28.8857
    29.7377
    27.8976
    26.9750
    29.9474
    28.1802
    28.0861
    25.7540
    25.6707
    27.5764
    32.7424
    31.7877
    32.2294
    23.7276
    25.9337
    26.4033
    29.2855
    30.1809
    23.3967
    26.1944
    25.2545
    21.6333
    26.9956
    25.1191
    23.5965
    22.6737
    23.1558
    27.6238
    27.3053
    27.0729
    25.9886
    25.4520
    28.6776
    26.4199
    26.1672
    23.1680
    25.8382
    27.0515
    29.2038
    28.9654
    28.7742
    28.1746
    27.4208
    26.6298
    29.2584
    23.9083
    18.6971
    15.7287
    18.5767
    22.0874
    23.9782
    22.9633
    23.2998
    21.0115
    22.7832
    20.1874
    20.2388
    23.7659
    22.0023
    26.1043
    19.9972
    20.8461
    22.6650
    19.1341
    15.7010
    20.2746
    25.0278
    17.1643
    18.4325
    25.7345
    20.2759
    22.8325
    21.0199
    19.1483
    20.1067
    20.0361
    17.9487
    21.6414
    17.9781
    15.4072
    20.9139
    20.9328
    19.8177
    18.7739
    19.9041
    21.0495
    17.3355
    17.5290
    19.7077
    21.5613
    20.4181
    21.8801
    21.1418
    20.9663
    21.3901
    17.8671
    16.7709
    21.1910
    18.3655
    16.3606
    17.0639
    17.9512
    18.8138
    23.7563
    24.9967
    16.7572
    20.0098
    20.7337
    21.2601
    19.3586
    21.4519
    22.3308
    22.1936
    20.7095
    21.9741
    24.8818
    20.7597
    23.9673
    21.0946
    28.5087
    23.6980
    20.3402
    24.2913
    22.2680
    22.8051
    20.3207
    21.5059
    23.1602
    21.5139
    23.5414
    23.9485
    24.9863
    19.5886
    20.5977
    20.9508
    22.0253
    20.9274
    20.7615
    17.8639
    15.5084
    20.2617
    18.9541
    23.7978
    24.5307
    24.4047
    20.5712
    21.3322
    19.0968
    18.9324
    19.8289
    18.9781
    20.0154
    19.8585
    24.0634
    20.9043
    16.9469
    17.0829
    17.7175
    16.3981
    19.9778
    17.7756
    19.4256
    16.4139
    16.6809
    18.2985
    20.9907
    18.1834
    22.1081
    21.4407
    16.8368
    15.4439
    18.9749
    21.1722
    19.2532
    21.9109
    17.1615
    18.5186
    18.2572
    20.1834
    20.2722
    18.0161
    20.8404
    17.7867
    22.0966
    13.7442
    20.0897
    17.4451
    18.8564
    21.9941
    20.9171
    18.2530
    17.6694
    19.4347
    21.2144
    21.6691
    19.3593
    21.2912
    19.3642
    17.6707
    17.8295
    19.0261
    22.3151
    24.0788
    20.1929
    23.7285
    24.9424
    21.6503
    21.4031
    19.5802
    21.0284
    23.0701
    20.6821
    20.3890
    25.2230
    21.8724
    26.2101
    21.7387
    24.3666
    22.5043
    19.8168
    24.9641
    18.4750
    16.7358
    18.4522
    19.5232
    21.9134
    13.8938
    11.3724
    13.0127
    17.2871
    14.2101
    20.8724
    18.6892
    19.0864
    20.9273
    18.0838
    25.0028
    24.5362
    18.7960
    24.3182
    21.3610
    19.5768
    18.1020
    17.9302
    20.0106
    18.4391
    18.3322
    20.5675
    21.4725
    25.5283
    17.4832
    17.2281
    18.0417
    15.5370
    17.6819
    19.2137
    17.2166
    20.2485
    20.0049
    20.9867
    17.5259
    21.7577
    15.5510
    17.9541
    21.0730
    14.3413
    17.1238
    19.7222
    20.5741
    22.2733
    19.4511
    17.5699
    22.0145
    19.1123
    20.3002
    20.7243
    17.6525
    14.9189
    17.3496
    18.8705
    12.9062
    15.2439
    20.7225
    14.2245
    14.0633
    19.5142
    20.6808
    19.3960
    16.5289
    15.2549
    18.6288
    24.8922
    18.6386
    15.1614
    20.4759
    20.5115
    16.7543
    15.4186
    20.1066
    22.0057
    19.0853
    20.2257
    20.1778
    14.5799
    15.7657
    15.8142
    22.2868
    19.9058
    20.9709
    21.6946
    21.2384
    20.6683
    22.4048
    22.0933
    19.2877
    23.6636
    20.3350
    19.4138
    19.5217
    23.2004
    21.8607
    23.3531
    24.3541
    22.2373
    26.7989
    30.1564
    26.0161
    25.8470
    28.4600
    25.4089
    26.8282
    22.8674
    22.0171
