# Supplementary material for: Mechanistic models of asymmetric hand-over-hand translocation and nucleosome navigation by CMG helicase
Source: Nat Commun. 2025 Nov 21;16:10304. doi: 10.1038/s41467-025-65232-x (PMC12639105; doi:10.1038/s41467-025-65232-x)
Supplement: Supplementary file 18 — Source data [file 41467_2025_65232_MOESM18_ESM.zip › SourceData/SourceData/Fig4D/withRPA/mindist_lagging_and_loop_traj006.dat]

# Distance
    29.3216
    29.7384
    27.8356
    28.1277
    27.3458
    26.5048
    30.3609
    27.2942
    25.1454
    28.8271
    24.8772
    30.8657
    29.1342
    29.1706
    29.7467
    29.5807
    34.0544
    31.7542
    30.3721
    30.3254
    32.2812
    35.4675
    35.2640
    33.0051
    30.8303
    33.6944
    30.6387
    40.5950
    33.8827
    37.4342
    30.4322
    30.7321
    31.2374
    27.1597
    29.4122
    31.3742
    26.3791
    25.9397
    26.7541
    25.0304
    30.3465
    27.4077
    26.7558
    28.6853
    28.1527
    27.5183
    29.5711
    29.8688
    29.6849
    26.3763
    25.3722
    27.1186
    29.7596
    27.1697
    25.9666
    27.1429
    27.7639
    25.6302
    25.0348
    25.6686
    26.5608
    23.5223
    25.9528
    26.2658
    25.7412
    27.0291
    26.8035
    26.2622
    25.8208
    25.1861
    24.7519
    27.4989
    26.2100
    26.5459
    24.1099
    24.1087
    25.7827
    24.7567
    22.3832
    26.4346
    28.2568
    24.8309
    27.6239
    30.3723
    30.0142
    27.1023
    27.6625
    28.8099
    32.3621
    33.0470
    30.1346
    29.3297
    26.6178
    29.8118
    25.2895
    26.0634
    26.7715
    24.9438
    24.7501
    26.9231
    25.8566
    27.3070
    28.5404
    27.8287
    26.7338
    26.2526
    26.4922
    24.7856
    26.0465
    25.7695
    26.9032
    28.5482
    29.8037
    24.7204
    27.3718
    28.9802
    26.0289
    28.4282
    30.4154
    27.2381
    28.3590
    27.2227
    28.7742
    31.5692
    29.6908
    26.7348
    28.4591
    26.1693
    27.9139
    30.0204
    30.8943
    34.6457
    34.1172
    32.1351
    29.0359
    30.2488
    29.0369
    31.2461
    30.9781
    28.7375
    32.1354
    28.0358
    30.5057
    24.8547
    27.1162
    26.9539
    27.0717
    26.9734
    28.3331
    28.1425
    29.4435
    27.7674
    29.6537
    27.2748
    28.1048
    28.9531
    30.0002
    26.8006
    27.6276
    30.0015
    29.1814
    31.1126
    28.1560
    26.4426
    29.0274
    26.4223
    24.3875
    25.0391
    25.8633
    30.4967
    27.5270
    25.1557
    24.9090
    24.8260
    24.6271
    26.6897
    27.0322
    26.5052
    25.7978
    26.7837
    24.6674
    24.2926
    26.1432
    27.8522
    28.5793
    28.3469
    27.9582
    26.7483
    28.0679
    26.2286
    24.9089
    26.7737
    26.1377
    29.9209
    25.6355
    24.5547
    24.2875
    26.1003
    20.7892
    26.8199
    27.4423
    26.6720
    27.3185
    29.2395
    25.1670
    27.5220
    27.2003
    31.5299
    27.0979
    27.3504
    24.1349
    26.0098
    24.9729
    26.1163
    24.7074
    28.4922
    27.0453
    27.6763
    29.9361
    25.8918
    26.9473
    25.0959
    26.3527
    26.3842
    27.9125
    30.0565
    29.7143
    30.4026
    34.2508
    28.7480
    30.9375
    27.6833
    29.5597
    26.3610
    30.8749
    29.8977
    27.9801
    26.3665
    30.8560
    27.4278
    29.2687
    29.1138
    26.6575
    26.3393
    32.1179
    30.5888
    29.4520
    24.7394
    26.0211
    27.7791
    33.1236
    28.5565
    31.4982
    28.8291
    29.1912
    26.9294
    26.9471
    29.2470
    30.5945
    27.4288
    29.5668
    25.7382
    30.1088
    32.9146
    31.6744
    27.1844
    28.8932
    30.0247
    26.9915
    30.6922
    28.8255
    26.7472
    28.9433
    27.6515
    28.2998
    29.6339
    29.0280
    27.8094
    27.0845
    26.4414
    24.1689
    24.1415
    29.0390
    24.6978
    27.0569
    30.2466
    28.3937
    30.8790
    27.9598
    26.8033
    28.7634
    25.7675
    28.8835
    28.4744
    27.7883
    25.6730
    25.8078
    23.9248
    27.1977
    26.7844
    25.2819
    27.1285
    24.9327
    25.7908
    26.1977
    23.1854
    25.6332
    27.5407
    26.8158
    27.4425
    24.5168
    24.7243
    28.3312
    26.7520
    26.0055
    25.3697
    26.5794
    26.8770
    25.6890
    25.6082
    28.3999
    34.4198
    29.8763
    25.7961
    30.0630
    26.8877
    26.9613
    26.6643
    27.4930
    24.8546
    22.1437
    24.6198
    26.5140
    29.5330
    25.7464
    27.1097
    25.1463
    24.3140
    26.7408
    30.3768
    28.1615
    30.9057
    24.6630
    27.4441
    28.6667
    28.6391
    29.8659
    35.7917
    33.3505
    29.7383
    27.8284
    30.2045
    25.3156
    32.3184
    27.0961
    28.1848
    27.0577
    32.6989
    29.3624
    27.6005
    26.3213
    28.3506
    26.6773
    25.7171
    25.5860
    27.5782
    27.3725
    29.8067
    27.5051
    24.8978
    26.4736
    26.6462
    28.3551
    26.7613
    28.2768
    25.6604
    26.4913
    27.2243
    26.1595
    24.2189
    25.5841
    22.9762
    25.9419
    25.8011
    27.4190
    27.7576
    26.5106
    28.1332
    27.6829
    25.7569
    28.1141
    26.5096
    23.6433
    26.7816
    25.8329
    26.0117
    29.6307
    28.8874
    30.4912
    29.4124
    29.1884
    34.2248
    28.4563
    26.2235
    27.6978
    27.1224
    29.1573
    32.8922
    26.4062
    27.3135
    29.4037
    25.6186
    25.6795
    28.8070
    26.9451
    32.0407
    26.8868
    24.8014
    24.4090
    24.8629
    26.0955
    28.7530
    25.9706
    28.6199
    28.2828
    26.7381
    29.7469
    29.7169
    28.0509
    29.1161
    25.8806
    25.6028
    22.7961
    26.0448
    24.2773
    25.4700
    27.3567
    26.6586
    27.9573
    26.7224
    26.6159
    27.2074
    26.8805
    26.1991
    26.4623
    26.0111
    26.5076
    26.6759
    27.0009
    26.0656
    26.7091
    27.5950
    27.1829
    24.4377
    29.5749
    24.4457
    25.2815
    24.6098
    25.3260
    24.7867
    23.2921
    26.5103
    25.1422
    26.8193
    25.6883
    26.8373
    28.6832
    27.9860
    23.2880
    27.0560
    25.5984
    27.7636
    26.8743
    27.5932
    24.7318
    25.4933
    26.3874
    28.4700
    25.7943
    27.7789
    28.3722
    26.7344
    26.5719
    24.3644
    28.3106
    27.0356
    27.7498
    25.2745
    26.0048
    27.3479
    22.2246
    28.7311
    26.4526
    24.0794
    27.8124
    29.7687
    23.9691
    26.7974
    26.9756
    27.5120
    24.3989
    24.9538
    28.1087
    26.5935
    27.4568
    25.6373
    24.7874
    25.2141
    25.4833
    26.3340
    27.7344
    28.1905
    26.9203
    27.7424
    26.5709
    29.5713
    27.1063
    25.6040
    24.3296
    29.8623
    28.3278
    25.1965
    25.8204
    25.8105
    27.7997
    26.5306
    27.6512
    25.5400
    23.8965
    26.3244
    23.9817
    27.3533
    27.1271
    25.8605
    26.6405
    25.7038
    26.1068
    29.3933
    28.3984
    27.2221
    27.9145
    25.1857
    25.7580
    25.6544
    24.6258
    26.4368
    27.3563
    27.6203
    25.4719
    26.4182
    27.2541
    25.7155
    25.2287
    27.4853
    25.6787
    28.1729
    26.6043
    28.3506
    25.8975
    23.9929
    28.4677
    24.8719
    23.2018
    21.4895
    23.4261
    25.8291
    26.7456
    27.1070
    25.1879
    22.4434
    25.0524
    21.7027
    24.3528
    23.2438
    22.8777
    23.9765
    27.8029
    22.7668
    25.3249
    26.1043
    23.0633
    24.0236
    20.4449
    24.0200
    24.8743
    25.0343
    25.1171
    25.8057
    25.2028
    25.2486
    24.2260
    28.7062
    22.1094
    19.2537
    23.1286
    21.0526
    22.7716
    23.5091
    22.9932
    26.3245
    25.9770
    27.2593
    29.7769
    27.6889
    26.7768
    28.8596
    27.7841
    32.9459
    34.6138
    36.4986
    35.2754
    31.3242
    30.8641
    32.0323
    27.8858
    27.0918
    26.0283
    28.1234
    27.2848
    31.3260
    28.6496
    25.9228
    30.5707
    30.4409
    33.6431
    30.2516
    29.5578
    28.0691
    27.3583
    29.5958
    29.2747
    25.5650
    25.0181
    27.3375
    25.2919
    28.1212
    26.4278
    25.8507
    25.6266
    24.8250
    28.7601
    29.7076
    28.8867
    26.0631
    25.9526
    26.4701
    28.7420
    25.0599
    25.1105
    26.7769
    26.4764
    25.7952
    30.1476
    25.0471
    24.4783
    22.3212
    24.1524
    28.2179
    26.0174
    24.4915
    26.5517
    29.3784
    28.1610
    25.9416
    27.1650
    24.5937
    26.8367
    25.7481
    25.8009
    25.3722
    24.5263
    25.3514
    24.4383
    31.5894
    30.1447
    26.5111
    28.7976
    26.9763
    28.8624
    26.5837
    29.6362
    29.9031
    25.1014
    26.2036
    24.7795
    26.7894
    28.7914
    25.6380
    27.5518
    27.8627
    27.2192
    26.4991
    26.1589
    26.5844
    30.6474
    27.1467
    28.2060
    30.2640
    27.7807
    26.8861
    26.9897
    27.4414
    26.6188
    28.4789
    27.8529
    30.1558
    23.8576
    25.7435
    27.9163
    23.9829
    26.6608
    27.0602
    30.1066
    26.4080
    25.1125
    22.8535
    25.8102
    24.2398
    24.0842
    22.9341
    25.4440
    27.9699
    27.3129
    26.2179
    26.6720
    28.9683
    26.0951
    27.0105
    26.5440
    26.9027
    24.7277
    24.7800
    27.2979
    26.4453
    31.3538
    27.6093
    28.1089
    24.7621
    24.2004
    25.4450
    23.7552
    26.9641
    25.3784
    24.9572
    24.1646
    24.7202
    26.0258
    28.2840
    25.5922
    27.7817
    24.8185
    28.2057
    27.8943
    26.1592
    27.0455
    27.3931
    26.8344
    29.3713
    23.1983
    24.7391
    23.5023
    28.0352
    26.6243
    26.2255
    27.0510
    23.8657
    24.3409
    23.5679
    23.8622
    27.4187
    25.4924
    25.6370
    25.6724
    25.9208
    25.7651
    27.8419
    28.2417
    27.2001
    27.0821
    25.8655
    28.6697
    25.5900
    25.4407
    24.8351
    26.8220
    26.2308
    26.6459
    26.5136
    27.3469
    31.3792
    29.4364
    27.7572
    26.4018
    27.4292
    26.4303
    27.5168
    27.5056
    26.1170
    28.9934
    29.4598
    27.4039
    28.2896
    25.9739
    28.0854
    29.1099
    27.6004
    27.9764
    31.6912
    30.2557
    27.6875
    31.2463
    28.6770
    29.5076
    26.4992
    26.9551
    26.4801
    26.6488
    31.4375
    31.7949
    29.8765
    31.8987
    30.7257
    29.0266
    26.8790
    26.2035
    26.7208
    27.3837
    25.5270
    26.1642
    24.9609
    26.9600
    24.5379
    26.5148
    25.2270
    27.6032
    29.1471
    28.6700
    24.9117
    25.2012
    27.2477
    25.4925
    29.8922
    27.7477
    24.4826
    26.7283
    28.1317
    24.7154
    24.8243
    23.6790
    22.7614
    25.2186
    25.2498
    24.7516
    27.5608
    26.3309
    26.7527
    25.6511
    24.6457
    26.5121
    25.4443
    26.0991
    23.9964
    25.7903
    24.7984
    28.1440
    25.7650
    27.3529
    26.2084
    25.0155
    26.3451
    25.9444
    25.0527
    27.4667
    26.9242
    26.6085
    28.1830
    23.2330
    27.0407
    26.1375
    25.1163
    24.7487
    25.3429
    27.0845
    24.5202
    27.7777
    25.9170
    25.9140
    26.4578
    24.1415
    26.0511
    23.5865
    25.8794
    22.9214
    24.7888
    23.7106
    27.6111
    25.4302
    24.7170
    25.3690
    23.9461
    25.5376
    26.1382
    27.0410
    25.1240
    24.1353
    25.6027
    27.5572
    27.1151
    27.0334
    27.0519
    27.7919
    25.1431
    27.3993
    28.0342
    30.4087
    26.8399
    27.4035
    26.2031
    25.7475
    28.3351
    28.1052
    24.9157
    26.3941
    29.7743
    30.1216
    31.0047
    30.2591
    27.5485
    26.5957
    28.9548
    30.1293
    26.2005
    29.4060
    28.9537
    24.2812
    24.7457
    26.9807
    25.5842
    25.4449
    26.7927
    25.9396
    27.1720
    25.6248
    26.1897
    27.2924
    26.4974
    28.0758
    26.3501
    26.2633
    25.3000
    25.7950
    25.3348
    26.1439
    23.7558
    23.1533
    26.5970
    24.2557
    25.6096
    25.4777
    23.0670
    22.3649
    25.5293
    25.0220
    22.2016
    20.6496
    20.0284
    22.8525
    21.3475
    23.2286
    21.7787
    21.3596
    22.6259
    25.6837
    25.2256
    25.1762
    24.3488
    26.7437
    28.8628
    28.2519
    27.2617
    25.3821
    24.3827
    24.7301
    24.8444
    29.7983
    25.1943
    27.9242
    27.2247
    27.4371
    27.7524
    25.1109
    24.5810
    27.8502
    27.9346
    28.9706
    28.2070
    28.5888
    26.9772
    25.2270
    26.7382
    27.5826
    25.5236
    23.0342
    19.8114
    22.0165
    21.7165
    26.0573
    21.1787
    23.5975
    23.6473
    24.0326
    25.5153
    23.3908
    22.5679
    20.9296
    20.4329
    17.6018
    20.0420
    19.6300
    17.3103
    15.2787
    17.9033
    15.5931
    10.6539
    13.9192
    16.3661
    16.8160
    14.6937
    15.4272
    15.4143
    17.1843
    20.1366
    14.2852
    15.1931
    15.7294
    13.8421
    17.3778
    14.9340
    19.1105
    11.8709
    11.5286
    11.2207
    15.0981
    15.2380
    15.3810
    16.8526
    18.2973
    16.8828
    14.6595
    19.9922
    18.6226
    14.2376
    12.8932
    22.1804
    18.2916
    17.0527
    23.8468
    23.3586
    19.2532
    22.4895
    18.9950
    17.8296
    22.0459
    26.6525
    23.4685
    22.1579
    17.8257
    27.8975
    25.6795
    28.8849
    26.7592
    23.4421
    22.2231
    24.1086
    20.3232
    27.6161
    26.9496
    25.6545
    19.9918
    22.1414
    20.5678
    23.8647
    25.5821
    26.1365
    23.9158
    25.1323
    27.2270
    25.5891
    23.3507
    25.8081
    27.3545
    26.2165
    25.1033
    27.9125
    29.6833
    25.0183
    30.0101
    21.4290
    22.8731
    25.8102
    21.1054
    22.5940
    20.8922
    27.4912
    24.2375
    27.9917
    21.5686
    27.4232
    23.1839
    29.5324
    20.7927
    22.3942
    24.3544
    25.9979
    24.5780
    23.5792
    22.5035
    25.5843
    30.4112
    26.4600
    29.0434
    24.9775
    22.0547
    22.8677
    24.1116
    30.1784
    28.2112
    29.6432
    27.3619
    24.5190
    26.7595
    26.6261
    28.4793
    23.3748
    24.6615
    24.1916
    26.7773
    28.2787
    24.7091
    22.9009
    30.0704
    25.8330
    27.8276
    21.1890
    25.3516
    24.9998
    30.9694
    29.0812
    28.6822
    30.1715
    24.8992
    26.9896
    26.8097
    24.7067
    29.5263
    26.4638
    29.6726
    27.7915
    25.5464
    28.4070
    26.2970
    28.7933
    23.8614
    27.0641
    29.1231
    30.2057
    36.5229
    27.7757
    28.7378
    29.5825
    28.5813
    30.2545
    30.6920
    28.2806
    28.4594
    32.0291
    25.8832
    28.1902
    26.8078
    24.9635
    25.0984
    26.0693
    25.1608
    30.3200
    27.6416
    29.8034
    28.3494
    32.1571
    29.7816
    27.5568
    27.1014
    28.1192
    28.5718
    30.8668
    26.8311
    28.4089
    28.7808
    27.6113
    29.0307
    28.3113
    29.5882
    29.5858
    25.1342
    26.6428
    25.5812
    30.9604
    28.5980
    30.6047
    29.9442
    28.7366
    24.9285
    27.9156
    28.4072
    24.3596
    21.1808
    27.8834
    26.7722
    27.3927
    29.2800
    29.7742
    28.9663
    28.4450
    28.8749
    25.9990
    25.3018
    23.4229
    28.0821
    29.5000
    26.0522
    29.1331
    28.0050
    26.7158
    24.2838
    26.2705
    27.6103
    25.6494
    24.2039
    27.5873
    25.0063
    26.5448
    25.5790
    29.6880
    22.6750
    28.0918
    28.6490
    27.7216
    25.7140
    28.7606
    22.1314
    31.3053
    32.5572
    29.8725
    28.7546
    26.4445
    27.0002
    28.1402
    29.9142
    31.1527
    30.9064
    25.0272
    32.5118
    23.5441
    26.2465
    26.1541
    26.9097
    29.5626
    28.4591
    26.2481
    29.1323
    25.6384
    28.4887
    25.7041
    30.1704
    26.0826
    29.3234
    28.3029
    31.5814
    29.6937
    30.5640
    31.4285
    32.4429
    31.8038
    35.2280
    31.9736
    32.2686
    33.6027
    29.9807
    37.8890
    24.9623
    30.3884
    32.8731
    26.8393
    33.3979
    34.2055
    35.1734
    34.5575
    31.6199
    25.8079
    30.4971
    33.9088
    28.8817
    27.3562
    27.2330
    22.7431
    24.0683
    24.5182
    27.8483
    28.8297
    26.4582
    28.3613
    25.8890
    30.8669
    28.1435
    28.2255
    29.5522
    27.5579
    28.4123
    24.3995
    27.4957
    24.7451
    30.7236
    32.9952
    29.2064
    27.4346
    30.6251
    27.3898
    29.2112
    30.7782
    29.9516
    29.1733
    30.0370
    24.1163
    25.4978
    29.0820
    28.5192
    22.8393
    25.0107
    27.4274
    27.6191
    22.0654
    25.7816
    25.0462
    24.4055
    27.2194
    24.2499
    27.7162
    24.4673
    25.3061
    26.4170
    28.4585
    24.3866
    29.9852
    24.7007
    26.5417
    26.3411
    27.1923
    27.8954
    30.5271
    29.4177
    29.9610
    29.3369
    32.3142
    31.5227
    27.5070
    27.9126
    24.8136
    30.7636
    27.8287
    26.3009
    23.6862
    27.7906
    28.3439
    28.3873
    26.3123
    29.4785
    24.7333
    26.0937
    24.8467
    30.3492
    26.3366
    26.3494
    25.5961
    29.2395
    26.3645
    29.0671
    26.8574
    25.8004
    26.2234
    26.8894
    34.0006
    31.9824
    27.2892
    26.0379
    29.6429
    23.5220
    25.6061
    25.8073
    28.8962
    30.4901
    25.2524
    25.7546
    25.0150
    27.5047
    26.8899
    27.1905
    29.0919
    26.4628
    26.0193
    30.6241
    35.8920
    33.7120
    30.6517
    30.8186
    35.8491
    31.7791
    31.6553
    24.3479
    29.9736
    27.3671
    32.3688
    25.7166
    29.0390
    29.6807
    28.0539
    28.5387
    26.5730
    27.1928
    28.0417
    26.2413
    26.9422
    33.8048
    31.5525
    30.2324
    33.3293
    31.5264
    29.4195
    29.1049
    29.7398
    26.3544
    26.4662
    25.8921
    25.7236
    27.0516
    24.9719
    26.6817
    27.9652
    29.0342
    31.8475
    35.9780
    30.3068
    28.8374
    30.2904
    30.2143
    27.5721
    32.2030
    32.5848
    29.4030
    28.1435
    30.3008
    32.7822
    31.6088
    33.2521
    36.5635
    32.7853
    33.5859
    35.7752
    35.5852
    31.0792
    29.4187
    29.1700
    32.9028
    28.0078
    28.8722
    29.9469
    28.5457
    28.1690
    23.5712
    25.4054
    26.9136
    29.6270
    27.8574
    31.6054
    25.6149
    28.1665
    29.0117
    29.3146
    29.9549
    24.6295
    29.3327
    27.5855
    24.6213
    24.9847
    25.8612
    28.9291
    25.1083
    29.1916
    26.1523
    28.8564
    30.6062
    27.1605
    24.7497
    22.9228
    27.9051
    32.5571
    33.5905
    33.2162
    28.0270
    27.6095
    29.6397
    31.1414
    28.8921
    27.7772
    21.6884
    31.2292
    26.5100
    30.6755
    29.7237
    28.3454
    28.2805
    24.7998
    25.7667
    26.2073
    25.7033
    26.2938
    26.9866
    23.3729
    26.9526
    26.2641
    28.2193
    29.2072
    32.4223
    30.5683
    28.6541
    33.1253
    27.4655
    27.0540
    31.7828
    28.7534
    36.4544
    30.4957
    24.9077
    30.3783
    31.6248
    27.3224
    28.8248
    28.8056
    29.4562
    30.2788
    24.7513
    26.2607
    29.8472
    28.2451
    28.0659
    28.5799
    29.7288
    26.3927
    29.8705
    26.0244
    28.2716
    26.8446
    24.5817
    29.0540
    28.2033
    25.4579
    25.3198
    29.1743
    26.6229
    27.3996
    26.9498
    27.8788
    31.1907
    27.8520
    30.4244
    27.4638
    25.9473
    28.5625
    26.2673
    24.9681
    27.3490
    28.3326
    28.1991
    27.0654
    27.8639
    26.7895
    24.8133
    24.4308
    27.4700
    25.0564
    26.9564
    28.0671
    29.7316
    29.1574
    25.2328
    25.1763
    30.8718
    26.9302
    26.5078
    25.7534
    27.6704
    29.7523
    30.6812
    27.4576
    30.7047
    26.4780
    27.4742
    24.1370
    22.4722
    21.5914
    21.9119
    25.3872
    24.8490
    21.9780
    24.8907
    28.1077
    23.6455
    26.9587
    27.8489
    26.0080
    28.0958
    24.8389
    25.9175
    24.4882
    25.5561
    24.6084
    21.3188
    22.7807
    17.9464
    22.1337
    25.3786
    24.5511
    30.3459
    24.8713
    27.0861
    27.4347
    27.1795
    25.3493
    27.2636
    25.1576
    26.4032
    22.8846
    26.5796
    23.2763
    23.9882
    20.8273
    26.7399
    22.4855
    26.9562
    31.2445
    31.4732
    28.0347
    28.6601
    30.8731
    27.9483
    28.8410
    27.8688
    27.4672
    29.0681
    26.2445
    30.7007
    25.8364
    24.3394
    25.2422
    25.7083
    28.0523
    29.1366
    29.9461
    28.7727
    31.0250
    31.1985
    32.4253
    29.0960
    25.9637
    26.1644
    29.7459
    26.3133
    24.9678
    27.1686
    24.0141
    30.2403
    34.2898
    24.3424
    22.8815
    23.9316
    26.7922
    26.7214
    21.0036
    26.5883
    25.1871
    26.7116
    29.9846
    32.2650
    28.2629
    27.4960
    27.4772
    32.0714
    35.0233
    29.4818
    27.7721
    26.6243
    22.9877
    22.7282
    26.2533
    24.8908
    28.4206
    29.2615
    24.5896
    25.6919
    27.3501
    28.0689
    28.3349
    26.1857
    25.8515
    27.4883
    28.2570
    28.7655
    28.6896
    25.5629
    31.5299
    30.1801
    21.0847
    26.2007
    25.1381
    30.3522
    28.8174
    26.6656
    25.1740
    29.5255
    28.7081
    27.6420
    32.1036
    35.2271
    29.1307
    27.0456
    24.0945
    27.9799
    27.9361
    27.2164
    29.1105
    27.7053
    28.8525
    25.0362
    24.4280
    26.6331
    25.4464
    25.3311
    23.4189
    26.1827
    26.1471
    27.5513
    29.6579
    24.3965
    24.1339
    24.1190
    29.3274
    28.6270
    25.6785
    24.4128
    27.1200
    27.4950
    28.5657
    31.3580
    27.1945
    28.2232
    29.9036
    31.6342
    30.3151
    29.3504
    24.8631
    25.8243
    30.8167
    29.3186
    31.3601
    30.4481
    31.2117
    32.9375
    28.0955
    30.1224
    29.4859
    35.6156
    29.6372
    28.8992
    35.1768
    36.8003
    32.4192
    36.4324
    34.3641
    35.7341
    34.9801
    40.3155
    37.8142
    38.8385
    35.6097
    40.8560
    35.9607
    36.8157
    38.4768
    39.1027
    40.9396
    41.4906
    36.8291
    36.6275
    41.6832
    38.3169
    38.2972
    41.6836
    33.5196
    31.7686
    29.3682
    30.9499
    29.9010
    30.1552
    28.8335
    33.4853
    36.1278
    31.5724
    32.4904
    27.9651
    32.9123
    30.4446
    31.6500
    32.0236
    34.0353
    32.0910
    29.0704
    21.0252
    23.4619
    23.1086
    22.2613
    22.3870
    25.5341
    25.8785
    26.9526
    22.1276
    23.3365
    24.7897
    27.3030
    25.6367
    29.4238
    29.6647
    27.0080
    27.9205
    25.4853
    32.1491
    26.3762
    28.7241
    26.6273
    28.4127
    23.8834
    25.7938
    29.4783
    22.9485
    23.2985
    24.3502
    25.3255
    24.9168
    27.6460
    28.7794
    31.4423
    29.9674
    26.0284
    29.9467
    28.8280
    28.8276
    29.3042
    30.4084
    28.7517
    26.2691
    30.4107
    28.2701
    28.8330
    31.0107
    29.3825
    28.6845
    30.5204
    29.1568
    29.7300
    31.9007
    29.7859
    32.0373
    30.3406
    30.8093
    34.7806
    28.1134
    29.9909
    28.9765
    32.7764
    30.5075
    27.3506
    28.6555
    24.0277
    26.7903
    27.4995
    30.7661
    27.1582
    30.5848
    27.4962
    26.2533
    27.9853
    23.1324
    31.2320
    28.7419
    23.8058
    30.7341
    31.2724
    28.3505
    25.3360
    24.7595
    30.9114
    26.0424
    25.4925
    26.4688
    27.8996
    31.5756
    26.3073
    32.5285
    28.6711
    28.3369
    28.4821
    29.8405
    28.5921
    26.1581
    30.6048
    26.3013
    24.8428
    27.2839
    32.8766
    30.7052
    34.7953
    30.5990
    30.8040
    32.5967
    31.7540
    35.2920
    29.2317
    27.3988
    33.2532
    31.5499
    39.1910
    26.7287
    34.3778
    27.9875
    25.8729
    28.9190
    26.9272
    27.5810
    29.1142
    28.4761
    27.0346
    22.1709
    28.4377
    29.5546
    30.6923
    25.8834
    31.2508
    27.8314
    28.6694
    28.8447
    29.3332
    30.7241
    25.4300
    26.7312
    26.8639
    24.4334
    21.4115
    21.4352
    24.6457
    23.7011
    25.6302
    30.6787
    32.5264
    32.2442
    31.7824
    26.2980
    28.0332
    29.7480
    27.8511
    33.2278
    27.0547
    27.7617
    23.4262
    27.1346
    23.4669
    26.1819
    28.1213
    24.4752
    22.1010
    27.4108
    23.9614
    25.6582
    22.7224
    20.6490
    21.1796
    20.5448
    19.4651
    25.3684
    23.9239
    28.2867
    27.0425
    23.2815
    24.4598
    27.0103
    27.1906
    20.8120
    22.7899
    16.8282
    19.8027
    15.6738
    13.9752
    20.7007
    22.2670
    23.6281
    21.1549
    16.2210
    18.6675
    20.1717
    19.0409
    18.7626
    20.5564
    20.6071
    20.4424
    21.9131
    20.7083
    16.3731
    19.3357
    24.1725
    22.3212
    19.1509
    21.2863
    20.8309
    18.9753
    21.2432
    18.6334
    20.4515
    18.4487
    18.7418
    19.6193
    18.3351
    21.6289
    22.7500
    22.7388
    21.8981
    21.6369
    25.8328
    21.4566
    19.0836
    17.0044
    17.2742
    16.6240
    22.1446
    20.6078
    19.0857
    20.3676
    19.0998
    17.3871
    18.5863
    18.5730
    20.5676
    18.6212
    15.4682
    18.7577
    19.4034
    20.7832
    22.4081
    18.5283
    22.1990
    21.6121
    20.6007
    24.0535
    18.9618
    20.9970
    25.2439
    25.5083
    23.9463
    20.5520
    20.0256
    21.3535
    22.1841
    17.8835
    25.1223
    22.7768
    24.1184
    21.5009
    20.4505
    21.7853
    19.4454
    22.5322
    19.1734
    20.9423
    21.1977
    24.3052
    23.0785
    21.3436
    22.3254
    20.6891
    20.5250
    18.4042
    23.5944
    18.0838
    24.6916
    20.8797
    22.5168
    22.4865
    20.7398
    27.9357
    28.3392
    23.3415
    18.9707
    27.2623
    25.5200
    21.0594
    24.4406
    21.2241
    24.3001
    23.7100
    26.1134
    26.7443
    25.1322
    21.8248
    23.2856
    23.9490
    25.6778
    20.9050
    19.4072
    17.8636
    14.9755
    16.8492
    19.1997
    21.3696
    20.7331
    23.4875
    20.5920
    23.8728
    20.3591
    19.1601
    21.2622
    19.0142
    23.3193
    22.9469
    27.0862
    30.5831
    26.2020
    23.0200
    22.8296
    26.2540
    28.3723
    26.1583
    24.7704
    29.8824
    25.4693
    22.0480
    26.8337
    23.6920
    24.5784
    26.9426
    25.5258
    22.5258
    24.3032
    27.5289
    26.3152
    30.0762
    24.5266
    24.5671
    26.0771
    24.4139
    27.5443
    23.2229
    25.0413
    23.4352
    28.2149
    25.9965
    28.0864
    27.6829
    26.1307
    26.9561
    27.0008
    27.9100
    24.9204
    26.7169
    28.7425
    24.3075
    32.0481
    26.4402
    25.9485
    20.5087
    21.6102
    21.7946
    17.3639
    25.7961
    20.6363
    21.1940
    27.5427
    24.0877
    29.9780
    32.5438
    31.2816
    30.2011
    31.4059
    32.5795
    30.3833
    29.1820
    29.1199
    28.3860
    34.1749
    29.2478
    32.5292
    34.5986
    35.1359
    32.1217
    30.8526
    25.0591
    33.4066
    31.4141
    29.3470
    30.4348
    29.4925
    24.8181
    24.9848
    24.8489
    23.3624
    21.7491
    23.8136
    20.9907
    23.2552
    28.4753
    27.0940
    20.8170
    25.9400
    25.3604
    30.3519
    27.6367
    25.2440
    27.3987
    22.8438
    27.0329
    22.5905
    21.7197
    24.1558
    23.4977
    22.5205
    25.4263
    22.3392
    22.9808
    26.3095
    22.6860
    19.9936
    24.0720
    25.5087
    24.1304
    27.9627
    33.0580
    34.7765
    30.7624
    33.2838
    21.7342
    33.1597
    37.0521
    39.0186
    29.9452
    33.3433
    32.6353
    31.3943
    34.2932
    30.7444
    35.9856
    33.8658
    32.1759
    32.5037
    28.7297
    27.1381
    32.2257
    28.2553
    29.6909
    33.0908
    32.4078
    32.6183
    28.5193
    29.4029
    27.2206
    30.3515
    26.6441
    24.1208
    28.7567
    26.4991
    25.0273
    26.6738
    28.1717
    30.4321
    26.5595
    33.3889
    30.7730
    33.5632
    31.1890
    28.0822
    29.0655
    30.7943
    33.9692
    31.8704
    25.4793
    34.5003
    27.7906
    29.2119
    32.6104
    25.8296
    25.5452
    21.9385
    19.9504
    23.2545
    27.9227
    29.9054
    28.6176
    29.8285
    31.2061
    28.2112
    31.1871
    37.7676
    38.9383
    38.8056
    33.5469
    30.9980
    32.4583
    32.7156
    29.1259
    31.7826
    27.5994
    25.8490
    33.3192
    38.7904
    43.8065
    41.2041
    42.4337
    45.7432
    41.2824
    38.2755
    40.7399
    35.7350
    31.9128
    33.3483
    32.7601
    32.7523
    35.8972
    31.1821
    43.7287
    32.0446
    34.7271
    31.4443
    35.7481
    28.7765
    36.7246
    24.2860
    29.7213
    34.0325
    35.3351
    39.2749
    41.5748
    36.3036
    33.2291
    36.8682
    36.0621
    32.9124
    31.6297
    35.2018
    37.7299
    41.4673
    36.0210
    32.7789
    36.5746
    36.2824
    38.0233
    36.3997
    33.7567
    33.2484
    37.0587
    35.3188
    32.2677
    35.9028
    36.9229
    34.8721
    32.1529
    34.1247
    29.9518
    33.0029
    34.3864
    33.9765
    32.0287
    37.5115
    33.3598
    34.9574
    32.7911
    36.6807
    35.9253
    35.0953
    36.7751
    33.8106
    34.0389
    39.1348
    34.6556
    36.4985
    35.1662
    35.3418
    40.3356
    38.1957
    42.8411
    39.6757
    38.0942
    34.3923
    36.5189
    39.0342
    37.3640
    39.0577
    34.8532
    32.6864
    37.3850
    39.6764
    37.1216
    41.9547
    41.1217
    37.4042
    35.3768
    36.1669
    37.4046
    35.7670
    35.7710
    39.2019
    43.9977
    43.1489
    40.3849
    39.4749
    43.8653
    48.6553
    42.6739
    43.5225
    43.0717
    36.3210
    36.7425
    37.5562
    38.4805
    35.4284
    36.6667
    28.1944
    33.1303
    26.6772
    29.0314
    31.8769
    45.0791
    39.6777
    42.5564
    40.0318
    40.7060
    37.0436
    39.1602
    37.9214
    37.4411
    40.7801
    39.2025
    37.1949
    38.0876
    39.9547
    36.7987
    34.7237
    36.8695
    39.5755
    38.3220
    39.8729
    46.2453
    41.4359
    40.2959
    40.6546
    41.8804
    36.8636
    45.5511
    40.0449
    48.1890
    42.5383
    41.6058
    50.9585
    39.2729
    44.5367
    45.7777
    47.1089
    46.0709
    40.8843
    43.6525
    46.0943
    40.1957
    42.5506
    47.2065
    49.4965
    48.0848
    50.9256
    48.1862
    46.5026
    45.3616
    45.4124
    44.6625
    46.0894
    47.7356
    48.0313
    42.9451
    44.9660
    41.6000
    40.1095
    42.4474
    40.0445
    41.4011
    45.7268
    37.3533
    40.6593
    36.5726
    42.3481
    40.0838
    41.0621
    37.7318
    44.3666
    46.0755
    48.2516
    53.8948
    44.7849
    49.7607
    46.0797
    42.7089
    43.2157
    36.3188
    33.4746
    33.7854
    30.3363
    38.5510
    38.2368
    33.1920
    32.3972
    28.0942
    31.7187
    23.5223
    28.9685
    30.6783
    33.9063
    29.5999
    30.8479
    26.4764
    25.0131
    27.4812
    35.5874
    28.3599
    33.4413
    27.8401
    31.2270
    28.0111
    29.5731
    28.2970
    23.3232
    28.2846
    27.5616
    28.2476
    29.7930
    29.8053
    29.1869
    25.9062
    29.7638
    30.5392
    30.2155
    38.9451
    42.0459
    39.6706
    39.0824
    37.1017
    44.8310
    36.8774
    38.4058
    35.8572
    41.2334
    38.0587
    39.1258
    36.1397
    33.1551
    35.3144
    30.6470
    35.8492
    33.3215
    36.2752
    34.8846
    35.1939
    36.9576
    34.0822
    37.4631
    32.6079
    36.2653
    38.1465
    36.8603
    33.4148
    35.0953
    31.3765
    37.3097
    35.5638
    33.8282
    29.7998
    32.9297
    27.5531
    31.6845
    30.5331
    27.1644
    28.4638
    29.2837
    30.4435
    26.9152
    33.9260
    36.2761
    31.9352
    33.3950
    27.6611
    26.4678
    25.8621
    27.5467
    30.1911
    31.3918
    29.4316
    29.6860
    26.2294
    31.5470
    30.0036
    26.9497
    30.1730
    27.8426
    26.6167
    26.0302
    31.3601
    26.5958
    25.7139
    28.8660
    26.0953
    26.7685
    27.3889
    28.4608
    27.3887
    26.3893
    29.0386
    31.6716
    23.2859
    25.9596
    26.4971
    24.3347
    27.5897
    31.2820
    26.3765
    27.3033
    28.1238
    24.7068
    27.8229
    29.6819
    20.5656
    25.9224
    30.1554
    32.9794
    29.9557
    27.5344
    30.8733
    28.8117
    30.3913
    28.8661
    29.5605
    31.9220
    31.6444
    32.8939
    29.4797
    26.3287
    24.0205
    27.8052
    32.8716
    34.1217
    29.9970
    34.7032
    28.9472
    27.0256
    29.0519
    30.6429
    26.5633
    23.9238
    28.6090
    25.0879
    30.8459
    29.7172
    30.0822
    30.3389
    27.6369
    32.9568
    30.2572
    40.2859
    33.7005
    34.9264
    43.0289
    37.9998
    34.8651
    31.3815
    29.2904
    28.0930
    29.7149
    24.3880
    28.0566
    23.8388
    23.6632
    24.0773
    26.5642
    25.4419
    25.0587
    27.0727
    28.2115
    28.9291
    31.2855
    28.2350
    27.7873
    28.3916
    26.2588
    28.1579
    28.3383
    27.7046
    25.3495
    30.6540
    28.2360
    23.6596
    27.9711
    27.1203
    28.8617
    30.3186
    32.6457
    32.8316
    32.0143
    29.6464
    27.0761
    27.3068
    24.1753
    22.9094
    24.4232
    28.0201
    28.7056
    28.3533
    26.0355
    25.4078
    25.5794
    25.9581
    26.8073
    29.8424
    27.2380
    27.7815
    23.3561
    26.2113
    25.1070
    23.1391
    27.3214
    21.7851
    21.6370
    20.1271
    24.4571
    21.8552
    22.8602
    25.6738
    25.1373
    25.8761
    24.8143
    23.1664
    26.6123
    25.7118
    28.9141
    27.9165
    25.7234
    25.7577
    26.1951
    23.1643
    21.6507
    18.7967
    24.8036
    26.6856
    23.5810
    25.0663
    23.4292
    23.7028
    23.6525
    21.7578
    24.3751
    26.8070
    27.0071
    24.8704
    28.1536
    31.6589
    29.5948
    28.7971
    22.8342
    21.9940
    26.7901
    26.2715
    25.7830
    28.0402
    24.6717
    30.3118
    33.4235
    31.5131
    28.3660
    28.4514
    34.4072
    32.6111
    34.1893
    38.1896
    24.8124
    29.4867
    29.5026
    27.7550
    31.5829
    34.4785
    30.2392
    31.1277
    29.8155
    28.9460
    33.9147
    30.7057
    28.0253
    26.4102
    26.1977
    26.8424
    26.4289
    27.3438
    29.3916
    34.6770
    29.3700
    27.5126
    26.1915
    27.1030
    28.3908
    34.0303
    29.2391
    32.6361
    27.7676
    30.1167
    27.3487
    30.8421
    31.3218
    24.6479
    27.1560
    25.0351
    29.4665
    29.9898
    32.7193
    35.7677
    26.5587
    25.8885
    34.4134
    29.3991
    30.8008
    30.9128
    26.5737
    24.2527
    31.2270
    31.7054
    26.5993
    27.1425
    30.8164
    30.8213
    34.1628
    31.5669
    31.1794
    27.7638
    29.2977
    28.7439
    31.3415
    31.8597
    32.5425
    30.2970
    28.2175
    31.4018
    28.3985
    21.9523
    32.0567
    29.9356
    25.4050
    27.0344
    30.8927
    33.2791
    27.7444
    25.0673
    25.3706
    32.6031
    31.2075
    34.0438
    32.2456
    34.0039
    32.2404
    32.3626
    28.2141
    28.9420
    28.8906
    31.3307
    29.1592
    32.1143
    29.5239
    34.3150
    25.2214
    30.6724
    30.3463
    30.6627
    30.0422
    28.1529
    30.9180
    28.0030
    37.5555
    32.8689
    29.7361
    28.7225
    32.4109
    29.6353
    28.0314
    32.1393
    27.9392
    25.9707
    26.7129
    28.6408
    28.2604
    28.7076
    25.9884
    29.3902
    25.8449
    27.4178
    26.9460
    27.2788
    30.3093
    30.0672
    28.0255
    25.5144
    26.0856
    29.8273
    29.2416
    31.1918
    30.2289
    31.4089
    33.0177
    37.0463
    32.3201
    28.4490
    25.8485
    30.2528
    29.9417
    32.6592
    31.3875
    31.1377
    29.3186
    27.4809
    28.9283
    28.0784
    29.2257
    27.8285
    26.0998
    20.9445
    24.5211
    23.1345
    21.3471
    23.2876
    30.7689
    26.6048
    26.0273
    22.5076
    21.2383
    23.0974
    21.9288
    24.1282
    29.4937
    22.9777
    27.6370
    22.9817
    21.6582
    27.2050
    27.3305
    25.6933
    19.0556
    23.8954
    21.3135
    22.4202
    26.0759
    28.1087
    24.1390
    25.4057
    25.9124
    24.9598
    22.8879
    22.9862
    21.6225
    20.4103
    22.1234
    20.5979
    22.4593
    15.4329
    26.0807
    21.9534
    20.9160
    22.2777
    22.4586
    24.5401
    23.5755
    30.0085
    21.9417
    24.7757
    23.0668
    23.5186
    22.0038
    19.4961
    24.7264
    22.8258
    24.4927
    21.3783
    18.3457
    16.2356
    16.0853
    16.5294
    20.2488
    15.1761
    20.3273
    17.2437
    21.6125
    19.9526
    18.2663
    19.2365
    17.4558
    18.9460
    16.5200
    20.3013
    19.6137
    20.6467
    21.4178
    22.0982
    19.8869
    17.5010
    14.7221
    14.2241
    18.5119
    18.9141
    19.8697
    21.9862
    22.2778
    23.1894
    21.2863
    19.3085
    18.4328
    21.4247
    24.9856
    19.5246
    18.9642
    18.3487
    17.5410
    22.1923
    18.1013
    19.3700
    18.4246
    20.8249
    21.3781
    19.8820
    21.8592
    20.4356
    19.4218
    18.2351
    20.1094
    20.0002
    22.6092
    21.6177
    22.9794
    18.4314
    21.7808
    23.2425
    24.3242
    22.9602
    21.9431
    20.0998
    20.6211
    27.0704
    25.9151
    26.4190
    24.5466
    26.3312
    22.2393
    23.0761
    27.3423
    24.1441
    23.7835
    25.0272
    22.7310
    22.5334
    22.1112
    21.6390
    21.8851
    22.2512
    22.8377
    26.5853
    20.7783
    24.2626
    23.5922
    23.3727
    25.3854
    23.6476
    28.7336
    25.4955
    26.3230
    27.0941
    22.5491
    21.1504
    23.4309
    23.8511
    24.1119
    25.0928
    22.1056
    22.8229
    26.2124
    20.7675
    22.9382
    21.8952
    22.2567
    22.1886
    22.8883
    24.8836
    28.1190
    23.2385
    23.8715
    23.9165
    24.6051
    24.3128
    23.7841
    21.4728
    19.8434
    21.3464
    21.7252
    21.4132
    20.0687
    18.9436
    17.2519
    22.2643
    19.4559
    19.2550
    21.6492
    14.7918
    21.4476
    19.1535
    23.8097
    19.0996
    19.1024
    17.7905
    17.9402
    16.6385
    18.7932
    18.6940
    17.5899
    19.7653
    19.1210
    16.9513
    18.4626
    20.6729
    18.9093
    18.0811
    15.0096
    12.9110
    12.1979
    13.4647
    16.5674
    20.0318
    19.8946
    22.5555
    20.0001
    18.2713
    18.9832
    16.7040
    19.1979
    22.7820
    20.8883
    19.9981
    20.6208
    22.0306
    21.2282
    23.6634
    18.9175
    24.0053
    22.0541
    18.8094
    19.3086
    19.9127
    20.0702
    22.4359
    22.6885
    21.8838
    20.4288
    25.8892
    23.2891
    24.3320
    21.7210
    23.8991
    28.1754
    24.2087
    25.5090
    23.9978
    21.7354
    21.7166
    26.6645
    27.7793
    31.0370
    27.6250
    31.3025
    33.4872
    28.9682
    22.5782
    25.0711
    22.4920
    23.2508
    24.5995
    31.8404
    23.8499
    31.1107
    28.2830
    28.0357
    29.2734
    25.0744
    21.4143
    19.3081
    23.4907
    24.8764
    22.2553
    21.3733
    26.2529
    26.8115
    28.2703
    26.1370
    26.5404
    22.9348
    27.3814
    21.4588
    24.3059
    28.7490
    23.6464
    24.7819
    25.9300
    28.5298
    24.5890
    24.2822
    23.1682
    24.1727
    22.4194
    21.1721
    27.3007
    23.7518
    20.0012
    20.6740
    19.3162
    24.1171
    20.4959
    19.9785
    17.9564
    21.4580
    21.4779
    21.8244
    17.3853
    17.5025
    20.4735
    18.2945
    16.8775
    18.5826
    21.5046
    22.2195
    22.8557
    20.1932
    18.7756
    21.8905
    19.1652
    21.9537
    21.9219
    20.5283
    18.7956
    21.0968
    20.2616
    22.1303
    23.4896
    21.9838
    23.1867
    23.3177
    19.2113
    20.6852
    21.0197
    18.5433
    20.3832
    20.3604
    21.2265
    20.7657
    19.3424
    19.9439
    21.9250
    19.2161
    20.9501
    21.2150
    20.3317
    20.9289
    20.6527
    21.9710
    22.5129
    18.9985
    21.6826
    21.1112
    21.5396
    22.1078
    18.1332
    20.0529
    20.1919
    17.9018
    18.9846
    19.3385
    20.4585
    22.1013
    19.9131
    22.9591
    21.7756
    22.7905
    20.1436
    21.8739
    21.1462
    24.4834
    21.6363
    20.9402
    20.6096
    21.1768
    20.4461
    24.0465
    21.7545
    22.3015
    24.0197
    24.9935
    20.7120
    20.2291
    23.4826
    20.0018
    20.2153
    22.6799
    24.6113
    25.0320
    22.6074
    23.3452
    20.2703
    20.9109
    23.1146
    21.8449
    20.8000
    20.3456
    22.8169
    22.0812
    21.8783
    19.9156
    21.5913
    23.5848
    21.9713
    23.8651
    22.3993
    19.9648
    24.6087
    23.7310
    21.7644
    23.0167
    23.8678
    19.4195
    25.0475
    21.7732
    23.2181
    20.7189
    21.1329
    21.0232
    22.9624
    23.0121
    23.1777
    21.6043
    23.5708
    25.1554
    22.4705
    23.5781
    24.2199
    23.6046
    24.1383
    22.9096
    21.9376
    21.7940
    26.4764
    21.7856
    23.4689
    23.4515
    22.7107
    24.1763
    24.7197
    25.5788
    21.3840
    25.0358
    28.2383
    25.3785
    31.5655
    22.4832
    26.6137
    23.8754
    25.1280
    24.3793
    23.3912
    28.1112
    26.3700
    26.3944
    24.8481
    25.0601
    27.0882
    29.4129
    25.2447
    28.2979
    26.2597
    27.2071
    29.6695
    27.3879
    28.7055
    31.7665
    27.4769
    29.7540
    29.3291
    26.2754
    28.2551
    24.0585
    25.0756
    23.1771
    24.8749
    23.9129
    30.3232
    28.5284
    29.1563
    24.3956
    28.0969
    27.7874
    31.6327
    28.0946
    27.8056
    28.4236
    23.2584
    23.1870
    19.1658
    23.5140
    24.0886
    26.7735
    30.7362
    26.5344
    31.3327
    26.1806
    27.5064
    29.5433
    27.3095
    26.3255
    26.2426
    29.5108
    25.9314
    25.1838
    24.1573
    28.6453
    27.5015
    27.3730
    27.2628
    29.4501
    25.9582
    30.9521
    32.7589
    33.1886
    30.5956
    29.2330
    26.7627
    31.5105
    28.3323
    31.5034
    29.8111
    29.9582
    27.1888
    29.1075
    26.4381
    26.3477
    27.5081
    27.7478
    27.7783
    27.4624
    29.5623
    26.2446
    29.0632
    29.4229
    28.4284
    27.2355
    27.8405
    27.3210
    27.2811
    26.8701
    28.4799
    27.5486
    26.1986
    27.5467
    24.6004
    27.3499
    27.8251
    28.2371
    28.2941
    27.9538
    29.0364
    28.0320
    29.6168
    29.8358
    28.3667
    28.9342
    26.6214
    30.4145
    25.0878
    27.4832
    25.8850
    31.4502
    30.4054
    27.7432
    30.5687
    29.3929
    29.6798
    28.2721
    28.2007
    33.3212
    29.9340
    28.9119
    28.5317
    29.2614
    29.7474
    27.4241
    26.3712
    26.2687
    26.4588
    26.3105
    26.7927
    27.9101
    34.3188
    27.6096
    29.9672
    29.0068
    31.9291
    30.3012
    29.4228
    34.7129
    25.9771
    29.7388
    25.8507
    25.8211
    22.2301
    25.4264
    26.7520
    33.7828
    30.1251
    31.1757
    28.2327
    31.0575
    30.3241
    28.7760
    30.3529
    34.4053
    30.5876
    29.8580
    28.2458
    32.2987
    31.2997
    32.6740
    33.5348
    32.4529
    28.0251
    28.5515
    30.1645
    33.6221
    33.8640
    31.9715
    28.8362
    32.2568
    31.8130
    25.4458
    28.1389
    29.7977
    30.0130
    30.9157
    29.7305
    28.2031
    28.4548
    31.1710
    30.6624
    30.6001
    28.1345
    27.5792
    30.7893
    29.4848
    28.9239
    27.5848
    22.2295
    21.9394
    25.0577
    24.7644
    28.8106
    25.8262
    22.1664
    21.6968
    23.2166
    19.7374
    23.2108
    32.8077
    28.7766
    28.0037
    24.1857
    27.1903
    28.9858
    27.9815
    26.6764
    24.4131
    26.6671
    30.4397
    30.9826
    32.5965
    34.9134
    32.7103
    39.7385
    35.3254
    36.8326
    32.8299
    32.0551
    35.1870
    35.5790
    37.4985
    39.9895
    38.1601
    43.7206
    41.7415
    33.5284
    42.7865
    41.6170
    35.3927
    38.1830
    41.1341
    34.8828
    32.1280
    35.4996
    30.2863
    32.8361
    33.6502
    34.9476
    35.9607
    42.5413
    33.3662
    33.0753
    34.3193
    35.1101
    30.5771
    35.0314
    33.6281
    32.2487
    28.7850
    28.9403
    27.7822
    29.3170
    32.6554
    28.9341
    32.5655
    31.9176
    32.7690
    29.4064
    30.3782
    33.8433
    30.6766
    33.3137
    34.3026
    32.0170
    33.1426
    34.3730
    33.3833
    36.0195
    33.5661
    31.0411
    31.5353
    33.0231
    33.7307
    31.9154
    31.9788
    34.1953
    34.1559
    29.2722
    29.9885
    30.7508
    32.0807
    30.9795
    33.3058
    33.0237
    27.0705
    28.1666
    29.7947
    30.8545
    28.0784
    31.0274
    31.8177
    33.0678
    36.2467
    29.5046
    30.3813
    32.6034
    33.2125
    31.0326
    34.4843
    30.9414
    29.4945
    28.3753
    28.8360
    29.5602
    29.5991
    27.8366
    25.9907
    29.8557
    32.6414
    33.8419
    35.8957
    32.5898
    27.1211
    35.9463
    26.5812
    30.4005
    25.7918
    23.4012
    28.2987
    27.4686
    25.2883
    28.9018
    30.3645
    31.3769
    35.2879
    29.1819
    35.5807
    32.3155
    28.0362
    27.1880
    33.2756
    28.8970
    26.6733
    25.5752
    28.2808
    28.8795
    31.1281
    32.6996
    29.0497
    32.3257
    30.5833
    27.4454
    31.3531
    29.6304
    31.1895
    27.5874
    32.5703
    27.8274
    32.4234
    33.6945
    25.3269
    26.1819
    24.2622
    26.7586
    24.7892
    27.5857
    28.4069
    27.7927
    30.2005
    30.4663
    34.7730
    27.1978
    25.7193
    25.9543
    24.2941
    25.0484
    26.1566
    33.5392
    28.2860
    28.9488
    31.3160
    32.5090
    33.5186
    31.6140
    33.9389
    28.3460
    33.2330
    29.3593
    31.6357
    28.0610
    33.8592
    34.4949
    29.5572
    31.3778
    30.3056
    27.7384
    29.6427
    25.5906
    29.0146
    25.7987
    30.8369
    28.3937
    32.1914
    24.4692
    28.7517
    26.8906
    25.1445
    26.1562
    25.7888
    28.5771
    31.2206
    29.7620
    28.9544
    27.4018
    27.0887
    25.8623
    28.2988
    27.7816
    24.0100
    22.7465
    21.9193
    25.5897
    30.5310
    23.2353
    22.5329
    27.9050
    26.2510
    20.7329
    22.1655
    23.9627
    21.8680
    21.9879
    23.5891
    22.3016
    23.7222
    26.1544
    28.5865
    30.5844
    25.8793
    29.8540
    26.7426
    30.5544
    28.2983
    26.9525
    24.7958
    23.7282
    21.3199
    21.5731
    25.9740
    29.1114
    27.6821
    30.2956
    24.6757
    28.7526
    27.1226
    27.9088
    28.9851
    32.2799
    28.9129
    23.5164
    33.1151
    25.2781
    26.8563
    28.8949
    30.5487
    30.6506
    29.4303
    27.9717
    31.1490
    28.6961
    33.3448
    28.2235
    31.8272
    35.0383
    23.0659
    26.6862
    26.9495
    26.1919
    26.0502
    26.9729
    25.6138
    27.9533
    28.3017
    23.3047
    24.2192
    24.1537
    30.9822
    31.2948
    28.4975
    25.2612
    30.6341
    28.9080
    29.1397
    28.8873
    32.1102
    33.7812
    30.7239
    25.0960
    29.1245
    30.2546
    29.3167
    27.3407
    25.1888
    30.8917
    26.9547
    32.2520
    21.5739
    28.5036
    26.8759
    25.9658
    31.6975
    31.0598
    26.9043
    27.9723
    26.8206
    30.3456
    32.0929
    27.6619
    28.8439
    29.3240
    22.2648
    24.3033
    23.4647
    22.7370
    25.0886
    22.1177
    20.4199
    23.0202
    18.2519
    27.0305
    20.2766
    27.4749
    22.7642
    21.2727
    20.0575
    23.0459
    18.1620
    19.3246
    20.2974
    21.8453
    18.1795
    19.9218
    21.3280
    21.8416
    18.7538
    17.7696
    20.9264
    20.7371
    24.0518
    20.9457
    20.1055
    19.9962
    19.3120
    22.3951
    20.2820
    21.9015
    22.9934
    21.7439
    21.5824
    14.2180
    16.8085
    21.3676
    20.3716
    20.8356
    19.7588
    20.6069
    19.9783
    19.0902
    22.1426
    26.6848
    22.7542
    21.5366
    19.6715
    19.9565
    21.0953
    21.0004
    23.0908
    21.8353
    21.8719
    19.6597
    22.6994
    17.9626
    20.1589
    21.1005
    23.0491
    18.7514
    25.0529
    20.6306
    20.5655
    19.8801
    22.6651
    20.5251
    23.4592
    22.2674
    25.4398
    23.7708
    22.1549
    20.8665
    23.2197
    18.9339
    21.5410
    19.3544
    20.1543
    21.1521
    20.0228
    24.7523
    21.3094
    22.8357
    28.6505
    22.8362
    23.5724
    23.9297
    23.5272
    24.6108
    27.1058
    27.1136
