# Supplementary material for: Mechanistic models of asymmetric hand-over-hand translocation and nucleosome navigation by CMG helicase
Source: Nat Commun. 2025 Nov 21;16:10304. doi: 10.1038/s41467-025-65232-x (PMC12639105; doi:10.1038/s41467-025-65232-x)
Supplement: Supplementary file 18 — Source data [file 41467_2025_65232_MOESM18_ESM.zip › SourceData/SourceData/Fig4D/withRPA/mindist_lagging_and_loop_traj007.dat]

# Distance
    29.3216
    29.7384
    27.5065
    29.8750
    30.7588
    26.3649
    26.5944
    29.2946
    27.1595
    27.1862
    24.1596
    27.0001
    25.3688
    29.5902
    31.2933
    25.9437
    28.5528
    26.0556
    27.6185
    28.2522
    27.0751
    26.7658
    27.1235
    25.2037
    25.7771
    27.2009
    24.0219
    27.6535
    27.2755
    29.7878
    24.7248
    25.7003
    28.2769
    26.5720
    26.6768
    27.5099
    29.5120
    26.0295
    26.3862
    25.4902
    25.6999
    28.3147
    25.2225
    26.6397
    25.7007
    26.8202
    25.3830
    27.7465
    26.5890
    27.5250
    25.8964
    28.9007
    25.5089
    26.6388
    25.6866
    25.6942
    25.9661
    26.4131
    25.7162
    25.5030
    26.6744
    25.7151
    29.4748
    26.0914
    26.5319
    26.8374
    25.4439
    25.0253
    26.8507
    25.9117
    33.6328
    30.4285
    31.0231
    27.4095
    29.4130
    28.1771
    30.4547
    28.3947
    28.2995
    31.5202
    29.1204
    29.3770
    29.3826
    28.6763
    28.9931
    31.1920
    27.5890
    25.4455
    25.8863
    25.7603
    28.7510
    26.9321
    26.7393
    27.1998
    27.9920
    27.6310
    25.2531
    25.8220
    27.0520
    27.4025
    25.6139
    26.8053
    26.8145
    26.7621
    27.5954
    26.6148
    27.4642
    28.1812
    24.7008
    27.0888
    25.6453
    24.2303
    26.1705
    25.9344
    27.2042
    28.8303
    30.8592
    26.2575
    28.6465
    28.6541
    28.7738
    26.5226
    26.9088
    26.0501
    26.6767
    24.9320
    25.0202
    22.8683
    28.6201
    27.8724
    26.7897
    26.5715
    28.5613
    30.7292
    26.4594
    27.2477
    26.3400
    26.7996
    25.5139
    27.7951
    25.4477
    23.1780
    26.6238
    25.3337
    27.5302
    24.3338
    28.2300
    25.5741
    24.8969
    27.6464
    28.7138
    27.0657
    26.0965
    27.5613
    25.2397
    28.0487
    27.2883
    26.8394
    25.2381
    24.4222
    28.9142
    26.8184
    26.4176
    25.8525
    26.6111
    24.5774
    25.9381
    27.5485
    25.7665
    25.5926
    27.5777
    25.9575
    26.4328
    30.4682
    31.4289
    25.0266
    27.5573
    26.1532
    26.7768
    30.4045
    28.0585
    27.6662
    25.8219
    27.4763
    27.9807
    26.1788
    28.2185
    26.0312
    30.2667
    27.7691
    26.4769
    26.1006
    28.7698
    25.2695
    27.0583
    25.4256
    29.6706
    29.3360
    27.7663
    27.5890
    29.4436
    26.9132
    26.6613
    26.8024
    25.3477
    25.9799
    23.7059
    25.4991
    29.5185
    25.4799
    25.9688
    26.9198
    25.2969
    26.5126
    28.7428
    28.2715
    26.7146
    27.5089
    24.8914
    24.5043
    25.0654
    31.3424
    27.5884
    27.6718
    27.9297
    26.5159
    27.5553
    27.3609
    27.2653
    27.7088
    27.3191
    27.4965
    25.4318
    29.2559
    28.5116
    29.5427
    27.9407
    30.6507
    32.0158
    33.4976
    32.3807
    33.9486
    36.3203
    31.3889
    30.4481
    29.2923
    32.0738
    29.5967
    28.6328
    31.1071
    31.9031
    32.3542
    30.3186
    28.9747
    27.2139
    29.1966
    27.8665
    30.6518
    36.1306
    38.2123
    32.5196
    28.9253
    32.5622
    30.2129
    29.0953
    30.4644
    28.4013
    32.9784
    33.8168
    27.2322
    27.6358
    27.3473
    26.9336
    25.5342
    28.5998
    26.6865
    27.0924
    26.6652
    27.1099
    28.8695
    26.3827
    24.7176
    26.3800
    28.4275
    24.9839
    27.0846
    26.3089
    26.0331
    29.9067
    26.5773
    26.8977
    27.4624
    28.4094
    28.4606
    30.7546
    28.8667
    28.2528
    26.7215
    23.7749
    25.1299
    25.8270
    26.2330
    25.0191
    26.3523
    27.6371
    25.7121
    26.8313
    26.9070
    29.2342
    27.3925
    26.9776
    29.3838
    29.3056
    27.5193
    28.0952
    29.0387
    27.3210
    28.2932
    27.3183
    27.4180
    30.6119
    27.7715
    26.6003
    28.7444
    27.0420
    27.1750
    26.3348
    28.2108
    26.8010
    28.5821
    29.0691
    30.2541
    28.0440
    27.8726
    28.0596
    29.9035
    25.5837
    26.2132
    27.0886
    25.3895
    27.8503
    25.8805
    29.7565
    28.8737
    29.1251
    25.0143
    25.8151
    25.4499
    23.3359
    26.5304
    26.6115
    28.5688
    28.6229
    30.0629
    26.9816
    27.0013
    31.3757
    27.9374
    29.3711
    30.8413
    27.0008
    27.0842
    28.3038
    26.8939
    29.5107
    28.9922
    30.6772
    28.3079
    30.4745
    27.4457
    33.3350
    30.7088
    30.0135
    32.1607
    28.0836
    31.9771
    26.4718
    27.3670
    27.0413
    26.9570
    26.9613
    25.7700
    26.5110
    27.8090
    28.5615
    29.4609
    25.6270
    28.0518
    26.7559
    27.2535
    31.5245
    30.7491
    25.9131
    26.8650
    24.2911
    25.5516
    25.3443
    28.1726
    27.1411
    30.5795
    29.6079
    28.1270
    28.1943
    30.0909
    31.9028
    29.5027
    26.4028
    26.6310
    29.1816
    26.3387
    25.2416
    26.4168
    26.6048
    27.5099
    25.7668
    25.4154
    24.2007
    22.6476
    27.7398
    30.5230
    26.8567
    26.2545
    26.8818
    24.2838
    32.5958
    28.8411
    27.4112
    31.9011
    30.8985
    28.3622
    27.2231
    31.5251
    30.2109
    32.3581
    25.5905
    26.7025
    26.1339
    25.9517
    26.1794
    25.3338
    24.2946
    29.0967
    27.7405
    29.7519
    28.6067
    30.1701
    29.5094
    27.7313
    29.3966
    28.8727
    31.7780
    31.1351
    29.1382
    29.3583
    28.0015
    30.5196
    30.0469
    26.7625
    25.2820
    26.9174
    28.9970
    27.2351
    28.3053
    24.8208
    25.4749
    27.3509
    28.8106
    25.9812
    26.2713
    28.0466
    29.1501
    29.1818
    29.1695
    28.0410
    26.6368
    27.4052
    29.2156
    29.0752
    31.2047
    29.9451
    33.8121
    28.7889
    28.1357
    31.3074
    32.0979
    32.1577
    30.8354
    27.2496
    32.2066
    31.4802
    33.3153
    28.6308
    29.7403
    29.9172
    27.9376
    28.4235
    27.5268
    29.3606
    27.2071
    26.8238
    25.5029
    26.2021
    25.1546
    26.7346
    23.4164
    31.6766
    26.8096
    27.8297
    25.3056
    29.9153
    28.8682
    28.5061
    30.5398
    26.7918
    29.2481
    32.0837
    30.0353
    30.8376
    26.6562
    27.8161
    27.9215
    30.8739
    30.2764
    30.9758
    29.3411
    27.9291
    30.4738
    30.8382
    30.7437
    28.3719
    26.9223
    29.2718
    29.1109
    30.0313
    26.8554
    29.5286
    27.1485
    28.1255
    25.7788
    27.7925
    28.5379
    28.0309
    27.4962
    29.6088
    27.5276
    30.2513
    27.4882
    28.9290
    28.9341
    29.8179
    28.3913
    28.1384
    23.5919
    24.8327
    27.5526
    25.5923
    28.5788
    26.8316
    28.1451
    27.0081
    29.1603
    26.4219
    26.0911
    29.3289
    29.3525
    29.9926
    27.1529
    28.0868
    29.8015
    29.8493
    29.7918
    28.6252
    28.8098
    28.3490
    24.8920
    27.7533
    29.3127
    28.5646
    25.9895
    26.2166
    25.9376
    25.1207
    25.5100
    25.7888
    26.4097
    26.7608
    26.6817
    27.6009
    31.5353
    25.5428
    28.4921
    27.3130
    25.0994
    23.0634
    24.9709
    25.4906
    29.4868
    25.9742
    25.8751
    29.3775
    24.2161
    27.8722
    29.9055
    28.2051
    27.8002
    28.9730
    29.2277
    27.2280
    28.1287
    26.5401
    28.5677
    23.3381
    28.9226
    27.4340
    28.1898
    24.8166
    24.7688
    31.0042
    25.4077
    27.6264
    28.1363
    32.1703
    28.9705
    29.0346
    28.0043
    31.3242
    34.0308
    36.4061
    31.8088
    32.1033
    31.0882
    32.9549
    31.3357
    28.1679
    27.4975
    27.8179
    26.3690
    28.3725
    26.2457
    28.1726
    25.4905
    26.4076
    24.0024
    25.8456
    24.1881
    26.0639
    29.8643
    29.3672
    27.2862
    27.4571
    31.0056
    28.2971
    28.0946
    24.3384
    25.3764
    25.3980
    27.7577
    27.4723
    26.5434
    25.5578
    25.8961
    29.4557
    28.0345
    25.2476
    26.5079
    29.4231
    31.7812
    27.0257
    25.1095
    26.6843
    26.0960
    27.4999
    28.6285
    31.0007
    30.8113
    28.7237
    25.7464
    30.9539
    30.0566
    27.4799
    25.4075
    27.9095
    29.8763
    29.6375
    26.4603
    27.1994
    27.2950
    27.5109
    28.2994
    27.6154
    29.4466
    28.4950
    27.1406
    25.3932
    25.6287
    24.2186
    24.7989
    23.9176
    26.2152
    27.5473
    26.9811
    26.5500
    24.5299
    26.5002
    27.6574
    26.8629
    30.7645
    29.3378
    27.8787
    27.7049
    27.8230
    27.9615
    29.4337
    28.9947
    30.3553
    31.2525
    29.2837
    28.1904
    27.3089
    28.2251
    27.3094
    27.7243
    28.7022
    29.2573
    30.9195
    26.5501
    29.9669
    30.9525
    33.8664
    27.6245
    29.5762
    30.4344
    30.2220
    34.0372
    34.6027
    33.3603
    33.7969
    32.2222
    31.3877
    30.3652
    30.5639
    31.0748
    28.9319
    34.4787
    32.3713
    30.1167
    33.0482
    31.8797
    29.6683
    33.9075
    31.5771
    32.5161
    31.9759
    34.0723
    32.4414
    31.3357
    27.3764
    30.7169
    31.9243
    31.7594
    31.8937
    29.0964
    30.8637
    28.4292
    31.4159
    28.9809
    27.9986
    26.9918
    26.9431
    29.8956
    28.8039
    28.1267
    28.4365
    31.0493
    29.3777
    31.7538
    29.7454
    30.5461
    32.5238
    30.7880
    33.4350
    32.0376
    30.8649
    31.9379
    31.5636
    31.5497
    27.5371
    28.7041
    31.9488
    34.6077
    28.4299
    29.0565
    29.0425
    29.3134
    30.5181
    31.0151
    26.3071
    28.5731
    27.1307
    27.7397
    26.6450
    22.9595
    26.7535
    28.5643
    26.9409
    30.4686
    34.3624
    31.5035
    31.7530
    34.4827
    36.3808
    32.8191
    29.3687
    30.8423
    33.0387
    34.5112
    31.6085
    29.2451
    32.1348
    30.4634
    30.4330
    28.8023
    30.3515
    30.5082
    30.1424
    27.2657
    28.6616
    28.7898
    25.0802
    26.9125
    29.5350
    27.7339
    33.3576
    29.7741
    33.6181
    29.0684
    30.7385
    29.9902
    29.5629
    26.4921
    29.1319
    27.8085
    27.5015
    25.9001
    31.1214
    28.6710
    29.3751
    26.0686
    22.5966
    22.9979
    26.6123
    27.1082
    27.9131
    30.2309
    26.1797
    28.3408
    29.8733
    30.7802
    28.9911
    28.2025
    25.9106
    27.0648
    30.2534
    26.3261
    30.0837
    27.4499
    27.9715
    26.3849
    25.7776
    28.4426
    23.2432
    27.5142
    25.5612
    26.7650
    26.8230
    27.2038
    29.6253
    28.7378
    28.9507
    27.1680
    30.3699
    28.8228
    34.6477
    27.9266
    31.0193
    26.8225
    27.6827
    31.0677
    30.0801
    30.5330
    30.0671
    32.6909
    29.0430
    31.3070
    25.1988
    30.5136
    29.9790
    30.3869
    34.6812
    30.6841
    30.6114
    28.8741
    27.9748
    27.3251
    27.4214
    28.5633
    30.8145
    29.0645
    32.0112
    31.2120
    30.3851
    36.7773
    35.1792
    40.0452
    34.8648
    32.9796
    31.6875
    32.1580
    29.1693
    37.0630
    30.2357
    29.7899
    28.8093
    34.2684
    32.4394
    28.2105
    32.3687
    31.1012
    30.0447
    31.8597
    27.0217
    29.6025
    29.8008
    31.3512
    31.7536
    32.2269
    30.8497
    29.2038
    32.2117
    31.4723
    30.8169
    32.5616
    29.4962
    28.7060
    27.1611
    28.8655
    26.3730
    29.3358
    29.3219
    27.9742
    31.3389
    25.7038
    27.2285
    24.5802
    23.7115
    24.5119
    26.4210
    26.9809
    27.3419
    32.0775
    35.8528
    29.3538
    32.3613
    30.2426
    29.6865
    29.1054
    30.7165
    27.5625
    28.4687
    27.7432
    31.5102
    32.0819
    33.1269
    29.4757
    32.2022
    30.9471
    27.4080
    28.9937
    28.3935
    29.0271
    32.9829
    31.9731
    28.4141
    27.8792
    31.2436
    24.9773
    27.7588
    25.9810
    27.7818
    26.8255
    27.5811
    30.1904
    26.5035
    28.1607
    29.6638
    26.7302
    28.3966
    28.5158
    25.8707
    26.2639
    26.2751
    26.7851
    22.3236
    20.4876
    17.0330
    17.1614
    18.1339
    16.3738
    15.2353
    12.9188
    15.0448
    19.0054
    23.5966
    23.9639
    20.9251
    26.3208
    24.4803
    23.5002
    22.6416
    25.5028
    24.5309
    24.9616
    20.9446
    24.3480
    24.0300
    22.7301
    21.7914
    20.9133
    25.1190
    24.3835
    20.6139
    21.6305
    25.5047
    20.1834
    19.4974
    25.2224
    24.1719
    21.3610
    23.5452
    24.9917
    29.4978
    26.5038
    23.8116
    26.4856
    22.7045
    20.1154
    19.1330
    19.5892
    30.7242
    25.8926
    27.2790
    26.8691
    29.3160
    24.7539
    30.4719
    33.9646
    30.1570
    25.2187
    21.9626
    27.8059
    26.5215
    24.2116
    24.9000
    21.6166
    25.0788
    22.5799
    26.0269
    23.9306
    25.9431
    26.2135
    27.4472
    28.4072
    26.2382
    22.3791
    27.1733
    23.3358
    24.9280
    24.6621
    26.1116
    24.8871
    23.6322
    21.4870
    21.6455
    21.8589
    22.3719
    24.8353
    29.6204
    27.1539
    21.2142
    23.4048
    21.6927
    26.9330
    25.0383
    28.4579
    24.4689
    22.7211
    28.1571
    19.0826
    22.4576
    22.5855
    18.2271
    26.9297
    19.7309
    23.0190
    24.0502
    21.0855
    22.4377
    25.9678
    22.9588
    25.2880
    22.6771
    19.2985
    29.9635
    29.3996
    28.3496
    26.3192
    29.6631
    28.2682
    27.5060
    29.7423
    28.9871
    28.0725
    30.3511
    27.8763
    29.8293
    28.4484
    28.1166
    25.9169
    26.9324
    27.3193
    31.5675
    27.7114
    29.3099
    26.3287
    31.6227
    30.5107
    26.4114
    32.3048
    31.9402
    29.1695
    26.8617
    30.9709
    27.9642
    33.6931
    30.7895
    32.2580
    29.1472
    30.5189
    33.9384
    26.6148
    28.5302
    29.3925
    24.3569
    27.6866
    25.4970
    27.5309
    28.6471
    27.0045
    27.1451
    26.8309
    29.1640
    24.5769
    23.0920
    27.6440
    26.5858
    24.9925
    18.6083
    23.8167
    28.9051
    26.5305
    27.6935
    27.4942
    25.2786
    24.1477
    27.8401
    31.3069
    34.8181
    27.1538
    31.4099
    28.6922
    27.5193
    27.7226
    29.5789
    28.6112
    31.4483
    31.1352
    32.4747
    33.8044
    32.2391
    29.8010
    31.3158
    29.3284
    28.4702
    27.5883
    28.0851
    26.8249
    22.8438
    26.5802
    26.1010
    28.4076
    22.6246
    29.2019
    25.1643
    29.0275
    23.5970
    32.4546
    32.3223
    32.7813
    31.1751
    30.4508
    29.3050
    24.6745
    27.0627
    25.2918
    24.5976
    26.1067
    20.3354
    24.1757
    29.2522
    27.2713
    22.5669
    23.6263
    29.0233
    30.2332
    27.7038
    28.4442
    27.2056
    24.2346
    26.9193
    28.1110
    29.4260
    30.0951
    29.7719
    29.0796
    30.7843
    29.3363
    19.4502
    29.1657
    29.9619
    26.6476
    28.1986
    28.5291
    25.7483
    30.7249
    27.9180
    28.9790
    31.9789
    30.3687
    24.6839
    28.5534
    27.0463
    22.9871
    25.9849
    24.5267
    25.5803
    25.9441
    26.2298
    26.7242
    30.4945
    28.7131
    32.0586
    26.6606
    29.2903
    23.6276
    28.0587
    30.4482
    29.8440
    26.3777
    29.2307
    27.6036
    26.0157
    21.4238
    25.7479
    24.5250
    23.6829
    24.2052
    25.4828
    27.5335
    22.4793
    21.3204
    24.0982
    26.4610
    24.1439
    29.4707
    24.2364
    24.9582
    32.2359
    27.6779
    25.9060
    28.4344
    27.6602
    23.9555
    22.0393
    26.5001
    25.8057
    30.4596
    26.0769
    22.7516
    20.7746
    23.4274
    25.1158
    29.3978
    23.7965
    28.8109
    29.5781
    27.8825
    26.7330
    25.6719
    27.3870
    28.6744
    31.2966
    31.0738
    28.3496
    28.9571
    28.4844
    34.0356
    25.8119
    27.3539
    26.8366
    24.3685
    28.1805
    26.1131
    27.9080
    28.2822
    26.1670
    28.6570
    25.8847
    26.0358
    25.5352
    25.4830
    26.0315
    29.7170
    28.4580
    34.6908
    29.4520
    28.5665
    25.3130
    26.4072
    28.3702
    25.5342
    24.5424
    22.5552
    26.2842
    27.3956
    28.8671
    26.3164
    24.9521
    28.1107
    28.1739
    30.1439
    24.3787
    24.6962
    26.9053
    25.1319
    26.3418
    24.2858
    27.0637
    28.3709
    29.1268
    27.8776
    25.5661
    29.2074
    31.9497
    28.1981
    30.5114
    28.9783
    29.3845
    25.7251
    25.7852
    26.4994
    26.3012
    26.6914
    30.9919
    23.8528
    29.4566
    28.4375
    26.4151
    24.1167
    26.9028
    24.4896
    24.1823
    28.2740
    28.5010
    29.9268
    30.8559
    33.0761
    29.1428
    27.7972
    28.2138
    30.9566
    29.0168
    30.0618
    29.4726
    30.9408
    30.7694
    28.1102
    30.3163
    31.8606
    27.4401
    27.9074
    26.2695
    27.7712
    24.6521
    21.0543
    25.6299
    23.3577
    25.3012
    19.7295
    21.0983
    27.7051
    26.3921
    25.5049
    28.1346
    23.3829
    27.1532
    28.6596
    27.4252
    27.5050
    26.7518
    25.1317
    29.1112
    29.4671
    26.9405
    24.7763
    24.1444
    30.6948
    29.1544
    24.9492
    22.2810
    26.3026
    27.2146
    27.9093
    24.9455
    30.5009
    25.9475
    26.2752
    23.7546
    22.3072
    22.1777
    19.6283
    18.1986
    27.9654
    28.8354
    25.1054
    24.0299
    29.5867
    24.0146
    27.8829
    30.9909
    23.7660
    24.5157
    27.9130
    27.4987
    24.0341
    30.4049
    28.3388
    24.7965
    23.5852
    18.3562
    28.8136
    33.2725
    31.3201
    25.8352
    28.8973
    26.6166
    27.1649
    26.4985
    30.5747
    30.9029
    31.9783
    23.5779
    24.5633
    24.9990
    26.3106
    26.3455
    28.6703
    27.3005
    30.8401
    29.5630
    30.8699
    36.2160
    31.2636
    31.7098
    33.4289
    28.8892
    28.4421
    32.5389
    37.1030
    31.3611
    29.6916
    23.6726
    22.6562
    21.8529
    25.4661
    26.5107
    27.8604
    20.3629
    23.9083
    25.8754
    29.1694
    25.9172
    25.1149
    24.5398
    25.5765
    27.2111
    27.4045
    25.2140
    23.0754
    31.4860
    27.8097
    26.4012
    23.9040
    24.8503
    26.3386
    28.8835
    24.3376
    28.7713
    22.4397
    25.1574
    25.9511
    32.4900
    28.3773
    26.2292
    25.1432
    22.4657
    24.3079
    27.0615
    24.0248
    26.0779
    30.1276
    24.7125
    21.9454
    26.6533
    32.9712
    27.3541
    28.4729
    31.9991
    28.9750
    30.4520
    25.0058
    26.6555
    28.6638
    28.0883
    28.0035
    28.9562
    33.1834
    29.0832
    26.6186
    29.5921
    26.1508
    27.0287
    30.3345
    33.0533
    25.8570
    27.4720
    27.1765
    28.4392
    26.7938
    31.0119
    28.5470
    28.8896
    26.1729
    27.0534
    26.7255
    27.3112
    27.0208
    26.3886
    27.2228
    27.0239
    26.1444
    24.2799
    27.3094
    25.9584
    24.3546
    23.4094
    28.9115
    25.2487
    20.1000
    26.7762
    23.6880
    24.4874
    25.8978
    23.7254
    23.2237
    28.2642
    26.3173
    20.0198
    24.9746
    23.0444
    22.4087
    29.7686
    22.6637
    24.7747
    25.7641
    27.7435
    28.4747
    26.0389
    25.0829
    25.9534
    22.6590
    24.2045
    26.3709
    24.6100
    27.5784
    21.2019
    18.4849
    21.6818
    20.6158
    18.3357
    20.1977
    23.2173
    26.8609
    24.5487
    23.0069
    25.1265
    23.4893
    21.2561
    24.0586
    28.1204
    29.9187
    30.9323
    23.7938
    27.8340
    27.4815
    32.8380
    25.5911
    27.5325
    29.4827
    32.4059
    28.7839
    30.1305
    23.7608
    28.7868
    23.7003
    20.4533
    26.8972
    22.2944
    21.3691
    26.7633
    25.0964
    24.9588
    21.8178
    21.3262
    25.1647
    27.9482
    25.6711
    27.5234
    27.9409
    25.0160
    24.9138
    25.1383
    28.0344
    28.0636
    27.7597
    32.3141
    29.6196
    25.9052
    31.2956
    23.9274
    23.3582
    25.8011
    28.0420
    27.9544
    27.5339
    23.0523
    27.8159
    28.2094
    26.6711
    25.1817
    24.1326
    27.1042
    27.5679
    22.7852
    23.9591
    24.0596
    21.4306
    23.7614
    28.3899
    26.9656
    27.0067
    25.5810
    25.3072
    26.0524
    28.3756
    28.7347
    25.2731
    31.2771
    31.4301
    28.4720
    27.4175
    25.4392
    22.0069
    28.8535
    27.8138
    29.3119
    28.3577
    25.2467
    22.9475
    19.6782
    18.2603
    25.6945
    26.0592
    26.4932
    29.1097
    25.8272
    26.1314
    27.9169
    26.1646
    27.2080
    23.7480
    26.2108
    25.9290
    24.5717
    27.2386
    25.7774
    27.9816
    28.8917
    28.4164
    24.0548
    25.0693
    28.2561
    27.2712
    29.1792
    26.3975
    25.4190
    28.2303
    29.0300
    30.9589
    24.8804
    30.7315
    25.6616
    29.2724
    27.3706
    28.1706
    18.3684
    19.5575
    17.4932
    22.9031
    26.7731
    21.2677
    19.8939
    26.8269
    23.7004
    18.2784
    23.5352
    30.1005
    25.3796
    25.4474
    25.5325
    25.3694
    26.6749
    26.3263
    23.6237
    26.4790
    25.1600
    23.5961
    24.9040
    24.0567
    26.6784
    30.6992
    26.2674
    30.0672
    20.3701
    28.5733
    25.9745
    29.6398
    25.3658
    28.9275
    31.2621
    33.6662
    26.2575
    25.6310
    27.5274
    25.3383
    19.9200
    24.4697
    23.4160
    20.8945
    26.1244
    27.7792
    25.3062
    26.7217
    25.1315
    25.4762
    22.4965
    21.6485
    29.8184
    23.1707
    27.8577
    24.0343
    27.6336
    22.3010
    25.6450
    26.2693
    25.3284
    25.5958
    20.0356
    23.8953
    24.7504
    24.5197
    23.6103
    27.8435
    22.8041
    25.6448
    26.6889
    19.6141
    28.3896
    25.8963
    24.6814
    24.0374
    25.0568
    24.5333
    27.7003
    29.8821
    24.5032
    27.3545
    26.3569
    25.3718
    28.2746
    32.7743
    33.7820
    25.7620
    24.7209
    29.6820
    33.4813
    26.7393
    29.7546
    32.4164
    24.6589
    25.5910
    23.5606
    22.3422
    31.0845
    23.1685
    24.1230
    25.1783
    25.5591
    24.6910
    23.5522
    26.7818
    28.7432
    24.5958
    24.8882
    27.5695
    26.5492
    24.9210
    24.6010
    27.6275
    30.8654
    29.9549
    30.3679
    28.9837
    26.7366
    26.6641
    30.7317
    31.1481
    26.0185
    29.8640
    26.4573
    28.3090
    29.3651
    28.5791
    30.9816
    30.4712
    27.7089
    32.4718
    29.1043
    25.3596
    25.0660
    26.6371
    27.6006
    28.2174
    25.5925
    30.9807
    27.7929
    29.7669
    29.3119
    25.8202
    25.0881
    26.4040
    30.8059
    33.7065
    33.0367
    26.3806
    29.2359
    30.0329
    33.2383
    31.2662
    28.4732
    25.1884
    24.8313
    26.6913
    25.8669
    25.9454
    31.8653
    26.7647
    28.4192
    26.8749
    27.8423
    27.6861
    29.5240
    26.5336
    28.6422
    29.2600
    23.4045
    24.4353
    24.0025
    26.9443
    23.9287
    20.6003
    20.1246
    25.0647
    16.4941
    19.4770
    23.5812
    25.2474
    20.3042
    29.0806
    24.5410
    18.9621
    21.2417
    25.2513
    24.1848
    15.9826
    20.4035
    26.6458
    26.3289
    23.7270
    26.7472
    29.0089
    27.6432
    27.2067
    25.8985
    29.3781
    25.2536
    24.2670
    28.1252
    28.7074
    27.8931
    27.6910
    30.8664
    34.6760
    35.1630
    31.7682
    31.0589
    27.6994
    30.1622
    29.6813
    28.0938
    28.7343
    27.9656
    31.4542
    28.0603
    28.7121
    27.8219
    25.7034
    28.5215
    30.2418
    29.8062
    26.9533
    25.4332
    25.6846
    24.0764
    23.1892
    21.4247
    26.2374
    26.8728
    28.0729
    30.5405
    26.5807
    29.0860
    30.8397
    27.7019
    27.8387
    26.6893
    28.9385
    29.1305
    30.0981
    29.3281
    32.5269
    33.2163
    25.3082
    27.4653
    24.8406
    28.2084
    25.3782
    28.4303
    27.9786
    23.5646
    29.7058
    29.8073
    31.5934
    32.9686
    31.8667
    29.5228
    29.2134
    26.4064
    29.5762
    29.1846
    25.7647
    29.5323
    28.6583
    29.3380
    25.9791
    28.1998
    27.0918
    24.9708
    25.5462
    25.3711
    27.4200
    32.0238
    29.6436
    32.7759
    32.6213
    27.0232
    24.9587
    28.3095
    28.0208
    28.6909
    20.8763
    20.4100
    26.3030
    26.1958
    26.4849
    25.1606
    27.6379
    27.9622
    27.0433
    29.5469
    26.3079
    29.1756
    24.5052
    28.9554
    23.8659
    26.8416
    27.1328
    29.4500
    24.4744
    29.7067
    24.5148
    26.1506
    26.4486
    31.9787
    28.6692
    28.1252
    26.7962
    30.8066
    26.9875
    24.9693
    29.7701
    28.9662
    23.6741
    24.5513
    27.6623
    23.9514
    25.2579
    29.0035
    29.7131
    29.2069
    26.1504
    24.4795
    22.7970
    27.0549
    25.0135
    27.4425
    25.7578
    26.6496
    24.7547
    29.6989
    29.2623
    28.7864
    30.8250
    28.6941
    32.5960
    34.1030
    31.4725
    29.0681
    31.2929
    26.3202
    27.0930
    19.6500
    20.4063
    20.4393
    22.0828
    14.9521
    21.3222
    24.6396
    19.7954
    23.9509
    21.1053
    17.7097
    20.7277
    19.1008
    19.7689
    19.4691
    21.6611
    21.3859
    19.9100
    20.0349
    19.5273
    18.5825
    22.4758
    19.9165
    21.2648
    25.4775
    22.3863
    22.6710
    22.4319
    20.4157
    24.6679
    20.3756
    23.0570
    20.9366
    27.9502
    23.5710
    19.5161
    25.7122
    29.6677
    30.2195
    26.4990
    29.3872
    28.1067
    27.2054
    32.8540
    25.6727
    26.3959
    26.7859
    28.1943
    27.4686
    28.7026
    28.6106
    29.0523
    28.5867
    27.3411
    28.2800
    24.0621
    25.1325
    27.7479
    26.0947
    26.3055
    20.7501
    20.7449
    21.3248
    21.2995
    24.0736
    24.0926
    26.4763
    23.0650
    21.5952
    21.3141
    22.4098
    24.7123
    21.9738
    23.5163
    30.8102
    28.8346
    30.4179
    27.0161
    28.0736
    28.5941
    28.0027
    27.9583
    30.2866
    32.6664
    30.4562
    27.4185
    23.6685
    28.0315
    26.6018
    28.6336
    24.6473
    26.4929
    27.5679
    26.7712
    24.0799
    24.0865
    28.5386
    27.3110
    26.0518
    25.5485
    26.9506
    28.5350
    33.0232
    28.4971
    28.3425
    26.5964
    26.3218
    31.9534
    26.8697
    24.9538
    28.9461
    27.8748
    25.3823
    26.9502
    24.6346
    24.1027
    27.3824
    25.5815
    26.4512
    26.1232
    28.5188
    29.7276
    31.9936
    29.8886
    34.1655
    31.7117
    31.4144
    28.7141
    31.7052
    26.3830
    28.2853
    28.9695
    31.3481
    27.1880
    30.5340
    30.1197
    26.4495
    25.3892
    29.7896
    31.0954
    33.7543
    31.8090
    26.1649
    29.7862
    28.9170
    29.0444
    25.6452
    29.3763
    28.4353
    28.5691
    28.0725
    25.5669
    25.5798
    31.2152
    26.9307
    29.4250
    26.0325
    29.1062
    34.6367
    32.6696
    28.3922
    27.9741
    27.6251
    28.0773
    30.3876
    29.2295
    25.6684
    25.7066
    27.7264
    27.0412
    23.6092
    28.4062
    27.3697
    22.6420
    28.9840
    29.3983
    28.2041
    30.7862
    25.1467
    26.5144
    23.2957
    23.1269
    23.9306
    25.3597
    28.4574
    27.4011
    26.1488
    29.4573
    29.2901
    27.6889
    29.6462
    27.1945
    32.2545
    26.1564
    28.7872
    26.5792
    27.0868
    28.8914
    35.1611
    30.5023
    27.8691
    27.0706
    28.6262
    27.7520
    28.5504
    38.0338
    30.3772
    27.1607
    25.4327
    26.3245
    26.0208
    25.5431
    25.3637
    28.7626
    25.2499
    19.5389
    22.1535
    23.3532
    27.6214
    32.4032
    26.1382
    25.0541
    16.0924
    27.6559
    21.3581
    22.7849
    24.1554
    20.3307
    22.7464
    22.9543
    22.7905
    24.2858
    23.7484
    24.5587
    29.4644
    28.6088
    30.1343
    25.3869
    31.0718
    30.2225
    28.1767
    26.5740
    26.1400
    30.1909
    24.3083
    28.3578
    28.4967
    27.7235
    23.1929
    25.4212
    24.2289
    24.3975
    27.9415
    27.4066
    25.6981
    26.1572
    25.5391
    23.0959
    23.5535
    25.6099
    27.8415
    24.7213
    25.5963
    25.6834
    28.6401
    31.0875
    34.0543
    26.4739
    26.6039
    27.0943
    29.2272
    31.8777
    27.5528
    29.6831
    30.1761
    28.8653
    28.1781
    25.0161
    27.8678
    24.4473
    25.7640
    19.4450
    28.3231
    23.9214
    23.5037
    23.0199
    19.7789
    26.2295
    23.3902
    26.8096
    23.5743
    21.4951
    22.2081
    17.7254
    17.1031
    21.7002
    21.9532
    23.9752
    26.0512
    21.4814
    24.0834
    21.3858
    22.2311
    29.5826
    25.8141
    28.0282
    16.0519
    18.9997
    21.9825
    19.7528
    20.9736
    21.1178
    25.7910
    19.2646
    21.0712
    21.7999
    24.5869
    20.8798
    20.5807
    23.5659
    28.1504
    29.2430
    27.1909
    18.8441
    17.8889
    16.2500
    22.4842
    22.4160
    26.3906
    21.2954
    23.3553
    28.6801
    22.7546
    24.8625
    24.2585
    25.2365
    25.2773
    27.3407
    24.7432
    29.1577
    29.2126
    27.5489
    22.2547
    23.5652
    24.8660
    24.0608
    29.3056
    30.8091
    27.7344
    31.2406
    23.7131
    26.6391
    26.0393
    24.0647
    26.3573
    28.0572
    32.3374
    27.7966
    31.8861
    29.4904
    29.9534
    28.4543
    32.9461
    29.2340
    31.8162
    32.5593
    30.6746
    29.5537
    27.1026
    31.9018
    31.6451
    32.2841
    29.9701
    30.4452
    29.7363
    28.9202
    27.0772
    31.2197
    30.9242
    31.4925
    25.9796
    35.8630
    32.3459
    34.3669
    31.9764
    33.5015
    30.2933
    30.4629
    28.1171
    31.2892
    31.1377
    32.6398
    31.9152
    26.7879
    30.3930
    31.7413
    31.8020
    32.3874
    29.4624
    32.4733
    24.5716
    23.1868
    24.8911
    23.6478
    27.4379
    29.6222
    26.6696
    28.1093
    31.3536
    29.4458
    29.7453
    33.2181
    32.8532
    33.3117
    30.6240
    24.7693
    25.7593
    28.5865
    27.8701
    30.0979
    34.7785
    30.0778
    27.5787
    33.8699
    30.1456
    31.9852
    26.4736
    29.1128
    31.8949
    31.2998
    28.4677
    31.7518
    26.3757
    27.7327
    31.6135
    32.5615
    30.3144
    28.1185
    27.0036
    33.2839
    29.6801
    31.1140
    30.0554
    27.4286
    28.6391
    31.6818
    25.9218
    29.8771
    25.8562
    26.9515
    27.5772
    26.1149
    24.7129
    25.6536
    20.1831
    31.0459
    27.4624
    28.7791
    31.5946
    26.8592
    27.3866
    25.1861
    24.8267
    25.0786
    26.3670
    30.0903
    31.5854
    27.5972
    27.9149
    26.3228
    23.7849
    24.5874
    27.7702
    27.6953
    24.9266
    26.5773
    29.2074
    18.2215
    28.6339
    26.3611
    28.7889
    26.8621
    24.8170
    28.1402
    27.0917
    24.6824
    29.9817
    26.4875
    25.1664
    24.0960
    23.6066
    20.3692
    18.8209
    21.7947
    19.6461
    22.6814
    28.9550
    26.3809
    29.0592
    26.5338
    24.3509
    19.1296
    19.5918
    16.1473
    17.7387
    17.3981
    19.5126
    21.1183
    20.9639
    22.1410
    22.5298
    18.4563
    18.4794
    21.9197
    23.7737
    22.7998
    18.7920
    24.3318
    22.2660
    23.6060
    21.4406
    26.9469
    21.9576
    24.1923
    19.8959
    19.8153
    25.3991
    23.7477
    28.0751
    23.2603
    23.8740
    26.4868
    25.3429
    21.8505
    25.5893
    24.0047
    25.1586
    22.6137
    23.4131
    29.3316
    21.4865
    24.2173
    22.3470
    28.6317
    26.1025
    23.9626
    24.0693
    28.7410
    29.0886
    29.8326
    24.8409
    25.8310
    27.6133
    23.3079
    28.3907
    26.1587
    24.9218
    24.5854
    23.7229
    29.9825
    26.3139
    25.1524
    28.5987
    24.3976
    22.3303
    23.2902
    28.1187
    26.4080
    34.2630
    29.2491
    26.9488
    26.9160
    23.7213
    29.4079
    23.1457
    26.9623
    21.6018
    30.9655
    26.7677
    29.2892
    28.1725
    26.4622
    24.3586
    26.1265
    26.6471
    25.0979
    25.6653
    27.1276
    23.5572
    24.0291
    28.4160
    24.9626
    22.4230
    20.6621
    21.2448
    25.1754
    26.8700
    24.7292
    26.9429
    24.2844
    20.6879
    20.9606
    20.9998
    22.6460
    23.5767
    17.3633
    20.9514
    21.2487
    23.5902
    21.2360
    21.5557
    23.9514
    22.3928
    24.2829
    24.3018
    26.8942
    29.9716
    26.9395
    26.0683
    24.0417
    21.4779
    25.1380
    27.8729
    21.6685
    22.0660
    30.0867
    28.4395
    26.3378
    27.8292
    26.1186
    23.1355
    24.2297
    22.7124
    26.5482
    23.2190
    20.5970
    21.7497
    28.6937
    23.5552
    27.8977
    23.5355
    25.9748
    23.9128
    24.8371
    22.1523
    21.8830
    21.1446
    21.0972
    25.5676
    27.8651
    22.6258
    24.9293
    23.6829
    26.2917
    26.9011
    22.5760
    22.6542
    22.8790
    30.2016
    28.1404
    27.8263
    30.2173
    33.1952
    28.7199
    27.8082
    29.0953
    30.0534
    28.5588
    25.7535
    24.1141
    22.6641
    26.1036
    21.7877
    25.4817
    21.9414
    20.2516
    21.0425
    19.3946
    18.0490
    19.1714
    20.4641
    25.7954
    22.7823
    21.0069
    22.6951
    24.2496
    28.3220
    22.5128
    22.3592
    25.7277
    24.0323
    21.6908
    23.0651
    23.9321
    24.2126
    22.0184
    24.2717
    20.8347
    22.3505
    21.0385
    18.7101
    15.9230
    19.6183
    21.2629
    22.5482
    21.4561
    21.9248
    22.6735
    30.0683
    23.0551
    24.4046
    23.3953
    29.1362
    18.5357
    22.0910
    22.6021
    31.4822
    20.6469
    22.6178
    26.3272
    25.7599
    25.7923
    21.6683
    23.7969
    21.3154
    21.4190
    22.1364
    23.5255
    26.3349
    21.4076
    23.8093
    26.6927
    26.4631
    23.8574
    23.7499
    24.9840
    22.9742
    23.6435
    20.8959
    22.1892
    21.6568
    26.6936
    25.8147
    27.7208
    26.7699
    24.8929
    28.1257
    25.7887
    25.6985
    25.8787
    21.7901
    24.2542
    24.1499
    21.0244
    22.1502
    19.6625
    21.1289
    21.0620
    20.5786
    28.4336
    24.1623
    22.8786
    24.0983
    26.9888
    25.1564
    24.4941
    22.9653
    23.6607
    22.3036
    23.9907
    19.7658
    21.3408
    21.9305
    24.5287
    23.7620
    24.1029
    23.7724
    24.0927
    23.6103
    24.3491
    23.3441
    25.1577
    26.9568
    25.2427
    23.3557
    25.0995
    25.5276
    24.3457
    23.7630
    24.4098
    23.1770
    24.6564
    25.5389
    25.8997
    26.7770
    24.4043
    26.8963
    25.1014
    20.4714
    22.4018
    24.4669
    24.8718
    24.0994
    23.0065
    23.5321
    26.5499
    24.3751
    26.2498
    25.5080
    24.6291
    25.6941
    24.0920
    26.8043
    21.6150
    23.8341
    24.5474
    20.6589
    23.9451
    24.2297
    19.1614
    18.5255
    19.5214
    21.6895
    19.2230
    20.0036
    21.9724
    23.4212
    23.9236
    24.5285
    21.6103
    26.3350
    29.7854
    24.1523
    22.7175
    27.5513
    28.1968
    27.6820
    33.7116
    30.9723
    25.9378
    29.6399
    28.0418
    28.8698
    30.5315
    29.1806
    28.8902
    29.8725
    27.9226
    34.7608
    30.9794
    21.6897
    27.1109
    26.8650
    32.6733
    28.3296
    20.5522
    20.7295
    25.5555
    27.1503
    27.9370
    33.2965
    28.4321
    35.2116
    28.9371
    30.6902
    27.3905
    33.6033
    29.4077
    32.7895
    30.2141
    27.2172
    29.4211
    29.4449
    32.5974
    30.0469
    27.6495
    29.9141
    29.2764
    30.1719
    28.8603
    36.7352
    27.6171
    26.7483
    33.7565
    31.8638
    28.1881
    31.2722
    24.3984
    30.3200
    29.3020
    28.9242
    26.0840
    25.5974
    26.2670
    25.8323
    26.2895
    26.0307
    29.3732
    28.1754
    31.9201
    31.3563
    29.9481
    27.4731
    28.4023
    33.0885
    35.1781
    30.0102
    34.3711
    29.4699
    28.7800
    33.9455
    35.3005
    31.6554
    27.9082
    30.9022
    29.1190
    26.7724
    28.7984
    35.3153
    37.2216
    30.4169
    31.4858
    31.1140
    28.4839
    22.9883
    17.0755
    16.2484
    15.1657
    18.1509
    18.5837
    21.2462
    26.1762
    27.8288
    27.7301
    26.6883
    29.0477
    24.5969
    23.1556
    23.9843
    26.4904
    24.8861
    20.1793
    24.9744
    27.7434
    24.1317
    24.3115
    29.4050
    27.4074
    30.5007
    27.8269
    26.6745
    26.5620
    28.1206
    26.5994
    27.0523
    25.9564
    23.6744
    27.5922
    27.6642
    26.4469
    29.5750
    28.0625
    27.6815
    26.7625
    29.3007
    28.7399
    26.7402
    22.0577
    25.3620
    22.5394
    20.0897
    22.7625
    19.9415
    26.5024
    25.1768
    23.2208
    24.2592
    23.7520
    28.3329
    28.7398
    30.9280
    27.7945
    29.5693
    25.4254
    23.3138
    28.3111
    31.0036
    27.1452
    21.8105
    28.2507
    30.8824
    27.5948
    29.2201
    29.9077
    27.8784
    31.8072
    28.3048
    29.0898
    30.9769
    32.2309
    31.6022
    32.2101
    29.2358
    29.4170
    27.8461
    28.5120
    28.2996
    26.8356
    23.5544
    25.9087
    27.0910
    25.6460
    28.6645
    26.7056
    26.5501
    27.8226
    27.7225
    28.6396
    27.6175
    27.2290
    28.1367
    28.1738
    30.9456
    26.1495
    26.6972
    28.2212
    26.5757
    28.9933
    29.1160
    29.5668
    29.1666
    22.8084
    21.7358
    23.0951
    24.0184
    32.3888
    29.5602
    33.6885
    33.0434
    28.2963
    30.8762
    32.3955
    32.8977
    28.9362
    28.7038
    29.9919
    30.8513
    27.3941
    29.0934
    32.5322
    29.5583
    25.0246
    24.4349
    25.4441
    28.6899
    28.3891
    29.4067
    21.3718
    18.0637
    23.7188
    20.5645
    24.6416
    21.7041
    20.1279
    21.5029
    16.2894
    24.4309
    30.6854
    30.1921
    25.0587
    30.0182
    25.1907
    27.8567
    29.0722
    24.3375
    28.0532
    25.2884
    23.3844
    26.8512
    25.9302
    26.6753
    25.6135
    23.7071
    21.4464
    25.3887
    30.3460
    31.2099
    32.8070
    32.9486
    30.2741
    32.9849
    31.8802
    31.5751
    30.8517
    36.6019
    35.3720
    31.2420
    30.8989
    31.4684
    26.9397
    29.1135
    25.7497
    28.4512
    28.2404
    28.5213
    31.3081
    37.8160
    32.0684
    34.3205
    32.8615
    32.1985
    31.4432
    33.3662
    29.8223
    27.9761
    29.7626
    28.3927
    26.6942
    26.9987
    27.6074
    22.0245
    25.5929
    26.9394
    24.1615
    25.4650
    25.5144
    23.8106
    27.4212
    23.3281
    23.5926
    24.3219
    28.2053
    27.7216
    26.4880
    29.9149
    27.9877
    27.8979
    29.7303
    29.9553
    29.0209
    30.1587
    28.4419
    26.6119
    26.4063
    24.4643
    28.8355
    23.3505
    22.8654
    28.1729
    26.9857
    23.4002
    24.1287
    27.7565
    27.9446
    24.2900
    23.3801
    24.6292
    26.8644
    24.5477
    30.0541
    25.4875
    25.6981
    23.5991
    25.8612
    22.7760
    23.6928
    23.6997
    24.9917
    24.6024
    23.5452
    25.0961
    23.0198
    31.7643
    25.4817
    25.9766
    27.6117
    22.7022
    22.9681
    21.6041
    22.6889
    21.5388
    23.9878
    22.4558
    20.9306
    30.4279
    32.3442
    28.8413
    30.3690
    31.3688
    25.6733
    25.6240
    22.4552
    26.8527
    26.5893
    25.9140
    30.7378
    30.4416
    33.4475
    25.5076
    22.5606
    20.4017
    23.3671
    26.9317
    26.9977
    24.5789
    28.8614
    28.2117
    28.5483
    29.5528
    31.6688
    26.2305
    25.3258
    27.5811
    28.7702
    25.6377
    27.6809
    25.9046
    22.4058
    22.8394
    23.4992
    24.4298
    28.3683
    29.8062
    29.6396
    26.2597
    23.5213
    26.6659
    27.5117
    23.3258
    23.0366
    22.9038
    22.8035
    25.0030
    26.2893
    22.3409
    21.9056
    24.0992
    30.9966
    30.7679
    24.2783
    23.9140
    25.3301
    28.5034
    27.0268
    28.2080
    28.4104
    22.5907
    24.5767
    26.2878
    24.9654
    21.2227
    26.0179
    24.4059
    21.5700
    25.5509
    23.2375
    22.9567
    21.1820
    21.5151
    19.9790
    21.8774
    22.6539
    20.5312
    19.6151
    21.9718
    19.9238
    22.3376
    19.0900
    19.4882
    20.0325
    20.8164
    18.7823
    24.2582
    22.8918
    20.5996
    20.2508
    21.8013
    24.1715
    30.3432
    32.1614
    32.0111
    32.1145
    32.3744
    26.1548
    22.3415
    22.5562
    22.5391
    20.3973
    21.0508
    22.1051
    21.2785
    19.8833
    20.4021
    29.2505
    29.1032
    24.9213
    30.6670
    29.5284
    27.1808
    29.2010
    27.8559
    31.3531
    25.8539
    29.4439
    30.1620
    26.2980
    22.2952
    26.1127
    26.0397
    28.5155
    29.5897
    34.8251
    31.5625
    27.8438
    28.7957
    25.2228
    21.2925
    26.1904
    26.5948
    28.7329
    29.8068
    27.2208
    32.7382
    30.7142
    29.0695
    30.3184
    30.7211
    25.4449
    25.6352
    28.2233
    28.1309
    32.5695
    30.3722
    30.9220
    37.8207
    38.6295
    35.2007
    29.3710
    30.5780
    29.7693
    32.6268
    30.0563
    30.6222
    31.5146
    29.8780
    29.7868
    28.7635
    30.8645
    29.7013
    29.8494
    27.6730
    29.6370
    30.5733
    30.9270
    27.4039
    23.7467
    27.6094
    26.8151
    24.5010
    22.2540
    23.3039
    22.9493
    26.3426
    27.2110
    24.1596
    19.4969
    20.0687
    15.4443
    24.9625
    23.3054
    24.5316
    22.2513
    21.8243
    20.5632
    27.5605
    25.4598
    24.4788
    22.0321
    22.7982
    22.2151
    20.4977
    23.2081
    26.2123
    30.2936
    25.5350
    21.2759
    26.2064
    23.9351
    26.8513
    30.5299
    25.9731
    29.6171
    28.0433
    34.4895
    34.2523
    34.4575
    32.5727
    33.2939
    31.8567
    32.0373
    31.6723
    30.6550
    31.2928
    32.2270
    30.6192
    27.3990
    30.3022
    31.3895
    27.2555
    33.3692
    30.3054
    32.4834
    32.3414
    31.2433
    31.7810
    31.9471
    31.8083
    24.9559
    29.3901
    23.0839
    28.1022
    28.3321
    26.3845
    24.4784
    26.4335
    24.8464
    22.2557
    22.8243
    27.2610
    26.3099
    29.1430
    27.5697
    29.2502
    27.1141
    26.8305
    33.9726
    29.5297
    36.3915
    35.2611
    33.4205
    29.3054
    27.9726
    27.2864
    27.4340
    29.6412
    29.4929
    31.0336
    31.0865
    33.6778
    35.1884
    33.9213
    35.7603
    33.8382
    29.5140
    28.4419
    29.7633
    29.1220
    29.0327
    32.3386
    31.3179
    29.6159
    28.8393
    32.0002
    30.9692
    28.7318
    29.3625
    26.4558
    29.0553
    27.6374
    28.8666
    26.3384
    27.5770
    29.9854
    28.3118
    26.9113
    27.3923
    30.0239
    28.0365
    26.8141
    27.6887
    26.6463
    29.8135
    29.9577
    28.7000
    26.8875
    29.2924
    23.3664
    27.4708
    30.4020
    29.4553
    26.6142
    31.2124
    32.5085
    30.4115
    29.3460
    24.4274
    26.6127
    28.5047
    31.1484
    28.3787
    26.9308
    26.1468
    27.8926
    24.9010
    24.3293
    24.3167
    22.2830
    23.3950
    21.8562
    26.1024
    23.5572
    20.0022
    24.6808
    18.9700
    26.2206
    28.2608
    26.8549
    25.8495
    31.4470
    23.4236
    22.5368
    23.6859
    26.2496
    23.2655
    25.0904
    22.8579
    23.2033
    26.8253
    24.1277
    21.3102
    23.4219
    24.1755
    24.7917
    27.9786
    26.8340
    29.8665
    31.9467
    29.1182
    30.6172
    31.6418
    28.1234
    31.4433
    27.1151
    30.0339
    32.8771
    23.2878
    23.4701
    26.7969
    24.4424
    19.2707
    23.1928
    22.6668
    25.8965
    20.7592
    19.8283
    19.3375
    20.5401
    22.4267
    22.9221
    22.1268
    24.3990
    23.8821
    22.9706
    27.6146
    21.8048
    26.7588
    31.9757
    29.9884
    29.0276
    26.5308
    28.1355
    24.9312
    28.9186
    26.5280
    27.9885
    22.3824
    29.0624
    23.8141
    29.6003
    19.7953
    22.8223
    27.3694
    30.7095
    24.4506
    19.4682
    19.7947
    16.4143
    16.4339
    20.9406
    15.8161
    21.4955
    25.5148
    21.7808
    23.1247
    19.3284
    16.7903
    19.5469
    21.8349
    21.5838
    19.1471
    19.8705
    21.9273
    19.5220
    24.2692
    28.6830
    26.6609
    22.0982
    26.0425
    20.4248
    21.7950
    20.2682
    19.6022
    22.8265
    20.6373
    21.3220
    27.7372
    23.8338
    24.7797
    25.5170
    20.9831
    17.7359
    20.0888
    21.2659
    21.8342
    29.0240
    18.9109
    20.0617
    19.0568
    18.4011
    18.2318
    18.1255
    19.9828
    18.2466
    19.6530
    18.7759
    22.6695
    23.5924
    21.0808
    23.9445
    23.9541
    20.7529
    22.5666
    19.4333
    19.0534
    20.5989
    19.3518
    23.5999
    22.6957
    20.0117
    23.6808
    18.9583
    21.3594
    21.9328
    21.5078
    21.7584
    21.5715
    28.0003
    14.5197
    20.6184
    24.7837
    18.7459
    18.3401
    18.8572
    16.6173
    21.9311
    20.3407
    21.5339
    20.8109
    21.2038
    21.0885
    26.6782
    25.7393
    24.3616
    24.0827
    24.8679
    23.9152
    21.1203
    20.5535
    25.7940
    18.8771
    20.1761
    20.4409
    21.8764
    15.5031
    15.7836
    14.7739
    19.6666
    18.9793
    23.0159
    23.6055
    25.9685
    18.5875
    22.0217
    21.1361
    18.6575
    19.2691
    25.5652
    21.8969
    22.7893
    19.4149
    23.5504
    22.3199
    19.6368
    25.1222
    19.1308
    21.3528
    18.6548
    19.5514
    22.1302
    27.1692
    26.8516
    22.5556
    21.5226
    21.2493
    24.6455
    26.9698
    20.3469
    18.2663
    22.0701
    25.7029
    23.7722
    21.6425
    20.6837
    23.8897
    24.6955
    21.2918
    22.7226
    20.7907
    21.0552
    25.9324
    24.3070
    26.9830
    27.8004
    25.0515
    23.0357
    24.5378
    22.6699
    31.0297
    29.0859
    26.1302
    22.0114
    23.5600
    21.7544
    23.3248
    17.9473
    19.8424
    18.2060
    21.4205
    20.9171
    21.2799
    24.2267
    20.4444
    23.9582
    26.9639
    17.9287
    16.8589
    23.7273
    26.3103
    22.0168
    25.8935
    23.5658
    25.5825
    22.8046
    21.7403
    21.4640
    17.4262
    21.2619
    18.8196
    19.7652
    23.1126
    25.5745
    20.9218
    24.3188
    24.3866
    24.2114
    25.0470
    18.8000
    22.2836
    20.0726
    23.2183
    19.6681
    21.0090
    22.1536
    28.1624
    27.0018
    30.7432
    26.3789
    24.2125
    25.0601
    25.6542
    25.7969
    20.6470
    29.5205
    26.5857
    25.5553
    25.3315
    26.0085
    20.5412
    23.3614
    17.6795
    20.4275
    21.6453
    25.6870
    19.9210
    21.9571
    24.5028
    26.5202
    26.6054
    27.5534
    28.9718
    30.3489
    26.9871
    28.1587
    24.3932
    24.0335
    25.5801
    20.4806
    22.4830
    20.5523
    19.4440
    19.7909
    25.0332
    19.5495
    22.3028
    19.7912
    15.3083
    15.5777
    15.6328
    22.1143
    23.5894
    24.1916
    22.8822
    17.8997
    22.2459
    26.8020
    21.8774
    18.3912
    20.5393
    17.4392
    17.2818
    16.7261
    20.4502
    21.5582
    22.7330
    18.7202
    20.1582
    16.5203
    17.3921
    17.3494
    18.3345
    17.7366
    20.7273
    21.2845
    21.5081
    22.5675
    25.1209
    22.6850
    20.3584
    21.4022
    27.0397
    23.3723
    21.9591
    23.4618
    25.1901
    20.2365
    23.1534
    24.0629
    21.4374
    27.0097
    23.4952
    23.5314
    23.2387
    19.5182
    20.9321
    23.2935
    22.3830
    21.4660
    23.8786
    25.1572
    22.7227
    25.0537
    19.6699
    19.7687
    19.8395
    21.3421
    20.8382
    20.8491
    21.3201
    22.0471
    22.3245
    23.5018
    20.9031
    18.6954
    16.7318
    18.7111
    19.7363
    22.5419
    18.9402
    21.5677
    24.5690
    23.3021
    22.8670
    24.0520
    21.2835
    22.3968
    20.8684
    20.6518
    22.2548
    20.7364
    24.5765
    22.2788
    25.5934
    23.2780
    21.3633
    20.0900
    21.6619
    21.2429
    22.6325
    22.8434
    23.5023
    24.4371
