# Supplementary material for: Mechanistic models of asymmetric hand-over-hand translocation and nucleosome navigation by CMG helicase
Source: Nat Commun. 2025 Nov 21;16:10304. doi: 10.1038/s41467-025-65232-x (PMC12639105; doi:10.1038/s41467-025-65232-x)
Supplement: Supplementary file 18 — Source data [file 41467_2025_65232_MOESM18_ESM.zip › SourceData/SourceData/Fig4D/withRPA/mindist_lagging_and_loop_traj008.dat]

# Distance
    29.3216
    29.7384
    30.7927
    29.9622
    30.9409
    32.3695
    29.8589
    32.4875
    30.5189
    28.9755
    30.2850
    28.3464
    29.8927
    28.3872
    30.6387
    29.6037
    28.3441
    27.0348
    26.5745
    26.6372
    23.9642
    27.3243
    26.2230
    29.0487
    27.0888
    27.5924
    27.1149
    28.3339
    27.9267
    29.4522
    29.4044
    25.6445
    27.4318
    29.4366
    27.1146
    25.0811
    29.4968
    27.0340
    28.6207
    30.8368
    31.0217
    33.4363
    34.6844
    35.6370
    37.3317
    36.3256
    31.3356
    33.7974
    30.0316
    36.1885
    33.6119
    32.9652
    32.2245
    29.9764
    28.8610
    33.3976
    31.5342
    36.3539
    31.9737
    31.9343
    32.0908
    29.0263
    25.5512
    27.9433
    28.4312
    27.8846
    28.9268
    28.7399
    29.9225
    32.5182
    23.2450
    28.3553
    25.2776
    25.9193
    26.7700
    27.7097
    30.5358
    29.0232
    30.1983
    29.9059
    29.7502
    32.0421
    31.5507
    28.8490
    28.5897
    30.0172
    30.9656
    27.2538
    30.7886
    25.9124
    27.3521
    30.9914
    27.5928
    26.7713
    33.5193
    32.7421
    32.0491
    25.1020
    30.7628
    31.2395
    30.4818
    31.9512
    31.1161
    28.3050
    30.7736
    29.4975
    30.6828
    29.2266
    27.6660
    33.5896
    36.9170
    29.7495
    32.0208
    30.5124
    31.2707
    27.9686
    31.6757
    30.3726
    44.3383
    34.4628
    35.6485
    29.6219
    34.6836
    33.4145
    36.8819
    35.2472
    33.6905
    36.4571
    37.1096
    41.2467
    33.4898
    33.5308
    34.3038
    30.1343
    39.6841
    37.0306
    42.6987
    35.5453
    36.2162
    34.9346
    31.1632
    32.7845
    30.4066
    27.1863
    31.9677
    33.0685
    34.5360
    30.2242
    29.1301
    31.1229
    34.6003
    30.1902
    30.1685
    29.6642
    33.6325
    39.9308
    36.6939
    33.4841
    37.7389
    30.2335
    29.2358
    28.9914
    26.9595
    30.0913
    31.8711
    30.3308
    31.0802
    31.2236
    28.3431
    28.3794
    31.1196
    29.5574
    33.4088
    33.0731
    34.5970
    30.1870
    35.6861
    31.9929
    30.9810
    32.0749
    29.0157
    33.1232
    26.3318
    35.2584
    27.8569
    30.3013
    37.2014
    36.4054
    27.2106
    28.7318
    32.8573
    26.0735
    31.7838
    30.7798
    27.0964
    27.8002
    29.5927
    27.4540
    35.2939
    38.1808
    26.5357
    28.6735
    23.2003
    26.1507
    29.7000
    27.0002
    27.7366
    29.4027
    30.2394
    28.1501
    31.6084
    29.2784
    33.0603
    30.9887
    30.9569
    28.6243
    29.2508
    34.1881
    29.6757
    32.9565
    31.7868
    34.6377
    32.7097
    27.0617
    29.8429
    28.9994
    33.6728
    33.0485
    28.7432
    30.6130
    32.5918
    32.6144
    43.5035
    36.1606
    31.4488
    27.8970
    28.8610
    35.6343
    35.6035
    28.6232
    26.9824
    32.1303
    34.1699
    32.9865
    33.2255
    33.1029
    31.6926
    34.8133
    29.2898
    28.2935
    30.9448
    33.9646
    33.3706
    34.5094
    29.8274
    32.6631
    31.4081
    30.3840
    30.5576
    29.1383
    31.1452
    32.6072
    30.7966
    31.2071
    30.1609
    29.8205
    31.5575
    30.7432
    27.0780
    30.6554
    27.6172
    28.0696
    29.1687
    28.9530
    27.6172
    27.3627
    27.6786
    31.4101
    29.9667
    29.9007
    28.5560
    31.9021
    28.8970
    34.5484
    30.3130
    28.2290
    29.3260
    30.2366
    32.8363
    31.9966
    31.2768
    25.9733
    27.0690
    31.8839
    30.9442
    30.0216
    29.3895
    30.7679
    30.6939
    28.3176
    31.3536
    29.7636
    32.3736
    32.7809
    32.2614
    37.1643
    35.9207
    33.9939
    32.4765
    33.4126
    33.0252
    30.9003
    30.0665
    29.2512
    28.5603
    29.2384
    27.5661
    26.4452
    30.0242
    30.3973
    29.3082
    28.6840
    28.3287
    28.5207
    29.6854
    30.0394
    28.0872
    26.4261
    27.6351
    26.3414
    27.0369
    27.9921
    26.0767
    26.5549
    25.2803
    25.3352
    27.7217
    25.9348
    25.1197
    26.4684
    25.0435
    25.0894
    27.1917
    25.6696
    25.3236
    24.4246
    25.4458
    27.2356
    24.8581
    28.8170
    28.1118
    27.0761
    23.7423
    22.6030
    22.5506
    24.2043
    19.4318
    21.5450
    24.0615
    26.9533
    29.1801
    24.1969
    25.4587
    23.6368
    23.5689
    23.8282
    24.3438
    23.0576
    24.4252
    21.8742
    21.4830
    25.1325
    28.5178
    25.2356
    30.3234
    27.4745
    24.2934
    22.6711
    25.7664
    24.5820
    27.6817
    25.9711
    29.1188
    29.7210
    26.6477
    28.2585
    30.7558
    26.9053
    28.1668
    28.0180
    30.9071
    29.2374
    27.7507
    27.0139
    27.7162
    27.3462
    29.8956
    28.4217
    28.8234
    26.4590
    24.4388
    28.1822
    26.7089
    28.0816
    25.9739
    27.9879
    23.3835
    21.1263
    29.0545
    30.0398
    26.2172
    29.1287
    29.9613
    27.8832
    27.3858
    29.9250
    25.7857
    30.7540
    29.7731
    27.6645
    27.7945
    27.8479
    29.9094
    30.5079
    29.2475
    29.8263
    26.7412
    28.7294
    30.0043
    26.3453
    28.2536
    30.6090
    28.9855
    26.6073
    30.0076
    25.3643
    30.6561
    27.0704
    26.6355
    31.6607
    26.7659
    28.5769
    30.4221
    31.2013
    32.6342
    33.0277
    28.5542
    29.0409
    31.1013
    31.6991
    28.5501
    30.0411
    30.2310
    30.2665
    32.6249
    29.4978
    30.4389
    33.6826
    29.5735
    29.7269
    29.3971
    27.4335
    28.6212
    24.7326
    26.5079
    31.6164
    28.4888
    23.8257
    21.6953
    24.3857
    20.6862
    24.0361
    21.8631
    23.7027
    23.7937
    28.1746
    23.0762
    25.7671
    23.2325
    23.2806
    24.3182
    28.6775
    27.6317
    30.3899
    31.6633
    28.5272
    28.3326
    26.2418
    27.5701
    30.6264
    29.9102
    26.2355
    25.6685
    25.5880
    22.5485
    26.9079
    24.6329
    25.1018
    24.3617
    23.5035
    25.2993
    25.5997
    21.9608
    25.5235
    27.8298
    25.1052
    22.8602
    25.3447
    26.6898
    27.1082
    30.9089
    31.6473
    28.0648
    26.4194
    23.1887
    25.2046
    25.4579
    26.7677
    23.4323
    25.1019
    24.5170
    22.5474
    24.6627
    26.2635
    23.7759
    23.0484
    22.7005
    22.5459
    22.5493
    20.9672
    22.7074
    23.7739
    22.3022
    24.1336
    23.5854
    26.3211
    24.6722
    24.7353
    23.7430
    24.9053
    29.8238
    27.3648
    25.9858
    20.9845
    24.3200
    26.2872
    24.9690
    21.1679
    25.6946
    26.2713
    22.7165
    23.3024
    25.6463
    23.5268
    26.5140
    23.0336
    27.0985
    24.7103
    24.3088
    28.4641
    26.5279
    29.9819
    22.9726
    26.6063
    31.7478
    29.6766
    29.3371
    30.0454
    29.5156
    31.3277
    30.5886
    30.3077
    30.5725
    29.4436
    27.0636
    31.1684
    32.8418
    32.5379
    30.4749
    31.6722
    30.0552
    32.1220
    32.4690
    34.7916
    28.7458
    26.6652
    32.5058
    32.4238
    31.6183
    32.0831
    31.0686
    29.0273
    31.2292
    30.5882
    31.4443
    30.9894
    27.1599
    28.3148
    28.3792
    29.8348
    29.8903
    31.8281
    34.6281
    35.3162
    31.3772
    30.5696
    33.3230
    33.2790
    30.3839
    29.3238
    31.5105
    34.5394
    32.7733
    31.9719
    31.9796
    33.1738
    34.7326
    35.3485
    31.3745
    32.2038
    31.1122
    28.9706
    29.5481
    29.7958
    33.9986
    31.1629
    31.6290
    30.5345
    30.9772
    28.3224
    31.4503
    27.7896
    30.3102
    30.7138
    26.5184
    27.3587
    29.3396
    26.6240
    28.7364
    26.5091
    28.5426
    28.7272
    27.5745
    26.7729
    29.0586
    26.7683
    27.6005
    25.7854
    31.0239
    25.0689
    28.5295
    33.1215
    28.9557
    35.2200
    35.1246
    32.6416
    28.5281
    31.8267
    26.2399
    26.2045
    29.0343
    25.2987
    26.8259
    25.0056
    24.6676
    28.5650
    23.5599
    26.4765
    26.5858
    28.5966
    29.2892
    29.2931
    27.6055
    30.3166
    30.7408
    30.1498
    30.5941
    29.9287
    34.1709
    27.3458
    33.1230
    35.7919
    33.3979
    28.7068
    33.0112
    32.8991
    37.2711
    30.6555
    45.3494
    39.9139
    30.4044
    30.1431
    30.5637
    33.2870
    33.8630
    30.1658
    27.8611
    31.4017
    30.7275
    31.1301
    31.2196
    31.2993
    27.5074
    27.4935
    27.3070
    33.4044
    27.0448
    31.2650
    32.0818
    29.4746
    29.1056
    26.8740
    29.2491
    30.1448
    28.2271
    34.1250
    35.2835
    29.1640
    30.7633
    29.8292
    29.6055
    25.1371
    31.7673
    28.1006
    31.0111
    29.2009
    31.6099
    29.7043
    28.4222
    34.4857
    29.8742
    28.7003
    31.1669
    30.3933
    28.5581
    29.6293
    27.0310
    28.5313
    27.4239
    27.6122
    25.7182
    27.6372
    25.0703
    29.6196
    27.0348
    33.3410
    30.3526
    26.2295
    35.1917
    39.3860
    36.1678
    33.9655
    35.0380
    34.1142
    38.4376
    33.0200
    36.1705
    36.1723
    37.0448
    37.8972
    32.6895
    41.3389
    43.8261
    30.0196
    35.8611
    29.3681
    26.9647
    32.2857
    31.0382
    29.0877
    28.7217
    30.0997
    29.1089
    28.8041
    25.8878
    31.1906
    29.6111
    32.4146
    26.6812
    33.0508
    31.8793
    30.0890
    35.4776
    28.4726
    29.9757
    30.3170
    31.1822
    32.1128
    30.2164
    28.9980
    29.9010
    37.9097
    43.9979
    33.0576
    28.8813
    34.6835
    32.7226
    29.7385
    30.2264
    34.9576
    38.0754
    33.5625
    37.3569
    28.7613
    29.9911
    30.7327
    30.7835
    31.9581
    34.1537
    33.6724
    33.5717
    35.5024
    31.0116
    32.3920
    30.9682
    28.1371
    27.6668
    28.2014
    32.1458
    32.2675
    33.5102
    34.5940
    29.1736
    29.5693
    31.5949
    27.5083
    32.6704
    32.4060
    32.8734
    30.0709
    33.6727
    34.6079
    33.5917
    32.8145
    37.3014
    35.2128
    36.4209
    32.0296
    32.3905
    38.6768
    39.1966
    38.5882
    38.1180
    38.9598
    33.4624
    35.4511
    32.0863
    37.7213
    32.5926
    28.9720
    30.9491
    28.0526
    30.8041
    26.0997
    27.8002
    24.7786
    26.6361
    29.0393
    30.5758
    30.0656
    25.5450
    28.6727
    30.3193
    28.6791
    25.4249
    30.8379
    28.8403
    30.4542
    29.6025
    27.7959
    26.8678
    27.8485
    29.7730
    27.8912
    27.1570
    30.9536
    30.5935
    27.0527
    29.9673
    26.1072
    28.1734
    24.3507
    25.5716
    28.4813
    31.4610
    29.6988
    34.6004
    27.2847
    26.1701
    28.0469
    29.3102
    30.3273
    31.3210
    29.3862
    33.9811
    29.4593
    32.1803
    29.2338
    29.0104
    31.1852
    32.4648
    30.9772
    32.8301
    26.6725
    33.2117
    37.4814
    31.8463
    32.8040
    34.6696
    33.0771
    28.4328
    30.9377
    30.1418
    32.6677
    32.4190
    32.0771
    33.0859
    36.7180
    36.8550
    36.9996
    31.9954
    30.8041
    34.2586
    30.8629
    32.4459
    36.8949
    30.7518
    33.0428
    29.4973
    31.0001
    32.4933
    33.0982
    34.1901
    35.0392
    33.9682
    31.3745
    30.6819
    34.9236
    36.2777
    33.9324
    30.5321
    32.5985
    32.5803
    33.9935
    39.1580
    33.9627
    34.0587
    33.6651
    31.0733
    32.0384
    28.2229
    35.6252
    32.9123
    29.7303
    31.4303
    33.2035
    33.7821
    31.8377
    33.5306
    32.5899
    31.1443
    31.4169
    26.4424
    31.9892
    30.4406
    36.5516
    34.6259
    29.1774
    30.1158
    33.8883
    32.1037
    35.0848
    31.6897
    34.7891
    34.2997
    34.1693
    34.5115
    28.2781
    32.8150
    32.5271
    28.2980
    29.4466
    31.5505
    27.5439
    31.7851
    31.3574
    31.7985
    27.1636
    27.8097
    26.1792
    27.9559
    25.1870
    26.2414
    24.6986
    26.0100
    28.1175
    28.0666
    24.8590
    28.4349
    28.6146
    27.6639
    29.3146
    24.6297
    25.6055
    26.6556
    27.1186
    28.0726
    28.5762
    28.0141
    28.7704
    29.8151
    28.6620
    31.6403
    36.4334
    34.4101
    35.1309
    29.4422
    29.8905
    28.0196
    32.4161
    30.8025
    22.7545
    25.5510
    28.3105
    31.0382
    19.7105
    19.6756
    25.1374
    25.8470
    29.2806
    25.4329
    20.7018
    27.0123
    24.0942
    28.3206
    24.9661
    23.1330
    19.6791
    25.3114
    23.5603
    21.8852
    29.8069
    26.8674
    27.2452
    28.4328
    28.0524
    29.7121
    28.8690
    30.3416
    26.3954
    28.9768
    28.1146
    29.1709
    29.3429
    28.7486
    27.9544
    21.6589
    25.6187
    30.5448
    25.3439
    27.8910
    24.2329
    26.2400
    29.4737
    29.6334
    26.1838
    27.2447
    27.3989
    30.8901
    24.8169
    22.8467
    26.4496
    24.1579
    17.2397
    18.5349
    21.3490
    24.9414
    20.3618
    22.4820
    21.7030
    25.2005
    27.0587
    28.7938
    27.7048
    27.9192
    27.6522
    27.4276
    27.3114
    26.5593
    26.2732
    24.0487
    28.7205
    30.0621
    28.4604
    29.5780
    25.3317
    26.4609
    25.5716
    29.4334
    29.2499
    29.3677
    29.6602
    30.9898
    27.3436
    27.3014
    26.2083
    29.0806
    29.7056
    23.0971
    30.4417
    27.5928
    24.4053
    26.4225
    29.0939
    24.9802
    25.1649
    21.5109
    26.8843
    28.2458
    26.6323
    29.5347
    32.5734
    26.9828
    25.1042
    28.5117
    26.3333
    25.7737
    31.9450
    20.9859
    23.9413
    22.1160
    29.2069
    22.3926
    22.6500
    20.6050
    22.1483
    25.5584
    25.5796
    21.9144
    26.1622
    24.3432
    26.6744
    23.5823
    26.5665
    27.0168
    26.2247
    25.0997
    28.0349
    26.5172
    27.2430
    27.6794
    27.4476
    30.5632
    28.3937
    26.6846
    25.9287
    25.4742
    26.1306
    29.8497
    29.1598
    26.4266
    28.5245
    27.5493
    24.4977
    20.0036
    25.4418
    26.1104
    27.0458
    26.4795
    30.2135
    25.7274
    27.4421
    28.0873
    28.1054
    26.4748
    26.9148
    27.7869
    31.3965
    30.7952
    29.8329
    31.4567
    29.8467
    30.4761
    32.0146
    30.0686
    26.3981
    24.8146
    28.4559
    25.4215
    26.7279
    24.3947
    27.9223
    28.5760
    27.3952
    30.5502
    27.0984
    26.2311
    32.1781
    33.3327
    30.3405
    31.1191
    28.7229
    32.4862
    29.7633
    31.3600
    29.4923
    32.3350
    32.4092
    29.2185
    27.0220
    26.5628
    26.9226
    24.6910
    26.4891
    27.0427
    27.1735
    29.7576
    32.3064
    28.6445
    27.9260
    29.1791
    26.1249
    25.9146
    29.0328
    28.1493
    28.5461
    25.6270
    26.6890
    27.2586
    22.6956
    26.8690
    28.9514
    30.2410
    31.2521
    27.8049
    32.5592
    30.7969
    26.7316
    21.3291
    30.5024
    28.8026
    27.6522
    27.6165
    31.8665
    28.8059
    31.9971
    27.0643
    28.1238
    27.8266
    27.8108
    31.6029
    28.9638
    31.0614
    26.4351
    27.6959
    30.8661
    29.6886
    31.4683
    32.5972
    38.2672
    36.5455
    31.9469
    28.7453
    34.0310
    33.5393
    31.3351
    34.7805
    34.2256
    32.1484
    32.1196
    33.5593
    32.5905
    23.5907
    32.9940
    33.7228
    28.4373
    33.7566
    34.8535
    33.5674
    30.0093
    29.0875
    32.1335
    28.8523
    28.4525
    25.4249
    33.6926
    31.3962
    26.8442
    33.9597
    29.1197
    30.4503
    27.7833
    32.2250
    28.4258
    33.5757
    27.3512
    28.5128
    29.3235
    26.1802
    32.9165
    28.4722
    27.6842
    24.8589
    24.8757
    26.3039
    27.1079
    29.8557
    34.2923
    33.1406
    32.0589
    32.7922
    35.0666
    33.4127
    27.5129
    29.7595
    29.9899
    26.4813
    29.7811
    21.9088
    24.0019
    23.2186
    29.2546
    27.0687
    30.1574
    27.1171
    27.7583
    26.7667
    26.6265
    28.0716
    28.5066
    26.9078
    27.9018
    31.5361
    31.3628
    23.8156
    28.2037
    25.8009
    28.3225
    25.7736
    27.6474
    26.9378
    25.4961
    26.1117
    23.3458
    25.6598
    25.3470
    20.0116
    18.9743
    23.5145
    25.4099
    26.7604
    20.1794
    22.3795
    20.3505
    26.9459
    28.4673
    26.6993
    27.7848
    26.7375
    20.8148
    24.6851
    25.0073
    27.1819
    29.4452
    29.7142
    25.6479
    31.4746
    33.7302
    28.4067
    30.6353
    31.0568
    31.6215
    27.7879
    23.3254
    28.5402
    30.7025
    28.0740
    29.7904
    27.2395
    28.3718
    27.4777
    24.5003
    28.3716
    27.4280
    27.7022
    29.8367
    25.4678
    32.3779
    23.9622
    28.2746
    23.8030
    20.5154
    23.6220
    20.0712
    22.9190
    28.7950
    23.8911
    22.1069
    29.3610
    25.7415
    29.7460
    27.9359
    26.7484
    24.1584
    25.2187
    30.0336
    24.5942
    25.0647
    26.9326
    27.4611
    31.1084
    28.2822
    26.4006
    22.6305
    22.5056
    24.9499
    21.5772
    22.3800
    25.5427
    19.5227
    22.9188
    23.9170
    26.7487
    26.6931
    22.6974
    26.6810
    30.4725
    24.2286
    25.2508
    23.5837
    27.7426
    28.4040
    27.6895
    30.1613
    30.3305
    32.3026
    30.9666
    29.8863
    30.2135
    28.5262
    24.5142
    26.5241
    27.4773
    25.6910
    26.0016
    30.4661
    28.6460
    27.8328
    25.3421
    26.3752
    24.0578
    22.2189
    21.6446
    26.4665
    27.7944
    23.3538
    24.9306
    24.0807
    23.6664
    24.6713
    23.2378
    22.6508
    23.4524
    28.4292
    19.8120
    26.1536
    21.9255
    22.9750
    23.4348
    22.6163
    24.2228
    31.2692
    24.9963
    27.0497
    26.4135
    20.2566
    26.8131
    28.3630
    25.3120
    22.1814
    24.0771
    24.2759
    27.0776
    25.8043
    25.0747
    30.3071
    30.0201
    26.7764
    27.6197
    29.8506
    27.9952
    26.0634
    26.2065
    23.5290
    24.1853
    25.5963
    26.0478
    25.7435
    21.3417
    25.6481
    28.4593
    25.7204
    24.3744
    26.2052
    26.1114
    24.7519
    24.1321
    24.8588
    25.5711
    28.3617
    23.6075
    21.2295
    29.0775
    22.9531
    21.4503
    21.8539
    23.8985
    23.7474
    25.9355
    24.9412
    20.1790
    23.7829
    23.5789
    24.1939
    21.3576
    26.0703
    23.9258
    27.1458
    30.8115
    29.8596
    28.8581
    26.7875
    31.9596
    20.1912
    21.4539
    21.1604
    16.3470
    22.0471
    22.7201
    26.5676
    21.3640
    18.6163
    23.8240
    26.9885
    22.7228
    22.4350
    18.6215
    23.3227
    22.8699
    23.6718
    18.8866
    21.7282
    23.0020
    19.0214
    19.5731
    24.2045
    27.2338
    22.6142
    18.7261
    17.8806
    21.8758
    20.8982
    21.7372
    24.2385
    19.2003
    20.2881
    21.1768
    22.3085
    23.3582
    19.3479
    20.0252
    26.7652
    23.6306
    18.1460
    28.6215
    22.7654
    22.4635
    20.1488
    24.1895
    26.2959
    26.6569
    30.2339
    30.4929
    30.1416
    28.9127
    32.9384
    27.9274
    25.3156
    26.4886
    28.8713
    25.8177
    23.5925
    25.5325
    28.2926
    28.4724
    29.4293
    25.5592
    25.8005
    29.7801
    21.7447
    23.4791
    18.8117
    25.6443
    23.6460
    20.1418
    23.7784
    25.1327
    17.9300
    21.3304
    25.6363
    21.9111
    23.8124
    29.3278
    26.0966
    28.6262
    29.9574
    31.9275
    29.6679
    30.0862
    30.2901
    28.7362
    29.2935
    24.6458
    27.0676
    31.5153
    26.1637
    31.2458
    28.1776
    29.5314
    30.2852
    29.4101
    27.9290
    27.1215
    21.1427
    19.0829
    22.5518
    22.9077
    19.8451
    23.7716
    22.9098
    23.5983
    28.4846
    24.6645
    22.1703
    21.9365
    18.7741
    18.6682
    23.9285
    21.9045
    22.0024
    22.9002
    19.3356
    25.7559
    22.1517
    24.5951
    24.0969
    22.5920
    23.9381
    28.3983
    31.2497
    27.8322
    28.5833
    27.3691
    29.0939
    31.8184
    23.3697
    24.9487
    19.0087
    21.5329
    23.8404
    16.6111
    19.1333
    23.4815
    18.0769
    21.4802
    21.8958
    23.6032
    23.6763
    22.7024
    25.4300
    23.8773
    24.3308
    19.5869
    21.3382
    23.8464
    25.2081
    23.3081
    15.4328
    25.1503
    21.3695
    23.7183
    21.5692
    19.4166
    21.0086
    22.3084
    22.7429
    24.3542
    24.1597
    20.2130
    20.9444
    23.3546
    22.7561
    30.9691
    24.6867
    22.0708
    24.7649
    25.0714
    21.0357
    23.0177
    18.7841
    23.3363
    21.5588
    19.0904
    21.4726
    18.1931
    20.3178
    19.9857
    25.1779
    24.4159
    23.3560
    23.3664
    16.0540
    25.2569
    26.2540
    22.0153
    25.4023
    29.0302
    23.5914
    23.6220
    24.5732
    25.5446
    17.2168
    25.6255
    19.3561
    22.3855
    19.6071
    17.0090
    21.3027
    21.4063
    17.8103
    24.0181
    21.2277
    19.5280
    19.6214
    23.1702
    21.6357
    22.1987
    19.1048
    18.3017
    14.5079
    18.5695
    21.8710
    21.7248
    18.6609
    21.1506
    18.2678
    27.6006
    25.0135
    25.0318
    27.5400
    22.2774
    22.1682
    23.8759
    23.8136
    18.6108
    24.5457
    24.6014
    27.5895
    28.6026
    31.6089
    24.8407
    29.8603
    28.9788
    27.5260
    26.8237
    28.2695
    30.3343
    30.9146
    31.6480
    30.7194
    29.3031
    29.0004
    30.2055
    25.8519
    24.9519
    31.5168
    25.0402
    31.1289
    27.2592
    30.2007
    29.5363
    28.1918
    30.1397
    27.4497
    25.9638
    30.6687
    33.7498
    31.1707
    36.8913
    35.1506
    32.3339
    32.9688
    31.2945
    36.5388
    30.7167
    30.6297
    31.8379
    33.4189
    31.2819
    31.1468
    32.6448
    28.6314
    29.9107
    31.7228
    33.2192
    25.9762
    32.1273
    31.8899
    28.5142
    26.7968
    28.8834
    30.1305
    28.9430
    26.4622
    28.5481
    30.1813
    29.0461
    26.8401
    26.8374
    25.4412
    23.2968
    25.1576
    24.1696
    29.8213
    22.5424
    21.6694
    23.8133
    27.0329
    28.0179
    25.1706
    29.2288
    25.9606
    29.5428
    27.4406
    20.7338
    21.0478
    24.7771
    21.7636
    24.4719
    26.1820
    21.9125
    23.9736
    19.2956
    23.9944
    27.4160
    23.4356
    18.2906
    19.9796
    14.4998
    22.2661
    21.3796
    19.3297
    21.7053
    17.8762
    21.3045
    20.6442
    20.5574
    17.3435
    20.3448
    23.2303
    21.2624
    16.9353
    22.6978
    21.1845
    22.8628
    21.7353
    19.4014
    24.0054
    20.8603
    17.8289
    21.6712
    23.8325
    22.6292
    20.5572
    25.5258
    27.6338
    23.7912
    26.0725
    26.4830
    27.4453
    27.3519
    22.4233
    20.5487
    26.6949
    25.5560
    21.5155
    21.7857
    19.7616
    22.6677
    23.8471
    24.6475
    20.5426
    22.5441
    24.3116
    22.3636
    18.1012
    24.4994
    23.8875
    18.3052
    23.1693
    27.0561
    22.3473
    23.3979
    24.7643
    25.1564
    19.7599
    21.1632
    24.2303
    23.5316
    26.9115
    23.8629
    28.6029
    27.9642
    21.2966
    24.1450
    31.9185
    25.8546
    23.1355
    21.4266
    22.3053
    24.4229
    22.4589
    23.8733
    24.2801
    26.2839
    29.2437
    26.6392
    28.7502
    20.6506
    24.6218
    26.1399
    32.3934
    29.5740
    27.1169
    29.8920
    28.5840
    27.3938
    30.9649
    29.8715
    31.3170
    25.5983
    29.9665
    25.2181
    28.1738
    32.1024
    31.5813
    27.7494
    28.4981
    28.7868
    32.4223
    31.0735
    28.9701
    28.4621
    28.1609
    27.3815
    28.9442
    29.9005
    25.6751
    25.0542
    26.5704
    28.1418
    26.6111
    26.6104
    26.6511
    25.6489
    27.2911
    25.4140
    27.0585
    30.6454
    27.6721
    25.1507
    27.0091
    31.1370
    26.9819
    27.5172
    32.0127
    29.0978
    23.5335
    21.6325
    21.6086
    23.0182
    21.9707
    22.7246
    26.4361
    17.3233
    15.3312
    25.2318
    26.3565
    25.5098
    25.1032
    27.4257
    27.1927
    26.6740
    32.5475
    29.9355
    30.1106
    23.5892
    16.3276
    15.9636
    18.6729
    22.1211
    22.3725
    21.5935
    21.7065
    26.1707
    25.0783
    26.4707
    32.2403
    24.5157
    25.0321
    23.7278
    22.0346
    20.9007
    24.2911
    19.5902
    24.7881
    22.4482
    26.0820
    25.2083
    26.4753
    24.5586
    20.8794
    27.8562
    25.1657
    22.5364
    28.0321
    25.7491
    25.7224
    26.2371
    26.9743
    25.2978
    22.0275
    28.9024
    23.6971
    25.0289
    32.6719
    29.2185
    28.6119
    21.7791
    29.2163
    29.3272
    24.0086
    23.2929
    24.0085
    27.6551
    27.9919
    29.2194
    28.6354
    24.5248
    23.6071
    27.8097
    27.7586
    28.4722
    29.8570
    34.1543
    31.8970
    28.9634
    27.8329
    30.0192
    34.4257
    29.5779
    31.6859
    24.8423
    26.3107
    26.0124
    23.9828
    25.5483
    25.8800
    23.5943
    26.6296
    30.3825
    26.8775
    28.2087
    26.0576
    22.2386
    27.0770
    25.2449
    24.2031
    22.6489
    22.0745
    17.9985
    23.4426
    22.8072
    22.2636
    20.7435
    23.6963
    22.5934
    28.0905
    25.5465
    22.8639
    25.3555
    24.1579
    30.4439
    30.3654
    25.7573
    27.0499
    24.1833
    28.2744
    29.6604
    29.1069
    23.4259
    25.7847
    24.4490
    22.1768
    29.0098
    23.7225
    27.4115
    24.1244
    26.6874
    27.7500
    25.1602
    25.9427
    29.6373
    27.6456
    27.7780
    27.8078
    25.6668
    24.5303
    26.8644
    28.8031
    28.8904
    26.9693
    28.4569
    23.6031
    26.6956
    31.2873
    31.8582
    31.3006
    36.6908
    23.7858
    26.6240
    26.7188
    27.1491
    27.6075
    28.4697
    27.0468
    25.7855
    30.9736
    24.3632
    26.3890
    31.9788
    29.2955
    22.5086
    21.7931
    22.8991
    23.7836
    23.7369
    22.0808
    20.2194
    22.3382
    26.1426
    26.3989
    27.6846
    27.2262
    23.7951
    27.4334
    24.3680
    22.8456
    18.1659
    19.0639
    22.8827
    19.7910
    24.1782
    33.1448
    26.9591
    27.6324
    28.4542
    20.4104
    26.5016
    22.3018
    26.5131
    25.8532
    23.6634
    28.8715
    25.0907
    24.8254
    28.6200
    23.3934
    29.3427
    29.0652
    33.0080
    31.2454
    27.8718
    27.1000
    23.1833
    25.0968
    21.5245
    20.3824
    26.2649
    21.6268
    18.1940
    21.5055
    26.3450
    19.9180
    21.1255
    21.9419
    22.0713
    22.3247
    20.6792
    20.8560
    21.5066
    26.3467
    22.7688
    21.3305
    19.1100
    22.9662
    23.4791
    20.0845
    24.0287
    22.7175
    20.7659
    22.9233
    21.3620
    23.0146
    26.3992
    20.0629
    21.2119
    19.6867
    19.9911
    22.8023
    23.4212
    23.3955
    23.8508
    19.4390
    24.5459
    21.5142
    28.7167
    25.7156
    22.6078
    23.7105
    22.4969
    22.7116
    23.6750
    26.0695
    31.5004
    25.2448
    20.2231
    20.7462
    23.7431
    21.9066
    18.8793
    19.6072
    17.5345
    20.8416
    20.2310
    30.0345
    27.0429
    19.2300
    23.7923
    23.2208
    20.8423
    20.9629
    24.5794
    27.1761
    24.4175
    24.5492
    24.9406
    25.2348
    17.5047
    21.7039
    19.4352
    20.9300
    20.1839
    19.6467
    26.4745
    23.1398
    29.0371
    27.7015
    22.1158
    23.4763
    23.1016
    22.9278
    33.8664
    32.3742
    22.6092
    25.3219
    28.8577
    27.4200
    26.4314
    27.2144
    29.1487
    32.7824
    31.1009
    28.5052
    25.2260
    25.2549
    28.3742
    30.4243
    26.3037
    29.4072
    27.8486
    30.0739
    27.9614
    28.1528
    29.3563
    27.1891
    29.7255
    30.2096
    28.0077
    27.2608
    27.6019
    26.3772
    29.3485
    24.6207
    23.9119
    24.8944
    26.8105
    29.3625
    28.5871
    26.9501
    28.7259
    28.3657
    33.9030
    37.7165
    32.6634
    32.2125
    27.3047
    21.7374
    29.8010
    24.4167
    29.8805
    29.0256
    29.7405
    28.1564
    27.6225
    28.1908
    22.9620
    24.8721
    22.7347
    24.8471
    22.0302
    26.8325
    27.8567
    23.1497
    22.6708
    23.1869
    22.9755
    32.4596
    29.4219
    36.3932
    33.9478
    31.2814
    29.8370
    27.8920
    27.6981
    30.3863
    30.4046
    32.3376
    30.6083
    25.9747
    32.3754
    31.1888
    35.0945
    31.7784
    22.3351
    30.6170
    27.5939
    28.6933
    32.8875
    25.7318
    31.2750
    25.5799
    29.4400
    32.4150
    26.9814
    26.4084
    24.5762
    25.8748
    26.9470
    26.7067
    33.3107
    36.1311
    32.9067
    32.0501
    33.4968
    20.9446
    26.2342
    28.0008
    32.8121
    30.8314
    29.3042
    32.5710
    26.4122
    29.6020
    27.8453
    36.9956
    30.7930
    28.8030
    28.7576
    22.4512
    28.8020
    31.1224
    26.2068
    24.0712
    22.0417
    23.8173
    28.4456
    25.1601
    24.9031
    23.6382
    21.2133
    22.3573
    24.5936
    23.9610
    22.9639
    26.9591
    24.0432
    23.6900
    25.0974
    28.7362
    28.8098
    31.1587
    28.8379
    27.1223
    28.6314
    27.6362
    27.7279
    26.5281
    30.4458
    28.1890
    22.0476
    21.8234
    17.3847
    20.1139
    27.4618
    25.5618
    28.8351
    28.9762
    26.2550
    24.2107
    23.8217
    26.0353
    22.7458
    27.4412
    28.8493
    28.8407
    28.2397
    29.3180
    21.6687
    27.1786
    23.8389
    29.5682
    30.5218
    24.7004
    24.0574
    24.1160
    23.5556
    22.1529
    24.1938
    32.5187
    25.4952
    27.2445
    22.2784
    21.4849
    26.4497
    22.8073
    23.6410
    24.2359
    26.8236
    31.8076
    29.4024
    23.6034
    25.1945
    24.0319
    24.6743
    27.3776
    23.6277
    22.1880
    20.4056
    21.9738
    21.9053
    25.1018
    24.6305
    25.9559
    21.0046
    23.6556
    26.5819
    24.2110
    23.4728
    22.3961
    21.7475
    19.0242
    19.9645
    22.2982
    16.5740
    21.3555
    20.2558
    22.3492
    20.5869
    21.1235
    22.1433
    21.0881
    20.7364
    24.5246
    23.7347
    23.2616
    21.7206
    19.8245
    25.8011
    28.7588
    25.7553
    22.0799
    25.7529
    29.3283
    25.8396
    26.2911
    29.2266
    24.1677
    25.6829
    25.4281
    27.5539
    24.0296
    21.0366
    24.6142
    24.5329
    22.7619
    22.9937
    22.3109
    23.9292
    21.3342
    19.1990
    18.2062
    20.9215
    21.9475
    27.2140
    25.4739
    20.9364
    28.0595
    24.4235
    24.1539
    21.6944
    26.7422
    23.9787
    22.0160
    22.8650
    26.5355
    24.1502
    26.7622
    25.9085
    24.4970
    29.4732
    29.9024
    32.0987
    35.2541
    31.7625
    29.3653
    26.0409
    28.7714
    27.5416
    29.2709
    32.0856
    34.8166
    29.9629
    30.9317
    26.9538
    27.4250
    27.0636
    23.9821
    27.5885
    21.2479
    22.7703
    22.7298
    18.0535
    22.2638
    22.7208
    22.8165
    23.0596
    29.1676
    27.9450
    24.0287
    21.0409
    18.6027
    22.8021
    21.5280
    25.2178
    25.3618
    20.5822
    24.2394
    28.6862
    28.0233
    23.5391
    22.0898
    22.1819
    25.8858
    29.0605
    24.6312
    20.1419
    28.2599
    28.7561
    23.2659
    21.4272
    24.5228
    24.2833
    24.0098
    23.6060
    22.1955
    19.7932
    23.5352
    23.0547
    22.2336
    26.3631
    26.2791
    27.9209
    29.8209
    27.3969
    28.4523
    28.0555
    22.4637
    27.0249
    28.9536
    19.3098
    22.1419
    23.2052
    21.7576
    21.7539
    20.3369
    24.5442
    24.9287
    22.4203
    23.5186
    21.0543
    23.9882
    21.3773
    22.3716
    23.2667
    26.3418
    22.5260
    22.2709
    23.6798
    19.4096
    22.6756
    24.2105
    21.1711
    20.6025
    21.3846
    23.5930
    26.3487
    27.4183
    23.9602
    23.4112
    21.4834
    21.5071
    24.8264
    20.1366
    21.1109
    24.9275
    27.0418
    22.8361
    24.8090
    23.0161
    21.4778
    24.8534
    28.9087
    22.7393
    26.5127
    29.5129
    24.6068
    26.7616
    23.2013
    21.7842
    24.2525
    21.7967
    19.6680
    23.0496
    26.0330
    27.5417
    24.5976
    24.6355
    25.2241
    24.6476
    22.5290
    23.7575
    23.6354
    23.6235
    26.3714
    27.0812
    22.5464
    29.4140
    29.9310
    29.5713
    27.3841
    25.6984
    25.6734
    26.1920
    23.8293
    24.7274
    26.1364
    29.2055
    27.8112
    28.6943
    28.8783
    32.2691
    31.1080
    32.1666
    33.0989
    32.9727
    33.4261
    30.5713
    36.9966
    30.6392
    34.1864
    27.1653
    23.9273
    23.3894
    28.3739
    25.7955
    26.6496
    30.0094
    34.2014
    23.9870
    31.3941
    36.7899
    29.8852
    30.1208
    24.9527
    24.1686
    26.5234
    30.4810
    23.7924
    27.9509
    29.0383
    29.3567
    30.2743
    30.6320
    31.7294
    29.3201
    25.7644
    28.4803
    33.8497
    29.1676
    27.0074
    28.2981
    30.6938
    26.3455
    33.0110
    33.9748
    27.4713
    26.6694
    29.7029
    24.1072
    30.1614
    27.1329
    28.8696
    25.2292
    28.6402
    26.2401
    22.0527
    24.5506
    24.7341
    28.8652
    24.6341
    26.1060
    24.4890
    23.0379
    23.8492
    22.5482
    23.7872
    23.3105
    24.0026
    25.6269
    29.2574
    21.4818
    25.1144
    26.0466
    22.4096
    25.3035
    24.7336
    27.0426
    25.0753
    23.8228
    25.1593
    25.2711
    25.7767
    27.7584
    31.0874
    27.4020
    25.3276
    25.9732
    30.3698
    27.0856
    26.6700
    24.3919
    29.1556
    27.6304
    29.0095
    30.7140
    25.4294
    25.0729
    27.9240
    29.5378
    30.9112
    31.8787
    32.2884
    31.3156
    31.2757
    30.6648
    28.5015
    26.5404
    27.2818
    24.8754
    28.6668
    28.1782
    30.0492
    25.3259
    28.4301
    30.7412
    27.5036
    25.6919
    24.2938
    20.7403
    23.7387
    24.5593
    24.0081
    23.6340
    29.5004
    28.7826
    28.4911
    29.4871
    27.9698
    27.4120
    24.4988
    24.7257
    29.5944
    24.4229
    22.9482
    24.4134
    23.9197
    24.1661
    22.6437
    22.3081
    22.3709
    22.5684
    27.6282
    22.9693
    26.7153
    22.3887
    18.4846
    17.8453
    21.9408
    26.6311
    22.5454
    24.2384
    26.7991
    30.5090
    23.0741
    23.8293
    21.1178
    24.3456
    22.1872
    25.3447
    22.4843
    19.5463
    27.0924
    18.1525
    18.4961
    21.1205
    18.7147
    22.1605
    26.5008
    22.7055
    21.9442
    19.3883
    17.8927
    15.6337
    18.6877
    20.7148
    23.4308
    20.8380
    19.2577
    22.0495
    21.1517
    26.7727
    26.3880
    28.4047
    29.4163
    27.8306
    22.4745
    22.1926
    22.7753
    22.7631
    15.6606
    21.9672
    18.9824
    27.1022
    20.8015
    19.9440
    19.5302
    15.1630
    14.6233
    21.4767
    21.3646
    24.0472
    21.5005
    19.6136
    19.7139
    19.3452
    22.1139
    23.4720
    24.2635
    24.9290
    24.2652
    20.7542
    22.1914
    22.3483
    27.2968
    25.7153
    25.5837
    26.6068
    29.1159
    23.0315
    27.4713
    24.8413
    24.3190
    24.7115
    21.2307
    23.0403
    23.7527
    24.2082
    24.5782
    20.8844
    20.8386
    21.0194
    23.3321
    27.2120
    22.1945
    25.9739
    23.6261
    24.1941
    22.5260
    19.0227
    18.5431
    19.2363
    18.3047
    18.8448
    20.7247
    24.5955
    24.3642
    20.5125
    20.1607
    24.5044
    19.5020
    22.8136
    27.3376
    23.8513
    23.4152
    25.0836
    25.9614
    28.2482
    27.1120
    25.2914
    22.8172
    23.8736
    22.6687
    26.7848
    25.6899
    24.2604
    25.6830
    25.8410
    26.0538
    24.2049
    20.8354
    19.9821
    22.7939
    21.7663
    22.6730
    25.5001
    25.6625
    25.8042
    27.5414
    22.8900
    23.8886
    22.3664
    22.3380
    23.3859
    22.7974
    21.4575
    23.5625
    26.2025
    23.6284
    25.3777
    28.8280
    30.7567
    25.7442
    29.6112
    27.0565
    26.9460
    23.4873
    27.4150
    27.2267
    27.7489
    23.3856
    25.2579
    24.4907
    19.1054
    20.5146
    15.6646
    17.2426
    16.3362
    13.8153
    21.1288
    23.4419
    19.7695
    19.1394
    18.5397
    18.9892
    19.3739
    20.8759
    20.5147
    23.2594
    19.0316
    20.8687
    15.9170
    19.8841
    18.1262
    17.0222
    16.6249
    19.3631
    22.6069
    20.7378
    24.0927
    21.3070
    16.6242
    18.3839
    21.1126
    20.3388
    21.3008
    17.5567
    18.8243
    21.1983
    20.1443
    20.3862
    20.2779
    19.8381
    18.0246
    18.6906
    20.7727
    18.6850
    17.7865
    20.1434
    18.7752
    19.5288
    21.9402
    20.3751
    19.9008
    15.6008
    18.0155
    19.1456
    19.5023
    19.7096
    20.3213
    18.0650
    20.3308
    21.4470
    20.2250
    20.5691
    18.5695
    21.8167
    20.0261
    19.5252
    19.0926
    21.6704
    27.1236
    21.7933
    21.0980
    20.2146
    22.1158
    21.2553
    19.8913
    23.9927
    25.0699
    18.8548
    19.4937
    22.9537
    22.9816
    22.9120
    20.1962
    17.8836
    25.2319
    20.7438
    24.3290
    19.1173
    23.8718
    22.9366
    21.4005
    23.0951
    22.8142
    30.9031
    30.2369
    33.5007
    27.4194
    27.7182
    23.0847
    19.9663
    24.7153
    25.3031
    23.8757
    21.4971
    22.0384
    22.7858
    23.9086
    21.9397
    24.5709
    25.0685
    27.4259
    26.5411
    26.0943
    24.1976
    25.6567
    21.5677
    20.2677
    23.5680
    20.5094
    25.9866
    23.7352
    28.1709
    25.2512
    21.8904
    19.5904
    23.3317
    22.6158
    24.2549
    23.7867
    21.4981
    24.4631
    23.1057
    23.6047
    21.8896
    26.0063
    21.8651
    22.1422
    23.8058
    23.7081
    20.1959
    24.6738
    25.5649
    24.1361
    23.6407
    22.5895
    24.5511
    21.3616
    21.0134
    21.0858
    20.0214
    19.7644
    22.4828
    21.4646
    22.1877
    22.5121
    25.1368
    20.7761
    21.5933
    17.5343
    21.5193
    21.3255
    20.0283
    19.4386
    19.7328
    20.9604
    22.5848
    20.9596
    21.1802
    20.8769
    19.8286
    20.4088
    20.1956
    22.4492
    20.3388
    20.1650
    24.6788
    21.8159
    23.5273
    18.5184
    21.7592
    21.8836
    23.1256
    21.9942
    21.1130
    25.8250
    25.2822
    26.2787
    22.7626
    22.4810
    23.8629
    23.7573
    27.7813
    26.3344
    23.7721
    21.6036
    23.9799
    23.2915
    27.6696
    22.0583
    22.4658
    18.9348
    18.4877
    20.8806
    20.8029
    19.6683
    24.5421
    23.7274
    25.8019
    25.1215
    29.0669
    21.8662
    23.6649
    26.2589
    22.8536
    23.4356
    22.8173
    22.9132
    23.1968
    23.8347
    23.8739
    23.3423
    21.1022
    22.2728
    22.1649
    22.9099
    23.9936
    23.6737
    24.5743
    26.5808
    27.1601
    25.5194
    25.7045
    26.3892
    26.6964
    25.0707
    23.9982
    25.0538
    24.1913
    24.3698
    20.6369
    28.6401
    30.0153
    24.2197
    19.8762
    23.2575
    20.8528
    21.7151
    21.3967
    21.3909
    21.1589
    21.0226
    22.1187
    20.7212
    23.9560
    27.3256
    24.2727
    25.0508
    25.2684
    23.6858
    22.3872
    23.5583
    19.8054
    24.3858
    26.8149
    26.0281
    21.4379
    22.4715
    20.6478
    28.1862
    24.5531
    24.3479
    24.3939
    25.5749
    25.1434
    26.1642
    23.6127
    26.6541
    24.5180
    22.7628
    21.7963
    21.5932
    22.9481
    25.2723
    26.4703
    23.5088
    25.3690
    23.9752
    23.6911
    24.7549
    23.1856
    25.1684
    24.1432
    23.8702
    26.8337
    25.6680
    25.0421
    23.2969
    29.6621
    34.1251
    31.6796
    34.4137
    30.7402
    23.7158
    24.3351
    25.1491
    29.3922
    23.1493
    25.6853
    25.2433
    25.3363
    24.2324
    24.6924
    24.8647
    29.2339
    25.9454
    24.5741
    25.0170
    30.7140
    24.8624
    26.6742
    25.2283
    25.5206
    24.1056
    23.8006
    24.5853
    26.1342
    26.0727
    25.7787
    23.6298
    23.4234
    24.5733
    31.4652
    27.9345
    25.6279
    24.3745
    26.5597
    25.1317
    23.0257
    22.7700
    23.7406
    27.3643
    24.0943
    24.3794
    23.2407
    25.4794
    22.6445
    24.8030
    22.7338
    22.4998
    22.8820
    21.4852
    23.0664
    21.1938
    23.4452
    23.7836
    24.5149
    23.8769
    23.3377
    22.6595
    25.0390
    24.6720
    23.6521
    25.3064
    25.6106
    26.9071
    27.6673
    26.9068
    26.4064
    24.8796
    25.6018
    24.9734
    24.2583
    23.9782
    23.8355
    23.2955
    25.2037
    26.4265
    23.4341
    24.5827
    27.3912
    23.5118
    26.0157
    22.1260
    22.1796
    23.9175
    21.8579
    21.5211
    23.1034
    21.3600
    21.6718
    23.9708
    21.1631
    20.2757
    21.5215
    21.3821
    21.5924
    20.3277
    18.6455
    20.2226
    22.7858
    20.5352
    23.2099
    20.1632
    19.7301
    19.3634
    22.1561
    21.1115
    19.4245
    20.2949
    21.1784
    19.3066
    20.8994
    23.0630
    23.1769
    22.1785
    23.2597
    22.6856
    21.3665
    23.5237
    22.9833
    24.6104
    21.4318
    23.3170
    21.9342
    22.1231
    20.1391
    23.1296
    27.5277
    20.0189
    19.7604
    20.7030
    19.6743
    23.8603
    24.6331
    23.8016
    23.3130
    20.3552
    21.1899
    20.7131
    22.3082
    20.6294
    20.9385
    22.4643
    25.2456
    23.2118
    21.2169
    21.6071
    23.2040
    25.7657
    20.5708
    24.5699
    24.9727
    25.7889
    20.9123
    24.9710
    21.3095
    21.8075
    26.2179
    23.8187
    23.0753
    23.8833
    19.8201
    20.6462
    20.2901
    25.2685
    23.1813
    26.6373
    23.8906
    24.7455
    23.8328
    22.0168
    21.8380
    20.2670
    24.0819
    21.0515
    21.1810
    23.2020
    22.1142
    22.8271
    23.8270
    21.6601
    21.3415
    22.1531
    25.2188
    21.2766
    23.5628
    23.6867
    21.4364
    23.4417
    26.3403
    27.5281
    27.9299
    24.8374
    30.9027
    27.9574
    24.4282
    23.3778
    24.5337
    23.5995
    23.0040
    27.1408
    25.9019
    26.2034
    26.6919
    22.8971
    20.5690
    22.3450
    23.2652
    20.6032
    25.9629
    20.6691
    22.8211
    20.4568
    24.6697
    26.6166
    23.6383
    27.3066
    24.5728
    26.2789
    24.1525
    22.2580
    20.3024
    22.5483
    21.5788
    20.4452
    20.9744
    23.9416
    21.5865
    20.9807
    21.5007
    24.4544
    21.8075
    20.5976
    17.5608
    17.8962
    23.0329
    22.9101
    21.4294
    24.3384
    24.1223
    26.8452
    25.3592
    26.7200
    27.1601
    24.0933
    32.1966
    24.5668
    22.1306
    22.4883
    23.7565
    23.1220
    21.0363
    25.1985
    24.4178
    24.7483
    28.0169
    26.3682
    24.6684
    28.2253
    26.4105
    27.1093
    25.7806
    29.6070
    31.9654
    29.6023
    29.3195
    30.3163
    26.2794
    24.4114
    25.4493
    26.9630
    25.1920
    27.4190
    21.7897
    25.5581
    21.2606
    26.2393
    22.0121
    23.4578
    23.2309
    27.7506
    26.1122
    21.2304
    21.5730
    21.6494
    25.2307
    26.4753
    20.2002
    23.3553
    20.2784
    21.7863
    21.8840
    21.7554
    19.4849
    24.6888
    25.5068
    22.3134
    22.5302
    23.3363
    21.5894
    23.9468
    24.1488
    24.4754
    21.0978
    22.6151
    19.7565
    21.4816
    21.7671
    22.5581
    19.9219
    19.8423
    26.0523
    20.3492
    22.8514
    21.0380
    21.8523
    19.8142
    23.1093
    20.6476
    19.0768
    19.0867
    20.8808
    20.2852
    20.2550
    19.9764
    20.0241
    18.0088
    19.5052
    20.4191
    20.1416
    20.4127
    18.4144
    20.7568
    23.0889
    18.4024
    21.3888
    16.7444
    11.1537
    13.0274
     9.8054
    10.1389
    12.0851
     9.7449
     8.4828
    11.3537
     9.0601
     9.4613
     9.9770
     8.3847
     7.2428
    10.8639
    10.4298
     9.4913
     8.5132
     9.9658
    11.5983
     9.8233
    10.8486
    12.9693
    16.2476
    14.7618
    16.2846
    17.0008
    16.8118
    19.1906
    19.2686
    20.7391
    20.0516
    19.9454
    20.9295
    16.7467
    18.2974
    20.5146
    18.7503
    21.6632
    18.4503
    18.9247
    21.1323
    24.8373
    20.7397
    20.6405
    25.7352
    21.6568
    20.2285
    20.9726
    25.9686
    22.9373
    22.1544
    20.2581
    18.8902
    20.3736
    20.5641
    19.8075
    18.6539
    19.0218
    16.7831
    21.0881
    18.9333
    20.9402
    17.7495
    17.9168
    22.9170
    22.3682
    23.7709
    22.6885
    23.1036
    23.6731
    21.7668
    18.8402
    22.2745
    21.4747
    19.4226
    20.8397
    21.2339
    20.4443
    19.6790
    18.0442
    21.4476
    23.0302
    21.5736
    22.3754
    20.3810
    23.6039
    19.8198
    23.9670
    23.4445
    23.8377
    18.2966
    19.6119
    21.0875
    19.9130
    19.2091
    20.6408
    20.2004
    23.7257
    20.2390
    20.6775
    22.1421
    17.7737
    16.1229
    20.7388
    21.7586
    19.4936
    20.6379
    15.6443
    18.1829
    18.7315
    17.2673
    20.1475
    20.2077
    20.5765
    18.5394
    19.5123
    19.9145
    18.7835
    18.9929
    21.2407
    20.4044
    19.1710
    13.8738
    20.3086
    19.9217
    17.2985
    16.6635
    16.8925
    22.5055
    20.3493
    18.8445
    20.9154
    25.2148
    20.1579
    19.1933
    22.0601
    21.8568
    19.3090
    18.5601
    20.5117
    19.3754
    20.0416
    20.5361
    21.2300
    21.6239
    23.5433
    18.1925
    20.4072
    23.0741
    23.2635
    23.1289
    23.0140
    21.1727
    23.2273
    21.3467
    22.9144
    24.5400
    19.9503
    23.7378
    25.0678
    23.1481
    20.7293
    20.4833
    21.8509
    20.4569
    20.0417
    18.5803
    16.9232
    21.6095
    19.7519
    21.0960
    16.7837
    20.0295
    19.8278
    24.3488
    22.4978
    23.5710
    22.1925
    18.4092
    19.8034
    24.8281
    25.0267
    19.9989
    21.0460
    21.2248
    22.3313
    18.8827
    26.1725
    24.7399
    21.0432
    23.8572
    21.3555
    20.8604
    20.4032
    25.2107
    22.3817
    25.1774
    24.2200
    24.2473
    23.6639
    22.2191
    24.4431
    25.0425
    21.4439
    25.8758
    20.6108
    20.8056
    25.4133
    26.5843
    22.5369
    21.5412
    20.8189
    18.7498
    21.0713
    22.4742
    20.8439
    26.2145
    32.2766
    27.8074
    29.4090
    22.7410
    28.6966
    25.5157
    25.8397
    29.7355
    27.8022
    22.8434
    23.8976
    24.3027
    32.0904
    21.5334
    24.5951
    21.2206
    23.0182
    22.0709
    20.5142
    24.9438
    24.5924
    25.2755
    25.0013
    23.3413
    23.6179
    19.4403
    25.7066
    20.6186
    22.4577
    23.4061
    22.2012
    20.6157
    21.0238
    22.0632
    19.3589
    22.7683
    26.1786
    20.2114
    20.2871
    23.3634
    22.7589
    21.3484
    20.6510
    20.2486
    20.7171
    22.8843
    20.3796
    23.7676
    21.6362
    20.1804
    20.6814
    18.8395
    18.8255
    21.0163
    20.2387
    19.6601
    20.7350
    20.9167
    19.6576
    18.4874
    18.8877
    21.2238
    21.6685
    21.3975
    22.3792
    19.9797
    18.5716
    21.2259
    20.1826
    18.3177
    19.7762
    19.7688
    22.4839
    21.0035
    23.2903
    24.3411
    24.3672
    21.3521
    19.5840
    21.4494
    20.4274
    20.7193
    24.1384
    22.8098
    21.5984
    20.0252
    20.8225
    23.9144
    17.9548
    22.7589
    24.6160
    21.4490
    19.2255
    18.7077
    18.5579
    17.3147
    20.5665
    19.0168
    19.1803
    21.5305
    21.3633
    18.6305
    22.0882
    20.4132
    20.7317
    19.9263
    20.7074
    21.1995
    19.8621
    20.5263
    19.3109
    22.4342
    20.7748
    24.1953
    23.8002
    20.2368
    21.0234
    20.8205
    19.5329
    17.3451
    19.1306
    20.4977
    21.5250
    19.9361
    22.8176
    23.3396
    23.5160
    25.8709
    23.6888
    20.4064
    21.5771
    21.7672
    22.9996
    24.6639
    21.1013
    20.3034
    21.9653
    20.2924
    22.3555
    20.7877
    19.8662
    18.1667
    20.7774
    19.1386
