# Supplementary material for: Mechanistic models of asymmetric hand-over-hand translocation and nucleosome navigation by CMG helicase
Source: Nat Commun. 2025 Nov 21;16:10304. doi: 10.1038/s41467-025-65232-x (PMC12639105; doi:10.1038/s41467-025-65232-x)
Supplement: Supplementary file 18 — Source data [file 41467_2025_65232_MOESM18_ESM.zip › SourceData/SourceData/Fig4D/withRPA/mindist_lagging_and_loop_traj009.dat]

# Distance
    29.3216
    29.7384
    29.7155
    33.1887
    29.6075
    30.8862
    28.3073
    27.4967
    27.0167
    24.3592
    28.7671
    27.4641
    24.9348
    30.0664
    24.8946
    27.0932
    27.6484
    29.4693
    28.2404
    28.5891
    28.7660
    26.6453
    30.6712
    25.2413
    27.9191
    26.2473
    27.8350
    29.3290
    32.3146
    32.3213
    30.8499
    31.2817
    30.4774
    32.0988
    28.3956
    28.4532
    30.8122
    31.3635
    30.8711
    38.6256
    39.0527
    33.6008
    26.9168
    27.8804
    26.6142
    25.2519
    25.9129
    25.4865
    27.5968
    25.4617
    27.1136
    26.7445
    28.4057
    27.9413
    28.6530
    27.6303
    28.1879
    30.6812
    27.5652
    25.0883
    24.7395
    24.2523
    26.4702
    24.7782
    28.7213
    26.8656
    26.2682
    23.7002
    27.1022
    24.7109
    24.8826
    24.9269
    24.3820
    25.4038
    27.2296
    25.8239
    27.4928
    25.8350
    27.0833
    30.0202
    25.8862
    27.2728
    25.3519
    26.4464
    23.8250
    26.8090
    29.0695
    25.4332
    27.3134
    26.0152
    27.2722
    28.3848
    26.0679
    28.6767
    27.1184
    27.5895
    27.3535
    26.3512
    26.7510
    28.4524
    25.1953
    27.5099
    25.0317
    27.4056
    27.0231
    27.5635
    27.4167
    29.4385
    26.0423
    27.1282
    27.3083
    26.8700
    26.2080
    24.3568
    25.1385
    25.7392
    25.6572
    27.0214
    25.7075
    25.8506
    25.7606
    25.5933
    23.6418
    22.8027
    24.0341
    22.0420
    24.5285
    23.8959
    25.5399
    25.2088
    25.6783
    27.7443
    23.7463
    25.7170
    22.1887
    26.1777
    26.0849
    27.4986
    26.7705
    26.6141
    28.9202
    27.5922
    28.9059
    28.3679
    27.2013
    27.8556
    29.9230
    29.3333
    25.0692
    25.0034
    24.7525
    25.6882
    26.3088
    23.6278
    25.6541
    27.7214
    28.2459
    27.0244
    26.7021
    26.7983
    26.7608
    27.8373
    28.0063
    26.4027
    28.8227
    26.4023
    26.7118
    29.9034
    25.6737
    26.4298
    24.9689
    25.3863
    25.1694
    25.4065
    25.5711
    27.9543
    26.4814
    26.6243
    24.8685
    28.6478
    25.5845
    34.9374
    27.9975
    28.2652
    27.8844
    26.1178
    28.3791
    28.0559
    27.3855
    27.2398
    28.2638
    28.8742
    27.7846
    29.2316
    28.6163
    28.2624
    26.4947
    28.0116
    31.0373
    28.2086
    31.6443
    26.6489
    29.5943
    27.8362
    28.6453
    29.8765
    27.7853
    26.9935
    28.2095
    30.9956
    30.7258
    28.0135
    27.1670
    27.6677
    30.5903
    29.3365
    32.4861
    29.1781
    28.2932
    28.2734
    29.7547
    30.9917
    25.2797
    27.7974
    29.8342
    26.9011
    30.0464
    27.5576
    27.9513
    27.6724
    27.6695
    26.9045
    26.6636
    28.4569
    30.3404
    30.0434
    27.1999
    26.8272
    27.1859
    27.3658
    26.0075
    26.3649
    27.3544
    32.9922
    28.6445
    27.5100
    28.2785
    31.9553
    29.4037
    28.3507
    31.9081
    26.8486
    26.2743
    28.3990
    27.5010
    27.2421
    29.9592
    29.1032
    26.9919
    28.7300
    29.2316
    30.4432
    34.1559
    35.3483
    30.3830
    29.2230
    26.7902
    26.8493
    27.2425
    25.1384
    23.6936
    26.6957
    25.2576
    28.1016
    28.6377
    25.4983
    26.7680
    26.7305
    25.6413
    25.2960
    24.7161
    27.2284
    25.4522
    26.8431
    27.6414
    29.1901
    33.0906
    32.5549
    32.2071
    31.1910
    28.6692
    27.5330
    25.1852
    27.8468
    29.4711
    29.0233
    29.5595
    27.7487
    35.0254
    28.4735
    29.2839
    31.3850
    29.3069
    30.0790
    28.1243
    32.1706
    30.3671
    25.1760
    28.3443
    26.2645
    26.2106
    30.6805
    28.9052
    30.3338
    26.1967
    28.0570
    29.9499
    31.7250
    30.6846
    29.0263
    33.1833
    33.5151
    27.9628
    33.0789
    32.1240
    29.4503
    27.9281
    29.7622
    30.8863
    29.3482
    28.3679
    32.0394
    22.7217
    28.0706
    30.7289
    31.4453
    31.5562
    33.4013
    29.3218
    27.0383
    27.7555
    26.0087
    28.8704
    24.8135
    25.6657
    25.4062
    27.2340
    28.8294
    28.5970
    28.3478
    28.9535
    33.9234
    24.9651
    27.5997
    28.7935
    25.6396
    27.5791
    28.0309
    28.2447
    26.9132
    27.3563
    27.4761
    30.4376
    29.2011
    28.9534
    33.0396
    28.7546
    30.8429
    32.1037
    29.3912
    30.9018
    29.3726
    28.5019
    28.7114
    28.2742
    28.0083
    32.0628
    27.5510
    24.7012
    29.1024
    33.1732
    28.7304
    28.4818
    28.2490
    27.2879
    29.2736
    30.2816
    32.8515
    30.6493
    29.1988
    36.3833
    28.5960
    27.5945
    26.9632
    29.1723
    27.8967
    30.6689
    35.3297
    27.3027
    29.9957
    29.5333
    28.2564
    31.1653
    26.0018
    26.9988
    27.5727
    26.9865
    27.1574
    26.7557
    30.7229
    29.2770
    27.7883
    28.5457
    31.0254
    33.1952
    34.7644
    27.3635
    30.5957
    30.5915
    29.4755
    26.4832
    28.0751
    29.0570
    31.6571
    33.0806
    32.2482
    31.4733
    27.7138
    29.5792
    28.6829
    31.9041
    27.9573
    29.1116
    28.3745
    26.3092
    27.4843
    30.9963
    29.6098
    29.4225
    27.3220
    27.3975
    29.7420
    28.1849
    26.8527
    27.4310
    26.8098
    32.2470
    26.9340
    26.0601
    29.6923
    28.1068
    25.7901
    27.4425
    31.8441
    30.8982
    27.4926
    26.8774
    27.0438
    28.2977
    30.5413
    28.2411
    29.2617
    28.7311
    28.5954
    30.1707
    31.0926
    30.0278
    31.3323
    32.1077
    29.1441
    29.4424
    33.0678
    25.8772
    26.3267
    23.8877
    25.8030
    27.3454
    25.4716
    29.9852
    31.3930
    25.8536
    23.5665
    25.0000
    25.3015
    26.2974
    25.4856
    24.9398
    26.8059
    30.4402
    26.4021
    28.2553
    27.8716
    27.8149
    27.6901
    29.4804
    27.5663
    29.5557
    27.2136
    27.0194
    27.0280
    24.2136
    27.6816
    27.1686
    28.0437
    28.6679
    28.9701
    26.1732
    27.1968
    28.6067
    28.2341
    27.2431
    25.8270
    28.3356
    31.7354
    29.2671
    26.7373
    27.1875
    29.9373
    31.2455
    28.7496
    27.1251
    27.6748
    29.1493
    29.3991
    27.7862
    31.1685
    26.1443
    27.5847
    28.5402
    26.5239
    29.3627
    25.2978
    28.9450
    27.9484
    31.4516
    28.2976
    28.2240
    27.2648
    29.0190
    29.5799
    27.3316
    26.3604
    28.1428
    31.3596
    28.4071
    24.1249
    26.2455
    26.8987
    25.6899
    27.0596
    26.5014
    29.1033
    29.1882
    32.3708
    28.6866
    27.6258
    29.4178
    28.5898
    27.9924
    26.3191
    27.1183
    27.6975
    24.3055
    25.1548
    27.7807
    27.5474
    27.3635
    28.0017
    26.7137
    26.7164
    25.3471
    25.9318
    26.5899
    23.4658
    28.3183
    26.7318
    25.9952
    29.7922
    29.7943
    28.5823
    26.6038
    29.1484
    28.6813
    34.3597
    30.5533
    29.4502
    27.7868
    28.6524
    29.1151
    28.8946
    30.7905
    30.9659
    28.7215
    31.2752
    29.6235
    34.6165
    29.1150
    31.2705
    30.5186
    29.8027
    28.0353
    27.1847
    28.3430
    23.2877
    26.8562
    27.9772
    29.5766
    27.2048
    26.5134
    28.3307
    30.5746
    29.4304
    27.3296
    26.1828
    28.9626
    26.5686
    27.5162
    27.7517
    24.0238
    28.2025
    28.1798
    33.0929
    29.4412
    27.9620
    26.1337
    30.3921
    28.1584
    26.2886
    26.9729
    28.1917
    27.4109
    27.4165
    27.0476
    28.4259
    28.5795
    29.0352
    32.1460
    28.7810
    28.3355
    28.5460
    29.8554
    25.5029
    27.1387
    30.5109
    26.5324
    28.4642
    25.6144
    26.5219
    30.0146
    25.4501
    28.2872
    29.1741
    25.9922
    30.5701
    27.3858
    27.9043
    25.3843
    29.5102
    29.0340
    31.2316
    28.8860
    32.1064
    27.1274
    26.8021
    28.6445
    29.7293
    35.7078
    33.9257
    35.0127
    29.5275
    25.5694
    28.1147
    24.9005
    27.1936
    26.2066
    27.6232
    29.0065
    29.5775
    27.8483
    29.8767
    31.2911
    26.3796
    29.8679
    25.6265
    26.9330
    27.8554
    27.3951
    28.1889
    26.8793
    26.6748
    27.8702
    28.5492
    32.6435
    31.7815
    28.0097
    29.4971
    30.6425
    28.9353
    29.0801
    27.9673
    27.5230
    30.1206
    28.3500
    30.1656
    27.7466
    28.5869
    26.6396
    29.9452
    30.2295
    27.0758
    27.3900
    31.2539
    28.5466
    26.6401
    30.2004
    28.2831
    27.7163
    25.6840
    28.6833
    27.3494
    28.2077
    29.4008
    25.5863
    27.5628
    29.3272
    28.5460
    31.8906
    31.4611
    28.8168
    28.9951
    25.4180
    25.4906
    28.5216
    25.6161
    25.8229
    28.7176
    28.1232
    28.3842
    28.9275
    28.5093
    27.0832
    26.5873
    25.8589
    25.9843
    30.1396
    26.2555
    29.6061
    31.5651
    31.5918
    32.6576
    31.2087
    31.0327
    29.7867
    30.4418
    29.9982
    31.0368
    31.8838
    27.1703
    29.3380
    31.4864
    32.9956
    30.4763
    28.1800
    29.4972
    28.8783
    28.6714
    36.4188
    27.4158
    33.5308
    27.8210
    33.2112
    31.0076
    29.3701
    31.4648
    30.0014
    31.0020
    29.6070
    37.7891
    34.5816
    43.4906
    42.0378
    32.4432
    34.5151
    33.8979
    35.3032
    33.8260
    31.9911
    28.9791
    31.4282
    31.0641
    32.5839
    33.3471
    30.7939
    32.1295
    33.9544
    30.4724
    31.4002
    30.0037
    29.5327
    32.0354
    31.7755
    32.6537
    33.5364
    31.4239
    32.0341
    28.7442
    25.3683
    28.9788
    29.8064
    27.9109
    29.9073
    28.5928
    26.7946
    26.7163
    26.3086
    27.3145
    24.7224
    28.7703
    28.6785
    28.2803
    25.5614
    27.6238
    29.3711
    28.9111
    27.4735
    30.7635
    29.8974
    29.2955
    27.9466
    27.3368
    33.5810
    32.8121
    27.8712
    30.8719
    29.6382
    27.6946
    29.8027
    30.9454
    29.4452
    27.7479
    28.0681
    29.9571
    30.7158
    28.2511
    32.9691
    28.7357
    29.4650
    29.2270
    29.1736
    26.9851
    26.6833
    29.3191
    24.5340
    28.5847
    24.9321
    24.7071
    24.0513
    26.8640
    26.4988
    27.3333
    27.9935
    27.4773
    25.0744
    26.7392
    25.0560
    25.9400
    28.1930
    27.2587
    25.7803
    28.4230
    24.6507
    23.9077
    25.0081
    26.1123
    24.8404
    27.0271
    24.3577
    29.1320
    26.8789
    27.8886
    22.9798
    25.5119
    26.4528
    26.2632
    26.9126
    26.6759
    26.8517
    25.1877
    26.9486
    26.8860
    26.4962
    28.3307
    28.1554
    27.4189
    27.3130
    26.6425
    29.7184
    27.4215
    31.3104
    30.1455
    28.2225
    25.5744
    26.6173
    29.8247
    27.6375
    27.1719
    30.2790
    31.1867
    28.8148
    26.7529
    26.5967
    27.8581
    25.9650
    27.6246
    27.2128
    28.9894
    27.0675
    28.2477
    28.0396
    29.0197
    27.5836
    31.1598
    29.9020
    30.0705
    29.2899
    30.8161
    31.0215
    31.7043
    28.8042
    29.4959
    29.4481
    28.4661
    26.1368
    25.2266
    26.8816
    28.7879
    29.7154
    29.4265
    25.8109
    26.9759
    25.3799
    29.2164
    24.5723
    25.9186
    25.7170
    29.3552
    29.0297
    27.5355
    28.3919
    27.5341
    27.9151
    29.6049
    29.0293
    26.2221
    34.3818
    28.1841
    29.9196
    26.2596
    27.3383
    27.3382
    27.8455
    27.9241
    29.1767
    29.0305
    31.0906
    29.8237
    28.7094
    29.7265
    29.5592
    31.5313
    35.5692
    30.6388
    30.2248
    31.5511
    30.5801
    34.3449
    35.7970
    30.2916
    36.7095
    42.0777
    33.7553
    39.1216
    30.4457
    33.5567
    35.4769
    33.0155
    30.1870
    31.9384
    30.1624
    31.0017
    32.3532
    32.2492
    27.9312
    29.9537
    31.0086
    28.9257
    29.0702
    27.1833
    28.9898
    28.7054
    29.5224
    30.9799
    27.4182
    22.5083
    22.8409
    26.7003
    22.9959
    26.6826
    26.9840
    23.3408
    20.6692
    24.5144
    24.2112
    21.3198
    21.2851
    25.8307
    26.6878
    25.4198
    22.9510
    22.6060
    21.6935
    20.0823
    22.6816
    19.7692
    26.0025
    20.6660
    22.9265
    22.7239
    23.3514
    23.3639
    21.0443
    20.9526
    22.0579
    23.2098
    25.1733
    22.7600
    25.7035
    23.6262
    26.1247
    24.9868
    24.9767
    21.1984
    17.1518
    19.9270
    24.4444
    25.2852
    29.3012
    24.1939
    17.9206
    21.4989
    24.9576
    27.0345
    22.1128
    22.1904
    23.2156
    27.7018
    28.9094
    25.1868
    24.3387
    23.9418
    24.0052
    25.4567
    28.6059
    23.8809
    25.9080
    23.4576
    27.1505
    28.8423
    27.3244
    28.6134
    31.8751
    26.6723
    26.5875
    29.9127
    29.4383
    30.5647
    29.8114
    30.6118
    31.0521
    30.3655
    32.3025
    30.0646
    29.7714
    28.5168
    29.2124
    27.6544
    33.6693
    28.6036
    33.0127
    30.6503
    31.2137
    31.7242
    28.0925
    27.7649
    28.5623
    30.6071
    28.0818
    26.2110
    27.4438
    27.2139
    29.1650
    28.1641
    30.4136
    33.2535
    31.6312
    28.1692
    27.8831
    26.9334
    27.0357
    29.4536
    31.8250
    29.4894
    32.7284
    28.0638
    26.9969
    32.7604
    27.7671
    31.0436
    25.2001
    28.2071
    26.1383
    28.9273
    30.9539
    27.1367
    30.1268
    27.7236
    26.3208
    26.5999
    28.4855
    25.8575
    29.2958
    29.8057
    33.1524
    30.5819
    31.5226
    30.3516
    26.3903
    28.0700
    29.9390
    25.2611
    29.0262
    30.9303
    29.4784
    27.4557
    31.3946
    28.5636
    27.0226
    30.6146
    26.0543
    24.6705
    25.0388
    29.8291
    24.6688
    29.5336
    27.1724
    24.6800
    24.1862
    28.1459
    29.2013
    26.5970
    28.5479
    31.9061
    28.8869
    32.3325
    25.8225
    25.8221
    29.5762
    29.6316
    24.1753
    24.3303
    26.0188
    28.8318
    27.3506
    26.3619
    26.7773
    30.5093
    25.0713
    27.5828
    27.9175
    26.8949
    31.1492
    24.2302
    25.8198
    26.4699
    27.4856
    28.5451
    27.4590
    28.4149
    23.4187
    31.8460
    28.2919
    25.3590
    26.5149
    25.7143
    27.5019
    21.2409
    29.3784
    25.3665
    27.7383
    26.5358
    25.8104
    31.9700
    27.1075
    22.3471
    26.4706
    27.7757
    26.1864
    25.8486
    27.1470
    26.8585
    26.4236
    25.2307
    21.9851
    30.1495
    27.5843
    27.4118
    22.8318
    28.3862
    27.5691
    23.2106
    28.4506
    25.8908
    20.1980
    26.8216
    27.1612
    26.9883
    30.1205
    28.3114
    29.9951
    27.8298
    23.5899
    24.3084
    27.0721
    26.8421
    25.6658
    25.6305
    25.9571
    29.6473
    25.5079
    28.5334
    23.7771
    22.6548
    26.0304
    18.4459
    23.0088
    24.0870
    23.4706
    20.2156
    21.0083
    18.7643
    24.4357
    20.5652
    24.0681
    20.0803
    16.9639
    28.0644
    28.4131
    27.3735
    22.9649
    26.3683
    21.5623
    27.2273
    23.7575
    24.3540
    21.4919
    25.7651
    25.0025
    22.3893
    30.1295
    26.6588
    16.7929
    18.5350
    24.8489
    19.4067
    27.4776
    31.7289
    25.1580
    26.2941
    27.5994
    30.2254
    21.2851
    19.7365
    22.6652
    17.9854
    20.1487
    24.4826
    21.9182
    23.2458
    16.7793
    25.1470
    19.9172
    18.7096
    22.3629
    23.4304
    25.3144
    24.2866
    21.0016
    27.8667
    32.0141
    27.7232
    28.0782
    30.8842
    27.5835
    30.4704
    30.4319
    24.7231
    24.2434
    31.9012
    21.7471
    27.5816
    27.6109
    25.3182
    24.9248
    25.8319
    24.8570
    30.8897
    22.9557
    24.8023
    26.4219
    26.4047
    28.0320
    23.4086
    19.8961
    26.4275
    24.3036
    21.8018
    22.4068
    19.1477
    19.7418
    22.6263
    23.2535
    20.0188
    22.4247
    22.3081
    24.6171
    21.4319
    19.7122
    29.3433
    25.8680
    28.7966
    31.4732
    29.4152
    25.8327
    24.6757
    22.5355
    19.9578
    23.7542
    18.9690
    22.0727
    23.0797
    23.7109
    27.8077
    26.3554
    27.9034
    27.8150
    29.4310
    21.5588
    19.4739
    23.3168
    26.1577
    26.9387
    26.6820
    25.2599
    25.5895
    22.9199
    21.3452
    25.1384
    24.1288
    17.9103
    20.2647
    19.1165
    22.2782
    22.2904
    18.0462
    16.2083
    21.1325
    23.9904
    24.4569
    22.7508
    21.5493
    26.2958
    22.7356
    22.9256
    21.6367
    22.4124
    21.3363
    25.6123
    28.2786
    25.3516
    28.4627
    31.8844
    31.0115
    30.2423
    28.9760
    21.8613
    26.8946
    26.8539
    23.6023
    22.8521
    23.0790
    23.4948
    18.5463
    23.5367
    20.7593
    25.3148
    25.4302
    26.2895
    24.4992
    22.9386
    23.0428
    21.0180
    22.6001
    19.3489
    22.5698
    20.8605
    17.7869
    23.4611
    24.1084
    21.7850
    25.2017
    23.9941
    20.4672
    17.1768
    21.1538
    19.4986
    24.0454
    25.9224
    24.3388
    27.6982
    25.8473
    23.6842
    20.8161
    20.7570
    18.3658
    17.8269
    26.9527
    22.9768
    22.4104
    26.5546
    22.7480
    27.8131
    25.3035
    24.6547
    24.9528
    24.2032
    25.2183
    27.5385
    22.2386
    24.7935
    21.2461
    23.2430
    24.9304
    28.2009
    26.3846
    32.1731
    28.0555
    30.9939
    29.5054
    27.6970
    21.9603
    26.7001
    23.0873
    23.1888
    26.9948
    26.3407
    25.2547
    21.7728
    29.8576
    20.0679
    23.2531
    20.4992
    22.9130
    22.8653
    28.5056
    28.4794
    23.4224
    20.0402
    27.8175
    21.7784
    21.1510
    26.2444
    27.4660
    23.7854
    19.6368
    24.1824
    23.4041
    24.2645
    24.4686
    20.2060
    26.5500
    26.6327
    21.6289
    21.5892
    20.9790
    25.8964
    20.7592
    23.1770
    26.5692
    28.8354
    22.3467
    23.6848
    23.1442
    22.0239
    25.1792
    18.8913
    26.5929
    15.8401
    24.6773
    26.1800
    28.6822
    26.9169
    30.0559
    30.6206
    34.3190
    32.6530
    29.1350
    35.3678
    35.4063
    31.0206
    35.8258
    32.5547
    35.6198
    33.1300
    31.2934
    31.8251
    30.8826
    32.3717
    33.2641
    33.9285
    32.6354
    32.1267
    26.4292
    28.9903
    29.8774
    25.1835
    24.5312
    24.6624
    27.2077
    25.5186
    23.3938
    23.0373
    25.0453
    20.7255
    20.7779
    22.1128
    20.6004
    23.3399
    24.2064
    24.1283
    17.6286
    26.4440
    25.6979
    23.3679
    21.4675
    26.0560
    25.3512
    29.8124
    27.4743
    29.1840
    28.0636
    24.3013
    32.0604
    29.2956
    28.4773
    27.1581
    29.1356
    26.9259
    27.5238
    20.7054
    23.9612
    24.4809
    21.6447
    20.1017
    23.8591
    22.0015
    22.5381
    26.2577
    26.4019
    21.0694
    24.7746
    25.6830
    25.0275
    24.3662
    27.3813
    22.1518
    22.3374
    27.2129
    25.6777
    18.8533
    24.1162
    23.9166
    21.5740
    25.0836
    17.4601
    24.1425
    24.9530
    26.2834
    25.7366
    22.8927
    28.9666
    32.9025
    34.8831
    26.6281
    30.6824
    32.0667
    28.8419
    29.0623
    28.7928
    28.2564
    26.7263
    29.6311
    31.1252
    31.0739
    31.0613
    34.8393
    29.3374
    31.3874
    25.6887
    31.4654
    30.6892
    24.2561
    27.0890
    28.5312
    25.6999
    29.1129
    25.3910
    25.4056
    26.5325
    25.4293
    26.3305
    23.9161
    25.0612
    28.8638
    29.1893
    30.2762
    31.8193
    28.0671
    29.0693
    26.3259
    27.2189
    27.8403
    25.6591
    21.2774
    21.3485
    28.0434
    26.1724
    27.3958
    19.5011
    25.6385
    27.1579
    26.7540
    26.1877
    25.4791
    23.0996
    22.5787
    24.5421
    22.4020
    27.4434
    26.1600
    20.1929
    27.4633
    25.2250
    26.8186
    28.1471
    30.8913
    29.5508
    28.7292
    30.7849
    29.4979
    24.1868
    29.0875
    24.1180
    16.8178
    27.1575
    24.7923
    27.5371
    29.4855
    27.0367
    27.5734
    28.0402
    23.9404
    26.0209
    28.7396
    29.9412
    23.3867
    25.1603
    28.6626
    27.8967
    25.9594
    27.7908
    28.1123
    28.8200
    29.2171
    36.5630
    27.4265
    27.7742
    30.0195
    26.8747
    30.7874
    28.6431
    29.3450
    28.2415
    25.3378
    25.3997
    18.7320
    26.0618
    25.9378
    29.1486
    28.7744
    18.3652
    19.7217
    29.3834
    22.0557
    21.0921
    21.9934
    21.6235
    22.1748
    22.5880
    25.2498
    22.2626
    21.8220
    21.8430
    19.1362
    18.0895
    22.9984
    22.3323
    22.3921
    23.1545
    21.4029
    14.7264
    20.6810
    18.9650
    18.7124
    14.9970
    21.9029
    25.4324
    24.9700
    25.6625
    24.3443
    23.3677
    30.1805
    27.3834
    24.2992
    26.9829
    26.0588
    27.5709
    27.3145
    26.7448
    18.2345
    20.7575
    23.7215
    21.1302
    18.9093
    24.5670
    25.2518
    30.0431
    27.9137
    25.4100
    27.0944
    26.8661
    23.6506
    29.4877
    26.3256
    23.6843
    23.0962
    21.5187
    19.8244
    21.8143
    24.5100
    24.1423
    24.4786
    25.3233
    24.8576
    30.2945
    22.9714
    24.2004
    22.6872
    26.8302
    24.8967
    24.5778
    23.1343
    23.9965
    23.9940
    25.2668
    20.7537
    23.4257
    24.9120
    29.7166
    30.1144
    24.7034
    23.4755
    28.2084
    25.6272
    28.8276
    28.3604
    28.4620
    30.0828
    26.6088
    27.9139
    24.1428
    20.8380
    24.3038
    23.2371
    24.1770
    28.7803
    29.3426
    26.1150
    25.1264
    24.9584
    23.2077
    24.7700
    28.6642
    23.6284
    26.8914
    25.0549
    24.8692
    27.7286
    26.9362
    25.4124
    29.5446
    27.5692
    29.5470
    28.6784
    27.9906
    24.9416
    31.2961
    23.4616
    23.2972
    28.2004
    29.5846
    30.4586
    30.4016
    29.0103
    29.9501
    27.4635
    26.3198
    27.1842
    25.4906
    28.4837
    28.1076
    30.3075
    30.9332
    28.0174
    31.8852
    29.3992
    29.1818
    33.0189
    25.1778
    25.9583
    30.9178
    30.1260
    29.2186
    28.1670
    28.7230
    28.5357
    27.4501
    28.5677
    26.1495
    30.0276
    28.1726
    27.9089
    23.2262
    26.9996
    22.6542
    27.3282
    29.1140
    29.6750
    27.1927
    29.0578
    24.5494
    26.0413
    27.8365
    28.4239
    28.7222
    28.6024
    24.0153
    28.0154
    27.2310
    30.5498
    25.7719
    27.2152
    28.2745
    26.5963
    25.9513
    26.5277
    28.4390
    28.3567
    29.2685
    23.7826
    23.3237
    24.0702
    23.3342
    21.1007
    25.7254
    23.1627
    23.0417
    25.1529
    18.2731
    19.8496
    23.6124
    18.2808
    25.8902
    26.6381
    25.4576
    26.5461
    20.4773
    28.3442
    29.3916
    26.1890
    29.7265
    25.8989
    23.0444
    25.8369
    26.3012
    24.8098
    19.1089
    26.0300
    27.2837
    28.7692
    24.2927
    27.3266
    27.8286
    28.7647
    23.8953
    27.8985
    24.9472
    24.3391
    24.2054
    25.1156
    18.4800
    22.9121
    24.7535
    16.7998
    20.2667
    25.2385
    27.0064
    25.3846
    20.7751
    19.1594
    25.1762
    20.3480
    24.3242
    23.4227
    17.6813
    17.9875
    24.6313
    23.9463
    26.3498
    24.5679
    21.1183
    26.9458
    19.3353
    16.5920
    24.8555
    22.2033
    22.9951
    25.0615
    25.9580
    22.0459
    22.7643
    24.8958
    20.4134
    21.0923
    22.4923
    23.8520
    25.5630
    24.8958
    21.7457
    23.6998
    24.2768
    26.6538
    25.5220
    25.0403
    23.7925
    21.6773
    20.6485
    22.6737
    22.2967
    22.3885
    20.8706
    21.4813
    19.5991
    20.1413
    22.9100
    22.0233
    17.9869
    21.5040
    25.4067
    28.1237
    21.2226
    25.7160
    18.1726
    24.7738
    22.3534
    22.1765
    16.0183
    21.1681
    19.6333
    17.1526
    26.2296
    24.6342
    22.7316
    25.1201
    28.8116
    24.6962
    23.0352
    28.9728
    23.1792
    24.3032
    22.5064
    24.4843
    21.5766
    23.5398
    22.5265
    27.2174
    25.8820
    30.0819
    28.4754
    28.8935
    27.3133
    21.5488
    21.5314
    22.3514
    21.9488
    20.1537
    19.5063
    24.9880
    20.3333
    24.7584
    17.2872
    28.5838
    31.5562
    28.3659
    29.7308
    25.5534
    29.3517
    27.6774
    27.4405
    25.9248
    26.2783
    20.3087
    21.9908
    21.0919
    19.9804
    22.5388
    23.1791
    23.7334
    23.0349
    17.9421
    23.8715
    20.3511
    18.8569
    21.0897
    18.2991
    23.2561
    22.8386
    25.8256
    25.5738
    23.0533
    24.2059
    24.5510
    22.1460
    22.9403
    29.1201
    30.7433
    33.0261
    34.3198
    29.0282
    26.3978
    25.5672
    29.4257
    30.9614
    29.2335
    26.1481
    24.2702
    27.7188
    29.5707
    28.7095
    26.9776
    28.7838
    26.8223
    26.7351
    29.4311
    28.9963
    28.7140
    31.4770
    27.6749
    29.2429
    25.1515
    28.3529
    30.6946
    31.6376
    32.6089
    31.2648
    32.0277
    31.7339
    28.1865
    25.9959
    25.2881
    30.9377
    26.0113
    28.7120
    31.6313
    31.4195
    30.8910
    28.0433
    30.0331
    30.7004
    28.7940
    31.0286
    35.7851
    33.8958
    33.3398
    37.4759
    32.3436
    36.0711
    32.7858
    30.9936
    31.2006
    35.3737
    33.8186
    31.2779
    30.0271
    29.9173
    35.7726
    31.3701
    30.2223
    30.0791
    27.4119
    24.8009
    27.5375
    28.8035
    29.4013
    29.3411
    29.0048
    28.6311
    27.9283
    28.1729
    30.9737
    28.8233
    30.4413
    26.7512
    29.2732
    29.8377
    28.8682
    27.0773
    30.1142
    29.4841
    30.1058
    28.5852
    29.2398
    29.1942
    24.8082
    30.3748
    32.8135
    34.9071
    26.7923
    25.8051
    27.2500
    28.1124
    29.9498
    27.3375
    27.7863
    29.3765
    27.6390
    26.3121
    28.9301
    26.6834
    27.2227
    31.3180
    28.1954
    28.3506
    26.3951
    30.4182
    27.4419
    26.8793
    29.3617
    25.4884
    28.1747
    26.4861
    30.8163
    31.3567
    27.9593
    31.9938
    25.0926
    28.9573
    30.6895
    29.6174
    27.8046
    26.4431
    27.4027
    25.6752
    28.0967
    21.2677
    23.3125
    25.2413
    26.4544
    26.3125
    26.7932
    33.5731
    28.1701
    30.8224
    26.1101
    27.6743
    28.9170
    28.0959
    28.3056
    31.6279
    23.6812
    31.5124
    27.3011
    28.8210
    31.1319
    31.4627
    28.1556
    28.3497
    26.5805
    29.4540
    22.3259
    24.3005
    26.0523
    26.1724
    22.4339
    22.9673
    32.7088
    32.9416
    30.9207
    30.1729
    30.0920
    31.7019
    29.6648
    30.0707
    32.3803
    29.6516
    30.2018
    32.7998
    24.9322
    29.9503
    34.0847
    31.9496
    27.5367
    26.6799
    29.1766
    34.3611
    31.7398
    27.8786
    32.0040
    31.3482
    35.2467
    32.2656
    28.8222
    30.8713
    30.1033
    27.9200
    32.3476
    28.7194
    31.0926
    29.7832
    30.0640
    30.1535
    29.1581
    27.9060
    26.4467
    25.3674
    30.7034
    27.3994
    28.0866
    27.7227
    25.8733
    28.3279
    24.7984
    25.8834
    25.8533
    25.6411
    28.5333
    29.4588
    26.3135
    25.9685
    28.0272
    29.3711
    24.8795
    27.1000
    26.7317
    29.3029
    26.6085
    29.7834
    27.4135
    25.2962
    25.5753
    28.9998
    29.8338
    27.2779
    28.2833
    27.4879
    28.7124
    27.3353
    28.8014
    29.0921
    25.8505
    23.4505
    26.2745
    25.7777
    27.6433
    29.9173
    30.2731
    28.9622
    29.2043
    29.2136
    26.4323
    27.8613
    29.7332
    25.9780
    23.3003
    27.3461
    28.0323
    30.3281
    29.1117
    26.1001
    25.2943
    31.7263
    29.0204
    26.2380
    31.0941
    28.5341
    27.5920
    26.3645
    26.0633
    26.7968
    32.5520
    33.2099
    30.2949
    30.0946
    23.8524
    28.1596
    30.9600
    31.5498
    28.9339
    31.1035
    25.4568
    31.4839
    29.3298
    31.0063
    32.6506
    28.7996
    29.7928
    27.6841
    29.8368
    28.7504
    31.3149
    25.3678
    29.6680
    26.9446
    25.5157
    32.6753
    31.2119
    31.2807
    26.2039
    23.6577
    30.2257
    30.4709
    29.3089
    32.0760
    31.4422
    33.9287
    37.2170
    37.8775
    35.3141
    35.8566
    28.6191
    31.5624
    33.3719
    26.4302
    28.5476
    28.2402
    28.1367
    32.7434
    25.9365
    29.0362
    27.7220
    28.1092
    29.5433
    28.4245
    32.8225
    32.0951
    31.5021
    31.2171
    30.7336
    27.5493
    27.3722
    32.5756
    31.8928
    30.5227
    32.6505
    32.0437
    33.4473
    32.4127
    29.7165
    28.0471
    31.7052
    29.3364
    32.2815
    28.5316
    28.6756
    28.8667
    25.0914
    27.9749
    26.8118
    26.8339
    29.5140
    26.0522
    29.8957
    24.3518
    27.0417
    25.5311
    28.4899
    35.6190
    33.2234
    27.8799
    30.7588
    34.2672
    33.3907
    27.2047
    29.1413
    23.4495
    25.2234
    28.1551
    28.2905
    30.2762
    31.6888
    32.5287
    26.4532
    28.2720
    26.8201
    28.1934
    31.6669
    31.3231
    29.9024
    34.0957
    33.0278
    30.2873
    32.9057
    33.0697
    36.4542
    32.1083
    24.4332
    24.3014
    23.7530
    28.8147
    25.9279
    26.5985
    25.4839
    29.1165
    30.7472
    26.4355
    27.2883
    25.4022
    29.2525
    24.1301
    25.3801
    22.5662
    21.9008
    25.9318
    25.9957
    24.4110
    25.7123
    28.5849
    24.4606
    27.6481
    24.9248
    26.9607
    26.5532
    25.4185
    21.4632
    21.6527
    23.5681
    22.8529
    24.6254
    20.7692
    22.5929
    23.2666
    29.6627
    31.9312
    31.8490
    30.4220
    27.3368
    25.6829
    32.0018
    28.5222
    28.8442
    26.2673
    26.5567
    23.9784
    25.6178
    24.4318
    28.0271
    28.9258
    29.1849
    27.8807
    28.5485
    23.1321
    26.0774
    27.8657
    27.4029
    28.3587
    26.9281
    27.7319
    27.0458
    21.9132
    27.9858
    32.8469
    34.1990
    34.7577
    30.7113
    22.7049
    28.6157
    22.3419
    26.1323
    31.1530
    24.9799
    26.9830
    24.5958
    26.0607
    25.8958
    25.8284
    27.9299
    34.4324
    27.6933
    22.6939
    26.5625
    24.5139
    34.1475
    30.7774
    29.8133
    28.4740
    25.1167
    29.9968
    29.2404
    27.5585
    26.4381
    28.7447
    31.3897
    31.9449
    23.9900
    29.1514
    28.4517
    35.4794
    29.4073
    31.0844
    30.7284
    26.0209
    28.1593
    26.5612
    29.3975
    25.7493
    30.1496
    29.4930
    27.1651
    28.3920
    22.4368
    26.0249
    28.9285
    28.1641
    27.6706
    28.4130
    27.7198
    29.3005
    30.0906
    29.0976
    28.5662
    27.7763
    26.7683
    31.1217
    28.5987
    32.1233
    34.6170
    32.0651
    28.1903
    31.9044
    26.3988
    29.9634
    29.5920
    29.0799
    28.8713
    30.3121
    34.2095
    33.8152
    31.2624
    30.3855
    31.6180
    36.8064
    32.9941
    29.9126
    28.0900
    24.8207
    27.0233
    28.1390
    27.8607
    27.1068
    28.2202
    33.0248
    29.1602
    23.6426
    28.1392
    28.2551
    30.1864
    29.6392
    30.3261
    25.6698
    30.5162
    33.6082
    34.4356
    31.5403
    29.1434
    27.8786
    28.5683
    28.6346
    21.3600
    23.5005
    19.7530
    16.6696
    22.3881
    23.1698
    18.6686
    17.0486
    20.3969
    17.9780
    16.4073
    16.2176
    19.0495
    22.7741
    20.4691
    18.1468
    17.1008
    21.8546
    22.2955
    23.5986
    18.9865
    19.5061
    17.8400
    21.5230
    22.6010
    20.0928
    20.8601
    20.5997
    20.0605
    27.5306
    17.1684
    21.6977
    21.0074
    19.5683
    20.1825
    20.6884
    18.5863
    20.1996
    19.9569
    19.6455
    18.4456
    13.4516
    19.2970
    19.9685
    23.1384
    20.2172
    23.2128
    20.7634
    18.8720
    23.9278
    24.4997
    27.1203
    25.5891
    23.6819
    27.5794
    29.9338
    23.3210
    22.5712
    22.9556
    24.0168
    28.8565
    23.7668
    31.3107
    24.5986
    29.0787
    28.2854
    27.3875
    26.1327
    26.7251
    32.1850
    29.2049
    29.2685
    28.0469
    24.6136
    26.4007
    25.9382
    22.5973
    24.3674
    24.4334
    23.3747
    20.9204
    22.5372
    28.2640
    24.8615
    28.9129
    28.8799
    25.3932
    28.2987
    28.0411
    26.6727
    25.6349
    29.0310
    25.8890
    26.5832
    24.6624
    24.5944
    23.6484
    26.4149
    23.8518
    25.1734
    24.5861
    28.6138
    27.8840
    29.2068
    24.5366
    21.9987
    21.7927
    24.6191
    27.7884
    23.3432
    23.3803
    26.3367
    26.3079
    25.4967
    28.9150
    26.4706
    21.2183
    24.4728
    27.6589
    30.6131
    23.5576
    27.8507
    26.8070
    28.1494
    28.2157
    28.5739
    31.4642
    25.6459
    27.3104
    26.3578
    22.0711
    23.8597
    27.8029
    26.2986
    25.4936
    28.0485
    22.9651
    24.8747
    25.5090
    25.2640
    31.0889
    24.7430
    27.4479
    22.3456
    26.9672
    27.8753
    30.4835
    28.6243
    26.4387
    23.2022
    27.7267
    23.6386
    25.6380
    26.6312
    25.3888
    32.8599
    22.5668
    20.9239
    23.5419
    21.5503
    18.4596
    20.3538
    26.0163
    24.1506
    23.4750
    25.4144
    23.1874
    24.7728
    24.7016
    23.3419
    24.9670
    27.1549
    28.6128
    28.4819
    28.9750
    27.3221
    30.6407
    24.4247
    22.2861
    25.2809
    25.2381
    27.9625
    27.8948
    29.4007
    29.8912
    31.2982
    29.0901
    28.2696
    27.7077
    30.0267
    28.2735
    25.9866
    25.7298
    26.2340
    26.8325
    26.1233
    24.1744
    26.4312
    27.8469
    27.4222
    23.0381
    21.2699
    26.1010
    29.4416
    31.5693
    23.9437
    29.6921
    28.5601
    32.0378
    29.3563
    28.7082
    30.4523
    28.7541
    28.8147
    29.8815
    29.9495
    31.7103
    27.0596
    31.5012
    32.0557
    27.4880
    32.7235
    28.7318
    26.2213
    27.6379
    29.1186
    22.4020
    24.5444
    28.7784
    31.7606
    25.3988
    24.6763
    23.9439
    24.6281
    25.4505
    27.6467
    26.3393
    29.9418
    26.7944
    27.2551
    29.3451
    27.5984
    27.9370
    29.6974
    27.3081
    23.5925
    22.3823
    24.4713
    25.9317
    26.4457
    30.7624
    28.9431
    26.0439
    29.3226
    31.3717
    26.0755
    23.1931
    21.3022
    24.7521
    23.8281
    24.6449
    25.0351
    26.4606
    27.7178
    25.1966
    25.6400
    22.1687
    26.7085
    21.2726
    23.7507
    19.8081
    22.0279
    22.5100
    27.9264
    23.7488
    23.4059
    23.9500
    28.4342
    25.6890
    25.6826
    22.1679
    24.6080
    28.7795
    30.3099
    26.5471
    25.4779
    29.8425
    30.1782
    31.4951
    32.1340
    27.7553
    26.4936
    29.1395
    25.7580
    23.0661
    26.1746
    25.2879
    23.2595
    21.8596
    27.6602
    21.8678
    26.6110
    22.6257
    25.3715
    23.2536
    25.7913
    27.5800
    23.7066
    26.6949
    22.5977
    27.0355
    25.2903
    29.3922
    28.6064
    38.0004
    28.8604
    28.8886
    30.3887
    25.7858
    30.3932
    27.5460
    25.0360
    30.9591
    29.8945
    22.4893
    25.4593
    34.8020
    28.2422
    31.2029
    28.9691
    32.1009
    29.2229
    31.5446
    25.8572
    25.3260
    30.2724
    23.7237
    22.2811
    27.3123
    33.1907
    26.9556
    23.6259
    22.6087
    23.3452
    26.8404
    26.2144
    28.7997
    28.3278
    28.5878
    31.3020
    31.6318
    29.7698
    29.7736
    26.0304
    28.6266
    26.5392
    31.1734
    22.3327
    28.2853
    30.7424
    26.5424
    26.0579
    26.3724
    26.6633
    28.6187
    31.5792
    29.0658
    28.7429
    29.7870
    30.3059
    28.6536
    28.0274
    28.5468
    20.6515
    22.2945
    25.9016
    25.1196
    24.2177
    31.8113
    31.7909
    31.8005
    33.8945
    33.9845
    33.1536
    29.2258
    31.9715
    27.1846
    22.0735
    24.3900
    20.8576
    18.1763
    21.7506
    15.4409
    16.3019
    16.8278
    18.6305
    21.7258
    16.9186
    21.1876
    15.6527
    18.7699
    18.0507
    19.2955
    19.9399
    21.7132
    19.6787
    25.8324
    18.0583
    21.2369
    18.3149
    22.0743
    20.9998
    19.0040
    20.4774
    19.8206
    20.2650
    19.3998
    16.8217
    21.4239
    21.1364
    19.2671
    18.6424
    19.5519
    18.3384
    20.3953
    16.9747
    18.8134
    18.9436
    18.2863
    17.3819
    20.8578
    24.4029
    22.2625
    21.1569
    22.0121
    20.9992
    22.5003
    19.8102
    20.4472
    16.9846
    18.0583
    19.2130
    23.5488
    16.4840
    14.9442
    17.3553
    18.4413
    18.3143
    18.8941
    23.9306
    24.7466
    19.6944
    19.5487
    20.4938
    17.3162
    21.2463
    21.7851
    22.5038
    20.2201
    20.7965
    17.3661
    20.0125
    16.1724
    18.4105
    17.8845
    18.7574
    19.1586
    15.8354
    18.6369
    20.7857
    21.1767
    20.7944
    20.1486
    21.2277
    19.7355
    17.6664
    23.0808
    21.8613
    19.3168
    20.4943
    25.0422
    23.0620
    21.6082
    19.1537
    19.6581
    21.4588
    21.9430
    21.0857
    21.8046
    19.9686
    21.2457
    26.2995
    23.5476
    22.0330
    25.9081
    25.3420
    22.2190
    24.2974
    27.0537
    22.8271
    23.6557
    24.6780
    25.6914
    26.9066
    23.6667
    22.0621
    19.2268
    21.4075
    22.3729
    19.7328
    21.6927
    26.7277
    28.5932
    20.7561
    23.5469
    23.7613
    24.8360
    23.9378
    21.6412
    20.2727
    21.9927
    25.0294
    23.1056
    22.5454
    22.5408
    21.5853
    23.5221
    21.1343
    21.0057
    22.7321
    19.0863
    19.5305
    20.2979
    19.4370
    17.6248
    17.1797
    20.8846
    21.1434
    16.9078
    18.3933
    20.0026
    21.3156
    19.2411
    17.0511
    19.5227
    21.9582
    19.8742
    18.9696
    20.4208
    20.0593
    21.7832
    21.6225
    16.9014
    17.6459
    20.3194
    19.4723
    21.1498
    19.7398
    20.3277
    16.8593
    19.9574
    22.5346
    20.0900
    19.3433
    19.8771
    18.2306
    20.0605
    19.5044
    21.4424
    19.3698
    17.9907
    17.1762
    18.5655
    17.7984
    17.9019
    18.7385
    18.4315
    21.4890
    24.5938
    22.1324
    21.2131
    20.5978
    19.2914
    18.4305
    20.9345
    19.1809
    18.3527
    19.6163
    18.2787
    22.3337
    19.4304
    18.4286
    19.7248
    22.6101
    21.2790
    18.5949
    18.5062
    21.6648
    22.1411
    21.2384
    19.4837
    19.6924
    19.8354
    22.1685
    18.7381
    22.3756
    25.2966
    25.7252
    22.5454
    20.6156
    24.7686
    25.8932
    24.6369
    26.4089
    22.2107
    20.5932
    20.5926
    22.6333
    24.5912
    29.0419
    24.5791
    23.6588
    28.0469
    23.6515
    24.1398
    29.9339
    23.9840
    21.0312
    21.2050
    23.9615
    22.5202
    18.5491
    22.0215
    24.5080
    23.1521
    28.1196
    21.9805
    24.4767
    24.7976
    24.8426
    22.7522
    23.0842
    24.8645
    24.2849
    21.5689
    24.2832
    21.3705
    20.2663
    21.9896
    20.5480
    24.2134
    22.4721
    24.3737
    22.1127
    21.5018
    22.8960
    22.2905
    19.8289
    22.7043
    22.5755
    21.2917
    21.0376
    22.5454
    20.8230
    23.9988
    24.8823
    25.3353
    25.0497
    22.5813
    20.2137
    20.6565
    18.8825
    24.7516
    17.7252
    22.3742
    21.5166
    22.4726
    18.8764
    21.9772
    21.6887
    21.1992
    21.3099
    19.8230
    20.2068
    20.2023
    21.8766
    21.1881
    19.7787
    22.8481
    22.8164
    21.7940
    22.0229
    22.4443
    23.0417
    20.8884
    20.5464
    17.2005
    20.3397
    16.7075
    20.6857
    14.2842
     6.7259
    10.9473
     9.8368
     5.9670
     5.6635
     5.4642
     6.2511
     6.4393
     9.4391
     7.0306
     8.4055
     7.8551
     8.6481
     8.0966
     6.7905
     6.6655
     5.7685
     6.5703
     7.2081
     7.7499
     8.1826
     8.4751
     6.0843
     8.0067
     5.9417
     8.0079
     5.6816
     6.5131
     5.8005
     6.9551
     8.0433
     7.6742
     6.6131
     7.7900
     7.0307
     6.9986
     6.0724
     5.4480
     7.4532
    10.1167
    10.4511
     9.8280
    10.3415
    10.2350
     6.4404
     7.7854
     8.9746
     6.2612
     7.3636
    11.8328
     9.2904
    10.9040
    14.3280
    13.0768
    13.2784
    12.4343
    13.1948
    10.1810
    11.0984
     7.3963
     7.8159
     5.5264
     6.1355
     6.0148
     8.5184
     5.9590
     7.6951
     6.8002
     7.4918
     5.8034
     6.6132
     5.2286
     7.1226
     6.9177
     6.7400
     7.9482
     4.5914
     5.4404
     5.2410
     7.1939
     9.5410
     5.6097
     6.5098
     6.9628
     9.5613
    10.0812
     7.7103
     9.8350
     8.5324
     8.1117
     7.4585
     8.8326
     7.9460
     8.4933
     8.0336
     7.3231
     8.3468
     6.0196
     5.6250
     5.8289
     7.6486
     9.0446
     7.8534
     6.0582
     6.7552
     5.1877
     6.8161
     7.3888
     8.5621
     8.6271
     6.5127
     6.3588
     7.6103
     7.3161
     6.5285
     8.3365
     5.8476
     6.6993
     6.2518
     7.6455
     7.2609
     5.6930
     7.4735
     7.5616
     6.1205
     8.9755
     4.9649
     4.8507
     8.8370
     6.7119
     6.8894
     9.4094
     7.6700
     4.9563
     6.8293
     8.8632
     5.4255
     8.8477
     6.1493
     5.9072
     6.5190
     8.1914
     6.3211
     6.3766
     6.4402
     6.8783
     6.8501
     6.8808
     9.1364
     5.1819
     5.5905
     6.2930
     6.5118
     5.7495
     5.0891
     6.1953
     5.6779
     6.9153
     7.9320
     7.1533
     8.2303
     8.0162
     5.9687
     6.9095
     6.5326
     6.9373
     5.2812
     6.2987
     9.0099
     7.7221
     7.3585
     6.9830
     7.2613
     7.6499
     9.3032
     7.7290
     9.1646
     7.3472
     5.5201
     5.0791
     6.0337
     5.2300
     6.1744
     5.2931
     6.1166
     5.3062
     5.4483
     5.0694
     4.9176
     6.5378
     6.5810
     5.4923
     5.6957
     6.8017
     6.2426
     7.1782
     5.3203
     7.4389
     7.0418
     5.5714
     7.8720
     8.5208
     6.0847
     7.8186
     7.4373
     8.8197
     5.4208
     5.7208
     7.6987
     6.1776
     6.6372
     7.3592
     7.9298
     9.9782
     7.8514
    11.2218
     7.0933
     7.2859
     5.7888
     9.3845
     5.5984
     5.8629
     8.7663
     9.2407
     6.1281
     6.2707
     5.6902
     7.2292
     7.4834
     8.8841
     6.8856
     5.6648
     6.6333
     6.8827
     9.8448
     6.9488
     7.2438
    11.2897
     6.2991
     6.0386
     6.2781
     7.5599
     6.1655
     8.7654
     6.6323
     6.8216
     8.1191
     6.3927
    11.4683
     7.0653
     6.4767
     8.6080
     7.2868
     8.2315
     6.7753
     8.4221
     9.7918
     7.6215
     5.8979
     7.0823
     7.9084
     7.8092
     6.3871
     8.2507
     7.5695
     9.3396
     5.8859
     6.1543
     7.2345
     7.3894
     6.8433
     6.1459
     5.6274
     8.2095
     7.5430
     9.3741
     8.4122
     5.9579
     7.6192
     8.7949
     6.7634
     7.2023
     6.4213
     7.6931
     7.4402
     4.9728
     5.7774
     6.1402
     6.3544
     5.5144
     8.9590
     7.6698
     7.3942
     8.4168
     9.1937
     9.1512
     9.7509
     7.4107
     9.0683
     8.5892
    10.3746
     9.1771
    10.8484
    11.9990
    11.5065
    10.0803
    12.4048
    10.3624
     8.8755
    11.2406
     8.5359
    11.8965
     9.1917
    11.2263
    11.4310
    10.2471
    10.4820
    14.8215
    10.8954
    11.6609
    11.0690
    10.3649
     8.9226
     8.6813
     6.3827
     7.5382
     7.2073
     5.3953
     5.7107
     7.5212
     7.2780
     7.3369
     6.1331
     6.2541
     7.2196
     4.7269
     8.6839
     5.1915
     5.8482
     4.7381
     6.2093
     6.8800
     7.6447
     5.7853
     6.5729
     9.0677
     7.6606
     7.0159
     5.3400
     8.4373
     7.5274
     5.9204
     5.1680
     6.0289
     6.6538
     7.2885
     8.0902
     8.7161
     7.9017
     7.0166
     6.8319
     4.8030
     6.5473
     8.4483
    10.7162
     8.7716
    14.0439
    11.1919
    10.8303
    12.4906
     6.4051
     9.8074
     8.4940
     6.8011
     8.4256
     6.7892
     9.2275
     8.7419
     8.9428
     9.6380
     5.6195
     8.4019
     5.2188
     5.0420
     7.8744
     5.9892
     8.8136
     8.3939
     8.6142
    10.3605
    10.0553
     9.2124
     5.9223
     6.7708
     8.6352
     8.3167
     7.4366
     6.2476
     8.1711
     7.8918
     7.3035
     5.8200
    10.2589
    10.5371
     6.5097
    11.7928
     8.1228
     6.3735
     9.8948
    12.0768
     5.9322
     6.9714
     7.3563
     6.4983
    11.8396
     6.7352
     8.2989
     9.3804
    12.2875
    16.5812
    19.4823
    19.2633
    21.5465
    19.7020
    22.4628
    22.0455
    20.3066
    20.9877
    23.6980
    24.1633
    22.5988
    21.7788
    21.5440
    23.1736
    27.1675
    26.4045
    23.0687
    20.4361
    20.7876
    23.3825
    25.6711
    22.5963
    22.9115
    23.2039
    24.0956
    22.7852
    20.9248
    24.3962
    25.7970
    23.9589
    26.4073
    22.5879
    20.2481
    23.7595
    24.4774
    22.2987
    22.3134
    23.4023
    22.3479
    21.9444
    22.4039
    26.8882
    23.9834
    21.2781
    25.2468
    23.3429
    24.6169
    24.7004
    25.1233
    23.7160
    26.1706
    23.0095
    27.2706
    25.2692
    23.2976
    22.6384
    23.1979
    19.2878
    20.6116
    21.6154
    20.5150
    21.4088
    18.6020
    20.7078
    24.0449
    24.6287
    23.8358
    21.4935
    24.1201
    22.2215
    28.1720
    27.1204
    23.1594
    22.5805
    26.0308
    25.8077
    20.5978
    20.7622
    22.8465
    20.0419
    19.0152
    22.7860
    20.1276
    19.0264
    17.2667
    18.6196
    20.4202
    21.0858
    20.8546
    19.8608
    20.9957
    19.0488
    20.2969
    20.9434
    20.0406
    20.7217
    19.6971
    19.6653
    20.2546
    19.0951
    20.9975
    23.5203
    21.7171
    22.3176
    20.0453
    17.9332
    18.3648
    21.0457
    18.3761
    22.7963
    21.6729
    23.5074
    21.4262
    23.4319
    17.6619
    22.3186
    26.6655
    20.1977
    20.7971
    22.9114
    22.3985
    20.2709
    17.2738
    22.2962
    23.2166
    20.8684
    20.6940
    20.7644
    19.0629
    22.4199
    24.5749
    21.2656
    21.1403
    19.6818
    21.5285
    19.4885
    20.9150
    23.6240
    21.9991
    21.4335
    20.6771
    20.9429
    22.9526
    23.2584
    19.5055
    22.0188
    21.2031
    20.0650
    22.4795
    23.3224
    21.1238
    21.7034
    19.9916
    21.9011
    21.5669
    26.4180
    21.9292
    22.1969
    18.6745
    16.6043
    24.0226
    19.2783
    17.6282
    14.0516
    16.2761
    15.3764
    18.8008
    19.6633
    22.9082
    20.8257
    21.2106
    18.8363
    20.6898
    19.9597
    18.7118
    20.4396
    20.0182
    17.7820
    19.2813
    20.5609
    20.5568
    20.3635
    19.8917
    18.9686
    18.6132
    19.7305
    19.9599
    17.8918
    18.4629
    18.4803
    18.7801
    17.9718
    20.5170
    21.4451
    19.2765
    19.1437
    21.1153
    19.3588
    17.8893
    20.4301
    18.6133
    16.1896
    19.4985
    21.0148
    19.6676
    19.6284
    19.9620
    20.1509
    20.9424
    18.9114
    23.7034
    19.0808
    18.7875
    19.6991
    20.1655
    22.4311
    20.5160
    19.2683
    20.5227
    19.5121
    18.6153
    22.8002
    17.5573
    19.5708
    17.9802
    17.4059
    19.0055
    22.0987
    17.1805
    19.0328
    19.2255
    19.0931
    19.9806
    17.5807
    20.4571
    21.2720
    24.8082
    23.5866
    20.2033
    21.7210
    24.3458
    22.3102
    24.2743
    22.8846
    19.4950
    20.8212
    17.6713
    15.9837
    18.6888
    19.6981
    24.0015
    20.4145
    21.6118
    24.4267
    23.7184
    22.8534
    21.7181
    21.6447
    20.9066
    19.6694
    20.2701
    19.6387
    18.9338
    19.7005
