# Supplementary material for: Mechanistic models of asymmetric hand-over-hand translocation and nucleosome navigation by CMG helicase
Source: Nat Commun. 2025 Nov 21;16:10304. doi: 10.1038/s41467-025-65232-x (PMC12639105; doi:10.1038/s41467-025-65232-x)
Supplement: Supplementary file 18 — Source data [file 41467_2025_65232_MOESM18_ESM.zip › SourceData/SourceData/Fig4D/withRPA/mindist_lagging_and_loop_traj010.dat]

# Distance
    29.3216
    29.7384
    27.2945
    28.2926
    27.7639
    25.3943
    33.5752
    36.2067
    31.1420
    27.7685
    27.8287
    27.9208
    29.3741
    27.5592
    30.0823
    25.4963
    27.6257
    26.4806
    28.9742
    28.2269
    28.3954
    27.7676
    27.6311
    27.8822
    26.9721
    26.2877
    24.5355
    28.8446
    29.5857
    28.0461
    25.5923
    29.4050
    26.4021
    28.7561
    26.1520
    26.5388
    28.6709
    26.0053
    25.5910
    26.1667
    23.8876
    25.1333
    25.3806
    25.0228
    26.5638
    26.0820
    27.6395
    30.4861
    27.0977
    29.9230
    30.7093
    26.9852
    27.3125
    26.3644
    24.7707
    26.4958
    26.6235
    25.6679
    24.6495
    24.3827
    30.2406
    24.9502
    24.4296
    25.8139
    25.2570
    25.1873
    23.8233
    23.8062
    24.6714
    24.8932
    23.6746
    27.2320
    26.4133
    30.7293
    30.1732
    30.6463
    25.7169
    28.4306
    28.9686
    30.7935
    28.1614
    29.6627
    29.0707
    30.4534
    32.5938
    30.9894
    33.3864
    29.6760
    26.8826
    28.5892
    31.5162
    30.3444
    28.6261
    28.4940
    29.0515
    28.7715
    29.4318
    27.5232
    27.8037
    25.5288
    29.5957
    27.3879
    29.8391
    27.8259
    27.4584
    28.6957
    28.6260
    33.7482
    33.5894
    34.2493
    30.9827
    31.1842
    28.2268
    31.0154
    29.2061
    29.2437
    30.3489
    33.0069
    30.5350
    30.9326
    29.6571
    32.7338
    31.5399
    37.3353
    34.0192
    32.0545
    33.8566
    32.8031
    32.1931
    31.3881
    31.3533
    29.7525
    30.8383
    32.8503
    32.5709
    34.3855
    32.7398
    33.1563
    34.7234
    33.2390
    34.1197
    32.2408
    29.1700
    30.7340
    29.6236
    29.6556
    29.7482
    30.6478
    29.4042
    30.6782
    30.9562
    31.2446
    28.4986
    26.2033
    34.3844
    37.1632
    31.9767
    31.3635
    32.5059
    28.5521
    29.5175
    24.2884
    27.6321
    30.2073
    30.7892
    30.1637
    25.6139
    27.9428
    27.5210
    28.8286
    27.7962
    27.8466
    28.9959
    32.7249
    29.7454
    26.7804
    27.2841
    26.6961
    26.1713
    29.0504
    29.4704
    31.6276
    29.8332
    28.3003
    26.8914
    29.9599
    29.5003
    27.9585
    27.3018
    27.2793
    28.5830
    29.1632
    30.2941
    27.4531
    27.0559
    30.6471
    27.5137
    30.2165
    29.8681
    28.5540
    29.5570
    30.7580
    28.2666
    29.3478
    28.0918
    27.9599
    30.9853
    29.4921
    30.4085
    34.2828
    31.1207
    34.0134
    33.5734
    34.7742
    35.0808
    34.0555
    33.1858
    39.5224
    31.5590
    33.1443
    34.6570
    33.3171
    31.7647
    29.4728
    31.1253
    31.2871
    33.2977
    32.7265
    28.7191
    36.3809
    24.2164
    27.4531
    30.6878
    30.9052
    28.1912
    29.2873
    30.2733
    29.4215
    27.2177
    32.9778
    33.1780
    31.9309
    31.5338
    37.5564
    33.7532
    39.0033
    36.3865
    28.8677
    33.2549
    33.6670
    31.8126
    32.2532
    33.5157
    29.3296
    28.1962
    27.8160
    31.4580
    31.4291
    30.2403
    29.8170
    29.3830
    34.4880
    33.5081
    33.5011
    32.2482
    35.8880
    33.4603
    29.5809
    28.0179
    30.6546
    26.3976
    26.9097
    27.2603
    30.5258
    29.0273
    28.9988
    27.7520
    28.0630
    28.2775
    29.5932
    25.0209
    24.6466
    30.5143
    29.3307
    25.5364
    29.4842
    27.4286
    25.6165
    28.4930
    30.1199
    27.6710
    23.4322
    26.6705
    28.3955
    30.5090
    29.2486
    25.1399
    26.6864
    27.3963
    25.6932
    28.0942
    26.7679
    26.6465
    29.6569
    26.9090
    26.8984
    28.2630
    27.7017
    27.9658
    26.4618
    28.9342
    25.5838
    27.1380
    31.7954
    28.6133
    25.6856
    27.8655
    27.2990
    27.4887
    24.4569
    26.6906
    25.0602
    26.4243
    25.8621
    26.9765
    26.3590
    25.2728
    27.3679
    26.0623
    24.5656
    26.1684
    26.7669
    24.6751
    25.9755
    27.8425
    30.2057
    28.2238
    29.5268
    32.3908
    31.6940
    30.9130
    31.8784
    30.4674
    28.3222
    26.6267
    30.7949
    32.3234
    31.5202
    27.5606
    29.1004
    30.5420
    32.3120
    30.8687
    27.3062
    31.8032
    28.7569
    27.7519
    26.9579
    31.0395
    29.8455
    30.5443
    30.1912
    30.7891
    28.2860
    28.2300
    28.8797
    27.8101
    30.4137
    31.1387
    28.1593
    29.0421
    30.5502
    30.7350
    31.4628
    26.3679
    26.0622
    28.7206
    25.9566
    25.2401
    25.6813
    24.8671
    25.7364
    24.1178
    27.7874
    24.7721
    24.9776
    22.3947
    24.8682
    25.0327
    27.5810
    24.2287
    25.3906
    25.1617
    26.3440
    26.8947
    28.8022
    29.6465
    34.6273
    30.6303
    31.4079
    30.9402
    24.4715
    26.4019
    25.3311
    24.1609
    26.6477
    25.5019
    25.8631
    23.2018
    27.3199
    24.9977
    24.7358
    21.6286
    24.1000
    23.2673
    26.9024
    25.3463
    26.1063
    26.1409
    27.9263
    27.8225
    29.2859
    26.4407
    25.9295
    25.2350
    27.7527
    27.5089
    27.7140
    26.7485
    27.2990
    29.1250
    25.7157
    26.0344
    26.5407
    27.8545
    22.0466
    22.8036
    28.9322
    27.2158
    29.9520
    26.6863
    22.8921
    26.2683
    25.6637
    28.2711
    28.4003
    26.0327
    26.4560
    26.2969
    25.3536
    28.9932
    29.3592
    26.4914
    29.4721
    30.9852
    28.2478
    28.0020
    27.0217
    27.7775
    28.9760
    28.7529
    27.7103
    28.6855
    29.6189
    32.5493
    28.4592
    30.7848
    28.8665
    31.0104
    33.4479
    26.2527
    27.4785
    28.9367
    29.2976
    30.5534
    29.6753
    30.1975
    30.8299
    29.6524
    26.4748
    28.9545
    27.7006
    28.4470
    28.6939
    26.5759
    25.9573
    28.9698
    26.7895
    27.8136
    30.8480
    30.6767
    27.8058
    28.6661
    29.1941
    26.7144
    26.8141
    27.5758
    25.5693
    28.1867
    26.4054
    26.6945
    26.4770
    29.7836
    27.7517
    33.0885
    33.4399
    31.8838
    28.6360
    28.5696
    32.8964
    28.2260
    28.3727
    27.2655
    29.6890
    29.8364
    26.9751
    30.6034
    26.8357
    25.4734
    22.4793
    22.9932
    25.2014
    26.8550
    25.8281
    23.5931
    21.3266
    22.5043
    24.3590
    22.9917
    22.8687
    23.0640
    23.7837
    23.1935
    24.6645
    26.1962
    24.2673
    26.3345
    25.0424
    21.5895
    22.4461
    22.1125
    22.0016
    26.0265
    22.4289
    19.5562
    23.8232
    22.6445
    25.0090
    21.9412
    21.8870
    23.7669
    22.8926
    23.7801
    25.1644
    28.1485
    26.0034
    27.3432
    27.3322
    24.6641
    24.1863
    22.9126
    21.3267
    24.6297
    22.6130
    27.7853
    25.2143
    29.2944
    28.5497
    27.5170
    27.7808
    27.3467
    27.8025
    27.9235
    30.4080
    29.2782
    29.5123
    29.4648
    35.4696
    35.0608
    31.4742
    33.1156
    32.9573
    35.0484
    31.3785
    34.0096
    33.6967
    31.7549
    32.9682
    33.4835
    30.6217
    29.9215
    26.6870
    27.7765
    27.5665
    26.5092
    27.5047
    30.4199
    29.1559
    27.8197
    28.3554
    33.2777
    29.0709
    29.9501
    31.3370
    30.0263
    28.8081
    31.2073
    31.7151
    32.0150
    28.3074
    29.0995
    29.2190
    30.3131
    30.1609
    29.7660
    30.8366
    27.7345
    26.3244
    25.1871
    28.0244
    31.2581
    27.3814
    31.4220
    30.7541
    30.5082
    31.0164
    28.2283
    28.2616
    27.9817
    29.5741
    29.1829
    30.0468
    29.5531
    30.9229
    30.6386
    32.4754
    27.1531
    28.0659
    28.0212
    30.0769
    34.6133
    30.6082
    28.8750
    30.3140
    31.7174
    28.7828
    26.4941
    32.1264
    25.5809
    27.3431
    25.7253
    26.5742
    28.1320
    26.4787
    31.2676
    26.8023
    26.8725
    28.6172
    29.5552
    29.0042
    33.2131
    29.6652
    31.8270
    29.3556
    28.7377
    30.1298
    27.8307
    27.1234
    27.6705
    28.1822
    29.3334
    27.8265
    27.1241
    29.7570
    29.8079
    28.3074
    30.4712
    29.3697
    29.4739
    28.1631
    27.6004
    27.2536
    27.1655
    26.4665
    23.5034
    28.0019
    27.6335
    28.9593
    31.5931
    29.3110
    28.2024
    26.4319
    28.1737
    27.6340
    30.9590
    28.2733
    28.0016
    30.3025
    27.9703
    27.0337
    25.3722
    30.2715
    33.3125
    32.6586
    34.0352
    31.7165
    28.7781
    32.8211
    30.8464
    28.2480
    25.6820
    27.0234
    25.6525
    28.0811
    24.3701
    26.1544
    25.3906
    27.1637
    28.1938
    29.5554
    28.3417
    29.9359
    32.0288
    29.9489
    32.1851
    28.8753
    29.9516
    33.0364
    30.4015
    32.7586
    29.2339
    29.9351
    28.9626
    28.0844
    30.1146
    34.6341
    30.3529
    30.6252
    30.7556
    30.9990
    29.8864
    30.0375
    29.7443
    30.0737
    27.2905
    30.9851
    31.8477
    31.7859
    30.3832
    29.6632
    26.2529
    30.3271
    30.9771
    29.5574
    30.0111
    30.6307
    31.0431
    29.4636
    29.5180
    31.9629
    31.2950
    29.6819
    29.0540
    27.0231
    29.4674
    32.6216
    28.7786
    29.4831
    28.4610
    33.6404
    25.5040
    27.3266
    27.2044
    27.8470
    25.8199
    30.3164
    29.6542
    28.5466
    29.4152
    28.6407
    30.4465
    28.4791
    30.5358
    31.1833
    27.2378
    26.3056
    25.7500
    25.8395
    25.5779
    24.6181
    25.3615
    26.8992
    27.4732
    28.5251
    27.4597
    26.3471
    24.2230
    26.2796
    22.4615
    25.1632
    25.6452
    24.6817
    29.3998
    26.3760
    23.6475
    25.0067
    25.9084
    27.0425
    30.8577
    30.2869
    29.5932
    33.1619
    27.7774
    29.2065
    30.0334
    28.8116
    30.1442
    30.9212
    27.8442
    28.1570
    25.7458
    26.9320
    33.3728
    33.5358
    35.0324
    32.0225
    26.6476
    30.0531
    31.8058
    30.2446
    31.7961
    30.7179
    34.2906
    28.9283
    36.7639
    33.6721
    31.9124
    29.4071
    31.4276
    34.5710
    35.4303
    29.3534
    27.4553
    30.5438
    27.9908
    34.3891
    29.2349
    29.2219
    30.1074
    29.8671
    28.7891
    29.9523
    27.7830
    27.4679
    29.6193
    29.7306
    26.5575
    28.0465
    29.6300
    28.4944
    27.1931
    24.9570
    25.2908
    26.2238
    26.5870
    24.6264
    25.4473
    26.6698
    26.8068
    24.8546
    25.8800
    24.2693
    24.8862
    28.5493
    26.4056
    33.7473
    27.0056
    27.8689
    28.9861
    29.0127
    27.7341
    30.6045
    30.4477
    32.9926
    29.7714
    29.2510
    27.6346
    29.2264
    27.6096
    29.3333
    27.6417
    26.6775
    28.7178
    24.7134
    24.1037
    23.9172
    24.9618
    24.8146
    26.6902
    24.0516
    22.7824
    27.3281
    27.1867
    25.3678
    27.7668
    25.9981
    27.5968
    26.6368
    25.3594
    24.1001
    27.2924
    25.1587
    30.3404
    30.7591
    31.1067
    26.1008
    29.3175
    31.0319
    28.3530
    27.6741
    34.3389
    29.1456
    27.3329
    31.3747
    30.4012
    31.6841
    31.5092
    29.9657
    33.2095
    31.1175
    32.0431
    31.6900
    31.3460
    31.0481
    36.0682
    30.6477
    33.4343
    35.9156
    31.9984
    30.8440
    30.0668
    32.7717
    31.7804
    31.4485
    29.0608
    29.5039
    28.3421
    29.8891
    27.3899
    28.6615
    29.6672
    31.0372
    31.9109
    28.6159
    31.7497
    26.7096
    26.8258
    27.2916
    30.4098
    27.9914
    29.6408
    32.0586
    28.5430
    28.8315
    28.3460
    29.0175
    26.3086
    30.4247
    29.9554
    29.1051
    30.8646
    28.8110
    29.7342
    30.9226
    30.2509
    27.4926
    28.6567
    28.2467
    25.9129
    25.4247
    27.7696
    24.3697
    28.9395
    27.7111
    25.5316
    26.9705
    24.3244
    26.2474
    27.0661
    27.4812
    26.4346
    25.5300
    25.5440
    28.1390
    28.6496
    27.8218
    29.5169
    31.1222
    25.9690
    30.0614
    36.3853
    37.0306
    25.8319
    27.1239
    26.7487
    22.3832
    25.0612
    29.0802
    31.3124
    30.9370
    28.8820
    29.7325
    26.1264
    31.1683
    30.7557
    28.4779
    30.4453
    28.0052
    23.1738
    23.2826
    24.9085
    30.0632
    35.2038
    23.9198
    29.2901
    27.0531
    27.9230
    27.4461
    29.0165
    28.4012
    27.8144
    26.9559
    23.0312
    26.3884
    27.4639
    22.6059
    26.9199
    28.5266
    30.2148
    26.0719
    26.2972
    29.3117
    24.6495
    31.8440
    27.7760
    27.9468
    27.8153
    26.1635
    26.0688
    26.5170
    29.1139
    31.7440
    27.5686
    27.9356
    25.2841
    26.2454
    26.4268
    24.6545
    26.1872
    23.0977
    26.7554
    24.3286
    25.8122
    23.5244
    26.9338
    25.7688
    24.9782
    26.8961
    27.6341
    26.0178
    24.4933
    27.1335
    27.2189
    27.0765
    30.4765
    30.2910
    29.7079
    30.7896
    29.0841
    28.6875
    29.1680
    30.8281
    31.5507
    29.9484
    31.2936
    27.8963
    31.3109
    32.4596
    27.2570
    24.2104
    25.3113
    25.5881
    28.1664
    23.5455
    29.1531
    27.1007
    27.9194
    27.9164
    28.3203
    20.2579
    29.8054
    24.7722
    25.1902
    22.1539
    27.8213
    28.5163
    26.6590
    23.0307
    20.6212
    23.6718
    21.2796
    26.5405
    20.0038
    27.9542
    21.3901
    22.1892
    24.0660
    17.4531
    25.3481
    21.6317
    18.0984
    22.8401
    19.5349
    21.9389
    22.9719
    24.0466
    25.1604
    18.9664
    25.2648
    26.6031
    23.3397
    22.4114
    21.2490
    24.0433
    20.1813
    21.6495
    22.7956
    20.9551
    25.3382
    23.6706
    23.9892
    27.6818
    24.3381
    24.4739
    24.3339
    24.9342
    23.7962
    23.2854
    20.9346
    22.6696
    26.0702
    25.1554
    27.2531
    26.8236
    22.4461
    23.0298
    24.8124
    28.0125
    22.6997
    24.9085
    24.4343
    20.4793
    19.8946
    25.9752
    22.8895
    25.8380
    21.8858
    23.7271
    26.5576
    27.3828
    28.4193
    27.3967
    22.7077
    25.8357
    20.5810
    20.4533
    22.7814
    14.4279
    14.5000
    20.2144
    20.1510
    17.2357
    26.6061
    22.1846
    18.8218
    25.9760
    27.4858
    23.4342
    24.1202
    20.3558
    20.2222
    20.5154
    15.3244
    19.4747
    20.2560
    18.8945
    19.2519
    20.0162
    27.9767
    22.7445
    26.7854
    28.1117
    30.7222
    29.9834
    31.1545
    31.0351
    25.4527
    29.0447
    23.0032
    21.4705
    18.7156
    27.6704
    28.6941
    29.5628
    26.8430
    22.8343
    29.6265
    29.7058
    27.5696
    25.9755
    28.3326
    28.5044
    32.4091
    29.5732
    30.7661
    31.1490
    27.1754
    27.6303
    26.6208
    25.9568
    24.8587
    31.5197
    27.6813
    32.9513
    31.4856
    27.7154
    29.4146
    27.3873
    29.3804
    20.7559
    22.5014
    21.3768
    24.1334
    20.9607
    20.3257
    21.9026
    22.8021
    20.0420
    22.2702
    18.3498
    20.4773
    18.1762
    21.8239
    23.4781
    20.9584
    24.5151
    22.3640
    24.4056
    23.1127
    22.9257
    29.6011
    26.8891
    25.7215
    22.7801
    26.0781
    24.6229
    22.0352
    24.9662
    24.4362
    27.3195
    27.6546
    23.4346
    30.7372
    24.2460
    30.2090
    24.9740
    24.8156
    26.4670
    22.6353
    27.8824
    26.0356
    27.8209
    26.3027
    25.9917
    27.0126
    26.6543
    25.4101
    22.7892
    24.5160
    24.6034
    24.2496
    27.6759
    22.5660
    27.6776
    22.3344
    22.7918
    26.3571
    25.3629
    26.7912
    41.4278
    34.0511
    32.7604
    30.3053
    26.7381
    24.6035
    27.4102
    28.7090
    27.8207
    23.3964
    27.1379
    28.2633
    27.2858
    24.4109
    30.0430
    23.7821
    30.0277
    30.2402
    24.4729
    23.5096
    24.2746
    25.6740
    24.0726
    25.0157
    24.2879
    26.4731
    18.3648
    20.2505
    24.2548
    22.1299
    25.4328
    22.2064
    20.8781
    20.7886
    22.3879
    23.2052
    26.4757
    26.2581
    23.5442
    23.1796
    26.7171
    25.6802
    29.3996
    27.8987
    25.5181
    24.2125
    22.5669
    23.4158
    28.4023
    25.1998
    29.8169
    27.5230
    28.7122
    22.6368
    27.6522
    26.7135
    22.7944
    25.9706
    28.1559
    28.2738
    25.1292
    25.7985
    28.1422
    27.0980
    21.8860
    25.2331
    28.0291
    28.7589
    28.1189
    29.7384
    27.3921
    29.5946
    24.7522
    25.6645
    30.6903
    31.0848
    29.5321
    24.8941
    26.9544
    28.3019
    24.9692
    17.2676
    15.4702
    20.9774
    24.7925
    26.2744
    24.9930
    26.1702
    26.7345
    23.3365
    18.2962
    19.7505
    20.2340
    23.1107
    19.2403
    19.3901
    22.6898
    26.9417
    29.7301
    25.9370
    21.2628
    23.0398
    22.5989
    26.7846
    25.9789
    23.9288
    26.1908
    22.6147
    26.0590
    28.0091
    26.5070
    23.8211
    24.8142
    19.8436
    27.8380
    25.5783
    26.6575
    25.6513
    26.7230
    25.7802
    26.2343
    26.0254
    28.3320
    23.8315
    26.3872
    23.4479
    33.0141
    30.1688
    28.8640
    27.3658
    22.2925
    29.4004
    27.3801
    22.9005
    18.3291
    23.4583
    23.3464
    18.6294
    20.1452
    20.0157
    20.9911
    18.3253
    20.3386
    28.0147
    24.0081
    28.7056
    27.3634
    25.1467
    23.9972
    24.8175
    24.7983
    25.6958
    27.3877
    26.3135
    25.3254
    23.6100
    23.7825
    22.4058
    21.6764
    21.9177
    26.5470
    24.0460
    28.5418
    22.7864
    17.0579
    23.9256
    20.7399
    21.5180
    20.4905
    23.6587
    28.1864
    25.0849
    25.2248
    28.0923
    24.7162
    26.7728
    27.3619
    24.7874
    20.0990
    21.1532
    24.8661
    27.8390
    22.9873
    23.6648
    26.5526
    26.5370
    28.9483
    27.1809
    26.9172
    26.6920
    26.4072
    28.4906
    26.0461
    27.5607
    27.3792
    26.4673
    28.5712
    29.1071
    25.6578
    22.6332
    26.4464
    27.3880
    27.0282
    23.4748
    26.0025
    22.5459
    25.5805
    26.4050
    30.8266
    24.4730
    16.2961
    26.2621
    23.6511
    27.8778
    22.3023
    23.7491
    27.4439
    27.9871
    24.6000
    26.3378
    21.1172
    28.0926
    26.0310
    24.4129
    21.8733
    20.5610
    26.2389
    28.1280
    24.1993
    23.4452
    24.7836
    21.3674
    26.9439
    22.7153
    18.4668
    23.2876
    20.7456
    26.2882
    20.6270
    23.9740
    19.2381
    20.3453
    23.4537
    22.9102
    27.9364
    20.2933
    21.4637
    21.0896
    22.0596
    22.8714
    25.0717
    21.9025
    23.4344
    27.4577
    27.5621
    20.8493
    18.7243
    25.7981
    27.3777
    27.0484
    24.9372
    24.3491
    26.7750
    27.6223
    31.3033
    26.9972
    26.0513
    27.7285
    24.9004
    25.8520
    28.2809
    26.5535
    26.3787
    22.6797
    29.1282
    25.7019
    22.9649
    21.0509
    29.3633
    23.5044
    27.7073
    23.9990
    25.9418
    20.4214
    18.0659
    24.5262
    24.3962
    30.0338
    27.6023
    28.2675
    23.2009
    28.7630
    25.5851
    25.7862
    23.2596
    26.5767
    23.3608
    21.5428
    23.3805
    21.7893
    20.5391
    19.2803
    25.1650
    26.6946
    24.1535
    22.1698
    26.4733
    21.9899
    27.5720
    30.9512
    31.6093
    32.6776
    36.0824
    33.2426
    31.8507
    29.2527
    25.7879
    30.6705
    29.5537
    28.9451
    23.3050
    27.2100
    22.8125
    26.6660
    29.1730
    27.7684
    24.9050
    24.6622
    30.0383
    26.9792
    25.7653
    29.4995
    31.5035
    30.7621
    29.1492
    25.9473
    26.3511
    25.5528
    28.8147
    23.7154
    24.7033
    24.9267
    25.9249
    25.3677
    24.7670
    26.5985
    23.9624
    27.4970
    22.7428
    28.5695
    28.0336
    26.0973
    30.0204
    25.6588
    24.6786
    22.6981
    27.9532
    26.1778
    23.3727
    24.7601
    23.5613
    24.6065
    23.2224
    25.8949
    27.1378
    20.8255
    26.6822
    24.4890
    26.6542
    24.3223
    24.2809
    26.1588
    26.8394
    24.4037
    23.3255
    27.9369
    22.4215
    25.6703
    22.5046
    25.5284
    26.5136
    30.1648
    26.8764
    30.9179
    30.2513
    26.0630
    22.1161
    24.8439
    30.6779
    29.6836
    33.8366
    29.8950
    26.8452
    25.7353
    28.2049
    22.8061
    25.5103
    27.4822
    27.4015
    30.8016
    31.4958
    36.1280
    33.5335
    27.0507
    35.6802
    30.1650
    28.1390
    33.8617
    31.0186
    27.5187
    32.5238
    29.7688
    28.5304
    33.4091
    30.5840
    30.6571
    31.2691
    24.2933
    29.1580
    22.9155
    21.9783
    31.6266
    28.5142
    31.0339
    29.0111
    26.4503
    31.7949
    27.8888
    31.8024
    21.8997
    22.5902
    25.4566
    19.9597
    17.9297
    20.8081
    20.9983
    22.1171
    23.1364
    27.4260
    20.1082
    20.3518
    21.5930
    27.9344
    23.1787
    28.9279
    25.4917
    27.0707
    27.5926
    32.5837
    31.6586
    24.7611
    28.0629
    20.4154
    22.4972
    24.5686
    20.8149
    22.7814
    22.0818
    24.0111
    23.3873
    22.5799
    26.4445
    25.1311
    21.3035
    22.5152
    27.0593
    22.8859
    20.0447
    31.3418
    23.6100
    23.5923
    23.6180
    24.6933
    27.2196
    29.0681
    26.3855
    24.5975
    29.0248
    24.8637
    26.7033
    23.3390
    23.7594
    23.9576
    30.8443
    22.8989
    19.2257
    26.5947
    25.4949
    26.6279
    22.1335
    26.4046
    26.9428
    27.1925
    27.3264
    24.1473
    19.5977
    25.7031
    21.6018
    28.4625
    26.6292
    28.1771
    27.6620
    22.4030
    25.2524
    25.1410
    22.1432
    26.0771
    25.1145
    23.1153
    26.8960
    26.5210
    23.4089
    25.5488
    24.6842
    22.0613
    17.0294
    24.7030
    26.9843
    27.8858
    27.9119
    24.0840
    25.3628
    24.7190
    23.8234
    24.8396
    24.5397
    27.2272
    28.3481
    24.8871
    26.1028
    27.7435
    26.4318
    20.0445
    29.2749
    26.3584
    21.6993
    24.8374
    23.0334
    26.1656
    24.3219
    24.4388
    25.8222
    26.3762
    20.9354
    22.8512
    27.0662
    21.9860
    21.2046
    25.4382
    27.2711
    21.6529
    20.4586
    22.7831
    24.2824
    25.9316
    24.5642
    25.2682
    26.2986
    28.1045
    23.5272
    31.2907
    27.3648
    23.9967
    21.1479
    20.3661
    18.6617
    20.7995
    22.3500
    21.1383
    27.4262
    25.5412
    24.0138
    22.6406
    23.8537
    25.2152
    22.9592
    23.4634
    25.1036
    26.1455
    29.2260
    27.9677
    26.9183
    28.3875
    26.3977
    24.5324
    22.9505
    24.3577
    29.5294
    27.4739
    26.6642
    18.6240
    24.5767
    25.3574
    24.2595
    25.8272
    22.2722
    27.4961
    24.9803
    25.5279
    27.9612
    24.2123
    23.4938
    24.8695
    26.5784
    26.2393
    25.2300
    22.6743
    21.0351
    26.3660
    28.3481
    23.8692
    23.9201
    20.7497
    22.6451
    23.2128
    24.7990
    20.3861
    25.7353
    24.8338
    22.5951
    27.4625
    22.5950
    20.1051
    22.6325
    24.1478
    28.0877
    25.3238
    25.9925
    25.2337
    26.1976
    26.2498
    22.8267
    27.4657
    24.8154
    25.6991
    28.4186
    26.0190
    21.2215
    23.5184
    25.1479
    22.2202
    20.7261
    18.9766
    20.4817
    16.9757
    21.0795
    25.4873
    27.4406
    25.6206
    26.2335
    23.3042
    20.4066
    22.6512
    18.4447
    27.9271
    26.0219
    24.5504
    25.3231
    23.5179
    27.1827
    26.3343
    22.7649
    22.4989
    24.6837
    27.8488
    29.8149
    24.9866
    26.3725
    27.0908
    24.3718
    24.7839
    23.9401
    24.5640
    23.8885
    29.7239
    18.7455
    23.5709
    22.5758
    21.2908
    20.8368
    22.5234
    19.4172
    24.1894
    26.2300
    24.6378
    27.2978
    25.1124
    25.1457
    29.1124
    30.9918
    29.8685
    29.0984
    28.5445
    30.0855
    28.1375
    25.8434
    30.1998
    29.8064
    25.2559
    27.6514
    26.0750
    28.2748
    27.9360
    32.0147
    31.2129
    26.4388
    26.0478
    27.6796
    27.7715
    25.6544
    27.9654
    27.9089
    26.2719
    25.7278
    29.2986
    26.4183
    26.7322
    24.5540
    26.9278
    27.6308
    27.7448
    29.3467
    26.6640
    26.7667
    28.3858
    25.7391
    29.0880
    29.4525
    25.0976
    23.2921
    26.9282
    26.9846
    28.0982
    26.0631
    25.8379
    29.8179
    25.2109
    26.7245
    25.8333
    23.6675
    30.9036
    25.1875
    23.7627
    25.7309
    24.3731
    16.9671
    16.8374
    19.9193
    21.1146
    21.6188
    19.1865
    16.0702
    15.0997
    14.4540
    17.9899
    17.1913
    15.9878
    13.7914
    13.2237
    12.4432
    13.6906
    15.7048
    13.5290
    15.7955
    14.2590
    20.5179
    16.3071
    18.8297
    26.7971
    25.0254
    26.5761
    29.8243
    25.5208
    18.9503
    19.3476
    23.0955
    23.4927
    26.3781
    24.7213
    22.0081
    22.7653
    26.0215
    24.7082
    28.8706
    28.3645
    25.6977
    28.3838
    24.0956
    26.9208
    25.5816
    27.9143
    26.8996
    31.9549
    32.4779
    27.6885
    34.3602
    30.4167
    34.2139
    28.3259
    30.0026
    32.3656
    30.8957
    29.9316
    25.3564
    24.7815
    26.3073
    27.1001
    25.3028
    26.4523
    27.3853
    25.1902
    21.5199
    24.0520
    26.8216
    31.5186
    27.4634
    27.1313
    24.0477
    25.9782
    28.5460
    28.4397
    22.6371
    24.6686
    29.0212
    25.1965
    27.6824
    23.2227
    23.1994
    16.7265
    19.4746
    21.4467
    25.7921
    25.2264
    26.3445
    20.4700
    22.6587
    29.7627
    26.2318
    23.7120
    27.0641
    21.7798
    24.7186
    22.3455
    24.1141
    28.3122
    25.6881
    28.5414
    27.6445
    28.4772
    25.7618
    24.4799
    22.9653
    22.8304
    21.9146
    32.8149
    30.6883
    30.4265
    24.9122
    28.1753
    23.1666
    22.5610
    22.9338
    22.6649
    22.5027
    28.0189
    26.0868
    20.7798
    20.2735
    18.9538
    23.3422
    19.9738
    21.1997
    15.2160
    13.8801
    13.0588
    12.2718
    11.0060
    11.6236
    14.3491
    13.1090
    12.7535
    12.5456
    13.5963
    11.9287
    12.6531
    13.1743
    14.0142
    13.8687
    14.2109
    13.7991
    14.5605
    13.0561
    14.0226
    10.5201
    16.0577
    13.5266
    10.2463
    10.1727
    11.4673
    10.9716
    10.6644
    12.7078
    13.8817
    12.4327
     9.6197
    13.7452
     9.5381
    13.0286
    14.9616
    14.2630
    13.4652
    15.9334
    22.5078
    15.3957
    19.8513
    24.1938
    19.3485
    16.1345
    14.2833
    15.6360
    13.2380
    13.0032
    13.2400
    12.4061
    11.7577
    12.1313
    13.4979
    13.9316
    13.8157
    10.2654
    12.9233
    15.6184
    16.5401
    19.8863
    20.7430
    21.9434
    23.6067
    15.9592
    22.4005
    19.7851
    26.0782
    20.6864
    22.5197
    23.2831
    21.2911
    17.7208
    19.5352
    15.4963
    14.1385
    22.0072
    21.2123
    20.6611
    22.3741
    16.9840
    15.9718
    19.5086
    24.5912
    20.6912
    27.3440
    24.2100
    26.8657
    27.2245
    24.3978
    25.2340
    27.6595
    24.1921
    27.9076
    29.2509
    25.9219
    31.1696
    32.1086
    24.8671
    18.9223
    20.4990
    19.3577
    19.4589
    21.6344
    24.2214
    22.6516
    22.1785
    21.5587
    27.0714
    26.5815
    29.6237
    26.1265
    31.1464
    33.3466
    33.3595
    38.8484
    35.7260
    38.4766
    38.0673
    33.0052
    33.9182
    33.0810
    36.5754
    34.7354
    35.9520
    38.8445
    41.6441
    37.4632
    40.3272
    41.0786
    39.4502
    39.2454
    41.6670
    36.2988
    37.4676
    42.1792
    41.8230
    39.5275
    37.6044
    36.8951
    35.8502
    38.1490
    38.4289
    35.7145
    41.7213
    43.6547
    39.3573
    39.9151
    39.3586
    41.6969
    39.9790
    43.4672
    40.4452
    41.9507
    43.5912
    42.3936
    38.4791
    41.7633
    34.5819
    39.4182
    38.2166
    39.9597
    46.1131
    45.0788
    36.1847
    37.4146
    41.3238
    38.0939
    35.7680
    37.0096
    39.7302
    40.3414
    38.0925
    41.9872
    34.6432
    36.1401
    35.4861
    37.0233
    37.8001
    33.4856
    34.6507
    36.3388
    36.7989
    36.0634
    27.6451
    37.3331
    32.6709
    32.8594
    34.4951
    35.1379
    34.9478
    33.7295
    30.9780
    36.4400
    34.9575
    30.2403
    33.4723
    38.5283
    35.1535
    35.3467
    32.6953
    31.6814
    33.1634
    35.3293
    38.6543
    41.3941
    41.4126
    38.5819
    42.5739
    36.8900
    33.7631
    37.2317
    38.0784
    35.1143
    35.2495
    32.8581
    37.5208
    35.4412
    40.1351
    38.2678
    32.8710
    40.0893
    36.1453
    35.2925
    37.1331
    34.5877
    42.1136
    37.0450
    41.4742
    39.0942
    37.6102
    39.1576
    37.9784
    42.0563
    34.5208
    35.5754
    38.8148
    35.6211
    38.9405
    37.8112
    39.6958
    34.6432
    39.4662
    40.4063
    38.3153
    37.8108
    44.4476
    36.7418
    33.7585
    37.8419
    35.2591
    39.1152
    35.7895
    33.8064
    41.6913
    39.1548
    38.9634
    36.7534
    39.8450
    38.3804
    38.9173
    39.9925
    35.6437
    41.6957
    40.3959
    38.8595
    39.9496
    39.1617
    43.0358
    35.9221
    37.0721
    42.9654
    38.5443
    36.2061
    37.7080
    41.6205
    41.1736
    39.0070
    43.7346
    35.7217
    45.4509
    49.9501
    42.2970
    44.3945
    38.2063
    44.5540
    46.7954
    45.7783
    41.1724
    39.8446
    42.7531
    46.0567
    37.1572
    36.1430
    41.6918
    43.9007
    46.1025
    41.9094
    40.8294
    43.3918
    44.6133
    47.0053
    48.8041
    41.6324
    39.9324
    41.1344
    40.9718
    39.3878
    35.2470
    37.0153
    39.5734
    39.2296
    40.7566
    40.1100
    41.3344
    38.1638
    38.4209
    39.6607
    39.8023
    36.7827
    43.6348
    43.4803
    36.2100
    38.0070
    35.5541
    32.9372
    37.2360
    36.9324
    34.3855
    35.8138
    33.7776
    37.6980
    36.2740
    33.2408
    33.7403
    34.4007
    34.5673
    36.2973
    31.9271
    42.1173
    35.8953
    30.5686
    30.3626
    35.1133
    29.0407
    32.1784
    34.8104
    27.1788
    30.4163
    36.6570
    31.5260
    29.9049
    38.1425
    33.1088
    35.8059
    38.9552
    32.2200
    33.8877
    25.7773
    28.5716
    30.7003
    32.0832
    31.8280
    28.9358
    33.0773
    27.8661
    25.6932
    33.5355
    26.2424
    28.9490
    32.5489
    23.1575
    30.7776
    30.0224
    27.0251
    19.2704
    24.4319
    36.1650
    32.1452
    26.2386
    29.5150
    25.5897
    29.3632
    31.5870
    30.7172
    25.7020
    27.4089
    30.5871
    34.1827
    33.2819
    31.9020
    28.5878
    29.3963
    29.1488
    29.4228
    31.0865
    28.4545
    35.2643
    34.9436
    33.6535
    36.8422
    31.2539
    38.3013
    36.3830
    33.1931
    28.5626
    29.9793
    34.6662
    37.7255
    35.9041
    29.7408
    35.5038
    35.3417
    34.4795
    34.6768
    34.1848
    38.9580
    33.2201
    31.4318
    38.1891
    31.1554
    32.1062
    37.4258
    34.4358
    30.7878
    30.9577
    34.2829
    33.8311
    31.3122
    33.3673
    34.1481
    31.8202
    29.3921
    31.0025
    30.9731
    33.4386
    30.9818
    28.9560
    25.3311
    29.0573
    30.3182
    32.6420
    30.8531
    28.4410
    27.8672
    29.9057
    32.2496
    32.7801
    31.6911
    35.9631
    32.7394
    32.4441
    30.9425
    30.9201
    28.3725
    30.6938
    30.8122
    29.2100
    30.0096
    27.9797
    27.0426
    26.2913
    28.0248
    28.2913
    29.3552
    30.0714
    26.1177
    27.7776
    28.8159
    31.6463
    35.8826
    35.4524
    35.8390
    33.1395
    31.2744
    33.5634
    38.5349
    37.0584
    38.6545
    37.1369
    34.5442
    34.5916
    32.8746
    31.1047
    32.1677
    28.9299
    29.2754
    27.3695
    25.2750
    33.0875
    29.8455
    29.0241
    29.5958
    27.8237
    28.1827
    31.1003
    34.0550
    32.2654
    31.5518
    30.7351
    32.6205
    30.1904
    31.5521
    32.2175
    35.5109
    36.5571
    32.8123
    36.4333
    33.4931
    28.3209
    29.2853
    37.9957
    33.1776
    30.9617
    35.7047
    33.4907
    36.2696
    37.4748
    40.0604
    38.9275
    36.7448
    34.0460
    33.2554
    32.6956
    35.0957
    34.9420
    33.0645
    33.2113
    33.7139
    37.8305
    35.4299
    33.2254
    34.1835
    36.5922
    36.0311
    35.6853
    32.9311
    34.4577
    34.9741
    36.2630
    33.8338
    34.2130
    35.7780
    31.7317
    31.4477
    32.7634
    33.7899
    31.8727
    29.6163
    29.4469
    30.2103
    32.0574
    33.9947
    36.3346
    33.4013
    34.8477
    38.2623
    35.6406
    32.6017
    40.0781
    40.8710
    34.8036
    30.8723
    32.7275
    32.2928
    30.8185
    32.1053
    35.9141
    31.1097
    35.4459
    37.8476
    34.4547
    33.5925
    36.6654
    36.1732
    39.2165
    38.9115
    42.8522
    39.4646
    34.6034
    39.8403
    47.8362
    46.7605
    43.5722
    38.2640
    35.9374
    33.6897
    36.6951
    33.6373
    39.4008
    33.0119
    35.9625
    36.8772
    35.9907
    37.1096
    36.7874
    32.2946
    36.0130
    37.2741
    38.2933
    41.4395
    38.2433
    37.5790
    39.7768
    37.6016
    35.8958
    36.5490
    40.6154
    37.2835
    37.2730
    40.6034
    40.0533
    41.5444
    38.1719
    45.6659
    45.9870
    40.2348
    43.1834
    41.6089
    42.3952
    36.9963
    39.1971
    37.6746
    37.1642
    37.3836
    35.6227
    37.7387
    33.3981
    26.1296
    30.1988
    33.6535
    33.0110
    30.8345
    33.5364
    34.6105
    33.7987
    36.0474
    35.7320
    35.9085
    37.8481
    37.5842
    29.8109
    36.8902
    35.0643
    36.1921
    40.5131
    33.9130
    37.5544
    39.8001
    42.9985
    34.9640
    46.3033
    47.5175
    39.6029
    42.4491
    42.5481
    40.3247
    41.0503
    36.0040
    36.6468
    38.3137
    34.8104
    35.9597
    38.3829
    42.9708
    38.2793
    41.0791
    42.8336
    38.4532
    40.9038
    42.0577
    39.8234
    38.7572
    40.3878
    35.9124
    38.2018
    36.2214
    40.5551
    39.4035
    39.6979
    39.4681
    43.3371
    41.3646
    44.1363
    41.2493
    36.9832
    36.4966
    36.9929
    37.7984
    40.2992
    43.0663
    45.0059
    40.0442
    41.7531
    43.1591
    42.3665
    41.5164
    34.9422
    37.3107
    38.5927
    35.6540
    41.7900
    35.2921
    33.6467
    35.9826
    35.4657
    37.1417
    39.6362
    33.3725
    33.8230
    37.8387
    38.9173
    40.2621
    34.3809
    32.9728
    34.7219
    34.8394
    36.1146
    37.9986
    40.4509
    39.5064
    34.2170
    37.9951
    33.8148
    36.3155
    35.6792
    44.1016
    35.7408
    36.2771
    34.3238
    37.8301
    30.9828
    33.7574
    33.0403
    39.3242
    37.2550
    34.5494
    29.9298
    29.9402
    32.1641
    38.7330
    34.6247
    36.3454
    36.9832
    37.1478
    33.4694
    31.9780
    36.1453
    42.5662
    34.9565
    32.3829
    32.4482
    32.9402
    28.0479
    28.1110
    30.7377
    36.6587
    34.3008
    30.5854
    32.1243
    30.4733
    35.4944
    37.0410
    35.4120
    37.2487
    38.7841
    41.5623
    38.6960
    38.0834
    38.8379
    35.8687
    37.1881
    37.3471
    39.9952
    39.3922
    36.2344
    35.1204
    32.9236
    32.7234
    35.1860
    34.2475
    31.3354
    33.1844
    38.5994
    39.2684
    32.9151
    38.2530
    38.8261
    33.3134
    38.8256
    39.2055
    38.4352
    33.3185
    30.2781
    35.3440
    34.6888
    35.1588
    36.3443
    37.2064
    35.5788
    33.0690
    37.7083
    32.8558
    32.8827
    33.3505
    35.2089
    40.0238
    39.2401
    40.3709
    32.7310
    29.6421
    29.9770
    32.8290
    32.4104
    39.5553
    33.9077
    35.4749
    36.8858
    35.6926
    29.9126
    31.3291
    27.7502
    35.9955
    30.6410
    33.6635
    32.8919
    29.0952
    33.8376
    31.4030
    33.5488
    30.1269
    25.6024
    25.4479
    24.4646
    26.9887
    27.6551
    28.2692
    30.1682
    28.7167
    29.5066
    28.4172
    33.6542
    28.2221
    31.4734
    30.5874
    27.3898
    26.9542
    25.5828
    28.3752
    24.2771
    22.8911
    27.1044
    26.1911
    26.9040
    27.1374
    27.5183
    25.2446
    22.1979
    23.0186
    24.9561
    23.5266
    23.7010
    22.7908
    23.7243
    25.7431
    24.4724
    24.7164
    25.3064
    23.9386
    24.5575
    24.5720
    28.7919
    27.2000
    23.9827
    23.8710
    25.2285
    22.3649
    27.0014
    33.2764
    29.5187
    25.8777
    26.9309
    28.1364
    28.0952
    31.1247
    26.4538
    26.1982
    26.2548
    27.5345
    27.4404
    24.8360
    22.1820
    22.5728
    23.5979
    26.1424
    23.3569
    21.1353
    26.9500
    22.9995
    23.4326
    25.7168
    23.8930
    23.0925
    24.1357
    22.7533
    26.1806
    26.4278
    23.4480
    24.6255
    23.9792
    22.7456
    29.1719
    24.1880
    23.8669
    24.2095
    23.2554
    21.4782
    23.0607
    23.9989
    24.4321
    23.9759
    25.7889
    24.8230
    23.9265
    23.2820
    19.3857
    22.9976
    27.6005
    18.0467
    20.4688
    21.2143
    27.5080
    25.0355
    22.2158
    23.1899
    26.0387
    26.1059
    25.2999
    27.0278
    26.8281
    26.6411
    28.2265
    27.1264
    28.9965
    25.6269
    23.6844
    24.1688
    23.3297
    23.2212
    24.0189
    21.1882
    20.4651
    18.4092
    20.6607
    20.1821
    23.2607
    21.7317
    27.4401
    24.8580
    26.0830
    24.8673
    23.7276
    20.4706
    21.4409
    20.2021
    28.8852
    28.3217
    29.5682
    27.2622
    23.1334
    26.8065
    31.3955
    28.5031
    28.6904
    29.1073
    23.9140
    26.8762
    25.8275
    26.0964
    22.4897
    20.8917
    21.1947
    25.9467
    25.4304
    22.0490
    25.6902
    27.8259
    27.1525
    26.6249
    24.7425
    23.3871
    24.2288
    26.6060
    24.8059
    23.0778
    26.1799
    23.1355
    21.7981
    21.8673
    23.5241
    25.9118
    23.6531
    20.5018
    22.4374
    16.7661
    20.4755
    21.7165
    21.6284
    21.9236
    19.3456
    20.9265
    21.6706
    18.8990
    15.2677
    21.7776
    22.4194
    22.5546
    22.1209
    22.8300
    21.2646
    22.3521
    15.6415
    17.4440
    25.8231
    23.9081
    28.5286
    26.2562
    22.6273
    24.4228
    26.7273
    25.1001
    24.4269
    24.0262
    22.6330
    22.9754
    24.4771
    23.2063
    26.6788
    25.3666
    25.7344
    24.3998
    24.7098
    23.4350
    22.8701
    22.3435
    21.7984
    28.9536
    22.0906
    22.1488
    24.4066
    23.3857
    25.8578
    23.7455
    24.8769
    22.3744
    23.1494
    22.8176
    23.4074
    22.2159
    24.0321
    24.2949
    28.9721
    23.6375
    25.6162
    21.6987
    24.3734
    24.1486
    20.8232
    24.9198
    23.7218
    22.2139
    21.5284
    22.1184
    21.5375
    23.4790
    26.3729
    27.4041
    23.6576
    20.9363
    23.2962
    24.3134
    19.9069
    22.4034
    22.1164
    23.8157
    26.0795
    19.9853
    20.7213
    19.7020
    16.8807
    22.6154
    22.1205
    23.9558
    22.4389
    24.8735
    21.5184
    21.1117
    20.2440
    20.8719
    20.6416
    21.9611
    23.2466
    27.1521
    27.1867
    26.1171
    28.3564
    28.2553
    29.9089
    24.2292
    25.2608
    24.2408
    26.3633
    26.4654
    26.6747
    25.1339
    23.5618
    21.3052
    22.6010
    24.5680
    24.5121
    24.2300
    26.8526
    25.1265
    23.4940
    22.2169
    23.2952
    19.8191
    24.8204
    23.1585
    24.3319
    20.9789
    23.3797
    22.5338
    23.7779
    22.7788
    23.6615
    25.1398
    21.4611
    28.3020
    22.9757
    23.6269
    23.7585
    29.9020
    24.6880
    27.3350
    26.2612
    24.5635
    26.2122
    26.4527
    29.3855
    25.6210
    25.3017
    29.9391
    33.7947
    31.1306
    30.0886
    25.5859
    27.9644
    24.7443
    33.2047
    34.4634
    30.8193
    25.8317
    29.7186
    32.9941
    34.1252
    37.5053
    36.4030
    33.2953
    30.8350
    32.6890
    29.4843
    30.8005
    33.9996
    31.1071
    36.7974
    34.1608
    32.5880
    29.7239
    30.9808
    29.1924
    35.3502
    41.3733
    39.5070
    42.7100
    36.2400
    31.1139
    28.1851
    30.3801
    27.7367
    26.1111
    27.4429
    28.7780
    28.8921
    28.2827
    29.4615
    27.5081
    29.6531
    27.7600
    31.3996
    26.9811
    27.3541
    27.8792
    27.9346
    22.7821
    27.2020
    32.4523
    39.7967
    34.1053
    31.3300
    35.7908
    35.5522
    33.0292
    30.7999
    27.8610
    34.1639
    34.7177
    30.7395
    29.6563
    32.1992
    35.9360
    35.7494
    29.3185
    27.2018
    34.6887
    39.1466
    26.9930
    25.0069
    25.0639
    23.9393
    24.4733
    27.4171
    25.9055
    28.7699
    32.0583
    31.4113
    31.2177
    27.9170
    28.3571
    28.4742
    25.4208
    28.0049
    30.9200
    27.9478
    31.2002
    29.3008
    28.9619
    30.5454
    36.5428
    35.7955
    30.8701
    27.4996
    27.9020
    29.9456
    34.0329
    30.8203
    30.3427
    28.3099
    23.5384
    21.6897
    28.8814
    28.8495
    28.1665
    26.0672
    28.7917
    28.3097
    27.2597
    28.0008
    24.9210
    26.0814
    29.3972
    34.3024
    32.5491
    30.9710
    32.0327
    34.7531
    30.2518
    33.6339
    32.2230
    31.7595
    28.2045
    28.1959
    24.7607
    26.4853
    23.8194
    23.1895
    25.8367
    22.4001
    23.5789
    21.9391
    20.5934
    18.1026
    18.7943
    19.6730
    20.5682
    18.0383
    19.4243
    18.6537
    22.1764
    22.6473
    20.5468
    17.4911
    20.2155
    17.9886
    19.9907
    19.4344
    19.6000
    19.6971
    16.7561
    18.3043
    21.6719
    22.4667
    22.8191
    17.7969
    19.8849
    18.9788
    19.0518
    19.8701
    21.1365
    18.0191
    20.5369
    22.8879
    21.2085
    17.9646
    23.1628
    24.0433
    22.8188
    23.9822
    24.4437
    26.9338
    27.1887
    29.1415
    29.7343
    28.0714
    28.6893
    28.2132
    30.2465
    30.4838
    30.6491
    32.7208
    32.3875
    30.3231
    26.9164
    27.0075
    32.5529
    30.4102
    27.1704
    36.4291
    34.8245
    32.4217
    30.0197
    28.5449
    28.8119
    23.9614
    23.2338
    26.5873
    25.6702
    21.5655
    27.0474
    27.4444
    25.2528
    27.2987
    23.1497
    28.3750
    28.5318
    26.3217
    26.7725
    24.9684
    26.1571
    25.1206
    27.9103
    28.9585
    29.4132
    30.2082
    23.8679
    22.3152
    24.5195
    23.3466
    27.4568
    28.0998
    25.2453
    24.8629
    24.2269
    25.7762
    26.1452
    29.7160
    27.8768
    27.1878
    27.4858
    22.9729
    24.4453
    28.8822
    28.0312
    23.0667
    24.3535
    24.2812
    27.6078
    26.8761
    28.1135
    25.9223
    26.7958
    25.7097
    26.6291
    24.2301
    22.5303
    30.1716
    23.2078
    29.5686
    26.3373
    24.1676
    25.1684
    24.5609
    24.9521
    23.9882
    23.5353
    24.1569
    27.8197
    31.4512
    23.7389
    26.5834
    25.9094
    27.5556
    21.6361
    25.4099
    29.0932
    25.4443
    25.7177
    23.0360
    25.8021
    28.7810
    25.4439
    27.9856
    31.1312
    29.8393
    24.4592
    22.7565
    28.2836
    28.2710
    26.3000
    26.2566
    24.1580
    30.3913
    29.7574
    26.8170
    24.8577
    22.8166
    28.4763
    24.8543
    25.9885
    25.8956
    27.7012
    28.1267
    28.1636
    24.6823
    26.3749
    27.0229
    25.4342
    28.6206
    27.0708
    24.7700
    27.2154
    22.3110
    20.0835
    21.5047
    21.2376
    26.0338
    30.2481
    31.3623
    23.4765
    26.6552
    27.8682
    27.8213
    27.2152
    31.7256
    26.8278
    28.4669
    26.7573
    33.7920
    29.8912
    29.1270
    24.9769
    26.3264
    25.4727
    25.3242
    28.5573
    28.9264
    29.8542
    32.1436
    28.0207
    26.9353
    30.0170
    28.0652
    29.8792
    27.6785
    29.1043
    28.6698
    28.1906
    22.6034
    21.3020
    19.5772
    20.9216
    25.6802
    25.5415
    28.1581
    29.7755
    23.1695
    21.8362
    24.0298
    25.1079
    27.3554
    25.3129
    24.6093
    25.6771
    20.6686
    21.8244
    20.2460
    24.4307
    25.7574
    22.1739
    22.1778
    19.7160
    26.7014
    26.2346
    25.0135
    25.9294
    25.1927
    24.7273
    22.2005
    24.0075
    23.9572
    21.2625
    23.4735
    25.2579
    22.9163
    21.7224
    21.9349
    24.3990
    25.7649
    20.3403
    15.9908
    17.3879
    18.9340
    18.2821
    21.0659
    20.7884
    21.0211
    19.1225
    21.2787
    21.4079
    22.0167
    17.8320
    18.4686
    19.4491
    18.7564
    16.1450
    17.5913
    18.6658
    16.5773
    15.5334
    20.9260
    17.6783
    19.1023
    20.8745
    17.4987
    19.6341
    17.3387
    22.6559
    17.8333
    21.2252
    20.1707
    17.9285
    19.4358
    19.7558
    18.4071
    16.9604
    17.8840
    21.7072
    16.7368
    23.2192
    29.0254
    23.1777
    21.3559
    27.0449
    19.6980
    23.8404
    19.3596
    18.9095
    18.1337
    18.1328
    18.0040
    22.0253
    20.0849
    19.6455
    20.2005
    20.7696
    18.6595
    18.6254
    21.1332
    16.3673
    18.2157
    20.2725
    19.7960
    18.5858
    18.1364
    19.4022
    20.1572
    20.6001
    19.9680
    18.5653
    23.3252
    18.8283
    19.5190
    21.1012
    21.9807
    21.8604
    21.9254
    21.5500
    20.2054
    22.4561
    22.8324
    19.2791
    16.1433
    16.5344
    19.2105
    16.4709
    18.1528
    16.8629
    20.9447
    19.8881
    25.3976
    24.1601
    19.3875
    20.2066
    23.4498
    18.7374
    23.1610
    20.2644
    20.5403
    20.0701
    20.2603
    19.5861
    20.9120
    25.5735
    21.6226
    20.1878
    16.1096
    21.4842
    17.3738
    18.4298
    17.3699
    19.2260
    21.0306
    19.8131
    19.1156
    21.1434
    22.9870
    23.3813
    27.2977
    25.5055
    27.9572
    25.4755
    19.6049
    22.1516
    26.9712
    24.3413
    18.8953
    19.7161
    20.0460
    20.5230
    23.7511
    22.4489
    23.5481
    23.7803
    22.6669
    22.9432
    20.4651
    18.4727
    20.9131
    21.2763
    21.7502
    22.9096
    23.6569
    22.7570
    28.9164
    26.8739
    22.4304
    25.7763
    23.5077
    22.2459
    24.6255
    22.9430
    23.5024
    25.0220
    23.5604
    21.4621
    19.7455
    20.5425
    23.8327
    26.9446
    26.0967
    31.9091
    30.3385
    27.8996
    29.4090
    30.8653
    26.5277
    21.1501
    20.8959
    24.1717
    25.0500
    25.5039
    24.6225
    27.9798
    29.8536
    27.9025
    27.1738
    26.7436
    29.2469
    29.4197
    28.0681
    26.3433
    26.5980
    31.5969
    30.5881
    29.6331
    27.7427
    32.8100
    28.6556
    27.5711
    28.9581
    32.3108
    26.7678
    25.3497
    28.8535
    29.2306
    35.6422
    30.7202
    24.9578
    27.6207
    30.6920
    29.3122
    27.9994
    25.8877
    26.2677
    27.1244
    28.0752
    23.3190
    23.0436
    25.6026
    24.9196
    24.0354
    25.1584
    28.1720
    27.1185
    23.9293
    23.4326
    26.3259
    26.1042
    24.8278
    27.4005
    28.8841
    34.0978
    29.3658
    28.3337
    30.8984
    27.2214
    30.9433
    31.2026
    28.6236
    34.8482
    28.1188
    30.4937
    33.7710
    23.1585
    26.9149
    31.3712
    27.0723
    28.6899
    30.8129
    31.8049
    33.2906
    33.4603
    26.0905
    29.7388
    31.0067
    27.2758
    30.0481
    29.2278
    27.8545
    26.5181
    31.5930
    31.5132
    30.8728
    32.1750
    29.6482
    30.1529
    29.1151
    30.2464
    31.0461
    31.6710
    32.6409
    32.1428
    31.4860
    31.3805
    32.9359
    27.6942
    30.8038
    29.8496
    26.9749
    26.8502
    31.7059
    27.7775
    30.0972
    27.9311
    27.1846
    29.3261
    24.9738
    28.1995
    25.1932
    23.8131
    27.8856
    26.3811
    28.0416
    30.1063
    25.9851
    30.4036
    31.2615
    26.6086
    26.3906
