# Supplementary material for: Mechanistic models of asymmetric hand-over-hand translocation and nucleosome navigation by CMG helicase
Source: Nat Commun. 2025 Nov 21;16:10304. doi: 10.1038/s41467-025-65232-x (PMC12639105; doi:10.1038/s41467-025-65232-x)
Supplement: Supplementary file 18 — Source data [file 41467_2025_65232_MOESM18_ESM.zip › SourceData/SourceData/Fig4D/withRPA/mindist_lagging_and_loop_traj011.dat]

# Distance
    29.3216
    29.7384
    30.6398
    28.8452
    24.2698
    25.0328
    26.3758
    25.2668
    29.2478
    25.2512
    27.2489
    26.4152
    29.0059
    25.5737
    24.1432
    24.9419
    23.8986
    26.6630
    27.2226
    26.8067
    24.9205
    25.3471
    29.5067
    27.0558
    30.2809
    26.8450
    30.7224
    28.9053
    29.6234
    31.7096
    32.0709
    34.3821
    29.1212
    26.8985
    31.9616
    29.9226
    28.8707
    30.7236
    32.2796
    32.3056
    31.6865
    30.0287
    31.9182
    27.9948
    28.8762
    28.5998
    32.4352
    30.3686
    31.1491
    32.9603
    33.6861
    39.9164
    34.4767
    31.5761
    30.0716
    29.7397
    31.1527
    30.9106
    26.7178
    28.2196
    27.8528
    26.9146
    24.1165
    29.0936
    28.1817
    28.6874
    31.9484
    30.8713
    32.2001
    34.4271
    33.7282
    29.7275
    29.7573
    32.0315
    30.7345
    33.0752
    29.8701
    31.2340
    31.3465
    32.9595
    32.4702
    30.5429
    31.6348
    30.3096
    31.6949
    35.1014
    32.5317
    33.6975
    36.2851
    31.7403
    33.3639
    27.3750
    29.9075
    28.6234
    27.6491
    27.4472
    30.3109
    27.3441
    27.3486
    26.3539
    26.1143
    25.1438
    31.0236
    29.8574
    27.9429
    28.2262
    32.9932
    28.1211
    30.2740
    30.3922
    29.0492
    29.1188
    30.2347
    30.3832
    31.0396
    28.3867
    28.3376
    31.2991
    27.2338
    32.3248
    29.9906
    31.5525
    33.1534
    27.8831
    27.2767
    26.2077
    30.0740
    29.8475
    28.7296
    31.6483
    32.0902
    32.6310
    29.4372
    35.7251
    36.4654
    32.0259
    31.3972
    30.2782
    28.5167
    29.5345
    26.9973
    25.5808
    28.5614
    29.0428
    28.3653
    32.3761
    27.6743
    33.1195
    26.6326
    31.5514
    29.2196
    25.5704
    26.3816
    27.0351
    25.5493
    24.1238
    26.5548
    27.0741
    25.7176
    25.9322
    25.9616
    26.4976
    25.4381
    26.2220
    29.4772
    25.7991
    26.6105
    25.7052
    25.1778
    24.5890
    24.2007
    23.7252
    24.1570
    25.9878
    26.9014
    26.9723
    28.8655
    32.1050
    24.3489
    24.3564
    27.1917
    33.5307
    33.8070
    27.0560
    27.0601
    25.6286
    25.8696
    28.2337
    31.1035
    24.2561
    25.2867
    27.2561
    27.0064
    25.4451
    27.1681
    26.8325
    25.7749
    28.9074
    27.9297
    28.8410
    27.8066
    28.1464
    29.2849
    25.1160
    29.8926
    27.1517
    29.8278
    28.9350
    28.2667
    25.7838
    27.2611
    27.2854
    25.3182
    25.8355
    24.3376
    26.5138
    26.0564
    25.6903
    26.9252
    25.2385
    25.0113
    27.5763
    24.4531
    26.6432
    23.7303
    26.3039
    27.8559
    25.9224
    24.3049
    26.9552
    29.1406
    29.2519
    25.5797
    29.0393
    30.8607
    31.6454
    30.5327
    31.9601
    28.5539
    28.8881
    27.8417
    25.2676
    27.5412
    27.9077
    28.5741
    25.6594
    28.2592
    28.1883
    27.3204
    26.2719
    28.4288
    27.6094
    25.7123
    26.8374
    26.2207
    28.0832
    28.8227
    30.4891
    27.2091
    31.0083
    28.7629
    28.5726
    27.3552
    26.5648
    28.3429
    28.0842
    28.3267
    32.9544
    27.4301
    28.3023
    28.4864
    27.6130
    29.1542
    28.6070
    27.1738
    31.4631
    27.6571
    25.0922
    26.9237
    26.4794
    24.8790
    25.5548
    27.7106
    27.1812
    26.2971
    29.0031
    30.0712
    29.6579
    28.5352
    27.9970
    28.5638
    30.5672
    27.7989
    35.1236
    29.8205
    27.0429
    28.7060
    27.6889
    28.1213
    29.1894
    28.0636
    30.6506
    28.6475
    31.6510
    28.7222
    30.6259
    28.4876
    38.0464
    32.3348
    32.5265
    30.1836
    26.3010
    30.7171
    28.4394
    27.7655
    31.7094
    26.6417
    30.5474
    31.9736
    30.9756
    32.0654
    28.4346
    29.1300
    30.5430
    26.9942
    25.2538
    34.5894
    28.9945
    28.4515
    33.1596
    27.4824
    26.2244
    25.0032
    25.9166
    23.9594
    24.5279
    25.4169
    24.7301
    29.0463
    25.8306
    24.6232
    27.3901
    27.3392
    24.9062
    24.4150
    25.0499
    27.7249
    25.8479
    24.2167
    27.1532
    26.2306
    26.5137
    24.6670
    24.8730
    24.7600
    24.0710
    23.9211
    25.4592
    25.8046
    25.5069
    28.7578
    25.8771
    25.4074
    26.7218
    25.0704
    29.0555
    23.1124
    25.7297
    28.6062
    24.2046
    27.0253
    27.6850
    26.2157
    24.8409
    26.8203
    25.5681
    25.0985
    27.4180
    26.4382
    24.4502
    26.8283
    25.3943
    26.6259
    25.9861
    28.5916
    27.5538
    32.0301
    27.9548
    28.0651
    29.2746
    28.6851
    28.3966
    29.7764
    28.0772
    32.5186
    30.9594
    30.2398
    26.5287
    29.1476
    30.2715
    28.8416
    27.7401
    26.5848
    30.2065
    30.5270
    28.0329
    28.4437
    33.1363
    28.1022
    27.9172
    26.7194
    25.2149
    24.9825
    25.9721
    28.1587
    23.1898
    24.2668
    24.0480
    24.3904
    25.0999
    22.1207
    22.8196
    22.9087
    23.7932
    22.0984
    22.8446
    26.3294
    25.1224
    23.7713
    28.3728
    28.8342
    27.4272
    28.7037
    26.1962
    27.1030
    27.6363
    30.9676
    27.7434
    29.5337
    27.2652
    25.9637
    25.3161
    25.0695
    26.9748
    27.2261
    24.0647
    24.8068
    24.6350
    25.3777
    23.2686
    23.4492
    22.9159
    25.9400
    22.2217
    21.1438
    27.2138
    28.5353
    26.7857
    27.5254
    24.7126
    26.7359
    22.9036
    25.4016
    29.7240
    27.3049
    27.2276
    26.9360
    25.5455
    27.4487
    24.3735
    27.0597
    24.8109
    25.8202
    24.5532
    25.1475
    22.7752
    27.3224
    26.5691
    27.4382
    27.1804
    26.0261
    25.4593
    26.6709
    28.1172
    26.6039
    27.4955
    26.9209
    27.8261
    26.6403
    28.2372
    28.1940
    31.0968
    28.9025
    26.7339
    28.1887
    28.5259
    24.8930
    24.7766
    24.5675
    22.4952
    26.2109
    20.9259
    21.8806
    18.9620
    21.5938
    22.7105
    19.9146
    24.1952
    27.7513
    26.8353
    25.6629
    29.3415
    29.6820
    27.8666
    27.4519
    25.9623
    24.7175
    26.4314
    27.0264
    26.8194
    23.3316
    26.3484
    24.8160
    27.6250
    26.0263
    25.5387
    25.9978
    24.2532
    24.7054
    25.2682
    25.5881
    27.3458
    26.3646
    29.0288
    26.5583
    28.3863
    28.5340
    26.3336
    29.0183
    29.7147
    28.0158
    29.5930
    28.0448
    30.7425
    29.5315
    28.7097
    26.6923
    24.9267
    27.2424
    27.2816
    32.2342
    30.8473
    30.4441
    31.1229
    28.8339
    29.5112
    30.1181
    26.9097
    28.5531
    27.6074
    31.8884
    28.7846
    31.2304
    27.3052
    28.1321
    30.8564
    30.2900
    28.9401
    27.9934
    32.6139
    29.6359
    27.2144
    32.2295
    28.3974
    28.0489
    29.7500
    29.0250
    31.7786
    28.4501
    26.9014
    24.7771
    28.2980
    31.6514
    30.3239
    32.1963
    27.8148
    28.7523
    30.8030
    29.1998
    30.2838
    28.7496
    27.2832
    30.8756
    30.7923
    29.8708
    31.7626
    29.1267
    32.0723
    28.6108
    28.2143
    30.9632
    31.5193
    33.7895
    31.2770
    28.6529
    30.8541
    36.3017
    33.2144
    33.3963
    31.7993
    32.3172
    28.0732
    32.1374
    37.4088
    30.6893
    29.7333
    27.6244
    28.5625
    24.0292
    25.7383
    26.3946
    26.8482
    25.9581
    26.9447
    26.0772
    26.0277
    24.3912
    24.9775
    25.1786
    24.6029
    28.7866
    20.4019
    27.0113
    25.8510
    25.2720
    23.3778
    27.6056
    26.1859
    24.1567
    23.7650
    26.9199
    29.3151
    24.4457
    29.0068
    27.0618
    25.6027
    24.0174
    27.2966
    27.8420
    29.3576
    26.7676
    26.2838
    27.3538
    27.2763
    27.1101
    27.3378
    27.5513
    29.0205
    29.6269
    30.8290
    27.7942
    27.2205
    30.7037
    33.1239
    29.8574
    26.5793
    33.6100
    32.3515
    26.9317
    27.4324
    26.4663
    29.2538
    28.6270
    26.4876
    24.9588
    29.8359
    26.6847
    29.0047
    28.8958
    25.2308
    27.6498
    26.1006
    28.2254
    29.8681
    27.7183
    27.3422
    27.6419
    27.1489
    25.6424
    24.2705
    28.4878
    27.0926
    27.6979
    28.9454
    28.4204
    28.1814
    27.2050
    25.9835
    26.0177
    25.1563
    26.0275
    25.1118
    27.4826
    26.2398
    24.9715
    25.9611
    30.1586
    28.0265
    27.5267
    30.6547
    25.7440
    25.1387
    27.9672
    26.2744
    26.7755
    28.7657
    25.3728
    26.6299
    27.3106
    29.4365
    29.1922
    26.5602
    25.0046
    29.2151
    27.9622
    28.7429
    28.2278
    26.3063
    27.6901
    27.8000
    26.9220
    29.4725
    26.7384
    24.8184
    25.5968
    26.9050
    28.0265
    25.0754
    23.4836
    26.3489
    29.3832
    31.2564
    27.6489
    28.6019
    25.9322
    25.8590
    27.8506
    25.5837
    28.1971
    29.1340
    27.9647
    30.1277
    27.0201
    27.5391
    26.1208
    25.6465
    25.7702
    25.3841
    27.0543
    27.0328
    27.9586
    26.3975
    28.6992
    28.8867
    26.2793
    30.2598
    31.6058
    35.9445
    28.8177
    24.8298
    26.2568
    29.3772
    30.9128
    29.0189
    28.5421
    30.0261
    27.4478
    29.5219
    28.6107
    31.4627
    31.1689
    28.3176
    33.8179
    29.3423
    28.0826
    28.0475
    25.7282
    24.5081
    27.0131
    26.6983
    28.2717
    28.2388
    29.6245
    29.4352
    28.4424
    28.1034
    28.2288
    25.4535
    32.9049
    28.3748
    26.6251
    26.4672
    25.6615
    27.7282
    29.9612
    28.5214
    29.4133
    29.3862
    27.3785
    29.2991
    26.5103
    29.5424
    30.2730
    28.2553
    29.5687
    26.7574
    29.0461
    28.2640
    26.8755
    29.3917
    27.8512
    27.5111
    28.9084
    26.1174
    24.9155
    25.6724
    29.1135
    26.4104
    26.9221
    26.5377
    31.4191
    28.4368
    27.0073
    26.2849
    28.7421
    27.3139
    27.6860
    33.2956
    28.6087
    32.9941
    30.1648
    26.8804
    26.8770
    27.8396
    26.8566
    27.4052
    24.7041
    27.0838
    26.4346
    29.0133
    31.8713
    27.8153
    29.4073
    28.3856
    26.3808
    25.1007
    27.7207
    25.6091
    30.8011
    28.8145
    26.1229
    32.5014
    28.6038
    33.1375
    33.3901
    30.5931
    33.5683
    31.7899
    35.7060
    32.1003
    31.3838
    30.1247
    30.1176
    35.4161
    30.7229
    32.5131
    30.9666
    30.4630
    30.4831
    30.6803
    32.8300
    34.5480
    31.6774
    31.3447
    32.2544
    28.9740
    28.3436
    28.9623
    30.1193
    29.6190
    31.2235
    29.6760
    27.8825
    26.8527
    27.7729
    26.6503
    28.2241
    34.4032
    35.4107
    31.5664
    31.1092
    31.8662
    29.0791
    28.3628
    31.5972
    29.2527
    31.4689
    32.7616
    33.2464
    30.6113
    30.3591
    31.6003
    27.0892
    30.2778
    30.4810
    31.7501
    31.3168
    30.8630
    31.0604
    29.8971
    33.2937
    30.9316
    27.8826
    28.7748
    29.6505
    31.1967
    30.5392
    27.2543
    28.7524
    28.8026
    33.6298
    29.6474
    30.1662
    27.7601
    27.6400
    28.4810
    29.1508
    29.8469
    30.6536
    24.1721
    27.5134
    30.1147
    32.7953
    31.8913
    28.8551
    29.1409
    31.4398
    31.2961
    31.7411
    28.5609
    33.1604
    31.7370
    32.8050
    29.2004
    33.7000
    31.5160
    29.1360
    30.6590
    29.7483
    33.1180
    35.3639
    33.1023
    31.6494
    34.4760
    29.7346
    30.3640
    35.8503
    30.5196
    30.1529
    30.7326
    29.8691
    28.6241
    29.2149
    32.9233
    27.9193
    31.9889
    28.8205
    31.0520
    31.0636
    25.8906
    28.7714
    27.4610
    28.5862
    29.8934
    28.2600
    30.0875
    33.2621
    29.5807
    32.8430
    33.5008
    28.7042
    28.5293
    31.2811
    30.8376
    35.1007
    33.7286
    34.0979
    31.4841
    33.4686
    36.2484
    29.8381
    29.9392
    26.0923
    27.5113
    27.2870
    27.7238
    25.6979
    22.8655
    19.3892
    21.0936
    18.9569
    21.7627
    23.6527
    27.6144
    27.4328
    28.9696
    28.3080
    26.4824
    24.7904
    21.7261
    23.2594
    26.6378
    23.9116
    23.4746
    26.6130
    22.1954
    28.9873
    20.3229
    28.3365
    26.4098
    27.8674
    23.6918
    22.2378
    23.4501
    23.9762
    27.3088
    21.9504
    25.2950
    22.5669
    21.5107
    24.7165
    24.8200
    25.5500
    22.8328
    27.4589
    27.0283
    30.2222
    21.4041
    24.5452
    24.8850
    25.8229
    28.2895
    27.7771
    28.5746
    26.9558
    23.0376
    29.3038
    26.1502
    26.4213
    26.6390
    23.4706
    23.1704
    24.2902
    25.1851
    20.2193
    19.6661
    26.9490
    25.2104
    21.6496
    23.6178
    25.2895
    23.6916
    23.0005
    22.2027
    26.3691
    25.1417
    25.8994
    24.5124
    23.2765
    25.5431
    27.2118
    20.6777
    24.5495
    22.2408
    24.5384
    25.0660
    29.5185
    27.4651
    27.1797
    29.7724
    28.4209
    32.4972
    32.5046
    35.5253
    31.2526
    31.6580
    34.6490
    30.3762
    28.2468
    26.3804
    26.3848
    30.4222
    26.2776
    28.3588
    24.3583
    26.9398
    25.9457
    26.4705
    25.6975
    27.4372
    29.7739
    24.3004
    23.4719
    26.5697
    27.5694
    23.4516
    22.7377
    21.9784
    33.8863
    24.2154
    24.8820
    26.7486
    29.7638
    27.7143
    27.6434
    25.2415
    27.2196
    29.6228
    30.9471
    33.9047
    31.5481
    34.4059
    32.0168
    33.9151
    34.7441
    27.8866
    29.4905
    33.0853
    31.4543
    31.4565
    30.8589
    27.2424
    29.3749
    31.9311
    32.2136
    27.7149
    31.0026
    28.3936
    28.0761
    28.1214
    27.4760
    29.2455
    24.6352
    24.3080
    26.3436
    25.8487
    27.2245
    33.8970
    31.6771
    26.0939
    23.7636
    19.7263
    24.2136
    22.4697
    19.2160
    25.5054
    23.8600
    26.1682
    19.9773
    23.4832
    30.0202
    26.6746
    23.7810
    29.3354
    26.6795
    23.4577
    22.1352
    23.2543
    23.1867
    21.7743
    20.0889
    24.8759
    23.8582
    29.0337
    25.5004
    23.8968
    25.5895
    24.9889
    21.2357
    28.4906
    26.2965
    24.6168
    27.1825
    30.2308
    25.8717
    27.0522
    28.1311
    31.6980
    29.3115
    28.8396
    27.6407
    29.5576
    27.8093
    30.7074
    28.7432
    30.1480
    24.0959
    32.7492
    29.1150
    32.9530
    31.4413
    34.9877
    31.5169
    30.6780
    29.2276
    25.5573
    30.0836
    24.2987
    31.2332
    28.6429
    31.3253
    25.9592
    31.0588
    27.5276
    33.2442
    31.7724
    29.6825
    29.0329
    28.5730
    29.4717
    30.2551
    29.6156
    27.9331
    37.5390
    28.3505
    31.0531
    28.2511
    28.0451
    24.2102
    25.1305
    24.4481
    30.6291
    30.1350
    26.4330
    31.0325
    34.2607
    30.9458
    32.4241
    29.7390
    29.4227
    29.9488
    27.4028
    27.7879
    28.5216
    28.1734
    26.4106
    24.3045
    30.5384
    33.1694
    26.8924
    29.5425
    28.2259
    30.0612
    28.7033
    34.2724
    32.7829
    31.8037
    32.0469
    31.7484
    34.1286
    30.1798
    29.7657
    29.1607
    34.7626
    30.2511
    29.6052
    30.2419
    32.8115
    31.7990
    31.8308
    29.1860
    26.9155
    28.8219
    29.1046
    27.0485
    30.2949
    26.8854
    30.9304
    28.5664
    29.0708
    31.3369
    29.2514
    27.5486
    29.3643
    31.1984
    30.9702
    30.4215
    27.3669
    24.9763
    27.8947
    31.7451
    27.4953
    30.1495
    27.1982
    28.2079
    23.5699
    25.6721
    22.4688
    26.2403
    34.6459
    33.2219
    23.0586
    28.3789
    30.3690
    24.5451
    24.9439
    22.7995
    24.7295
    25.4383
    21.3167
    22.4566
    24.0904
    18.7973
    18.8598
    20.9563
    22.6329
    23.9825
    22.6309
    16.1234
    23.5656
    26.9880
    27.8999
    21.3660
    22.6890
    24.3402
    21.0364
    22.7834
    22.8858
    23.9523
    23.2692
    25.1405
    20.7750
    24.4745
    21.1475
    20.5799
    19.7007
    20.6083
    22.8606
    21.6437
    20.5340
    18.2510
    22.5699
    26.7604
    26.0916
    19.5822
    23.6978
    20.5852
    23.9902
    18.0875
    19.0005
    24.2218
    22.6405
    18.3185
    24.8124
    25.3603
    26.3363
    26.6284
    22.0932
    26.6101
    24.1143
    28.1208
    24.6014
    26.2798
    24.7042
    29.6071
    28.8826
    27.1470
    24.2782
    28.0209
    33.6938
    27.0168
    24.3862
    26.4596
    29.4447
    30.2559
    27.2831
    21.5304
    24.7724
    28.1767
    27.6808
    29.3343
    19.1014
    24.6968
    19.5212
    25.7586
    26.9594
    21.1586
    26.3854
    27.6633
    28.1053
    25.1280
    27.8997
    29.4232
    23.5301
    19.7597
    24.1479
    22.4727
    29.7474
    25.3144
    28.0068
    26.4907
    26.3890
    23.3635
    25.8296
    23.4012
    25.2235
    22.9560
    19.1626
    26.6775
    22.4631
    26.9128
    22.0171
    21.6393
    23.0352
    24.5330
    25.4190
    20.4558
    19.9910
    22.6325
    26.6232
    21.7005
    18.9438
    20.2594
    19.0158
    21.4125
    24.1407
    19.3983
    19.5651
    18.2865
    24.7413
    23.4523
    22.0461
    25.3744
    27.3927
    27.7832
    32.3670
    25.9577
    29.4595
    29.6367
    25.1075
    29.3958
    28.0390
    24.4583
    28.6066
    30.3654
    30.2841
    26.9759
    30.7810
    22.5313
    26.2125
    28.0592
    26.4153
    23.0556
    28.8932
    18.2191
    22.1077
    25.7248
    25.3669
    27.7032
    30.6264
    31.6859
    28.2980
    29.1836
    20.8086
    25.3472
    26.7117
    24.0408
    29.2351
    27.2090
    28.4819
    25.6293
    23.7058
    28.9836
    23.3098
    27.7280
    26.2025
    25.9743
    26.4365
    23.0063
    23.7992
    25.9169
    26.4552
    25.4625
    25.9006
    24.7066
    27.3756
    26.9939
    26.7345
    24.8446
    25.7957
    28.2786
    29.7639
    26.9505
    31.4236
    31.6779
    27.8474
    27.1242
    19.2117
    27.2405
    26.6000
    31.9689
    33.4820
    26.5280
    24.4522
    18.1984
    25.1866
    20.5542
    25.5430
    22.9429
    21.6274
    22.1655
    23.0390
    30.4890
    28.8387
    23.8754
    25.0005
    21.4271
    21.8504
    26.0459
    21.6500
    26.3949
    27.0021
    20.7211
    22.5661
    23.7071
    23.0429
    22.2140
    20.6554
    28.6188
    25.9877
    18.4665
    19.1538
    19.5224
    17.1496
    22.3676
    22.5810
    19.0509
    22.6487
    21.7400
    17.7468
    26.0330
    21.3251
    23.6219
    28.1747
    28.7347
    26.5184
    29.7925
    29.4346
    28.2140
    30.0863
    27.9337
    23.9739
    26.0898
    26.3813
    29.5762
    31.2581
    29.2929
    25.9383
    26.6599
    24.8428
    23.1800
    28.5173
    28.6239
    26.2446
    26.2422
    25.7651
    17.4193
    23.4024
    22.3803
    20.0883
    28.6679
    26.8294
    24.9544
    28.0905
    26.4183
    24.2774
    20.6589
    29.1191
    25.6545
    25.9729
    22.4946
    29.5467
    25.2849
    30.6276
    29.4610
    26.4663
    32.2301
    29.4954
    29.7579
    29.3430
    28.8957
    28.0264
    29.9297
    29.5589
    27.4717
    31.8921
    28.4449
    26.7786
    28.9974
    25.7368
    29.0122
    30.1249
    24.6238
    24.6286
    31.1562
    25.7273
    27.4413
    26.8175
    28.6497
    26.8895
    23.4560
    27.2099
    22.9286
    23.4616
    21.2919
    20.7855
    23.2801
    26.0649
    23.6480
    27.1792
    20.3482
    21.7382
    25.7077
    21.9030
    23.1550
    18.4615
    21.9086
    29.1898
    25.0437
    29.3309
    29.4598
    27.8315
    29.5986
    28.4027
    29.6792
    26.1761
    27.3272
    24.6213
    27.5458
    26.8069
    24.4334
    20.3434
    25.8207
    29.1062
    29.8465
    26.1816
    27.6382
    25.6244
    24.2253
    25.3267
    25.8109
    24.4143
    23.5308
    23.4317
    19.8228
    22.1635
    25.0464
    24.5151
    23.7244
    25.3624
    21.7229
    22.4970
    19.1650
    17.9417
    21.1402
    20.1962
    25.3822
    21.0057
    18.9389
    23.4739
    15.6360
    18.4307
    20.6387
    24.3790
    20.8348
    24.4037
    24.0623
    24.0475
    28.1235
    26.8279
    18.9315
    19.3433
    22.7228
    18.7884
    22.0850
    22.7577
    21.3497
    21.4061
    22.9156
    20.6460
    21.2282
    22.2928
    21.4595
    24.3990
    24.9019
    18.2918
    19.4815
    18.0079
    14.6167
    16.5285
    19.4408
    21.4468
    17.6027
    20.2584
    23.9983
    24.8422
    28.4049
    29.1821
    24.8868
    29.3092
    26.1994
    29.1667
    31.6664
    28.3559
    23.2413
    28.4834
    26.5613
    25.6493
    22.3352
    26.1121
    27.8057
    27.8306
    26.7395
    30.1152
    33.5242
    24.6703
    24.8509
    21.7122
    23.0551
    20.8301
    24.3989
    22.8374
    27.0541
    26.6866
    27.1195
    23.7612
    27.6397
    22.5955
    26.5711
    27.0447
    30.3245
    26.5140
    22.7346
    23.3229
    27.5875
    27.6328
    24.5863
    23.9704
    30.5079
    27.1629
    29.7781
    29.6096
    29.1724
    29.2615
    24.7493
    29.3763
    30.1123
    28.5067
    22.9666
    26.3919
    30.3178
    25.8693
    29.3759
    30.0299
    26.8737
    30.6085
    26.1298
    27.8678
    30.1236
    26.5313
    27.3441
    27.2121
    26.3792
    26.3720
    26.9308
    25.2080
    25.3411
    29.4410
    22.9071
    20.6336
    27.9831
    30.3795
    24.6644
    26.9192
    24.7659
    28.7945
    27.3468
    27.0416
    27.1420
    23.0628
    26.1073
    26.3915
    24.1383
    21.9937
    21.6254
    25.7827
    27.7333
    25.7445
    25.4748
    27.0788
    24.9493
    24.1577
    25.8829
    22.1798
    24.0463
    25.5165
    24.5639
    28.4066
    24.1593
    20.4133
    22.3827
    27.9695
    24.7443
    19.9420
    25.7002
    26.2602
    24.4381
    24.3591
    27.0658
    27.8760
    31.1728
    27.3531
    23.1767
    25.3137
    25.7460
    21.2752
    25.5717
    23.2578
    23.9456
    24.5994
    20.6912
    23.4096
    21.6122
    27.4658
    23.7261
    28.4166
    25.3347
    30.5473
    28.2695
    25.3378
    29.3645
    26.8300
    25.9565
    24.7957
    23.0275
    28.0833
    27.2103
    29.1585
    23.6098
    25.7005
    27.3024
    30.4812
    28.9254
    31.2331
    30.6432
    25.1847
    24.3285
    27.2416
    24.8884
    26.2449
    26.2549
    25.1361
    26.0772
    22.2131
    16.7945
    21.7748
    21.1566
    22.5207
    15.3388
    26.1543
    19.0553
    27.3444
    28.7138
    28.8012
    27.4899
    25.5889
    27.9537
    27.0596
    31.1535
    26.1914
    27.9544
    23.7141
    26.2220
    30.6951
    29.7022
    29.5513
    27.1803
    28.1771
    28.8885
    27.4137
    29.1079
    22.4353
    29.4753
    26.6362
    32.9892
    23.2908
    27.0061
    23.2187
    31.1492
    26.7863
    25.1164
    22.4029
    23.1826
    25.8133
    24.2985
    21.5567
    21.2601
    20.9589
    24.3255
    22.3714
    26.8944
    22.5212
    19.8918
    21.3137
    24.0131
    21.6597
    25.4148
    28.1817
    31.4048
    30.2977
    26.5205
    25.9532
    27.3134
    25.0415
    29.5923
    24.4344
    20.8397
    26.8739
    23.7009
    22.1432
    19.7401
    18.1359
    24.7406
    23.5053
    24.5556
    27.2970
    30.0851
    25.0474
    27.9676
    25.7836
    19.5058
    19.2713
    24.4461
    22.5740
    23.4717
    24.3864
    29.2854
    22.7565
    28.7913
    27.9278
    30.7967
    25.9602
    27.5485
    30.6831
    26.9207
    24.3391
    21.1385
    24.1253
    26.6655
    24.7690
    21.5073
    23.9813
    19.2927
    24.5552
    23.3241
    25.3810
    23.7039
    24.9856
    24.2639
    23.3068
    23.8404
    19.4558
    24.5824
    21.5130
    20.2155
    18.2803
    21.3626
    24.0913
    30.6223
    29.7728
    30.2609
    24.5358
    29.1751
    23.8598
    19.8748
    27.0156
    28.0538
    28.2715
    25.2248
    27.8075
    24.1016
    24.0181
    21.3013
    26.5951
    21.7486
    23.0525
    22.4970
    27.1949
    21.1654
    24.0307
    21.7756
    27.0562
    28.2608
    24.2617
    24.8294
    24.7890
    27.5247
    28.1217
    28.2412
    18.4538
    24.6159
    23.0110
    22.3436
    20.8924
    21.8442
    24.1678
    18.8256
    23.2243
    24.3013
    25.2286
    21.0358
    28.2855
    20.7225
    22.2319
    26.4816
    25.6389
    27.7374
    24.0767
    26.4102
    23.4589
    21.2040
    21.6936
    23.7833
    17.2682
    26.0613
    20.6632
    25.7665
    18.5113
    24.7983
    24.7086
    22.9321
    25.5895
    25.2513
    24.4168
    27.4385
    25.4020
    22.4020
    17.2682
    25.5660
    18.9200
    22.5856
    18.2337
    25.6641
    19.9516
    19.5396
    23.0918
    22.1951
    20.4832
    24.2379
    23.2039
    25.0187
    24.5441
    23.2849
    21.4595
    22.3265
    29.5683
    23.8496
    18.1749
    26.8767
    21.0468
    24.9662
    22.8795
    23.8856
    30.7860
    29.6335
    29.4712
    29.7026
    28.9674
    32.8402
    27.4453
    28.4181
    33.0177
    27.7105
    27.3621
    30.3684
    26.2810
    28.5121
    25.1486
    28.6696
    31.7308
    28.7395
    25.8832
    27.3671
    29.2692
    31.4406
    26.8352
    27.2298
    29.7224
    29.5390
    30.3543
    28.1382
    32.0057
    27.9467
    33.5589
    30.7391
    27.9858
    26.7364
    29.3232
    24.2453
    26.6962
    25.6895
    28.0628
    28.9042
    24.8528
    26.0948
    29.7420
    29.5257
    25.5550
    23.3359
    27.6113
    27.5687
    23.2471
    24.2601
    27.5016
    26.8227
    21.9041
    20.7204
    24.8194
    27.0465
    26.9901
    25.1552
    23.9129
    31.5004
    27.4466
    25.2065
    25.2209
    28.7318
    26.7753
    25.2201
    29.5791
    30.7707
    26.2156
    28.6634
    26.1093
    28.9234
    29.2271
    28.2208
    36.0444
    30.1055
    33.5135
    28.2174
    28.6949
    30.9253
    33.3928
    32.8957
    31.6230
    34.9257
    28.8241
    29.7815
    28.8184
    30.2633
    23.9763
    26.2997
    28.8471
    28.7715
    26.9481
    25.5002
    26.2959
    23.9392
    26.9586
    19.0124
    23.8634
    21.2726
    25.4539
    26.3588
    27.1083
    24.4082
    26.0804
    22.7155
    24.3023
    26.4905
    24.2886
    22.2592
    29.0189
    25.3841
    27.7716
    26.4073
    25.9611
    29.3340
    26.5162
    23.9927
    23.9784
    28.2815
    24.8619
    27.8190
    24.1204
    24.8418
    25.5153
    25.8510
    33.0227
    31.7259
    33.2323
    29.2638
    28.8091
    31.1018
    29.7165
    22.1184
    26.4916
    28.4560
    27.0561
    29.3226
    30.4830
    29.3678
    26.6440
    32.3233
    29.2107
    24.6743
    26.0662
    26.3399
    25.7743
    24.5573
    25.2355
    25.6371
    23.0148
    20.4730
    25.2839
    20.2657
    23.7259
    25.0315
    22.7654
    22.0602
    23.7144
    23.1889
    29.0020
    28.2786
    27.2909
    24.3011
    24.1482
    24.3641
    25.8534
    20.8707
    25.2287
    20.7173
    24.8340
    23.4259
    22.1032
    26.4848
    22.5834
    27.3360
    28.2047
    30.2721
    29.9647
    28.4205
    27.8508
    29.8021
    25.5702
    29.8997
    26.0419
    28.7444
    24.9329
    25.5323
    22.7613
    26.8136
    27.4177
    31.6533
    29.0241
    27.4976
    27.9275
    29.0265
    27.7094
    26.5526
    29.1319
    28.6164
    26.9734
    28.8994
    27.9491
    27.7932
    28.8928
    30.6384
    25.4515
    28.2577
    29.7594
    27.8436
    30.0159
    31.2347
    27.9483
    25.3243
    23.5325
    22.8493
    24.0364
    21.7011
    26.4969
    21.9682
    25.9046
    19.7922
    22.5956
    23.2723
    25.7555
    25.0019
    22.2935
    18.6714
    15.7311
    15.6485
    14.0704
    20.0292
    17.7846
    23.8584
    19.1826
    24.4986
    21.0138
    19.4653
    19.7834
    18.5440
    19.9870
    25.7345
    28.5585
    30.3971
    22.5620
    26.6254
    25.4863
    25.9001
    28.0790
    28.0905
    30.5256
    31.5616
    30.9744
    30.2728
    29.7530
    36.1836
    33.9969
    34.4573
    35.6954
    37.5886
    35.2148
    32.8218
    37.0545
    36.5303
    38.5909
    32.9491
    33.8009
    30.9229
    30.7306
    31.9393
    27.5150
    23.1149
    28.8973
    26.2639
    24.5049
    24.0479
    22.4567
    21.3939
    22.8884
    24.5629
    23.1379
    26.9515
    26.6848
    23.3372
    22.7480
    26.6851
    22.8101
    23.9866
    24.4976
    22.9059
    25.3608
    28.6631
    24.8485
    28.6740
    28.1404
    28.3291
    30.1187
    25.0916
    25.2328
    30.0089
    25.1862
    29.7128
    24.0441
    23.0128
    23.7534
    31.1940
    27.7529
    30.0657
    32.0999
    30.3610
    28.5296
    27.8714
    28.3780
    30.5042
    31.6716
    36.9595
    33.0763
    32.5966
    25.8136
    29.7713
    27.7460
    28.8929
    29.3086
    30.6158
    25.6246
    26.6111
    31.2735
    30.7774
    30.2829
    28.7126
    30.3386
    21.8089
    27.8537
    32.8098
    29.8909
    31.5474
    27.4456
    31.9548
    28.5992
    28.8798
    33.0126
    27.4476
    25.9399
    30.4633
    24.1709
    23.3871
    27.4200
    25.0421
    21.2403
    24.8708
    26.0085
    24.9395
    28.3447
    29.0229
    23.8632
    30.1611
    30.4463
    25.7647
    30.9217
    28.3322
    28.3342
    32.1214
    27.2036
    33.0693
    30.1439
    29.6125
    29.2511
    26.0674
    29.0615
    30.4879
    27.1750
    37.8597
    34.8428
    31.2048
    28.6821
    32.3694
    31.5038
    29.6040
    35.0505
    32.5238
    33.0461
    29.8238
    30.5588
    33.7951
    31.7606
    29.6375
    30.4693
    33.5941
    35.5858
    35.1833
    36.2743
    36.4721
    33.4733
    32.1167
    28.3139
    30.4236
    29.9176
    27.7786
    22.5257
    23.3374
    26.5687
    32.2221
    29.8724
    31.3136
    29.2791
    23.0130
    27.3374
    25.0943
    25.6301
    26.0699
    26.1961
    26.3703
    22.9878
    26.2515
    28.6817
    26.8207
    26.7882
    23.9907
    24.9233
    27.7541
    23.3595
    33.1262
    30.2946
    34.5486
    35.5578
    35.8678
    36.1444
    33.5308
    32.8800
    32.1836
    36.3893
    35.5014
    33.6665
    28.7661
    34.5799
    33.9810
    34.1800
    32.0745
    41.6636
    35.7403
    37.4642
    33.6721
    33.2589
    28.7339
    30.0770
    30.4762
    31.2430
    27.2663
    24.4959
    27.6122
    34.0110
    32.1135
    29.1347
    25.5369
    29.0339
    29.1168
    24.8782
    26.5951
    23.5971
    25.0629
    35.2319
    28.8003
    31.1452
    27.8879
    24.7518
    28.0252
    25.9406
    32.2791
    25.9924
    24.5841
    28.2915
    26.3218
    27.7449
    27.6884
    24.6374
    28.6882
    34.4261
    28.6727
    31.4586
    29.4438
    24.5792
    28.9816
    29.3558
    28.9068
    31.0817
    33.5917
    32.0721
    35.4646
    35.9185
    38.9109
    35.5420
    31.8375
    30.3951
    28.9933
    35.3084
    35.1532
    30.4893
    27.9918
    33.2046
    32.3083
    26.8004
    32.0606
    30.5248
    30.3668
    24.8142
    32.8188
    24.7663
    24.2953
    30.6104
    31.2315
    30.7426
    23.0718
    23.2986
    25.8665
    25.0594
    27.7411
    32.4097
    30.8191
    28.2657
    24.4449
    32.3343
    27.9928
    26.2035
    28.6023
    31.6227
    33.8053
    34.4051
    31.0648
    27.5920
    24.8695
    25.6560
    24.1250
    26.6429
    25.7637
    27.0953
    30.1688
    26.2162
    23.9300
    26.7010
    25.0718
    26.0231
    30.6803
    26.7015
    34.3724
    27.0586
    28.6614
    24.5209
    28.1962
    24.9285
    23.2727
    25.8887
    21.1261
    21.3198
    24.6430
    23.6938
    21.0818
    21.5117
    23.5447
    24.9075
    28.3676
    29.4134
    27.1835
    27.1573
    24.5411
    21.9802
    22.1333
    22.5425
    19.9211
    22.1666
    25.4580
    24.3252
    27.0179
    26.5644
    30.1012
    27.9292
    27.4192
    29.8751
    25.5784
    29.0859
    31.3209
    31.8910
    29.5228
    24.1372
    27.5217
    29.8983
    26.0496
    22.9982
    27.3984
    26.0177
    23.7748
    27.5446
    26.7742
    29.7349
    26.8355
    29.9389
    26.7427
    29.7831
    28.5457
    27.4896
    29.2375
    28.7432
    29.1007
    27.6418
    28.9253
    26.6149
    25.9525
    29.0113
    28.7079
    29.8010
    26.9618
    31.0568
    28.4091
    28.2031
    26.0727
    28.6121
    32.2517
    29.4186
    31.4475
    31.1531
    29.7816
    28.8195
    30.3074
    27.2729
    28.3931
    26.9128
    23.8902
    30.0047
    31.0682
    29.7760
    30.4927
    27.5737
    24.9195
    25.4384
    27.4247
    23.4538
    34.3150
    30.9048
    27.1930
    29.4172
    28.2076
    26.8003
    25.6670
    28.0068
    30.6164
    27.1618
    29.9659
    26.9719
    28.8063
    31.1398
    32.1926
    34.3084
    39.0480
    34.7244
    34.4001
    35.5325
    32.7929
    32.1029
    35.0268
    31.2432
    31.0403
    36.3725
    32.9280
    30.7479
    34.5337
    30.3475
    28.8759
    25.1676
    26.0896
    25.2405
    28.4354
    28.5231
    31.7556
    27.5330
    32.9120
    32.3052
    36.3471
    35.7639
    33.1606
    32.8204
    35.2720
    29.0840
    27.9714
    29.6569
    27.2410
    26.5663
    26.7372
    28.7010
    31.8601
    26.5258
    27.6976
    30.8041
    35.0120
    26.8144
    30.6324
    29.0301
    33.6964
    29.4675
    31.7400
    35.4686
    32.0831
    36.0369
    38.8226
    30.7541
    33.2947
    30.4590
    31.4338
    35.6429
    29.9229
    31.9963
    36.8868
    30.3750
    27.9671
    28.8233
    27.8988
    29.5687
    27.5689
    29.3259
    30.0339
    24.2583
    28.7911
    27.1833
    27.2774
    34.0853
    27.5692
    27.7926
    30.7531
    30.1936
    34.1739
    32.6733
    34.8784
    30.2923
    31.4340
    33.2346
    26.7098
    34.1582
    33.2844
    31.1609
    32.1694
    36.4664
    33.3490
    29.4185
    31.4728
    33.7593
    29.7802
    35.0876
    32.2016
    30.8657
    26.6943
    32.9309
    33.4568
    30.8407
    34.2694
    33.5932
    32.0168
    35.0897
    36.5740
    38.5010
    34.3387
    34.1922
    35.5579
    35.7323
    32.4729
    34.9370
    29.6378
    35.2860
    38.0976
    41.5591
    38.7401
    38.5033
    39.3124
    33.1426
    37.3322
    38.1231
    36.5203
    35.9971
    33.9233
    33.4302
    34.0955
    34.8799
    33.9148
    33.0511
    31.9793
    35.5334
    29.7697
    27.1406
    27.5333
    25.2571
    30.8009
    30.6259
    30.4918
    33.5975
    32.3103
    31.7323
    32.0466
    33.7815
    36.1103
    36.3760
    31.9292
    30.1277
    28.6575
    32.6350
    29.6857
    30.3655
    38.3762
    34.4008
    33.9718
    30.9042
    30.1072
    28.8752
    31.1387
    34.2538
    29.0722
    31.0637
    33.5414
    31.3555
    30.3853
    30.8712
    31.7963
    33.3560
    36.7981
    33.2956
    33.0767
    32.0327
    32.8527
    32.5170
    27.4246
    31.4349
    32.7257
    33.1901
    35.7442
    33.4645
    37.2314
    30.0581
    26.6982
    29.4509
    28.2821
    29.1079
    27.6956
    26.6011
    25.6661
    27.5876
    28.5636
    31.6162
    32.2738
    29.4162
    35.0862
    38.7117
    39.1667
    39.2046
    37.0038
    35.3802
    37.3041
    36.3499
    34.6017
    36.5704
    29.1997
    32.0998
    27.2784
    27.1584
    28.8917
    28.2744
    29.1003
    27.9117
    31.5793
    32.9445
    32.7914
    33.0320
    32.1249
    30.9738
    29.8222
    32.6365
    31.2970
    31.5579
    27.9665
    26.9930
    31.4214
    30.7998
    31.3769
    32.3893
    37.2765
    32.3437
    32.2778
    27.5598
    24.8051
    26.6556
    25.9984
    27.9484
    29.9463
    28.1784
    32.8647
    33.9265
    36.0432
    33.6438
    31.4549
    30.4481
    26.9632
    28.4216
    30.8234
    29.3339
    24.8966
    25.6123
    23.9104
    23.4751
    27.0098
    29.1621
    24.9993
    29.9522
    28.7784
    30.2542
    34.0570
    30.4971
    30.6334
    28.5220
    27.5243
    29.9258
    31.4618
    29.0705
    27.7144
    29.5521
    23.9141
    30.0948
    24.4790
    25.1490
    23.7677
    22.8864
    26.6942
    22.0572
    25.2660
    24.4972
    21.5661
    27.5789
    29.7109
    26.3657
    27.0944
    26.6804
    25.3583
    25.4022
    19.7418
    26.1265
    24.6490
    24.8565
    26.5355
    31.7777
    32.0397
    35.3807
    36.8853
    24.6783
    24.1670
    23.7752
    24.9187
    28.0979
    30.1470
    27.6545
    29.9196
    23.5595
    25.9788
    23.3445
    20.4622
    19.7488
    21.1748
    20.4438
    22.5777
    23.2138
    23.1576
    21.1756
    22.2250
    24.4443
    22.2049
    22.9355
    27.8520
    23.7286
    24.4456
    24.1445
    24.3820
    23.1781
    25.9306
    26.1121
    28.1185
    28.8416
    30.2220
    28.2591
    31.3458
    26.2244
    20.7718
    24.4791
    25.8813
    27.8089
    22.2161
    23.0713
    22.4444
    21.3056
    20.7346
    21.2957
    21.5868
    20.1870
    18.7661
    23.8648
    22.9367
    21.2534
    22.3650
    23.4295
    23.0859
    23.8142
    23.3763
    23.0543
    21.1031
    19.5171
    22.9797
    26.8546
    26.2944
    24.1661
    20.5976
    23.3440
    21.7705
    26.2979
    23.5159
    22.0244
    23.4607
    22.3578
    23.0966
    20.0132
    24.8959
    22.5794
    25.3721
    22.1041
    22.2160
    23.3497
    25.3565
    23.8534
    21.9085
    25.9443
    25.3036
    28.2123
    28.7616
    27.3621
    24.2490
    26.2920
    26.8743
    24.0932
    23.4234
    24.9751
    27.9661
    28.7934
    25.8434
    23.0029
    22.2555
    25.4887
    27.5344
    26.6494
    26.3016
    31.3241
    26.7308
    28.9061
    24.6117
    28.3282
    27.8533
    27.4665
    27.0543
    25.8616
    25.6106
    26.8361
    28.6980
    24.5511
    21.8940
    20.5400
    26.9425
    28.6692
    28.0010
    28.7711
    27.5194
    24.1312
    19.7440
    21.4946
    25.5596
    24.7954
    22.9144
    19.2231
    20.9486
    18.8564
    20.2653
    18.3000
    21.2664
    21.5666
    21.4776
    20.6554
    24.9537
    22.6419
    22.0186
    22.3640
    19.5973
    27.5774
    27.3098
    25.5771
    25.7604
    31.1671
    29.1622
    29.3125
    25.4149
    24.5150
    29.5394
    25.2647
    23.6848
    20.8569
    22.4655
    24.2498
    22.4303
    25.3548
    25.9452
    27.2581
    22.7031
    21.9323
    23.3551
    19.4254
    17.9383
    23.0332
    25.3377
    27.3765
    27.9570
    25.9560
    25.0930
    27.8838
    22.9809
    21.6258
    27.4234
    24.7432
    21.4445
    23.4470
    19.6004
    20.6018
    30.6304
    24.5443
    26.8531
    28.4657
    25.5802
    22.1203
    23.0398
    30.1823
    30.8166
    23.5202
    23.5343
    25.1735
    25.3987
    22.3765
    24.5935
    27.7927
    24.6416
    27.6025
    23.9543
    24.6362
    23.5680
    23.4027
    28.0156
    26.0403
    20.4375
    22.3015
    20.4249
    19.0721
    21.6067
    26.8200
    23.7999
    21.1609
    20.6996
    23.3700
    26.9817
    25.3978
    27.1427
    24.7762
    25.0838
    23.6644
    22.3653
    28.0089
    22.0708
    23.4980
    20.1893
    20.0784
    18.2410
    21.6034
    19.5213
    21.2366
    23.6238
    19.8581
    21.8050
    22.9207
    21.2128
    20.7265
    20.9855
    19.8849
    22.9463
    19.6931
    20.9469
    20.6310
    21.1309
    23.1350
    21.8938
    21.2005
    20.2097
    19.4589
    19.7110
    19.3983
    23.5617
    19.3558
    18.8957
    17.2279
    17.9424
    20.9193
    19.3117
    21.1902
    18.7402
    21.9251
    18.8393
    23.5358
    23.7603
    23.1288
    23.8711
    22.0049
    26.1591
    21.6762
    23.1148
    20.4417
    20.7663
    21.0773
    21.5611
    21.5876
    26.1381
    30.1960
    24.2321
    25.8931
    25.2914
    23.0092
    21.5257
    25.6013
    21.5609
    22.1353
    23.2843
    25.8389
    22.3512
    28.8946
    22.6950
    25.7357
    24.7258
    22.5112
    22.2647
    25.0047
    23.7916
    25.4968
    22.3646
    24.9950
    21.3461
    20.3107
    21.0471
    26.3904
    23.2472
    25.9496
    20.2691
    24.0808
    21.7770
    22.4322
    24.2285
    27.1252
    22.6068
    22.6151
    21.5988
    24.6856
    22.1487
    22.0557
    25.2270
    19.7021
    21.0596
    25.3380
    22.1078
    22.1688
    24.2525
    27.0884
    23.2718
    26.0230
    22.5675
    25.9268
    20.8870
    25.3831
    25.4954
    20.0776
    21.8438
    24.5779
    22.1158
    21.8019
    23.8201
    20.7832
    24.5441
    22.0186
    24.5849
    24.7757
    22.2798
    23.0708
    21.6343
    20.7735
    21.8538
    19.8963
    20.0463
    20.2183
    20.0471
    19.4292
    20.1887
    20.3146
    21.7806
    19.2917
    25.2587
    20.7793
    24.0150
    25.5097
    26.6742
    24.5826
    24.8161
    21.2046
    24.2503
    26.5619
    24.5816
    24.5999
    26.3248
    24.2309
    21.7603
    22.4828
    23.3605
    22.7923
    25.2186
    21.5484
    21.6493
    22.8678
    23.0191
    22.1612
    19.8474
    21.0045
    25.6066
    22.6942
    19.4302
    22.8557
    21.5776
    22.1515
    20.1970
    21.6139
    21.0875
    22.1662
    23.3828
    19.1227
    20.4986
    19.3005
    15.0953
    19.9524
    20.5544
    21.7045
    21.3257
    20.5984
    22.7681
    20.2693
    17.5876
    20.9680
    20.7548
    20.9629
    19.3064
    22.0389
    22.1399
    18.6753
    17.8706
    16.0999
    19.4278
    17.9249
    20.3041
    21.0666
    18.9716
    20.3276
    19.5829
    17.8285
    19.0841
    20.0465
    19.3883
    21.3503
    20.7321
    20.4129
    18.2613
    19.6090
    27.7663
    23.5568
    24.2745
    21.2847
    20.3596
    20.1681
    16.8040
    22.7405
    21.9081
    17.9660
    15.7901
    21.1090
    20.7628
    16.8061
    20.2457
    15.9925
    20.3920
    20.8794
    18.8971
    19.8529
    19.9449
    19.0798
    20.8257
    19.6414
    19.1647
    24.8948
    21.0295
    19.9917
    19.7904
    21.0018
    20.4816
    21.4969
    20.5336
    22.9516
    23.2992
    23.3037
    22.4300
    26.1531
    20.8655
    23.2571
    26.4499
    26.8085
    29.9292
    27.3207
    25.4970
    23.8014
    23.3861
    24.8730
    24.4077
    22.1773
    21.0790
    25.7430
    24.4184
    29.7846
    24.6198
    24.0498
    24.4262
    24.3671
    22.8001
    23.9382
    20.8877
    22.9574
    25.7066
    21.5182
    23.5184
    23.6196
    23.5055
    21.6371
    20.0773
    25.0996
    20.7494
    21.5270
    25.2156
    26.0349
    24.3631
    20.3497
    20.4635
    19.2713
    18.3071
    22.5034
    21.4118
    22.9470
    22.3130
    24.1223
    20.0570
    22.1013
    20.9547
    24.3555
    21.4402
    20.9549
    26.4806
    21.5658
    22.8943
    22.4174
    18.4793
    18.0677
    20.8355
    18.7428
    27.7506
    19.9004
    22.8249
    22.7420
    22.5172
    22.8633
    25.8245
    28.4102
    21.4579
    24.6990
    22.4812
    24.8626
    21.4359
    26.2596
    24.6950
    23.7454
    22.9295
    24.1361
    25.4736
    22.0842
    25.1161
    24.5640
    19.7247
    23.1931
    26.4380
    24.2051
    23.9846
    27.4030
    24.1247
    26.2655
    24.1761
    26.4011
    22.1705
    20.3839
    23.4265
    23.0176
    23.9692
    24.1748
    21.8940
    22.2704
    20.4770
    21.7358
    21.0248
    25.2529
    25.9859
    30.8447
    24.3996
    23.2374
    21.9847
    25.3512
    24.2092
    24.8496
    26.1027
    24.0077
    21.9417
    24.6438
    28.6365
    28.2987
    27.7908
    24.0360
    23.6884
    26.0501
    22.0680
    25.5783
    21.7666
    21.7546
    23.2585
    20.1900
    24.8466
    21.1863
    24.2160
    22.5094
    21.2646
    23.1817
    26.6710
    23.8657
    22.5816
    30.2130
    28.5742
    22.7445
    27.1265
    26.4264
    27.9833
    26.1741
    24.6879
    25.6988
    28.1578
    22.3832
    23.6956
    24.1779
    27.0768
    23.8238
    26.1320
    25.5390
    24.0654
    24.0943
    22.6828
    24.8719
    25.6836
    22.9477
    27.3417
    24.1899
    22.1015
    24.7689
    22.0006
    22.1764
    25.3162
    24.0299
    23.6049
    26.9522
    23.0682
    25.8650
    22.9825
    23.8638
    22.3736
    23.4672
    24.8656
    25.1631
    26.0458
    25.8916
    25.7901
    25.8236
    22.8538
    28.5077
    27.6491
    24.6830
    22.0647
    30.2593
    25.8914
    21.8183
    23.9536
    24.1197
    25.1290
    24.4529
    24.6053
    22.1068
    24.9748
    28.7338
    23.2061
    31.6960
    28.2078
    21.6625
    23.6389
    20.7077
    20.4953
    20.2686
    17.7766
    21.3037
    21.9085
    23.2703
    20.4884
    21.9705
    23.5453
    22.0224
    23.9269
    25.2687
    24.0506
    22.2691
    19.2185
    19.2386
    23.2945
    18.6984
    21.5954
    22.4346
    21.1367
    22.0847
    20.0203
    25.6501
    18.7271
    26.1087
    24.5934
    19.2360
    19.8921
    19.6388
    24.5232
    22.1924
    22.6905
    23.4417
    24.4988
    22.7191
    21.4722
    23.0250
    25.5970
    26.4096
    22.5278
    22.2653
    22.3637
    18.9551
    23.9383
    21.8325
    20.5920
    20.7523
    18.1424
    17.8690
    20.6402
    20.6412
    20.2156
    19.5080
    17.7849
    18.4854
    21.2364
    21.0114
    22.9715
    22.7631
    21.0585
    24.6239
    22.8705
    24.1707
    27.9602
    23.9053
    25.1703
    24.2247
    25.5940
    25.4932
    23.8270
    21.6938
    28.1532
    23.8650
    21.2266
    24.5683
    23.0934
    29.4960
    29.8759
    27.0060
    24.5957
    22.9853
    26.2824
    22.8107
    27.0697
    20.1088
    23.0884
    20.2518
    22.9085
    22.5165
    22.9785
    28.4726
    22.8342
    23.4639
    25.8036
    21.1833
    25.1488
    22.4508
    23.3854
    22.9150
    24.0476
    23.9337
    22.8161
    21.5961
    23.2890
    21.9701
    25.7504
    22.7721
    24.9006
    22.3223
    22.4426
    21.6146
    23.3653
    20.8051
    25.0824
    25.0535
    25.4134
    22.2632
    23.6083
    25.0966
    24.8417
    20.8193
    20.8193
    21.7242
    22.4899
    24.7852
    21.5364
    21.8188
    23.4009
    20.7465
    27.2958
    20.6514
    21.5869
    21.3014
    22.5330
    24.9128
    24.0944
    23.7901
    23.7616
    24.7745
    23.6436
    24.4470
    25.9402
    23.4304
    23.5362
    25.3749
    22.9917
    20.8867
    23.4336
    22.7812
    25.6698
    25.0732
    27.3735
    27.1337
    30.2236
    28.9794
    29.4964
    26.7619
    27.0192
    23.3623
    26.1925
    22.0512
    27.5490
    21.3626
    27.0879
    27.1337
    23.8034
    24.4091
    22.0395
    24.2244
    25.4863
    25.7876
    30.5267
    28.6074
    34.8162
    29.4309
    32.2315
    31.2446
    28.3265
    26.8320
    28.6161
    24.6140
    23.0944
    25.3126
    24.5435
    24.8487
    27.2282
    24.6576
    26.0987
    23.8962
    28.1887
    22.5996
    25.7095
    27.3275
    23.6251
    20.5959
    24.0547
    20.4654
    19.2951
    23.5118
    23.0514
    21.2613
    22.0695
    23.5845
    22.5393
    19.8531
    21.9224
    21.4152
    19.9774
    22.2151
    21.7580
    20.3802
    22.6899
    20.4813
    19.1027
    21.9200
    18.5557
    25.2468
    26.2680
    21.2775
    25.1955
    26.0589
    24.9407
    28.9809
    26.1419
    24.1510
    28.8695
    24.1132
    25.2257
    27.5578
    25.5700
    20.9023
    24.4832
    22.6613
    20.8736
    21.8862
    21.5413
    21.9351
    19.1381
    21.6163
    22.0678
    20.7563
    22.8467
    22.5229
    19.5745
    22.2016
    21.2728
    22.3003
    21.0970
    22.3448
    20.4479
    23.2265
    25.8985
    25.7060
    25.4759
    25.3887
    23.6496
    19.8263
    18.9552
    23.2233
    21.8547
    19.7889
    22.4903
    20.6038
    25.4225
    26.2975
    24.9421
    25.1178
    20.8332
    20.6924
    19.6029
    19.8167
    19.6437
    21.3793
    20.7616
    22.2051
    25.4437
    21.3180
    24.5810
    26.4591
    26.5294
    24.2791
    24.3224
    23.0430
    23.3170
    20.6663
    20.6521
    20.8971
    21.0176
    22.2685
    24.1265
    26.5154
    23.5235
    25.3643
    21.3554
    21.5484
    24.4962
