# Supplementary material for: Mechanistic models of asymmetric hand-over-hand translocation and nucleosome navigation by CMG helicase
Source: Nat Commun. 2025 Nov 21;16:10304. doi: 10.1038/s41467-025-65232-x (PMC12639105; doi:10.1038/s41467-025-65232-x)
Supplement: Supplementary file 18 — Source data [file 41467_2025_65232_MOESM18_ESM.zip › SourceData/SourceData/Fig4D/withRPA/mindist_lagging_and_loop_traj012.dat]

# Distance
    29.3216
    29.7384
    26.9517
    28.7670
    28.1679
    30.0715
    34.8729
    34.9345
    39.2896
    32.8571
    30.3345
    30.4628
    31.8858
    30.6512
    32.0783
    31.6364
    30.9109
    30.9138
    32.5401
    32.5033
    34.7383
    28.6671
    32.4889
    33.7375
    31.9980
    30.7594
    28.2406
    30.7183
    34.5597
    27.5040
    27.6622
    28.2426
    28.3870
    23.7883
    25.5765
    28.4670
    27.9804
    30.5732
    33.6151
    33.1776
    27.8027
    29.1839
    29.4725
    30.0689
    29.2800
    28.0238
    27.9767
    30.1887
    30.9739
    30.5782
    31.0678
    30.1966
    30.5561
    29.4381
    30.2208
    28.6297
    31.3384
    32.6606
    26.9876
    32.7325
    28.7567
    29.3244
    33.9030
    26.4133
    24.8171
    29.2686
    28.3053
    28.3176
    27.2558
    26.7723
    24.9398
    28.5183
    27.9789
    27.6799
    26.3632
    26.2489
    27.3223
    26.4000
    26.8675
    27.6779
    27.2013
    28.4630
    29.1409
    29.5427
    31.8666
    28.8018
    28.5456
    30.0467
    28.7296
    27.9969
    29.8067
    32.2267
    29.3240
    30.6738
    27.7940
    30.2764
    32.2353
    30.8647
    33.2283
    32.8049
    33.3688
    31.9985
    35.4052
    35.6471
    35.8759
    27.9635
    30.0795
    29.5440
    24.4036
    28.0755
    26.0808
    30.0874
    28.1868
    27.7460
    28.1648
    30.7843
    29.0147
    30.7320
    30.2544
    30.2108
    29.5235
    30.7451
    30.5740
    28.0233
    28.4660
    29.0824
    29.4025
    28.8750
    29.6951
    24.5361
    24.4712
    26.7089
    29.2578
    27.5081
    28.2514
    28.2996
    30.2078
    30.1489
    30.2105
    27.9222
    28.1846
    27.3728
    30.5575
    28.8082
    27.1477
    30.3822
    28.6487
    26.5375
    28.7460
    27.1495
    26.2513
    26.0562
    27.6431
    28.4710
    27.8780
    27.3809
    25.0010
    26.4042
    24.5249
    25.7775
    26.4920
    24.7266
    26.5804
    26.1326
    28.8344
    34.6040
    31.3225
    30.8761
    29.3670
    29.5973
    25.7178
    26.5317
    24.5028
    27.9101
    33.0877
    29.3939
    29.0563
    29.5676
    28.1702
    31.5890
    30.5423
    30.0373
    31.2196
    31.2280
    28.3899
    28.4079
    27.5987
    26.3933
    32.7697
    28.9960
    33.6234
    34.1954
    31.3625
    30.6159
    30.5333
    26.4833
    30.1387
    28.5375
    23.8889
    29.5663
    29.8338
    29.9188
    31.1532
    27.0447
    29.0924
    29.8167
    28.3802
    28.4801
    28.5311
    30.7606
    32.3023
    33.6801
    33.1809
    31.3673
    34.0859
    31.3137
    30.9001
    30.4936
    29.0749
    26.8458
    24.9348
    26.0251
    26.5132
    27.6707
    26.9018
    22.9862
    28.1856
    26.2358
    30.7274
    36.4379
    32.8813
    32.8560
    33.7966
    31.3857
    30.2578
    29.4586
    25.2029
    29.3004
    33.8873
    35.2121
    27.2885
    29.8571
    30.0749
    32.2949
    30.1452
    31.0463
    29.5439
    27.9397
    26.4829
    26.1976
    25.8801
    27.7306
    25.8966
    25.9654
    27.3578
    24.8833
    25.4871
    30.0325
    28.2219
    29.0264
    25.9613
    26.8191
    25.7876
    31.5984
    25.6369
    26.9649
    27.4712
    28.5899
    26.6965
    27.4132
    25.1065
    25.8819
    30.1465
    27.5457
    26.8859
    26.7051
    26.6173
    27.3503
    28.9584
    27.8041
    27.5305
    28.0754
    27.8107
    26.7925
    24.4370
    29.1412
    26.4095
    26.0079
    25.2352
    25.1932
    26.0106
    27.5174
    27.2974
    24.8555
    26.6607
    27.3485
    28.3649
    31.5611
    28.2796
    32.2194
    26.0209
    24.4688
    27.3506
    25.7433
    25.6134
    27.1262
    26.9807
    28.0434
    26.6087
    26.6169
    24.9325
    25.0539
    26.0675
    23.8041
    23.9538
    22.8501
    24.5591
    26.8040
    25.0237
    28.0853
    26.3702
    24.9437
    27.4343
    28.5564
    26.7565
    26.9118
    29.5695
    27.9814
    27.3262
    27.3549
    33.7306
    29.3320
    31.3201
    39.1979
    37.5810
    38.3799
    34.2031
    33.9247
    33.8744
    35.5674
    33.4592
    32.1516
    35.3745
    30.1691
    34.0599
    33.8338
    36.4088
    33.4897
    30.5882
    35.2516
    33.0341
    38.2378
    32.9574
    37.0280
    34.5461
    37.0444
    41.5999
    33.4198
    35.0065
    34.0764
    35.0555
    33.4462
    35.8434
    32.4030
    32.9541
    29.3432
    27.7883
    28.6891
    28.0130
    28.0522
    29.0394
    27.0235
    27.9056
    27.9975
    23.1697
    25.6989
    26.4368
    25.7644
    24.5260
    25.5092
    25.9774
    28.2425
    23.9553
    24.4431
    28.2206
    27.5813
    26.0882
    27.5594
    24.9770
    27.2720
    30.3795
    27.4990
    28.6867
    26.6880
    26.4277
    27.4907
    23.2601
    28.3300
    28.0454
    26.6883
    26.4025
    26.2144
    28.1820
    26.4732
    26.4136
    28.2585
    28.8107
    27.4612
    26.8794
    28.2440
    27.2201
    25.9603
    25.1793
    25.5941
    26.3222
    27.6153
    24.1635
    24.9130
    27.6306
    24.3968
    25.5125
    23.4286
    26.0942
    25.1708
    26.3927
    26.3879
    24.9236
    23.4959
    24.7633
    25.6298
    28.8054
    28.3839
    25.9662
    29.2543
    27.9730
    28.2883
    25.2277
    29.1924
    35.4839
    29.6408
    27.0465
    26.6036
    28.3673
    29.9256
    27.5995
    27.0130
    28.6766
    25.4907
    29.5942
    27.3501
    27.4919
    24.7433
    30.0234
    27.7769
    29.1702
    28.1751
    26.3452
    27.2597
    28.3980
    28.8487
    27.0585
    25.1872
    28.0579
    26.1832
    25.2896
    24.8903
    24.1563
    26.8144
    26.9905
    26.8952
    24.8503
    25.8531
    26.0051
    32.3623
    31.7311
    33.8892
    31.0140
    26.8918
    24.2636
    25.8525
    25.6620
    26.6855
    28.4900
    26.2257
    24.1805
    26.4605
    26.5450
    26.3959
    26.1543
    27.0503
    27.4916
    25.9895
    25.2737
    26.2327
    34.7936
    26.7726
    27.8163
    25.5522
    32.2251
    28.1868
    30.1973
    26.4547
    25.2769
    27.8915
    27.8416
    33.7039
    30.5575
    30.3846
    27.6376
    28.0921
    27.4918
    25.2274
    24.9689
    26.6765
    24.5187
    24.2276
    25.1521
    26.1501
    27.4931
    28.0592
    27.4253
    29.2285
    31.8410
    26.2761
    27.9413
    26.7627
    30.4541
    29.1059
    26.7301
    25.7193
    30.8102
    37.4460
    36.3180
    37.8128
    34.1510
    32.1431
    30.7792
    36.6301
    29.1409
    32.2615
    32.9758
    33.2155
    37.2930
    31.3569
    32.6285
    30.8398
    30.2024
    29.0015
    32.3476
    31.0078
    33.6528
    34.1268
    34.1114
    31.8415
    31.8605
    40.2188
    36.9663
    38.6097
    35.9759
    30.9897
    34.1116
    29.7100
    31.3726
    30.5744
    28.9716
    34.6371
    32.3093
    31.8329
    29.3370
    32.7623
    33.8570
    36.3304
    33.1075
    34.5610
    32.3807
    34.3382
    33.7846
    32.5740
    30.7698
    32.5001
    30.8128
    34.7888
    34.7360
    32.0520
    28.9698
    27.0890
    28.9899
    27.3840
    28.5471
    27.3066
    29.1424
    29.5151
    33.5015
    28.7872
    28.7536
    29.4652
    25.3976
    26.4627
    29.2390
    28.5956
    32.8194
    31.0834
    33.5267
    35.6183
    35.0531
    33.7231
    28.5664
    28.7970
    29.7961
    29.2566
    28.7520
    31.9726
    35.7568
    30.9567
    34.6224
    35.3673
    33.2772
    28.8638
    26.8015
    28.3439
    28.7397
    28.1140
    31.4795
    28.4191
    27.5840
    31.2686
    32.1674
    33.2439
    32.4964
    36.7305
    34.9773
    30.4154
    31.2152
    30.3879
    29.3401
    31.2974
    36.0972
    31.4864
    35.1501
    33.8749
    32.8884
    28.1350
    26.3726
    30.1413
    30.0674
    29.9260
    31.3192
    26.1961
    29.0589
    26.7030
    29.3942
    25.3924
    27.2686
    30.8368
    27.4258
    28.6338
    28.2629
    31.2104
    31.6169
    28.4274
    30.1620
    23.6221
    22.7140
    19.9675
    21.5227
    23.3145
    24.9527
    25.1584
    24.4842
    25.8263
    23.9450
    25.8269
    20.9863
    24.8122
    22.1543
    22.1146
    21.9620
    23.7489
    22.3739
    23.6466
    23.6023
    23.4964
    22.7630
    23.3581
    22.4206
    23.9049
    23.6013
    25.8344
    24.6474
    29.0119
    24.6425
    22.4182
    27.8639
    23.7850
    23.5948
    23.5458
    24.3747
    22.8160
    26.5190
    25.7658
    24.7423
    24.4571
    24.2412
    25.5450
    27.2737
    26.2640
    27.3569
    25.0274
    27.0970
    24.6485
    23.6957
    29.0598
    25.5870
    23.9647
    20.7402
    26.4775
    22.2151
    24.2526
    29.7213
    23.3214
    26.8372
    28.8477
    30.6952
    25.2105
    26.3337
    25.0276
    28.4561
    26.0667
    24.9298
    23.1484
    24.0328
    24.2956
    27.1049
    23.0018
    23.4898
    21.6328
    19.1455
    22.0269
    24.8051
    22.1348
    23.5874
    24.6792
    21.1516
    24.1078
    25.8685
    23.9018
    22.2170
    23.9833
    23.9418
    23.0417
    24.3963
    25.8376
    25.4218
    26.4101
    25.1784
    22.6515
    24.8391
    24.2197
    24.0942
    25.9605
    26.0146
    26.5105
    23.7112
    25.3094
    25.6191
    25.0640
    27.1511
    25.7907
    26.3320
    22.3808
    25.5711
    25.1563
    24.3624
    25.2290
    25.9768
    24.9644
    27.2676
    26.4432
    26.1342
    26.8955
    26.8871
    23.8729
    23.5870
    22.8741
    24.9742
    24.9317
    23.6232
    23.7614
    26.2368
    25.6556
    24.4954
    27.5044
    26.3369
    28.4322
    29.6488
    27.8142
    25.5279
    26.5914
    24.6770
    26.0261
    26.4742
    25.8262
    22.4709
    22.7372
    24.5510
    22.9102
    24.0917
    25.7830
    27.0580
    26.5517
    25.8414
    21.9347
    24.0296
    28.3607
    25.4025
    23.1700
    22.3954
    23.9371
    26.2965
    24.7497
    25.0218
    26.6803
    25.4199
    23.9905
    23.5999
    22.8751
    24.3308
    24.7553
    28.3887
    25.0332
    28.0594
    24.8138
    28.5594
    25.9319
    26.1412
    23.2626
    28.4151
    24.6263
    30.0300
    24.9650
    26.6641
    27.3311
    28.2408
    26.7993
    27.9428
    24.6664
    27.9793
    29.0648
    28.7715
    29.1540
    29.8790
    25.7693
    27.1830
    27.2642
    25.9424
    25.0024
    25.7700
    26.9711
    25.0479
    24.0883
    25.0101
    31.3645
    30.8085
    30.0764
    25.8800
    23.7951
    25.6233
    26.6725
    23.6572
    27.0317
    26.1741
    26.8053
    27.7672
    24.9520
    33.6956
    28.8220
    23.7134
    26.3571
    31.1331
    32.4927
    33.7079
    35.4971
    33.1884
    31.0917
    29.8448
    32.7873
    32.2936
    40.9448
    37.2447
    32.0737
    35.5630
    33.5291
    35.6520
    27.9236
    35.7843
    31.3733
    33.5492
    35.2273
    32.9205
    39.1643
    40.8951
    35.8763
    31.7754
    32.7799
    28.6233
    30.8333
    36.0529
    29.8060
    31.2359
    32.7464
    36.8909
    36.7082
    32.3110
    31.6074
    32.2308
    29.7859
    29.7938
    28.2761
    25.4601
    29.1223
    26.8390
    27.1543
    27.6419
    30.6481
    32.1324
    30.8672
    28.7542
    26.9019
    23.9928
    23.2404
    27.0495
    22.5504
    24.9668
    26.6789
    25.0189
    27.0455
    21.2490
    22.8397
    24.1854
    24.2398
    25.5330
    24.0204
    23.4206
    24.8221
    25.2197
    22.2165
    24.9300
    25.2117
    22.6943
    24.9290
    24.1485
    22.6092
    25.3545
    29.3612
    24.1587
    26.1581
    25.5428
    27.1557
    28.3765
    25.2815
    25.3749
    30.8865
    27.9179
    24.9730
    25.2799
    25.5561
    25.6598
    28.8961
    27.9171
    25.5035
    25.5681
    24.2142
    27.4570
    26.7831
    26.3432
    27.0095
    30.8363
    22.6504
    27.5197
    27.0749
    32.6297
    27.8914
    30.0559
    26.7896
    26.4155
    26.2580
    28.2688
    28.7985
    33.3824
    25.5206
    27.5168
    30.5098
    28.8292
    28.0813
    28.2512
    27.7833
    28.7482
    25.3737
    28.0006
    28.2228
    28.1818
    29.3699
    23.7482
    24.1882
    23.0848
    23.1230
    23.4530
    21.7939
    20.4559
    28.3081
    26.4655
    28.5147
    30.6863
    26.9013
    30.1486
    27.4911
    30.7283
    33.0249
    28.7213
    28.5943
    28.1498
    28.3568
    23.3233
    26.8968
    25.5735
    27.9439
    27.0475
    27.2355
    28.4832
    26.3395
    26.4781
    24.8794
    29.1341
    29.1660
    29.0731
    24.9905
    28.7681
    31.7966
    28.2263
    26.7363
    25.8942
    30.1296
    27.1914
    25.1571
    28.7528
    26.4662
    25.1759
    23.9877
    25.7113
    26.9466
    21.5030
    25.4403
    23.7085
    29.1192
    24.8819
    20.5632
    23.4442
    17.9568
    16.1057
    15.7587
    21.2564
    14.5638
    12.5536
    17.1796
    15.2674
    11.7425
    11.5003
     9.6636
     9.4496
    12.7791
     9.3206
    11.9166
    20.3363
    23.9982
    22.3077
    30.0154
    26.8288
    25.4537
    29.3568
    21.4473
    19.2599
    24.9378
    27.6934
    24.5781
    24.5751
    22.1939
    22.3847
    25.8830
    22.3366
    27.2779
    26.3113
    27.8031
    24.9472
    29.1265
    23.1808
    24.4205
    25.7449
    25.4542
    25.9193
    26.2440
    22.6409
    23.7723
    23.4453
    26.5223
    30.3020
    26.1350
    23.4279
    22.8396
    26.0789
    26.1584
    19.2388
    21.4918
    23.4436
    25.3016
    28.8641
    21.8657
    30.0880
    30.6234
    33.5683
    29.3436
    28.4273
    26.9930
    30.2373
    28.7437
    28.4482
    27.2889
    30.8597
    30.7802
    28.0480
    29.7209
    27.5415
    30.5179
    28.8425
    28.7700
    32.8949
    28.5121
    36.0192
    32.2795
    34.1205
    28.1837
    28.8216
    30.5553
    31.5808
    31.8021
    26.5071
    25.8361
    32.7436
    30.7823
    28.2588
    29.5139
    29.0827
    27.0364
    29.6184
    25.5838
    28.5674
    25.8270
    26.2914
    29.7190
    17.9458
    21.9933
    28.6544
    22.9395
    23.3164
    19.5348
    20.2198
    15.3619
    18.5674
    20.1256
    21.0893
    22.3563
    21.4291
    17.7807
    18.4469
    23.5645
    19.6699
    26.5086
    25.9017
    21.4035
    18.9926
    21.2790
    22.5747
    26.0247
    25.2710
    29.0849
    27.7910
    24.8750
    20.1686
    20.4219
    20.9269
    24.1422
    20.3792
    27.9115
    26.7161
    25.5309
    23.3865
    24.7741
    25.3361
    19.1277
    27.4369
    31.3270
    27.9743
    25.7972
    29.5627
    28.2533
    25.1536
    28.0874
    23.8430
    23.3907
    23.9415
    28.9693
    27.7631
    25.5570
    28.1178
    24.1346
    30.1978
    33.0454
    29.1542
    28.6613
    28.5952
    24.7737
    29.3774
    27.2012
    29.5393
    28.1253
    27.4894
    28.2613
    32.3912
    28.0081
    29.8250
    34.6783
    29.5227
    29.1737
    29.5540
    35.7175
    25.6338
    27.2523
    31.1152
    29.5313
    25.6613
    25.1080
    24.2703
    25.1600
    23.8344
    27.5357
    28.3352
    28.7688
    28.5916
    22.1872
    22.5344
    21.4023
    17.7215
    25.4816
    30.2463
    28.7597
    26.3232
    26.4455
    28.8677
    27.7033
    25.7595
    27.5797
    26.1747
    22.5780
    21.0014
    27.4899
    24.8966
    23.4411
    26.5022
    27.5261
    29.1277
    28.7739
    24.6352
    29.5354
    29.2914
    29.2892
    28.1434
    29.4011
    27.5861
    25.5935
    25.3944
    21.1021
    21.1916
    21.3512
    22.3579
    21.9993
    26.0973
    25.4441
    25.2365
    21.3636
    25.3819
    21.4288
    23.9420
    24.5206
    22.7984
    18.3223
    20.4216
    26.0834
    26.7705
    21.7131
    21.8531
    16.6931
    16.3220
    20.0282
    18.6988
    21.4707
    26.9118
    26.1155
    25.7534
    25.9648
    25.5993
    25.8567
    24.6565
    26.6302
    23.8792
    28.2059
    27.2985
    29.2271
    28.9800
    24.1224
    25.2906
    22.6090
    24.1698
    22.6771
    20.7423
    22.7392
    24.2591
    18.4113
    21.5896
    21.0852
    17.2230
    15.0033
    13.5872
    18.4482
    12.8086
    14.7036
    12.2239
    14.0350
    19.8193
    16.5179
    16.8560
    11.9046
    14.2906
    14.4077
    16.3723
    14.8486
    16.5102
    21.5011
    13.3443
    24.8886
    23.0163
    15.9917
    12.9952
    16.2294
    14.7447
    18.6723
    15.9008
    16.2392
    12.1782
    12.5244
    17.0468
    16.7034
    17.2370
    16.3605
    15.6625
    20.8966
    19.8783
    20.5937
    26.6012
    30.8351
    23.4990
    26.5039
    27.7461
    27.7602
    29.6638
    26.9987
    24.4315
    26.3243
    29.0590
    26.1616
    21.9700
    30.3050
    23.4385
    22.8251
    23.1187
    20.7980
    21.4516
    26.0188
    26.4338
    25.5956
    25.9866
    25.4206
    27.0797
    27.9255
    25.6123
    18.4001
    22.1604
    24.7627
    22.0828
    26.3001
    24.4757
    26.3001
    25.3675
    23.0653
    23.8134
    30.2890
    30.0974
    27.7205
    29.0011
    29.1466
    28.7879
    23.4594
    20.3326
    26.0485
    24.8665
    25.4474
    26.2546
    29.8115
    26.3504
    30.8524
    27.4270
    27.9022
    27.3303
    29.2359
    28.9905
    25.5776
    23.8575
    22.8125
    17.6728
    25.5523
    24.1781
    25.1209
    25.6554
    23.0421
    18.9435
    25.2271
    21.0846
    18.1138
    15.5053
    20.7779
    17.2784
    18.9458
    15.1692
    16.9681
    19.7883
    21.3823
    27.1237
    27.4249
    25.4472
    23.7316
    20.9109
    25.2099
    22.8966
    20.4988
    26.1145
    24.0301
    24.0579
    25.8776
    23.8218
    24.4223
    19.6717
    21.3320
    20.1080
    21.3713
    16.0854
    19.7206
    22.3440
    29.4748
    26.4634
    21.0983
    24.5145
    21.5853
    26.1311
    22.3383
    24.5620
    22.8200
    13.7163
    22.4752
    21.2045
    21.9972
    26.9673
    21.4717
    23.0206
    23.9542
    25.4223
    24.0808
    19.9793
    24.7342
    25.3930
    21.4356
    20.3624
    28.4707
    34.0611
    31.6757
    33.1703
    32.4365
    35.2678
    32.7485
    30.0608
    27.8291
    28.4858
    21.5687
    26.4136
    25.5826
    25.9688
    26.6880
    26.3133
    25.7300
    25.0418
    30.1453
    21.0513
    27.0310
    26.6631
    29.9893
    32.1187
    27.9304
    30.7089
    31.4633
    33.2448
    31.8568
    30.9258
    35.0466
    29.6524
    41.6481
    31.8798
    29.5161
    32.9739
    33.1679
    30.2091
    28.5492
    28.1560
    27.7775
    26.0800
    29.2440
    30.1026
    24.3200
    29.4588
    17.5917
    21.6748
    19.2269
    22.0896
    23.6351
    25.5216
    29.1586
    23.0841
    25.1168
    21.7159
    27.7870
    28.5540
    25.1704
    19.6889
    26.5839
    23.6077
    21.0811
    25.7302
    26.4858
    22.3666
    24.0254
    26.3368
    25.2666
    29.7364
    25.7315
    28.0969
    25.1410
    25.9961
    21.4483
    27.3544
    29.8659
    29.4354
    29.7629
    26.1215
    28.0624
    25.1357
    25.9353
    23.4247
    27.6977
    26.4209
    24.1326
    24.7875
    23.2962
    27.7753
    25.2210
    28.6268
    24.7794
    25.0444
    25.1023
    26.4958
    21.7221
    22.5460
    23.9798
    25.2012
    25.0773
    21.1874
    24.9982
    23.8889
    28.1621
    23.5350
    24.7949
    28.6770
    25.4222
    24.3670
    27.7952
    24.6795
    29.3059
    27.2739
    27.0740
    22.7865
    20.7174
    21.8661
    26.7090
    23.5280
    20.6819
    24.3734
    24.1888
    26.9955
    22.8665
    21.3054
    19.4382
    16.2894
    21.1233
    23.7273
    24.6883
    22.3910
    20.2945
    23.9463
    20.1496
    17.3262
    18.9781
    18.8355
    23.2483
    18.8054
    18.4098
    21.8007
    23.2353
    22.6441
    26.5980
    22.1151
    18.5981
    24.7729
    28.8447
    25.3512
    23.7091
    23.2707
    23.5648
    25.5327
    20.3423
    19.6537
    19.8044
    17.6606
    25.7763
    26.5893
    24.9788
    27.2276
    25.2100
    21.2301
    18.5808
    23.5581
    24.2707
    25.5286
    21.6646
    23.8596
    26.6220
    29.4122
    26.4487
    27.3270
    25.4654
    25.3455
    24.9836
    23.2569
    23.8480
    25.4558
    24.0241
    21.2788
    25.3706
    21.7173
    26.7515
    23.7237
    24.4777
    21.4941
    25.2140
    24.9776
    26.6776
    27.1694
    26.4256
    23.8612
    23.9899
    23.9133
    21.2051
    23.7160
    24.3647
    19.8148
    22.8085
    24.6912
    22.3035
    24.9250
    29.1626
    22.9416
    24.6741
    25.4044
    25.7690
    30.0006
    24.9260
    24.8915
    23.8879
    25.0648
    23.6268
    23.0325
    21.3942
    24.5255
    23.4897
    20.9930
    21.4930
    21.9848
    23.6679
    21.4123
    27.4101
    25.5905
    25.3103
    20.6326
    26.0572
    26.4258
    26.6172
    29.6887
    29.9530
    25.8106
    26.0829
    25.2891
    22.9675
    22.2154
    28.9971
    26.2560
    26.4431
    22.5801
    24.1122
    23.8030
    24.9583
    20.4139
    26.2908
    27.6709
    23.9319
    22.4304
    19.9645
    17.8900
    19.7922
    24.1481
    21.5196
    19.4422
    22.8852
    22.1533
    22.1366
    24.8723
    29.4670
    20.1946
    17.0547
    20.6881
    22.5530
    20.1696
    20.3312
    16.7265
    18.1037
    19.4636
    21.9692
    18.7048
    16.7792
    26.7771
    22.9031
    22.8321
    19.4062
    23.4021
    17.4730
    20.4203
    21.4943
    15.2750
    21.0762
    19.6286
    18.9561
    20.1200
    24.0688
    19.1246
    22.2496
    26.7038
    19.6952
    22.5742
    20.5618
    22.4345
    20.0284
    21.3595
    18.7059
    19.8816
    18.6819
    25.0654
    23.0939
    19.7623
    26.0130
    21.8019
    21.3289
    26.0586
    25.6163
    20.4042
    21.4289
    26.7137
    24.3968
    24.6590
    24.8148
    28.2073
    25.9167
    21.3257
    17.1757
    17.1680
    18.3146
    22.5906
    29.0194
    22.8861
    22.7805
    20.6750
    22.2668
    28.6617
    29.3472
    23.9493
    23.3732
    23.5519
    26.2522
    23.0475
    21.7704
    27.2533
    26.7933
    25.1696
    24.2597
    23.8191
    22.2284
    29.4280
    23.0592
    23.7295
    25.5252
    22.0360
    21.3484
    18.1393
    16.7562
    20.7333
    15.6108
    15.1262
    16.3671
    21.4351
    17.7393
    21.2072
    20.2495
    18.5530
    18.8049
    21.2893
    19.2403
    21.9248
    18.5629
    22.7917
    24.1840
    24.1092
    19.2720
    23.3625
    24.3992
    25.7225
    26.8754
    28.6047
    27.3741
    28.3180
    24.3477
    29.0305
    28.5825
    28.5598
    25.9480
    26.5110
    25.3034
    26.1170
    26.1733
    25.7484
    24.0272
    25.5444
    24.8845
    21.3875
    24.9460
    23.5504
    23.3927
    24.0284
    28.3493
    22.6116
    19.6906
    23.8002
    18.1865
    24.2834
    24.2913
    26.1572
    22.3496
    22.8620
    22.8229
    20.7670
    17.0669
    17.7295
    15.6709
    16.6571
    21.4352
    26.0893
    25.7069
    24.7237
    22.3982
    24.9287
    22.4607
    21.3029
    21.9139
    17.4254
    22.3632
    22.0170
    21.2971
    25.1086
    25.3558
    26.5715
    28.1009
    21.7223
    24.8956
    15.8388
    21.8116
    20.5628
    23.4748
    27.1042
    29.4481
    30.4998
    31.6625
    29.5597
    29.1948
    27.7944
    25.0102
    23.4578
    30.0167
    27.9808
    22.6111
    30.5795
    24.7173
    29.4012
    31.3506
    30.1280
    27.0465
    23.5997
    25.6665
    29.4074
    27.5585
    28.0097
    24.7764
    23.3864
    27.7669
    27.8582
    25.5987
    27.2936
    24.0814
    24.8275
    23.0586
    23.1884
    23.1631
    23.7388
    19.8287
    23.1167
    22.9870
    27.4066
    24.0919
    25.3451
    28.0930
    30.0189
    29.1897
    30.8281
    24.4756
    21.4118
    24.7792
    22.7924
    26.0374
    29.1820
    25.9637
    23.8951
    30.3406
    32.3553
    23.9989
    32.7338
    25.8387
    31.1084
    27.1759
    27.0157
    25.6128
    23.1436
    30.8790
    29.5296
    27.6326
    29.5062
    28.6930
    29.4647
    27.0319
    26.6610
    28.4266
    25.8728
    28.9101
    33.0268
    28.2918
    27.3822
    28.0342
    24.3279
    22.1037
    22.0534
    31.7203
    20.5522
    21.8045
    24.9442
    26.2044
    20.4990
    18.0129
    25.3358
    27.2163
    27.8750
    26.4758
    30.3594
    31.3597
    28.8928
    32.2657
    29.8654
    29.3301
    35.3639
    27.9247
    26.9184
    23.0323
    26.8032
    26.2214
    29.2712
    33.4197
    24.4018
    28.2495
    27.9257
    26.5333
    26.3919
    22.2254
    22.6242
    28.5993
    29.1396
    30.7365
    30.5239
    27.1424
    27.7780
    25.3981
    23.8461
    22.0664
    22.1624
    22.9027
    28.3095
    29.5684
    29.1223
    31.2627
    30.5286
    31.6825
    29.3995
    28.7888
    30.5799
    26.9798
    33.2426
    35.3625
    31.9956
    30.1701
    33.9888
    37.6018
    33.7408
    30.7924
    30.2914
    32.4752
    28.6114
    26.0269
    29.9277
    28.3532
    27.7298
    22.4019
    24.9666
    30.0277
    25.1991
    23.5470
    25.1109
    26.7604
    24.6576
    24.2587
    25.9620
    23.6793
    25.4414
    22.0227
    27.6106
    29.1431
    24.4812
    26.5960
    30.5406
    35.0040
    30.0957
    28.8343
    31.9821
    29.0573
    28.0643
    32.3072
    31.0156
    30.7118
    31.2306
    27.9055
    28.8624
    25.0858
    31.1277
    32.4507
    35.2991
    33.2455
    34.0918
    30.8473
    27.5396
    25.0027
    22.1492
    22.8937
    24.6759
    24.1506
    24.5382
    26.4356
    26.7245
    28.1057
    28.1885
    26.2207
    28.5147
    21.5063
    23.4692
    21.7147
    19.8480
    25.9558
    24.1029
    26.0713
    27.4779
    31.5938
    27.9231
    25.8809
    29.2263
    28.8348
    28.2179
    29.8354
    27.7024
    26.4096
    24.2872
    24.6918
    25.4309
    23.3177
    28.3256
    26.6246
    30.4989
    27.7082
    29.9452
    31.2014
    32.9842
    26.5394
    27.3212
    26.6895
    29.1265
    25.7200
    28.9061
    23.8008
    24.5791
    25.3178
    27.4112
    25.2665
    28.2775
    24.5307
    26.0186
    26.1877
    23.3190
    20.9472
    25.5904
    29.9250
    27.7138
    28.5020
    22.4391
    22.6843
    25.2800
    26.1080
    30.0612
    30.1616
    29.6256
    25.9223
    29.5615
    28.3413
    28.5349
    29.7339
    28.5984
    33.2804
    32.6768
    30.1687
    32.2392
    28.9391
    27.5119
    25.6005
    26.0982
    30.7323
    30.0444
    27.3298
    28.0291
    30.3843
    31.0274
    35.6500
    33.7575
    34.2859
    32.0634
    31.1540
    24.4335
    25.7609
    34.0685
    36.7054
    29.0042
    31.3876
    33.1746
    29.7738
    34.7459
    34.2194
    35.7297
    33.0017
    33.8994
    31.9811
    29.6290
    31.3042
    35.5826
    29.3225
    28.7229
    27.2526
    26.7276
    31.8691
    31.3266
    34.5320
    29.6865
    29.2464
    29.1916
    29.1264
    30.8467
    30.4752
    31.3676
    32.0688
    34.0521
    35.7057
    35.8359
    35.1435
    33.3388
    32.2617
    35.8060
    34.6527
    37.6132
    33.7635
    33.2085
    20.1821
    24.2376
    26.1601
    26.5490
    24.4360
    27.7695
    27.5616
    25.7115
    30.9375
    33.3368
    30.2039
    30.6773
    32.5021
    36.2245
    29.5522
    28.2843
    30.6069
    28.0988
    30.5814
    32.7960
    36.5437
    31.2058
    40.6991
    41.3575
    39.8179
    41.9026
    34.2813
    34.6314
    30.5105
    35.5356
    38.7123
    34.2962
    35.6036
    37.3306
    39.5329
    39.7144
    41.2765
    37.2341
    35.3450
    31.9106
    39.5952
    38.7010
    40.3142
    32.9370
    34.0707
    33.4945
    34.1178
    29.5238
    35.3889
    30.9226
    30.1511
    26.4072
    29.1600
    31.6649
    30.1677
    34.3695
    27.4299
    30.9469
    28.8120
    24.1348
    21.8210
    26.2259
    27.0599
    28.8510
    30.6418
    26.2546
    17.6936
    20.6181
    22.0980
    22.5300
    20.3263
    27.1039
    30.0979
    25.9245
    25.6843
    28.6347
    32.7665
    24.2032
    27.2598
    26.3670
    22.2905
    18.1542
    22.6420
    30.1063
    32.1569
    23.6980
    20.9897
    18.1417
    22.3414
    22.1140
    26.7197
    27.3021
    27.3491
    31.4414
    25.6330
    27.8042
    28.2441
    29.2044
    26.6052
    23.7007
    30.7607
    30.7528
    31.5502
    34.3306
    36.3572
    33.7859
    31.7714
    30.0776
    31.6546
    39.7141
    34.0542
    39.5264
    32.5865
    30.3049
    31.8359
    34.5623
    29.8467
    27.6091
    22.9289
    26.7977
    36.8399
    28.0056
    32.6052
    26.7145
    28.8333
    27.8136
    31.0283
    28.5236
    27.1668
    23.8065
    26.4946
    25.8115
    22.1598
    25.4881
    25.0035
    24.4467
    23.3326
    23.2107
    19.2261
    25.2385
    21.0894
    22.7760
    22.5024
    31.8104
    27.7081
    23.1158
    23.7951
    16.8074
    16.1702
    24.2840
    23.6793
    22.3292
    21.0730
    28.4442
    22.9994
    22.9213
    26.4489
    25.2392
    21.6254
    22.2632
    21.1771
    18.5723
    22.8761
    20.6543
    22.7249
    22.2155
    20.0292
    15.9632
    14.6683
    15.9342
    20.3052
    21.9576
    12.8736
    15.7291
    17.1153
    17.5204
    16.3726
    20.5150
    18.3121
    16.3415
    15.8269
    23.9045
    24.1662
    25.6901
    23.4949
    28.4900
    23.1105
    21.3416
    19.3532
    22.6721
    27.5603
    25.0564
    28.8356
    28.2234
    26.6159
    25.4851
    25.5855
    28.0732
    31.6450
    28.7581
    24.7500
    22.3959
    33.5235
    24.7402
    28.8974
    29.2796
    26.1598
    29.7440
    30.3777
    27.0222
    30.2494
    28.8689
    29.4590
    25.6908
    27.4399
    20.2578
    26.5523
    23.5921
    20.1750
    26.2884
    19.8532
    23.0050
    27.5143
    24.3397
    24.1802
    23.1193
    22.2968
    23.1744
    26.1181
    20.4203
    21.7538
    23.4668
    18.8799
    16.2455
    18.3277
    14.7865
    18.4650
    15.6142
    17.7637
    13.2103
    19.9708
    17.9279
    17.9013
    14.6509
    19.6668
    18.7148
    18.4402
    18.2370
    21.0792
    21.2303
    22.5567
    17.2816
    19.9232
    20.8131
    12.2634
    14.9348
    12.8044
    13.6743
    12.4104
    12.0616
    14.5605
    14.1355
    17.5554
    12.0563
    15.3888
    20.7671
    17.5340
    17.2669
    17.0645
    16.1418
    17.1591
    17.1484
    17.8346
    11.9329
    15.7465
    18.5839
    21.1011
    12.3376
    18.6864
    17.4031
    22.3967
    25.0342
    17.7762
    21.0757
    17.1234
    21.2341
    21.5402
    18.5274
    25.1236
    31.0245
    26.3897
    26.3564
    21.4215
    23.9818
    22.9766
    18.9778
    21.1453
    22.4015
    19.9261
    16.2254
    20.0140
    21.3347
    20.9128
    24.1825
    23.8396
    19.5243
    17.4718
    27.0805
    19.5412
    28.5127
    27.3979
    28.8904
    27.4573
    24.9384
    25.9362
    28.2759
    30.0322
    29.6873
    24.1888
    26.9229
    27.4876
    28.8415
    26.6788
    21.6647
    20.1473
    20.5139
    27.0057
    29.6985
    28.6683
    26.5778
    37.0795
    39.4853
    36.4521
    35.5017
    34.2225
    27.4759
    26.8401
    20.8955
    19.8153
    18.4966
    21.8131
    22.1633
    18.0094
    19.5119
    22.1596
    25.7373
    33.2606
    37.8705
    33.8941
    33.7605
    27.9486
    31.9383
    31.2892
    27.7600
    29.3639
    27.4418
    25.0856
    29.9441
    31.4129
    31.1500
    30.9956
    26.3242
    22.4776
    21.9766
    16.7002
    19.3049
    17.8359
    17.6266
    20.2160
    16.6296
    26.7582
    19.9474
    19.7631
    18.7433
    21.6245
    15.9003
    19.4263
    23.9017
    19.8803
    27.5823
    23.1674
    27.3401
    24.5847
    25.3504
    20.9938
    22.8213
    28.5101
    22.2058
    24.8145
    25.0216
    26.1969
    34.0333
    24.2774
    23.4086
    25.2315
    27.8046
    31.6585
    27.8102
    27.5601
    27.4215
    28.9981
    30.3860
    30.5151
    32.5385
    24.0868
    28.9072
    29.0630
    29.4839
    27.8384
    22.1290
    20.7333
    21.6807
    24.0621
    23.4927
    21.8318
    28.3671
    29.7353
    28.9895
    31.9581
    28.5243
    29.2749
    28.7116
    25.1492
    26.2238
    24.5272
    27.1692
    27.9100
    29.1065
    28.6719
    29.4945
    26.6956
    25.2179
    18.3894
    17.6833
    24.7508
    20.2694
    23.6183
    21.9443
    23.9230
    19.0881
    15.9600
    22.4522
    21.2601
    26.0832
    27.9872
    29.7319
    26.3885
    21.0469
    17.5516
    15.6200
    20.4572
    20.4600
    20.4341
    22.7053
    20.1005
    20.3943
    19.4933
    17.9984
    20.7215
    20.7269
    20.0169
    21.0840
    17.7840
    14.3489
    14.4591
    13.4930
    18.6039
    14.5941
    18.8092
    16.9245
    19.9155
    14.8159
    13.2884
    15.2330
    15.4550
    17.5877
    19.6542
    17.2447
    15.6318
    16.9881
    15.0226
    15.6099
    17.2811
    18.6286
    13.7443
    12.6365
    14.1996
    17.3069
    23.6267
    13.5340
    16.2771
    15.1400
    15.6764
    15.5271
    18.3259
    17.0793
    17.6379
    14.2563
    16.9616
    14.0527
    14.1970
    13.0296
    21.2669
    14.0266
    20.1810
    23.5121
    12.6790
    15.7029
    15.2518
    16.4494
    12.7181
    14.6915
    14.2019
    16.0285
    13.9749
    14.8925
    18.0719
     9.7890
    15.1142
    13.8254
    15.3045
    15.8037
    15.6331
    13.2425
    18.4545
    26.3225
    22.0275
    23.7048
    23.8936
    19.7623
    20.2547
    25.0481
    23.6834
    24.2285
    26.8094
    24.9634
    26.8318
    22.1638
    26.0207
    25.9192
    23.0873
    20.7997
    25.3096
    25.9910
    24.3624
    22.3753
    21.6410
    25.3091
    22.1507
    21.4475
    26.3115
    20.8524
    21.2562
    22.5775
    20.8648
    23.2802
    14.2578
    14.9707
    14.5970
    16.9717
    13.9426
    15.4771
    14.4235
    16.8184
    16.0183
    21.0570
    22.5020
    19.0533
    16.7811
    24.1054
    21.5363
    16.1561
    16.2413
    15.0894
    14.1060
    12.8003
    12.3827
    15.1874
    12.7903
    12.3627
    15.4597
    12.8200
    12.8045
    13.9633
    11.4515
    17.4993
    14.6933
    15.8179
    14.0125
    16.4141
    16.6137
    15.5024
    15.1458
    13.6037
    16.5199
    12.2350
    11.4934
    12.1741
    11.9174
    13.5005
    15.7293
    12.2146
    14.4265
    16.5363
    12.5678
    14.0582
    17.1330
    15.7796
    15.5975
    14.7805
     9.8427
    13.7757
    14.5746
    15.4223
    15.9739
    18.7046
    14.5124
    13.3527
    13.8210
    13.7070
    12.5452
    12.3984
    15.7170
    13.6377
    17.5741
    15.5895
    16.2540
    18.0497
    20.6004
    12.4739
    22.4783
    19.2927
    22.5266
    18.7186
    26.1564
    23.7541
    28.4134
    17.1248
    21.3243
    24.9387
    22.1696
    20.1308
    22.7544
    22.0000
    18.8243
    16.7610
    14.1806
    15.0554
    23.5680
    19.8266
    17.7281
    22.3389
    18.1676
    21.7135
    20.1001
    16.7288
    17.9984
    19.6051
    23.9453
    22.2084
    21.5963
    20.3802
    17.0596
    26.8427
    15.7186
    21.5145
    22.5032
    19.7011
    20.7156
    23.5479
    25.3979
    29.3696
    29.4382
    29.8939
    24.0951
    25.3191
    30.4236
    28.4119
    25.8714
    29.8245
    20.5326
    26.0498
    29.8233
    27.5850
    31.3428
    35.8893
    28.6462
    31.2838
    27.8546
    28.1400
    28.4587
    23.1881
    22.5583
    32.2074
    27.5673
    28.8869
    31.9134
    26.7620
    23.7955
    28.2931
    26.7020
    22.9063
    23.5104
    25.2837
    30.8133
    29.7825
    30.9416
    25.4367
    29.2315
    29.8766
    31.3392
    27.3852
    22.0697
    24.7814
    25.4015
    24.1376
    30.0169
    28.0414
    23.8994
    28.2893
    23.4958
    21.0990
    24.3675
    26.6234
    24.9663
    26.3800
    30.1565
    25.3781
    25.5099
    22.0253
    25.0892
    29.7439
    27.9790
    33.4897
    37.3982
    34.6746
    28.8937
    35.3613
    31.1494
    34.0822
    29.2343
    30.2562
    28.6874
    33.0104
    32.7847
    29.4162
    27.0866
    30.8833
    29.7690
    33.1621
    33.9502
    32.6998
    31.2544
    33.0254
    28.8387
    30.2842
    28.4998
    26.6115
    27.1502
    38.9165
    39.5944
    27.2925
    22.6863
    25.0390
    23.7146
    23.0272
    24.9420
    21.3216
    25.4628
    23.7249
    22.7645
    20.0299
    19.8414
    22.6486
    23.0515
    24.8699
    24.3055
    25.4640
    20.0091
    19.9528
    20.2973
    21.3018
    18.9725
    19.4087
    17.8739
    20.4475
    20.0060
    24.6195
    20.3331
    20.0548
    19.7571
    22.3092
    21.9121
    22.2085
    20.9847
    21.4818
    27.5268
    22.9465
    22.9869
    25.1333
    21.5644
    26.5743
    27.5898
    23.7060
    21.9804
    25.5638
    22.0090
    20.6417
    23.7619
    24.2628
    25.1946
    26.1647
    22.4944
    27.9843
    22.3087
    20.2190
    20.7664
    17.1319
    18.4294
    17.6965
    19.8908
    20.0013
    20.4339
    20.9934
    23.7815
    22.6533
    24.6030
    24.0654
    22.9584
    26.6502
    26.2243
    24.4930
    25.8716
    27.0769
    27.2776
    27.5521
    29.1473
    20.0659
    19.4885
    19.5887
    21.6097
    19.6764
    17.8946
    19.5025
    21.4641
    21.0541
    21.2276
    20.5411
    19.7357
    20.6511
    21.9962
    21.0369
    18.1927
    19.2999
    18.1431
    20.0816
    17.8942
    25.3102
    27.4842
    24.7158
    25.8890
    23.2929
    24.8029
    27.9590
    22.8298
    20.0752
    22.5089
    21.5546
    21.3130
    19.4635
    24.8883
    31.8842
    24.5657
    22.2218
    19.4131
    19.8937
    23.2000
    21.4351
    21.7675
    22.3742
    23.2242
    20.2315
    21.4825
    21.7808
    21.4934
    20.1735
    16.3989
    19.1506
    24.1557
    16.6477
    22.3668
    22.7321
    23.1594
    23.0359
    23.1295
    23.6541
    20.2960
    19.9141
    23.1820
    25.7480
    20.8078
    19.1141
    21.1825
    23.9352
    27.5111
    30.3035
    29.8578
    27.3350
    27.6303
    25.7578
    20.1837
    20.1514
    22.3131
    17.3922
    20.8673
    20.7337
    23.5834
    24.2498
    22.8652
    21.1300
    23.4068
    29.0215
    19.5853
    20.4758
    20.3153
    21.5363
    20.7227
    20.5740
    20.1233
    19.7909
    17.3617
    18.6637
    19.0533
    16.5304
    18.0284
    19.2508
    19.3825
    24.2425
    21.1561
    25.1015
    20.1400
    21.5997
    20.8613
    20.0025
    18.7431
    24.2229
    20.7970
    23.7737
    18.1570
    22.8912
    23.7772
    19.6858
    20.3860
    20.5634
    20.0021
    24.1182
    21.0167
    21.7003
    19.7250
    26.1632
    24.2194
    24.3710
    25.0944
    22.8677
    24.3490
    26.9553
    24.0412
    22.1208
    26.0639
    22.6329
    23.4866
    25.1817
    29.0363
    27.8955
    28.2422
    28.9530
    27.7563
    26.0678
    24.6787
    27.7113
    27.1144
    24.6771
    23.0951
    23.1096
    24.6914
    22.9334
    23.7633
    21.1340
    22.1827
    21.4791
    23.2890
    23.3252
    21.2334
    25.9701
    23.2614
    23.3605
    20.1751
    24.7252
    22.3952
    25.8181
    23.4921
    27.8440
    26.7943
    23.5811
    22.7515
    24.4218
    28.3933
    26.9805
    26.5997
    26.5149
    23.0025
    25.5687
    24.7959
    28.0744
    25.1913
    23.2721
    24.6384
    25.3174
    20.2321
    25.1271
    26.0404
    24.7042
    26.6440
    22.0261
    24.6003
    25.6466
    25.5653
    29.0855
    22.9636
    27.4435
    27.6371
    28.7599
    28.5463
    21.3805
    21.6302
    23.9563
    26.4790
    23.2963
    21.2797
    22.3228
    22.8717
    21.0008
    21.4627
    21.2826
    27.3107
    22.0329
    25.8152
    22.8708
    24.7823
    22.3444
    25.2215
    24.5976
    22.9733
    22.9023
    25.0784
    24.9485
    21.0452
    20.7797
    27.1233
    25.6774
    20.8238
    25.6356
    24.6997
    21.5569
    24.1925
    24.7889
    24.6137
    21.7474
    21.6565
    20.5911
    23.0333
    20.6929
    26.4105
    25.3535
    21.6276
    20.4918
    22.0941
    25.4208
    25.7698
    26.7061
    23.2008
    25.2657
    23.5132
    24.6910
    19.7401
    20.7199
    26.2356
    23.9628
    24.7705
    30.7071
    24.9414
    28.2183
    29.2437
    31.3170
    27.9517
    25.5007
    25.2227
    26.2642
    29.8177
    22.9367
    23.1654
    22.7923
    19.5399
    24.9223
    22.5686
    23.3600
    22.0360
    24.2033
    23.9005
    22.0620
    22.4244
    22.1353
    23.6420
    22.3486
    22.1492
    23.8024
    22.2106
    22.4741
    24.2462
    25.2082
    22.6653
    26.5122
    28.5279
    27.6104
    28.7893
    25.3462
    25.0975
    28.0111
    28.9652
    29.8324
    26.0412
    25.4794
    24.5262
    23.0390
    24.7509
    24.9029
    26.1015
    23.9665
    20.8419
    21.0515
    22.8369
    24.8310
    23.7366
    23.3221
    22.7864
    18.1334
    18.3185
    19.6152
    19.0661
    21.7861
    20.4215
    19.2452
    18.5791
    19.5845
    24.6743
    24.5516
    26.2984
    27.7486
    31.0705
    27.1937
    28.7055
    30.0637
    29.2723
    25.1221
    25.7891
    28.0501
    25.6593
    25.5136
    26.1280
    26.4415
    24.3577
    26.6462
    29.1741
    27.2430
    25.1192
    26.4724
    28.1035
    26.5690
    27.8615
    29.0103
    24.7096
    26.0886
    31.5711
    31.7614
    29.4171
    30.0014
    27.8435
    31.6422
    29.1789
    30.2077
    28.1959
    27.8884
    28.0219
    27.4896
    29.3742
    28.0714
    29.3108
    25.8610
    27.7679
    28.4917
    26.4709
    26.3130
    26.0458
    29.8695
    29.0989
    29.3511
    29.3274
    26.0988
    27.3669
    23.4586
    23.6891
    26.5182
    26.3891
    26.8316
    24.1372
    23.5762
    22.4487
    20.3192
    23.5803
    24.7271
    24.0518
    23.8681
    27.7247
    25.5408
    29.4348
    25.2078
    29.8630
    34.4546
    27.5181
    19.8578
    25.1098
    24.5574
    23.5317
    21.7331
    28.8573
    29.3522
    27.9003
    28.4103
    24.8203
    26.2210
    26.5044
    21.7164
    22.9497
    24.7838
    21.8681
    27.3487
    22.8871
    20.9913
    18.8799
    24.1026
    27.4549
    23.5380
    29.0373
    23.4655
    31.5753
    29.4886
    29.4934
    22.4978
    22.3208
    23.8837
    24.6513
    30.5640
    32.4121
    30.5996
    29.5054
    31.3292
    28.3956
    25.7925
    25.6770
    29.0334
    23.5487
    28.6396
    26.6168
    26.1530
    30.2014
    28.5637
    30.2156
    29.9818
    24.9200
    24.7837
    25.5718
    28.5721
    30.0140
    33.1285
    31.3883
    31.6366
    31.9360
    29.4911
    29.1771
    26.7736
    28.7211
    29.5042
    31.4980
    28.2940
    29.5932
    29.5975
    30.9389
    27.9864
    33.0096
    28.3908
    29.7745
    27.6835
    30.0651
    29.6263
    27.7142
    29.3889
    31.7438
    26.2792
    30.6731
    27.1158
    28.5588
    30.3538
    28.4391
    28.7598
    34.5886
    30.1011
    30.2380
    26.6150
    30.6944
    31.0885
    26.6231
    21.9231
    24.0425
    25.5137
    27.9508
    26.0239
    25.7440
    28.3048
    30.3877
    28.6112
    27.3252
    25.8403
    27.1789
    24.5238
    26.7284
    28.3152
    27.0892
    30.8355
    30.7845
    28.6746
    32.1850
    32.4847
    33.3011
    31.0973
    28.4527
    28.8781
    28.1065
    29.9787
    27.3759
    28.0661
    28.7747
    32.2372
    29.2839
    31.3393
    29.5942
    28.4648
    28.2121
    27.6122
    23.9820
    30.2504
    27.1846
    24.9015
    27.3824
    26.4868
    25.1880
    24.9353
    25.4810
    23.3745
    28.6330
    24.3098
    26.2497
    22.8710
    21.4986
    27.4855
    26.8544
    31.0446
    28.1364
    25.3263
    24.9643
    26.1352
    26.9324
    30.6561
    30.2627
    28.7525
    30.8244
    27.8592
    29.6673
    29.9848
    24.9301
    28.3231
    30.4585
    32.5004
    32.3176
    31.9470
    26.8155
    26.9121
    28.6733
    27.6066
    28.6780
    28.2565
    28.1566
    28.0326
    25.7146
    26.3674
    25.3639
    31.1397
    30.4429
    31.1255
    31.2112
    27.8863
    26.4457
    26.7050
    31.2860
    28.1898
    27.6008
    24.4114
    27.2335
    33.9665
    30.8065
    28.7362
    31.1868
    27.8055
    28.7920
    29.9220
    30.4726
    27.3743
    29.6306
    31.7871
    31.3854
    28.2512
    27.6312
    28.1292
    31.7268
    25.7311
    27.5477
    30.1691
    31.4279
    31.8138
    33.5042
    30.1966
    35.2209
    30.8679
    35.5786
    33.3796
    25.6567
    30.4648
    27.6027
    33.6023
    30.7442
    28.9675
    32.6192
    32.6321
    28.7965
    28.2617
    29.6085
    30.9300
    29.9932
    27.0445
    28.0278
    29.2630
    30.8671
    27.9033
    29.8949
    28.6814
    30.1176
    26.1194
    30.2320
    27.0128
    31.4498
    28.0496
    25.7483
    25.2916
    28.9484
    31.1150
    26.7730
    30.1743
    28.6928
    30.3060
    31.8451
    28.2303
    27.4317
    28.4354
    31.7152
    29.1747
    29.7178
    33.1254
    33.8524
    31.2971
    30.3739
    30.3085
    31.6670
    29.2823
    29.5325
    29.2851
    28.9808
    28.3018
    29.7876
    27.4363
    26.8400
    26.3480
    29.2840
    30.4546
    28.7729
    28.4371
    29.4350
    32.8707
    27.8436
    26.7198
    29.4098
    34.0895
    31.4394
    36.3965
    33.1228
    31.7219
    32.5405
    30.3319
    28.7416
    29.7249
    33.9475
    29.7750
    30.0615
    31.2749
    31.1274
    25.4592
    32.6488
    31.8772
    29.6530
    30.1449
    28.5384
    33.1146
    32.0663
    29.2894
    32.5671
    29.5413
    30.2042
    30.4160
    30.2166
    29.0678
    28.6869
    26.9093
    28.2304
    30.2536
    26.9052
    28.8699
    26.8911
    26.5401
    20.6374
    26.8475
    27.4019
    26.7964
    26.3091
    23.4141
    22.8104
    24.2461
    21.2486
    19.0025
    19.4591
    21.6998
    19.4621
    19.4097
    21.1564
    24.0868
    22.3356
    20.7700
    24.7217
    25.4994
    24.0178
    27.3736
    25.8067
    26.8591
    28.6866
    27.2651
    29.4049
    29.1827
    26.1333
    27.4115
    29.3157
    32.5933
    24.6848
    29.2552
    31.1669
    30.1257
    30.3908
    27.2617
    27.1847
    27.0248
    28.3965
    30.8901
    32.7063
    26.8277
    32.2333
    27.5717
    27.6617
    23.5006
    27.9460
    28.9023
    26.1202
    25.9617
    31.4097
    32.5032
    31.7418
    33.7429
    29.4611
    28.6426
    29.4746
    29.1480
    29.4738
    27.1055
    29.6292
    30.3290
    34.2917
    31.2191
    32.9517
    32.9419
    31.8235
    32.4908
    34.5941
    30.9122
    34.1032
    35.0517
    35.7454
    33.1218
    34.5498
    33.9326
    36.7567
    37.1013
    32.7067
    33.8893
    34.7715
    30.2632
    34.1472
    32.5019
    32.2553
    38.9449
    32.3128
    33.5130
    36.4852
    32.1395
    33.5051
    33.4992
    34.1781
    34.3830
    32.7613
    33.6687
    34.1630
    33.7111
    33.3136
    36.6707
    37.1871
    37.2598
    39.5231
    37.2129
    38.2016
    33.8267
    33.7411
    34.3746
    32.8819
    31.6394
    33.4174
    36.1977
    34.2901
    34.9606
    37.2345
    36.2355
    34.5334
    33.9413
    34.1795
    34.9551
    36.8287
    31.3823
    34.9379
    34.9664
    36.8556
    34.9146
    37.3797
    37.8406
    33.6299
    29.2061
    31.3144
    36.1336
    32.1991
    32.7803
    31.9761
    34.5159
    31.2263
    32.2793
    30.5727
    30.9060
    30.9476
    30.0296
    29.9182
    31.4397
    29.3042
    28.5072
    29.8617
    28.6330
    33.4677
    32.2435
    30.9439
    32.9059
    30.1610
    28.0033
    32.7409
    32.0633
    32.0334
    28.6767
    27.9916
    31.5288
    33.0503
    29.6467
    32.0978
    30.7342
    35.0207
    32.3544
    30.0323
    25.8375
    28.2930
    31.6190
    29.3199
    25.5397
    39.0855
    35.1751
    29.7571
    29.2970
    24.7877
    30.6825
    28.4357
    31.6556
    32.9869
    31.0240
    34.1889
    36.9377
    34.0561
    32.6633
    37.0001
    31.2505
    30.1371
    35.4843
    35.7660
    31.9016
    32.1633
    28.9164
    27.7736
    28.3168
    31.1946
    40.5655
    29.5206
    33.8640
    39.1634
    38.6567
    36.5707
    36.0498
    37.0191
    35.9138
    41.9570
    32.7899
    35.5393
    34.5642
    32.3532
    37.0825
