# Supplementary material for: Mechanistic models of asymmetric hand-over-hand translocation and nucleosome navigation by CMG helicase
Source: Nat Commun. 2025 Nov 21;16:10304. doi: 10.1038/s41467-025-65232-x (PMC12639105; doi:10.1038/s41467-025-65232-x)
Supplement: Supplementary file 18 — Source data [file 41467_2025_65232_MOESM18_ESM.zip › SourceData/SourceData/Fig4D/withRPA/mindist_lagging_and_loop_traj013.dat]

# Distance
    29.3216
    29.7384
    32.4113
    32.2642
    34.7800
    31.8272
    31.6838
    32.8472
    30.2456
    30.2396
    30.8292
    27.1094
    28.1679
    27.0961
    26.9809
    25.9656
    24.8889
    22.5501
    26.6374
    28.6681
    27.5373
    29.2556
    29.3271
    25.4372
    27.4420
    25.2389
    26.0961
    24.3517
    28.0922
    25.4798
    24.0638
    26.5256
    26.4932
    25.9373
    23.4714
    26.0580
    28.2778
    26.4582
    23.8748
    30.8918
    32.3619
    32.7998
    29.3221
    31.4230
    35.9650
    32.9329
    28.6760
    31.1638
    31.5781
    32.5305
    31.2713
    26.2451
    27.4889
    31.5118
    32.3414
    30.9967
    31.8162
    33.4220
    34.3505
    35.4553
    43.0103
    36.2867
    48.1706
    43.8943
    36.2306
    38.6881
    43.5412
    41.1952
    35.9812
    35.9486
    30.5082
    30.3145
    32.5790
    29.2264
    29.2121
    32.1911
    31.0055
    29.7728
    28.4425
    28.8142
    29.7802
    26.8311
    27.4340
    27.5498
    30.2025
    28.0243
    31.2797
    29.4838
    30.4772
    32.5607
    29.1467
    27.4668
    27.3470
    28.8143
    28.7712
    26.7670
    28.6099
    26.3466
    25.7617
    26.3798
    25.3416
    26.4401
    26.8670
    23.9893
    28.0906
    26.1289
    26.6152
    25.9846
    27.9132
    25.2121
    26.4734
    25.3999
    26.1510
    25.9877
    25.5522
    25.9191
    24.0574
    26.8279
    24.4450
    25.5730
    24.1625
    27.6697
    25.0734
    26.9000
    29.9485
    25.9414
    30.2042
    26.8119
    26.6356
    25.9620
    26.0582
    27.4300
    29.1444
    28.3915
    26.0394
    28.2025
    28.3896
    28.0261
    25.8843
    26.4315
    26.9156
    26.5497
    27.0441
    31.3290
    31.9761
    29.1553
    25.4099
    28.6229
    28.3465
    24.4491
    23.9474
    25.5713
    26.1690
    28.5095
    26.7674
    26.8008
    25.7703
    27.7241
    29.8187
    28.0410
    27.0959
    27.5088
    26.6586
    29.5791
    26.8374
    29.0786
    39.8232
    27.3392
    26.9939
    33.6869
    24.4137
    29.0332
    28.0078
    25.8259
    25.7639
    29.4772
    26.0431
    26.8003
    29.3568
    28.4753
    24.9975
    26.4264
    26.9864
    26.3478
    27.2341
    27.7788
    27.7109
    28.1972
    28.7490
    29.5650
    27.2437
    26.6287
    25.9992
    27.5919
    26.9544
    24.7825
    26.2873
    27.8196
    25.7058
    28.9212
    26.2027
    25.9889
    28.8819
    34.5604
    32.3883
    29.6377
    26.0787
    25.5867
    26.4307
    26.1636
    27.2292
    27.9837
    26.0369
    26.9359
    24.3730
    25.1532
    26.0413
    25.5203
    27.8550
    25.2165
    25.3952
    25.8650
    26.8979
    27.7785
    25.5179
    29.5548
    27.4757
    28.0293
    24.0663
    24.2159
    26.1049
    25.5307
    28.8168
    27.3046
    26.5114
    28.0678
    25.9537
    27.0642
    27.9063
    29.3855
    30.8338
    27.7171
    29.2407
    29.3312
    26.8164
    26.5167
    24.9736
    26.4588
    26.1109
    28.4416
    28.5759
    28.8234
    26.8118
    28.9012
    29.2888
    28.8009
    27.6724
    28.8132
    27.7239
    30.8511
    26.7044
    28.9286
    27.3620
    27.7691
    25.7821
    24.3967
    25.5937
    26.7318
    24.5366
    31.9715
    29.0849
    30.0784
    26.1279
    28.1907
    34.6030
    28.1946
    28.8133
    26.6260
    26.7700
    24.6230
    27.9461
    25.0470
    26.7205
    26.5051
    24.5764
    25.7123
    27.0414
    29.0562
    23.8823
    28.5885
    26.3224
    27.8311
    28.9411
    26.4685
    29.3462
    28.8274
    28.8596
    27.5863
    34.4483
    36.5506
    31.3857
    25.9870
    27.1457
    29.4007
    29.5002
    29.6291
    29.3655
    27.5232
    28.5740
    28.1469
    32.3208
    31.6189
    30.5909
    28.6018
    29.2247
    30.7479
    28.7451
    29.9472
    30.3009
    28.0309
    28.9308
    26.7744
    30.2147
    33.7507
    31.5753
    29.7195
    32.1706
    30.1229
    31.2326
    30.0515
    30.4039
    30.9802
    32.3543
    34.3383
    31.6868
    30.4761
    34.1114
    33.5042
    34.0250
    30.0437
    30.0968
    31.3766
    26.8243
    30.3855
    30.1157
    31.1080
    30.0663
    28.6141
    31.4296
    25.8059
    26.8875
    27.2499
    35.2569
    33.9869
    27.4076
    26.8147
    26.8333
    24.0794
    31.1038
    28.2323
    26.5503
    32.8709
    28.8734
    29.5953
    30.3575
    23.7280
    23.9103
    24.7529
    29.5857
    30.3108
    28.9624
    27.8976
    31.5061
    27.4842
    26.2088
    27.7828
    29.4695
    28.8966
    27.7258
    30.8022
    30.6420
    25.8661
    26.7110
    29.5441
    28.1596
    27.9485
    28.3040
    31.8141
    29.5764
    31.0922
    30.2192
    29.2023
    37.1002
    33.2588
    31.5464
    31.6480
    32.4578
    35.2359
    33.3814
    29.4622
    27.6488
    25.7019
    24.5788
    26.2794
    24.4883
    24.5956
    27.3965
    25.7520
    27.6187
    23.8889
    27.1241
    26.1007
    27.6505
    27.3585
    27.8520
    26.8084
    31.2692
    31.1919
    25.3568
    30.1573
    30.6661
    29.6947
    31.7724
    29.6790
    29.6254
    35.2767
    29.4324
    31.7416
    31.6185
    30.6832
    30.3006
    27.7070
    28.9102
    26.1149
    26.8054
    25.9559
    29.8007
    34.0280
    27.9666
    27.6936
    28.9725
    27.9853
    29.3227
    34.6452
    30.1268
    28.6453
    26.3769
    28.0353
    27.6625
    28.4899
    30.2737
    30.1842
    28.1899
    28.3312
    30.9459
    29.6270
    29.3239
    28.7506
    26.8795
    28.5828
    29.1886
    29.1905
    28.2825
    29.4818
    28.8686
    33.8783
    31.7415
    28.0417
    33.8847
    28.1432
    31.7217
    30.6770
    28.8357
    27.8455
    29.1617
    28.1407
    26.7870
    26.1151
    24.9154
    27.8839
    25.8409
    26.5072
    28.8696
    25.9975
    29.6830
    29.4531
    29.0903
    30.2041
    30.7632
    27.4961
    29.0135
    26.2450
    27.6600
    27.9699
    29.8151
    30.8803
    28.7595
    28.6828
    31.7532
    31.9274
    29.7946
    30.6802
    27.9760
    32.0256
    29.0737
    27.3698
    27.6637
    26.9548
    28.2514
    29.5709
    29.9122
    28.6759
    30.3500
    32.1758
    31.7268
    35.0169
    31.8527
    32.2823
    33.4412
    33.3355
    30.7759
    30.4473
    35.5149
    32.2155
    29.7659
    33.2736
    35.5672
    31.6283
    31.7721
    29.2006
    29.0062
    32.7996
    33.1074
    31.3866
    30.9240
    31.8147
    30.6876
    30.6521
    28.9095
    29.7806
    30.0417
    28.3640
    30.0370
    26.8441
    31.2943
    31.6838
    33.7908
    30.9262
    26.5008
    27.8336
    29.7662
    29.6622
    26.2426
    29.7393
    27.1581
    30.5623
    29.5327
    29.9573
    27.5520
    24.7194
    29.0021
    25.3883
    26.0314
    28.4566
    29.3127
    25.4626
    30.2776
    28.4219
    29.1590
    29.0811
    29.0126
    30.5626
    34.3871
    33.6834
    33.7330
    32.3971
    29.5403
    30.8103
    27.1838
    26.5366
    28.0738
    28.4843
    34.9031
    30.7907
    28.9766
    27.5771
    31.0691
    29.2970
    30.5424
    32.2435
    32.4768
    32.1928
    34.0056
    33.5667
    33.4402
    35.3919
    34.5561
    33.5682
    31.6363
    32.5606
    29.4470
    30.2123
    28.0549
    29.4116
    27.7001
    30.6760
    31.6197
    28.3754
    33.5901
    32.9563
    33.4681
    31.4080
    29.6258
    31.0549
    31.3226
    33.1863
    35.0397
    29.5843
    32.2248
    30.8365
    27.6484
    28.1570
    29.5050
    35.6575
    30.2031
    31.7904
    30.9403
    31.8595
    35.3407
    34.1620
    36.4779
    30.2638
    28.8812
    34.7220
    31.6350
    33.0513
    32.1937
    33.9624
    32.9884
    33.5354
    31.7278
    33.8920
    32.9208
    35.7254
    33.9833
    34.2976
    38.3837
    39.3699
    39.8111
    35.5212
    32.4829
    36.4223
    42.4927
    36.8651
    42.3373
    34.4520
    35.3274
    32.8366
    37.9975
    26.9656
    30.9031
    32.1235
    30.0352
    31.8884
    32.1576
    30.8983
    33.4485
    33.0103
    30.1765
    33.4883
    28.8103
    31.2166
    34.9680
    33.2194
    32.2253
    32.3174
    32.4367
    37.5256
    38.3493
    34.0736
    34.1780
    32.6588
    24.5312
    30.6852
    34.0274
    34.4098
    37.0248
    34.1137
    35.2423
    32.8567
    34.1980
    36.9027
    34.2167
    35.4632
    31.6582
    31.3699
    30.0861
    31.7817
    33.4872
    29.1134
    31.6192
    31.9506
    31.8939
    27.5020
    28.5388
    30.2534
    23.7501
    28.9366
    24.7792
    32.3968
    30.8931
    27.2603
    28.9354
    30.8710
    30.6776
    30.5816
    30.1660
    32.3470
    32.5732
    32.4789
    29.3540
    34.9411
    32.2723
    27.9622
    30.3043
    27.2772
    32.4695
    30.3827
    30.5893
    29.6337
    33.7131
    31.9501
    32.0025
    29.4641
    29.1756
    27.6445
    29.2537
    24.1751
    26.5351
    29.9217
    27.4147
    29.7695
    27.7235
    27.3115
    27.7925
    27.6717
    27.9844
    31.6534
    26.8327
    29.3566
    26.1606
    29.6099
    25.3721
    26.5429
    23.6480
    26.2003
    29.4068
    34.6689
    35.4232
    32.5220
    29.7547
    31.8745
    28.3307
    30.9406
    34.4706
    30.9125
    28.9048
    31.8941
    29.8562
    31.8999
    32.1926
    31.7240
    33.2072
    33.7058
    34.4777
    33.1947
    33.8700
    33.7700
    31.9147
    29.9118
    31.5542
    29.1321
    27.2294
    29.6009
    26.9462
    28.1435
    23.2979
    26.1505
    27.5277
    20.6121
    26.3143
    26.7831
    26.7461
    26.4899
    30.0692
    24.1694
    25.4734
    23.3849
    25.2230
    28.3228
    29.8545
    30.9333
    29.4749
    30.1745
    32.5565
    30.2487
    28.3920
    30.2872
    31.3569
    28.0225
    32.2476
    25.9815
    29.4124
    28.8274
    26.6155
    29.4974
    28.3414
    28.0865
    29.3023
    27.2258
    27.8454
    27.5015
    23.9657
    27.0849
    31.9999
    26.6968
    28.8055
    28.2808
    27.0179
    28.1560
    27.5486
    32.3771
    29.8119
    27.2941
    31.0877
    31.9508
    29.2075
    27.6101
    29.7525
    29.8175
    31.4111
    28.9260
    25.8397
    27.6459
    28.8151
    28.1124
    25.6073
    24.7168
    27.0508
    26.1406
    29.4594
    25.8145
    25.9154
    25.7744
    28.6135
    27.5040
    23.4829
    23.0624
    26.7770
    31.6236
    27.8835
    26.9182
    26.7540
    27.8853
    25.9139
    27.8724
    28.0112
    25.9116
    25.9037
    29.3496
    26.9720
    26.3271
    28.5132
    24.8598
    27.4039
    26.4951
    25.2861
    29.2707
    29.0943
    26.9280
    25.5243
    24.9309
    24.0957
    28.2402
    28.4660
    30.3147
    29.4004
    28.6798
    31.1418
    27.4414
    24.8779
    28.5384
    23.7349
    25.3120
    28.4171
    26.3923
    29.2126
    26.4517
    26.6754
    25.6893
    33.2015
    32.9957
    31.9179
    31.7479
    30.3731
    26.0162
    26.4480
    28.3398
    29.2408
    30.5501
    28.5973
    31.0278
    29.4275
    26.2943
    26.9303
    28.5337
    24.5625
    28.2999
    26.0347
    26.1669
    31.3847
    29.8958
    28.3997
    28.8620
    27.5708
    32.2420
    31.2032
    32.2240
    26.8913
    29.5285
    27.9977
    31.7442
    26.5676
    30.7274
    28.9024
    29.9926
    31.3095
    31.1116
    30.9277
    30.8884
    26.9179
    29.1636
    27.9371
    33.0628
    29.9958
    30.5262
    30.8986
    28.6383
    30.5893
    29.6258
    32.3100
    30.1530
    34.1939
    32.0227
    28.2961
    32.0603
    35.2429
    30.4420
    28.1282
    28.9180
    30.1679
    29.3765
    33.5597
    27.9015
    27.5522
    33.9762
    29.1805
    30.8239
    27.6234
    28.4646
    26.4414
    28.4582
    26.5117
    27.3104
    27.8981
    27.6002
    28.3148
    26.2685
    30.3498
    31.0627
    26.5014
    25.8520
    26.7844
    24.7288
    28.3510
    28.3959
    31.4367
    27.0706
    26.3133
    31.9890
    31.9643
    28.8269
    30.7896
    28.7970
    28.4466
    30.5200
    27.0782
    28.0631
    34.0024
    32.2666
    33.4226
    34.1414
    28.0695
    23.2006
    26.1363
    25.8930
    24.5727
    27.6006
    26.3581
    24.2717
    26.1556
    26.6942
    28.4487
    22.3950
    22.8316
    20.6300
    20.1595
    20.7532
    20.7053
    19.0423
    23.9346
    22.1308
    19.4291
    23.2637
    17.7648
    17.8813
    11.2129
    18.1720
    14.2857
    16.5459
    19.8249
    23.3271
    22.8218
    23.2718
    17.9130
    23.0601
    24.8234
    22.1257
    24.1037
    19.7441
    19.5851
    22.5669
    21.0369
    17.3859
    17.4836
    19.0124
    19.8670
    14.3390
    13.3141
    17.3544
    14.6850
    14.7098
    18.7212
    15.6323
    17.6000
    17.5421
    18.2379
    15.9276
    15.0557
    12.9016
    13.9019
    19.1435
    11.9893
    13.8286
    12.4166
    15.9017
    20.7951
    22.2093
    26.1188
    24.3065
    28.4697
    28.0549
    25.8028
    25.4216
    25.2535
    25.4175
    29.7191
    25.6835
    25.3141
    27.8421
    27.7900
    29.7264
    27.9121
    28.6974
    29.2722
    31.1973
    25.7536
    26.3718
    22.8056
    26.6050
    26.6266
    26.8122
    25.0776
    27.4249
    24.2194
    25.2235
    25.6038
    24.2913
    29.8228
    28.8561
    27.0415
    28.3959
    25.7332
    27.7406
    28.2591
    25.0700
    27.6045
    25.1552
    19.9263
    25.3657
    27.1292
    29.8990
    28.0832
    30.7919
    34.0920
    33.4177
    33.6516
    33.4468
    31.7311
    31.1740
    30.9536
    30.3790
    29.5906
    28.6591
    37.8818
    30.0999
    33.7457
    30.1261
    28.7741
    31.8604
    30.3739
    24.8250
    27.8782
    28.7869
    28.5249
    30.8909
    29.5271
    27.5086
    25.2155
    27.6255
    28.3580
    27.8108
    23.4301
    26.4755
    29.4989
    27.1190
    27.0128
    29.7038
    28.4362
    26.0639
    27.5594
    24.2418
    27.6651
    27.3154
    27.8252
    29.6024
    24.0739
    25.6025
    21.4744
    27.1256
    24.2321
    21.9033
    19.6094
    22.0886
    24.3732
    24.5951
    23.1864
    19.7502
    25.3519
    21.6735
    23.0353
    25.9771
    22.5088
    22.9600
    24.5475
    24.8825
    19.6374
    22.2586
    24.3866
    19.6595
    12.8749
    16.4097
    17.0855
    15.5764
    21.3566
    17.4607
    18.3758
    20.1674
    18.0289
    20.0241
    21.2082
    21.0383
    24.6292
    23.4869
    18.9790
    18.2344
    19.9115
    21.7809
    21.0018
    21.9702
    19.4244
    22.7722
    20.8468
    18.1011
    21.1377
    19.4137
    22.7433
    19.8071
    23.2455
    23.5505
    22.1479
    23.2768
    19.6953
    21.3338
    22.1565
    23.6722
    16.9844
    23.2314
    25.5704
    24.8764
    24.0613
    23.6412
    25.0688
    20.8350
    23.8632
    23.4604
    25.0693
    24.1403
    25.8308
    23.7759
    25.6766
    22.2722
    20.3152
    21.8653
    19.9765
    21.7819
    18.6268
    19.9006
    21.2625
    22.8838
    22.4966
    21.9418
    26.0371
    27.5895
    30.2041
    27.0954
    26.5138
    30.4384
    25.7530
    24.9767
    27.4306
    21.2294
    20.2827
    23.5026
    22.6891
    25.3353
    30.0886
    29.9219
    27.2416
    26.8392
    20.2774
    28.1550
    25.5601
    27.4065
    27.8096
    26.3271
    26.5459
    27.4826
    25.8147
    26.0238
    31.4031
    28.8411
    25.9012
    28.8239
    27.3249
    28.4154
    27.5325
    30.5934
    32.0934
    28.3486
    29.7158
    28.3740
    28.0005
    29.3314
    31.8444
    29.1576
    28.4188
    28.6522
    34.4347
    31.9514
    31.3675
    31.6213
    32.7600
    31.4091
    28.8038
    31.3860
    27.7725
    28.1496
    28.6059
    28.9643
    27.6594
    28.3104
    32.1385
    31.1003
    27.7668
    28.9773
    27.1663
    30.2626
    29.0095
    30.6916
    26.8681
    28.0258
    26.2895
    24.5177
    26.9321
    25.0113
    23.9764
    25.2515
    29.9145
    28.1659
    21.8213
    21.0078
    19.5662
    21.3421
    28.8731
    26.7625
    26.4993
    26.0987
    25.2272
    30.1012
    29.1859
    23.7874
    29.9723
    29.1724
    30.4275
    28.6434
    25.9424
    27.8623
    22.3475
    26.4425
    26.8795
    27.9869
    18.7388
    23.6493
    22.8156
    24.1535
    27.5446
    25.5595
    29.0024
    23.0685
    27.7253
    27.0358
    25.1542
    27.5944
    23.4208
    28.0052
    21.6012
    25.7508
    22.3496
    25.8434
    25.0152
    21.3749
    28.1574
    25.0313
    26.6709
    24.9519
    25.4675
    27.4379
    23.1074
    20.0476
    27.1542
    26.5888
    28.5995
    26.2099
    23.8968
    26.5661
    22.9239
    28.0802
    26.1305
    26.9565
    31.7467
    27.6065
    27.8253
    32.2499
    31.2757
    30.4733
    28.4864
    29.5828
    29.2359
    27.6175
    29.9150
    30.8172
    32.1544
    28.3021
    32.6304
    30.7376
    29.0547
    30.5355
    28.7651
    26.6555
    24.8878
    25.1660
    29.4887
    24.4238
    27.2744
    27.4028
    31.7459
    30.8971
    25.5476
    25.2000
    29.8880
    30.0484
    24.5841
    24.6559
    26.5153
    26.4493
    25.3720
    23.7843
    25.8691
    30.4411
    30.4069
    23.8453
    32.0612
    28.5751
    26.6288
    31.0140
    29.9916
    26.9169
    27.6554
    25.8180
    29.7943
    30.6618
    26.6235
    28.5297
    26.9445
    26.2964
    26.0945
    27.2568
    27.7581
    32.7068
    31.5223
    28.6438
    27.3759
    27.7990
    28.6546
    28.5506
    28.8971
    32.3340
    27.3895
    26.1587
    28.6173
    33.9478
    28.4249
    27.3979
    27.4346
    28.2007
    27.4272
    25.2379
    31.5256
    28.5314
    32.0409
    30.8354
    25.2751
    26.8446
    29.5742
    33.5197
    30.4604
    29.2261
    28.7569
    27.3259
    27.5762
    31.1720
    29.5658
    28.4868
    29.5703
    31.1538
    23.9622
    24.3706
    26.8662
    29.0932
    30.1980
    27.7654
    23.7660
    26.3479
    28.3489
    28.5497
    28.3979
    24.2281
    27.4913
    29.8672
    25.6702
    25.9300
    25.6804
    24.5268
    26.4535
    29.0824
    30.3738
    30.8337
    27.0747
    18.5854
    21.2294
    20.4485
    19.8929
    23.9684
    23.2764
    27.2378
    24.4963
    24.0758
    30.8847
    26.3718
    23.6243
    26.2178
    26.6928
    26.9927
    21.0995
    27.6170
    32.5686
    28.1312
    30.0274
    26.5406
    27.1488
    28.4353
    26.5718
    28.0974
    23.7590
    20.3706
    28.5717
    27.1973
    29.4762
    30.8801
    19.9104
    21.2549
    20.1225
    22.7739
    21.8916
    20.6125
    22.8481
    22.5005
    24.1030
    20.8197
    20.2597
    20.9211
    23.5036
    30.3467
    27.0633
    36.6628
    28.6401
    28.2932
    27.5850
    24.4947
    28.2630
    28.3616
    27.8839
    25.5412
    26.4807
    28.3491
    26.8583
    22.2771
    22.6784
    24.3871
    24.4308
    24.1376
    27.9933
    26.6413
    27.4913
    25.5359
    19.7010
    23.4149
    20.7894
    24.9201
    17.8331
    22.2675
    20.9390
    23.5008
    26.1621
    25.4747
    19.7548
    27.9902
    26.1267
    27.5862
    27.9629
    28.3379
    19.2994
    17.0290
    21.4997
    16.9343
    23.6171
    27.0678
    24.5730
    30.7790
    26.0143
    21.8052
    32.3060
    31.3305
    26.2204
    26.7423
    28.3341
    28.4921
    30.1454
    29.1899
    31.0496
    29.7238
    27.9420
    31.6494
    26.2828
    28.3907
    24.9877
    27.7766
    25.8439
    26.4582
    27.7574
    19.4856
    21.4027
    23.5732
    28.5679
    26.6203
    21.9915
    27.8334
    28.4462
    29.6082
    27.1262
    30.0311
    27.3364
    24.9018
    26.5306
    21.6972
    23.9217
    22.9592
    21.1575
    22.8456
    23.3282
    24.8302
    22.8484
    20.5781
    28.3965
    25.2588
    28.4913
    27.9937
    27.7777
    31.3099
    28.7136
    32.9043
    29.2895
    30.6676
    29.2789
    27.4375
    27.1807
    29.5657
    25.4992
    29.3026
    30.8242
    29.1520
    30.6467
    29.2002
    30.0479
    28.7759
    28.1947
    29.0910
    32.0705
    29.7719
    31.0855
    28.6611
    24.4831
    26.9109
    25.5929
    26.3613
    33.3562
    28.8754
    29.3163
    29.5274
    31.0395
    28.6890
    30.2525
    27.1609
    32.8779
    27.5637
    28.5707
    26.5729
    24.5301
    28.0615
    30.3828
    33.3402
    28.0048
    29.9501
    37.5163
    34.9124
    37.2475
    36.3858
    31.7101
    26.5423
    26.5091
    27.5641
    32.8551
    34.4128
    28.8636
    32.5567
    32.7653
    34.0237
    30.2030
    29.7466
    29.0821
    32.9022
    31.8811
    35.1969
    29.9710
    24.2530
    28.7509
    29.9288
    26.6377
    28.7038
    30.7589
    30.6828
    29.1137
    27.3660
    28.3167
    29.0979
    26.2921
    26.9279
    29.2786
    25.3323
    24.0686
    23.5190
    33.0897
    32.2245
    33.8372
    32.2195
    34.9014
    31.2181
    28.5632
    28.3793
    31.0189
    33.4546
    33.3579
    32.2948
    30.9534
    34.1535
    28.5554
    31.4774
    28.5880
    25.7056
    26.9489
    28.5053
    29.9103
    24.9156
    26.5115
    28.5434
    25.1966
    28.4590
    27.5450
    28.8428
    26.2206
    26.9504
    26.8190
    28.4201
    24.4367
    26.3044
    26.3012
    26.7041
    27.5295
    24.2362
    25.8445
    22.3760
    29.6333
    30.2074
    33.8107
    34.3934
    34.7104
    31.0048
    26.3038
    28.9826
    27.3123
    26.2510
    31.6894
    27.9884
    27.2673
    29.8283
    26.7772
    26.3346
    29.8679
    30.8469
    30.1456
    28.2769
    30.0695
    23.5711
    23.3733
    27.0357
    21.4421
    24.2576
    25.5519
    26.2519
    28.5052
    25.2845
    27.4576
    25.0279
    28.7442
    28.4595
    29.0821
    30.7285
    29.3788
    25.8047
    27.2950
    27.1843
    33.1983
    28.1086
    27.3991
    29.8025
    29.8941
    30.5166
    29.4858
    30.0317
    28.2231
    28.7600
    28.5525
    27.7461
    30.9869
    24.3320
    23.6721
    27.2880
    26.0052
    24.8583
    28.0760
    22.2060
    22.1889
    24.9294
    23.8564
    28.7939
    24.0325
    24.3813
    17.4284
    21.5091
    24.5545
    25.5723
    24.2846
    17.7032
    25.5183
    19.4693
    25.0461
    18.3294
    18.6225
    26.3281
    25.1532
    18.0766
    15.6307
    19.7168
    21.8150
    28.3213
    22.6745
    18.2694
    22.6674
    24.3494
    24.3515
    23.9497
    24.5089
    27.0922
    24.8098
    29.0393
    25.3156
    24.2311
    24.0157
    30.9145
    18.1215
    28.0027
    26.0735
    28.8742
    26.8479
    19.4268
    25.0667
    25.4703
    19.7122
    18.4416
    19.7768
    25.9928
    20.5932
    21.1871
    26.1072
    25.1297
    23.3221
    21.8217
    26.1859
    24.3450
    19.3045
    23.7003
    26.5718
    29.7170
    26.3440
    30.0750
    24.3651
    28.9853
    27.4277
    28.1045
    24.7312
    28.7366
    29.1710
    32.7196
    29.3254
    29.7016
    26.6104
    27.1728
    30.1004
    27.7739
    28.0953
    28.5596
    28.9088
    30.1611
    29.7254
    32.8188
    28.5334
    32.6009
    28.6311
    27.2670
    27.9146
    25.7741
    22.5931
    29.1146
    26.0726
    29.2758
    27.3900
    25.6615
    27.2623
    23.4878
    22.2585
    24.3034
    20.0662
    26.1998
    29.2675
    18.7854
    21.0064
    21.9156
    30.6152
    28.0032
    27.5532
    24.0094
    28.7435
    31.8338
    31.8733
    29.7691
    26.1143
    27.2067
    26.1765
    29.5944
    28.9383
    24.7062
    27.4489
    27.3356
    25.1008
    26.3175
    26.8723
    25.5058
    21.4895
    26.9431
    27.5039
    31.4085
    30.6324
    29.6038
    26.8158
    28.7069
    31.1682
    28.6907
    33.1722
    30.1832
    26.1551
    26.8938
    25.3730
    28.0719
    31.8757
    26.4217
    27.6616
    28.5812
    29.5980
    27.9181
    26.9119
    27.7104
    29.2250
    28.9479
    28.9148
    31.5997
    30.6682
    27.0614
    28.3772
    25.7214
    29.5575
    23.5113
    20.1739
    28.3643
    26.5484
    29.6895
    27.7242
    31.5776
    31.2171
    25.0718
    26.2756
    28.0913
    25.6145
    29.1112
    27.3435
    30.8720
    27.0796
    27.8754
    24.1175
    26.8102
    26.6388
    26.2925
    27.7270
    26.0979
    28.2971
    27.1368
    25.9963
    26.2185
    26.7534
    27.6724
    25.0362
    24.5938
    24.5915
    25.6815
    23.7193
    23.0235
    21.1162
    22.4040
    20.0881
    21.2887
    20.6714
    18.8202
    21.5947
    20.8324
    26.0554
    25.9134
    26.0491
    28.1295
    22.2541
    24.6787
    23.5577
    28.2199
    20.2611
    22.6732
    23.3132
    25.7249
    19.1830
    20.7278
    25.5082
    22.3974
    23.7254
    20.4086
    24.0913
    25.8127
    25.2323
    23.9936
    25.3053
    26.8383
    22.6323
    18.9645
    23.4674
    22.5301
    22.1044
    23.7256
    19.7169
    21.6353
    16.2109
    22.3094
    24.3543
    24.1636
    16.8469
    22.9904
    22.6679
    26.3588
    25.8075
    23.3332
    21.8215
    24.0091
    19.8445
    26.3351
    24.7274
    26.0600
    25.5838
    20.8942
    17.7332
    23.9532
    23.9526
    24.6638
    25.7168
    27.8758
    26.1426
    23.7695
    22.5139
    27.3995
    23.3282
    27.7691
    23.8966
    26.9400
    25.9855
    20.6902
    23.5690
    27.7010
    23.8916
    28.3849
    24.6054
    23.6980
    25.3655
    26.9940
    23.7067
    24.7050
    28.5616
    30.6892
    26.9354
    28.2665
    24.1450
    24.7087
    25.6967
    25.3151
    23.1633
    26.1732
    25.5807
    27.3693
    26.1958
    29.0114
    28.8905
    29.0034
    28.5707
    27.7870
    26.2658
    24.8990
    28.7141
    29.9508
    29.6709
    29.6071
    26.9515
    23.7140
    26.2238
    24.0921
    28.5251
    24.4214
    26.0055
    33.3099
    24.7083
    29.3005
    28.2960
    28.1692
    33.5307
    29.3509
    26.1638
    25.0462
    26.3797
    35.2494
    27.1238
    27.2691
    23.5921
    27.7670
    31.0403
    26.0829
    30.6654
    29.6079
    26.1478
    26.2011
    17.3320
    21.7266
    18.5165
    17.6313
    22.4253
    18.8936
    25.0099
    19.9777
    16.6623
    21.0246
    21.4717
    23.8831
    25.4380
    26.4280
    29.8678
    27.6785
    18.6121
    26.2450
    23.9806
    29.5670
    30.1343
    29.0397
    30.1481
    32.3094
    23.6701
    28.2056
    28.1395
    29.2546
    29.8931
    27.4640
    25.8450
    24.9291
    26.9914
    29.5541
    27.9472
    26.9648
    25.6759
    28.7223
    26.0307
    28.4149
    32.6342
    26.6674
    25.2519
    26.5904
    24.3827
    28.4335
    25.7725
    28.6540
    26.6504
    27.3712
    29.4773
    24.6155
    26.7698
    31.5711
    29.4465
    29.1783
    24.4451
    28.1498
    31.6565
    25.5479
    27.8332
    25.1440
    30.0381
    36.9582
    30.8071
    32.0291
    32.3863
    33.7226
    31.8623
    27.6932
    29.0209
    29.3997
    27.9724
    21.6061
    25.1916
    22.5086
    18.9599
    28.1236
    24.9879
    26.2448
    28.3932
    34.4601
    29.6571
    27.1490
    29.1862
    30.8686
    25.3969
    35.4974
    30.3064
    24.6808
    23.2873
    30.0406
    23.5829
    25.5093
    28.0379
    24.3586
    26.6076
    22.1413
    27.1954
    31.4722
    25.7260
    27.7415
    27.1122
    31.1866
    25.3128
    27.3523
    25.5278
    29.7262
    27.4356
    30.4697
    23.1061
    22.1350
    21.6917
    26.4124
    23.9935
    21.9627
    23.9915
    24.6246
    24.1487
    28.8625
    27.8706
    30.1721
    30.0213
    30.5624
    29.7244
    29.4708
    26.7403
    28.9959
    30.4916
    22.9848
    30.9149
    26.8345
    25.7155
    28.7330
    27.3577
    27.8129
    29.7703
    29.9610
    28.3207
    28.2944
    28.4774
    27.6580
    24.4592
    31.9103
    32.1267
    27.5505
    33.0535
    25.6326
    26.6804
    26.7655
    24.8452
    25.1562
    24.4929
    25.0327
    23.3406
    21.4128
    21.9019
    24.1896
    24.0045
    24.5687
    22.2020
    19.7920
    25.0117
    21.5963
    25.1349
    23.5041
    22.2473
    16.4739
    23.6032
    18.0100
    18.9198
    18.0241
    18.1370
    17.9941
    21.0587
    25.3314
    18.1645
    21.1996
    24.0235
    24.9996
    26.3061
    25.4713
    23.4482
    18.9895
    18.2005
    23.3039
    25.5136
    25.4590
    28.6231
    23.9363
    22.0149
    21.7130
    23.8760
    24.5849
    24.0126
    23.2093
    27.9935
    26.7680
    29.5454
    23.7544
    27.1180
    29.9314
    26.7938
    29.0308
    27.8633
    28.6296
    26.0374
    25.5433
    26.1334
    24.2863
    27.4830
    24.1027
    18.5287
    25.1157
    27.7309
    28.4196
    24.1840
    26.3012
    27.9253
    32.8204
    22.4712
    24.3406
    28.1549
    25.4405
    24.8755
    26.9434
    25.2039
    31.6233
    27.3359
    25.3090
    26.1298
    24.8298
    28.1541
    26.3341
    24.3478
    25.0442
    26.5291
    27.0952
    29.7729
    25.7130
    30.7151
    28.4842
    29.2550
    29.2667
    36.4974
    29.7049
    28.7285
    24.0749
    24.2030
    23.7734
    24.0074
    24.5051
    24.6342
    23.7307
    21.3005
    25.9014
    21.9065
    20.6349
    21.6656
    24.0414
    23.7649
    22.5379
    20.9329
    24.9696
    23.0132
    25.8828
    23.6131
    21.0597
    21.6293
    22.2332
    25.7965
    24.4047
    25.1475
    25.1993
    21.7658
    20.1566
    24.2735
    25.1790
    24.6615
    29.9687
    27.1934
    29.7732
    30.4213
    29.0696
    28.5409
    26.5484
    27.7653
    29.7919
    26.4777
    32.0373
    30.5648
    29.2631
    25.2722
    26.8476
    32.1267
    28.3370
    28.3464
    27.1139
    29.3985
    28.6401
    28.9045
    24.1561
    25.8457
    22.3670
    27.9252
    27.1083
    26.9653
    26.2477
    32.7188
    27.6394
    27.2711
    30.1896
    29.7072
    24.6167
    22.8501
    25.5819
    24.2613
    23.9364
    23.1029
    26.5151
    25.2436
    20.9794
    23.0744
    26.2240
    24.7986
    22.5462
    25.3526
    23.5600
    23.1967
    20.9308
    21.7206
    25.4590
    23.8727
    26.2529
    28.4974
    29.3683
    26.9985
    25.6277
    26.7561
    23.6226
    24.4032
    24.9517
    28.3307
    26.2252
    25.2035
    25.6761
    25.6968
    26.0876
    25.4471
    27.0015
    26.2413
    28.1483
    27.9425
    25.9768
    25.0741
    29.0353
    27.7013
    25.1061
    28.4134
    24.7923
    31.4776
    30.9401
    28.8650
    28.0240
    28.4435
    29.0011
    30.3512
    29.3642
    24.7259
    30.7651
    33.5987
    29.3552
    25.8394
    29.3013
    27.4201
    28.6517
    28.8146
    32.0652
    26.4192
    31.3501
    28.1399
    24.8340
    29.2055
    29.6526
    27.4157
    32.5295
    31.9914
    27.4555
    28.9489
    30.9525
    31.5219
    32.3963
    32.3270
    26.4260
    21.6381
    23.2927
    22.6733
    26.0859
    25.1323
    26.1993
    28.7513
    29.4445
    26.6521
    25.5731
    30.8511
    27.5698
    29.2171
    21.9251
    24.4593
    27.5573
    26.3791
    27.9286
    28.7492
    29.7877
    28.4758
    27.6586
    25.8384
    27.2261
    28.2648
    28.9705
    29.9101
    31.9260
    31.9147
    28.7733
    33.7848
    25.0088
    29.1806
    33.4962
    28.1219
    30.4455
    29.6177
    33.3387
    34.7430
    36.0470
    38.9225
    34.1800
    34.4231
    29.8179
    39.2243
    36.2499
    31.4009
    26.3899
    27.9417
    26.8391
    24.7140
    26.8847
    25.9457
    25.7810
    21.0293
    21.9538
    27.8576
    32.3386
    27.4541
    28.9372
    25.2796
    32.0866
    32.3319
    32.9573
    32.6439
    29.4949
    34.8659
    32.3387
    35.8333
    35.2693
    25.9175
    28.9087
    21.3596
    24.8464
    25.1416
    26.3874
    32.5661
    31.0454
    29.2407
    27.6984
    28.7695
    27.6253
    30.4051
    29.1976
    30.1883
    31.7490
    34.7276
    31.2285
    28.3075
    35.4375
    34.5828
    28.2175
    31.2310
    32.9470
    29.9857
    26.8654
    26.9141
    31.9788
    27.3673
    30.3777
    28.7197
    31.0876
    31.2419
    27.1890
    28.7040
    29.2357
    27.7810
    25.6828
    28.3696
    32.2068
    28.9512
    32.8402
    29.6007
    28.6504
    28.1727
    36.3707
    34.6805
    32.5090
    31.3281
    28.3648
    32.6468
    26.0748
    28.6181
    25.2826
    26.9454
    27.4059
    25.6469
    34.4789
    26.5059
    28.0069
    25.2193
    21.1729
    24.4088
    27.9217
    20.6756
    25.2673
    30.2408
    21.1789
    24.6117
    23.1270
    25.4512
    24.8523
    24.0836
    28.2038
    28.3464
    25.8206
    28.2771
    27.8997
    25.7753
    33.6881
    38.2414
    39.0333
    33.3142
    36.2808
    33.7806
    26.7507
    26.2321
    25.4646
    27.5436
    29.9302
    33.8837
    26.9103
    23.7200
    25.9481
    33.5448
    30.1890
    27.3445
    28.3974
    26.9445
    30.6131
    31.9183
    28.2398
    31.6599
    28.5395
    30.1675
    29.6272
    32.9847
    30.8139
    32.6629
    34.0067
    32.4003
    32.8902
    34.7453
    28.4067
    32.2747
    31.2695
    28.0168
    27.7391
    35.3018
    27.8355
    29.2210
    28.3397
    30.1400
    36.4709
    32.8682
    28.2140
    32.3184
    28.2880
    28.8907
    26.6108
    27.2711
    28.2601
    30.5444
    29.2151
    23.1650
    20.7931
    20.3876
    22.9655
    23.5056
    28.0098
    23.1582
    28.0330
    23.4928
    23.6750
    24.8521
    23.7511
    25.9757
    21.9541
    23.1954
    26.1934
    32.1053
    24.8070
    26.9372
    30.0268
    27.9839
    28.1677
    24.6187
    25.1171
    30.3398
    28.4317
    29.4023
    25.7986
    24.4809
    26.2613
    30.9189
    32.0544
    27.1778
    27.2221
    25.9838
    26.6312
    23.1989
    21.2005
    23.1646
    27.0785
    30.4755
    26.2364
    29.2621
    31.1098
    30.0903
    28.5019
    27.0347
    27.4358
    22.6887
    22.8659
    24.6569
    25.2864
    24.7058
    27.6558
    24.8995
    23.4510
    26.5323
    30.4811
    23.5461
    23.3447
    25.6044
    26.3759
    31.1474
    32.5392
    31.1371
    31.4277
    37.0246
    30.1967
    32.6742
    27.5192
    28.6483
    27.5432
    29.4131
    28.5352
    32.5977
    27.4516
    29.3862
    31.4876
    33.0339
    31.9108
    25.7849
    30.3036
    29.0216
    26.4700
    28.4451
    28.0149
    29.9638
    28.2091
    25.7468
    26.0460
    27.4159
    27.9409
    28.6660
    28.9655
    25.6239
    29.2957
    33.7394
    30.2922
    34.0356
    33.8340
    28.2083
    26.6000
    22.9754
    23.7272
    22.0798
    23.5080
    25.7935
    28.8248
    27.5695
    25.2971
    24.2855
    28.6983
    28.4928
    23.1289
    27.5517
    25.7353
    24.9407
    27.0538
    25.8090
    30.6271
    25.3707
    28.1904
    27.5612
    31.1893
    31.5887
    29.2818
    37.0662
    30.6773
    30.0872
    29.6162
    28.2990
    27.2250
    30.5550
    30.4501
    26.7529
    27.1236
    26.5976
    32.2748
    30.7963
    27.5297
    31.3558
    32.7228
    27.8823
    33.2028
    32.5886
    32.1577
    27.1816
    31.2725
    31.5824
    28.4974
    27.2888
    31.0268
    28.5601
    28.9637
    30.7013
    32.0498
    28.3853
    27.5398
    30.2205
    25.1098
    26.8162
    27.8202
    30.0337
    29.7508
    31.3634
    30.4289
    28.7723
    23.4142
    22.7455
    30.8881
    31.0871
    28.3436
    26.7028
    25.1309
    28.8022
    29.3141
    28.7776
    32.5232
    31.0553
    27.2012
    31.2008
    30.0322
    26.4101
    24.5063
    28.5322
    29.7641
    27.9783
    30.9943
    25.6837
    31.0756
    30.3182
    33.1270
    41.3016
    35.3503
    37.2219
    31.2505
    32.4066
    31.0031
    28.9106
    32.8201
    31.5849
    32.2977
    30.1362
    33.6502
    34.8855
    32.7665
    31.9937
    35.8154
    35.0422
    32.9563
    39.8804
    34.8157
    39.6603
    39.2532
    42.1892
    41.1607
    44.1452
    44.6244
    38.7506
    33.3154
    32.8411
    36.8461
    37.2324
    39.2528
    36.3000
    36.1550
    38.1859
    39.4383
    39.4764
    39.7202
    40.6040
    42.1818
    39.0470
    37.7034
    43.0544
    44.6546
    32.8446
    36.9811
    36.5183
    36.1223
    31.5199
    35.6968
    36.4662
    42.7236
    43.8812
    39.4459
    37.9670
    39.7545
    34.6891
    33.2131
    31.2684
    31.6910
    32.2748
    31.0559
    22.1813
    22.7611
    22.2932
    20.3291
    19.4870
    21.6046
    19.4498
    21.1374
    29.2703
    28.2330
    28.5559
    25.5565
    27.6204
    27.4473
    30.7899
    25.7226
    31.0232
    28.3975
    24.5439
    22.3863
    31.1091
    28.7591
    22.9879
    28.5636
    25.0047
    29.2652
    20.8934
    22.0440
    24.1575
    24.5575
    24.2558
    32.1920
    24.9191
    23.4257
    18.8887
    23.0141
    23.6936
    25.4638
    19.6142
    19.9235
    20.9339
    18.2819
    22.7286
    21.0638
    20.8200
    24.8550
    20.0835
    24.9332
    20.1788
    22.2070
    22.1453
    23.1198
    16.7902
    28.4704
    19.3764
    21.0568
    21.2595
    19.7490
    21.6690
    19.3943
    20.1856
    22.7253
    20.3560
    19.2415
    17.8401
    15.2970
    13.0112
    14.8380
    16.5740
    18.6610
    17.4362
    20.7915
    17.6066
    18.1598
    19.6154
    18.8440
    18.5017
    18.2599
    19.5432
    16.1728
    19.2781
    20.1005
    20.7812
    21.7254
    19.4765
    20.9803
    21.0643
    19.6530
    24.2502
    22.0181
    23.3890
    22.1544
    21.6415
    21.6617
    20.6802
    22.1985
    26.0208
    22.3316
    25.7558
    22.4501
    28.7611
    27.7492
    24.3815
    29.9464
    25.3460
    19.5826
    22.7078
    20.8878
    23.3847
    17.0324
    18.3263
    18.9393
    22.3539
    21.2176
    20.2476
    22.6113
    22.1572
    21.8927
    22.4029
    23.3469
    23.6070
    25.5785
    24.7271
    24.8469
    24.9157
    28.3686
    25.3062
    22.7202
    21.5427
    23.8103
    24.4347
    23.0542
    23.7175
    20.1134
    23.6005
    21.7082
    24.2065
    21.3018
    23.0007
    22.9151
    25.1330
    23.8869
    24.8675
    23.6351
    23.5557
    25.5051
    24.0166
    31.5572
    26.6042
    22.1039
    20.4730
    24.3446
    22.6111
    22.2456
    23.7766
    21.3507
    25.3258
    26.9815
    25.0830
    22.8414
    21.8312
    22.2467
    26.0651
    22.7137
    22.6031
    23.6641
    23.9350
    20.0468
    21.5460
    22.3370
    21.0995
    20.8844
    21.4412
    22.7695
    23.6494
    22.0056
    22.0868
    20.7365
    23.0072
    19.9390
    21.8080
    21.1958
    21.2005
    21.8107
    16.9022
    20.5443
    23.1353
    19.7602
    22.8218
    22.5853
    20.6306
    22.6987
    20.8239
    25.5716
    22.5899
    22.1697
    21.9364
    21.0414
    20.7227
    24.3137
    23.6831
    22.1694
    22.6648
    25.1755
    20.5410
    22.8524
    20.3173
    24.4090
    21.2957
    21.1870
    26.1886
    22.9705
    22.6843
    25.6386
    23.3096
    22.4578
    21.6679
    21.3002
    23.2867
    21.8340
    22.2732
    22.1723
    23.3249
    22.9686
    26.0431
    22.4901
    21.4749
    22.5166
    20.4300
    27.9179
    23.3575
    23.4567
    26.0590
    28.9154
    25.9059
    24.2256
    23.6290
    23.9733
    24.8845
    23.8413
    22.2532
    23.2559
    24.2051
    24.5714
    23.2071
    23.9852
    23.8721
    22.8517
    25.0621
    22.9431
    26.2407
    25.7624
    21.9949
    24.0012
    26.7239
    24.0088
    21.5942
    25.0127
    24.4083
    26.9046
    24.3019
    22.7556
    22.8326
    23.4501
    25.0494
    23.6244
    23.6355
    21.5378
    24.3445
    22.1321
    25.1792
    23.9634
    22.0534
    23.5135
    22.2243
    23.8547
    23.0720
    24.0568
    22.4322
    21.6300
    22.4289
    22.0968
    22.0472
    22.5374
    23.4389
    22.6414
    20.8813
    25.3760
    21.5902
    21.5217
    19.8068
    20.3354
    22.7317
    21.1786
    20.7010
    21.6014
    23.6633
    25.1427
    22.2726
    22.9508
    20.8986
    20.9947
    18.7920
    20.2971
    22.0017
    23.1215
    24.6999
    25.1079
    24.3305
    20.9142
    24.1387
    24.1460
    23.6112
    21.9424
    21.9567
    24.6067
    22.6206
    21.6760
    23.3252
    23.3176
    26.3439
    25.2074
    21.3359
    20.4471
    21.2947
    20.8756
    19.0661
    18.9276
    20.3207
    24.1618
    25.6927
    21.7366
    19.6550
    23.8246
    21.7737
    23.2776
    21.5252
    24.8352
    18.6903
    21.2382
    21.9089
    17.8671
    20.3629
    18.6521
    21.8836
    19.7840
    20.0526
    17.6586
    18.4278
    17.0685
    20.7518
    19.0983
    21.7912
    21.1897
    19.7597
    21.1789
    22.0849
    18.1467
    22.2487
    19.6342
    19.7775
    16.5906
    19.3960
    20.7438
    20.3249
    19.3388
    19.0466
    24.9481
    18.3677
    21.6261
    23.9608
    20.4530
    19.7015
    20.3963
    20.9477
    21.3065
    20.8072
    23.6661
    20.6372
    18.9208
    22.5829
    20.7053
    24.3917
    21.3319
    26.7839
    28.1334
    22.5690
    22.9478
    23.4161
    21.0439
    20.5786
    20.7563
    22.4878
    24.5395
    20.8605
    19.9093
    22.7901
    20.5888
    23.6581
    23.9202
    20.6780
    24.1841
    26.7224
    22.3651
    25.8895
    25.4417
    24.5030
    25.8843
    24.1036
    24.6629
    25.5995
    23.6062
    22.9083
    23.9897
    23.9066
    22.4607
    18.1459
    20.7531
    22.5953
    19.8958
    19.4538
    19.7573
    22.5221
    19.1755
    23.3160
    22.4566
    20.9683
    19.5378
    18.2448
    18.9548
    22.6166
    17.8500
    21.3484
    23.0734
    21.8904
    18.9248
    21.4530
    18.9545
    19.3125
    20.9154
    22.4286
    20.2871
    21.7107
    20.6285
    24.1425
    22.8940
    21.9107
    20.6833
    22.5573
    23.4042
    25.6781
    23.7491
    25.6850
    22.9721
    23.3343
    21.8147
    23.1558
    22.8255
    22.0970
    19.6136
    20.8151
    21.6026
    22.2926
    21.1165
    19.2931
    20.5024
    19.2511
    22.4055
    23.6847
    19.8238
    22.7265
    18.7576
    19.0940
    20.7053
    19.8028
    21.6709
    20.3822
    20.9345
    17.0642
    21.6213
    18.4046
    21.6306
    21.6531
    22.8710
    22.2882
    20.9938
    24.2557
    21.4974
    21.4905
    19.3289
    20.4142
    22.7944
    20.7198
    19.6168
    21.0967
    21.5783
    21.4131
    18.4425
    22.2615
    20.6631
    19.9206
    20.5862
    21.4219
    22.5059
    20.3032
    18.9857
    21.5806
    20.1014
    21.9925
    22.8669
    20.3996
    20.8557
    18.6968
    20.0429
    21.9692
    22.6036
    21.0535
    19.0585
    19.9695
    20.2713
    21.7024
    19.7583
    21.4350
    21.4780
    22.1678
    19.4662
    21.1293
    19.9201
    21.6305
    21.1150
    22.7631
    19.4270
    22.3783
    21.8327
    21.5537
    21.4960
    23.7519
    19.4718
    22.7858
    22.2804
    23.2787
    20.8908
    21.5582
    20.6603
    25.2108
    22.1021
    19.5261
    20.7593
    21.3253
    24.7030
    22.5394
    22.6040
    23.6341
    20.7644
    20.8345
    25.8559
    19.9887
    20.0433
    22.7839
    21.3601
    19.6149
    22.1303
    21.1649
    23.9633
    21.8394
    21.3696
    22.6901
    22.6694
    23.3903
    21.6475
    23.3808
    22.5208
    20.7160
    20.0753
    21.1760
    20.7451
    20.4188
    21.9559
    19.7322
    23.0151
    22.6368
    22.2210
    21.2656
    23.2605
    20.6239
    19.7916
    20.4101
    21.7256
    20.0831
    22.0292
    21.3029
    24.4029
    22.3146
    23.2702
    22.8824
    27.4124
    23.9908
    21.0393
    22.7836
    23.4695
    25.4749
    25.0334
    24.1509
    23.8101
    23.1487
    24.8187
    21.5161
    22.0292
    22.5962
    24.2352
    19.3898
    21.2552
    18.3090
    19.9199
    23.6742
    24.3886
    25.9856
    25.2616
    26.2448
    28.3701
    24.3388
    21.9515
    25.1949
    23.9228
    23.4556
    20.9735
    18.9007
    20.9160
    20.7654
    21.4987
    22.5017
    23.4275
    21.1745
    18.9554
    20.9401
    25.3305
    21.3226
    26.4122
    20.5827
    26.0385
    26.2365
    23.4263
    22.4172
    21.5138
    20.0818
    19.5193
    23.5124
    24.3693
    23.6727
    18.9319
    19.2817
    21.2234
    19.4275
    17.3176
    19.5257
    18.5728
    20.8883
    17.9288
    21.8551
    22.0282
    21.9004
    21.0174
    22.4025
    21.4261
    23.6888
    27.6732
    21.8213
    24.8829
    24.6796
    19.7175
    26.2614
    21.5117
    20.2790
    21.2005
    20.9174
    17.5603
    20.5400
    24.3872
    19.8535
    21.6662
    22.1485
    19.8028
    22.5942
    22.7771
    23.9699
    29.4310
    21.3039
    20.2638
    24.0924
    23.4053
    23.1778
    25.4282
    25.8452
    27.2935
    23.4123
    22.5210
    24.3408
    20.8655
    24.3005
    24.1885
    22.4917
    22.9915
    17.9887
    19.2138
    19.6441
    19.2380
    21.7173
    21.9393
    21.9630
    21.6546
    20.5464
    20.0948
    20.0181
    20.3482
    20.7447
    20.0872
    19.9693
    19.4524
    18.4128
    18.6317
    18.4970
    19.8361
    20.3990
    20.4518
    19.9324
    20.7098
    18.6282
    20.9727
    20.2194
    23.5799
    20.8887
    24.3039
    26.0957
    25.6064
    21.7729
    21.7168
    23.3246
    18.1020
    18.4359
    19.5044
    22.3352
    20.7606
    20.5290
    21.6384
    23.4360
    20.1444
    19.6857
    20.2447
    19.5990
    18.9060
    20.3918
    20.3306
    19.6807
    19.9648
    19.6591
    20.4043
    19.2345
    18.8384
    19.4069
    20.3636
    20.5854
    20.8656
    18.8815
    19.0319
    19.0634
    20.3848
    21.0930
    18.4346
    19.9744
    18.9331
    18.2390
    18.7257
    19.0137
    18.5756
    21.2851
    22.4818
    21.5899
    24.9007
    19.0791
    23.2320
    20.2719
    19.5477
    23.4792
    23.3250
    22.5509
    23.4013
    21.4950
    16.9951
    18.3563
    17.7848
    15.2573
    19.4810
    18.6772
    22.6111
    18.6664
    19.1577
    21.5277
    18.7241
    16.0868
    19.4678
    17.9968
    16.1123
    18.3204
    16.9119
    21.2266
    19.4714
    16.2728
    18.8030
    18.0592
    17.2873
    19.9433
    20.3549
    19.8110
    19.4006
    21.6295
    19.1548
    19.7358
    18.5261
    17.0746
    21.3209
    20.0735
    24.0977
    22.9354
    22.2183
    20.2512
    20.0377
    19.9310
    20.0138
    19.8156
    21.2229
    24.9275
    19.8882
    22.4346
    22.8634
    23.7122
    22.8780
    19.9723
    21.0481
    24.2925
    23.5644
    25.4311
    22.6479
    19.9308
    22.3863
    22.4715
    23.2201
    25.5733
    20.9660
    20.1976
    23.4780
    20.5510
    19.0373
    19.0136
    18.6219
    20.0450
    21.4080
    19.7089
    22.5367
    20.1192
    20.0885
    24.9007
    20.9478
    18.5213
    19.6848
    20.2183
    23.4742
    19.1065
    21.9440
    25.0922
    24.9959
    26.1707
    21.8160
    22.9169
    18.8713
    18.2882
    20.4946
    25.1224
    23.5097
    19.2934
    26.8188
    20.0371
    16.8326
    18.5655
    18.7436
    15.8102
    15.0410
    16.9338
    20.8030
    20.3836
    18.2094
    19.4951
    15.9482
    17.0283
    15.0030
    18.9968
    21.0129
    24.6462
    19.5104
    18.8487
    21.1751
    22.0218
    20.7160
    16.1470
    22.1085
    22.4806
    19.2979
    21.9359
    21.2507
    20.0098
    22.0659
    20.8136
    21.6313
    20.1156
    21.7374
    19.9786
    20.2997
    19.8087
    18.8869
    24.0212
    19.9869
    22.8821
    23.4566
    23.5299
    19.6987
    22.2460
    21.6059
    20.6538
    19.3446
    19.9229
    19.5556
    19.6587
    17.9186
    20.6243
    18.3365
    20.9243
    16.4532
    17.0215
    19.0184
    16.4828
    19.1149
    17.8619
    20.3049
    20.5270
    19.7441
    23.7112
    19.2953
    18.1799
    18.2072
    15.3400
    15.2568
    14.7955
    18.6393
    18.6390
    17.6523
    17.2680
    15.1839
    17.8394
    17.3472
    20.5570
    18.9094
    18.5936
    21.2801
    19.6605
    21.4400
    19.5149
    19.5037
    16.3990
    19.5080
    20.4459
    23.5998
    20.9933
    22.0702
    22.2688
    21.7913
    22.4489
    21.0576
    21.8922
    22.6680
    21.2016
    19.8957
    26.0270
    20.5862
    23.0693
    25.6968
    21.3642
    21.0452
    23.6972
    23.5622
    25.5448
    26.2016
    26.9227
    27.5789
    22.7617
    25.6304
    25.0319
    23.7100
    25.2022
