# Supplementary material for: Mechanistic models of asymmetric hand-over-hand translocation and nucleosome navigation by CMG helicase
Source: Nat Commun. 2025 Nov 21;16:10304. doi: 10.1038/s41467-025-65232-x (PMC12639105; doi:10.1038/s41467-025-65232-x)
Supplement: Supplementary file 18 — Source data [file 41467_2025_65232_MOESM18_ESM.zip › SourceData/SourceData/Fig4D/withRPA/mindist_lagging_and_loop_traj014.dat]

# Distance
    29.3216
    29.7384
    31.1651
    27.2953
    27.7551
    31.7722
    27.8988
    30.8179
    35.8383
    39.6953
    40.9489
    34.4234
    40.1291
    39.5585
    35.2188
    34.8509
    38.0346
    31.7316
    29.5849
    30.2845
    30.6850
    34.2947
    33.9131
    31.6405
    26.9748
    22.7013
    26.6420
    28.9502
    28.4060
    27.6945
    27.9181
    26.8472
    27.7637
    25.3728
    27.6517
    27.7060
    26.8339
    25.9787
    27.6106
    24.5440
    25.4813
    25.0836
    25.5007
    26.9432
    25.2107
    28.7692
    27.7761
    27.0237
    25.7422
    26.7909
    26.0703
    24.8090
    24.4272
    26.0507
    31.9361
    29.2445
    27.6888
    28.1671
    29.9962
    30.9498
    30.7650
    28.1326
    28.1160
    27.3782
    27.6583
    28.4893
    28.3692
    30.4429
    29.8925
    30.5800
    29.0647
    30.8462
    27.2896
    27.7499
    31.2073
    28.5388
    30.2151
    26.2152
    27.3496
    24.8136
    28.3720
    28.9365
    26.8350
    33.7539
    27.4220
    28.4478
    27.7677
    30.0938
    28.5037
    24.2695
    24.3814
    26.9217
    26.7699
    28.8967
    24.8175
    26.2839
    27.0652
    27.6137
    26.6780
    27.9676
    32.9410
    28.6476
    27.2645
    28.0820
    29.0552
    29.1390
    29.7053
    30.1940
    31.8830
    33.6030
    27.6031
    32.2770
    33.4030
    30.7042
    31.4153
    31.9176
    32.9041
    33.8003
    37.1119
    37.0312
    33.1814
    31.1423
    37.3836
    36.9114
    34.6383
    37.4916
    42.0432
    38.4618
    32.3530
    32.2835
    32.1905
    32.9352
    33.9420
    30.9077
    30.9632
    32.4722
    33.4557
    32.9578
    32.5536
    35.1512
    33.3853
    35.1519
    32.7286
    30.0997
    30.1393
    29.4566
    29.6398
    30.2249
    28.2679
    31.5656
    28.1242
    33.2662
    27.0919
    29.6384
    28.2751
    25.6794
    27.1038
    28.4641
    26.4239
    26.5233
    30.1948
    31.7105
    27.3444
    28.1374
    27.7455
    27.4135
    25.4851
    24.2064
    23.3141
    26.3419
    24.8481
    28.7594
    25.6952
    26.1155
    26.2035
    24.2413
    25.8251
    32.6062
    28.0513
    26.3160
    23.9997
    24.3756
    25.7619
    28.1160
    23.1360
    28.1918
    25.0217
    24.5309
    26.9075
    23.6404
    25.5636
    27.1106
    27.4200
    24.3403
    25.4040
    27.1875
    28.5772
    26.9263
    26.0525
    24.8881
    22.3484
    26.7090
    23.9899
    26.5936
    26.5378
    29.9193
    24.9917
    23.7130
    26.4575
    25.4692
    29.6929
    27.8515
    23.9489
    24.3047
    23.0505
    22.8094
    24.1779
    23.8112
    25.6665
    25.2304
    27.8057
    25.1762
    22.6281
    26.3877
    24.9749
    26.6055
    22.5722
    26.0130
    27.4627
    23.9062
    25.8237
    27.0441
    27.9700
    27.6511
    28.0710
    26.4688
    27.9213
    29.5196
    29.4951
    26.5460
    26.0105
    26.9582
    27.1669
    25.9794
    24.8459
    25.9301
    23.0446
    23.7757
    25.7438
    25.2468
    25.4209
    26.6654
    27.0231
    27.5078
    26.4684
    25.5923
    27.4438
    24.4553
    24.3460
    25.6511
    27.6319
    27.1656
    27.7646
    28.2126
    30.7373
    27.3291
    29.0785
    26.7093
    26.4237
    28.7096
    28.4727
    28.3233
    28.6509
    28.1250
    25.3930
    25.3407
    30.1275
    29.6576
    27.6106
    25.8924
    23.3984
    27.2324
    27.7989
    27.2058
    26.8099
    25.9229
    24.1116
    25.7760
    28.1480
    29.9774
    26.9893
    28.0391
    26.5845
    26.0732
    27.2849
    26.6347
    29.7994
    28.9619
    28.4678
    29.5090
    31.0207
    29.6986
    31.6469
    29.0506
    29.2314
    30.8193
    29.7729
    27.5468
    28.8911
    28.8309
    27.6927
    26.4363
    31.3154
    34.7610
    26.1535
    26.2913
    28.0073
    23.8702
    24.8581
    26.8844
    25.7471
    24.1217
    25.7734
    24.3493
    24.7510
    31.5012
    27.8494
    27.6395
    24.8997
    27.0612
    26.4132
    25.7363
    30.6365
    31.8638
    33.1824
    26.5511
    25.9947
    27.1117
    27.8331
    27.3311
    24.9888
    25.6326
    26.6126
    27.3754
    28.3765
    25.3944
    26.0274
    27.6793
    26.5152
    28.0972
    30.5768
    26.2501
    24.7042
    27.6982
    26.9445
    27.0379
    28.6797
    24.3630
    25.4278
    26.3700
    27.3036
    26.3382
    26.9920
    26.9935
    26.4694
    29.3606
    26.8893
    31.0687
    34.1508
    38.9471
    34.2168
    37.9212
    39.1965
    30.9975
    24.5793
    26.3669
    27.2490
    25.3440
    28.0204
    32.1747
    27.0388
    25.3689
    26.8887
    31.3382
    24.4046
    23.0788
    28.6915
    25.3639
    25.4614
    27.6564
    29.7160
    23.1322
    26.7514
    24.0420
    25.4991
    26.7194
    28.2071
    28.0820
    27.5219
    29.4397
    30.3552
    32.8106
    31.4233
    30.6188
    27.6060
    27.5967
    26.0513
    25.6244
    27.1626
    25.9429
    33.9480
    34.1646
    35.2692
    30.4883
    30.2620
    29.7519
    29.3963
    26.9822
    26.5559
    29.1807
    29.5216
    28.5439
    27.0865
    26.0904
    26.0833
    28.3596
    30.3259
    30.3048
    28.0353
    27.0645
    27.0011
    26.0606
    26.0076
    26.2483
    27.1782
    27.1768
    28.2359
    25.6445
    32.9277
    30.6010
    29.0888
    29.2580
    31.2493
    29.9035
    28.7264
    27.3232
    24.4676
    26.5512
    26.2669
    27.9340
    27.8975
    25.8534
    25.6074
    26.6958
    28.1458
    25.6091
    26.1042
    24.9711
    25.2571
    27.0557
    28.3524
    29.1157
    29.8898
    28.8518
    26.7208
    26.7487
    27.5431
    26.7909
    29.1007
    25.5232
    27.4074
    27.3900
    27.2228
    25.6659
    31.0417
    31.5797
    29.9739
    27.6381
    28.9904
    24.9471
    26.7753
    26.5999
    25.2950
    25.0513
    25.9184
    27.5946
    28.4441
    27.2529
    28.5970
    28.2145
    26.6525
    30.0301
    26.9425
    29.3925
    32.2660
    27.9082
    33.4821
    29.6395
    28.4108
    25.4774
    28.7300
    29.3371
    30.0937
    29.3175
    29.9307
    29.8946
    27.3417
    30.2297
    29.5643
    30.8032
    29.0624
    30.0655
    30.0729
    32.8132
    31.7660
    34.5260
    36.5410
    36.6537
    31.5572
    31.5639
    31.9657
    31.9036
    31.6007
    34.4206
    33.7621
    32.6858
    31.5868
    28.8384
    27.2063
    28.8230
    31.1036
    31.3644
    31.2036
    26.4561
    27.4899
    25.8446
    34.0243
    29.6369
    28.8180
    29.4644
    30.6264
    24.9412
    30.2380
    27.5833
    26.6434
    26.7163
    31.8617
    35.2384
    37.8667
    34.9612
    32.2117
    27.5184
    25.2962
    31.9312
    29.0178
    30.1045
    32.9515
    32.2234
    29.4454
    32.7170
    28.9626
    30.2309
    28.4828
    28.5994
    28.8475
    26.4177
    29.9705
    28.3813
    30.3229
    31.5843
    28.5015
    29.2340
    30.1394
    28.4323
    30.7443
    27.7560
    29.2868
    28.6164
    29.2329
    32.2612
    34.1639
    30.6133
    29.5040
    32.4834
    31.8917
    26.0843
    30.1185
    29.3747
    25.7096
    25.9321
    30.9161
    24.7760
    27.5167
    29.0574
    33.5454
    28.5507
    29.2942
    33.8247
    31.3162
    35.6758
    33.2700
    31.4233
    32.6227
    29.5713
    31.6020
    29.0116
    27.0630
    24.7563
    24.8833
    25.2668
    25.8820
    26.2984
    26.0737
    24.9435
    24.0559
    24.2212
    25.5355
    23.5299
    25.0750
    32.6574
    30.5621
    31.0169
    28.2762
    25.1898
    26.7078
    28.9879
    29.8520
    27.6156
    26.1059
    24.4690
    26.0708
    28.2253
    24.3858
    27.2806
    25.3641
    27.2541
    25.5735
    28.2293
    26.6714
    27.7847
    26.9011
    29.3469
    27.0182
    27.0327
    32.3612
    31.3649
    24.6136
    32.7943
    26.1302
    29.1677
    27.9849
    28.7479
    24.7963
    26.5929
    27.4214
    25.1197
    28.0288
    29.1815
    28.0967
    26.0049
    23.4667
    27.2827
    31.9334
    30.5769
    31.2395
    32.5736
    31.4321
    29.7554
    23.2555
    24.3213
    26.9069
    25.3955
    28.2878
    26.3290
    23.1837
    24.0156
    26.8900
    29.2597
    30.3098
    33.1738
    27.6280
    26.3758
    26.3944
    29.1173
    31.5140
    33.5509
    28.1309
    30.4384
    33.5779
    32.5931
    31.8613
    31.9315
    35.3874
    33.5834
    31.2064
    33.7904
    32.0665
    36.7159
    31.9919
    22.7911
    29.8330
    29.7166
    33.2259
    34.2970
    35.9696
    36.8800
    31.7158
    31.7464
    33.0933
    33.9065
    29.4967
    31.6188
    34.8975
    35.0278
    32.1159
    37.1273
    34.2740
    34.4643
    32.4003
    32.6186
    38.6954
    29.9950
    29.8600
    31.1521
    28.3171
    33.8769
    33.6628
    32.5274
    35.2644
    28.5611
    28.4077
    29.7386
    29.1616
    27.6718
    29.5006
    26.0046
    26.2938
    25.2274
    25.4816
    25.4406
    26.3758
    25.2238
    25.7312
    26.8228
    25.7273
    31.9641
    34.7263
    30.7515
    29.9001
    28.1669
    28.5165
    27.2332
    27.7374
    29.4384
    30.7380
    30.0424
    25.3047
    28.7307
    29.9083
    29.5089
    24.1829
    28.0493
    30.8756
    29.6812
    26.2016
    28.0061
    30.9298
    29.5682
    28.3360
    29.3285
    24.6972
    24.8759
    27.0980
    25.0682
    28.0887
    31.1016
    36.8655
    33.2006
    32.2160
    35.0191
    30.6196
    30.9544
    26.3467
    26.8734
    25.4043
    26.8866
    27.7283
    25.1686
    25.2425
    28.5312
    25.9126
    26.6316
    31.6889
    32.1804
    29.8786
    27.1747
    26.8013
    25.1778
    26.7659
    27.3153
    26.6604
    25.2107
    27.8405
    28.6586
    25.1643
    26.0685
    25.2896
    25.2490
    26.4902
    25.4929
    26.1418
    26.2581
    26.3568
    27.2592
    28.6245
    24.6348
    27.3863
    28.5999
    26.3658
    28.7640
    26.5144
    26.6897
    23.6626
    29.1416
    23.8095
    25.1101
    30.4071
    27.2856
    29.2109
    28.7124
    28.0101
    25.7800
    28.4927
    28.5049
    29.8312
    28.7797
    23.3729
    25.7786
    25.6783
    24.7592
    23.3079
    27.8804
    26.9101
    27.4403
    28.5400
    33.1194
    29.9341
    28.8257
    27.8910
    28.5737
    28.0088
    27.2898
    26.1978
    23.9332
    25.2385
    24.1238
    28.9489
    26.0277
    25.9927
    26.2503
    24.8370
    29.0095
    27.3082
    29.0121
    27.6466
    30.6574
    30.3639
    28.4556
    31.5513
    28.2782
    30.0458
    32.1333
    30.8772
    27.5002
    31.4060
    27.6131
    25.4750
    28.2848
    26.3279
    24.8973
    22.6731
    27.0796
    29.4197
    28.6044
    29.2019
    27.2514
    26.5781
    26.3985
    27.1652
    26.9589
    26.2010
    28.3778
    25.3469
    27.8217
    24.5798
    27.1179
    26.4516
    27.5988
    27.8374
    28.0830
    32.2187
    30.5947
    29.1057
    29.5621
    29.3239
    26.0865
    27.8709
    26.5332
    28.9174
    24.5239
    28.0536
    26.0566
    25.6998
    26.5643
    26.3430
    29.2513
    27.6494
    26.9213
    28.6581
    27.6398
    28.9497
    27.4263
    23.5937
    26.5469
    24.8446
    25.4944
    24.9569
    27.5434
    30.3847
    28.2046
    30.8393
    26.5486
    25.7702
    23.7686
    25.8124
    26.8374
    30.2578
    31.4484
    26.6304
    26.0994
    27.7369
    32.9203
    33.6207
    29.5211
    28.0448
    24.2583
    28.7834
    28.9345
    30.6111
    30.2832
    29.3454
    28.9638
    33.0797
    29.5859
    27.6020
    26.0817
    25.9845
    26.5513
    25.3393
    24.5488
    25.8808
    30.8268
    26.1197
    27.1746
    25.3909
    24.4621
    27.2642
    25.9464
    31.6523
    26.0714
    26.6310
    32.2904
    27.5413
    30.1613
    29.6441
    26.8148
    30.5464
    31.3941
    29.5371
    25.3627
    30.8810
    27.0047
    27.2339
    26.3418
    27.2200
    28.3262
    28.5289
    28.8198
    25.6800
    24.2185
    26.6691
    24.6248
    27.0764
    29.5876
    27.6196
    27.3792
    27.5510
    28.3910
    24.5564
    24.9834
    24.6753
    23.6010
    22.1499
    22.1305
    20.0738
    21.6558
    20.4898
    16.4533
    14.7901
    19.8666
    13.0479
    15.3787
    16.7095
    21.1043
    15.7920
    18.8067
    15.0295
    16.5661
    14.2920
    14.9082
    15.7501
    12.4137
    13.9413
    14.3848
    22.6944
    25.4602
    22.5920
    19.5391
    19.9674
    21.0164
    20.4070
    21.0990
    20.8529
    21.8277
    19.1586
    23.6172
    23.8805
    21.5310
    26.5327
    22.4602
    25.1841
    20.7978
    24.6574
    25.3457
    25.7687
    24.1730
    30.1966
    29.6291
    26.8586
    30.1752
    26.6667
    25.9364
    26.1648
    19.7970
    19.7366
    20.7850
    25.9044
    26.2842
    23.4507
    21.9175
    21.4847
    23.6796
    17.2266
    24.2093
    27.8003
    25.0972
    28.2596
    30.3657
    29.8883
    28.0747
    29.6752
    31.6670
    29.6484
    29.4965
    26.7801
    28.6625
    22.7102
    25.4983
    24.2570
    24.6917
    22.4291
    26.9180
    25.4046
    24.2573
    23.1671
    16.5229
    18.7482
    19.7847
    24.7235
    22.5079
    18.1377
    15.7250
    14.4054
    20.4897
    20.6080
    20.3385
    26.4922
    26.0282
    27.8007
    23.2966
    23.6987
    25.6116
    22.3659
    26.7246
    28.5844
    25.6364
    26.2509
    22.0767
    25.0911
    22.2728
    25.0482
    25.6144
    17.3973
    25.4311
    19.7284
    27.4051
    23.5649
    23.4372
    22.7183
    22.3657
    23.0010
    25.2637
    20.7349
    22.7600
    25.8248
    25.1418
    25.5618
    27.0301
    25.2963
    26.2375
    25.4841
    26.8306
    25.8228
    22.7423
    24.7707
    28.9456
    34.4672
    30.1957
    29.1603
    25.5064
    25.3869
    25.3453
    27.1336
    25.6442
    24.3038
    29.1090
    32.3363
    28.1841
    32.0605
    23.8658
    20.8329
    22.2017
    25.6655
    27.6364
    30.3721
    27.2878
    25.9189
    23.0805
    22.5479
    22.1341
    21.9437
    25.5116
    25.1435
    21.5959
    22.3385
    24.4269
    18.9819
    16.9230
    19.8063
    23.8603
    20.2015
    19.9920
    24.8803
    29.1030
    27.8837
    26.1239
    26.1767
    24.8301
    24.8213
    25.9220
    25.8000
    26.5518
    25.3742
    27.4118
    28.6251
    24.9468
    27.1241
    28.3742
    24.6723
    26.1618
    24.6450
    20.2333
    19.6140
    21.2468
    25.6420
    26.6109
    24.4946
    23.5445
    27.3452
    26.4767
    27.2269
    29.4661
    25.5492
    28.5355
    25.7858
    25.1493
    22.1996
    24.9106
    20.8808
    32.4421
    24.5833
    31.3968
    25.3438
    29.6185
    25.7906
    30.6410
    32.3352
    28.3931
    23.4287
    26.0643
    26.5077
    27.7942
    31.3655
    27.8153
    27.0802
    32.0376
    26.2457
    24.8360
    22.2630
    22.1555
    23.9450
    22.6726
    24.1987
    24.4412
    18.9763
    14.2223
    19.8567
    19.4687
    23.5974
    24.5960
    21.5166
    17.5510
    15.2731
    20.4878
    19.6577
    18.2578
    13.6029
    15.8491
    12.1529
    19.5393
    17.0739
    18.8789
    18.7194
    20.6008
    21.5086
    24.2676
    19.0452
    19.9456
    19.6666
    20.8000
    20.5673
    18.3832
    25.8663
    20.9053
    17.1957
    16.5141
    19.5450
    25.6823
    17.5275
    23.4813
    26.1637
    24.7360
    25.3038
    25.8397
    25.8812
    24.0064
    25.1795
    31.4515
    23.9363
    21.3974
    19.9147
    24.3885
    21.2710
    24.6936
    20.0812
    15.3233
    21.8924
    16.6888
    17.7647
    16.0878
    19.3736
    21.6816
    25.4130
    22.6837
    27.1031
    23.2132
    23.4234
    26.7160
    24.1391
    18.2571
    26.8903
    28.7935
    23.4078
    26.4751
    24.2395
    21.7001
    22.3313
    22.6308
    19.8607
    18.0790
    23.7507
    18.8556
    23.2219
    21.7027
    25.4467
    22.1046
    21.8936
    27.7884
    22.6887
    21.8292
    25.4703
    23.6360
    23.0459
    26.4681
    26.8167
    23.6623
    21.5113
    26.0068
    19.8557
    26.8378
    25.2228
    23.9791
    22.8423
    28.4003
    26.5034
    23.4858
    24.5713
    21.3448
    20.1087
    17.6291
    26.6049
    25.9759
    21.0817
    24.5570
    26.0696
    27.9774
    19.7452
    20.9356
    27.9539
    25.5970
    24.9007
    25.7642
    24.1877
    24.4813
    23.3648
    24.2514
    20.6564
    23.4459
    22.1347
    22.7770
    22.8282
    26.0828
    27.3853
    17.3928
    20.3798
    26.4280
    22.9876
    20.6066
    24.2651
    26.7042
    24.6566
    21.3619
    23.2039
    25.1372
    25.6657
    26.9564
    26.2987
    27.4284
    28.3298
    26.9519
    24.6697
    25.5570
    24.4961
    25.2991
    26.3320
    26.6922
    25.9774
    25.5493
    23.6875
    26.7383
    28.0802
    23.5136
    20.5674
    26.5071
    24.4050
    26.3880
    26.2973
    24.2993
    25.6685
    20.4099
    26.9615
    20.7518
    22.4892
    27.3002
    25.4803
    18.5973
    30.2041
    25.8519
    24.5376
    21.6842
    26.9553
    23.8065
    26.4496
    24.2075
    26.9964
    26.4687
    28.0534
    18.6121
    26.3384
    26.5578
    21.5255
    19.6219
    25.8128
    22.5810
    21.2507
    25.5011
    27.5449
    23.0741
    24.1621
    27.7078
    21.0006
    29.6060
    25.9735
    23.0874
    21.9484
    25.8120
    23.1423
    21.4699
    25.7033
    27.2302
    26.9125
    22.9075
    13.7268
    16.4199
    21.8184
    22.7288
    24.0424
    20.8574
    25.4416
    26.1500
    26.3292
    27.9869
    25.7549
    29.4434
    26.0174
    31.7190
    34.6000
    33.5788
    28.4102
    26.2015
    23.7030
    24.8375
    24.1700
    22.8027
    23.7330
    25.3868
    23.6175
    23.8593
    28.5974
    23.2988
    28.3593
    22.4250
    24.4284
    21.0154
    25.2345
    23.6109
    28.1503
    28.9837
    23.9773
    22.2002
    20.9366
    23.8418
    23.2748
    22.6878
    26.3454
    25.3736
    28.0306
    20.9429
    18.7833
    21.0836
    20.5620
    24.4777
    25.7489
    26.9651
    27.7068
    20.4539
    20.9906
    24.7768
    25.0856
    23.5748
    28.7748
    20.0196
    17.3398
    21.9346
    20.5152
    19.0056
    23.1952
    21.2739
    22.5051
    22.6211
    24.4311
    17.4894
    26.0157
    27.7369
    22.1637
    25.8159
    24.6454
    22.8148
    25.1436
    19.0009
    26.0752
    25.7391
    26.1687
    26.5667
    26.7759
    19.7813
    25.0377
    27.7267
    23.2641
    21.1989
    22.5503
    22.5532
    27.9109
    25.3768
    23.0650
    28.9785
    28.0983
    30.3735
    29.2118
    27.9552
    24.9103
    28.8380
    25.2516
    27.3376
    20.8362
    23.3142
    22.3453
    20.6757
    24.4100
    28.8958
    31.3882
    24.4335
    25.8059
    23.4401
    25.1223
    25.9460
    25.6600
    23.1328
    24.3409
    19.4071
    22.2797
    24.0404
    26.1183
    23.2127
    26.5103
    22.8243
    26.5648
    26.9173
    23.5578
    23.3831
    31.1722
    22.6031
    24.6160
    20.3267
    27.6269
    22.5677
    20.5277
    25.9461
    24.7421
    28.7986
    30.1602
    29.9411
    28.7564
    27.6094
    25.8466
    26.0415
    26.7236
    30.7186
    27.4875
    22.5669
    26.2937
    21.9984
    24.3979
    23.5318
    24.9808
    24.4925
    24.5790
    31.4768
    27.1819
    31.3680
    31.6600
    30.2523
    30.3375
    32.1142
    26.8809
    22.6890
    28.1596
    21.5661
    25.9020
    25.6764
    29.8784
    22.7848
    23.7144
    23.0804
    26.0902
    18.7861
    25.7616
    15.7091
    25.6048
    24.8505
    24.4548
    21.9330
    21.5300
    24.0063
    24.7585
    25.7434
    23.1748
    26.2597
    24.8225
    22.4753
    23.6622
    23.9206
    22.4972
    25.7454
    28.4821
    29.2055
    26.1180
    27.8994
    28.9950
    28.5165
    26.5195
    23.8246
    23.5261
    26.3089
    28.5903
    24.9323
    25.3739
    26.0186
    25.5134
    17.9989
    21.8722
    26.5528
    24.1539
    25.5024
    26.4366
    23.9311
    25.1517
    28.3192
    28.5002
    27.3663
    27.2561
    29.2871
    19.6657
    27.1821
    26.1815
    25.5392
    17.8132
    27.4664
    25.1497
    22.0034
    23.1760
    21.6981
    28.2742
    20.5234
    24.8811
    22.8302
    18.2178
    21.1123
    25.3009
    23.7581
    27.4766
    23.5982
    20.4109
    20.2541
    19.6798
    20.1045
    24.2231
    18.5569
    28.1923
    21.3736
    15.9906
    24.6349
    19.1791
    20.3138
    22.4284
    23.6109
    19.9419
    22.9961
    20.2958
    20.7265
    19.0853
    19.8821
    18.2405
    19.6299
    18.6904
    18.7725
    22.4945
    24.8140
    22.4418
    18.9829
    26.0591
    20.0282
    21.3234
    20.6097
    26.3663
    23.2034
    28.0885
    28.9396
    27.0576
    23.5005
    29.6346
    26.1304
    25.3026
    23.2430
    20.9896
    23.0341
    22.8821
    20.6465
    29.4504
    20.7520
    22.0329
    17.6652
    21.8196
    24.0233
    23.7016
    26.3864
    25.1186
    24.5113
    21.0568
    22.0223
    19.0721
    22.4605
    24.4000
    21.1303
    27.4360
    25.2127
    26.2165
    25.7072
    26.8595
    30.9840
    23.6631
    26.9761
    27.9472
    23.2842
    27.9130
    25.6497
    22.8781
    24.5961
    21.2882
    27.1595
    23.9511
    21.2276
    26.0619
    26.9242
    29.1866
    26.6531
    29.3261
    28.0865
    29.8504
    30.2066
    25.2033
    28.1569
    22.1730
    30.3439
    23.8368
    30.1229
    30.7371
    26.2553
    23.8076
    24.9995
    20.3852
    21.2987
    22.1428
    22.3241
    18.4972
    24.4094
    25.6274
    22.5623
    19.4613
    25.3200
    22.7171
    23.9629
    21.6517
    20.9645
    26.4970
    23.0373
    25.6301
    25.7199
    24.2581
    25.4341
    25.1253
    23.2089
    26.6785
    24.2445
    23.4300
    23.2341
    25.4486
    25.6249
    27.1205
    28.0675
    20.8127
    25.5950
    24.8761
    20.6771
    21.6623
    20.8718
    21.9841
    19.6206
    26.1482
    22.2092
    23.2161
    23.2318
    22.1166
    21.2745
    15.0863
    22.7934
    22.4115
    24.4956
    22.3897
    21.9137
    20.7586
    24.4207
    25.0799
    25.0960
    19.6971
    14.4269
    21.8243
    22.1563
    15.2179
    12.5696
    17.9663
    19.9752
    14.6551
    16.0525
    15.3009
    20.0271
    28.4765
    28.0805
    22.0319
    18.4596
    20.2246
    19.4267
    22.7122
    21.0276
    19.0449
    15.3259
    20.4615
    18.5627
    19.9541
    16.5404
    21.2949
    23.7483
    25.4933
    28.1577
    26.9043
    23.0979
    27.5938
    22.9384
    22.3606
    20.2613
    23.3348
    20.1971
    25.8042
    17.9206
    19.4050
    22.5418
    20.8709
    26.8224
    23.7263
    22.2595
    30.2427
    27.5443
    21.7982
    23.2659
    19.2528
    21.9475
    22.9858
    16.6892
    18.9263
    16.9669
    21.3578
    20.0967
    21.1091
    19.1364
    19.6460
    20.3161
    23.0924
    20.4633
    16.2536
    18.8674
    17.8816
    21.6557
    23.8024
    22.5704
    18.7927
    18.3034
    16.7908
    21.6396
    22.8147
    25.5793
    26.2177
    25.3446
    25.7110
    25.7189
    23.1312
    21.5474
    28.6346
    24.8707
    27.0031
    25.8129
    26.2995
    24.5300
    30.0177
    25.5180
    23.4935
    28.9954
    29.1213
    31.8828
    29.0197
    29.1032
    30.5224
    29.8544
    28.2211
    26.0678
    30.7246
    27.9371
    19.9080
    16.9416
    18.5772
    21.9330
    19.4581
    24.8039
    23.0714
    21.5795
    22.9806
    26.2127
    24.7281
    24.1560
    29.4382
    28.2361
    26.6940
    28.5093
    26.4607
    30.0197
    26.4170
    29.6877
    26.4896
    21.4538
    22.0426
    26.6310
    19.4022
    26.1647
    23.7464
    27.6528
    20.2633
    26.1889
    25.0830
    26.3955
    22.2847
    23.7587
    25.1551
    21.7571
    25.8424
    26.3932
    30.0914
    30.9372
    29.9303
    24.7377
    22.5360
    27.5617
    29.1008
    29.4611
    27.1038
    27.1600
    26.3937
    27.3402
    27.6591
    28.8387
    23.9761
    26.3666
    24.6620
    26.3866
    35.6572
    25.6581
    22.4811
    25.7625
    23.2008
    24.2535
    29.1451
    20.3227
    28.4819
    27.0480
    29.0627
    26.8588
    19.6423
    22.1769
    22.6750
    29.3086
    28.1665
    26.1966
    23.3550
    19.7536
    15.4918
    18.8272
    18.4070
    21.7059
    26.8206
    24.7873
    27.1207
    25.9238
    22.6305
    21.3340
    25.1842
    23.3665
    25.6507
    25.0812
    20.0785
    17.5487
    18.5719
    18.1038
    21.6464
    20.4502
    18.0678
    19.7956
    16.3270
    16.8111
    17.4071
    16.8145
    21.7794
    18.4300
    10.1611
    21.9668
    15.4462
    16.8319
    16.8339
    15.2191
    12.7823
    13.9670
    16.3128
    18.8895
    18.0984
    14.7020
    13.0134
    10.7074
    18.4644
    14.5042
    21.2499
    15.7744
    16.3077
    15.0484
    14.6725
    15.9156
    15.8421
    16.2907
    12.1576
    18.6648
    19.6080
    22.3340
    17.7908
    22.5472
    16.1578
    13.1520
    14.3242
    14.4270
    15.2743
    15.4142
    13.8589
    14.1387
    15.9324
    14.9367
    16.1722
    13.7102
    14.7696
    20.8156
    13.7523
    13.3572
    16.5971
    14.7368
    16.7738
    18.5558
    14.6271
    20.2952
    18.1795
    14.0099
    14.6179
    13.4398
    11.6767
    11.0586
    11.9967
    13.5157
    14.2180
    16.2106
    15.4890
    15.8918
    13.1783
    16.6969
    16.3869
    13.0486
    14.8804
    14.1838
    12.8135
    14.9487
    18.2252
    16.8764
    17.5940
    13.4547
    17.3679
    14.2482
    14.4410
    12.3485
    11.6724
    13.9227
    18.4122
    15.5276
    14.3129
    15.6511
    17.1920
    15.8684
    13.7655
    13.7067
    13.9319
    13.5907
    14.2879
    18.9044
    14.0046
    15.4526
    18.4970
    20.5987
    16.7690
    17.6364
    14.0849
    13.6916
    14.8676
    14.7225
    11.8076
    10.5438
    12.2176
    11.7952
    11.7965
    11.3462
    17.1695
    17.2504
    18.4280
    15.7986
    17.6130
    17.1727
    15.9100
    15.1365
    13.5773
    12.6627
    12.5719
     8.7073
    10.0781
    10.1337
     9.0598
    12.2288
    12.9036
     9.5789
    11.6284
    12.4402
    14.0172
    12.5705
    12.5374
    11.3561
    12.7707
    13.7582
    12.4489
    14.7651
    13.8377
    11.7117
    12.1934
    16.6468
    16.8659
     8.7429
     8.2150
    12.9011
    12.8935
    12.2133
    15.5221
    11.2763
    14.7971
    16.7241
    13.6844
    12.0134
    13.0223
    15.2587
    14.2485
    16.3000
    16.3482
    16.7348
    16.9506
    20.8873
    17.8991
    18.5279
    16.2678
    13.9044
    17.3025
    13.2492
    13.3816
    12.2502
    14.4444
    15.8872
    14.7604
    13.6579
    16.0354
    14.7866
    13.8470
    12.9244
    15.4633
    14.7456
    15.7879
    18.4212
    18.6352
    16.1772
    17.9730
    21.2725
    25.6645
    26.6239
    22.1336
    14.4475
    15.7741
    19.4892
    19.9997
    18.5607
    18.7818
    16.8437
    20.1727
    24.7670
    18.0853
    23.1870
    24.4342
    21.8939
    23.1073
    23.6470
    23.6849
    22.1575
    23.0194
    21.3505
    25.2034
    25.7679
    24.8753
    25.5889
    22.9936
    15.4155
    16.0156
    18.8650
    17.9771
    21.0314
    22.3393
    14.6670
    17.2640
    18.1830
    19.0104
    20.0885
    14.9266
    16.3903
    14.1235
    19.5589
    14.8744
    19.4780
    18.5675
    18.5553
    14.5211
    19.1140
    20.4406
    22.5491
    14.3639
    15.3069
    14.1522
    12.1273
    14.2025
    12.6275
    12.2390
    14.7255
    14.9129
    14.7801
    14.4437
    18.3455
    17.0227
    13.5462
    15.3030
    26.8158
    22.9781
    18.4828
    20.3349
    15.9217
    16.2701
    16.1995
    13.4021
    14.7114
    17.2378
    12.2440
    13.0296
    16.4720
    13.6759
    12.9726
    12.9131
    13.9403
    13.4690
    11.8804
    14.1123
    13.6349
    12.3846
    10.8683
     9.7680
     9.5880
    11.9929
    10.9084
    13.5491
    15.7706
    13.4043
    11.9228
    12.0059
    10.1342
     9.0834
     7.9202
     6.4759
    12.2056
     8.8492
     8.5121
    10.1618
     5.2060
    10.8952
     9.1037
     8.7769
     9.2696
     9.1523
    10.0266
     8.4221
    11.7554
    22.0314
    18.0824
    16.8952
    14.9734
    18.3932
    24.3159
    15.5423
    17.0992
    14.7481
    15.6714
    21.0058
    23.9978
    18.2864
    21.1574
    19.1048
    15.2826
    16.3683
    20.9360
    20.1162
    19.4028
    21.6079
    17.1527
    14.5640
    15.8428
    16.6202
    14.5833
    14.6436
    18.0021
    18.4430
    21.0320
    19.3340
    21.1840
    18.9582
    21.1512
    15.7411
    15.8546
    15.0149
    17.9360
    21.3699
    21.3485
    17.9486
    20.0629
    18.3157
    18.4588
    19.7235
    22.6442
    20.8616
    17.2445
    19.4235
    15.4251
    16.9485
    15.8768
    22.4898
    18.9749
    16.4270
    21.6779
    20.1173
    21.4307
    19.8227
    25.3483
    26.4025
    29.8905
    26.5802
    15.7542
    15.3302
    18.2045
    14.4173
    12.5452
    15.0786
    13.6000
    12.2118
    13.2484
    13.2003
    11.6615
    14.0745
    12.9942
    14.9408
    12.4395
    13.7115
    13.3682
    14.4306
    14.0212
    13.6512
    14.5788
    12.0695
    13.8246
    13.4625
    13.8884
    12.8202
    11.3025
    10.2166
    11.1898
    12.4690
    10.5406
    12.9627
    12.5711
    14.4885
    10.7455
    12.7258
    12.9260
    12.3628
    11.6750
    10.2595
    12.1787
    10.4432
    13.1647
    13.5314
    11.0616
    15.3787
    13.7003
    14.6646
    13.5269
    18.0554
    13.7110
    13.6807
    15.3512
    13.9702
    11.6297
    12.5833
    16.8661
    15.3425
    16.3681
    15.9545
    13.1262
    14.1000
    18.7868
    24.1062
    21.5363
    18.8270
    18.0610
    21.7528
    18.5625
    14.3561
    17.1379
    17.0543
    21.4368
    13.3101
    19.1346
    21.2999
    11.0029
    19.0052
    14.6726
    12.9283
    15.5478
    13.0368
    10.5508
    11.7108
    15.6970
    11.8035
    13.9130
    20.4324
    17.5640
     7.8966
    10.6357
    13.3501
    13.5350
    17.8579
    14.3395
    11.8734
    12.7404
     9.4336
    15.4714
    13.5009
    14.5668
    13.9008
    18.6411
    15.4651
    12.8724
    17.2278
    16.3169
    17.3570
    17.0844
    15.2682
    14.0421
    13.6257
    10.6269
    11.3705
    10.9930
    12.5536
    12.1103
    13.9135
    13.0715
    12.6130
    16.2334
    11.5429
    13.1844
    10.5999
     9.7800
    13.7017
    12.9614
    12.0948
    12.2134
    13.9703
    14.4222
    16.1670
    11.8734
    10.3984
    13.7429
    18.9881
    13.9996
    14.6957
    19.8580
    18.5037
    16.1880
    14.6011
    13.5379
    17.4521
    10.5206
    11.2552
    12.2928
    15.9797
    14.2838
    13.3534
    13.8923
    15.9766
    10.0082
    14.5810
    13.1105
    15.5113
    16.2967
    16.1136
    13.9927
    12.3058
    11.0428
    13.4637
    11.9420
    15.8323
    16.2942
    14.7294
    12.1908
    14.8148
    16.4417
    18.6886
    18.1224
    17.6890
    15.5705
    17.0221
    15.9431
    18.1556
    15.9290
    17.4654
    17.6422
    14.4937
    13.4302
    16.3582
    17.3252
    12.4752
    13.7704
    13.7462
    15.1033
    13.7027
    13.8207
    16.4057
    14.6836
    12.9643
    15.8392
    13.4315
    19.7827
    16.7378
    10.7849
    11.0881
    11.7284
    18.2011
    19.4716
    16.9429
    15.3668
    19.7740
    22.0938
    16.2965
    12.1737
    15.2025
    12.0885
    12.5165
    12.1897
    16.9651
    11.7890
    16.7549
    15.1580
    14.7121
    16.1665
    20.4994
    17.9260
    18.1288
    22.5703
    25.3889
    18.4489
    18.8489
    16.0029
    20.9900
    21.8927
    21.2161
    24.9704
    19.0173
    17.6709
    21.8793
    21.3903
    19.4938
    18.2628
    16.8972
    13.0982
    13.2359
    12.9759
    13.0270
    20.7167
    19.8351
    24.3701
    21.1767
    17.3587
    16.7150
    21.5654
    20.8674
    16.3911
    13.0192
    14.3838
    13.8613
    14.9639
    17.1862
    14.6526
    17.6896
    14.9327
    16.8480
    15.7079
    18.3565
    21.1988
    19.6161
    18.1758
    20.2155
    16.2027
    19.9025
    20.7936
    21.4812
    27.4184
    23.9598
    21.2965
    20.2996
    20.4628
    14.3383
    10.7521
    19.4892
    19.6490
    23.9130
    17.8433
    18.8817
    20.5914
    19.6652
    21.0998
    22.1148
    19.4837
    18.7138
    16.0306
    15.1408
    10.6330
    12.8811
    14.1272
    14.3773
    14.3711
    15.2096
    14.3241
    11.4738
    13.8717
    11.4293
    12.0781
    17.4956
    13.9084
    22.2642
    16.6933
    18.9964
    22.8775
    16.9583
    19.6147
    19.4879
    15.9149
    17.5377
    13.7612
    14.9001
    14.2208
    15.9468
    16.3109
    17.1376
     9.8839
    16.6919
    18.1519
    15.4146
    16.0209
    13.1176
    17.4189
    15.0784
    20.1223
    16.7400
    15.6326
    15.0743
    17.8507
    13.4741
    22.6086
    22.0694
    19.3700
    20.4938
    15.6725
    16.3960
    16.5539
    19.5806
    16.3051
    18.6634
    18.7885
    13.7867
    21.6703
    16.3297
    16.9931
    18.8187
    17.4005
    17.9002
    15.7866
    20.3971
    14.0662
    16.0334
    17.3634
    17.0106
    14.7816
    15.3707
    14.9340
    15.2758
    13.9573
    13.0717
    14.9685
    16.3789
    16.3775
    15.8284
    16.1844
    22.8227
    19.1201
    19.9096
    20.8629
    21.6681
    18.3216
    22.9220
    21.3806
    24.4206
    22.4297
    22.6862
    26.1675
    22.8597
    19.7125
    21.8692
    12.4090
    17.1212
    16.7824
    16.8119
    11.8711
    19.2000
    19.2046
    14.8305
    18.4500
    23.4632
    17.5909
    20.4666
    16.2067
    19.9657
    18.3509
    16.9276
    14.4376
    14.9143
    14.9731
    20.7178
    18.2400
    13.9407
    15.4790
    20.9002
    23.8390
    14.2509
     7.9081
    13.0224
    15.1889
    13.0533
    10.0538
    13.9868
    21.1420
    14.5256
    14.2456
    16.7623
    20.6197
    16.1949
    14.1548
    10.6818
    10.4624
     9.3984
    10.6826
    11.9113
    15.1632
     9.6228
    10.3689
    10.3859
    11.5502
     9.9289
    13.2811
    14.0411
    18.4290
    19.3494
    19.7741
    18.4460
    20.0704
    22.1851
    20.3933
    25.3261
    20.2603
    22.0241
    20.6291
    17.4954
    14.1019
    22.8152
    22.6177
    22.1998
    18.3996
    17.5974
    15.9163
    16.5569
    14.5038
    16.4840
    18.5579
    21.8428
    23.9089
    23.1633
    22.5507
    16.0335
    15.7257
    16.6053
    17.2568
    16.2756
    15.2091
    17.0106
    12.1656
    12.4502
    15.4607
    11.4530
    13.8265
    11.7604
    13.3793
    13.2537
    13.2436
    14.4623
     8.6990
    14.2958
    10.0028
    10.5193
    11.8153
    12.7881
    11.6790
    14.5099
    16.7756
    17.2799
    21.4645
    22.8940
    21.3322
    26.2557
    21.0155
    17.0279
    19.1785
    18.9884
    26.0152
    19.4984
    14.5286
    22.0059
    17.7460
    19.2876
    21.5742
    19.6327
    20.7659
    20.0009
    21.0021
    23.6921
    21.8493
    20.4046
    20.2877
    19.5889
    18.6097
    15.8157
    16.0570
    14.7871
    16.5302
    16.5255
    17.6176
    15.0235
    14.1663
    18.9222
    22.6855
    15.2248
    18.3351
    15.1474
    13.1095
    17.0086
    15.3577
    15.8958
    16.8806
    16.5668
    17.7675
    13.7823
    19.4809
    23.2147
    25.4903
    24.7115
    19.5250
    18.2604
    18.0357
    18.0129
    13.3169
    16.1704
    25.0448
    17.2266
    18.8016
    21.1187
    20.0229
    14.9180
    19.3042
    14.3629
    12.9620
    14.1019
    13.5834
    15.7646
    14.2332
    17.8351
    18.3865
    19.5409
    18.5493
    19.6206
    19.3408
    16.0047
    14.7963
    15.1680
    14.3356
     9.6536
    11.9321
     9.8228
    13.0005
    10.0297
    12.8745
    10.5929
    12.3052
    11.5114
    11.7669
     9.9975
    11.3163
    10.5211
    13.8940
    11.3146
    14.9951
    11.3301
    13.7537
    11.2505
    13.3396
    12.5461
    13.3886
    14.4323
    12.6256
    11.6234
    14.2275
    10.7869
    11.4463
    10.4548
    11.2856
    12.2505
    12.3009
    12.7416
    13.7053
    11.1922
    10.7912
     7.7720
     8.8463
     6.2230
     6.0601
     8.4268
     8.7362
     8.8707
     8.5594
     6.0044
     8.2485
     5.7457
     6.4229
    10.2882
     9.0569
    10.7163
    11.3484
     8.3542
     7.0244
    10.0260
     9.7383
     9.2801
    10.8398
     9.8781
     8.3941
    11.8529
    15.0778
    21.4733
    18.5322
    15.0009
    15.8458
    18.0291
    23.8443
    23.5335
    19.4050
    22.6858
    21.3952
    17.5883
    19.2723
    22.1941
    19.2576
    25.1065
    23.0216
    23.2897
    22.2071
    21.2055
    21.5242
    22.3659
    23.9990
    21.9640
    23.2925
    21.9103
    23.0606
    26.3283
    23.9778
    26.5371
    23.6583
    24.7416
    22.0048
    23.5372
    22.2742
    20.5167
    20.7125
    22.7871
    20.3747
    21.2829
    19.3433
    22.3976
    15.3015
    17.3877
    19.3188
    15.7121
    16.6057
    13.3189
    15.2030
    14.0343
    12.5813
    16.9095
    15.0585
    15.4917
    15.8381
    13.3181
    10.9422
    14.1396
    15.0865
    13.9816
    18.3407
    21.0842
    22.8540
    24.4247
    21.4854
    22.5194
    26.5823
    27.1005
    27.3603
    27.5241
    29.7069
    27.3573
    30.0338
    28.7857
    29.8870
    30.1459
    29.7920
    27.0808
    25.6630
    25.1108
    26.8550
    23.4455
    30.1314
    22.7343
    25.9862
    30.2509
    29.2549
    26.9636
    29.4950
    26.3603
    25.1580
    24.6938
    27.3298
    25.1845
    23.5841
    23.8992
    22.5339
    25.8949
    19.9689
    21.5973
    25.3371
    24.2219
    26.9214
    25.2522
    21.6918
    23.3127
    25.2367
    23.7234
    23.8523
    24.3112
    26.5550
    23.3884
    24.1730
    26.6745
    23.6296
    22.3586
    23.4183
    28.5965
    26.9998
    27.4800
    26.9434
    23.3727
    26.5182
    28.0411
    25.7149
    20.9080
    20.8839
    21.5410
    22.1136
    22.5895
    20.6253
    23.1355
    24.5319
    25.3595
    24.8924
    18.8087
    20.4050
    21.7870
    22.8376
    20.7965
    22.4906
    21.6421
    21.9489
    23.2656
    22.7223
    25.3169
    25.8188
    22.9925
    23.0854
    21.8718
    22.1651
    25.3185
    23.7576
    23.7954
    25.3309
    23.0653
    23.2304
    24.8607
    22.2436
    18.9320
    25.2391
    20.5543
    18.8673
    20.7350
    18.2494
    21.7897
    24.2802
    20.8746
    24.3962
    22.1533
    24.0068
    24.6210
    20.2536
    21.7992
    22.4446
    23.7749
    26.2626
    24.5695
    25.7999
    23.9430
    23.0381
    25.3971
    22.3166
    22.6862
    23.1623
    26.7664
    23.1031
    22.3429
    21.5277
    23.8872
    22.5603
    26.5660
    21.7448
    21.1784
    22.8890
    27.4368
    22.5568
    24.1840
    19.5871
    21.6701
    21.3506
    22.1233
    22.9799
    23.1627
    21.6193
    21.5550
    27.2295
    24.1787
    22.5406
    23.9192
    23.8785
    21.3283
    20.5906
    24.7863
    21.3968
    22.9699
    24.7851
    20.2621
    22.5060
    23.9248
    21.8653
    23.1529
    22.1007
    19.9136
    21.8016
    23.6975
    21.7595
    21.6489
    23.8649
    27.3556
    24.5616
    28.3547
    24.4552
    22.6705
    18.4665
    21.3855
    22.2148
    22.6940
    21.5920
    20.5024
    24.9064
    18.8193
    18.2424
    18.3869
    20.1715
    22.7217
    23.6628
    22.0511
    19.0586
    18.4640
    18.1405
    20.5644
    18.4463
    21.4669
    18.2139
    23.5059
    18.4605
    19.8744
    17.5580
    18.1609
    21.1193
    22.6953
    23.2594
    29.2698
    29.0330
    31.6103
    24.1181
    24.2540
    22.3901
    21.7235
    18.2683
    22.6132
    19.9319
    18.8792
    20.7734
    21.4724
    20.7623
    13.9485
    14.1936
    20.9853
    22.1787
    21.4845
    20.4753
    23.7507
    21.3260
    21.5741
    24.0606
    23.9759
    20.9474
    21.3174
    18.5771
    19.4429
    14.5424
    21.0303
    20.3982
    21.2933
    15.0407
    15.3804
    12.1999
    13.2957
    19.2925
    16.2932
    17.6660
    20.1951
    18.9926
    13.0467
    13.3069
    20.0778
    20.6372
    17.7337
    20.0665
    19.5285
    19.1291
    20.2304
    18.6085
    15.3814
    15.7911
    16.6520
    21.3801
    17.6064
    20.8151
    16.7083
    18.3815
    19.5871
    20.2435
    21.6483
    23.2600
    21.3972
    21.4185
    23.1045
    21.4696
    21.1555
    22.2852
    18.3283
    21.2228
    23.4702
    19.3356
    19.3909
    18.9917
    18.8170
    18.5578
    15.6252
    22.8266
    23.7929
    21.5539
    23.0511
    22.1444
    25.3591
    25.9817
    25.2178
    23.0301
    22.8083
    24.5045
    26.2284
    23.0629
    23.1699
    23.7373
    25.6025
    18.9846
    21.0236
    23.4865
    22.0306
    21.0374
    21.5383
    22.8783
    19.1354
    20.6671
    22.3047
    21.2081
    21.3548
    23.0094
    20.8940
    26.7918
    22.0870
    20.8944
    23.0815
    20.0601
    22.2506
    23.5456
    20.9541
    18.2660
    19.2439
    18.3289
    17.1878
    18.9927
    16.9945
    14.1790
    20.9909
    22.3800
    21.7833
    19.3560
    17.9596
    20.4836
    23.9907
    23.6609
    22.1121
    24.5076
    23.7228
    22.3615
    23.2265
    17.6224
    21.5411
    20.0411
    22.5075
    22.4228
    18.4543
    19.2672
    21.6809
    25.5777
    21.1521
    22.9881
    22.5029
    19.3974
    22.1817
    21.9987
    20.3764
    23.6416
    24.4997
    24.8127
    19.3590
    22.1962
    22.5836
    17.8567
    26.1491
    27.3152
    22.0351
    20.8598
    20.3150
    21.8105
    19.6788
    21.2608
    21.3902
    21.1653
    19.8249
    15.8254
    20.0831
    21.8903
    21.7189
    20.4082
    19.5967
    23.6005
    23.4848
    21.2064
    21.3717
    21.0624
    20.6479
    21.7778
    21.0256
    25.3986
    24.3933
    20.8082
    19.6534
    20.1709
    19.1866
    21.2477
    22.5774
    22.4800
    23.4595
    22.2682
    21.9185
    23.7047
    24.1767
    20.4129
    22.2049
    23.8625
    24.8850
    24.4415
    25.6017
    25.5586
    28.7547
    29.1906
    30.5596
    28.8263
    25.6142
    28.2511
    30.7767
    31.3485
    27.9384
    26.2673
    24.9206
    26.0962
    28.4152
    28.1908
    27.0905
    26.9771
    24.8054
    26.5475
    28.9280
    27.2054
    20.9819
    22.9275
    25.6072
    26.1520
    23.6002
    19.8510
    23.5546
    22.8856
    25.1400
    25.6190
    26.2570
    23.5550
    22.9480
    25.9678
    27.8542
    26.9869
    22.6585
    19.6133
    27.8990
    28.7445
    26.5945
    22.5302
    24.7327
    26.1118
    25.6385
    29.4738
    24.0324
    24.0239
    20.3795
    21.7587
    33.1754
    29.4972
    29.8690
    32.6169
    26.5396
    27.7045
    23.6239
    23.4224
    26.3223
    26.5821
    27.8909
    26.3459
    27.3747
    26.9233
    25.6500
    27.9312
    25.1371
    22.6330
    27.8400
    32.1073
    35.3510
    30.9020
    30.1549
    27.3588
    27.5875
    26.5577
    28.8257
    26.9260
    30.0183
    31.4419
    27.0667
    27.3287
    25.3435
    26.9483
    28.8164
    28.4246
    28.2016
    29.0107
    23.3250
    27.8458
    25.2916
    29.7332
    29.2070
    28.7266
    29.8858
    28.2203
    31.9939
    30.4048
    27.3869
    27.7435
    29.6484
    27.3233
    29.2338
    31.6840
    27.8507
    28.8181
    25.9502
    25.5450
    24.1963
    25.5789
    26.6137
    26.5229
    28.6993
    26.1779
    26.9956
    32.8524
    28.2153
    25.2820
    23.7632
    23.5947
    24.5398
    23.4392
    25.9532
    26.3936
    25.9157
    24.7866
    25.0547
    25.5347
    22.8128
    19.9921
    21.9130
    25.6208
    27.0532
    21.3146
    20.6838
    19.6467
    23.2387
    22.3072
    21.5319
    24.9178
    20.4254
    18.3286
    22.4842
    21.5048
    21.5283
    23.5861
    25.4664
    20.2310
    25.0095
    20.8895
    19.7971
    19.8365
    25.3221
    22.2491
    22.7280
    24.2172
    22.0923
    25.6706
    25.5315
    26.1392
    26.2421
    25.7237
    24.4004
    18.6441
    26.8077
    28.0278
    27.4996
    25.8701
    27.3074
    22.2493
    26.2904
    27.1412
    25.3237
    30.5830
    27.5232
    28.7156
    26.7276
    23.8231
    26.5800
    24.5652
    23.5572
    28.9562
    30.3930
    29.4815
    29.3332
    26.8473
    26.4652
    21.7291
    25.6813
    19.9058
    21.3190
    24.5990
    25.3437
    25.2984
    28.9817
    26.2548
    23.8008
    22.3962
    22.7852
    27.2113
    25.1237
    25.7134
    24.8499
    23.8251
    23.7542
    21.1980
    25.2817
    29.6425
    26.7891
    27.9667
    27.4048
    26.1087
    24.6389
    22.7462
    19.4747
    24.8927
    23.2988
    24.2005
    28.3530
    28.4445
    25.9143
    26.2942
    23.3577
    25.3081
    27.5987
    30.0668
    25.6218
    29.0345
    30.3285
    29.7820
    30.2183
    25.2883
    26.1005
    23.8372
    24.1474
    24.8850
    20.9158
    22.3363
    22.7816
    17.1584
    24.3956
    23.0210
    23.0072
    26.9309
    27.1692
    24.4827
    31.3058
    30.1500
    21.4850
    26.3959
    23.9818
    29.5445
    25.7516
    25.5795
    24.1256
    21.7410
    20.7529
    21.2269
    29.1801
    29.3983
    25.0348
    23.6174
    20.1060
    21.2113
    21.4598
    19.6128
    23.5905
    23.4037
    23.9648
    24.1730
    19.2351
    23.8202
    21.8338
    20.8313
    23.2316
    22.5710
    25.3370
    20.1675
    23.2850
    23.5720
    25.6589
    22.1868
    24.9686
    22.4154
    21.0719
    23.9996
    19.3149
    27.3448
    21.7586
    23.2939
    28.0422
    24.5313
    22.9853
    26.8032
    22.5335
    20.0086
    20.9344
    20.6140
    20.4877
    23.8735
    23.5320
    23.8633
    27.0962
    21.6427
    21.2189
    24.9803
    20.1075
    25.7172
    21.4790
    22.8384
    24.4213
    26.3679
    17.2409
    25.9646
    21.7521
    23.1568
    18.4488
    22.4438
    22.7384
    22.8563
    23.0123
    23.5171
    22.5105
    22.1743
    23.9612
    18.6132
    20.5301
    18.0307
    22.9714
    21.5491
    24.6670
    20.6861
    19.9444
    20.5400
    27.8457
    24.5219
    24.2233
    25.0783
    26.3027
    26.1352
    24.6078
    21.6992
    24.0233
    23.2716
    23.2707
    22.7371
    27.4635
    27.0803
    26.1709
    18.3066
    26.4935
    21.1742
    19.3969
    18.4424
    18.1794
    21.8521
    17.5253
    20.1562
    23.8489
    24.0457
    24.5973
    22.1587
    18.6872
    19.8369
    18.4265
    18.6500
    14.5390
    19.6942
    17.1333
    13.3761
    15.7558
    17.1014
    24.2169
    23.8002
    19.9337
    18.1792
    19.7902
    21.7811
    18.7745
    17.0611
    19.7872
    24.1564
    24.1498
    18.4832
    17.8818
    16.4314
    14.2538
    19.2493
    19.7860
    18.3364
    18.7048
    19.5587
    22.1814
    17.2937
    23.0147
    17.7318
    23.0413
    18.5050
    22.4265
    18.5799
    19.7812
    19.2357
    18.4608
    20.2898
    19.9284
    18.5887
    18.5405
    17.4108
    23.5049
    18.5333
    16.6569
    17.5698
    18.9562
    18.7777
    16.3426
    20.2832
    17.6711
    17.8001
    21.1491
    18.5349
    19.8635
    24.0775
    20.8022
    18.2135
    19.8854
    16.1823
    20.1464
    20.0347
    21.1998
    22.8479
    23.2120
    23.9629
    21.2866
    21.3559
    20.8686
    19.9144
    20.0221
    20.9284
    18.6586
    22.6230
    17.5266
    21.7574
    19.6856
    20.9451
    19.7297
    22.7889
    24.5175
    22.9727
    21.5141
    18.3777
    17.2988
    19.5547
    19.7378
    20.5924
    21.9122
    22.1965
    18.8917
    19.8679
    18.4540
    18.3684
    21.6971
    18.9697
    18.7570
    17.8849
    22.2651
    21.3613
    23.5152
    26.6134
    24.7538
    15.5205
    20.2134
    23.9999
    22.3552
    18.8376
    23.0935
    21.0983
    19.4432
    20.2710
    21.4086
    23.3498
    25.0822
    24.3483
    24.0574
    24.2208
    31.5988
    24.9717
    25.3489
    24.6826
    23.0386
    22.1713
    24.3012
    24.0115
    23.1034
    22.8972
    28.5273
    19.4738
    23.8220
    23.6929
    22.5326
    23.2928
    21.9972
    20.1732
    20.7124
