# Supplementary material for: Mechanistic models of asymmetric hand-over-hand translocation and nucleosome navigation by CMG helicase
Source: Nat Commun. 2025 Nov 21;16:10304. doi: 10.1038/s41467-025-65232-x (PMC12639105; doi:10.1038/s41467-025-65232-x)
Supplement: Supplementary file 18 — Source data [file 41467_2025_65232_MOESM18_ESM.zip › SourceData/SourceData/Fig4D/withRPA/mindist_lagging_and_loop_traj015.dat]

# Distance
    29.3216
    29.7384
    34.5983
    32.7650
    30.3742
    28.7710
    26.7098
    25.8235
    27.2747
    28.8626
    26.9774
    27.9584
    30.4626
    26.4776
    27.5092
    28.0491
    26.7088
    27.9163
    28.2228
    29.5374
    33.3275
    26.9342
    28.3652
    31.9480
    29.3194
    29.8420
    30.0648
    27.9135
    30.8525
    27.4242
    30.3420
    31.9193
    29.2924
    29.3182
    28.7313
    29.4968
    31.1675
    29.9735
    30.0234
    29.6830
    26.6678
    29.7713
    28.6423
    29.2102
    24.6073
    25.1534
    29.5785
    27.2397
    26.6151
    27.0487
    27.5816
    27.7861
    26.3741
    28.4094
    27.0462
    24.5547
    27.2697
    26.1154
    26.5199
    25.9162
    24.2237
    25.6485
    26.5240
    23.9407
    23.6585
    26.5706
    25.5672
    26.5351
    26.0781
    28.5127
    27.8876
    30.8096
    28.7222
    28.1871
    26.3410
    25.6775
    26.7166
    34.0298
    29.7795
    31.9722
    29.2670
    34.8948
    34.6778
    29.5188
    33.5135
    33.8580
    33.3300
    31.9262
    30.9053
    32.4446
    29.8223
    28.3359
    31.5629
    29.6019
    30.3462
    29.3325
    24.8963
    27.3960
    30.1523
    28.7094
    28.2260
    28.4490
    30.6006
    27.3886
    29.3911
    29.6444
    32.2212
    30.7955
    33.1179
    31.4792
    28.5024
    28.4253
    29.3695
    31.8022
    27.6083
    28.0831
    26.6185
    26.5644
    33.2499
    31.9617
    30.0606
    32.8309
    33.5800
    28.0905
    30.7417
    30.3060
    29.9190
    32.0374
    35.2957
    31.3559
    28.8904
    26.3596
    31.3357
    29.5948
    27.6365
    27.7254
    28.1370
    30.0131
    35.3913
    30.1709
    32.7609
    33.4211
    32.5983
    32.2279
    30.8841
    29.1792
    29.7637
    32.1011
    31.6162
    32.3207
    31.6189
    32.3110
    32.8479
    32.5861
    32.7528
    30.9725
    30.7494
    31.6225
    29.0207
    30.1727
    28.9000
    27.6592
    31.9072
    31.3201
    31.8429
    30.1903
    30.2705
    28.2308
    28.1256
    30.1139
    29.1177
    29.0936
    32.1853
    28.2797
    27.1603
    30.6521
    32.0379
    26.1661
    31.4644
    26.9440
    28.0432
    28.4969
    28.5995
    26.0531
    32.1918
    29.2138
    29.2485
    30.0452
    29.4729
    30.8697
    28.6543
    30.2618
    30.9806
    33.7273
    32.6364
    30.4997
    33.7635
    30.6618
    31.2720
    30.1923
    30.9055
    30.9798
    27.5362
    29.1893
    30.4579
    27.8563
    24.7278
    26.9450
    30.8766
    27.9673
    28.0585
    32.2439
    31.9762
    27.8986
    31.4420
    28.7339
    31.0372
    30.2988
    31.3945
    28.8388
    26.7149
    26.9651
    28.8048
    33.8042
    30.2909
    30.4498
    32.6186
    35.2701
    34.3065
    32.0260
    33.4010
    32.2209
    30.6158
    29.3699
    30.9002
    32.2781
    33.8937
    31.9754
    31.9906
    26.1631
    29.5594
    32.0555
    33.4128
    34.3630
    31.3810
    30.0466
    34.3147
    29.9848
    33.9763
    36.3706
    33.0298
    30.3951
    32.0844
    33.0885
    30.2970
    35.6586
    28.7486
    33.8776
    29.4516
    31.2905
    33.5494
    30.6862
    31.1209
    34.1999
    30.2890
    30.4056
    28.4184
    32.0646
    30.4736
    31.0094
    34.4441
    30.6910
    28.9694
    29.7517
    28.4075
    29.9895
    31.4302
    30.3431
    30.3291
    30.2494
    31.9688
    31.7698
    29.2897
    29.3899
    31.1716
    34.3328
    38.1497
    33.2678
    35.1948
    30.7818
    31.6836
    31.8685
    33.0241
    29.1630
    30.4937
    31.1699
    30.6621
    28.7959
    32.6732
    32.0734
    31.3291
    33.2118
    33.1137
    27.8710
    24.6686
    29.7416
    29.5678
    28.5784
    26.7298
    30.4021
    27.7439
    29.5745
    27.1477
    26.5744
    26.6461
    26.7095
    28.3631
    25.7785
    24.9161
    27.4059
    26.5196
    28.5896
    26.5424
    26.9395
    25.5912
    26.3956
    26.4473
    26.4510
    29.5969
    26.6477
    28.9371
    26.1770
    27.5076
    26.0718
    26.3272
    28.6512
    29.2502
    26.8873
    28.9958
    29.4956
    28.7516
    29.0934
    30.5090
    27.6136
    29.9205
    30.0899
    30.5006
    26.3452
    28.5294
    30.6612
    26.8312
    30.1858
    30.6783
    26.3041
    31.3509
    28.1298
    27.1106
    28.0022
    29.3851
    30.3658
    34.2094
    26.2124
    28.2554
    29.0538
    29.4758
    36.4764
    35.0137
    34.0254
    33.4366
    34.0359
    29.9289
    29.7214
    28.6149
    29.1474
    34.2905
    29.2407
    28.1469
    30.0513
    27.3415
    25.8270
    28.1016
    30.8553
    31.2778
    29.5403
    34.0669
    28.6516
    29.1197
    27.8924
    29.5107
    32.6927
    27.3541
    28.2539
    28.8329
    31.1684
    26.7061
    29.2700
    28.5675
    27.3567
    26.7183
    25.8548
    29.3970
    26.6117
    25.1139
    28.3085
    25.8863
    23.9001
    23.4091
    24.5141
    25.6794
    24.9576
    27.4884
    26.7488
    25.7335
    28.3727
    24.8190
    28.0833
    25.8940
    27.5230
    26.0086
    26.1998
    28.8116
    28.0729
    25.7835
    22.9336
    28.3149
    27.8740
    26.0219
    28.4922
    28.0491
    28.4649
    26.5921
    26.8036
    28.0118
    25.4504
    28.9522
    28.9367
    28.5309
    29.6021
    30.2140
    33.4197
    31.9594
    30.8784
    28.3739
    27.8094
    30.1737
    27.3836
    26.3482
    26.4540
    24.4456
    27.6845
    28.7167
    28.7942
    26.8247
    29.0782
    30.7942
    27.3886
    24.1479
    26.6704
    22.7401
    28.8719
    29.1944
    27.2251
    26.3378
    27.9073
    27.6717
    30.6474
    28.6247
    27.2386
    25.9871
    25.8890
    27.1238
    28.1762
    24.5011
    28.1469
    25.5390
    25.2062
    23.6238
    26.6404
    25.6787
    28.8101
    29.1375
    26.8321
    27.3518
    29.4548
    31.2957
    31.2174
    32.0882
    32.3890
    30.4796
    32.3396
    30.7547
    28.2343
    28.0875
    29.0540
    28.5933
    26.1706
    27.7798
    30.3839
    32.3444
    31.7405
    32.2662
    33.4319
    30.8158
    33.8356
    29.0131
    28.7884
    30.6454
    26.8090
    31.0736
    27.8430
    25.5278
    27.2092
    28.3836
    27.9552
    30.6682
    27.3461
    25.4739
    31.9849
    29.0443
    26.6721
    26.3315
    27.7977
    26.4136
    28.1617
    24.3838
    22.1262
    25.1128
    26.0988
    30.7708
    29.1892
    29.2622
    28.3071
    28.4112
    30.9010
    31.6527
    30.2506
    29.8178
    32.1366
    29.2408
    33.3247
    38.8452
    33.6958
    31.3581
    33.2860
    33.6991
    32.1332
    33.0826
    33.4737
    31.0486
    27.7379
    28.2886
    29.2320
    29.8184
    31.2477
    36.2011
    31.1415
    29.8087
    30.1330
    31.5887
    28.7905
    32.3810
    37.6505
    30.2289
    32.8567
    27.5703
    27.6744
    26.8348
    27.3930
    30.4714
    28.0688
    32.1483
    31.4844
    32.3763
    29.1873
    28.2120
    28.2664
    29.1218
    27.8141
    27.7575
    28.8000
    30.3192
    29.7027
    26.7523
    27.5627
    27.7313
    28.6372
    25.4949
    27.4278
    28.8087
    24.7331
    25.3159
    27.2835
    26.4245
    26.7687
    28.1725
    26.9326
    27.8932
    28.2673
    29.4518
    25.8918
    28.3106
    27.6332
    27.4924
    29.4221
    28.5699
    30.3559
    29.1905
    29.4510
    27.6476
    28.5055
    28.5647
    26.3327
    26.0310
    27.8545
    29.7928
    32.1170
    28.5651
    28.7319
    28.7458
    27.8139
    29.4493
    30.0522
    27.7155
    29.3421
    30.5370
    28.2855
    28.3854
    30.2866
    28.0771
    31.0564
    31.4197
    33.1187
    31.9967
    34.8594
    26.2113
    27.2745
    32.5694
    32.6014
    29.7683
    30.7404
    30.9615
    32.8838
    26.0306
    29.7830
    27.3493
    24.8148
    27.4544
    26.9799
    25.7059
    24.8682
    26.0546
    27.2328
    27.7090
    25.9409
    27.5849
    29.9378
    27.0013
    30.2675
    30.4396
    29.0798
    29.9475
    26.1738
    30.9461
    31.6595
    29.8493
    30.9783
    28.9303
    27.2024
    27.0219
    27.1437
    29.3430
    29.0231
    30.5468
    27.5031
    30.1579
    27.5018
    28.4543
    30.2274
    29.7061
    29.1551
    32.9483
    28.2715
    24.4984
    25.3452
    26.0751
    29.8767
    24.3550
    24.4853
    24.7372
    24.8600
    24.2833
    29.2218
    29.0774
    26.7104
    26.0256
    28.5264
    25.3096
    27.0923
    29.8462
    26.4122
    31.1949
    28.3993
    27.9326
    28.1523
    28.7972
    24.8292
    26.2644
    24.1696
    26.9517
    28.3758
    29.8518
    32.3126
    27.1140
    25.8408
    26.3827
    24.9001
    26.7934
    24.6385
    27.2636
    27.0174
    28.3656
    28.7668
    26.1868
    25.1090
    25.4243
    28.3478
    32.2862
    30.8202
    28.2480
    24.9572
    27.7462
    26.8404
    27.9627
    28.1223
    27.0057
    27.6726
    28.7560
    27.1033
    28.8372
    26.2147
    27.3191
    24.9868
    26.7978
    26.7398
    28.1188
    26.4554
    27.4783
    27.5799
    28.3755
    26.8915
    31.4618
    29.5238
    29.3490
    25.3690
    29.6479
    29.2319
    28.7277
    26.6442
    26.1292
    26.9872
    28.1571
    27.3879
    25.9586
    25.1934
    28.6254
    31.4427
    28.6808
    29.4734
    31.1425
    29.1495
    30.2026
    33.1616
    32.0332
    29.7038
    31.5866
    31.7801
    31.0569
    33.0931
    32.8910
    31.8207
    29.4965
    31.2704
    34.5363
    34.6671
    31.0532
    32.1313
    32.0402
    32.9996
    34.3016
    33.6406
    32.8324
    34.9853
    36.1952
    35.9440
    27.9613
    30.4155
    29.8509
    27.6474
    30.9830
    32.7438
    34.3168
    33.9477
    38.6398
    34.1667
    37.3524
    33.7031
    32.5510
    28.0245
    29.9855
    35.3867
    28.2870
    30.4090
    27.7301
    26.3986
    27.9024
    26.2143
    28.1480
    27.7461
    26.6386
    27.2172
    27.2233
    25.2075
    26.0729
    26.8107
    28.3132
    26.6791
    26.2706
    28.4461
    28.8584
    25.3891
    28.6141
    30.2662
    26.7623
    29.2659
    29.4743
    29.9866
    27.4986
    28.3233
    27.6426
    27.0249
    29.3117
    28.9475
    28.6651
    31.8804
    27.3780
    27.1775
    27.6926
    28.2413
    29.5656
    28.2724
    28.1492
    26.3575
    30.7852
    27.9325
    29.0281
    33.1414
    27.4807
    29.7454
    32.3127
    29.5012
    30.0822
    30.3485
    29.6312
    31.5807
    33.9026
    28.6096
    28.3905
    29.3319
    29.6313
    29.3193
    31.6615
    27.5011
    27.8648
    24.5772
    29.4537
    30.3249
    30.3030
    30.7807
    31.3770
    35.3474
    32.8403
    27.9936
    31.5325
    30.4098
    28.2536
    32.6783
    27.9390
    29.6761
    31.9499
    28.9813
    32.3297
    31.9970
    29.9440
    29.6726
    35.4770
    30.6081
    35.1610
    33.5255
    32.9918
    30.4607
    29.1831
    31.1012
    30.2092
    28.2490
    29.6699
    29.8286
    32.9322
    29.3694
    33.8129
    30.0859
    34.6344
    31.9033
    29.0920
    27.7814
    30.8530
    29.7978
    28.1907
    28.5085
    30.6685
    31.3558
    33.1432
    30.2951
    32.3236
    27.1559
    29.8310
    27.8436
    30.1401
    28.5505
    28.4089
    29.5250
    29.4317
    31.0430
    30.9870
    26.0385
    29.7647
    31.6341
    29.0307
    26.2591
    27.9634
    28.6111
    27.9333
    29.8321
    30.4482
    28.9221
    29.1254
    26.0208
    29.7562
    28.4591
    27.2604
    27.3568
    30.5060
    35.5123
    30.7122
    31.7517
    31.9646
    27.6360
    29.3082
    28.8251
    27.6360
    28.0482
    32.1437
    32.6832
    27.8987
    29.1880
    29.3987
    28.0694
    29.8010
    29.0979
    28.6484
    28.7119
    32.3217
    29.8775
    29.2915
    30.3795
    30.2849
    28.4343
    30.2620
    29.7628
    32.0205
    25.2122
    26.9177
    27.6151
    27.3957
    27.7988
    30.9835
    28.6536
    26.8358
    29.7890
    27.6692
    28.4989
    27.5486
    29.5896
    32.9206
    31.5357
    29.8532
    28.1615
    26.0448
    27.3787
    27.1647
    27.4063
    26.5489
    27.7502
    24.4268
    29.0087
    26.0414
    20.3011
    25.8983
    22.9601
    22.3684
    20.6099
    23.3627
    22.3121
    22.2364
    18.5155
    24.5124
    23.6094
    24.7157
    23.1079
    23.8370
    21.1039
    24.0618
    23.1553
    24.1134
    24.6643
    22.4614
    22.7485
    27.3682
    17.8537
    26.7057
    25.7816
    24.5720
    27.7090
    22.5489
    22.0788
    27.6659
    26.6724
    23.0697
    22.5929
    26.7560
    24.5009
    26.4872
    21.7498
    24.0824
    20.8680
    22.6920
    22.0050
    24.4660
    20.3450
    27.8752
    19.7499
    20.7556
    27.9565
    26.2262
    22.8356
    21.0735
    26.0640
    23.1254
    24.9255
    24.1492
    24.1497
    24.8040
    23.7213
    27.5085
    26.6424
    23.7002
    26.0452
    23.6564
    20.3807
    22.3180
    26.2563
    24.1218
    26.4026
    25.9890
    27.4176
    29.1709
    26.2232
    28.2894
    29.0684
    27.7065
    25.8439
    24.2064
    27.0558
    30.8271
    32.0202
    29.9318
    20.9174
    22.5039
    26.1465
    26.3034
    31.2521
    27.1736
    28.8160
    28.3651
    31.4826
    31.7598
    25.9057
    26.5826
    26.7022
    29.5822
    31.5461
    30.5575
    30.3496
    29.8005
    27.8595
    26.9999
    30.1367
    26.2824
    29.1307
    23.0199
    25.2503
    26.2310
    24.8862
    24.8944
    21.4263
    25.7059
    23.3655
    20.9587
    23.5490
    23.8380
    23.3154
    26.0828
    24.9358
    24.2829
    29.2738
    31.0889
    27.9018
    23.4965
    21.9424
    23.5573
    25.1508
    26.0317
    25.6287
    19.7186
    26.5281
    24.8356
    27.1292
    29.7398
    29.5761
    29.3453
    28.3467
    28.6689
    28.4674
    31.2700
    33.1333
    30.8290
    27.1581
    27.8941
    26.4792
    30.2069
    25.4043
    29.1514
    22.4757
    27.5669
    24.0599
    28.6025
    24.5958
    26.6705
    27.7301
    31.5520
    31.4001
    31.8383
    27.5522
    30.9464
    30.7657
    30.0642
    25.8658
    26.1049
    29.0834
    22.9634
    28.0295
    26.1528
    28.0489
    22.0412
    25.6525
    22.2904
    20.1263
    26.7559
    25.6072
    27.6097
    26.1735
    29.9466
    28.4879
    31.5060
    25.4689
    26.0509
    24.5045
    30.7557
    31.5769
    30.9682
    27.3947
    28.2979
    30.7274
    28.8051
    29.6007
    28.3466
    26.8459
    25.0960
    29.8534
    25.0904
    27.1161
    27.8973
    26.0572
    26.1055
    24.1674
    27.9726
    27.6635
    29.1453
    28.3793
    25.2990
    28.0062
    27.5053
    27.4271
    25.3467
    29.6604
    27.0307
    25.9559
    26.8827
    29.1243
    24.1994
    31.7682
    29.8475
    25.2394
    24.5494
    26.4369
    25.9262
    28.0318
    23.6209
    24.0987
    23.3586
    25.6147
    24.8709
    29.1965
    32.0034
    28.8805
    27.4617
    32.4065
    26.9481
    29.7233
    28.0367
    25.1317
    26.3155
    21.8156
    27.0849
    28.3281
    26.5618
    27.5263
    27.8361
    27.5656
    27.1904
    27.9717
    23.7840
    23.6328
    20.6917
    25.6412
    20.3016
    25.8145
    19.6839
    24.1404
    25.1092
    24.7346
    23.8510
    23.1977
    28.7215
    19.0198
    28.5193
    26.9210
    29.1466
    33.4862
    27.5121
    24.5911
    19.4521
    27.0512
    26.4034
    25.7185
    20.8384
    21.9106
    24.4488
    26.5821
    28.9932
    24.1827
    23.6069
    25.4526
    19.4548
    25.1432
    23.2480
    22.5496
    26.7766
    28.1359
    29.7171
    30.6740
    30.9806
    32.9316
    29.7110
    30.3374
    29.6717
    30.5604
    31.7574
    25.1610
    29.4942
    26.3344
    28.2495
    30.7010
    30.6926
    27.2238
    27.8949
    28.2456
    26.8620
    26.2519
    27.9718
    24.3227
    26.8023
    25.8060
    25.4737
    24.3331
    21.8020
    27.5926
    22.3553
    29.5454
    28.7383
    28.4050
    24.4338
    22.7659
    23.9586
    26.1463
    27.7827
    25.4444
    25.6293
    23.5494
    23.5516
    25.3838
    19.7592
    25.1646
    24.6672
    26.0944
    24.8155
    29.4290
    28.4253
    29.2601
    29.9224
    26.8184
    31.0826
    31.5056
    30.1629
    33.2982
    29.7880
    27.8420
    27.4839
    24.3764
    21.9015
    21.0477
    25.7638
    25.8888
    25.9756
    22.6448
    24.6658
    32.0475
    27.7501
    30.3041
    26.7692
    28.7457
    29.5181
    29.6033
    30.1848
    27.2890
    28.1200
    24.7957
    24.6823
    32.7997
    26.6921
    28.4199
    32.1560
    33.6928
    31.8785
    30.0585
    30.4470
    25.1128
    28.5646
    28.0355
    27.9894
    25.3608
    26.5319
    27.6077
    26.8522
    27.6881
    28.5326
    29.3283
    33.0258
    29.3088
    28.5628
    28.0859
    24.8831
    24.4974
    28.2476
    28.7673
    24.8654
    22.5458
    22.8671
    18.4968
    23.1785
    24.5643
    23.2024
    17.9164
    23.4127
    22.2409
    21.3599
    19.2641
    22.1956
    21.8353
    28.0659
    29.7924
    28.3080
    22.7164
    19.3890
    20.2056
    24.7376
    19.7588
    20.8167
    25.6750
    28.8929
    25.8991
    26.8128
    30.6471
    28.6482
    28.8701
    26.7906
    24.9300
    23.9353
    27.9743
    26.7867
    24.3348
    24.3512
    21.1575
    25.6139
    23.8581
    26.6671
    24.2643
    26.7065
    25.1583
    26.7261
    25.2846
    27.4714
    29.3985
    26.1971
    28.2216
    28.0367
    28.0169
    28.7137
    23.7752
    27.2359
    27.9015
    22.6863
    26.4712
    27.4280
    28.9694
    27.1272
    28.8946
    26.7698
    26.0281
    25.9824
    26.8043
    26.8762
    30.3491
    27.2000
    22.6324
    30.2512
    25.8458
    29.1924
    23.6260
    23.5403
    25.9300
    25.0946
    28.0612
    26.2437
    26.0304
    24.1238
    21.0033
    26.7453
    24.5678
    22.7384
    23.7253
    24.5884
    23.3851
    24.6613
    20.7137
    25.8720
    25.3121
    23.5991
    23.1879
    20.8969
    26.8165
    24.4810
    22.1931
    23.9365
    29.2442
    24.6949
    25.7949
    23.0676
    24.8748
    26.5238
    24.7987
    24.8551
    24.4208
    25.3243
    29.4088
    29.6547
    25.3865
    22.5723
    23.3996
    24.1757
    20.2136
    26.1464
    26.1155
    23.4619
    27.5351
    22.3277
    26.2618
    29.5812
    28.0251
    27.4328
    24.3666
    22.5898
    26.0464
    28.2399
    22.3643
    24.8301
    24.8745
    27.5742
    32.3663
    30.5736
    30.9779
    30.5930
    27.1643
    30.5861
    28.7906
    25.9339
    27.0948
    24.6726
    28.1318
    25.7254
    22.6145
    26.1288
    26.2705
    23.1954
    23.3500
    23.1205
    23.9971
    24.0748
    22.6543
    27.5957
    23.5776
    25.9380
    20.9454
    26.7215
    22.8431
    25.5313
    24.9235
    20.4334
    25.0169
    25.3972
    27.3487
    26.2042
    25.2366
    26.1446
    27.7828
    27.2595
    26.7946
    31.0764
    27.6995
    27.5756
    23.7428
    26.8843
    19.1294
    28.2094
    27.2359
    28.3867
    27.6593
    24.5780
    28.1630
    25.1548
    25.8506
    23.1636
    24.5307
    22.6033
    23.8063
    27.5540
    26.8347
    30.0768
    29.5248
    25.3087
    23.4506
    21.2696
    26.1923
    27.8189
    29.3634
    24.2854
    25.4821
    25.6959
    27.0894
    25.1306
    28.5988
    27.6289
    26.9542
    26.2738
    26.2150
    26.3592
    24.8831
    28.0816
    24.9762
    26.1252
    29.8114
    29.2800
    29.3880
    26.0771
    30.0565
    27.8227
    30.7336
    25.8477
    26.3193
    27.7945
    26.3404
    27.0268
    23.2803
    28.1133
    23.1307
    26.5152
    25.3796
    22.0182
    22.2263
    22.5276
    24.0008
    26.6484
    28.6710
    28.0844
    24.3677
    29.5726
    27.7691
    29.4221
    27.8142
    25.4539
    21.2494
    21.8045
    17.8286
    21.8859
    20.1014
    13.9355
    15.5279
    18.7732
    28.7716
    28.7571
    27.1822
    25.7640
    24.4738
    24.9431
    25.7878
    21.3717
    26.9439
    21.6298
    29.4386
    27.1999
    20.4936
    27.6875
    26.1826
    25.3518
    28.6344
    26.9375
    24.8900
    27.6875
    21.3799
    21.8199
    24.1449
    21.6713
    25.7447
    24.2765
    28.6708
    28.1348
    24.3070
    24.4585
    22.9634
    25.4560
    27.2559
    23.8575
    23.4583
    27.0809
    26.6629
    20.7096
    20.5121
    25.2656
    25.6091
    26.6974
    27.8855
    28.3293
    29.4066
    26.3258
    26.6900
    24.0143
    28.1349
    28.6165
    27.6228
    29.9326
    25.9945
    25.5013
    26.2404
    29.2375
    26.8870
    28.0795
    29.7250
    27.8880
    29.2205
    29.8388
    27.5779
    29.6303
    32.9476
    28.4345
    34.2436
    26.6655
    26.6866
    28.2249
    26.3958
    27.5159
    26.5770
    26.5426
    23.3467
    20.3905
    24.8588
    24.0004
    25.9840
    26.9869
    28.9168
    26.7435
    26.7957
    26.1031
    24.6427
    23.3861
    24.0091
    26.3062
    27.2267
    26.0225
    26.3217
    22.8456
    24.8255
    25.9796
    26.3496
    27.4432
    26.9879
    24.2866
    28.1980
    23.8600
    27.0196
    24.7843
    33.3753
    24.5656
    29.6489
    32.6426
    28.3154
    23.4533
    20.8717
    20.0311
    22.4724
    22.4740
    23.0462
    25.1186
    27.3955
    27.5206
    24.3013
    27.9503
    26.9036
    22.1326
    22.8273
    20.7670
    20.9659
    25.9148
    29.3376
    26.1903
    23.7360
    23.0566
    25.8129
    29.2163
    22.0267
    21.2318
    27.6219
    24.9626
    24.7273
    24.0027
    23.3959
    24.2927
    26.0349
    25.5850
    27.3866
    24.3350
    22.0569
    25.2077
    28.1935
    29.4487
    27.2086
    20.8472
    26.9022
    23.5510
    20.6163
    21.5755
    22.5915
    26.1653
    23.4733
    26.3573
    22.1165
    24.7868
    19.3723
    25.4781
    23.3057
    23.7047
    26.3314
    29.5772
    28.3663
    28.5118
    32.7323
    26.4574
    23.3779
    25.6060
    22.0921
    22.5263
    21.0418
    25.4529
    23.7619
    24.9307
    25.3525
    22.8780
    25.4423
    19.1128
    23.4227
    26.2123
    27.1313
    27.0590
    29.7049
    31.6935
    30.4938
    26.2878
    24.4602
    27.9037
    23.1107
    27.1296
    26.9014
    21.7266
    30.1545
    20.4054
    25.6931
    26.3365
    29.2208
    26.9785
    25.7301
    25.6837
    23.1753
    27.4124
    28.1937
    21.1381
    24.0343
    23.8825
    23.0841
    22.9928
    24.4118
    26.9580
    27.5114
    26.6144
    26.4850
    30.5146
    29.7405
    25.7565
    25.4106
    23.1339
    27.7134
    29.5915
    27.5442
    26.0027
    23.7100
    28.1605
    27.5790
    25.8033
    27.8961
    20.1961
    25.3554
    25.1740
    27.4591
    25.8742
    22.9677
    25.8857
    32.9986
    27.3918
    25.0950
    25.9105
    21.9140
    26.0942
    28.1809
    27.4370
    27.1680
    23.0332
    23.8671
    26.5321
    29.7674
    25.7455
    30.1290
    27.2586
    22.5504
    30.2482
    26.6246
    27.8752
    25.9723
    28.2252
    29.4032
    26.7104
    24.9152
    19.6201
    21.7254
    23.8201
    27.3739
    26.1801
    27.8790
    25.7895
    25.7452
    22.9576
    27.5618
    25.9045
    26.7115
    31.3319
    30.7799
    23.4859
    22.7105
    22.9443
    24.1857
    26.4504
    23.3075
    20.9282
    25.0098
    29.8029
    22.7280
    24.1539
    22.5202
    25.9187
    22.8615
    25.8356
    28.0384
    24.9452
    26.3330
    25.4687
    22.0420
    22.9182
    27.4953
    26.2486
    24.2320
    25.3895
    28.3324
    23.5884
    27.4979
    30.6842
    27.2584
    26.1231
    35.9890
    28.9491
    27.8186
    28.0035
    24.3422
    29.2915
    28.1752
    24.0060
    24.2259
    21.9321
    25.5246
    25.0947
    28.1152
    30.4358
    25.8531
    31.2531
    25.4562
    27.2737
    20.7376
    28.5438
    30.5585
    21.6581
    20.2398
    26.7423
    22.8343
    24.0601
    19.7361
    24.1967
    22.3706
    25.6229
    22.2769
    22.1923
    23.7082
    28.5212
    27.4265
    26.6987
    26.9342
    28.9601
    23.8159
    26.5532
    24.7043
    25.3620
    17.7449
    22.1198
    24.5080
    24.4176
    23.2322
    21.0463
    18.9692
    24.0117
    23.9010
    24.7127
    23.0565
    23.7792
    18.0098
    22.1364
    22.8810
    23.4448
    30.2118
    25.7248
    22.2696
    18.6161
    19.4078
    26.2997
    23.4184
    23.1922
    25.9925
    29.5395
    25.9755
    27.5631
    22.0275
    21.8074
    29.6580
    26.4913
    21.8171
    17.5113
    21.2432
    20.4463
    19.3509
    27.2795
    23.1392
    21.1295
    27.3695
    25.3306
    28.1195
    40.3146
    36.1024
    33.2219
    31.5520
    27.8247
    32.8582
    26.7858
    32.0969
    26.6250
    25.6273
    27.8933
    28.9904
    27.4699
    29.8735
    27.5787
    29.2379
    29.3441
    27.0177
    28.8705
    31.2233
    23.7588
    30.7677
    27.4166
    27.2569
    26.0137
    27.7745
    22.7987
    23.9534
    23.7896
    26.1474
    28.0622
    26.0413
    28.4836
    28.8119
    32.8045
    31.0113
    24.1920
    28.9113
    23.1854
    27.9690
    25.7600
    28.7848
    23.9876
    28.4869
    28.5802
    27.8671
    33.3751
    34.2753
    31.7547
    30.5392
    31.3479
    26.5423
    28.0886
    24.1389
    27.5751
    25.3602
    21.4730
    23.7741
    23.5745
    27.2966
    23.4525
    25.9842
    23.1521
    26.9247
    17.5280
    22.1493
    28.1240
    25.6915
    21.2091
    18.3359
    19.5544
    21.8413
    21.2616
    24.1631
    21.9739
    23.9981
    24.0526
    21.7169
    20.0706
    25.4521
    24.2963
    26.1173
    25.5724
    26.0285
    22.3135
    21.9894
    22.1208
    19.6526
    21.0671
    24.0593
    21.7680
    20.5794
    18.5315
    22.7234
    25.5672
    24.5464
    25.6664
    22.9274
    25.7034
    22.4222
    24.0998
    22.6009
    23.2110
    25.1628
    23.7295
    26.0215
    22.5157
    25.3770
    27.1620
    22.8200
    22.7499
    24.2515
    25.5211
    32.0131
    36.0118
    35.2389
    29.5577
    33.5704
    27.1653
    32.2903
    29.5719
    30.8157
    29.6544
    30.3475
    29.6022
    33.4637
    32.5447
    26.1361
    26.9275
    27.5870
    26.6160
    23.2769
    26.1461
    21.8124
    21.9162
    22.8292
    23.7995
    22.2814
    24.3488
    19.6322
    21.5236
    23.6591
    20.1623
    18.9161
    18.9575
    22.1363
    21.3260
    20.5996
    23.3299
    22.6377
    23.4944
    22.7086
    23.0417
    21.7418
    23.8844
    24.0707
    25.4934
    28.4145
    28.4039
    31.0918
    31.8461
    30.3242
    29.7281
    25.3312
    22.7360
    24.0433
    23.4012
    21.9298
    24.9636
    25.8503
    25.0106
    28.6811
    27.0584
    20.2747
    26.5458
    21.5976
    23.4421
    24.2946
    26.0893
    21.5410
    25.3003
    24.5897
    27.6624
    21.7138
    19.6629
    24.9856
    27.1806
    26.6296
    27.3685
    21.9869
    25.8034
    22.3203
    22.7635
    21.8938
    23.4289
    28.3225
    24.1407
    23.5911
    25.1617
    25.0349
    26.5627
    26.9698
    29.7003
    25.0954
    26.4867
    27.3362
    26.8320
    24.5740
    23.3541
    24.4851
    26.9435
    19.5349
    23.3742
    25.5312
    20.2199
    26.1999
    23.0086
    21.7466
    20.8842
    22.9947
    18.6325
    21.9995
    23.6653
    25.7263
    24.0516
    24.3424
    24.3850
    24.8630
    26.5984
    30.2601
    26.1046
    23.8858
    24.4198
    21.7355
    22.0307
    30.2712
    23.2198
    23.7054
    26.1453
    24.0979
    25.6049
    25.6245
    25.1807
    26.0268
    24.1239
    25.0523
    25.2177
    23.5046
    24.0659
    28.5313
    28.8452
    26.3567
    24.8766
    19.4457
    20.7900
    21.9034
    20.1104
    28.7941
    23.9550
    23.9022
    28.3050
    23.8831
    23.7946
    23.2612
    19.9812
    23.6366
    23.1992
    25.7184
    25.3214
    26.6595
    34.1552
    32.2757
    28.8950
    30.6101
    29.3434
    29.8999
    23.7961
    24.6519
    23.9650
    22.4728
    25.5185
    26.5713
    28.4905
    19.6789
    28.4421
    22.2606
    26.3800
    28.7391
    30.1954
    31.6289
    27.1457
    29.3732
    26.4524
    32.5516
    29.4473
    27.3593
    28.3152
    26.1872
    26.8321
    23.3618
    27.0813
    24.8487
    25.4601
    25.7264
    28.3248
    26.1047
    22.2399
    25.8355
    24.4226
    26.3496
    25.3023
    27.4047
    24.4304
    28.5450
    27.6540
    22.8596
    23.5604
    24.6091
    27.5543
    29.8918
    30.6467
    28.6218
    24.7580
    29.5897
    32.6063
    21.5404
    22.4457
    22.8493
    19.7132
    23.3990
    21.4860
    24.3859
    22.0016
    24.4267
    24.9410
    22.1762
    28.1704
    25.6765
    24.5692
    24.9201
    23.8896
    25.9594
    24.0827
    22.5366
    26.2057
    24.2175
    26.1259
    24.5338
    23.8140
    25.5901
    16.2841
    17.4624
    24.8890
    21.9504
    21.0077
    19.7626
    23.6570
    21.6789
    24.0778
    27.0107
    28.8379
    22.8718
    26.7761
    27.2479
    26.1027
    24.5616
    25.3959
    24.9705
    24.9671
    25.1115
    30.0623
    30.6682
    31.6306
    33.2435
    33.3884
    31.8598
    29.8002
    27.1629
    25.3789
    30.0492
    31.2786
    31.7273
    29.8832
    31.8337
    38.1522
    34.5401
    33.3063
    32.9064
    36.8725
    34.1743
    33.2335
    38.4740
    34.1495
    35.7511
    39.3970
    36.0243
    38.5402
    36.1792
    35.6334
    38.5735
    35.3556
    35.3977
    33.1823
    29.4602
    32.1161
    31.3620
    34.2935
    30.2738
    33.3647
    29.2915
    26.1203
    25.2080
    28.8398
    25.3649
    25.1243
    25.6647
    24.1539
    24.1325
    23.5420
    23.2764
    26.4264
    30.7595
    22.9862
    26.5664
    31.4257
    25.4346
    28.2888
    21.9252
    22.5509
    24.3540
    25.2231
    27.9519
    30.3683
    29.7536
    31.9775
    28.8288
    27.0898
    27.2018
    29.1996
    30.0552
    32.1457
    27.6794
    30.4034
    29.0305
    27.9657
    26.8895
    23.5204
    26.1180
    27.9593
    27.1428
    25.3909
    27.3127
    29.0075
    26.9411
    29.7144
    22.3389
    27.7794
    28.9901
    25.9671
    31.8222
    28.9582
    28.0554
    27.6998
    26.3605
    25.3537
    27.2017
    25.5030
    24.8996
    28.8250
    29.6823
    27.7525
    25.9646
    23.4211
    27.1683
    20.4019
    26.6655
    26.4045
    24.6638
    24.1150
    25.5832
    21.9344
    24.3184
    20.4331
    23.7037
    25.6040
    21.5687
    25.2554
    20.7137
    23.6143
    21.6483
    24.0630
    20.6363
    18.5620
    20.2925
    21.6855
    19.5938
    20.8745
    24.9245
    22.2100
    22.0185
    26.3951
    26.4083
    23.5962
    28.3129
    27.1595
    26.7564
    27.3699
    25.3449
    28.1955
    26.7641
    31.7864
    28.7632
    28.4288
    33.3603
    29.2313
    30.6483
    30.0991
    24.8360
    23.8366
    23.5539
    23.1949
    31.4553
    34.1740
    35.3069
    27.1708
    33.9872
    28.0362
    30.3760
    25.5039
    31.9549
    31.2114
    24.3486
    25.4569
    27.0881
    26.7277
    24.4949
    26.5926
    25.8254
    27.4949
    27.9261
    25.0431
    27.2966
    23.2551
    25.5548
    25.4081
    28.1867
    23.5599
    27.1606
    23.7412
    29.5790
    29.1121
    26.4502
    26.7285
    24.9318
    31.1309
    28.6614
    33.2180
    28.4267
    26.4238
    31.5528
    26.0216
    27.8162
    27.8258
    27.5550
    25.0006
    33.3569
    31.3794
    26.6055
    28.0409
    28.7006
    32.0163
    27.6544
    21.8368
    23.2054
    29.1887
    23.1040
    25.6014
    33.9275
    34.7180
    34.5194
    27.2146
    31.7751
    28.8745
    31.1545
    27.5114
    28.8008
    35.8958
    34.5529
    35.5841
    28.0459
    22.1319
    25.1215
    30.0074
    30.0690
    26.9442
    23.4562
    27.5866
    22.5626
    26.9894
    27.6336
    29.2373
    30.0724
    28.0747
    28.9440
    28.5889
    31.9035
    31.9544
    29.4525
    31.3591
    28.9109
    35.9562
    31.4446
    39.0638
    35.9037
    35.6496
    35.0419
    38.0661
    34.8245
    32.9626
    32.2819
    30.1293
    33.2208
    32.0702
    32.8542
    31.0678
    40.0728
    32.8280
    30.0938
    30.6051
    29.2723
    29.7303
    29.5229
    38.0942
    30.9220
    27.0681
    32.9805
    35.3091
    30.9489
    30.1533
    26.1489
    29.3655
    31.3457
    33.9010
    32.2562
    31.0156
    33.1079
    33.4788
    30.7196
    26.6500
    32.0545
    25.1964
    25.0438
    21.8929
    25.7007
    26.6327
    25.5810
    24.5952
    28.3043
    26.8130
    29.5112
    25.3497
    26.7071
    27.2811
    27.6857
    27.7085
    29.0558
    26.3896
    27.0958
    27.3884
    25.1504
    23.8843
    24.4022
    25.5813
    24.9989
    26.8006
    19.6847
    22.2562
    25.2263
    29.0127
    23.1224
    25.7425
    22.8353
    25.2641
    25.4007
    26.3913
    28.5392
    28.9502
    24.0414
    22.4626
    32.0711
    34.9754
    30.4099
    26.7498
    21.4171
    28.3734
    27.4871
    29.7800
    29.1517
    26.8673
    33.4116
    28.8069
    29.4308
    30.0856
    32.7425
    29.8338
    30.9318
    26.7795
    29.9258
    28.7631
    26.9246
    31.6402
    29.5610
    27.4808
    30.3478
    25.3193
    23.9000
    19.0240
    29.1526
    25.8052
    30.1891
    26.4707
    22.9686
    27.7888
    29.2040
    27.3641
    24.8868
    29.1691
    28.6869
    28.5825
    25.5424
    26.9579
    25.3569
    19.8210
    28.8272
    28.0927
    22.4997
    24.0011
    26.7096
    30.1067
    28.0977
    28.2614
    25.3055
    30.7809
    29.9350
    35.8817
    31.2654
    26.3844
    31.0030
    33.1447
    31.5639
    32.8893
    29.1339
    23.5230
    21.5891
    22.4786
    22.0061
    22.5672
    20.8935
    26.1529
    25.2204
    29.0533
    26.8832
    28.3952
    30.6189
    26.3142
    27.6180
    29.9938
    27.3694
    28.8268
    25.0464
    26.8484
    28.6941
    26.3548
    26.2855
    27.6717
    26.2113
    27.7366
    25.2364
    30.6973
    30.2572
    27.6594
    30.9440
    31.8995
    28.4815
    30.1056
    27.4202
    27.1937
    27.6995
    30.1717
    22.8554
    29.8792
    27.2042
    27.9192
    30.0590
    25.4814
    25.9037
    28.0620
    26.9468
    26.9742
    23.8784
    23.1343
    22.1725
    26.4303
    27.4804
    27.2995
    24.8501
    28.3867
    24.5643
    28.3322
    27.5183
    22.9852
    21.7571
    24.1601
    25.1226
    25.9890
    29.4562
    21.8239
    22.2987
    28.3766
    28.5010
    31.8849
    29.9760
    27.4391
    27.2678
    30.7298
    34.8566
    30.0175
    33.3792
    32.2955
    28.2506
    32.8164
    33.0758
    25.4413
    37.9234
    39.3567
    37.7317
    26.5563
    29.1376
    25.4010
    30.8830
    29.4650
    31.9114
    30.5743
    28.2252
    27.5299
    25.5240
    21.6580
    29.2567
    28.8876
    26.8456
    31.1089
    25.7499
    26.3392
    26.4906
    24.9664
    24.0084
    26.6852
    34.0195
    32.5467
    28.1935
    27.8264
    25.4043
    21.6784
    16.9223
    19.9679
    23.2204
    20.4073
    23.3444
    24.0274
    25.3980
    21.6775
    27.9119
    19.2466
    24.5192
    19.7812
    23.4208
    24.6936
    27.1350
    26.6175
    26.6984
    23.1469
    22.2642
    27.3443
    23.5819
    27.3015
    20.6977
    21.6400
    27.1526
    25.5242
    24.5468
    24.6907
    27.4935
    23.2569
    30.3659
    27.5960
    24.5688
    23.4534
    24.0608
    17.9728
    20.2566
    19.0918
    20.4011
    19.3962
    28.4060
    26.6661
    23.6432
    23.3168
    21.8890
    22.9578
    24.0903
    27.3125
    27.4642
    30.2578
    26.0437
    24.3257
    22.0738
    25.3607
    26.8119
    28.8305
    26.0857
    26.2843
    28.0299
    28.8115
    28.3015
    30.5363
    23.8376
    26.4119
    29.0155
    25.6170
    25.4784
    28.2171
    25.9516
    25.0578
    24.1501
    25.6034
    24.7721
    22.9192
    28.3214
    28.3516
    26.5780
    30.5586
    27.6793
    27.3184
    19.9338
    20.0533
    19.0234
    20.9014
    22.1772
    21.3802
    23.2815
    25.1413
    17.8472
    23.1202
    22.1131
    24.9880
    26.3637
    26.4465
    24.6925
    27.4795
    27.5361
    29.4647
    25.6588
    28.7661
    30.6376
    33.9399
    31.9308
    29.4368
    29.6401
    31.0748
    30.1150
    29.1997
    26.8684
    32.9421
    29.6391
    28.3608
    28.4590
    30.9779
    32.1182
    28.3679
    27.5764
    28.2877
    29.3763
    26.5778
    26.9227
    28.2165
    28.4734
    26.2125
    27.7494
    28.1240
    26.4522
    24.9354
    28.0513
    26.7009
    28.4259
    29.8699
    30.8916
    27.5948
    25.0455
    21.3769
    25.5191
    24.3031
    24.9090
    24.9173
    23.8446
    24.1865
    21.2296
    26.6808
    33.0332
    29.9369
    26.4900
    24.3021
    24.7433
    26.5300
    23.7172
    26.7387
    26.5967
    25.3971
    25.4499
    26.4058
    26.7587
    27.6834
    30.4294
    31.7419
    29.7801
    30.5804
    27.1965
    25.6484
    26.7383
    25.4348
    28.3692
    26.7404
    25.8103
    26.4432
    29.0314
    26.3589
    25.3618
    26.9061
    25.3317
    30.0963
    31.5323
    29.7526
    28.5717
    31.0169
    29.5625
    28.5028
    29.7046
    30.8503
    31.7484
    28.6034
    29.7709
    27.5016
    28.4138
    28.4370
    28.3114
    25.7312
    29.6490
    27.5718
    27.8978
    32.9389
    29.4218
    26.5761
    29.4351
    30.0031
    28.9774
    26.9689
    29.4886
    31.0597
    31.8039
    30.3043
    29.7019
    29.5931
    31.0772
    26.0755
    26.3897
    30.1092
    27.5904
    29.6946
    27.2863
    23.8438
    28.7692
    24.8551
    27.1098
    29.6896
    29.6303
    27.9089
    25.1585
    27.2812
    26.3642
    27.2340
    24.9866
    26.4507
    24.4045
    24.4844
    28.6618
    30.6601
    28.0105
    29.4819
    29.9223
    25.5275
    26.2490
    29.4283
    29.4761
    31.4335
    29.4269
    34.3810
    38.0393
    33.8215
    33.4896
    34.2169
    28.0772
    27.9774
    26.0758
    26.3247
    30.6413
    25.6029
    27.3400
    28.4101
    25.1281
    31.4671
    30.2959
    30.3627
    27.6190
    31.1905
    29.5067
    28.3989
    30.1401
    27.6027
    26.9550
    27.7481
    25.8368
    26.2173
    27.2533
    24.3563
    24.1438
    26.8601
    27.3923
    29.3424
    27.0993
    25.2324
    28.2297
    27.4691
    29.6525
    30.6773
    28.7740
    27.1789
    27.6089
    27.4386
    27.2844
    31.3838
    26.1977
    25.9020
    25.3620
    29.2797
    28.7647
    29.3733
    28.9547
    29.6045
    27.0209
    31.0854
    27.1718
    27.8335
    27.4926
    23.1380
    27.5985
    29.3574
    27.1637
    28.8557
    31.2214
    31.6462
    28.0589
    27.1497
    31.1036
    24.7129
    26.8976
    25.7334
    26.4062
    28.3694
    25.1798
    26.6640
    29.1554
    28.6693
    28.2990
    31.8494
    30.7955
    30.4628
    33.4035
    27.8118
    27.0258
    28.2277
    29.4151
    32.5779
    27.5898
    31.1022
    26.2690
    29.5102
    28.4865
    25.6599
    25.2503
    28.2431
    36.4507
    29.1611
    26.8715
    27.7625
    33.1603
    30.9634
    30.6130
    28.7092
    27.5732
    29.4878
    30.7179
    28.9390
    28.1340
    29.3932
    28.6865
    25.0345
    30.3204
    29.8082
    28.3534
    30.8185
    28.8367
    29.5204
    28.9503
    33.0153
    32.2462
    27.7906
    27.7479
    28.8628
    37.4225
    32.2294
    33.3842
    31.2323
    30.0588
    27.7733
    27.2835
    33.1073
    30.7398
    30.7047
    26.1406
    27.0883
    28.9764
    35.2808
    38.3365
    34.6501
    35.6798
    35.5904
    31.7240
    36.4277
    33.0926
    35.1664
    29.5105
    30.2231
    34.2546
    33.6587
    36.6050
    31.6252
    31.1771
    37.1382
    31.7641
    29.0946
    33.1543
    33.2248
    29.1220
    31.7610
    33.4812
    31.1591
    26.2232
    25.7349
    24.9748
    25.4252
    29.0313
    32.0345
    28.1297
    30.2969
    30.0505
    30.6632
    28.1075
    32.0773
    30.3967
    26.1381
    29.6496
    26.3408
    27.9349
    28.0425
    25.6690
    24.9467
    25.8281
    24.6931
    25.9772
    28.5344
    28.4637
    29.6459
    28.6956
    26.2349
    28.8788
    27.9875
    26.1739
    30.1705
    25.7221
    23.7937
    21.6946
    25.9991
    27.8858
    26.6789
    30.0334
    33.4503
    29.0372
    27.5541
    27.0130
    26.2291
    24.5138
    24.9263
    24.3022
    25.5798
    25.1255
    25.1970
    25.2438
    19.1291
    24.7767
    22.2989
    21.7601
    26.9431
    25.9594
    25.2867
    25.5101
    26.3704
    25.5286
    27.0572
    26.3383
    29.2567
    28.5932
    27.3659
    27.2579
    29.4681
    27.9975
    28.2909
    22.5421
    22.5183
    26.1750
    26.3454
    27.4124
    27.0900
    29.3475
    27.6261
    28.8901
    28.0190
    27.9165
    29.7083
    29.5212
    28.2440
    29.0809
    27.2764
    29.6937
    29.0949
    27.7355
    27.3923
    26.9612
    26.7448
    26.7653
    27.6678
    24.7001
    30.3331
    25.7508
    27.3645
    27.0577
    27.6037
    25.9322
    28.7695
    29.1325
    28.8554
    29.4362
    27.7857
    26.7090
    29.2361
    29.1975
    28.3424
    31.0033
    26.7556
    25.6695
    27.0396
    27.1704
    29.8649
    28.2044
    32.2670
    28.2265
    28.3476
    30.4278
    28.1912
    29.6089
    26.9118
    26.7400
    26.4524
    27.2957
    27.5952
    26.9898
    27.8218
    30.3607
    30.0496
    30.4800
    30.7555
    27.6563
    28.9527
    25.5753
    25.6603
    28.8668
    28.2691
    28.6641
    28.7824
    28.7719
    31.8575
    30.5025
    29.8145
    30.0139
    33.1861
    31.6366
    28.0056
    31.5537
    30.2579
    28.1099
    26.4825
    29.2349
    30.9907
    29.0822
    30.9112
    29.0205
    28.8997
    28.7938
    24.5444
    25.8257
    27.3344
    30.1989
    29.1667
    23.7883
    25.1777
    21.8380
    22.8303
    26.5703
    23.5538
    25.3532
    26.5637
    23.5771
    26.6113
    24.4004
    27.8875
    28.7487
    28.0929
    24.8547
    26.7679
    23.0918
    24.5527
    22.8913
    30.3942
    28.1318
    27.5073
    27.0726
    25.2346
    25.1979
    26.2745
    28.1869
    25.9524
    25.1098
    22.2460
    22.0305
    23.5430
    20.5612
    23.9569
    21.1531
    24.7417
    24.8884
    25.0189
    27.1072
    27.5017
    28.2300
    28.2305
    31.2449
    28.9915
    26.3211
    27.7541
    29.0250
    26.6201
    33.3795
    29.1878
    28.2595
    27.2382
    27.6623
    28.6767
    24.9570
    28.1026
    26.2937
    29.5827
    29.4703
    31.3573
    25.9724
    27.4013
    26.5870
    24.7333
    26.2763
    27.2502
    26.5465
    23.2367
    23.9953
    24.4083
    26.3203
    26.9924
    26.8919
    27.3386
    26.6539
    31.7259
    33.0755
    33.7417
    34.1147
    37.6791
    44.2039
    33.9265
    34.7481
    41.8310
    43.1828
    44.4768
    41.3606
    39.8857
    38.7779
    43.3944
    44.8762
    44.1355
    42.7301
    42.4241
    36.7530
    37.8755
    37.8817
    32.3820
    31.6301
    31.7027
    36.8139
    32.5904
    33.2234
    29.9307
    30.2926
    24.6130
    27.4717
    26.6168
    29.5281
    28.7660
    24.1963
    25.2971
    26.9880
    29.1616
    30.3582
    29.2802
    28.5934
    34.4520
    34.4805
    31.6906
    29.7870
    32.4079
    32.9082
    26.7002
    34.4859
    28.9276
    30.9220
    31.1054
    33.4154
    33.0033
    32.4968
    32.8654
    29.5048
    33.0949
    36.6540
    34.0307
    33.9943
    33.5095
    38.8113
    39.9522
    38.3907
    39.7555
    28.3450
    27.1703
    28.7112
    26.8881
    31.0855
    30.1772
    29.3603
    27.4467
    29.0488
    27.5726
    27.8317
    30.2028
    30.5227
    32.1835
    27.6743
    27.1801
    28.4012
    28.9358
    30.8551
    28.1248
    29.6352
    30.7868
    34.2674
    30.4592
    27.8892
    30.4667
    30.7931
    29.5615
    27.4528
    28.1481
    27.9396
    28.0902
    30.3141
    35.9944
    32.9947
    39.2747
    33.5098
    32.6136
    31.9126
    32.2067
    34.2415
    34.3504
    29.3824
    33.8215
    36.5058
    35.0954
    33.6883
    30.6099
    33.9111
    28.2503
    29.5470
    32.9603
    28.1812
    27.7398
    26.7714
    24.6314
    31.3116
    30.6675
    29.0486
    26.1057
    28.3410
    31.8144
    29.1667
    28.6671
    29.7513
    30.2644
    30.7741
    31.2403
    31.0167
    33.6805
    38.5113
    33.0392
    37.4821
    46.0488
    38.5540
    32.8749
    31.7226
    31.1372
    34.3033
    33.2646
    35.4110
    32.3493
    33.4622
    29.6220
    28.3869
    27.5575
    29.4165
    30.7941
    30.3669
    29.5223
    28.1444
    26.2227
    27.3766
    33.7576
    33.0745
    33.6533
    34.6815
    35.5813
    39.0200
    34.5761
    37.7374
    35.2602
    36.2649
    33.5037
    35.1899
    30.4927
    31.9875
    36.6827
    34.2116
    31.0745
    38.0735
    35.4314
    30.9829
    33.6557
    35.6975
    42.5444
    37.1414
    36.0767
    32.0432
    34.9393
    34.3164
    29.7857
    31.8729
    30.0732
    33.6854
    32.8914
    33.1108
    32.9720
    36.2618
    34.2974
    30.8865
    33.5685
    31.5999
    31.1896
    33.1371
    29.7351
    31.9048
    34.3136
    28.3069
    22.9396
    25.9633
    26.6495
    27.3645
    27.3507
    26.8442
    22.7554
    30.8344
    29.4061
    28.3141
    30.2786
    27.1462
    27.2194
    23.2266
    26.5365
    23.3716
    24.4349
    26.1758
    22.4258
    23.7634
    25.4546
    27.8214
    22.6129
    27.3029
    26.2421
    26.7146
    25.6552
    28.4608
    25.7198
    26.9121
    26.3753
    24.7226
    24.3868
    27.3351
    26.4523
    24.5083
    23.2877
    26.5541
    23.9749
    27.7646
    25.8628
    24.4723
    24.1065
    25.0932
    25.9708
    25.6074
    25.4606
    27.4777
    27.4839
    26.8655
    26.2771
    27.2282
    28.1203
    27.5793
    26.9579
    33.8057
    24.9269
    26.9905
    29.3575
    32.2385
    31.9383
    32.7001
    35.5358
    29.2382
    32.6377
    26.2984
    27.2122
    26.5344
    28.8154
    27.7414
    28.5146
    23.0980
    24.0143
    26.7738
    25.1219
    25.1658
    24.3658
    26.7007
    25.9233
    28.0836
    32.2808
    34.8177
    31.9201
    31.2485
    34.9081
    34.4283
    36.3653
    31.7949
    27.7418
    25.5326
    24.0595
    27.2873
    24.8499
    26.9649
    28.8296
    25.9208
    26.0441
    28.8876
    30.2795
    31.8341
    29.1384
    35.4192
    34.5951
    30.5530
    32.1359
    27.5877
    29.2174
    25.9784
    28.2661
    28.1806
    28.6757
    26.5234
    27.2291
    29.5901
    30.8327
    30.6717
    36.1241
    26.0688
    22.2916
    25.2120
    25.1616
    25.3371
    24.2962
    26.9152
    23.5201
    24.2201
    24.3965
    30.3295
    22.7480
    21.3356
    24.3550
    21.2661
    20.6732
    23.8293
    23.2407
    23.5756
    24.4012
    27.6616
    26.4430
    25.9206
    30.6481
    30.0186
    29.5600
    24.1213
    26.4548
    26.7383
    23.2881
    23.6561
    25.4281
    24.6564
    24.0216
    26.3262
    28.9833
    25.6495
    28.5305
    30.4045
    28.7143
    30.0953
    29.6047
    28.8107
    32.8217
    29.0930
    30.3384
    30.7383
    29.9690
    36.9637
    32.6216
    30.1928
    33.4582
    29.8794
    31.3020
    33.5896
    30.3852
    29.9918
    24.2740
    29.2659
    27.2571
    24.4473
    23.1435
    28.2568
    27.4403
    26.4650
    26.9007
    26.5941
    23.3830
    25.5730
    26.7922
    34.2133
    25.9711
    27.4947
    30.0303
    29.7521
    28.3713
    28.4507
    30.1354
    30.7675
    27.8651
    26.3870
    24.5967
    30.3248
    25.8662
    28.4848
    28.2937
    27.8665
    30.7339
    32.0020
    32.5939
    29.5505
    26.4205
    27.7954
    30.4352
    28.0979
    30.4898
    28.6481
    28.8557
    30.3130
    33.4158
    30.0513
    29.6969
    26.7733
    24.5028
    28.5788
    25.5419
    23.0170
    23.9501
    28.3414
    26.0615
    26.8295
    28.9920
    26.7283
    31.9923
    28.0597
    23.0565
    28.1423
    27.7618
    27.2606
    27.0121
    29.0487
    30.5978
    28.5228
    25.9494
    27.2026
    30.8549
    30.0006
    28.1391
    28.8802
    26.8538
    22.7738
    23.1618
    23.9661
    26.9912
