# Supplementary material for: Mechanistic models of asymmetric hand-over-hand translocation and nucleosome navigation by CMG helicase
Source: Nat Commun. 2025 Nov 21;16:10304. doi: 10.1038/s41467-025-65232-x (PMC12639105; doi:10.1038/s41467-025-65232-x)
Supplement: Supplementary file 18 — Source data [file 41467_2025_65232_MOESM18_ESM.zip › SourceData/SourceData/Fig4D/withRPA/mindist_lagging_and_loop_traj016.dat]

# Distance
    29.3216
    29.7384
    28.9131
    30.6719
    31.5234
    32.7643
    34.1069
    29.7655
    31.0453
    31.8340
    31.7357
    30.6717
    29.1186
    29.8645
    30.1819
    28.1113
    30.2559
    29.9549
    31.1709
    31.2374
    28.6994
    29.0620
    30.0042
    30.3008
    31.4882
    29.6326
    28.7395
    29.7294
    32.2130
    34.2524
    32.5125
    31.7872
    30.8246
    31.5107
    32.9355
    31.4066
    29.9588
    32.6527
    32.3510
    31.9633
    29.4446
    28.2516
    29.1495
    30.9797
    29.6643
    31.9473
    29.4177
    28.3968
    26.7331
    32.7254
    29.7958
    30.2571
    29.3070
    30.6140
    31.4479
    28.7272
    29.8613
    33.1365
    28.6514
    34.0229
    35.8752
    37.9272
    30.7642
    24.0319
    27.9766
    22.4555
    24.8702
    27.0912
    29.5743
    29.7645
    27.9928
    28.5767
    27.6363
    28.4876
    29.0528
    28.6078
    28.3668
    31.5527
    26.0495
    26.7455
    26.9370
    29.9030
    29.5645
    24.7588
    32.5732
    31.1031
    29.5086
    28.1615
    28.3037
    27.2592
    26.3421
    26.7918
    27.1372
    26.6184
    26.6426
    30.2308
    29.0421
    29.2323
    29.8698
    32.7809
    30.0588
    31.3062
    27.2477
    28.9724
    28.4949
    31.7038
    28.4547
    28.0358
    31.5447
    29.7242
    29.3149
    25.9835
    25.3242
    25.1270
    24.0958
    24.5042
    24.6355
    25.4120
    26.5009
    27.3212
    26.8910
    25.3740
    27.0993
    24.6912
    26.9570
    26.7315
    26.6045
    23.1640
    27.0595
    28.5215
    30.0253
    26.4756
    26.0557
    32.4791
    29.2848
    27.1545
    27.8567
    30.0279
    32.6038
    34.3610
    28.5786
    30.7507
    30.9881
    30.7132
    31.0072
    28.9547
    31.4220
    30.7856
    32.6035
    29.2143
    28.9870
    33.5721
    33.7242
    31.4390
    32.4319
    31.6969
    34.0595
    34.7839
    33.4398
    30.8351
    34.7383
    31.9863
    37.4176
    33.0051
    31.7852
    28.0952
    29.9129
    31.4088
    28.9692
    28.7892
    25.8109
    29.3627
    30.5440
    32.9211
    31.6857
    35.8913
    35.5128
    31.4722
    33.5361
    34.3153
    34.3683
    37.3783
    33.4959
    31.9417
    33.7972
    37.4839
    35.5550
    31.8381
    33.4388
    26.2297
    38.7509
    36.8369
    26.6494
    30.0688
    27.7827
    28.5136
    25.8103
    26.4130
    28.5412
    25.1494
    27.9938
    24.7912
    26.3617
    32.0069
    33.8995
    29.5910
    27.2486
    26.1490
    24.6331
    28.0505
    24.0369
    26.0144
    28.2183
    29.2837
    31.9773
    29.7014
    30.6231
    29.7839
    31.1193
    31.5794
    28.3580
    30.0863
    29.9478
    30.1770
    27.6557
    27.6859
    29.3749
    28.7951
    28.2446
    32.3922
    28.4517
    30.1727
    29.1916
    27.7979
    27.5160
    29.0945
    28.5510
    35.3334
    29.6866
    29.4262
    26.5544
    30.3554
    29.8148
    28.1025
    31.5546
    31.7948
    27.6391
    30.2199
    31.5699
    29.5002
    30.8796
    28.7321
    27.6917
    27.6967
    28.0178
    26.1234
    27.7719
    26.7832
    28.0963
    27.9884
    27.2108
    26.0292
    26.7091
    32.2237
    31.9007
    27.4482
    21.7759
    30.4780
    29.8712
    28.3754
    36.4801
    26.7321
    31.7538
    27.8355
    29.3295
    29.2028
    30.5321
    30.5136
    29.1880
    28.4412
    32.4157
    28.4354
    30.4049
    32.0952
    28.1742
    29.1633
    32.3504
    31.1461
    28.7287
    28.4313
    31.0454
    31.3950
    32.5581
    30.8699
    31.7819
    27.7181
    28.0644
    28.7882
    25.1797
    29.4156
    29.1241
    28.4289
    28.2778
    28.0022
    29.2478
    30.7312
    28.6761
    27.5366
    29.5410
    28.5808
    32.8823
    28.4718
    33.0388
    32.5388
    29.2942
    28.5395
    25.7549
    28.7644
    30.9973
    30.7524
    26.5995
    31.3787
    25.2048
    27.6759
    30.3818
    26.6581
    28.5363
    32.4179
    28.6125
    31.2915
    31.2331
    32.0656
    29.8066
    30.3621
    28.4218
    31.4927
    27.7307
    29.3118
    29.3043
    26.8203
    23.6197
    21.2550
    27.9259
    29.0566
    24.7527
    27.5720
    26.8701
    26.6603
    26.5893
    28.2950
    30.0586
    31.7757
    32.0212
    30.2196
    30.1740
    26.9714
    27.2403
    29.5437
    31.2779
    30.3736
    30.3932
    25.1745
    27.8280
    30.7987
    28.0047
    28.4489
    31.4601
    27.8981
    29.5225
    27.8239
    28.4907
    30.3356
    29.8187
    31.5311
    31.9798
    31.4940
    34.4368
    33.6350
    33.1875
    30.9248
    30.9438
    33.0065
    31.9689
    28.5907
    30.6176
    32.2082
    29.2797
    28.9959
    28.2178
    27.6557
    27.4751
    28.2659
    29.3010
    28.1204
    27.0827
    27.9194
    29.1454
    26.3385
    27.6211
    26.9557
    30.6882
    28.6125
    31.8482
    30.1013
    32.0405
    28.4897
    29.9342
    30.9187
    38.7206
    33.3671
    30.1802
    35.6317
    37.1829
    43.1284
    40.2196
    41.3273
    38.6067
    33.3278
    32.7924
    31.7210
    30.3732
    30.4266
    29.6484
    32.1935
    31.1803
    27.0608
    28.7212
    28.2446
    29.4396
    27.2960
    28.7645
    31.0797
    28.5904
    27.9432
    30.5275
    31.8308
    30.2563
    30.0584
    30.0099
    31.3615
    34.4759
    27.8145
    29.7098
    33.3467
    31.1773
    29.4223
    28.0091
    29.6324
    30.1523
    35.9792
    31.8463
    30.0275
    35.8588
    36.9976
    33.7017
    33.7807
    32.9172
    43.8701
    39.5812
    35.8927
    37.5694
    34.0661
    37.3671
    34.0626
    33.1515
    30.1158
    25.4793
    25.5255
    26.6202
    28.3044
    28.5439
    27.9961
    23.1900
    29.4231
    23.4773
    28.5143
    27.0228
    28.8215
    23.7546
    29.4402
    29.7180
    29.0914
    28.9675
    27.5985
    29.7701
    32.3719
    30.8557
    31.4190
    26.0832
    30.1682
    26.3592
    26.5554
    32.7741
    27.9895
    30.0169
    29.2095
    28.6135
    30.1021
    31.1419
    30.9080
    32.4721
    31.5135
    30.6256
    29.7849
    28.6968
    31.3073
    29.2163
    28.2456
    29.5659
    27.0667
    32.2892
    30.6208
    33.0359
    33.8895
    29.9909
    29.1368
    31.3294
    30.4190
    30.7926
    32.3973
    32.1032
    32.6462
    35.0883
    35.7305
    36.1988
    31.7213
    33.4614
    32.4867
    33.1870
    30.9373
    33.7369
    30.8628
    30.0812
    40.8894
    32.9225
    31.9267
    35.7603
    30.4896
    26.8234
    27.1258
    25.2814
    26.5524
    31.5878
    30.5577
    29.4417
    30.6324
    33.4574
    34.9981
    32.8354
    32.1967
    31.7555
    33.2569
    31.5820
    30.9296
    34.4771
    31.7262
    31.0843
    33.8347
    31.4176
    33.9177
    33.3055
    31.4838
    29.8616
    29.7345
    29.8646
    33.5624
    31.7639
    34.4056
    32.2524
    31.1888
    34.5028
    28.6804
    29.3201
    27.9681
    25.7927
    29.7586
    29.7023
    33.2408
    31.3591
    26.1513
    25.5667
    26.2066
    26.5837
    26.9954
    25.3609
    26.8685
    25.7528
    30.8550
    28.3702
    31.8423
    34.6109
    32.6312
    32.0029
    27.1806
    31.1899
    28.8804
    28.8834
    30.6434
    30.9770
    32.6079
    31.7476
    31.7277
    33.4735
    34.3183
    31.5624
    30.3440
    31.4970
    32.9073
    31.2511
    33.3466
    27.1195
    29.7044
    26.7191
    30.4908
    31.9197
    29.5306
    30.7890
    29.6443
    24.4475
    24.1680
    28.0116
    30.7403
    26.9620
    28.0086
    29.2780
    29.0457
    26.8851
    27.2017
    25.7037
    32.4923
    29.2138
    27.6325
    29.0095
    28.6902
    33.3871
    27.9656
    35.4588
    32.3537
    27.3818
    27.4444
    25.7915
    33.6041
    31.5571
    35.3471
    34.3562
    34.1348
    36.3031
    28.0160
    31.7611
    29.4879
    24.1164
    23.6365
    21.3379
    23.2667
    26.1585
    29.0478
    25.9618
    27.6248
    26.0145
    31.2384
    26.9894
    27.2952
    28.8787
    29.6841
    29.6759
    30.4438
    31.1439
    26.2636
    31.7920
    33.1778
    29.5680
    28.8801
    32.6421
    34.0184
    29.3103
    35.3528
    34.1083
    32.1605
    34.7819
    36.6977
    37.0752
    32.2618
    32.7442
    31.1633
    27.3495
    29.3946
    34.2299
    32.1629
    33.6117
    31.5079
    34.3070
    34.1685
    32.3703
    30.8004
    33.5392
    34.0251
    36.2992
    32.9640
    41.5378
    34.2907
    35.4811
    29.3092
    32.0266
    32.7751
    31.9867
    32.5351
    32.9174
    32.6308
    33.3977
    30.2686
    28.7351
    29.1812
    30.6053
    32.0691
    31.6010
    35.4709
    34.3188
    39.1261
    35.2065
    32.6501
    33.6988
    35.1163
    29.9242
    33.8572
    30.1411
    31.3497
    33.4183
    31.6898
    30.0978
    30.0349
    32.9461
    31.7306
    32.2522
    29.2490
    30.0498
    30.4161
    28.6970
    35.3998
    35.3218
    32.6381
    30.6241
    30.5187
    29.3691
    29.8589
    26.7018
    29.4821
    36.9273
    30.2501
    31.6906
    29.1931
    29.5195
    32.9867
    29.9183
    31.0795
    30.5774
    30.6321
    32.2026
    32.6405
    29.5218
    30.7746
    35.6844
    33.6861
    31.9018
    31.4185
    26.9939
    29.3257
    31.1058
    33.6536
    37.7746
    30.8116
    31.5682
    34.2794
    30.6365
    35.6877
    29.1387
    33.8974
    36.5031
    33.5670
    29.2620
    29.4455
    30.2283
    27.5814
    27.7464
    28.3883
    29.0837
    31.9505
    32.6197
    31.5172
    32.2781
    29.9518
    31.6948
    33.3652
    31.0712
    29.8031
    32.0039
    31.9638
    33.3479
    32.6280
    33.8272
    34.6269
    31.8987
    33.3486
    31.0479
    30.5968
    36.1434
    35.8023
    35.6093
    33.4473
    33.6032
    35.8939
    36.9067
    37.8863
    32.4295
    31.8361
    35.7030
    35.2729
    35.9391
    31.4140
    34.0683
    36.4094
    33.9309
    31.5528
    38.7980
    34.6306
    34.6448
    32.2647
    32.3891
    28.6602
    35.4428
    29.2489
    27.9321
    31.8846
    32.2203
    29.4664
    29.2853
    28.0388
    31.1070
    31.0708
    30.0735
    30.2288
    29.9749
    27.4950
    28.1130
    29.5551
    32.8680
    32.0372
    31.5180
    27.6315
    29.4644
    32.8504
    31.1939
    31.5459
    27.8991
    28.0510
    29.7161
    25.0749
    26.6435
    27.0326
    31.8181
    31.8556
    26.5578
    25.5193
    28.6898
    27.1986
    27.8806
    27.3955
    26.1789
    26.6034
    25.5103
    26.2715
    29.6402
    27.5844
    26.5292
    26.8370
    28.0776
    28.4302
    27.0047
    26.3075
    28.1127
    25.6108
    22.9195
    25.3821
    30.5975
    29.9197
    30.7363
    29.2678
    31.6349
    33.2828
    35.9941
    32.4621
    34.5258
    36.9767
    35.3526
    32.6538
    33.4317
    26.3694
    23.5647
    27.5782
    31.6339
    32.5330
    34.9397
    33.9318
    34.1917
    32.7634
    32.4821
    31.0080
    31.3810
    29.6767
    38.1090
    35.9123
    37.7736
    39.0009
    33.8449
    32.7981
    31.9828
    31.8950
    30.8313
    32.6916
    33.3582
    34.9425
    33.3198
    38.9579
    33.7952
    35.2331
    31.8315
    30.0019
    31.6882
    31.7131
    30.9133
    33.3167
    33.6284
    31.3411
    32.9017
    34.4929
    30.0893
    31.7642
    32.6233
    27.8141
    29.5050
    31.0360
    28.3605
    27.4317
    28.1685
    29.8013
    33.1139
    30.8091
    31.7738
    29.6251
    29.5198
    31.7704
    31.5481
    28.3167
    29.6010
    33.3678
    34.1163
    37.3860
    32.3134
    29.1105
    30.4648
    31.6039
    28.0694
    27.5350
    29.3316
    28.2706
    28.8593
    26.8804
    29.8924
    31.4921
    34.3003
    29.8551
    29.5450
    30.6849
    31.8965
    32.6185
    31.8291
    28.3613
    29.4858
    28.5290
    27.5002
    25.5909
    27.2369
    24.3845
    26.4675
    28.2498
    23.8009
    28.0149
    28.7119
    30.8941
    28.5197
    26.2633
    30.5599
    30.0547
    29.6674
    30.6379
    30.0242
    29.2503
    27.9557
    25.4317
    27.7611
    29.6468
    32.8231
    31.9694
    33.4070
    34.7191
    29.0249
    24.8238
    25.9470
    21.9706
    23.1179
    22.1878
    26.3455
    25.6507
    22.6723
    22.4199
    22.0893
    21.1428
    27.2208
    24.6029
    20.4553
    16.9077
    21.3438
    23.4197
    19.0842
    20.6555
    22.1495
    21.8939
    22.2108
    24.8819
    25.4570
    22.9382
    16.5409
    24.5587
    24.4183
    23.7389
    25.4964
    26.2539
    27.1492
    28.6542
    25.9879
    18.5530
    20.2566
    30.4237
    27.7970
    22.8391
    25.2174
    24.9031
    34.6681
    37.7558
    33.7450
    31.2975
    25.5060
    27.4053
    23.5989
    24.7474
    28.0930
    29.4986
    30.0784
    30.0246
    28.1911
    26.3811
    30.3829
    29.9740
    28.5154
    26.5692
    29.8622
    22.8851
    23.9940
    25.4921
    28.6648
    26.7376
    25.9706
    23.5795
    27.0683
    30.0195
    34.0862
    29.6598
    30.4991
    29.1748
    31.0481
    32.8626
    30.7385
    31.6343
    30.1811
    32.8352
    31.3072
    24.7338
    18.0049
    26.6849
    33.1901
    34.4182
    31.7677
    34.2568
    36.7001
    45.7561
    35.8279
    36.1062
    36.3078
    29.6407
    30.0290
    26.3308
    26.1481
    26.1512
    19.4134
    26.3353
    28.5758
    25.7655
    28.3308
    26.0282
    29.9720
    27.6183
    23.8050
    28.5006
    25.5727
    23.4464
    25.7494
    20.0598
    25.1925
    28.9807
    24.9581
    28.8725
    25.3442
    25.3694
    26.0826
    23.6889
    28.8560
    28.3628
    28.5459
    29.0570
    28.5191
    26.4646
    29.0665
    28.5630
    28.3485
    27.7867
    27.5209
    28.8367
    28.7077
    29.5103
    26.6142
    26.6872
    29.7129
    28.1111
    20.7605
    23.1209
    22.7220
    24.0899
    26.8895
    26.9305
    27.9524
    27.7178
    25.6133
    19.9942
    22.2688
    24.9215
    28.3825
    17.3929
    20.9129
    26.9691
    26.1277
    26.8310
    30.1050
    28.6722
    22.6881
    25.1489
    26.6280
    24.8320
    22.4232
    20.4740
    21.7304
    20.7815
    21.4807
    19.5013
    18.8971
    25.3846
    22.9855
    24.8491
    25.6149
    22.7886
    23.8676
    22.7179
    19.1235
    25.1131
    23.1904
    29.2438
    21.0992
    22.5033
    21.5838
    26.2484
    28.0975
    26.1500
    27.6207
    27.8879
    29.2881
    27.1573
    26.1755
    29.3423
    28.8843
    28.3553
    28.0023
    29.2774
    26.6934
    26.7277
    24.5353
    26.8794
    28.2763
    26.0372
    24.9882
    27.5153
    30.1368
    27.2110
    29.5567
    29.0687
    27.4182
    29.4984
    28.8717
    29.6724
    28.8377
    30.4255
    30.2845
    30.0678
    25.0517
    28.9927
    23.6431
    24.2439
    26.1330
    28.6164
    30.5674
    27.3611
    29.1740
    25.4508
    26.7016
    26.7693
    29.0101
    28.0488
    26.3985
    30.2764
    24.0185
    25.9170
    28.7376
    27.6209
    28.5368
    30.5111
    25.6394
    29.2414
    26.1655
    26.2504
    29.4247
    31.4451
    29.3588
    25.8170
    22.7652
    23.9020
    24.6397
    20.4426
    22.9150
    27.6182
    26.2244
    25.4324
    28.7190
    29.4567
    29.3125
    26.9413
    28.1163
    26.0847
    23.9326
    22.8900
    26.6348
    28.7054
    32.4125
    30.2260
    30.4265
    28.8780
    27.3059
    29.7747
    30.2716
    36.2417
    31.9905
    28.0202
    25.1029
    23.4979
    23.9227
    23.3311
    20.5731
    21.7794
    24.2711
    28.8316
    19.9172
    23.3965
    20.7008
    21.9464
    23.9531
    27.9415
    29.7808
    27.3862
    26.7135
    28.1531
    24.0668
    27.4340
    28.9682
    30.4546
    28.6244
    26.2391
    25.0876
    29.8948
    27.8708
    29.9199
    27.9812
    28.6872
    24.4356
    26.6041
    27.1380
    27.4001
    22.4432
    25.7643
    24.6530
    24.8931
    22.7453
    23.9514
    26.1226
    24.8182
    28.3739
    18.2395
    22.4148
    17.2623
    19.9635
    26.7958
    26.1058
    22.8370
    27.4949
    32.5705
    24.8890
    22.9488
    27.1169
    24.5338
    27.1495
    27.6565
    28.2535
    30.1002
    23.4288
    26.9595
    24.1179
    23.3228
    28.9553
    25.7089
    26.0906
    28.7497
    26.7368
    22.0413
    19.7472
    21.5947
    20.5677
    23.9912
    22.2180
    21.4806
    21.1959
    26.1036
    23.5481
    19.0610
    20.9154
    23.2380
    25.8264
    24.5001
    25.9314
    20.4627
    25.5493
    26.8466
    23.1439
    22.1341
    27.2644
    25.1614
    23.1533
    27.1200
    21.5146
    21.5983
    26.7986
    27.3707
    23.8728
    25.8847
    24.6864
    25.1206
    27.9086
    26.7502
    20.5587
    24.3024
    25.2753
    25.5082
    23.9585
    24.7246
    24.3409
    25.8473
    22.4472
    22.5569
    21.6907
    23.4286
    22.7238
    21.6696
    20.9373
    25.4970
    24.4794
    27.4403
    25.7631
    25.7871
    28.3012
    27.9958
    24.9149
    24.8660
    23.5951
    24.9864
    23.6707
    23.5730
    24.2012
    22.9696
    19.8571
    22.5060
    22.9960
    27.1004
    23.3167
    27.1706
    25.2306
    25.7769
    21.4949
    18.2930
    20.3281
    26.4437
    24.1248
    22.0850
    22.0249
    22.5038
    24.6226
    18.9212
    27.4347
    20.6409
    21.6136
    23.6483
    24.2559
    28.8464
    25.7195
    23.8483
    24.4276
    26.5396
    24.7991
    24.1827
    27.6409
    28.6267
    24.1546
    25.5869
    25.2976
    22.2147
    25.0768
    25.3575
    22.9287
    23.7121
    22.9473
    24.5150
    23.9081
    23.2772
    24.5114
    24.4852
    27.9515
    22.4999
    19.5414
    24.1208
    28.5924
    23.6533
    27.1224
    24.7113
    28.3723
    29.0085
    24.5175
    29.1655
    26.6892
    33.2347
    26.9333
    28.2506
    25.7616
    31.5410
    24.5621
    29.4113
    28.6694
    25.7052
    26.6144
    30.7534
    29.6398
    28.1392
    25.0713
    29.6733
    25.7650
    25.6050
    27.6954
    27.2267
    32.3533
    27.6047
    27.8066
    28.7959
    25.0448
    21.8611
    22.4085
    26.7653
    26.6991
    24.3241
    29.9512
    30.6362
    26.9838
    25.9759
    28.5246
    27.2717
    24.2980
    24.3565
    23.3823
    27.4557
    26.3190
    29.9837
    27.5453
    30.9110
    26.5907
    17.3280
    22.9861
    26.0938
    22.7557
    20.4030
    26.6764
    32.2729
    23.3573
    25.9128
    29.4301
    27.1495
    27.4282
    27.7754
    30.6404
    25.8383
    28.0694
    28.0836
    28.5227
    34.4688
    28.7753
    29.3049
    31.0077
    32.5943
    35.9290
    33.8791
    31.4250
    30.2676
    27.9569
    29.1398
    32.5853
    27.6381
    32.2827
    36.2051
    31.4414
    31.0644
    29.6896
    28.0527
    29.5585
    31.3272
    26.8333
    26.7681
    28.6623
    28.5318
    26.1529
    31.0797
    35.2058
    29.1797
    26.9481
    17.9025
    28.2370
    24.9204
    25.8018
    23.8442
    26.8008
    24.6759
    21.9940
    25.2246
    28.0593
    27.6835
    23.8115
    22.6157
    24.7097
    17.5804
    22.1896
    19.2612
    23.3999
    21.4709
    21.8884
    26.4770
    16.9683
    25.2552
    23.9349
    29.5825
    26.8975
    24.3592
    29.5798
    19.6205
    25.4706
    27.1032
    24.6002
    28.4662
    22.6667
    24.4042
    26.3254
    25.5555
    24.0797
    18.7088
    28.4082
    26.8491
    21.6675
    24.6466
    22.6272
    20.9189
    27.6650
    19.7792
    24.9343
    26.9330
    28.9492
    26.1360
    26.3415
    28.3535
    22.4364
    19.8376
    28.2432
    24.2874
    28.4023
    27.2310
    27.9970
    28.0196
    30.9946
    32.5851
    35.2018
    31.2015
    23.5445
    25.2674
    29.5827
    30.4401
    29.1140
    32.0455
    30.3148
    32.0436
    34.0293
    28.7892
    29.0751
    29.8565
    34.3884
    29.8667
    28.9493
    33.4317
    26.0083
    25.8551
    20.5600
    23.9067
    25.6801
    20.3836
    23.4435
    30.7137
    22.0631
    24.9280
    30.7789
    26.2049
    25.7000
    27.9620
    26.4404
    22.4808
    21.0927
    30.3283
    29.6943
    24.4047
    28.3856
    25.7638
    25.2993
    28.0318
    27.4627
    28.0646
    26.5725
    27.1276
    26.5142
    25.9220
    24.5113
    19.9227
    26.2428
    21.7920
    19.8880
    21.5346
    25.3433
    24.5717
    24.7960
    26.7067
    26.3834
    26.5072
    25.3233
    21.5881
    27.6140
    27.1911
    25.6856
    25.3055
    25.4726
    23.9897
    19.1579
    27.3268
    28.2015
    27.2453
    26.3600
    38.4571
    33.4910
    31.8569
    32.8807
    33.1638
    35.0448
    34.7561
    34.4997
    27.6146
    29.0364
    32.3389
    31.6626
    34.3733
    33.6304
    29.3774
    30.0474
    31.9706
    27.7739
    27.7912
    30.9748
    25.3393
    28.9903
    24.0095
    25.4568
    23.2282
    26.5138
    29.2971
    29.7635
    29.0798
    31.9662
    26.0842
    32.5050
    25.1953
    27.9442
    26.9091
    23.3715
    27.7945
    23.8338
    31.4904
    29.3493
    30.0915
    27.9795
    29.1370
    31.6011
    27.0381
    22.4193
    22.7340
    22.6732
    19.5025
    25.3435
    24.7155
    21.2576
    19.1031
    25.5765
    21.6642
    21.3472
    21.7653
    15.3312
    21.6657
    21.7116
    25.4596
    21.3280
    24.5356
    21.1564
    24.7654
    20.6116
    23.4959
    26.3960
    22.1149
    19.6497
    20.5319
    23.7144
    21.6766
    23.4541
    27.8342
    27.0535
    27.8324
    27.3482
    22.9819
    27.9929
    20.6985
    22.4610
    25.7777
    24.4373
    24.3813
    23.5356
    23.7860
    23.3529
    22.1944
    24.6614
    21.2271
    25.8105
    22.1323
    21.5592
    16.2551
    20.9578
    26.0307
    22.0487
    26.0900
    29.0889
    26.1762
    30.1056
    28.7463
    29.1846
    30.2713
    25.6431
    28.1802
    29.3363
    28.2440
    29.4157
    32.2612
    25.1401
    25.3426
    28.3476
    26.2844
    26.5698
    27.9782
    29.1222
    27.6430
    27.8715
    30.2962
    28.7420
    27.9205
    27.8651
    30.3010
    30.5492
    31.1499
    26.8919
    26.2374
    24.3823
    27.9156
    23.3249
    22.8512
    22.9378
    23.5101
    22.1959
    22.2288
    22.1124
    22.9598
    22.6476
    25.8472
    21.7884
    23.2075
    21.9655
    26.1102
    23.1564
    23.2005
    23.3046
    24.2026
    23.4950
    24.2829
    26.7241
    28.2516
    29.3046
    25.2136
    29.1125
    24.2169
    26.0238
    25.1314
    25.2285
    19.3888
    20.2675
    22.1061
    27.4183
    23.8743
    25.0404
    28.3389
    22.4525
    24.2139
    24.1299
    25.2898
    22.6260
    25.6769
    24.6161
    23.5533
    27.1339
    20.8459
    23.7730
    30.9483
    25.6152
    19.3574
    29.8393
    27.9719
    22.3208
    25.3086
    21.6693
    26.8979
    21.6709
    25.5021
    18.9291
    22.2044
    24.8636
    21.7087
    23.7925
    25.1755
    25.8378
    21.5236
    22.6191
    22.0229
    25.9109
    24.3434
    21.5970
    20.7798
    20.4838
    20.3080
    20.3810
    25.8022
    20.7047
    21.3974
    23.4506
    25.5651
    25.8756
    26.1912
    26.4326
    18.9878
    27.0216
    31.8163
    23.2368
    26.5480
    31.4722
    25.8269
    26.8131
    28.7627
    32.4844
    28.6446
    27.6476
    31.0214
    33.3128
    27.5760
    33.8911
    29.5675
    34.2525
    34.6665
    28.9724
    32.9995
    34.2739
    30.8116
    27.6103
    33.0744
    23.8841
    28.7002
    30.8244
    27.3177
    21.1752
    23.8259
    28.3021
    28.7481
    29.0664
    27.4555
    26.8362
    24.9153
    24.8801
    24.9073
    21.8246
    27.4915
    26.6553
    16.9705
    27.7662
    27.3682
    25.5414
    25.3803
    24.6854
    27.1518
    26.1192
    34.0149
    30.6729
    35.3188
    30.0809
    29.5642
    28.9407
    28.6621
    31.6722
    29.8931
    29.8823
    30.6998
    27.0670
    31.1605
    32.0380
    30.8838
    29.5691
    29.7019
    31.0893
    27.2041
    21.6147
    19.6292
    25.0775
    21.5376
    22.1832
    22.1269
    24.8602
    23.1714
    18.3445
    19.8990
    23.3849
    20.6573
    26.8518
    23.5054
    19.5642
    21.8569
    25.7566
    31.3904
    27.7089
    28.3093
    27.6346
    24.5486
    26.1916
    28.3797
    28.2119
    24.9504
    26.6449
    24.9735
    26.8833
    22.9692
    27.5618
    23.2566
    20.2373
    16.6083
    20.7570
    24.5459
    24.2276
    27.0965
    21.3612
    23.4076
    21.8071
    19.7756
    21.4360
    26.7140
    22.3264
    26.0214
    21.5292
    23.1619
    24.7411
    21.0003
    22.9788
    24.0727
    23.8663
    24.5270
    19.4660
    24.0472
    24.4557
    27.1381
    27.0398
    22.8794
    22.8136
    25.5983
    23.8619
    19.6099
    21.6382
    28.3424
    22.1753
    27.7499
    27.2786
    26.8250
    25.8946
    23.4110
    27.3426
    26.2043
    29.5524
    27.3367
    21.9806
    25.9968
    23.4155
    24.7915
    24.7587
    24.9165
    29.5088
    21.6340
    22.8497
    23.3899
    21.6178
    21.0736
    27.1256
    23.2085
    24.3526
    26.0444
    24.9261
    27.8596
    29.8935
    27.5624
    24.5169
    25.0181
    25.3586
    25.2772
    25.2048
    25.7457
    24.8862
    23.5752
    24.7995
    26.5916
    28.7069
    26.6808
    28.2239
    24.8716
    23.4352
    22.1835
    25.5836
    19.8708
    25.5688
    24.7203
    23.5834
    25.3457
    22.0435
    25.4591
    24.5783
    19.9089
    26.5109
    24.9943
    24.9947
    24.5962
    23.2285
    21.7917
    21.0445
    25.6717
    24.1367
    24.7430
    28.4126
    30.5334
    26.9887
    24.4373
    25.8020
    29.9678
    27.1439
    34.3863
    32.3125
    31.6228
    26.8612
    26.0492
    25.0978
    25.8997
    27.7002
    25.5719
    25.8285
    29.8803
    24.8498
    25.4802
    27.5427
    26.5454
    24.3907
    21.3321
    26.6116
    28.2677
    29.3105
    26.6156
    27.5692
    25.8866
    27.9111
    29.9807
    28.3452
    26.4586
    23.5257
    23.1008
    28.7943
    30.7595
    26.9837
    30.3595
    31.9531
    24.7648
    23.1406
    21.4572
    26.6051
    24.8653
    29.8883
    28.3630
    31.6265
    30.0541
    25.9512
    33.6627
    27.0776
    32.9153
    32.3089
    29.9015
    33.6074
    30.3896
    31.5231
    34.8165
    30.8286
    34.9614
    29.7446
    29.9810
    34.4566
    37.1899
    36.9375
    36.8473
    37.8311
    33.3638
    32.7714
    29.1510
    22.2460
    24.3182
    24.4504
    20.2401
    24.1254
    24.2775
    27.3287
    31.1386
    27.3304
    30.5686
    25.2525
    27.8035
    26.0432
    29.0157
    32.4437
    33.2539
    32.5065
    31.4742
    27.9836
    29.6349
    31.6092
    25.5431
    27.9591
    28.2902
    28.8726
    29.2637
    36.6810
    33.0443
    35.5671
    24.0263
    25.5186
    29.2315
    26.3667
    31.3386
    30.9888
    29.2846
    25.5392
    24.1484
    25.6799
    24.3036
    27.4391
    24.3189
    22.7126
    22.5951
    26.5217
    29.4389
    28.4726
    29.4841
    29.8923
    30.0142
    34.7832
    29.6629
    26.4116
    25.6201
    25.5423
    27.5057
    27.5224
    24.8710
    25.6572
    33.9442
    24.2725
    29.7790
    27.4330
    28.0801
    32.2242
    26.0275
    24.9463
    26.8849
    27.6934
    31.9477
    32.3749
    30.7820
    31.2688
    29.9859
    29.4560
    30.2333
    30.1583
    29.0266
    27.7608
    27.4906
    29.8167
    24.5045
    23.8313
    23.9031
    27.5094
    25.6896
    18.9114
    23.1614
    25.0387
    21.3857
    20.7754
    22.3629
    25.2104
    22.7059
    24.2790
    23.9450
    22.0597
    25.2306
    22.3439
    21.4144
    29.8781
    26.7919
    25.0246
    27.7544
    23.0501
    23.4584
    22.0806
    25.6427
    24.4719
    28.0885
    24.8582
    23.2091
    29.3865
    28.3718
    28.8600
    25.3100
    24.5419
    23.4101
    22.4086
    19.8493
    20.3620
    18.2880
    20.7539
    18.8110
    23.3243
    21.5950
    25.5847
    28.2582
    24.2961
    22.1879
    25.2563
    23.8915
    22.7218
    22.1481
    21.7380
    24.2758
    22.6401
    25.5856
    24.1186
    22.6470
    24.3542
    21.1957
    22.9266
    23.7356
    23.6444
    20.6000
    22.1846
    24.4106
    24.5571
    26.4656
    23.7953
    21.2249
    20.6732
    24.7904
    26.7516
    29.1058
    28.1539
    21.6351
    27.2695
    26.3548
    28.4709
    28.6349
    27.4424
    28.3492
    26.5114
    23.6715
    26.1066
    28.3333
    26.0205
    26.5187
    29.0212
    25.7561
    24.7684
    25.1714
    26.4765
    25.4963
    32.1523
    22.3764
    26.4170
    23.3047
    29.9151
    31.0177
    28.8562
    27.1961
    22.5118
    24.7890
    19.9363
    20.6614
    25.0301
    19.8145
    22.3320
    19.4888
    20.9735
    26.5893
    27.6160
    23.2298
    25.5375
    25.6896
    27.2094
    24.0744
    23.0468
    21.7022
    23.2709
    23.4402
    22.4356
    24.0589
    21.9873
    18.7803
    23.2454
    24.0838
    22.6660
    24.4466
    24.5745
    21.5815
    21.7645
    26.1682
    26.0587
    21.2204
    21.0266
    22.4263
    21.9768
    19.9936
    21.6895
    17.1669
    20.8354
    21.1509
    23.4903
    18.2312
    21.2180
    25.6491
    20.5028
    19.5465
    25.9431
    23.1901
    24.2790
    22.3192
    22.9006
    25.1681
    29.1486
    27.6965
    22.4280
    22.1558
    26.6950
    28.4446
    23.5686
    26.0798
    29.5039
    30.3427
    24.8934
    24.8136
    22.9956
    24.3404
    23.8189
    24.0869
    22.7555
    24.9734
    23.3055
    23.6725
    26.5432
    25.0895
    26.0431
    25.7723
    25.7045
    25.3906
    20.4489
    26.1508
    19.9178
    21.4830
    23.4822
    19.5677
    22.7428
    19.5359
    19.7971
    20.1047
    20.9989
    17.0921
    17.1815
    18.2203
    22.5007
    22.8306
    23.9683
    25.5189
    23.9848
    25.7791
    28.4815
    23.4274
    22.9247
    24.2403
    22.9088
    23.8749
    27.0633
    22.1197
    22.6718
    24.2574
    27.0296
    21.4602
    22.0284
    21.8395
    19.4510
    22.1323
    24.0311
    26.6612
    24.8213
    21.0404
    21.4946
    18.3454
    22.3358
    27.2283
    27.0793
    30.5470
    27.8704
    28.1785
    24.5794
    33.5831
    27.5387
    28.1542
    25.8425
    29.1044
    30.7287
    27.1145
    24.6231
    26.7201
    25.8639
    28.3738
    26.5188
    24.7015
    22.1965
    24.5092
    19.7611
    18.7292
    16.9832
    20.1083
    20.5372
    18.3990
    14.0273
    16.3097
    21.0176
    22.8325
    16.8118
    18.6539
    19.8631
    22.0271
    26.2765
    24.7425
    15.5024
    22.4813
    19.5312
    24.1479
    23.2630
    28.2481
    30.8074
    30.1822
    30.4300
    29.0880
    28.2464
    33.2590
    37.5251
    33.8927
    31.9326
    36.0899
    32.7690
    26.0342
    32.0286
    28.7898
    30.3355
    25.6462
    24.0632
    20.0901
    23.2027
    19.1046
    22.2242
    22.3517
    22.5780
    24.7317
    26.6293
    28.1241
    33.4680
    32.1979
    23.6187
    21.5153
    19.8652
    23.8654
    21.1177
    23.2505
    21.8806
    23.5501
    26.7325
    27.3913
    21.1408
    27.8358
    23.1054
    23.1692
    26.0396
    24.0383
    32.0212
    26.1353
    23.2864
    27.1437
    26.8916
    25.7330
    26.0856
    23.7471
    25.9120
    20.5032
    22.9335
    20.9038
    19.2146
    24.7900
    25.8355
    27.3317
    30.4479
    25.2417
    28.5256
    25.5041
    29.1105
    34.0632
    26.9878
    30.6980
    28.5780
    27.2466
    32.2068
    32.3272
    31.5646
    31.1458
    24.2474
    26.7364
    23.4281
    24.8036
    22.2526
    23.3575
    26.7432
    26.6534
    21.2226
    23.9483
    21.3301
    20.8656
    28.1616
    22.7550
    25.8499
    20.8346
    25.7333
    23.3798
    23.4540
    20.7694
    21.0116
    24.2428
    23.9001
    26.8600
    23.0316
    26.0948
    26.2931
    22.7154
    22.3953
    24.2291
    23.5174
    28.0544
    27.7483
    25.7671
    21.7522
    18.0928
    22.2511
    27.4468
    26.4780
    25.9276
    25.5579
    29.6318
    22.4494
    19.5460
    30.7896
    25.9954
    24.6035
    26.7898
    26.7355
    28.7874
    25.4581
    28.6536
    25.9473
    28.0948
    25.5526
    26.0541
    24.8460
    25.2868
    21.1218
    26.6180
    27.9322
    18.3203
    21.9605
    27.2226
    27.3124
    27.7586
    26.0216
    27.5465
    27.2598
    26.0723
    29.9631
    28.6672
    30.4736
    32.6562
    29.9958
    27.5941
    25.3162
    28.7166
    29.9330
    25.4275
    29.0582
    27.0661
    23.9643
    25.2162
    19.6360
    21.7406
    24.9918
    28.3142
    27.4670
    27.4827
    23.6548
    28.1117
    26.3203
    20.3136
    24.9662
    23.6396
    19.6549
    21.0167
    24.7751
    26.4490
    21.9160
    25.7301
    22.9402
    23.9742
    26.1567
    29.9053
    28.7379
    25.8718
    27.3014
    28.4167
    23.9282
    27.9449
    26.8503
    27.1506
    34.0157
    29.5205
    26.1078
    25.3030
    30.2008
    27.9423
    28.1630
    30.2828
    27.4622
    25.8616
    25.1828
    23.2458
    23.7223
    26.5152
    31.9300
    33.2710
    30.6922
    30.4437
    27.8656
    30.7178
    31.0007
    24.3060
    26.1918
    25.9918
    29.5643
    30.7938
    27.8720
    25.3978
    32.0372
    29.6632
    31.4542
    29.9640
    28.2029
    28.5028
    30.6405
    27.7434
    24.4140
    21.8115
    22.5087
    19.0852
    22.1147
    23.0562
    19.2055
    23.4322
    24.0459
    25.4629
    23.3831
    21.0013
    18.0763
    25.2206
    25.1742
    27.9873
    25.9292
    29.7322
    23.7362
    24.0121
    28.3501
    26.4305
    23.6134
    25.5236
    25.2467
    27.4814
    23.3662
    26.1328
    22.0278
    27.6526
    25.6944
    28.4881
    27.4847
    26.9649
    25.7338
    21.6417
    24.7847
    24.0007
    25.5695
    23.3197
    21.8168
    20.9144
    25.6396
    25.4791
    21.4789
    30.4543
    20.8493
    26.0917
    24.7480
    19.9448
    21.2600
    18.1381
    25.3912
    21.3347
    20.8692
    18.3009
    23.0466
    17.6147
    20.5526
    24.5465
    21.0817
    27.6901
    22.0001
    22.6471
    22.4522
    25.0082
    24.1557
    20.8536
    26.3364
    25.1152
    21.5592
    24.6457
    22.0780
    25.5750
    31.4505
    24.2984
    22.0713
    22.0716
    24.8504
    25.9402
    27.8845
    24.4440
    23.9287
    25.3497
    26.0413
    24.0086
    23.7016
    23.1692
    23.0409
    21.8729
    20.5548
    23.6652
    23.2702
    22.3523
    19.8237
    25.0102
    22.2209
    26.8934
    24.7242
    22.7703
    19.6029
    29.1563
    22.2990
    20.9253
    29.2363
    31.7703
    31.0467
    21.6388
    24.0376
    24.0092
    22.0836
    22.0994
    22.7022
    24.3813
    27.4934
    29.6955
    24.5314
    23.6889
    22.8571
    19.7074
    24.6763
    25.8864
    26.0094
    33.5260
    29.9136
    25.6235
    33.1242
    25.8845
    26.4924
    25.1827
    24.8269
    25.6246
    26.2817
    24.4690
    31.3619
    28.0543
    24.1971
    20.4577
    23.5166
    21.7328
    23.6468
    23.0213
    22.6379
    24.5587
    24.3697
    25.0308
    22.9571
    24.6464
    25.2332
    25.3532
    21.2472
    22.7310
    22.1082
    22.5213
    24.7540
    25.2120
    26.9259
    28.1100
    24.0222
    26.5353
    24.7946
    23.6505
    25.1677
    24.9092
    28.0007
    22.8400
    27.4680
    24.0601
    26.1067
    27.5310
    24.4968
    23.2907
    27.7812
    28.9156
    26.0644
    31.4349
    33.9754
    37.6386
    31.9366
    31.6627
    27.4318
    24.5361
    29.0590
    26.4337
    23.9252
    25.9968
    25.8364
    23.3850
    24.4307
    22.4474
    23.5468
    24.4782
    27.2904
    28.1951
    27.3250
    24.6481
    22.0104
    25.4613
    24.2412
    24.1447
    24.3948
    29.6669
    27.9419
    24.4284
    24.2190
    29.4273
    29.4250
    25.6478
    28.6180
    27.1447
    27.2638
    25.0792
    24.3886
    22.2349
    21.0417
    21.7509
    19.8905
    26.7573
    24.1241
    30.4295
    26.7683
    28.0402
    30.0689
    28.9213
    26.4183
    29.5169
    23.7046
    26.0285
    26.7266
    28.8631
    25.7800
    25.3441
    25.6647
    26.4089
    24.4768
    25.2337
    24.0061
    27.3809
    26.1305
    24.5424
    24.5700
    27.6929
    21.1128
    17.3191
    17.5235
    18.9664
    16.8432
    16.6418
    20.8296
    18.8155
    18.1904
    22.6772
    19.3982
    21.5742
    18.5575
    19.5778
    17.8274
    18.5717
    18.4020
    17.6402
    19.9650
    21.7136
    21.8772
    26.4177
    26.3720
    20.5515
    23.3552
    22.6974
    19.7567
    22.0060
    20.5470
    22.9244
    19.3477
    22.4659
    22.1765
    19.8242
    21.8237
    19.4909
    22.8643
    19.3904
    23.6726
    22.5262
    21.5875
    25.2098
    22.4199
    21.7870
    23.4573
    24.8695
    19.3185
    22.0397
    22.3016
    22.8328
    21.1394
    21.8381
    22.1129
    21.9143
    22.1959
    23.5826
    21.6149
    26.6556
    20.3767
    24.9873
    20.9192
    21.2281
    24.8999
    21.1528
    22.5579
    18.7987
    24.2766
    20.3325
    23.1943
    23.7956
    24.7047
    21.7510
    22.6690
    20.2100
    23.8196
    23.2073
    28.0492
    22.6821
    22.1908
    29.1829
    24.0129
    28.7064
    23.2743
    20.6217
    23.8335
    22.8356
    24.3930
    24.8365
    26.8897
    20.9836
    22.3040
    20.6681
    20.8110
    24.4254
    23.9313
    22.2549
    22.9690
    24.5887
    19.3452
    23.0082
    23.9756
    26.4102
    23.2332
    21.9745
    22.1560
    26.2276
    22.7475
    20.3200
    22.1893
    20.4822
    21.2733
    22.5897
    19.4473
    25.3811
    25.4479
    19.6065
    21.1484
    24.1426
    20.4006
    20.1631
    18.8475
    23.6099
    22.5123
    20.3107
    22.8054
    24.2075
    21.1623
    19.4781
    22.6569
    27.1589
    20.7860
    22.6555
    22.7888
    25.5484
    24.8226
    20.3490
    21.0924
    20.4725
    20.0571
    19.0997
    19.1693
    18.8419
    21.0607
    25.1258
    17.8842
    23.0556
    18.5873
    23.9214
    24.4395
    22.1933
    24.0830
    21.0841
    23.0775
    20.4914
    21.2651
    20.6940
    22.6063
    23.7819
    24.5267
    21.5433
    22.5627
    20.5448
    22.8161
    22.3146
    22.8315
    29.3914
    21.9747
    25.2897
    19.7446
    23.5043
    27.4763
    28.4132
    25.3445
    22.4498
    26.8680
    29.1617
    21.4551
    27.4455
    27.4104
    24.7556
    22.7478
    24.5029
    20.6394
    22.6229
    20.1752
    23.1784
    23.4165
    24.7714
    25.6022
    24.9943
    24.7141
    22.0556
    24.0936
    23.7695
    23.1750
    22.8176
    25.9840
    23.3651
    21.0284
    23.8445
    23.5690
    22.1929
    25.6229
    22.3776
    24.1157
    25.6977
    25.4919
    24.6332
    24.4260
    24.0218
    24.0729
    25.1187
    23.4556
    20.4001
    24.7861
    20.7000
    23.9506
    26.3383
    20.3314
    19.8416
    27.3529
    24.1580
    24.2296
    22.1888
    22.0422
    20.7132
    23.6828
    20.8012
    20.4552
    21.6533
    20.6648
    25.7451
    24.6683
    21.3904
    21.7551
    26.2783
    24.1671
    30.9246
    19.4305
    23.8156
    21.5022
    25.8909
    26.0038
    20.7119
    20.5951
    21.4478
    24.2228
    25.2393
    22.8347
    21.4610
    21.6669
    21.1805
    24.6930
    23.9375
    24.7888
    26.5225
    24.4508
    28.3832
    25.2877
    25.2811
    23.8481
    21.5277
    23.4927
    22.3264
    20.5494
    24.9047
    25.4479
    27.7033
    27.4510
    28.1638
    27.0421
    27.6592
    27.0599
    28.6934
    29.2561
    30.0005
    31.6027
    28.5776
    26.2150
    29.2019
    23.8188
    23.7410
    24.2661
    19.6916
    20.9860
    22.9738
    23.8365
    21.6396
    26.0068
    26.6821
    33.3944
    36.1602
    34.6833
    31.3017
    37.5369
    32.8036
    32.6527
    26.5720
    28.1829
    30.2241
    32.9928
    30.9932
    29.1138
    27.5094
    28.0272
    26.9860
    31.7266
    26.0688
    28.3336
    30.7770
    26.4951
    27.3739
    32.4215
    30.5667
    29.6190
    28.8659
    26.2282
    22.7638
    21.7444
    21.6988
    21.5274
    23.7263
    24.7217
    24.7258
    25.9059
    24.0130
    22.2236
    27.9662
    24.2539
    24.7389
    26.0555
    29.5990
    23.5533
    24.1388
    24.1179
    26.5809
    22.5216
    28.3932
    24.5439
    30.6179
    30.5286
    24.5150
    32.6960
    33.3927
    30.2701
    30.3344
    32.0892
    26.0008
    26.2198
    28.9174
    26.7962
    25.2331
    28.4189
    26.2355
    28.7696
    24.9946
    28.2296
    26.6291
    23.5137
    28.1017
    26.1385
    32.6957
    31.6284
    30.4635
    29.5696
    30.8572
    27.8213
    27.2746
    26.2420
    30.1104
    31.4760
    28.6434
    28.5450
    28.1010
    25.9856
    29.7091
    28.5604
    30.0007
    29.4123
    28.9265
    31.0284
    27.6470
    29.1083
    29.5777
    27.6236
    26.8046
    29.8737
    29.5589
    30.5922
    32.8758
    33.1975
    30.2253
    28.7815
    29.7139
    29.2270
    31.3336
    29.2175
    29.5920
    29.1624
    26.7947
    26.9570
    25.2446
    25.6614
    27.0566
    25.3481
    30.1995
    27.7114
    27.1686
    26.8211
    29.2966
    30.8994
    30.3137
    27.5673
    28.6856
    24.6338
    28.5773
    26.5868
    28.3513
    26.9060
    21.8376
    22.9160
    24.5229
    26.0638
    22.9899
    22.6825
    24.5885
    27.6294
    24.4719
    27.8002
    25.9140
    26.3591
    27.4316
    26.0606
    27.0692
    29.5486
    28.7340
    33.3924
    30.8981
    27.9275
    25.7224
    27.2345
    28.9681
    28.2942
    30.0211
    30.7092
    30.6029
    31.1573
    29.0172
    30.4952
    30.5655
    29.0227
    24.0280
    31.8738
    27.9062
    34.2799
    29.2254
    28.7726
    28.3371
    27.4802
    31.7631
    32.3765
    28.6095
    28.4104
    24.4970
    27.6848
    29.6195
    33.9948
    32.2241
    33.4196
    32.7919
    31.1237
    28.6022
    30.8720
    31.1106
    31.6287
    30.1317
    27.1044
    28.1503
    32.0986
    27.1820
    28.2808
    28.0101
    27.2635
    32.9340
    31.8304
    29.6498
    32.9120
    28.6010
    27.2720
    27.2496
    29.6212
    25.7581
    25.6565
    25.8178
    29.1772
    30.2768
    30.1913
    32.8694
    32.4106
    28.0294
    28.5703
    33.4442
    30.7026
    28.0287
    29.1749
    27.0521
    31.6608
    33.2012
    35.4756
    29.3850
    33.8572
    32.5778
    30.2306
    29.4477
    31.5461
    32.8678
    30.2407
    31.5127
    29.5013
    29.0940
    32.1707
    33.6349
    31.1401
    28.8078
    32.2684
    31.4605
    30.4158
    34.7911
    35.1934
    34.7037
    30.4199
    29.2131
    29.8157
    32.6736
    31.5717
    32.5907
    34.0624
    31.6673
    30.1830
    35.2080
    33.7036
    33.8437
    31.4597
    33.2715
    30.3811
    30.8913
    30.8347
    31.0905
    34.6350
    30.2000
    34.9018
    33.5340
    37.7479
    36.4858
    32.9940
    34.6631
    34.4633
    38.1686
    33.4543
    36.2252
    37.9946
    35.1923
    36.2658
    32.8807
    35.4050
    30.8567
    31.5988
    33.1438
    33.5023
    35.1172
    36.5806
    36.6676
    31.2654
    31.2215
    32.0888
    30.7828
    33.5436
    32.4136
    35.0526
    33.6976
    32.8407
    32.8577
    32.7380
    34.0801
    31.5730
    30.2670
    31.5416
    31.4582
    32.9021
    32.4286
    26.5364
    29.0169
    27.7754
    32.2915
    32.3186
    30.6393
    33.9505
    36.8954
    38.3343
    36.2282
    35.2747
    36.8756
    34.0393
    33.7463
    31.6145
    37.7332
    37.4206
    28.2034
    31.9622
    32.3064
    31.2575
    31.2349
    32.9626
    28.9929
    32.8536
    32.2120
    28.4490
    33.6967
    37.0483
    36.8678
    33.7711
    35.2147
    36.0035
    29.7567
    30.6003
    33.0346
    25.1738
    31.4403
    31.9233
    28.2053
    27.0513
    29.1822
    31.8502
    31.9330
    22.3033
    28.5740
    24.3321
    29.8876
    31.0177
    27.5454
    27.0361
    24.1411
    26.5092
    28.6955
    23.4761
    26.3158
    27.5293
    25.0237
    26.4070
    26.2225
    23.8387
    27.4712
    31.8006
    29.2094
    29.4413
    28.2707
    31.0659
    27.8894
    27.2802
    29.1679
    31.3876
    29.0475
    30.3006
    34.1757
    29.8444
    26.9962
    26.8208
    28.6913
    27.0663
    33.3560
    30.8024
    32.3177
    31.4784
    31.0635
    33.2368
    29.6333
    31.4818
    37.1300
    34.8074
    36.8465
    35.6210
    34.4773
    35.4904
    35.8817
    37.0607
    34.6860
    30.7562
    32.9598
    32.6866
    31.1072
    28.5467
    33.0833
    27.1985
    26.4064
    30.8032
    34.2084
    29.9486
    29.9481
    34.1194
    32.0193
    35.5231
    38.3833
    27.8256
    32.0571
    29.3616
    35.9144
    35.3131
    40.7913
    38.5643
    32.1681
    33.0201
    32.2842
    34.5508
    34.4755
    30.8004
    38.7007
    39.4344
    37.9337
    36.0033
    40.4971
    30.8573
    33.0834
    34.6022
    32.4638
    29.9517
    34.5186
    33.4588
    43.7029
    35.4482
    33.1316
    38.6499
    40.4838
    29.8988
    34.2796
    36.4436
    32.1314
    30.0361
    28.9324
    31.2835
    26.1997
    30.1987
    30.7753
    33.2251
    29.1892
    28.9324
    33.2000
    27.5466
    30.8360
    30.5907
    35.7485
    37.1335
    34.6956
    36.0525
    38.5225
    40.6011
    42.4084
    35.4000
    36.1138
    31.2915
    30.0718
    29.5268
    32.3876
    37.8645
    35.5710
    31.4299
    34.2267
    33.0425
    36.2660
    29.8570
    33.3138
    28.2214
    29.3803
    30.0671
    31.9209
    29.6580
    27.7658
    26.1052
    32.5611
    32.1107
    30.2217
    37.1967
    34.7276
    31.8641
    29.0141
    29.9025
    29.1451
    26.8368
    30.8587
    30.3485
    35.7477
    33.1102
    32.9395
    27.8718
    26.7315
    24.5084
    30.7032
    33.0562
    35.4877
    32.6082
    31.6633
    32.7236
    31.2430
    36.9727
    32.4119
    35.2394
    31.5160
    32.3858
    34.2722
    35.2626
    30.6066
    32.2230
    33.2298
    33.2137
    33.6416
    29.1778
    34.1460
    28.3449
    28.8699
    29.9388
    35.1017
    35.9085
    31.2396
    27.3833
    25.6691
    29.6298
    29.2778
    31.0500
    31.2941
    27.1371
    29.0361
    27.9158
    29.7089
    31.2605
    27.5911
    27.0593
    30.3496
    34.0937
    36.3992
    31.5625
    30.4705
    34.2818
    33.6732
    31.4058
    31.5512
    30.5576
    30.2795
    30.0484
    31.7765
    32.7440
    31.6694
    30.2873
    31.3292
    31.8549
    31.8799
    29.3284
    31.0075
    29.5374
    31.3812
    29.1725
    32.4612
    32.5580
    30.5860
    35.3053
    30.1624
    30.0026
    25.7490
    29.7994
    29.6265
    26.6792
    25.8091
    27.2276
    34.2665
    29.3262
    30.1453
    26.9752
    27.4127
    28.3278
    32.1963
    28.1089
    29.1833
    29.0497
    32.3426
    29.4761
    29.4310
    28.9465
    28.0044
    30.0768
    28.7526
    24.8312
    29.9732
    30.5172
    31.9500
    29.1380
    29.1053
    28.9942
    29.0618
    31.8150
    32.3070
    32.0982
    30.5512
    30.5756
    29.2374
    32.0041
    29.5526
    28.2112
    29.5448
    37.7108
    30.6816
    30.2656
    32.1200
    32.1703
    31.6973
    33.2070
    34.7790
    32.3032
    37.3350
    33.8300
    34.1609
    36.0153
    33.7307
    34.4691
    31.3362
    36.4849
    31.6202
    30.6708
    28.4245
    29.2505
    37.5075
    33.5148
    33.8147
    33.3623
    29.7915
    36.8433
    44.0355
    35.3482
    31.4966
    32.3600
    32.9343
    31.0383
    32.8812
    32.9993
    32.5750
    30.6837
    36.8723
    33.4080
    35.6661
    38.6371
    33.5434
    35.9043
    38.1275
    41.6745
    36.3476
    38.1478
    34.9529
    39.9307
    34.9131
    35.1721
    34.2061
    30.4380
    27.2362
    25.9450
    28.9474
    31.4276
    29.2684
    34.7870
    31.7408
    31.4863
    31.7817
    28.3438
    29.4819
    32.9618
    27.6909
    29.6066
    26.4845
    33.3320
    32.2832
    32.1366
    34.8283
    33.3172
    34.6769
    32.4662
    34.6815
    34.2969
    33.8182
    36.1944
    33.8972
    31.9366
    30.7449
    32.6409
    37.5783
    31.0739
    32.3464
    32.3016
    32.6967
    35.0192
    35.2062
    32.2682
    32.6798
    30.9428
