# Supplementary material for: Mechanistic models of asymmetric hand-over-hand translocation and nucleosome navigation by CMG helicase
Source: Nat Commun. 2025 Nov 21;16:10304. doi: 10.1038/s41467-025-65232-x (PMC12639105; doi:10.1038/s41467-025-65232-x)
Supplement: Supplementary file 18 — Source data [file 41467_2025_65232_MOESM18_ESM.zip › SourceData/SourceData/Fig4D/withRPA/mindist_lagging_and_loop_traj017.dat]

# Distance
    29.3216
    29.7384
    30.6368
    27.6131
    29.2874
    27.6595
    27.7476
    29.8112
    27.2564
    27.3814
    25.8644
    26.8472
    26.1152
    28.3414
    24.0850
    23.9950
    26.8472
    27.3121
    29.5918
    29.4408
    29.3603
    26.4786
    31.3069
    27.6385
    30.8800
    26.9258
    28.2293
    30.5432
    28.6271
    27.8629
    27.5242
    31.4004
    28.0444
    30.0014
    28.8218
    27.3033
    26.5185
    27.6299
    25.9638
    27.0618
    28.1168
    28.2121
    25.5667
    29.1908
    26.3148
    25.7869
    21.4631
    24.3157
    26.5824
    26.2514
    26.6309
    23.8259
    27.8541
    27.6439
    23.8060
    25.1208
    29.5270
    28.7295
    27.0599
    25.9603
    28.2333
    27.5200
    26.6806
    27.1075
    26.4936
    24.8338
    26.0812
    27.5323
    27.3210
    30.1319
    27.2712
    31.5035
    31.5822
    34.1701
    31.5956
    30.6449
    29.3675
    29.2165
    29.0809
    28.3677
    28.4265
    26.2416
    26.2100
    26.0302
    27.4931
    30.2473
    27.8581
    28.8070
    28.8117
    29.3704
    26.2326
    30.9006
    28.7142
    28.5407
    26.5139
    26.9761
    28.3957
    30.9160
    28.9479
    29.9177
    33.5504
    34.2336
    31.6755
    30.4773
    34.5814
    32.2554
    35.8155
    42.7788
    38.3294
    36.9071
    36.1163
    34.4558
    33.9083
    32.0266
    33.3257
    31.9740
    32.4912
    32.7226
    33.6047
    36.9157
    41.8020
    29.9057
    34.8632
    30.2474
    25.9103
    31.0109
    30.9126
    34.0311
    31.8853
    25.4987
    29.9987
    30.6624
    27.9388
    33.0741
    27.0551
    32.6893
    31.7770
    27.0892
    31.1635
    29.9828
    33.9270
    26.8272
    28.0780
    27.6293
    32.7294
    27.1476
    29.9650
    34.6812
    33.0479
    28.0567
    28.2832
    28.6485
    28.2076
    28.2358
    30.7313
    29.5762
    32.5546
    30.2792
    28.3387
    28.6002
    32.3397
    28.7456
    31.5503
    30.8778
    31.5051
    31.2219
    31.1508
    33.7955
    28.3410
    28.0989
    28.6000
    29.9538
    29.0157
    29.6241
    30.1653
    31.9251
    28.9006
    30.8496
    28.0685
    29.6518
    30.4663
    29.6020
    25.1836
    29.1215
    31.3384
    29.8011
    28.9714
    27.3207
    25.3388
    30.7420
    29.8411
    30.1301
    25.6684
    27.1835
    30.0986
    29.7696
    30.5154
    27.1552
    30.6536
    26.4167
    29.2355
    30.5579
    29.3772
    31.1733
    33.0045
    28.6379
    25.8772
    30.2114
    31.5761
    29.5234
    31.3874
    28.0941
    34.3891
    30.5690
    23.4355
    25.1048
    26.1117
    28.9823
    29.8223
    31.8707
    28.5301
    30.9682
    29.1260
    32.0833
    28.6843
    31.2506
    30.7774
    28.8196
    29.1393
    28.5868
    28.2319
    32.6983
    27.0755
    29.1678
    30.3532
    27.7605
    27.9018
    25.9519
    25.5866
    34.1343
    39.1664
    30.4530
    29.2238
    29.0455
    27.4052
    27.0681
    32.6622
    28.7024
    26.3794
    32.5800
    29.8848
    33.4045
    33.3555
    29.2865
    34.7579
    28.6188
    29.8430
    32.8041
    29.7517
    30.4872
    32.3757
    27.7580
    31.5256
    33.4923
    29.2161
    33.1942
    33.5308
    28.2693
    28.3094
    32.6406
    32.2140
    30.1103
    29.3936
    30.7263
    27.8668
    27.4922
    30.0691
    30.0428
    30.7053
    28.8289
    29.4943
    31.4192
    30.5544
    29.5519
    28.3442
    28.2909
    29.3978
    29.5522
    30.1853
    27.5958
    28.8367
    27.4163
    23.2307
    26.2380
    29.0886
    30.4323
    34.1297
    32.2613
    37.5651
    27.6827
    28.2429
    28.4005
    28.4841
    30.7972
    27.5888
    26.7772
    26.0147
    26.4617
    29.2608
    31.6227
    27.2539
    23.7312
    28.0887
    27.0271
    28.8626
    25.7174
    29.7725
    24.7625
    28.1890
    26.5144
    28.3127
    30.3227
    29.3376
    30.4440
    29.1701
    31.4218
    26.0004
    30.3266
    27.1163
    27.7171
    28.1036
    26.0012
    24.9562
    27.8872
    28.9883
    26.5082
    29.9063
    24.7877
    28.9004
    32.1731
    30.2122
    31.4769
    27.8136
    27.5568
    31.9309
    29.8996
    29.9259
    27.1306
    29.4834
    29.3948
    30.7204
    26.7428
    29.0514
    29.6160
    30.3725
    31.9562
    31.4124
    32.3360
    29.2405
    29.8816
    25.6953
    27.1339
    25.7370
    28.6150
    31.7947
    32.0234
    31.9071
    34.0329
    34.2719
    30.9008
    30.5260
    31.0488
    30.4280
    30.2867
    31.7734
    31.0157
    30.0189
    32.1770
    30.0179
    29.1115
    31.3904
    32.5248
    30.7894
    31.7732
    30.7719
    29.3544
    26.2219
    28.6157
    29.9457
    32.3912
    31.5879
    25.8137
    24.4982
    23.7789
    25.9335
    24.2601
    26.5913
    25.3422
    32.8977
    23.2137
    26.8395
    28.3182
    27.6090
    25.4596
    27.4073
    28.7438
    32.3944
    27.1924
    26.2448
    29.5492
    28.0436
    27.8559
    28.4474
    30.4644
    28.3562
    29.5718
    30.1753
    25.9735
    31.8121
    31.8934
    33.5750
    32.6518
    28.8275
    31.5774
    27.7630
    33.3040
    31.5949
    30.5120
    32.3756
    31.0679
    34.7798
    37.0405
    36.1790
    31.5604
    34.0321
    35.3667
    30.5224
    31.6667
    31.0791
    31.4815
    29.0740
    29.6389
    31.4348
    30.0984
    30.6577
    25.8227
    30.6608
    28.1218
    29.3818
    29.5927
    29.7490
    30.6168
    33.0479
    30.9970
    34.1330
    32.7644
    33.3266
    40.2740
    39.4326
    33.8335
    35.3872
    32.9090
    30.8841
    34.0416
    33.3687
    33.4834
    31.3570
    24.1802
    24.5646
    29.5234
    31.1951
    31.5417
    32.1951
    29.7671
    35.1153
    33.4242
    30.5486
    32.7907
    31.6574
    32.4439
    34.3327
    33.3221
    29.8865
    31.6256
    28.5493
    30.6929
    30.1867
    29.1528
    29.0394
    29.8376
    31.0541
    30.9252
    29.8039
    27.9243
    30.6874
    29.5524
    34.3960
    31.0554
    33.2097
    29.5200
    31.6736
    31.2729
    31.6058
    30.1866
    28.8748
    27.3976
    29.8621
    28.8309
    31.9002
    29.7122
    30.4467
    32.5695
    30.8087
    35.0492
    33.1031
    30.1206
    32.2574
    29.2457
    31.4568
    27.8616
    30.3301
    28.3903
    31.5369
    25.8103
    28.3340
    27.8714
    30.1435
    23.2747
    26.0100
    26.7618
    28.4450
    32.0024
    31.5945
    31.8392
    30.9197
    31.5058
    28.4736
    29.6746
    30.8670
    27.5137
    30.5668
    29.8548
    32.6948
    28.8060
    32.6848
    31.4720
    28.5349
    29.9066
    30.3066
    31.5427
    29.4212
    35.0352
    29.5705
    32.2575
    31.9358
    31.7925
    29.4452
    30.3674
    30.2858
    28.2760
    29.6064
    28.0400
    28.4502
    33.3316
    35.0107
    33.3054
    34.7488
    27.8742
    34.0099
    36.8880
    32.7804
    34.4942
    37.4264
    36.1727
    29.0109
    32.0866
    32.6577
    34.7716
    33.9796
    33.4705
    28.9259
    32.7759
    30.3668
    30.2966
    35.3499
    29.2578
    31.1255
    29.9319
    32.4998
    31.9346
    32.4180
    28.4462
    31.4303
    32.1954
    29.4019
    25.8877
    33.6874
    31.9865
    33.8657
    36.1652
    32.2786
    31.9517
    29.8196
    32.7882
    30.9433
    31.4691
    27.0217
    24.1382
    26.2799
    30.3119
    29.6048
    29.2121
    28.8129
    31.2309
    30.0847
    28.9598
    28.1556
    28.6980
    29.8954
    28.9996
    30.2804
    27.3327
    28.9997
    29.2838
    31.1410
    28.4642
    31.9089
    30.2777
    27.6670
    28.7048
    27.3483
    29.3161
    25.4449
    27.6783
    28.1372
    31.5160
    26.5651
    25.5357
    23.2314
    22.1747
    26.3007
    28.8680
    30.8102
    29.8713
    30.3569
    29.8844
    30.1408
    31.8591
    27.9237
    30.6701
    28.7083
    29.5745
    34.3986
    29.2511
    29.3565
    32.1223
    34.4952
    34.4656
    29.3717
    30.8063
    31.8227
    32.7414
    33.4066
    32.7040
    31.8159
    32.7374
    29.5825
    29.6101
    33.7282
    33.1826
    32.2740
    32.3409
    34.7762
    32.2297
    31.0397
    31.1871
    29.2093
    34.0751
    36.2663
    35.9992
    32.6550
    36.5910
    31.6760
    34.1169
    34.7741
    35.1017
    36.5592
    34.1538
    32.9591
    31.2237
    32.6949
    30.4543
    29.6302
    31.1133
    32.4941
    29.9967
    31.5338
    29.9064
    31.5947
    29.3875
    30.1326
    29.4845
    31.3389
    31.4153
    33.3169
    31.5078
    30.1807
    33.3935
    32.4873
    30.9438
    29.6148
    29.1384
    30.1552
    30.6879
    28.1358
    29.7069
    28.1546
    30.3227
    31.4272
    32.5533
    33.0858
    28.5556
    29.4557
    29.9481
    31.5991
    27.8728
    31.3701
    31.7306
    32.0352
    29.9014
    31.1202
    33.1276
    31.9099
    37.0726
    29.7462
    28.7176
    33.5851
    33.5999
    41.4054
    33.6216
    33.6162
    29.8207
    27.4189
    27.3667
    24.6567
    24.7438
    25.4159
    28.8712
    29.1543
    30.7313
    25.4558
    29.6211
    27.2265
    30.1173
    28.7864
    29.6509
    30.1362
    28.1748
    26.9478
    29.4887
    28.5239
    30.8495
    28.8052
    28.0458
    29.3556
    25.6625
    27.9136
    33.0460
    30.4757
    28.5038
    27.9511
    29.0972
    28.9616
    27.6533
    30.4338
    32.4291
    35.6138
    35.9093
    34.6106
    35.2508
    31.3692
    30.4995
    32.0900
    30.0234
    31.3777
    30.4350
    30.0160
    33.1857
    29.8534
    27.1644
    29.1251
    29.0545
    28.6788
    27.2170
    32.3113
    30.2396
    29.7265
    27.8108
    30.9603
    30.8512
    29.3526
    33.0199
    32.4111
    32.6290
    30.3757
    31.2415
    28.4698
    27.5324
    29.9465
    29.4984
    32.3587
    29.2329
    32.5988
    32.0205
    29.2279
    30.8465
    34.4317
    28.1042
    29.4103
    28.7168
    31.8111
    32.0237
    32.2671
    33.0138
    32.1040
    34.3872
    31.2685
    29.1641
    28.8467
    31.5953
    29.5831
    31.5864
    30.6725
    30.0252
    30.7294
    32.5195
    32.1728
    32.6028
    38.1631
    28.2823
    31.3850
    26.9544
    24.6687
    27.5356
    26.0853
    29.9449
    27.8521
    26.3502
    30.1108
    30.4387
    30.6988
    31.8716
    30.4819
    28.6280
    30.2805
    29.4724
    29.7362
    31.2334
    27.7250
    27.0381
    29.2303
    32.4345
    28.6939
    29.0791
    30.3827
    29.4766
    30.1926
    29.9615
    29.6378
    31.2015
    31.6350
    33.6346
    32.3269
    32.4133
    30.0138
    34.5145
    34.2423
    31.5407
    32.1096
    32.9755
    31.0391
    32.5433
    31.4232
    30.3752
    35.3430
    34.8131
    29.2820
    30.4540
    28.3044
    29.1028
    32.2310
    30.5624
    32.0851
    31.0356
    30.9392
    26.6737
    27.7576
    26.4163
    28.2091
    27.7956
    28.3613
    28.4732
    31.1861
    29.8861
    35.3677
    29.1662
    28.1400
    28.1702
    31.7509
    31.3559
    29.8249
    28.9689
    30.3350
    25.3595
    22.2143
    28.9216
    27.1761
    26.1404
    28.7153
    25.9226
    24.3078
    26.3414
    28.8701
    28.3204
    26.1817
    31.1614
    32.4340
    30.3402
    31.3191
    24.7272
    29.1856
    27.5427
    28.5656
    29.0600
    29.4157
    27.2923
    29.8056
    30.9439
    27.1521
    28.6519
    30.4569
    27.5789
    29.2346
    28.9405
    31.4166
    27.5816
    28.4025
    29.9363
    28.7799
    29.6409
    37.0589
    32.1721
    30.9085
    29.7183
    31.0626
    29.5472
    31.0989
    27.9008
    34.0741
    31.4037
    31.9259
    34.3229
    36.3207
    34.3427
    31.1191
    34.2535
    32.5892
    30.2979
    34.4511
    30.2108
    33.5274
    35.8992
    28.8498
    30.7854
    29.6688
    27.8686
    30.1889
    27.7270
    29.2603
    29.2265
    30.7762
    32.2084
    28.5712
    33.2915
    32.7403
    29.0124
    30.1193
    31.3400
    28.2707
    31.3414
    30.8814
    31.7741
    33.4891
    32.4107
    31.3957
    31.8308
    32.3955
    32.1673
    32.2086
    31.3815
    29.0904
    30.5668
    23.0907
    18.1632
    19.0373
    19.2422
    20.7604
    20.4321
    22.9719
    22.9307
    22.5850
    18.7625
    18.4889
    17.0599
    11.6554
    11.2801
    10.5571
    16.7186
    17.7770
    14.3298
    18.1271
    16.0644
    19.6110
    18.8231
    18.6299
    14.3596
    18.5206
    18.0820
    14.6255
    14.9495
    21.4223
    17.5617
    18.6502
    17.5703
    21.3890
    19.0204
    26.6918
    21.2900
    26.1194
    20.7620
    21.2110
    27.3500
    24.4191
    19.4032
    20.3319
    22.9406
    19.3313
    22.8110
    18.7098
    23.8094
    26.5389
    25.0601
    25.9634
    27.3351
    24.3213
    26.1965
    27.5352
    30.7333
    29.9346
    27.3272
    30.1765
    26.5839
    22.4245
    25.3481
    26.9462
    34.0584
    28.2848
    27.8546
    26.5616
    29.2380
    27.5147
    26.8655
    26.8029
    23.6816
    21.0366
    21.8047
    22.3508
    26.1864
    22.8860
    24.8735
    25.2078
    24.1520
    28.0626
    24.7989
    24.8326
    21.2875
    24.9831
    23.8882
    28.7509
    27.1832
    24.2748
    24.3747
    28.3621
    26.2092
    26.7126
    23.9932
    26.7627
    25.7345
    22.4165
    24.2223
    28.7284
    23.3995
    25.1841
    25.4492
    27.7100
    27.4878
    29.0457
    31.4374
    31.1832
    27.2408
    28.3306
    26.8795
    30.1616
    25.6845
    27.8970
    29.9549
    24.6091
    28.9127
    27.8757
    24.5105
    25.7392
    21.8506
    26.5619
    23.3067
    27.4164
    27.5723
    20.2187
    20.0985
    24.5747
    25.9817
    20.5614
    24.3300
    20.4674
    26.0240
    21.2852
    23.3990
    26.4481
    21.5461
    26.5169
    27.2090
    23.5863
    24.0870
    26.8926
    25.9191
    23.8197
    21.1639
    19.9027
    25.6428
    21.7762
    27.2068
    19.8868
    21.0354
    17.7908
    23.0954
    23.1519
    25.4998
    30.6939
    29.3189
    32.8251
    27.0331
    28.0434
    19.9185
    22.9809
    16.1685
    19.3574
    20.5926
    20.7001
    21.3219
    21.8590
    21.7478
    20.1875
    22.2179
    18.4695
    17.7770
    20.1419
    21.9075
    25.5427
    22.6082
    26.0471
    26.6951
    27.0730
    24.8711
    26.7196
    25.2597
    28.4434
    24.0233
    18.8018
    21.4459
    28.1534
    17.9654
    25.5673
    26.6167
    29.6589
    24.4030
    27.5157
    23.5522
    19.2849
    24.7669
    20.7421
    16.1993
    25.2545
    25.6584
    28.8589
    25.0397
    29.2651
    21.2777
    24.8276
    26.0636
    25.0920
    24.3116
    26.1640
    23.5863
    21.6865
    25.2556
    25.6697
    28.2533
    24.1732
    26.4081
    24.9161
    29.8831
    26.3707
    23.3266
    21.5705
    24.5076
    26.3342
    30.2617
    30.1271
    28.3886
    28.7934
    28.9934
    28.2871
    28.1503
    26.2733
    30.0364
    26.7469
    27.8126
    23.3222
    25.1191
    22.5159
    21.3447
    22.3154
    20.2187
    19.5547
    24.1412
    26.0414
    25.2763
    26.6406
    24.3343
    27.0039
    26.8818
    24.2417
    26.7497
    29.7331
    27.0206
    26.0701
    23.4050
    28.9128
    29.2140
    26.0051
    23.8274
    25.0360
    19.6515
    26.7840
    22.7225
    29.3232
    30.0233
    28.4037
    28.0324
    28.1792
    26.0191
    28.1572
    29.2522
    26.8534
    23.2477
    23.1381
    20.1737
    30.1222
    26.3321
    27.9220
    25.9689
    25.7637
    27.4888
    24.0727
    18.6382
    24.7111
    25.6651
    31.2110
    29.1790
    27.3817
    26.5167
    23.3074
    25.5199
    27.8886
    25.8403
    24.3720
    20.8057
    27.2047
    24.9078
    28.4472
    26.2146
    24.3229
    25.4580
    22.2801
    28.4438
    27.8300
    27.2594
    28.1654
    27.2322
    27.2995
    26.7029
    26.4311
    25.5988
    23.4706
    26.3771
    22.5765
    25.7049
    25.2215
    26.9343
    21.8699
    20.9188
    25.1804
    20.1384
    20.1864
    20.7243
    20.4279
    27.1141
    28.5037
    25.2513
    23.8168
    28.4144
    21.9058
    22.1759
    22.1125
    23.8164
    21.5898
    16.1666
    20.5328
    20.9001
    23.8705
    23.8150
    19.8435
    25.0465
    23.3296
    26.7319
    25.1478
    19.4592
    22.1796
    27.0830
    25.2453
    27.3272
    28.2918
    25.7609
    23.7738
    25.3845
    23.3220
    22.6201
    25.2882
    22.2062
    24.2593
    27.9015
    26.2576
    25.3588
    25.0416
    23.0384
    28.6568
    20.1219
    24.6865
    29.7368
    24.2674
    21.9813
    27.4840
    26.5828
    23.0433
    24.4498
    25.2044
    25.2605
    24.2638
    26.7713
    24.3519
    27.0777
    25.7638
    20.7247
    27.5202
    27.8761
    24.6502
    24.6551
    28.7825
    22.9272
    24.1480
    23.8531
    26.5909
    22.8476
    26.1764
    22.6757
    25.9499
    26.6696
    24.5145
    24.3741
    25.0110
    26.7874
    24.5899
    24.5156
    28.3721
    26.2939
    27.0878
    19.8496
    19.2176
    17.5910
    21.1963
    28.6680
    21.2022
    23.8611
    27.2597
    21.4653
    21.7944
    28.0407
    26.0650
    27.2808
    20.6947
    27.5139
    24.8668
    27.0827
    28.5124
    25.8011
    30.2934
    29.8097
    27.3248
    24.8251
    29.1309
    24.2376
    22.7985
    22.0124
    24.1418
    24.2113
    22.9294
    21.5606
    23.5700
    21.1041
    20.9736
    21.5400
    22.5440
    16.3169
    24.6504
    22.2932
    22.5596
    25.9077
    22.3319
    27.1221
    21.2515
    25.4490
    24.3539
    27.4266
    25.5254
    25.6172
    27.5413
    32.0940
    25.4582
    23.6929
    24.0105
    29.4899
    26.1519
    22.6214
    22.7336
    24.4087
    24.1728
    26.6548
    28.7968
    27.5397
    26.5097
    26.6457
    24.7912
    27.1523
    24.5835
    23.7898
    21.1816
    19.8896
    17.6586
    19.4660
    20.2122
    18.7852
    18.6858
    17.6548
    20.0180
    22.6668
    22.1033
    26.4205
    24.3626
    25.8448
    25.3819
    25.7860
    18.5937
    19.4014
    20.1268
    19.1952
    25.9637
    28.6107
    26.1954
    26.7112
    25.1907
    25.1361
    23.4087
    21.8904
    19.9219
    23.5157
    27.6670
    28.1958
    27.5956
    22.2249
    26.2423
    27.3562
    28.3974
    29.6703
    29.1685
    28.4411
    30.7592
    26.2081
    32.0786
    29.0363
    27.2820
    29.7480
    25.4534
    27.5041
    28.0402
    31.3980
    29.5371
    29.3398
    35.5261
    30.4462
    25.7389
    27.1350
    31.9734
    29.4501
    27.1638
    32.5717
    31.6819
    32.6789
    31.1639
    28.7878
    31.4364
    29.1681
    29.1697
    31.0917
    29.5202
    28.0197
    20.4386
    25.7657
    26.6893
    28.2593
    30.8674
    28.7026
    31.7216
    31.7215
    32.5819
    35.3724
    31.8815
    35.4798
    32.3317
    27.4995
    29.9853
    27.4837
    31.0925
    31.9111
    30.6303
    27.9381
    24.4625
    27.1337
    24.4801
    28.3192
    25.9121
    27.9143
    28.9233
    26.6022
    29.4392
    28.0510
    28.4617
    27.4256
    26.9585
    29.1078
    25.5991
    30.9994
    27.9380
    27.8867
    29.8521
    31.3065
    29.2642
    25.4507
    26.6655
    26.8358
    30.4191
    26.4169
    30.7704
    30.2427
    27.6980
    30.2743
    30.7089
    36.9328
    33.3829
    31.1397
    30.8102
    32.1851
    28.3176
    32.7084
    25.6181
    27.1416
    27.6896
    29.0300
    26.6255
    25.5843
    34.5198
    26.8811
    30.7735
    23.7912
    29.6534
    25.3557
    23.9441
    26.9226
    28.1550
    25.5009
    27.9659
    20.8231
    21.5809
    22.0751
    19.0044
    23.7209
    23.6665
    23.8579
    21.9621
    26.4470
    26.5814
    26.7103
    28.0735
    31.5236
    32.4100
    27.0487
    31.6511
    30.8662
    27.2462
    26.9946
    28.2188
    25.5400
    26.6838
    18.3534
    17.6531
    27.2833
    22.2004
    26.4110
    25.4994
    28.9080
    24.9284
    25.2313
    28.5468
    27.1559
    25.5224
    22.8644
    23.0412
    22.9393
    22.1958
    27.5486
    21.3342
    21.7902
    24.3165
    16.5251
    20.6927
    22.2693
    22.8132
    20.2620
    20.1524
    20.1999
    23.2152
    20.0292
    21.6478
    24.2539
    20.2827
    17.7234
    21.6439
    27.3313
    27.4633
    28.1966
    32.4282
    29.5188
    32.2057
    34.6511
    32.6823
    30.1445
    30.1567
    30.6326
    27.8525
    27.1944
    27.4847
    27.1840
    26.2519
    31.1332
    26.7253
    27.0853
    27.2134
    23.8828
    29.1948
    30.1296
    27.0954
    29.0716
    27.2567
    23.0634
    31.3226
    25.6674
    26.7272
    27.9604
    29.2768
    32.4071
    31.2279
    28.3438
    29.5371
    28.9341
    26.2976
    27.9127
    23.0531
    25.0649
    30.7697
    25.4102
    25.4978
    29.7281
    30.7121
    26.6201
    26.2639
    24.3107
    23.7474
    28.7770
    28.6496
    28.8721
    29.7454
    23.9693
    23.2085
    22.3716
    29.0702
    31.5221
    29.6203
    30.4978
    28.3497
    32.5561
    32.6536
    28.9741
    31.5548
    29.1997
    31.5088
    29.5065
    30.6128
    28.6569
    33.7949
    30.3494
    27.0247
    28.3648
    31.7477
    30.0897
    32.7885
    30.1639
    28.9847
    27.8746
    27.6974
    27.2715
    30.6852
    28.2834
    29.4786
    28.5138
    31.7894
    34.0113
    27.3345
    24.1657
    24.9946
    27.0546
    25.3586
    28.0423
    25.1941
    28.0225
    30.1483
    28.4710
    24.6636
    29.4658
    30.6669
    29.7628
    29.6602
    34.1924
    32.8735
    26.7176
    25.9599
    27.2965
    25.5949
    22.1805
    23.4355
    20.3153
    23.4079
    23.6584
    24.0309
    26.2492
    23.2697
    23.6606
    25.9957
    22.7043
    25.0603
    26.4330
    28.0868
    27.9866
    26.4511
    24.2348
    25.5464
    23.3338
    23.7704
    24.5317
    26.0955
    25.4915
    25.7291
    27.9821
    20.3245
    25.7737
    22.7591
    25.9511
    27.2971
    20.5295
    21.9335
    22.1776
    23.6915
    27.1789
    25.2626
    30.1999
    25.9161
    33.8414
    27.4318
    26.4764
    27.2299
    23.2711
    24.2625
    27.5213
    29.5778
    26.0256
    31.0149
    26.6560
    25.9744
    25.1032
    26.4194
    31.2581
    26.7239
    28.5795
    25.0892
    23.6091
    25.3853
    23.8484
    20.8748
    23.8964
    26.9629
    22.4734
    30.2242
    25.6528
    31.5320
    23.7783
    28.6063
    30.5208
    29.4546
    29.6275
    30.2144
    27.6075
    26.5247
    28.0106
    26.1251
    22.8933
    29.0235
    24.9999
    23.4304
    23.1217
    21.6291
    25.0136
    25.9212
    25.8978
    23.4433
    19.7465
    22.5503
    23.7565
    25.5856
    23.4294
    25.5380
    22.4247
    23.1632
    26.5254
    24.7850
    21.9794
    23.2349
    28.6008
    24.2210
    25.9638
    22.7164
    25.2251
    26.4489
    25.6398
    25.5624
    18.2499
    21.2589
    26.0651
    25.6689
    25.0142
    22.1281
    24.0896
    25.2854
    25.8065
    26.4857
    22.6088
    23.2167
    21.9668
    23.8301
    23.3261
    20.3668
    17.7479
    22.2313
    23.4786
    19.1944
    22.8701
    17.7792
    15.3531
    22.4201
    23.1522
    24.7815
    24.2764
    26.6354
    28.6742
    27.0820
    27.0221
    25.3920
    25.8235
    16.7417
    20.6836
    20.1277
    22.0766
    26.2677
    25.2689
    28.6555
    29.0060
    23.7786
    25.4729
    27.7706
    28.3479
    26.1053
    32.1548
    32.0949
    29.9982
    33.8776
    30.3164
    30.0717
    25.5591
    26.9131
    28.5239
    24.4897
    26.6400
    23.8688
    26.5422
    26.5579
    28.5652
    28.9707
    25.9593
    27.6747
    28.6783
    25.0698
    28.6726
    26.8482
    28.3919
    28.9467
    28.4051
    30.7700
    25.9209
    22.1113
    23.3298
    25.1971
    28.1578
    20.5999
    20.9189
    25.3592
    24.4164
    22.6386
    27.6041
    18.4639
    24.4482
    23.5573
    22.3751
    28.4365
    25.1173
    20.0384
    25.2606
    23.3553
    18.5811
    18.1544
    24.7400
    20.8477
    22.5331
    20.4283
    16.5696
    18.4207
    20.4911
    21.3634
    25.0656
    26.3917
    25.8750
    24.0055
    21.0748
    22.6846
    25.4599
    27.4350
    26.8501
    22.9582
    22.4887
    13.4103
    20.9742
    21.5517
    22.6166
    24.3192
    22.2728
    21.0900
    20.4917
    24.2296
    20.7439
    20.6074
    19.2377
    24.0056
    18.9953
    22.3109
    24.6237
    28.0591
    28.9384
    28.0723
    23.7195
    31.3827
    27.2953
    31.1846
    30.5452
    26.9944
    32.3143
    32.3664
    29.0061
    29.9977
    30.1029
    29.0241
    31.6970
    30.6655
    27.6166
    31.8587
    26.9323
    28.0736
    26.6873
    26.1973
    26.5719
    23.7821
    27.2392
    26.5347
    27.2940
    26.9561
    27.5992
    24.5262
    29.0138
    28.3588
    28.5405
    28.2415
    27.8307
    24.8605
    24.4441
    27.9096
    30.1063
    27.3221
    24.0863
    26.6843
    24.7635
    28.1234
    25.1847
    24.9948
    28.4769
    31.3642
    26.4537
    25.3639
    26.6254
    25.3920
    27.1300
    27.0197
    30.4578
    25.9065
    29.4751
    27.5573
    26.3275
    25.5426
    27.7951
    27.9709
    26.3238
    27.1876
    22.3020
    26.3234
    28.1174
    30.9620
    30.6377
    28.5388
    32.0549
    29.0096
    36.3350
    30.3123
    29.5359
    30.4298
    25.0747
    32.3993
    32.6076
    28.7783
    29.7783
    28.4448
    26.8757
    27.1354
    26.6275
    31.0264
    27.4609
    23.3758
    29.8048
    25.6516
    20.5071
    28.6835
    30.5543
    30.5912
    34.8572
    32.7431
    30.8499
    32.4053
    29.5708
    28.5614
    29.1839
    28.8442
    30.4051
    27.9279
    27.5103
    26.3662
    29.6169
    33.8938
    27.9608
    32.6762
    30.2487
    32.5455
    29.6911
    29.9235
    31.1079
    26.7823
    30.6435
    29.5420
    27.7199
    31.2242
    30.5604
    29.7271
    29.7613
    28.0888
    25.8295
    27.7521
    25.8086
    30.6323
    28.8251
    31.1028
    30.6984
    32.4073
    27.7532
    26.0481
    23.9283
    25.5737
    30.4938
    28.6992
    28.0205
    32.0752
    30.0858
    28.6726
    28.5759
    30.1158
    29.2615
    30.9886
    26.5558
    24.0703
    25.2779
    26.6787
    29.1632
    27.5614
    27.9171
    27.2424
    28.1687
    28.4159
    26.2520
    27.2351
    27.0543
    27.8912
    30.2839
    27.8997
    27.4691
    25.3988
    27.1753
    26.9065
    27.5961
    27.4221
    27.7230
    27.0543
    25.6475
    27.9980
    26.2402
    26.4985
    28.5754
    27.3102
    25.1972
    25.6159
    25.6032
    26.1689
    25.8506
    26.0761
    25.8299
    26.9932
    27.8953
    26.8143
    28.1100
    27.5138
    27.7928
    30.0432
    30.7373
    30.3270
    34.4865
    26.2384
    27.1414
    31.1654
    29.5286
    32.2882
    29.8304
    29.3072
    27.4174
    31.6341
    27.7590
    28.8880
    28.6518
    28.6974
    28.0542
    28.8091
    28.0696
    25.0967
    28.9731
    27.8175
    26.5072
    26.5652
    30.1624
    31.8962
    31.5245
    29.1729
    29.7146
    31.5930
    31.9600
    32.1017
    29.8534
    23.4105
    29.2241
    27.9168
    28.8131
    29.3335
    31.4776
    34.4209
    33.2328
    30.5286
    26.8806
    25.6498
    26.5825
    26.5876
    23.9451
    21.6000
    25.2443
    26.5016
    23.4382
    20.1802
    19.3716
    21.3322
    22.6695
    24.8049
    25.3480
    20.3632
    24.4229
    18.2416
    25.1167
    27.5750
    25.5261
    24.9905
    23.8406
    24.4751
    28.3676
    30.2106
    25.3783
    25.2918
    22.0625
    25.6896
    23.8186
    22.4082
    20.8755
    23.9278
    29.1487
    23.0314
    29.2886
    30.5488
    30.4096
    29.8040
    26.6924
    23.3648
    27.4495
    21.6335
    22.1150
    23.3151
    23.4140
    27.9127
    25.3442
    20.2937
    23.9368
    26.8382
    25.5058
    24.0314
    26.9868
    30.8989
    25.3110
    26.0872
    23.1134
    22.4966
    25.5887
    26.2405
    28.3717
    23.2372
    29.0391
    27.3487
    25.2857
    26.2199
    25.3479
    24.9193
    22.9473
    22.1198
    24.1869
    18.2563
    22.3368
    16.7237
    20.2696
    20.4091
    24.7902
    23.0967
    17.8374
    19.3258
    21.7577
    26.9775
    26.5874
    30.7285
    24.2554
    29.0045
    23.8734
    25.4671
    20.4248
    24.4575
    23.1178
    27.8848
    25.3074
    26.2896
    27.7493
    26.6703
    26.2550
    21.5667
    22.6630
    24.6639
    19.4662
    22.9783
    25.8197
    21.6116
    22.8517
    21.3962
    19.8940
    22.5442
    22.0010
    20.4519
    22.6955
    21.3000
    24.2389
    20.6592
    26.6950
    26.2009
    25.1340
    22.0474
    26.4459
    29.7305
    32.4991
    29.0272
    32.3501
    28.4848
    31.5163
    36.3006
    35.8185
    28.8240
    35.1590
    32.4947
    31.9542
    32.8265
    28.2506
    29.9946
    26.8225
    22.7499
    26.8618
    27.4191
    27.8070
    30.0437
    28.0696
    25.5723
    26.2800
    32.9748
    26.6100
    28.0064
    29.6975
    29.0163
    29.8192
    22.0529
    20.2281
    23.6329
    17.6453
    19.3643
    17.9060
    19.9679
    20.4012
    21.7644
    17.5825
    18.2197
    21.4192
    24.8481
    21.4371
    18.1221
    25.6587
    24.1410
    24.0517
    23.9197
    23.7001
    25.9428
    26.2658
    25.4068
    23.3086
    24.2397
    21.4460
    27.3891
    20.7504
    26.9393
    23.4887
    22.9204
    23.5206
    20.8242
    26.3075
    23.9072
    23.5613
    19.7982
    25.3586
    21.7906
    24.4079
    26.4666
    19.7546
    22.8660
    17.6667
    22.1332
    24.0531
    25.3819
    21.1645
    26.6461
    26.3109
    26.9016
    23.8519
    28.0590
    31.8169
    26.5423
    25.2127
    27.2155
    26.1620
    25.4490
    26.9732
    30.0271
    32.5469
    32.4378
    26.3984
    22.9270
    21.9721
    24.9457
    21.4857
    21.8663
    24.1809
    24.8300
    23.8241
    20.1814
    20.7037
    25.1041
    25.4311
    19.4231
    17.9698
    24.8273
    19.8548
    24.5054
    24.7212
    26.6752
    26.8700
    24.0080
    25.5115
    28.0308
    22.7635
    27.9295
    24.3053
    21.6974
    22.7455
    23.1710
    21.3846
    23.4270
    27.7354
    23.5897
    23.0944
    25.4181
    21.8789
    26.7355
    21.1708
    17.5812
    22.0455
    25.1757
    23.7577
    26.2502
    26.6608
    24.3154
    25.0542
    25.1698
    24.6121
    25.2542
    24.6451
    21.4280
    22.5320
    26.3450
    30.4775
    24.4325
    25.5144
    28.8405
    27.3969
    32.0428
    26.1939
    28.7112
    26.8280
    24.8594
    19.6957
    22.5621
    23.0957
    23.5698
    24.4188
    27.1948
    25.7494
    28.4287
    29.3782
    28.6957
    32.9391
    35.9504
    26.1674
    23.8367
    33.8404
    24.5277
    25.9668
    21.2620
    31.9838
    27.3923
    28.6574
    31.3306
    30.2721
    28.8939
    28.0344
    27.6931
    23.5327
    27.3037
    27.2355
    31.0510
    27.7820
    31.3735
    27.4487
    29.8000
    26.7626
    31.4879
    24.3040
    30.5703
    32.1164
    25.9989
    24.0520
    25.4788
    29.7588
    28.2715
    22.6589
    23.5079
    23.6006
    23.9852
    29.8191
    25.6694
    24.4899
    22.6484
    25.3398
    31.8963
    32.6761
    28.2555
    25.5462
    25.2154
    25.3158
    23.1408
    22.9704
    25.9904
    24.6102
    26.1138
    25.5647
    26.8832
    29.1856
    35.6240
    31.3601
    27.4419
    29.3917
    28.8069
    27.5255
    30.2545
    27.9170
    28.6606
    32.6680
    25.7644
    25.4620
    29.1969
    31.0071
    19.4654
    30.1947
    28.0506
    24.9727
    28.3958
    26.0758
    26.7855
    27.2669
    27.0960
    26.5309
    26.7119
    26.9282
    23.0367
    27.9277
    27.0880
    30.6604
    35.1245
    33.9263
    30.6773
    28.8950
    28.7754
    28.7981
    30.5883
    28.9652
    30.6240
    34.0719
    26.4589
    28.4669
    28.5266
    29.7262
    26.9641
    33.3180
    33.3612
    26.3765
    18.7265
    23.4263
    21.5559
    18.1075
    19.3855
    17.7830
    20.2077
    21.4943
    21.6683
    18.5341
    19.3742
    19.6233
    18.9458
    20.4108
    21.9525
    20.7109
    21.5098
    15.0973
    22.8468
    22.5803
    21.8548
    22.2718
    24.1965
    23.6664
    28.6774
    28.2241
    28.6373
    26.7894
    23.0737
    23.5527
    24.0440
    22.1006
    21.3224
    23.0609
    23.9054
    23.3295
    27.7222
    23.9310
    25.3812
    26.9265
    24.2655
    21.2246
    25.0300
    29.8561
    20.5537
    24.5150
    18.0846
    22.0011
    26.5433
    25.1305
    28.4442
    22.7643
    23.2742
    14.8003
    17.8504
    13.9779
    16.8967
    20.7243
    25.4999
    25.1087
    25.0643
    28.0071
    22.0868
    22.7565
    23.0044
    27.0407
    23.0690
    22.9792
    25.9816
    24.1027
    24.2808
    24.9161
    19.5929
    25.6130
    26.5924
    28.0307
    20.3635
    23.1560
    24.9356
    27.7166
    30.4835
    29.8049
    34.0531
    26.0509
    34.1304
    27.7211
    26.8057
    32.1549
    25.7463
    27.0863
    27.6185
    30.4703
    27.7892
    28.8068
    27.1409
    27.2966
    28.2153
    27.7069
    24.3432
    26.5669
    25.3312
    24.4931
    24.0963
    25.3422
    21.6528
    20.7669
    24.9790
    23.3685
    21.7002
    24.0465
    24.8994
    25.3926
    26.2564
    29.5535
    26.2974
    27.2914
    30.9619
    31.4440
    24.5563
    25.1195
    26.1749
    25.4917
    29.0342
    22.7043
    23.3389
    22.5726
    25.2241
    23.6534
    20.5072
    26.4317
    26.8645
    25.9368
    24.8946
    25.3328
    28.9631
    29.2556
    28.2815
    24.0196
    24.7857
    21.4312
    25.3071
    23.9515
    19.7686
    24.6743
    23.3450
    23.8842
    33.3740
    28.3424
    28.4079
    25.1293
    21.1866
    23.7674
    31.3724
    32.1842
    31.7241
    26.7368
    29.1456
    31.3746
    27.2024
    26.0620
    27.5587
    30.2754
    28.4947
    26.2677
    29.6082
    23.3656
    21.6920
    26.3232
    32.8148
    33.0302
    32.6741
    33.6673
    34.1087
    28.5722
    32.3549
    33.1274
    35.4456
    31.6484
    29.1098
    31.9067
    29.7239
    33.8786
    33.9726
    35.7636
    34.6915
    37.1785
    38.1332
    38.5826
    35.3529
    37.4665
    33.9604
    29.3640
    33.7233
    32.4526
    32.3644
    28.4851
    29.3869
    31.7592
    33.8016
    32.0576
    36.2586
    32.2549
    32.9544
    31.3468
    32.5163
    31.8979
    34.6807
    35.4148
    36.9068
    30.4770
    29.4145
    32.3864
    30.2781
    31.0442
    36.2287
    36.6962
    35.4860
    34.3680
    38.2941
    31.0288
    27.3756
    27.0278
    27.1722
    26.3289
    31.6301
    26.3978
    22.6752
    21.9425
    23.3062
    19.8876
    25.6705
    24.5053
    24.9808
    22.5678
    25.1934
    23.1013
    21.9847
    22.8788
    25.5404
    26.0873
    21.6739
    23.6885
    24.1945
    22.0940
    26.6112
    23.6660
    28.1332
    26.6569
    24.5917
    27.2145
    29.8913
    37.3505
    29.2294
    27.4886
    33.2922
    30.1022
    33.3178
    31.0839
    29.6062
    36.2544
    35.4608
    36.3263
    35.0176
    34.8445
    36.7781
    35.5623
    34.4898
    33.1745
    36.8744
    34.0162
    40.6934
    39.1608
    37.6164
    33.5550
    39.2751
    37.5283
    37.1757
    40.1521
    38.7705
    35.4715
    30.7096
    33.1784
    31.3333
    32.8293
    29.9127
    27.1370
    28.8106
    29.5994
    30.4836
    32.1764
    31.1156
    31.7700
    32.3561
    32.0055
    32.1425
    31.8145
    32.5429
    29.3281
    31.8828
    29.1416
    30.6667
    31.8032
    29.2387
    25.1959
    24.3555
    23.6850
    25.3056
    26.1290
    27.3439
    27.0980
    25.4720
    29.6527
    24.0733
    25.7776
    23.6419
    25.1020
    23.8332
    23.1418
    23.6763
    21.5346
    21.8603
    17.0030
    20.3777
    19.4624
    27.7250
    24.3442
    27.7605
    23.2159
    26.9347
    28.1129
    28.3611
    22.2495
    20.4716
    23.1579
    24.0716
    27.6330
    25.4978
    27.8881
    26.7738
    27.5976
    30.8506
    28.4722
    32.1966
    30.8972
    27.9382
    27.8640
    30.3911
    32.3672
    30.3177
    29.0855
    30.4163
    30.4565
    32.1993
    28.0835
    29.0126
    32.0260
    30.0931
    30.2282
    29.6235
    26.3685
    27.6894
    27.2983
    31.4317
    28.2145
    26.8863
    29.8266
    26.4252
    23.8342
    26.3933
    24.4838
    24.0970
    29.7072
    28.3542
    28.5204
    26.2679
    27.2594
    27.4396
    25.1275
    28.4515
    26.3028
    33.1014
    25.3154
    29.0088
    32.1544
    28.6774
    27.2843
    26.9234
    31.3288
    30.7622
    30.5247
    19.7080
    22.5401
    25.9806
    27.7443
    24.1413
    28.6745
    23.8288
    27.4870
    26.2806
    27.9144
    28.5440
    26.8604
    26.6868
    25.3753
    25.4107
    27.5931
    28.4191
    27.2774
    27.0269
    27.5219
    29.4528
    29.9753
    28.4335
    25.7674
    25.8271
    29.4687
    26.2930
    28.8871
    28.6583
    31.9549
    25.5905
    24.5975
    23.6799
    28.1047
    27.9158
    29.1681
    28.8334
    27.6258
    29.1170
    24.1545
    31.5125
    30.6639
    31.8273
    31.4995
    28.4427
    36.0333
    34.2106
    30.3873
    32.6017
    26.2972
    32.2495
    25.6858
    26.9576
    30.2654
    29.4453
    24.5016
    20.3686
    22.7000
    25.3656
    26.8825
    22.9471
    24.7519
    28.7628
    25.5597
    31.2858
    25.4091
    25.1188
    29.9862
    26.7453
    29.4239
    29.1508
    29.0474
    30.7093
    32.5484
    28.7234
    28.0107
    26.3373
    24.9973
    27.4534
    27.3316
    23.4336
    25.7300
    25.0937
    28.4339
    27.2640
    27.4266
    26.0438
    20.6981
    30.1779
    31.5263
    30.5388
    25.6589
    24.8434
    24.2221
    23.8246
    26.2718
    28.6366
    25.8659
    30.3309
    27.7119
    31.2384
    31.9798
    30.8043
    27.7928
    31.4404
    28.5062
    29.5671
    28.8636
    31.4658
    30.7913
    33.6805
    32.1158
    30.6893
    30.7865
    25.0269
    24.7129
    23.0694
    22.2852
    22.6162
    21.5330
    25.4890
    26.5744
    27.7715
    19.9749
    24.3822
    18.7586
    25.1123
    24.3803
    26.4795
    25.9396
    26.4678
    26.9752
    29.3212
    22.8567
    25.8767
    25.7149
    22.4934
    22.1992
    23.8678
    22.6898
    26.3233
    25.2666
    26.4052
    32.3085
    33.4955
    26.4798
    28.6322
    25.5776
    23.0929
    26.2048
    26.6344
    29.2740
    24.7996
    22.3396
    25.0395
    24.0021
    23.0397
    31.8351
    23.6917
    28.2520
    25.6359
    27.1637
    24.5864
    26.3082
    26.0432
    26.0186
    25.5476
    28.9002
    24.6045
    24.6927
    27.1804
    30.5869
    29.0364
    28.6456
    26.7348
    21.4617
    25.4021
    26.9582
    25.7700
    24.4382
    23.6261
    27.6035
    26.8508
    24.2577
    24.5448
    27.4790
    28.7040
    23.9608
    25.8200
    27.4980
    26.9128
    26.5974
    32.1464
    22.9817
    23.4489
    24.2682
    25.5135
    23.3939
    21.6462
    24.7401
    22.8921
    24.1994
    24.0946
    18.3608
    25.1759
    27.5256
    23.9896
    30.1241
    32.7379
    30.9859
    25.4395
    29.8075
    33.3920
    26.3599
    30.9279
    25.8741
    27.1811
    27.2760
    25.1075
    25.1203
    25.5005
    28.8386
    25.0599
    26.2052
    26.4786
    29.7718
    30.5904
    25.3814
    22.0308
    21.8089
    24.4855
    24.6015
    23.9413
    24.3253
    23.6886
    27.9863
    29.0526
    24.5002
    22.5242
    27.9150
    31.3469
    27.6201
    22.3203
    30.8539
    25.0197
    24.2327
    29.9652
    24.4414
    25.9621
    26.0316
    29.3154
    29.0805
    33.6197
    30.5238
    28.9616
    30.2704
    28.6626
    29.7069
    29.3603
    27.9878
    29.4486
    29.4149
    34.3651
    26.1303
    23.7744
    26.3794
    28.1708
    26.6630
    30.1169
    26.7359
    26.6066
    25.8802
    30.8983
    26.3547
    25.8504
    27.8337
    24.3879
    24.7248
    23.4602
    22.0478
    19.2044
    23.6635
    23.9374
    22.2425
    16.9319
    24.6548
    29.3042
    26.0448
    31.7135
    33.1485
    26.7873
    25.2296
    28.4831
    28.1887
    27.0822
    29.8870
    27.8661
    29.5450
    31.1941
    26.5227
    24.3961
    21.9366
    19.9160
    27.2520
    26.6909
    22.6570
    23.5292
    24.6918
    20.8116
    23.6740
    22.7253
    18.4781
    23.3376
    26.1177
    18.4395
    21.8867
    21.1001
    22.7645
    21.6588
    21.8946
    20.5283
    22.3244
    24.6106
    22.8292
    22.9137
    21.3720
    22.4955
    24.5273
    24.8257
    23.9193
    24.6563
    28.0360
    28.1701
    24.1821
    22.9175
    22.4741
    28.6547
    27.6713
    30.8497
    29.5161
    27.7903
    29.7570
    23.6582
    26.8503
    26.7031
    28.7880
    27.5232
    27.9509
    24.1548
    23.1220
    28.0089
    28.6210
    30.9424
    24.2146
    23.8283
    29.3301
    24.2689
    27.3661
    26.1794
    27.9116
    30.8485
    29.3070
    23.2766
    27.0495
    23.4896
    23.2456
    27.0626
    23.9313
    21.9865
    26.3993
    26.0379
    25.6452
    24.0128
    26.0990
    27.5457
    26.2256
    29.7258
    28.1174
    30.8300
    29.9387
    28.2436
    25.8010
    26.7613
    26.0676
    26.0259
    24.3497
    27.0598
    27.0008
    24.4902
    30.7049
    32.7473
    29.8596
    36.9527
    30.4521
    26.5229
    29.8204
    24.6669
    28.7635
    26.5457
    30.6352
    28.5086
    26.7346
    31.7147
    30.9790
    34.3155
    22.2167
    22.5630
    25.3288
    30.9085
    22.8440
    25.5990
    28.9776
    29.8561
    23.2181
    24.3575
    26.0904
    27.7179
    25.0555
    30.4803
    25.8038
    28.7444
    28.2072
    25.9551
    23.9022
    26.3342
    28.2468
    30.5213
    25.4526
    30.3547
    25.1633
    28.1065
    24.9303
    27.9291
    34.3120
    29.7984
    28.1432
    29.2358
    25.1585
    26.0552
    30.0046
    23.1493
    25.5860
    32.7138
    30.4088
    24.8426
    27.1275
    25.8549
    26.6031
    24.5722
    25.8363
    25.2266
    30.1462
    29.1004
    28.4818
    25.1399
    23.5151
    23.2309
    26.1375
    28.7371
    27.7803
    25.9103
    26.6592
    27.5936
    22.7239
    22.4211
    22.6483
    25.6592
    24.5932
    27.9795
    25.6529
    28.3916
    28.5361
    27.9693
    26.2924
    29.3676
    27.3485
    26.4805
    27.5978
    26.7997
    25.9838
    25.5822
    27.4199
    25.0626
    24.5940
    30.2901
    23.9326
    23.9887
    24.3199
    25.1217
    25.6097
    28.0502
    27.2325
    26.2110
    27.3036
    30.7052
    27.3239
    26.7528
    26.0172
    27.4431
    28.4276
    25.0091
    24.4268
    24.8467
    27.2924
    32.8164
    30.5696
    34.7580
    32.9067
    30.8659
    32.8060
    35.3657
    29.8351
    31.8595
    33.6309
    34.3119
    33.4482
    29.7779
    30.9837
    32.3760
    31.3621
    29.8842
    30.4661
    29.5528
    29.2104
    28.9264
    27.6931
    27.6845
    24.6482
    27.4698
    27.5066
    25.3076
    26.9084
    23.7674
    28.3107
    30.0490
    28.1017
    26.4755
    29.5904
    24.8954
    26.5649
    28.3794
    29.6346
    28.6094
    37.0277
    26.8928
    30.5328
    26.9551
    27.6484
    27.2768
    29.0602
    29.4155
    30.7322
    28.6391
    27.7510
    25.9257
    27.6546
    30.4578
    27.1559
    28.5048
    33.9418
    31.5381
    31.1313
    34.6569
    34.9273
    35.3640
    32.2185
    34.8241
    36.4969
    34.6821
    29.7981
    30.9642
    28.2010
    26.2913
    24.6001
    27.9613
    30.4856
    29.4331
    29.0159
    30.7581
    29.1059
    28.0215
    29.5760
    30.6437
    26.4734
    27.5402
    30.6640
    27.4902
    30.8371
    28.7247
    32.2223
    30.5527
    26.2236
    28.3147
    28.2250
    29.3604
    31.2514
    32.2598
    30.4755
    27.2270
    28.0810
    29.3471
    30.5450
    31.8142
    27.1728
    24.1722
    28.8738
    24.7308
    26.8409
    25.9715
    25.5065
    25.6440
    21.1586
    25.9824
    19.7816
    22.8217
    22.1009
    25.1743
    24.1239
    23.3149
    24.0218
    25.9468
    29.4921
    28.1395
    24.8500
    26.3024
    25.2223
    28.3862
    30.3636
    23.0566
    22.7138
    26.8427
    26.0497
    28.0756
    30.7061
    32.4836
    29.4229
    25.8060
    24.1311
    22.6552
    22.6330
    20.6173
    20.4851
    23.2052
    27.3086
    25.2458
    24.9994
    28.5078
    28.5518
    28.8568
    25.6225
    27.7326
    26.8285
    26.9768
    28.3101
    29.4448
    30.1277
    29.9498
    27.4638
    27.9814
    25.1757
    25.0174
    26.2491
    26.1964
    25.4494
    26.4550
    24.1942
    32.4048
    26.1401
    28.2818
    27.5101
    21.8476
    24.6103
    24.2801
    28.9385
    34.0196
    29.8202
    25.1765
    24.6543
    25.6920
    27.6132
    33.1550
    32.1168
    29.0540
    28.3497
    26.6102
    25.2811
    23.4204
    20.4270
    20.2374
    16.8870
    22.0116
    24.3561
    20.1809
    21.3035
    23.0971
    21.7523
    20.0346
    25.1183
    21.2487
    23.1225
    24.6664
    25.0258
    23.4602
    24.7415
    24.1013
    23.9422
    25.0678
    22.1679
    23.1119
    23.4880
    25.1572
    25.5780
    29.3201
    28.3207
    26.2561
    25.5790
    26.1166
    27.0883
    27.7455
    23.9927
    27.2646
    27.3402
    27.9563
    34.4689
    29.1456
    27.1070
    27.9139
    24.6941
    32.4861
    35.5647
    26.9026
    26.4227
    30.9430
    28.5276
    28.7400
    27.7620
    22.6771
    25.8898
    27.2937
    24.2638
    25.7651
    23.4468
    26.2142
    24.7812
    22.8356
    21.8863
    22.3765
    23.0183
    21.2266
    22.8201
    23.3776
    22.5465
    22.0136
    21.4053
    22.9843
    22.7467
    27.7655
    28.1058
    28.1921
    25.8073
    26.2277
    25.5168
    29.0991
    28.0730
    30.0219
    24.4264
    29.1075
    24.4916
    24.8176
    24.7075
    25.7969
    28.3952
    30.6940
    29.2475
    27.3637
    27.7122
    25.1304
    23.2024
    26.3100
    27.8099
    23.5884
    23.2328
    21.9426
    25.5873
    30.8679
    31.6199
    26.7068
    31.0473
    38.7086
    30.3465
    26.5432
    26.2154
    26.3251
    24.7738
    22.9492
    21.1873
    22.7847
    25.2795
    24.9545
    25.6156
    25.8365
    23.9894
    25.3186
    24.4997
    28.2979
    24.3420
    25.6236
    28.4401
    28.0287
    24.3820
    24.3651
    25.7947
    24.2363
    27.1453
    25.8676
    25.5309
    25.9436
    27.0944
    28.1198
    30.9604
    25.9811
    27.5784
    27.5932
    25.5111
    24.6033
    23.3769
    25.8049
    26.4496
    25.8011
    23.0709
    22.6670
    20.2380
    20.3092
    22.4809
    26.2187
    30.4477
    29.7423
    30.6763
    25.8850
    28.3655
    25.0221
    23.2135
    26.7128
    30.8024
    27.2432
    28.2165
    22.4231
    21.5930
    18.2510
    20.2209
    23.4874
    23.4187
    27.3991
    28.5862
    26.1428
    24.5274
    24.9919
    25.2189
    22.9070
    25.8197
    24.3954
    23.4292
    29.1459
    28.5233
    27.0374
    26.3976
    26.4332
    26.8067
    24.7392
    25.8088
    25.9741
    28.5144
    24.2214
    26.9996
    25.6061
    25.5182
    30.8239
    29.3825
    30.9388
    32.3711
    31.9847
    29.3305
    30.2659
    25.2655
    29.4738
    27.7772
    27.2312
    26.5987
    25.5961
    27.9397
    27.7703
    28.4949
    28.7749
    28.7731
    28.0518
    34.2657
    28.0478
    29.3540
    26.4582
    31.5983
    26.5004
    31.6600
    31.5664
    25.1331
    29.4745
    29.2876
    33.8021
    36.4020
    27.9236
    28.0996
    26.9150
    24.6498
    26.0471
    31.7229
    30.2094
    27.0671
    23.5967
    27.2997
    25.1715
    26.4687
    29.9107
    24.8689
    25.0619
    23.6963
    27.9293
    27.3798
    29.3407
    26.4674
    29.7967
    33.5755
    32.9923
    32.4930
    23.5711
    28.4045
    28.8210
    28.4327
    28.8559
    28.3589
    28.1512
    28.8079
    29.4088
    26.8098
    29.3683
    25.7225
    24.6704
    28.7803
    26.9266
    28.3574
    30.3403
    31.1375
    29.7761
    31.1850
    29.2281
    27.2480
    25.2227
    25.4659
    26.8429
    23.4994
    29.0330
    26.0528
    28.7792
    27.5386
    25.5657
    25.7801
    24.5893
