# Supplementary material for: Mechanistic models of asymmetric hand-over-hand translocation and nucleosome navigation by CMG helicase
Source: Nat Commun. 2025 Nov 21;16:10304. doi: 10.1038/s41467-025-65232-x (PMC12639105; doi:10.1038/s41467-025-65232-x)
Supplement: Supplementary file 18 — Source data [file 41467_2025_65232_MOESM18_ESM.zip › SourceData/SourceData/Fig4D/withRPA/mindist_lagging_and_loop_traj018.dat]

# Distance
    29.3216
    29.7384
    33.2171
    30.0559
    27.4853
    31.1981
    31.8501
    29.3380
    29.4437
    29.4300
    25.3345
    29.5440
    30.7822
    31.1758
    27.0614
    30.1428
    30.6783
    28.8492
    28.5328
    29.8687
    29.5973
    30.1217
    31.0318
    28.4057
    29.8706
    26.3001
    30.9226
    27.8825
    27.7966
    28.4543
    29.6387
    29.1900
    30.5785
    28.8467
    28.3617
    27.4400
    27.4699
    30.2072
    29.9540
    26.0499
    26.5754
    25.0458
    25.1247
    26.6069
    27.3886
    26.2194
    26.4487
    30.2041
    23.7705
    24.4414
    24.9588
    24.3948
    25.2081
    24.6012
    23.7336
    23.5766
    27.1156
    26.9218
    25.1436
    27.9342
    25.1365
    26.4299
    25.3293
    24.3008
    25.1911
    23.5735
    27.5236
    29.3302
    27.5433
    29.3836
    25.0774
    25.8666
    27.6096
    29.1196
    26.3227
    29.0755
    26.1688
    29.5079
    25.6481
    25.6072
    25.0894
    26.5374
    24.9708
    26.5133
    27.5530
    27.1807
    25.5999
    25.9162
    27.3628
    25.0647
    23.7792
    24.9527
    27.1175
    27.2842
    26.4350
    24.9611
    25.3727
    25.6695
    26.1941
    23.9938
    27.4140
    26.3455
    26.3793
    25.1781
    23.3298
    26.1524
    24.1604
    23.5156
    26.0493
    25.2135
    27.1482
    29.2463
    28.4085
    25.3553
    26.7827
    27.9810
    26.3861
    22.0608
    22.5205
    22.9947
    24.6543
    26.8808
    27.1261
    25.3679
    24.2212
    23.4693
    26.1134
    26.1129
    26.8797
    26.4670
    23.8478
    21.9597
    24.1784
    25.6690
    24.1474
    26.1478
    24.4658
    27.2629
    25.6864
    25.7630
    25.4945
    24.0413
    23.0650
    27.9649
    24.4151
    27.3411
    23.5331
    25.0552
    24.3660
    26.9083
    27.9818
    26.9779
    25.1475
    25.3772
    29.5086
    32.9106
    27.5992
    29.4683
    30.5549
    28.2863
    25.7053
    26.6426
    28.8769
    28.3577
    27.7378
    30.5288
    29.7641
    29.5435
    31.0613
    30.1544
    27.6308
    25.4336
    26.3922
    25.2597
    27.0526
    26.0084
    27.5475
    29.8390
    30.5623
    28.9292
    30.1609
    28.1443
    30.7541
    26.5360
    30.6360
    28.9705
    29.1334
    29.6987
    28.7140
    31.5430
    30.4840
    34.0275
    26.8892
    25.3277
    26.8630
    22.6306
    29.0808
    34.4527
    26.6514
    27.1360
    28.0349
    28.6488
    27.9763
    27.9637
    26.8735
    30.5824
    30.9208
    27.5616
    32.2012
    27.5321
    27.1458
    28.8787
    27.2687
    26.8460
    28.7635
    25.2309
    24.6568
    24.5779
    24.4693
    25.0781
    25.4936
    22.9402
    26.8930
    27.5778
    26.4657
    26.0224
    25.2780
    25.5091
    24.3183
    26.0075
    29.5129
    27.2131
    28.2914
    26.7865
    25.1292
    26.0074
    27.2396
    24.1909
    25.4646
    22.7609
    24.8673
    24.9347
    25.1847
    26.8929
    23.2780
    25.0238
    24.5218
    26.4477
    26.7560
    27.1942
    28.9163
    25.5162
    27.1393
    27.8266
    28.2171
    27.8457
    27.5136
    29.3484
    27.7419
    25.5052
    24.7641
    26.5673
    24.9822
    25.4787
    25.5393
    27.9918
    27.1242
    25.5827
    29.2013
    28.5589
    26.9094
    25.7047
    28.6769
    26.4977
    24.5667
    26.4758
    23.5109
    26.3727
    28.7894
    27.5984
    25.8841
    26.5546
    26.9866
    29.1119
    28.3934
    26.5483
    26.4145
    24.1534
    26.9560
    24.1048
    26.6095
    25.0751
    27.7061
    25.4351
    28.2414
    28.3773
    29.8099
    25.4131
    25.1348
    26.3010
    25.2730
    26.5526
    25.3442
    26.9670
    28.9487
    26.1490
    27.7689
    28.5514
    25.8110
    26.0436
    25.6732
    27.2435
    24.9753
    24.9107
    27.5433
    26.1109
    25.7146
    25.4522
    23.9836
    23.6977
    26.7742
    24.5962
    29.7894
    26.7683
    28.2140
    26.8250
    26.4231
    27.6989
    26.7047
    29.1035
    27.1692
    28.3773
    27.5353
    30.0522
    33.2377
    29.3127
    31.0434
    30.6991
    27.1237
    30.0189
    27.5737
    25.1768
    28.3314
    30.4236
    30.5116
    28.8573
    33.0068
    29.3231
    28.6911
    28.0886
    28.6352
    26.1955
    29.2610
    22.5467
    26.3555
    27.5900
    26.5604
    25.6331
    26.9692
    27.6644
    25.5338
    25.3808
    28.6897
    24.8011
    25.0520
    25.8802
    24.4990
    25.8198
    25.0341
    23.1702
    25.8375
    25.2048
    26.6367
    26.0824
    27.6415
    27.9966
    31.6407
    28.8026
    27.8093
    29.5108
    29.2119
    29.7243
    27.6796
    31.0632
    30.5182
    27.6583
    30.4750
    29.6108
    27.5085
    27.4360
    27.1097
    26.7004
    28.2284
    26.2464
    27.5293
    25.6295
    29.2052
    27.6495
    26.0243
    26.7299
    27.3808
    27.3183
    26.2296
    28.1742
    29.5510
    32.5157
    28.8618
    28.3032
    31.1621
    27.7217
    26.4175
    28.8849
    29.4203
    27.9326
    28.9099
    25.7698
    29.4318
    27.1205
    26.1640
    26.4769
    25.9218
    32.5771
    32.5518
    24.6864
    26.7295
    25.5298
    25.6020
    27.2372
    26.3430
    26.5925
    26.4444
    25.9894
    26.6497
    28.0746
    28.7206
    28.6912
    26.3256
    29.1157
    30.1005
    29.4042
    27.3697
    25.3723
    25.7117
    25.3678
    27.1399
    24.1406
    26.4522
    26.4555
    28.6799
    28.5417
    28.7991
    32.3882
    29.0867
    30.8168
    28.7326
    30.0293
    27.8814
    27.4938
    26.7470
    27.2784
    25.3937
    27.4612
    26.5140
    24.1169
    23.6292
    24.7200
    26.5068
    28.4437
    26.1977
    26.7345
    24.9488
    27.1602
    22.7284
    23.1417
    25.6921
    25.8600
    25.9103
    23.6759
    27.2515
    25.6368
    24.7675
    24.6744
    26.0611
    23.9008
    27.6424
    25.1567
    27.2601
    27.4666
    27.3374
    26.1816
    24.1194
    25.1062
    26.2182
    27.6485
    28.6902
    28.6929
    25.4777
    27.6966
    28.4700
    33.9757
    31.4439
    31.6775
    34.6722
    33.3108
    28.1546
    30.6495
    29.6320
    28.8291
    29.2949
    29.1689
    26.8774
    27.8263
    26.9381
    28.4476
    27.5243
    28.7013
    30.4380
    29.0578
    28.4374
    25.2271
    27.2214
    26.6043
    26.9066
    27.5127
    26.6793
    27.2486
    27.5660
    28.8775
    27.8380
    29.2596
    32.8664
    31.0831
    29.5476
    26.9343
    26.1495
    27.1119
    24.4853
    26.6545
    27.4241
    30.7726
    29.5784
    28.8480
    30.3706
    29.5344
    30.8546
    32.7016
    32.0280
    28.3563
    28.0433
    28.8139
    31.6024
    31.6972
    34.9602
    30.4140
    31.1339
    31.5713
    34.1041
    25.9290
    27.4980
    28.2724
    27.8478
    24.7830
    27.0395
    24.3183
    27.0914
    29.5773
    27.3297
    27.8595
    27.1114
    29.0285
    30.1165
    28.4967
    28.2468
    31.4663
    32.0846
    31.7388
    29.6603
    29.8651
    29.5547
    28.4133
    27.8282
    29.9523
    29.2095
    26.5480
    26.7566
    28.4388
    26.1594
    27.3704
    28.4394
    25.5877
    30.7396
    25.9473
    30.9696
    35.0525
    28.8074
    29.4640
    28.4090
    27.6047
    28.5834
    26.9353
    31.5589
    27.5962
    27.8604
    29.2660
    27.7736
    34.7732
    28.6270
    25.5246
    25.6190
    30.9548
    25.4388
    25.5447
    27.3006
    30.7045
    27.1971
    26.7056
    31.6628
    32.0218
    31.1467
    30.3217
    35.5291
    35.9409
    28.0929
    31.2195
    30.1552
    29.3712
    30.2419
    27.0014
    26.3569
    26.5142
    28.9619
    30.3768
    31.5953
    29.6620
    31.3464
    29.2732
    29.5241
    31.3279
    32.3685
    27.9431
    26.6878
    28.4877
    30.3831
    28.6278
    30.2752
    32.9685
    30.8466
    30.3850
    32.5671
    29.8330
    29.5537
    25.6849
    30.7007
    30.2291
    29.9391
    30.1379
    29.3779
    28.8241
    28.6296
    32.8873
    30.4555
    32.5505
    32.3101
    29.9213
    31.1286
    29.8753
    32.8198
    28.5910
    29.1476
    31.9864
    32.3969
    34.3208
    32.5303
    32.6519
    28.1563
    29.3883
    26.5825
    26.6949
    23.1000
    24.5641
    26.2456
    27.9243
    27.8963
    24.5850
    27.6089
    25.6743
    24.6151
    27.1749
    27.0133
    26.9690
    26.2412
    27.0082
    30.0359
    25.2357
    28.1455
    25.5340
    25.6939
    27.6834
    25.8267
    27.1168
    28.6470
    28.6032
    26.8537
    29.3166
    27.4074
    27.7175
    26.6397
    24.8637
    24.0334
    24.8138
    25.9658
    28.6835
    28.2748
    26.7630
    27.4583
    26.8379
    25.4491
    25.6474
    25.3512
    31.8822
    28.1080
    31.1645
    31.8457
    28.0591
    29.0771
    27.9158
    31.9727
    27.0795
    25.5075
    25.8348
    27.0466
    25.6000
    22.4214
    26.9145
    26.0386
    26.1686
    26.7721
    28.0690
    27.7103
    25.4049
    27.2328
    27.1163
    24.7101
    28.0851
    28.1203
    29.0748
    26.8846
    27.6512
    29.4012
    29.8229
    28.2033
    26.0089
    30.0288
    30.5829
    36.9514
    30.0973
    30.4884
    28.6323
    28.6272
    29.8114
    32.3483
    35.2340
    33.2369
    33.9818
    28.1051
    32.6425
    33.6449
    27.3298
    28.1378
    29.5060
    32.5539
    26.8460
    26.7425
    26.1684
    25.0489
    26.4081
    32.9015
    31.9010
    29.5559
    29.6798
    28.3616
    27.5807
    31.5221
    29.7198
    29.4121
    33.5641
    35.7088
    29.8152
    32.5983
    32.3021
    31.8804
    27.2112
    26.1591
    27.7167
    27.1800
    26.1871
    26.9764
    27.3179
    29.5699
    29.1444
    28.6982
    28.6962
    28.7559
    34.0483
    31.6708
    28.0319
    30.9562
    27.8281
    28.8923
    32.1327
    26.4056
    28.3717
    27.3724
    29.4862
    30.1263
    29.9565
    28.4898
    30.6611
    27.3024
    28.8259
    27.1630
    28.9805
    28.2773
    25.6811
    27.6147
    22.3798
    24.4681
    26.8570
    28.6828
    24.5162
    25.0547
    25.9036
    26.2874
    21.7823
    24.1587
    27.0110
    22.6590
    27.4539
    25.7444
    25.9597
    22.3048
    28.2111
    29.0071
    27.8101
    26.7447
    27.4435
    29.0472
    26.8418
    30.6638
    30.7432
    33.6662
    29.6969
    27.5429
    29.0829
    26.6491
    26.0604
    29.0397
    26.8481
    29.6524
    29.9084
    32.9457
    33.3115
    35.3156
    36.4937
    39.5362
    33.7601
    34.9937
    29.5271
    30.3672
    27.5763
    27.4998
    26.3403
    27.4487
    27.0061
    25.9099
    26.5579
    25.9411
    26.0445
    30.0389
    28.6272
    28.0372
    30.2191
    29.9795
    30.2026
    31.1818
    30.8853
    30.7768
    26.5749
    27.3329
    29.7954
    29.3298
    26.8875
    30.7736
    31.1114
    28.5701
    29.4550
    33.0871
    29.1703
    28.8832
    29.2022
    29.5800
    28.2257
    27.0843
    32.3063
    30.7374
    27.5290
    26.0426
    27.1978
    25.5036
    26.3327
    29.5330
    28.3868
    28.6600
    27.6927
    30.9303
    31.3069
    28.0100
    27.4743
    27.7510
    31.6448
    31.1553
    33.2078
    34.9893
    29.1118
    31.7107
    30.4819
    27.1322
    30.4788
    27.6315
    25.6213
    28.9137
    29.0975
    29.5778
    29.9793
    27.5605
    28.4300
    27.7530
    30.2229
    29.2237
    26.2233
    27.9623
    27.5827
    30.7077
    29.7683
    27.8721
    26.7539
    24.7111
    26.4750
    31.4276
    27.7247
    30.4074
    27.3584
    29.0594
    28.9189
    29.2103
    28.7656
    29.5908
    33.3573
    29.4195
    36.6220
    36.2060
    28.5665
    35.0666
    28.5077
    31.8902
    35.9394
    29.5370
    30.8134
    32.8921
    31.3763
    27.9692
    26.0265
    26.3620
    26.7050
    26.5481
    25.4674
    28.4484
    27.4164
    29.6166
    29.4116
    30.3796
    26.0582
    27.5172
    30.0100
    27.8491
    26.0029
    26.1927
    25.4460
    26.5156
    27.6947
    25.6159
    27.2201
    28.2729
    24.5559
    27.2615
    28.0247
    30.5388
    28.7629
    30.4339
    29.3376
    27.8099
    29.4992
    28.0513
    27.3044
    25.2995
    21.1249
    19.7453
    22.2061
    24.9090
    22.9890
    24.2967
    18.5165
    21.2148
    23.3569
    27.4036
    21.9984
    21.2716
    24.9289
    24.4716
    23.5397
    24.4171
    23.9926
    25.3465
    25.3467
    23.8562
    22.1314
    24.1346
    24.1764
    24.5221
    26.9501
    28.8507
    21.9685
    32.5726
    30.8090
    29.1642
    29.6895
    29.3294
    25.3988
    30.4356
    27.6047
    27.9941
    30.1189
    30.9025
    37.3887
    30.7040
    26.1691
    28.4457
    30.3007
    27.0042
    29.0503
    27.3465
    28.3792
    24.3420
    27.4762
    29.5753
    28.9344
    26.6313
    26.6278
    28.3888
    28.0100
    34.2290
    29.7013
    28.3980
    26.6386
    27.2761
    30.7860
    29.1116
    25.7942
    24.7862
    24.0837
    26.9242
    30.5694
    29.1136
    30.7692
    28.0647
    27.3279
    28.1601
    32.0246
    31.1521
    29.1434
    29.4137
    28.4727
    29.2188
    29.8343
    29.1347
    28.8051
    30.0777
    33.1393
    31.9538
    28.4470
    27.6261
    26.5689
    25.7613
    24.4572
    23.4948
    23.2628
    29.4962
    26.8317
    29.2204
    31.0914
    33.8783
    32.3971
    28.3470
    30.9878
    28.5633
    33.5687
    31.2796
    33.4102
    30.2864
    31.7608
    33.6177
    29.7675
    33.0819
    28.5044
    28.7155
    27.2177
    31.9391
    32.0480
    34.9502
    37.5208
    35.1694
    31.8942
    34.0513
    28.7450
    36.4719
    28.8176
    27.7439
    28.2525
    28.9830
    28.1078
    29.2032
    25.0670
    25.6670
    27.1791
    23.8437
    22.1940
    22.7543
    23.1067
    22.7010
    26.8087
    26.6980
    20.8069
    27.8813
    22.8864
    24.3667
    18.2884
    21.2939
    21.9603
    25.7250
    27.3281
    26.1317
    23.3741
    25.6696
    28.1424
    22.8092
    23.5906
    26.3721
    23.5983
    24.0382
    27.3851
    28.3001
    25.0802
    25.0167
    25.2620
    28.3161
    24.7071
    22.0986
    23.6325
    27.5311
    27.9586
    31.1677
    30.2203
    32.7355
    23.9682
    26.8658
    26.1488
    31.1530
    29.5231
    31.6658
    27.3846
    28.8783
    24.5239
    25.9122
    25.6173
    30.3077
    28.6797
    28.3989
    27.5956
    26.1708
    25.9094
    28.6215
    29.8498
    30.4397
    30.9024
    26.9452
    30.6493
    24.7808
    25.4594
    20.9137
    25.1823
    22.5444
    26.4281
    25.1226
    30.1664
    29.0456
    23.4356
    19.0414
    17.9781
    18.2964
    18.3757
    21.4529
    20.8652
    18.2883
    19.5585
    23.6975
    19.8373
    25.1744
    22.8505
    18.5289
    21.0839
    25.5794
    24.2523
    23.5237
    21.8320
    24.3124
    24.7062
    24.4475
    21.2306
    27.1570
    28.8211
    24.6085
    29.5671
    27.7953
    25.8509
    24.9614
    29.9185
    26.5675
    23.3194
    25.5286
    27.2312
    28.0759
    21.9888
    29.1433
    25.7488
    26.9140
    27.8399
    21.3402
    24.5312
    26.4291
    28.1126
    29.9656
    29.7110
    29.4836
    26.8487
    31.1774
    28.9704
    27.9661
    30.6368
    28.9965
    29.1840
    29.2460
    29.2431
    27.1350
    27.9448
    30.3233
    27.0686
    27.8061
    29.2900
    25.6433
    24.9407
    25.2608
    27.9829
    28.6931
    29.0867
    34.5173
    29.1280
    31.3387
    31.4999
    32.4322
    30.1125
    24.9874
    24.4381
    26.3730
    24.9281
    23.0630
    23.2992
    26.4669
    24.8441
    23.2526
    26.6766
    25.8803
    24.4455
    29.3924
    28.7749
    26.0186
    26.7620
    30.8240
    28.8140
    23.4924
    25.0894
    26.6603
    26.4731
    17.2943
    21.1254
    19.7637
    23.3590
    24.4896
    20.8045
    22.8816
    18.9739
    19.9602
    15.9827
    21.8830
    22.1967
    16.2158
    15.0356
    20.2081
    19.2302
    25.2063
    21.7175
    19.6049
    21.3199
    27.8964
    23.0338
    23.8042
    25.2120
    21.5424
    24.9712
    20.9326
    18.0067
    21.4068
    24.2035
    21.8385
    24.0321
    22.9328
    22.1898
    25.0151
    27.4258
    26.8797
    27.9081
    21.3096
    23.7394
    24.5676
    19.7006
    24.4075
    32.9178
    29.6439
    29.5388
    26.1556
    28.6935
    27.6485
    28.6908
    30.7296
    24.5876
    27.3648
    27.7521
    30.2943
    31.4986
    27.8098
    33.3612
    31.3663
    31.9113
    32.7949
    29.2643
    28.6042
    33.8970
    32.0391
    36.5200
    31.1598
    33.2295
    25.1761
    25.7265
    30.5506
    27.3844
    31.5488
    23.8539
    25.7825
    23.0053
    28.6184
    24.0228
    31.9273
    30.8363
    28.6996
    25.2907
    23.9839
    21.9941
    24.1406
    27.4121
    27.9898
    23.2926
    20.4555
    28.3647
    22.6762
    25.9880
    25.8166
    26.0939
    24.1858
    23.4042
    22.5737
    21.9168
    21.6748
    25.2006
    27.0695
    25.0324
    25.2097
    23.5232
    24.6687
    22.9592
    22.6133
    25.4888
    26.2317
    25.2527
    24.8465
    24.4978
    28.3567
    21.3672
    27.9011
    29.8180
    28.4912
    24.9923
    28.5154
    28.3395
    24.9216
    23.3770
    26.5876
    24.9434
    21.8447
    21.4012
    25.1168
    29.0544
    27.7874
    20.2188
    26.4026
    24.3806
    18.7922
    30.1617
    27.1185
    25.6846
    25.7531
    25.4891
    24.2675
    25.6749
    22.0425
    26.4153
    20.4632
    19.4363
    23.1285
    20.3194
    28.6778
    27.0135
    24.2930
    28.8956
    29.8330
    30.0820
    28.2364
    35.3203
    28.9860
    25.5008
    24.6360
    20.0217
    28.3948
    26.9482
    19.8350
    24.9620
    25.7103
    20.7062
    25.9995
    24.6247
    26.0047
    26.4388
    27.4186
    20.3985
    26.6471
    28.8298
    22.3752
    25.7891
    25.7768
    32.3343
    31.0916
    35.0026
    29.2926
    28.2278
    25.2085
    29.7678
    26.0695
    21.1018
    19.3883
    27.5444
    27.1403
    26.8516
    26.4979
    28.3216
    29.3287
    28.6926
    29.9153
    23.9812
    29.0460
    37.6744
    33.2995
    35.7980
    29.7536
    31.7400
    27.6754
    29.0720
    26.0336
    24.7257
    26.1047
    26.7210
    26.7143
    27.7771
    23.7974
    25.3941
    20.1621
    25.1747
    26.4923
    30.4308
    25.7568
    27.3336
    24.8219
    27.6157
    26.8084
    29.6862
    29.7029
    27.0306
    30.9125
    23.7853
    26.3316
    23.7777
    20.4926
    27.1109
    29.9002
    29.7394
    25.6328
    28.6371
    30.5867
    30.8412
    28.9902
    30.2474
    27.7185
    29.8779
    31.5950
    28.4728
    28.7016
    30.6855
    24.3289
    25.7495
    22.5076
    27.0566
    31.3549
    28.9939
    25.4945
    26.8500
    28.7611
    22.7088
    24.1891
    22.8982
    22.5511
    25.4458
    25.8379
    28.0882
    27.8730
    26.2877
    30.8038
    26.8108
    30.5789
    29.2921
    27.7365
    28.7766
    22.1561
    28.3740
    22.3613
    27.6960
    26.3308
    21.7687
    27.3940
    26.4968
    23.2076
    29.5870
    23.0665
    21.8066
    28.3740
    26.5845
    23.4330
    26.7213
    29.2985
    27.7428
    32.4803
    28.4454
    26.8891
    25.2154
    26.2793
    25.2036
    23.6143
    26.6460
    24.3269
    23.3053
    22.0142
    24.0279
    24.9926
    20.9014
    20.7773
    23.9928
    24.6798
    24.4190
    23.4712
    24.7369
    26.6131
    25.5713
    28.1903
    24.8507
    25.4873
    18.0074
    24.4308
    19.8094
    22.3906
    28.2372
    30.2800
    25.8185
    23.9663
    15.4880
    23.8105
    15.1442
    22.5687
    22.6526
    26.2980
    26.8220
    27.2319
    22.9313
    28.8575
    20.9145
    19.9348
    21.9667
    25.5828
    20.3209
    15.8151
    10.6126
     8.0046
    11.1378
     9.2719
    11.0554
    14.9014
     9.8102
    10.3020
    11.3755
     9.9245
    18.2222
    13.5991
    12.7823
    13.0222
    15.9668
    13.9701
    18.9674
    15.6938
    17.2728
    18.7910
    17.8002
    16.9797
    17.2883
    14.9550
    16.4816
    13.0906
    15.1948
    12.3053
    12.7356
    13.4651
     9.5552
    11.1764
    14.4665
    14.7202
    15.9892
    15.7074
    17.7863
    14.9229
    15.1719
    16.9903
    16.7171
    16.6083
    20.0020
    16.4690
    12.3311
    14.9963
    19.3396
    17.5299
    16.9001
    18.0089
    13.4835
    18.4021
    18.9848
    13.4003
    14.9737
    19.1147
    12.3553
    10.7177
    11.0891
    11.9662
    14.3248
    16.7959
    15.8408
    17.7613
    21.1910
    16.6924
    15.6759
    14.1255
    13.6942
    15.7146
    15.2866
    20.3439
    17.8087
    17.2687
    18.3900
    13.8279
    16.3569
    12.1803
    16.3212
    17.3334
    19.3711
    17.6082
    13.6841
    16.0825
    19.4457
    22.8771
    18.5205
    17.2108
    23.2282
    18.4166
    16.0792
    18.4294
    20.1003
    22.7043
    22.1244
    20.5759
    20.8697
    19.0468
    22.0428
    20.4541
    24.4899
    28.2986
    22.6056
    23.4335
    22.0013
    20.8256
    21.2197
    14.2287
    16.0660
    12.0621
    11.1354
    14.7341
    17.4543
    20.3316
    18.9227
    17.3437
    17.5017
    17.1329
    17.4770
    19.0683
    19.9414
    16.6401
    14.1747
    14.6906
    13.8575
    11.8664
    12.6753
    12.0523
    11.1882
    19.6297
    16.6673
    14.1008
    14.9663
    16.0832
    13.8489
    15.3325
    14.5271
    16.0049
    14.3000
    12.4366
    10.2993
    14.0710
    15.3327
    14.0117
    14.5687
    18.0015
    18.2193
    18.1531
    18.0109
    26.3367
    17.8810
    20.6712
    24.7742
    19.3276
    18.4783
    22.8084
    21.6020
    28.5180
    17.6806
    20.1193
    27.4094
    26.4022
    27.1388
    22.0704
    22.1743
    25.8392
    23.9345
    26.7240
    25.2885
    26.9963
    29.6987
    30.6651
    26.1285
    27.1553
    27.8530
    28.1081
    30.2151
    26.1140
    26.6218
    26.0794
    28.2459
    28.5344
    30.9086
    30.2165
    28.7783
    23.0408
    26.5771
    28.3553
    34.9388
    30.9137
    29.7856
    24.3944
    24.9287
    24.6688
    27.0913
    27.3563
    30.9131
    27.9536
    29.4593
    30.5618
    33.3111
    32.8235
    33.1009
    28.8907
    30.9842
    31.2940
    32.9199
    30.8653
    23.3592
    26.1518
    25.1614
    27.5805
    27.3620
    29.2614
    28.9694
    27.7126
    31.5773
    25.9429
    28.2310
    21.4279
    26.1101
    25.7042
    23.4099
    25.3259
    24.6745
    21.0534
    20.1457
    23.8968
    26.3168
    19.3993
    23.5951
    21.9131
    25.6263
    23.6436
    26.5216
    28.3497
    30.1864
    29.8355
    25.1601
    26.1744
    25.8687
    23.3552
    18.8611
    28.7838
    23.4562
    20.9988
    23.5770
    27.4287
    28.1255
    27.2802
    22.3083
    26.0473
    28.7572
    28.9064
    27.5965
    25.5736
    23.3999
    26.8737
    24.7018
    27.1477
    25.5271
    23.2790
    24.9427
    30.4882
    28.3947
    27.9745
    24.0765
    26.1909
    28.9400
    25.2400
    27.1387
    23.2142
    25.8988
    22.7551
    22.5901
    23.0807
    25.5528
    22.2931
    19.2829
    21.5014
    26.6584
    21.5750
    23.0630
    20.2326
    19.5632
    23.3939
    18.9861
    22.1776
    20.0612
    21.2667
    19.2749
    23.0841
    22.8367
    17.7583
    18.5264
    19.6077
    28.1983
    27.5234
    21.0194
    18.9250
    27.0172
    20.6160
    19.1231
    20.2357
    24.0581
    17.7797
    20.4235
    22.0968
    19.3825
    21.5323
    22.0793
    24.7161
    23.5369
    23.6589
    22.0536
    19.2160
    25.3090
    14.8206
    21.2239
    27.8810
    28.1372
    31.3528
    25.2364
    23.6113
    23.7089
    21.8360
    25.3582
    21.5177
    27.3381
    23.0692
    25.2054
    25.4565
    25.3366
    29.0001
    28.2938
    24.9477
    30.1150
    29.5037
    29.5531
    28.7262
    29.1126
    28.1460
    26.5612
    27.4005
    27.8587
    28.3841
    23.8413
    26.9531
    28.4553
    29.0525
    23.7377
    29.4165
    25.0804
    27.0887
    28.1941
    25.8499
    26.2598
    27.5639
    25.5935
    26.9873
    26.0970
    26.0206
    28.7248
    24.4809
    30.1624
    29.1326
    29.6445
    32.4428
    33.1404
    28.5854
    26.8599
    24.7597
    22.4570
    25.5019
    28.8748
    25.4013
    26.7911
    29.5266
    29.0572
    28.3404
    27.5310
    36.6600
    36.2817
    35.5141
    30.6506
    27.5508
    26.5727
    22.2042
    24.8639
    29.0675
    25.0638
    30.5140
    30.5694
    31.6234
    31.0398
    29.1606
    26.6540
    33.8075
    33.4449
    30.7569
    29.0422
    31.8930
    27.2000
    33.4744
    26.0944
    26.5152
    31.0185
    27.5544
    27.1309
    28.2431
    24.6432
    27.4208
    25.3957
    23.3479
    25.5643
    27.2578
    25.2457
    26.5869
    26.6666
    24.0781
    26.6448
    29.0763
    34.8531
    31.0009
    28.8159
    33.3341
    33.9462
    29.2949
    34.5297
    27.8189
    28.3086
    31.4996
    34.3820
    35.1972
    32.7852
    30.5885
    28.4903
    24.4703
    25.6970
    24.8007
    23.4214
    26.8042
    26.2374
    25.3252
    27.2239
    26.6065
    24.4662
    23.6379
    21.4260
    19.1674
    26.0713
    28.6153
    23.5401
    26.8915
    26.2139
    25.1481
    25.4439
    21.6852
    24.9170
    26.7058
    30.2683
    22.4842
    24.3871
    27.3682
    27.0986
    22.9708
    28.5944
    28.6743
    26.8925
    25.2595
    28.2204
    30.5931
    27.5491
    23.4894
    25.6223
    24.1946
    27.1089
    25.5020
    27.7129
    27.6290
    33.3662
    25.5375
    24.2636
    25.6445
    22.5715
    22.0267
    23.9196
    24.7054
    26.0667
    21.1814
    24.2915
    21.1107
    20.2871
    23.7880
    19.8393
    28.0320
    22.5091
    24.0580
    25.0947
    21.8732
    19.6947
    22.3911
    23.1776
    21.2387
    23.8567
    21.9964
    22.8867
    24.8092
    23.6470
    24.8188
    25.9335
    22.7298
    25.2188
    28.0387
    25.4465
    22.6981
    21.2698
    24.4960
    26.2373
    27.6436
    21.1988
    21.0224
    25.4126
    27.2749
    29.5873
    29.2967
    27.7545
    23.3702
    27.0714
    24.3002
    27.2728
    24.7628
    29.1830
    24.3345
    24.6691
    25.1609
    21.3856
    25.6133
    24.0678
    28.9572
    26.5357
    27.3933
    23.5807
    27.3407
    29.1046
    26.0176
    27.5951
    34.6165
    32.1101
    27.6667
    34.6860
    29.1700
    33.9784
    27.7143
    30.8396
    26.2836
    29.3319
    28.0909
    28.2026
    26.4827
    26.1143
    28.3310
    25.6614
    24.1192
    23.3744
    28.7299
    32.4137
    29.4053
    30.0098
    33.4028
    28.2413
    25.5839
    28.8037
    29.2398
    27.3171
    29.7228
    26.9545
    28.0498
    22.3908
    21.7919
    25.5242
    26.8400
    22.0400
    18.6831
    25.1283
    26.7178
    22.7744
    24.6259
    28.9864
    21.9814
    24.8838
    22.8340
    23.2943
    26.7288
    24.3643
    31.2046
    28.3806
    24.6209
    23.3728
    26.2504
    26.6310
    23.1310
    26.6391
    26.4666
    27.2479
    26.0258
    27.0328
    23.3724
    27.1719
    22.7921
    24.3637
    27.6496
    23.1163
    20.1248
    21.4722
    25.7451
    22.4642
    21.6927
    18.7568
    17.6657
    22.5887
    21.6879
    23.6509
    23.0009
    26.6399
    25.4317
    26.7052
    26.3813
    28.3548
    29.6711
    27.9103
    28.5775
    25.4748
    24.7170
    25.0780
    26.1065
    28.1775
    25.2122
    29.9368
    26.1338
    26.5366
    27.3134
    25.5719
    25.9440
    26.6324
    31.6063
    26.9122
    25.7873
    24.9693
    21.3092
    30.2434
    23.7448
    24.3419
    23.7947
    22.2799
    25.2896
    24.7062
    25.8748
    23.5508
    23.2013
    26.3899
    21.8757
    21.8169
    27.3613
    28.7352
    22.7253
    25.5518
    24.4764
    24.3265
    25.6438
    22.9851
    23.0664
    28.1357
    24.8279
    24.8409
    26.3533
    24.4759
    29.8897
    26.5107
    25.9051
    27.2279
    25.5588
    26.2028
    20.1691
    24.5031
    26.1852
    29.6094
    24.4724
    31.4158
    25.2708
    27.0050
    26.5908
    26.0875
    24.6298
    22.9593
    25.6294
    24.7664
    23.7353
    27.2526
    24.3706
    20.6570
    27.2968
    26.1073
    26.4412
    23.1092
    21.0064
    27.4296
    28.0883
    25.7674
    30.4840
    30.0061
    26.5284
    26.1317
    32.9281
    27.7184
    29.1058
    25.7177
    27.5366
    27.5718
    26.6831
    20.5600
    17.6219
    18.7639
    19.7931
    24.2505
    24.1807
    25.2317
    27.7101
    19.4990
    21.1634
    22.0000
    20.6223
    19.9782
    16.8000
    19.5567
    22.6645
    28.0923
    23.1207
    27.3225
    23.1416
    22.4574
    18.6146
    21.3797
    24.1175
    23.2700
    25.8309
    25.8562
    28.2351
    24.7277
    25.7497
    26.1507
    22.5965
    25.3628
    25.0807
    24.1341
    21.5668
    22.2999
    19.0428
    25.2959
    26.6415
    25.7719
    25.1248
    25.5863
    22.8343
    24.3117
    32.4751
    27.9220
    26.8055
    18.6862
    20.0369
    22.2919
    25.2940
    18.8206
    18.9799
    20.3100
    21.1453
    21.2244
    22.1062
    20.1279
    23.0423
    23.3721
    24.9494
    26.5109
    19.6201
    21.1542
    26.0700
    24.4408
    22.3066
    28.6180
    22.6349
    28.6841
    24.8437
    22.7737
    21.3586
    22.2127
    22.0710
    22.0718
    23.6775
    29.7114
    26.7325
    29.9402
    25.4772
    25.3367
    19.7240
    21.4104
    20.7006
    15.6287
    19.0650
    21.0613
    27.1343
    22.4537
    23.8189
    23.8803
    23.0563
    25.0215
    24.2226
    24.9914
    20.2348
    23.6224
    24.7759
    19.4718
    22.2611
    22.6512
    26.2949
    21.0988
    21.1424
    23.1759
    21.7682
    20.5894
    24.9686
    25.9747
    24.7608
    22.7597
    19.7069
    21.4210
    20.6726
    26.1417
    26.1931
    27.8310
    33.7108
    30.2806
    23.0770
    24.0974
    25.5740
    25.9374
    26.1375
    21.9415
    27.6610
    25.4285
    27.2578
    22.1988
    27.5239
    21.4284
    22.0841
    22.5172
    22.6785
    22.5243
    20.2163
    26.1185
    21.5618
    19.1720
    25.2425
    22.6061
    24.2655
    23.6968
    25.6226
    27.5246
    22.9289
    27.9217
    25.5682
    25.1411
    21.7259
    28.1040
    26.8220
    26.3562
    24.5349
    22.1500
    28.1398
    29.2746
    24.9104
    32.9480
    29.9882
    33.2183
    27.0597
    24.5520
    26.3704
    27.2406
    31.3741
    28.9964
    28.2095
    32.7887
    27.7737
    31.8353
    27.3789
    27.4798
    31.2903
    24.6475
    25.4326
    23.9943
    29.7745
    27.1590
    26.3254
    24.1445
    25.1160
    25.3001
    24.9077
    27.3448
    23.5601
    23.6982
    27.2163
    30.4557
    34.5530
    32.9052
    28.1362
    29.0152
    33.8377
    32.6404
    32.0068
    28.0492
    28.0010
    25.3276
    28.2550
    26.6463
    30.0061
    26.6539
    24.0153
    28.8672
    26.2518
    25.9647
    27.9830
    28.1577
    25.8644
    30.6250
    23.8282
    29.4947
    27.5653
    24.1092
    24.6525
    23.1996
    21.5651
    23.8013
    22.3781
    23.7089
    24.8286
    19.4192
    22.9247
    23.6729
    21.0547
    22.7104
    24.3964
    25.1075
    22.8264
    23.0445
    20.8702
    21.2183
    21.1777
    22.1618
    22.0670
    22.1098
    21.3309
    23.8638
    24.0718
    24.1616
    27.3226
    30.3464
    25.1023
    25.4612
    23.2377
    27.5070
    24.7583
    24.1670
    24.5187
    25.3227
    28.1353
    24.3507
    22.9656
    28.5891
    21.7327
    26.6368
    26.5438
    24.7723
    26.6426
    23.8311
    30.3146
    23.8836
    26.7896
    31.2272
    21.7087
    24.8320
    23.9639
    26.6657
    25.8942
    27.3629
    27.7026
    27.4975
    26.9256
    29.0498
    26.2835
    24.4036
    24.0922
    24.0268
    25.1252
    24.8201
    23.6084
    30.0325
    28.5435
    22.8769
    24.4811
    28.1714
    30.8508
    28.6918
    26.5863
    27.1160
    29.5574
    26.7598
    29.2239
    24.8688
    23.9230
    27.9904
    23.7996
    29.2367
    26.0012
    25.1038
    25.6165
    29.8930
    25.8674
    24.2308
    29.6736
    26.6066
    24.3818
    23.7614
    25.2291
    27.5965
    26.2188
    23.5744
    25.4106
    24.1973
    27.6262
    22.8356
    27.2557
    25.6507
    24.5765
    27.5495
    26.1423
    30.6359
    30.5036
    29.7587
    28.9882
    27.0021
    23.9374
    30.4747
    25.2757
    27.6073
    31.5915
    30.2419
    26.9353
    23.9429
    23.7923
    21.5469
    22.0890
    25.1180
    21.4225
    22.6183
    23.1007
    24.5684
    27.7081
    26.6059
    25.6770
    25.1557
    24.3349
    26.2065
    25.9332
    27.6055
    26.3761
    24.9125
    25.2894
    26.4685
    24.3059
    24.8655
    24.5648
    23.6268
    25.2698
    22.6272
    24.7390
    27.9156
    22.7940
    23.7240
    22.8114
    22.8221
    25.8977
    23.0296
    25.6940
    26.9492
    24.3407
    23.2097
    23.5296
    23.4995
    23.9858
    22.7517
    23.8194
    22.9750
    23.4005
    22.4064
    25.8170
    25.7283
    27.2148
    25.7384
    26.2883
    25.9788
    26.1427
    26.9231
    30.6500
    32.2620
    29.3346
    26.5725
    28.5247
    26.2480
    28.4724
    28.1656
    23.8252
    25.4598
    25.7991
    25.0728
    30.8204
    26.8053
    26.8458
    27.0651
    27.3027
    24.7828
    25.5044
    28.4688
    27.1788
    24.2471
    24.6890
    27.8477
    29.1773
    27.9115
    26.5397
    27.4261
    26.7500
    24.8413
    25.2153
    28.6489
    23.1470
    26.2725
    28.7612
    23.4045
    24.0204
    29.8827
    25.2428
    31.5893
    30.1039
    28.0191
    25.6017
    27.1659
    28.7964
    24.7754
    29.4181
    30.6111
    23.7461
    26.5879
    26.6403
    27.3828
    25.1174
    23.3909
    26.3451
    27.2828
    27.9103
    24.5226
    24.4778
    19.3652
    21.5619
    21.0924
    21.1539
    20.1866
    22.6509
    23.2688
    20.1259
    22.8017
    19.7937
    19.8093
    20.3846
    26.6961
    20.2792
    25.2508
    26.0737
    24.5259
    27.1160
    28.1467
    24.1891
    26.7954
    23.9899
    25.1162
    20.8708
    25.1647
    19.6592
    23.3398
    23.2623
    23.5336
    24.8455
    25.6861
    23.9526
    21.4292
    19.7728
    28.2215
    26.0555
    26.7222
    22.7931
    25.6974
    24.8658
    25.0805
    30.7069
    23.7442
    25.9022
    24.6804
    23.5149
    24.5241
    27.8779
    22.0194
    25.7741
    25.4810
    25.2178
    25.0312
    22.5517
    21.3415
    25.6039
    23.8152
    23.6895
    25.6416
    25.5635
    24.2893
    28.7131
    27.6075
    26.1791
    23.6234
    24.1057
    21.4371
    24.4496
    26.2117
    20.4331
    21.0060
    23.3040
    26.7421
    24.0516
    23.9002
    22.2726
    22.6573
    25.1636
    24.2886
    19.9320
    21.3460
    22.2476
    26.7072
    28.3573
    20.0031
    24.6905
    22.3764
    24.2979
    21.3775
    22.5003
    20.3067
    23.5661
    21.5579
    21.8014
    22.0709
    19.4635
    22.6564
    20.1289
    22.3556
    20.3887
    22.2064
    23.4802
    26.2454
    27.0364
    23.8929
    23.8841
    22.7761
    20.4150
    21.6972
    17.1353
    26.9205
    24.4202
    21.3708
    23.4524
    27.3368
    21.0575
    24.1211
    20.2974
    26.3323
    19.7285
    22.7179
    22.0030
    22.8092
    23.1273
    22.1708
    18.6407
    16.9923
    21.1746
    23.0956
    22.8898
    23.3633
    21.3239
    23.3964
    22.7510
    23.8886
    24.0678
    26.5555
    19.3432
    23.7011
    24.3613
    23.0795
    21.5853
    21.7615
    23.2940
    20.8806
    24.2806
    23.7092
    23.2866
    22.5111
    21.2650
    20.2943
    22.4245
    26.5525
    24.7296
    20.2659
    22.3028
    24.6747
    26.8615
    22.0288
    24.5095
    21.9520
    23.4711
    21.4888
    22.9918
    24.4709
    25.4620
    24.1175
    26.7260
    26.1642
    29.3980
    23.9104
    26.4870
    22.7130
    21.7043
    24.0453
    22.5831
    18.8749
    27.1610
    23.0091
    28.0735
    24.8042
    29.4821
    32.2269
    30.0347
    26.9705
    28.4473
    28.9202
    28.9770
    29.3378
    31.1211
    31.8424
    35.2474
    26.3658
    23.1214
    24.6688
    22.9067
    24.9913
    14.0658
    16.3572
    18.5322
    22.1931
    21.5766
    19.0492
    18.4044
    18.5233
    18.4292
    19.6244
    25.1418
    20.1411
    21.9622
    19.4716
    18.2888
    23.1665
    26.3029
    20.0300
    20.0090
    18.7443
    19.2204
    22.1877
    21.0534
    18.0103
    14.6483
    18.1361
    14.7575
    18.0121
    20.4198
    19.3217
    18.0245
    22.8276
    20.5118
    21.8302
    18.4265
    20.6608
    20.4024
    27.8982
    21.5661
    20.6071
    17.0274
    19.8758
    15.5011
    16.9979
    21.6998
    20.3780
    18.1594
    20.8529
    21.8518
    23.4611
    17.8500
    18.4283
    23.8899
    23.7427
    24.1751
    20.5881
    21.3582
    19.9733
    20.2816
    20.0764
    17.7407
    21.5052
    20.2177
    22.6964
    20.5963
    15.3358
    21.0658
    17.0117
    21.4183
    19.0204
    22.5537
    18.3154
    18.0897
    20.8131
    20.2546
    17.5602
    23.8242
    24.3949
    22.0784
    21.7046
    16.9809
    18.6196
    17.5196
    20.2428
    21.1120
    16.1173
    17.7546
    17.1923
    17.4140
    24.2120
    18.9145
    19.9059
    15.7583
    13.9883
    11.5818
    12.5676
    11.7201
    20.1372
    20.2786
    21.3986
    21.5152
    22.7042
    22.8418
    18.7731
    20.2741
    22.9589
    23.9616
    23.5311
    17.1137
    21.3735
    22.9594
    22.3860
    22.6079
    18.9801
    19.6277
    21.4427
    17.7894
    22.6854
    16.8294
    18.8782
    21.5036
    23.0591
    21.0286
    21.9841
    20.0952
    17.1038
    15.1248
    22.4309
    19.6017
    23.5863
    26.1125
    24.7623
    22.5867
    14.6236
    17.9757
    18.9949
    19.2234
    20.6044
    19.1438
    21.8123
    17.8628
    18.2584
    16.7622
    20.9046
    18.0131
    18.9360
    21.7379
    22.2856
    20.7460
    25.0569
    23.3077
    21.4351
    23.3781
    19.4733
    18.9940
    19.8932
    18.3469
    19.1180
    18.8109
    17.3939
    15.7411
    18.8418
    21.4445
    20.5800
    20.1721
    19.6602
    16.6391
    18.5928
    20.8028
    19.6915
    20.0658
    19.7507
    23.0713
    22.0057
    21.6312
    19.9100
    21.0822
    18.3937
    19.1464
    23.0992
    21.4032
    21.5357
    19.6274
    17.9470
    18.3508
    19.4168
    18.6697
    18.4931
    21.0313
    18.2048
    13.3665
    13.9951
    16.4653
    14.3719
    15.8401
    17.0716
    18.8900
    20.5307
    18.3046
    20.6661
    18.3783
    16.9671
    18.1869
    18.2177
    17.0786
    17.3029
    15.9927
    17.5477
    13.0190
    16.0982
    21.3157
    18.6436
    21.9696
    20.8850
    20.9879
    21.3225
    19.7854
    16.1650
    16.7932
    19.5441
    16.7766
    15.9230
    25.2057
    22.5428
    24.6931
    18.2666
    19.0009
    23.4755
    20.7511
    18.1688
    22.0804
    21.5133
    18.4572
    23.2637
    20.2623
    19.1995
    22.9610
    21.6751
    22.2369
    23.9820
    22.2192
    21.6384
    20.1516
    16.1269
    20.4557
    20.2879
    20.2221
    21.2079
    21.8944
    22.2548
    22.3067
    19.8874
    22.0053
    17.0266
    18.6165
    20.2007
    20.9567
    22.6183
    19.1715
    19.7766
    19.9020
    20.4870
    22.0728
    18.8899
    19.8272
    21.7638
    20.2427
    18.1285
    20.7027
    19.3936
    22.1719
    22.4153
    22.3550
    19.9261
    23.1379
    20.6246
    18.3712
    22.0578
    23.1804
    27.9719
    22.2559
    19.1469
    19.8189
    23.8518
    19.4732
    19.5851
    24.0241
    22.3562
    21.9233
    21.9321
    23.7394
    23.3718
    22.4834
    20.4582
    23.5785
    20.5909
    22.0684
    22.3770
    20.1961
    20.7244
    21.4966
    19.2875
    20.5151
    21.9941
    20.8485
    21.4165
    21.7524
    19.2790
    23.4793
    23.4787
    22.4738
    19.3209
    24.9427
    18.7888
    22.4196
    20.6136
    21.2609
    24.9469
    22.8156
    20.6542
    22.8361
    20.5730
    21.1726
    23.8923
    24.9716
    20.3148
    17.3534
    24.1407
    24.0128
    23.3597
    22.2887
    19.9361
    19.6933
    21.5256
    21.5002
    21.5182
    23.7616
    26.1686
    27.7849
    25.5692
    28.3555
    30.5536
    22.4755
    22.1281
    21.9641
    23.3175
    22.3780
    23.2394
    21.0100
    23.5061
    25.3614
    30.0184
    23.4381
    25.6758
    28.8342
    29.1177
    30.0245
    29.5841
    27.0572
    28.1686
    28.0319
    29.0166
    36.1818
    27.6624
    32.9371
    32.7419
    29.0549
    32.4487
    32.3951
    30.5670
    32.2426
    32.5406
    25.2210
    36.7590
    29.0633
    29.7806
    31.1298
    35.0987
    29.6941
    28.6897
    30.8659
    32.7538
    28.1620
    26.0558
    26.9457
    26.4798
    26.5416
    28.0743
    24.9054
    27.8468
    31.7527
    29.8973
    26.0983
    27.1311
    26.2401
    23.6078
    23.5455
    28.0554
    28.8171
    24.6085
    25.5958
    23.0855
    26.6504
    25.7910
    26.6396
    27.0167
    27.7167
    25.3848
    29.5605
    28.3072
    26.1682
    26.1048
    31.7251
    32.3033
    31.9710
    30.9241
    31.8330
    30.7456
    31.7331
    29.4798
    28.9401
    29.7310
    27.6984
    30.4270
    33.5163
    33.9442
    33.0866
    33.0733
    32.6624
    29.6304
    32.6071
    30.4296
    30.3192
    29.4135
    29.8072
    27.7438
    27.4740
    25.9061
    27.0900
    28.2035
    25.8286
    23.3036
    31.2748
    29.0729
    30.8369
    31.9968
    30.8722
    29.0395
    29.5995
    31.3919
    33.4647
    29.7858
    31.3680
    32.9960
    33.7807
    37.3161
    35.3594
    34.2273
    38.5458
    31.1011
    33.1919
    30.0606
    31.7579
    32.5868
    35.9930
    27.4725
    34.9509
    34.1954
    35.1075
    32.7401
    39.2619
    30.3962
    32.1035
    33.3634
    37.7434
    33.7546
    34.3218
    35.2993
    35.7334
    32.8892
    33.2844
    33.0312
    32.7945
    36.3710
    35.3497
    32.4848
    33.6397
    35.0100
    35.1067
    33.4099
    31.3987
    37.1205
    34.8719
    32.0243
    34.0015
    34.5827
    32.9208
    34.5296
    35.0896
    36.0696
    34.3060
    33.9673
    34.3171
    30.5732
    30.1536
    28.3541
    32.1111
    34.3027
    35.1414
    35.4943
    34.0776
    33.6284
    32.8753
    33.6509
    32.2854
    36.2486
    34.8822
    36.7436
    34.4173
    35.7970
    36.6416
    34.9871
    33.8170
    33.5202
    36.2988
    31.5093
    29.4238
    31.8586
    29.2727
    30.1439
    27.3297
    29.4762
    31.6854
    29.9812
    28.4991
    30.2293
    33.9143
    32.0032
    30.0964
    26.2679
    29.4385
    26.1202
    29.3029
    29.3334
    30.9149
    28.0440
    25.1048
    22.9975
    25.7560
    28.1550
    27.9759
    30.6429
    29.8771
    28.8316
    29.6339
    29.9928
    30.4698
    30.1291
    27.6316
    28.0932
    34.8229
    33.5977
    32.6427
    31.7972
    29.8713
    28.2791
    28.7353
    30.0688
    29.6180
    28.6258
    23.2859
    26.1194
    28.8228
    27.2662
    29.1609
    26.5159
    26.8015
    28.9006
    32.8848
    28.9109
    25.9641
    25.3969
    27.6237
    25.0717
    23.9011
    27.4748
    26.3140
    26.0003
    27.9882
    25.0435
    20.9939
    28.3139
    28.3104
    26.1938
    25.2154
    24.6405
    26.6401
    25.7690
    27.8519
    27.2852
    32.7001
    28.4849
    29.5840
    31.0390
    28.1635
    27.9709
    30.2887
    29.8736
    28.9674
    28.0896
    27.6956
    30.3816
    28.9437
    34.6866
    27.2906
    28.9022
    26.6170
    26.5068
    28.8268
    28.7498
    29.9576
    31.5110
    28.2689
    33.1420
    32.0079
    34.1674
    32.7034
    38.6744
    34.8658
    31.5187
    35.6813
    33.7717
    35.8220
    32.9217
    35.9365
    30.9051
    25.6312
    25.0566
    25.1770
    24.9455
    26.1387
    26.5656
    23.2471
    23.8190
    28.0306
    28.4800
    31.1259
    27.0159
    26.5272
    26.1612
    28.1562
    26.8348
    28.2576
    29.0013
    25.8864
    27.8153
    27.9271
    29.6049
    32.1325
    29.3481
    28.6613
    27.2656
    25.2041
    24.9429
    29.2004
    31.7132
    28.0399
    33.0308
    30.6829
    30.8052
    30.0785
    27.0876
    24.3238
    24.1131
    28.1060
    28.3706
    28.3230
    26.9872
    29.7170
    27.4341
    29.2807
    26.9893
    31.7628
    27.1752
    28.0884
    26.4760
    27.6997
    29.8132
    30.3087
    22.6495
    29.7770
    26.9892
    27.8885
    28.4778
    31.6534
    31.3972
    33.3411
    32.4262
    30.1646
    28.8536
    28.1211
    27.5045
    27.8565
    29.0449
    29.6436
    29.8954
    31.0803
    28.4335
    31.6930
    37.3629
    31.1030
    35.0763
    33.6317
    35.2549
    33.5330
    35.6027
    32.7713
    35.2618
    34.5365
    35.3030
    34.6236
    34.8061
    32.5156
    32.8935
    29.9184
    30.8334
    33.6904
    32.6269
    36.8037
    36.6229
    33.9192
    28.7833
    35.0411
    33.2376
    34.2677
    33.8455
    34.2219
    28.1793
    31.5666
    37.1391
    32.1174
    34.6543
    34.8173
    42.4769
    45.3495
    36.1681
    33.9346
    31.9069
    34.5340
    36.8939
    32.8986
    33.8125
    36.4226
    35.6665
    33.2532
    35.7404
    37.2625
    31.4315
    34.6848
    32.9449
    35.6811
    27.7758
    35.5199
    35.7223
    31.7987
    30.8113
    37.5793
    34.6360
    33.0632
    36.2920
    32.7849
    32.7889
    33.1569
    34.6098
    34.2581
    34.8301
    35.0470
    27.9553
    33.4300
    33.9006
    34.8370
    34.9990
    37.6188
    36.6347
    36.0908
    36.3568
    29.0309
    32.6191
    30.9628
    34.1512
    31.3777
    36.1924
    34.3130
    33.5652
    32.0391
    27.9769
    28.3830
    31.1454
    30.1402
    29.0483
    24.7901
    25.9705
    27.2513
    22.6090
    32.1869
    30.7456
    23.5850
    25.1623
    28.8531
    28.0443
    30.9334
    33.0936
    27.0319
    28.5466
    30.9471
    25.6929
    26.3119
    31.2188
    29.6629
    28.3733
    29.6869
    28.1379
    29.3713
    27.2871
    24.5531
    29.5672
    30.4095
    27.3601
    27.4315
    35.6498
    34.5942
    41.6743
    31.1394
    29.3948
    30.3573
    34.8203
    31.9996
    32.5541
    34.5389
    28.6041
    30.9381
    31.3915
    30.4318
    33.5283
    33.9033
    34.5498
    32.3226
    32.6141
    39.3391
    33.7147
    36.0397
    34.8557
    34.3346
    33.2243
    35.7483
    34.0957
    36.2429
    34.9297
    34.8960
    30.4323
    31.9274
    29.6430
    30.3164
    29.1911
    31.3812
    29.3804
    34.6364
    28.1457
    30.3534
    29.2807
    25.4964
    26.6217
    26.6397
    30.0142
    33.5344
    31.9316
    27.3540
    30.6970
    35.1150
    30.0960
    30.7366
    30.4194
    32.3294
    29.6797
    33.5634
    30.8867
    27.9690
    28.9009
    30.4725
    31.3067
    30.5171
    29.0152
    30.5296
    30.1361
    31.7047
    25.7671
    29.8275
    27.9113
    26.7033
    23.9899
    32.4885
    27.2896
    30.8629
    33.1543
    31.5851
    33.7347
    31.5357
    33.2634
    36.3306
    31.5708
    33.7785
    30.8377
    28.0061
    32.4388
    35.5837
    32.9502
    33.7268
    33.4716
    38.9573
    34.4544
    32.9471
    34.2773
    33.4558
    26.9003
    29.6042
    32.6231
    30.9888
    31.9749
    26.4128
    30.8868
    30.2797
    28.3561
    29.8351
    28.3074
    29.0578
    28.1322
    30.6689
    27.7867
    29.7270
    32.1421
    29.2938
    30.0753
    28.9403
    28.5021
    28.0296
    28.0015
    31.4590
    34.3165
    35.3784
    29.8449
    34.4300
    26.7010
    31.7085
    30.3209
    29.9350
    28.8712
    31.8778
    32.0853
    31.2474
    31.1102
    27.9102
    29.7916
    32.7368
    32.0989
    35.1947
    34.5819
    35.6669
    34.9844
    35.5464
    33.8134
    34.6309
    33.8921
    34.7380
    34.9125
    35.7711
    33.1692
    30.4395
    31.9772
    33.1099
    31.0617
    32.3074
    31.4493
    30.0313
    28.0527
    29.6930
    29.9318
    29.7416
    29.7168
    31.2702
    33.5881
    30.9415
    30.2891
    29.7672
    27.9445
    31.1388
    33.8377
    29.8917
    32.4021
    31.1851
