# Supplementary material for: Mechanistic models of asymmetric hand-over-hand translocation and nucleosome navigation by CMG helicase
Source: Nat Commun. 2025 Nov 21;16:10304. doi: 10.1038/s41467-025-65232-x (PMC12639105; doi:10.1038/s41467-025-65232-x)
Supplement: Supplementary file 18 — Source data [file 41467_2025_65232_MOESM18_ESM.zip › SourceData/SourceData/Fig4D/withRPA/mindist_lagging_and_loop_traj019.dat]

# Distance
    29.3216
    29.7384
    26.5244
    26.8773
    27.3789
    25.6186
    28.0735
    29.6122
    28.0951
    28.7951
    28.8119
    28.4151
    29.1229
    26.7695
    29.2263
    25.8225
    31.1463
    25.9405
    27.4172
    26.9441
    28.6186
    28.6742
    28.9964
    27.4693
    29.5460
    30.2578
    25.2737
    28.4258
    30.1497
    26.6971
    27.9393
    25.8108
    28.6250
    28.3104
    28.9385
    27.8968
    28.4610
    26.1300
    29.7806
    31.4204
    31.7706
    37.5669
    34.7033
    27.2919
    28.4236
    28.1102
    32.2094
    28.2434
    26.1069
    26.9837
    28.0425
    31.3472
    28.6487
    27.4983
    23.4307
    28.0022
    28.6868
    29.7958
    27.0059
    26.0985
    27.1865
    26.5847
    27.0368
    25.8791
    29.1845
    28.5874
    28.6040
    30.2841
    26.3436
    25.5752
    27.5047
    25.8795
    28.6025
    26.2390
    27.6034
    26.8101
    27.6003
    24.6824
    27.8470
    30.6206
    32.9062
    28.4012
    28.3668
    26.7305
    28.2707
    28.4157
    29.8043
    27.4460
    25.8354
    25.3128
    25.8094
    23.0441
    22.5806
    26.0271
    25.5939
    27.1814
    25.3732
    23.5897
    24.8764
    28.2162
    24.7361
    30.0955
    29.8628
    26.6938
    27.0026
    27.4737
    29.2482
    26.2844
    28.6388
    27.1362
    27.4712
    27.3921
    27.4817
    26.9319
    29.0200
    25.7626
    29.0587
    27.7537
    30.2179
    28.8202
    28.6281
    28.0652
    26.1263
    24.4048
    27.4749
    25.3132
    29.8546
    28.4142
    30.6569
    28.8100
    31.3924
    27.9565
    29.1377
    29.1651
    26.0628
    28.0787
    28.5476
    25.1739
    28.4881
    26.1900
    25.0096
    23.6511
    23.5450
    25.5570
    26.1420
    26.2256
    29.1687
    29.3163
    28.9478
    30.4133
    28.9461
    29.0716
    33.3557
    28.0780
    31.5951
    28.2664
    30.5259
    35.4306
    35.4066
    28.5357
    27.3919
    31.5686
    31.6340
    28.2883
    25.5451
    30.1547
    29.2555
    27.3209
    24.0609
    22.8746
    26.7742
    25.2170
    26.8950
    25.7795
    23.7658
    26.3662
    28.3882
    29.2195
    28.4293
    27.8860
    29.9059
    26.6191
    25.7349
    27.0438
    24.7444
    25.9095
    25.4507
    26.5363
    26.5985
    25.4177
    25.2040
    26.5982
    26.3180
    27.2764
    24.9615
    25.3813
    28.3070
    26.0482
    27.0285
    25.7331
    24.1865
    26.9832
    28.8424
    25.5352
    27.6178
    26.8051
    24.8868
    27.7216
    26.2822
    26.3457
    26.1463
    28.8809
    25.1766
    26.8795
    24.7255
    25.3093
    25.7856
    26.4661
    27.3727
    25.2311
    25.7293
    24.4349
    25.7094
    26.5849
    26.2009
    24.5861
    25.4860
    23.3599
    26.9893
    28.1097
    28.9155
    25.3628
    23.7507
    26.5461
    28.8753
    28.1135
    29.8245
    29.4307
    27.0374
    29.8793
    29.3935
    29.4521
    26.2888
    25.6392
    26.1940
    26.1378
    25.8928
    28.3295
    30.9300
    27.3553
    28.9223
    27.3929
    37.4021
    31.5476
    25.4547
    28.9170
    29.6113
    26.7472
    28.5042
    28.2610
    27.5100
    25.4224
    24.8592
    24.9350
    27.3548
    27.0792
    30.5625
    28.1906
    28.5564
    27.6336
    28.9082
    28.0589
    27.7983
    26.3950
    27.9028
    31.1021
    26.8533
    27.3591
    30.9994
    30.5740
    28.8530
    31.0980
    32.5948
    31.7600
    29.8024
    31.2768
    30.4506
    29.1285
    29.9196
    26.7293
    28.4783
    28.4073
    27.3498
    26.5448
    24.8519
    27.5384
    26.1142
    27.2944
    28.3174
    26.1147
    25.4341
    25.6595
    26.5770
    26.0451
    29.0977
    26.9403
    26.9460
    25.8742
    27.0723
    26.3513
    28.5937
    27.8859
    27.8072
    26.6375
    27.9172
    26.5626
    27.7800
    26.0889
    23.6152
    25.3791
    26.2411
    25.6530
    26.7290
    24.3865
    25.9418
    26.8333
    26.0374
    27.3648
    26.4500
    26.7581
    27.9159
    29.4849
    26.3502
    25.3383
    22.8007
    24.7038
    28.8966
    23.7868
    25.3947
    25.6029
    27.2738
    27.2432
    27.0665
    26.8442
    24.8600
    24.8885
    24.1502
    28.0364
    24.1623
    25.7617
    27.1738
    29.0545
    30.6398
    33.1968
    24.9933
    31.9218
    27.8326
    28.1507
    24.2278
    28.1210
    27.5488
    27.6459
    27.9489
    27.8184
    26.7496
    32.5699
    27.3212
    28.2896
    28.1686
    28.0306
    27.5006
    26.8203
    26.6504
    25.0046
    25.7979
    25.6198
    24.9120
    26.7755
    26.9891
    24.9321
    24.1388
    24.8949
    28.3791
    25.8111
    28.5514
    27.5994
    27.9303
    27.9441
    26.3944
    25.5514
    24.7074
    26.1072
    24.2507
    26.0700
    27.0593
    26.2103
    24.5343
    27.1583
    26.9398
    23.4066
    26.4094
    27.7222
    28.7480
    28.8335
    29.4525
    34.0430
    29.3412
    32.7890
    32.6475
    32.1677
    33.3308
    33.6400
    31.3522
    23.6295
    26.9790
    27.5750
    26.6911
    26.6610
    26.9138
    27.3579
    27.8232
    27.0121
    29.8769
    28.7302
    28.8402
    29.5083
    28.7098
    29.3720
    29.1474
    32.8427
    32.7952
    31.0953
    30.9095
    36.6670
    32.0126
    31.2253
    32.2415
    30.2508
    27.6239
    26.4447
    26.9910
    25.4059
    27.6411
    27.0802
    26.1622
    33.5891
    30.9248
    31.9375
    29.1980
    28.3748
    31.0755
    32.5775
    30.1629
    28.0920
    25.6642
    26.8253
    26.8434
    26.7528
    25.8473
    28.6960
    29.7088
    26.7236
    25.1630
    29.2081
    26.0497
    26.4675
    27.0825
    27.1832
    25.3704
    28.2730
    27.3597
    27.6474
    26.7482
    29.1345
    27.6186
    28.2416
    30.3645
    29.8702
    29.0063
    28.3468
    28.6782
    30.5808
    29.0241
    29.2013
    28.4379
    27.8404
    31.1648
    27.5566
    27.2701
    25.9615
    26.0870
    28.3946
    26.8208
    26.3258
    26.8113
    26.2997
    27.6589
    26.7244
    32.0575
    29.7923
    31.4417
    29.7216
    29.4768
    28.6168
    30.3375
    28.9729
    29.4318
    30.4482
    27.3945
    31.0295
    26.9790
    27.5309
    28.3275
    27.1821
    26.1814
    28.5784
    25.2822
    27.3801
    31.8948
    29.6927
    30.8099
    28.6965
    35.4828
    35.3882
    37.0817
    29.5840
    31.3222
    33.0472
    28.2132
    32.0040
    32.0883
    32.4279
    29.7658
    31.2247
    33.1916
    31.9212
    30.8927
    26.5890
    28.3759
    30.3787
    28.4512
    33.3601
    30.2852
    32.9772
    30.6646
    36.3355
    33.9313
    32.3126
    29.4217
    29.8742
    31.6845
    37.8168
    37.8469
    31.4761
    29.0763
    30.0107
    30.5911
    31.6834
    26.0695
    25.1893
    26.0476
    26.8191
    27.9304
    28.4406
    28.7153
    30.5585
    33.0417
    30.0906
    30.2661
    34.8244
    30.2711
    28.6156
    27.3609
    30.5200
    27.7198
    30.1400
    26.8399
    28.5402
    27.9541
    32.5984
    27.7669
    28.0071
    28.9312
    28.5913
    32.4394
    36.0906
    38.1830
    35.9490
    33.3266
    37.7820
    32.9854
    34.9670
    34.8517
    34.5037
    30.3231
    33.1738
    29.3918
    26.6694
    29.7613
    26.4375
    28.1588
    27.3626
    25.2759
    30.1557
    34.2876
    28.8747
    28.4231
    27.1078
    29.9802
    25.6805
    30.3997
    31.3486
    34.6766
    34.1497
    36.8150
    36.9157
    32.3583
    30.4404
    28.3702
    27.8663
    30.2442
    30.0434
    28.6176
    26.5994
    28.3025
    31.2114
    27.7668
    28.6354
    28.8688
    27.6225
    24.3541
    28.0283
    26.3439
    26.3963
    28.5819
    28.8390
    30.5000
    30.5767
    34.1162
    30.1631
    28.2030
    27.5549
    28.6097
    26.8055
    26.8422
    28.2220
    30.8215
    28.8353
    27.7923
    26.7543
    30.4059
    31.6662
    29.5475
    30.0109
    30.2252
    31.8489
    31.7265
    32.1644
    32.5754
    29.8294
    30.8146
    26.9543
    25.9654
    29.5299
    26.9071
    25.9613
    27.1526
    25.7037
    25.8946
    27.3258
    26.6845
    26.7499
    28.4069
    25.6367
    26.7997
    26.9161
    26.1980
    25.8888
    25.8274
    27.3175
    28.7278
    29.4581
    29.0665
    28.8170
    28.0134
    25.8639
    25.2648
    25.3672
    26.5060
    26.0032
    27.5189
    27.0859
    26.5788
    26.1654
    31.7713
    30.8347
    28.1429
    29.8690
    29.6642
    28.2185
    29.5163
    28.8803
    30.7282
    25.5996
    24.7637
    27.2869
    27.1690
    27.6754
    25.8147
    26.8079
    26.8107
    26.3531
    27.1457
    26.5735
    27.3250
    28.3970
    26.8038
    29.2896
    35.6161
    29.0654
    31.5516
    29.1850
    32.9107
    28.7427
    28.0244
    27.8980
    31.1033
    30.5334
    27.9379
    30.0869
    27.5671
    29.8499
    29.8802
    31.0759
    31.7479
    31.7464
    33.8427
    29.7480
    30.8075
    32.4821
    32.4943
    28.2836
    32.5928
    32.7237
    32.1609
    31.2463
    27.1253
    32.2770
    33.2933
    28.8185
    32.8841
    32.5725
    31.0006
    32.4812
    32.3720
    32.9068
    32.3282
    27.6062
    33.1980
    33.1160
    34.9620
    28.5502
    28.2140
    32.1476
    32.7081
    29.4720
    28.3890
    31.6249
    30.6483
    30.0138
    30.8084
    30.9211
    30.0457
    25.9236
    33.2350
    33.7131
    32.6673
    31.2977
    33.0822
    31.9056
    31.6484
    31.5730
    31.8410
    35.9893
    32.1445
    31.5599
    30.8661
    27.7911
    30.4604
    29.5756
    29.5188
    29.8093
    31.0939
    31.8120
    31.7357
    31.5812
    31.0470
    28.0471
    27.3056
    27.2923
    29.2864
    30.1679
    31.6494
    35.2340
    31.4169
    32.0240
    31.7595
    31.1624
    28.7934
    30.9420
    29.5218
    29.0204
    29.2364
    26.5546
    30.1685
    27.0816
    25.7319
    26.0906
    28.1474
    35.7247
    32.0448
    33.5310
    33.7733
    31.1275
    31.1973
    31.3166
    30.8682
    31.4501
    31.2167
    31.9724
    34.5276
    31.8476
    35.8414
    32.6449
    33.7688
    33.0431
    29.3452
    27.9222
    31.1702
    29.0007
    30.0892
    29.4310
    30.2385
    30.2939
    32.3529
    31.8127
    31.4090
    31.8050
    31.2240
    33.3836
    33.5659
    33.3871
    35.0391
    33.4935
    32.5779
    33.8893
    29.4415
    26.5180
    30.6724
    28.0976
    30.9450
    32.0087
    31.4334
    33.0088
    30.7617
    31.6595
    33.1772
    37.6539
    30.4528
    32.6976
    29.9873
    28.8063
    28.6594
    26.2991
    25.5710
    28.9858
    29.5218
    29.7132
    36.5185
    31.3665
    25.4565
    28.7262
    30.5113
    30.9018
    30.0791
    26.1684
    31.2425
    29.0900
    29.3821
    27.7204
    32.3208
    26.3362
    28.4945
    31.0748
    24.9261
    29.5187
    25.9937
    29.3797
    24.7743
    22.6017
    29.9236
    26.9396
    27.4589
    29.7989
    30.8648
    30.3841
    31.2752
    28.5017
    30.5491
    32.5224
    32.4611
    32.6008
    31.5360
    26.5062
    30.9066
    31.5257
    35.4541
    35.7887
    39.0782
    36.7745
    32.7902
    30.0556
    35.0123
    34.4184
    30.6059
    27.8272
    34.5753
    28.4047
    30.3576
    29.7796
    30.6790
    33.8368
    32.4710
    32.2142
    30.7674
    31.6648
    28.9804
    29.6180
    28.6729
    29.2383
    32.4863
    27.1371
    31.1552
    32.4750
    25.7503
    26.7291
    30.0711
    25.0831
    24.5294
    26.5940
    24.9264
    25.9493
    29.0882
    29.1677
    27.0015
    25.7920
    25.7016
    25.4345
    30.1657
    27.8439
    29.6014
    27.9841
    25.8197
    25.9169
    25.5602
    23.1658
    27.1631
    26.6778
    25.3297
    25.6563
    25.5200
    29.5376
    25.8350
    27.2292
    25.1721
    24.7089
    28.6210
    29.5614
    27.6731
    26.2224
    26.7399
    30.1874
    27.7245
    28.4207
    26.7736
    27.9487
    25.4947
    25.2274
    26.6460
    25.6432
    26.9439
    28.3229
    28.0793
    25.3646
    25.2041
    25.6538
    23.7588
    23.8236
    25.3394
    26.7110
    26.0856
    26.0471
    18.1410
    27.5240
    22.9045
    18.9132
    21.5221
    18.5078
    24.1743
    26.8528
    19.9058
    20.2657
    27.1292
    23.5673
    24.0928
    22.3736
    20.4201
    27.3640
    25.9588
    23.5493
    22.5338
    19.9667
    24.0774
    22.9753
    24.0242
    23.8594
    23.3046
    23.0050
    26.4812
    25.3789
    29.3786
    23.3663
    22.5010
    22.5436
    21.7547
    21.4675
    23.2728
    20.3572
    19.9286
    18.9372
    26.2793
    19.7825
    19.8010
    23.1015
    22.7543
    22.9658
    20.6463
    21.1640
    24.4995
    29.7078
    31.8820
    27.8901
    32.1212
    27.7945
    26.3447
    25.4145
    19.4134
    19.9192
    21.4850
    21.7256
    20.4587
    22.4612
    26.7018
    24.8157
    20.8205
    24.1064
    26.0682
    28.4913
    24.9808
    28.6701
    29.2187
    30.5771
    32.0362
    33.7395
    30.0248
    28.6780
    32.9356
    33.2519
    26.3666
    21.9307
    26.6183
    32.5508
    29.4475
    29.2570
    31.1068
    31.1567
    29.4747
    33.0311
    27.1492
    23.9531
    28.4558
    25.4578
    24.5739
    21.8213
    25.4969
    28.0377
    20.9925
    20.6421
    20.3116
    26.4579
    21.6665
    29.1616
    24.4652
    27.6359
    26.1290
    24.9693
    24.6244
    27.0203
    24.4009
    28.1799
    28.1500
    25.2910
    23.3934
    21.8098
    22.9778
    22.7975
    24.2366
    28.2058
    26.7699
    24.1697
    27.9577
    30.1782
    28.9838
    30.4342
    30.5367
    28.1670
    27.7738
    26.1282
    28.3072
    28.0494
    28.0566
    18.7659
    24.4279
    27.9351
    25.4795
    25.7934
    22.9325
    23.4242
    23.5472
    21.5238
    26.5766
    27.5592
    25.1727
    22.6452
    28.4762
    27.0437
    26.6988
    26.9710
    26.7541
    26.2277
    28.0489
    22.0083
    29.8570
    25.4738
    30.0349
    27.1426
    27.5837
    26.4472
    28.1609
    30.0537
    28.8145
    21.6436
    21.7470
    26.7252
    25.1538
    22.4558
    23.6098
    24.0019
    25.9938
    26.0931
    22.0185
    26.4687
    23.2079
    26.0864
    26.2917
    25.8997
    25.9922
    21.3983
    23.6099
    26.7585
    24.6375
    26.2356
    27.6281
    25.4714
    24.6827
    28.4484
    20.2667
    17.4547
    19.8265
    19.6556
    21.6604
    29.2270
    32.2832
    31.3399
    28.3908
    27.5183
    26.6643
    26.4909
    28.3591
    28.8497
    27.9303
    24.8697
    27.2226
    30.1197
    29.2150
    26.7427
    28.2084
    24.7102
    30.1528
    30.7039
    33.2246
    29.2892
    30.5168
    27.3587
    29.7479
    30.1492
    27.9727
    25.7083
    30.1346
    34.3038
    32.4553
    25.5324
    32.2112
    31.6598
    29.6289
    28.7004
    29.7022
    30.9061
    30.6773
    32.2051
    29.5996
    29.3472
    32.0109
    29.5168
    29.3374
    31.3400
    31.3214
    26.1330
    28.7807
    33.1578
    27.5627
    26.9858
    26.8235
    26.7837
    29.1091
    28.6701
    26.5509
    28.4704
    28.1470
    27.2260
    27.8282
    28.5475
    28.6394
    29.1071
    29.9646
    27.9493
    24.8085
    23.6816
    30.8557
    30.1172
    29.4746
    27.9728
    29.4310
    26.2790
    23.2649
    19.6384
    23.0373
    26.4405
    22.9014
    32.0813
    29.2868
    21.9306
    22.1392
    27.5338
    30.7150
    26.9298
    22.9689
    25.2383
    24.7342
    28.1011
    25.9577
    23.6404
    25.3594
    27.8981
    24.1999
    27.8383
    28.6147
    27.2756
    24.9703
    27.7033
    25.7290
    24.8770
    26.5786
    27.5053
    21.8610
    25.8896
    24.9249
    19.6539
    21.5868
    25.7162
    24.3506
    21.7193
    23.0037
    25.9152
    26.5770
    24.8730
    19.2408
    27.7083
    25.5337
    20.6404
    30.3105
    23.1647
    23.3341
    23.2098
    23.1405
    17.8009
    23.6422
    24.4525
    22.9089
    18.1681
    25.2534
    20.3876
    21.5378
    27.3705
    26.1017
    24.7715
    23.6663
    18.3781
    27.2283
    28.8445
    26.3965
    27.2825
    29.6572
    24.8026
    27.1126
    28.4193
    25.1496
    23.0544
    25.8485
    29.2121
    23.9720
    22.2961
    18.6534
    21.4332
    22.1706
    23.2964
    26.7085
    24.4545
    25.1051
    25.3346
    24.4296
    27.0184
    28.0870
    24.7197
    21.4527
    26.3736
    26.0648
    22.5756
    21.4795
    22.7434
    20.3381
    18.1490
    26.7198
    26.9466
    23.4341
    27.8305
    28.2393
    28.8907
    26.6493
    31.9849
    29.8278
    31.0981
    32.5024
    27.9976
    27.8708
    28.8707
    21.9056
    20.5144
    27.1724
    22.6236
    26.8804
    26.9828
    29.9954
    28.2229
    34.0672
    30.2105
    26.8738
    27.0682
    31.3017
    29.8829
    34.3248
    29.5456
    29.3544
    27.9276
    31.7866
    28.2541
    26.8681
    25.1988
    26.7051
    23.6957
    28.0130
    26.4708
    27.6000
    26.1143
    25.9180
    26.2569
    23.6833
    28.2832
    22.7052
    29.5934
    29.9522
    28.0412
    27.0861
    24.1142
    27.8360
    28.6752
    28.5301
    19.2620
    17.7039
    29.5680
    31.1127
    28.2066
    23.2393
    25.8246
    27.8269
    16.3426
    22.1531
    22.1903
    22.3197
    26.9543
    27.3142
    21.9480
    20.3944
    22.6914
    24.1117
    22.8390
    26.5817
    25.2763
    30.2909
    31.5006
    33.4394
    28.9055
    28.6623
    28.8100
    26.5641
    29.5709
    30.4710
    28.9688
    28.1938
    26.7307
    26.2273
    25.9564
    27.6457
    28.0389
    30.6965
    29.1090
    28.8429
    24.5465
    22.0171
    19.4356
    26.1538
    21.8160
    21.7014
    21.0976
    21.1204
    27.6832
    28.2911
    28.0342
    30.7817
    28.7754
    26.6836
    30.1054
    26.7773
    27.8079
    29.0832
    25.4260
    28.7569
    29.8536
    31.9498
    30.4708
    27.4137
    26.6297
    28.6335
    27.0131
    24.2577
    22.2047
    23.4585
    22.9696
    18.6477
    23.5159
    24.2009
    26.5017
    24.9083
    25.1777
    23.5100
    24.1842
    24.6198
    23.6119
    28.2633
    31.0675
    27.1093
    28.3471
    25.7076
    25.7590
    27.4486
    23.3839
    27.0532
    28.6748
    26.9813
    27.6078
    25.4317
    26.7347
    23.8339
    24.5064
    21.9114
    21.8947
    26.2848
    26.8547
    23.2058
    26.3892
    24.1658
    27.8524
    20.1449
    27.3674
    23.2994
    28.1770
    23.7467
    26.6960
    27.9119
    27.3183
    27.7678
    23.8088
    31.9622
    26.6599
    22.6514
    29.1237
    26.0601
    27.4154
    29.9001
    24.6978
    26.3916
    26.9379
    29.4479
    31.4605
    29.6438
    27.6071
    28.7568
    29.5695
    24.2553
    27.5242
    25.6539
    28.6227
    24.6735
    27.6933
    26.7372
    25.5757
    28.2034
    27.6989
    26.3052
    28.3328
    30.2791
    30.6237
    31.0110
    30.4912
    28.4628
    31.9907
    32.5002
    27.3830
    29.3922
    29.5588
    30.1044
    28.9995
    31.0381
    33.0077
    31.4207
    31.1312
    26.6383
    27.7169
    21.9737
    25.9871
    27.1533
    27.9425
    28.3570
    31.5854
    30.2325
    30.7552
    29.7958
    33.5211
    28.7615
    22.9562
    25.7352
    22.9130
    25.1665
    25.5500
    28.8644
    26.2147
    29.5223
    28.7389
    26.2428
    25.3031
    26.8313
    28.9375
    23.8063
    21.4439
    24.5204
    22.9736
    25.9625
    23.8650
    26.3556
    27.8443
    28.9518
    28.0971
    28.7032
    29.5922
    26.2782
    28.2801
    28.3860
    28.4023
    28.1053
    25.6613
    30.2497
    36.0696
    31.5348
    32.3012
    32.7013
    36.3660
    36.1130
    30.5381
    30.9026
    27.1417
    29.1524
    29.3226
    33.9407
    31.6949
    30.4359
    34.3483
    33.5911
    31.1693
    32.8200
    30.7645
    30.8847
    31.3587
    31.4190
    30.1337
    30.7913
    29.3404
    32.2061
    30.2865
    31.2937
    33.9198
    27.2521
    29.0962
    28.5885
    31.3909
    32.1862
    31.5968
    24.3242
    27.1185
    25.7131
    27.5503
    25.6096
    20.3548
    22.5695
    22.8043
    26.4141
    22.2990
    27.8288
    27.2829
    25.0568
    32.5277
    30.1302
    26.3407
    24.8632
    30.2621
    27.1227
    28.9109
    28.5805
    24.9121
    28.2528
    29.7181
    29.8121
    29.9925
    25.9401
    25.1251
    27.8876
    25.8923
    26.1016
    27.3792
    29.3372
    29.3492
    30.7932
    28.9808
    28.4161
    25.6535
    26.7529
    26.6847
    28.5418
    29.6228
    28.2381
    32.2788
    26.7374
    33.2577
    31.1852
    26.3431
    30.1387
    29.0051
    28.8472
    32.4922
    35.2094
    29.2046
    29.1538
    26.9044
    30.6252
    25.5236
    29.1122
    30.1433
    29.2979
    25.6390
    29.2930
    31.8850
    31.5275
    29.5271
    30.2155
    34.1483
    34.7570
    35.2152
    34.1523
    35.1364
    37.8927
    32.6498
    33.8384
    28.3568
    32.6508
    27.7301
    32.4971
    33.2822
    37.9827
    36.0400
    31.7885
    27.1268
    29.3304
    29.2424
    30.0690
    25.4255
    26.1263
    29.1748
    27.3035
    25.5521
    22.7394
    32.3507
    29.3504
    26.8369
    25.0157
    27.3129
    26.0540
    27.1694
    30.9940
    34.3382
    28.7788
    26.9082
    24.7405
    26.0383
    29.3693
    21.9372
    27.5019
    25.8823
    32.0499
    34.7186
    34.3761
    31.7892
    33.9055
    34.4666
    31.5692
    31.4664
    28.6253
    26.2850
    28.1031
    30.9297
    29.0317
    31.4232
    31.3486
    33.3858
    34.4084
    31.2112
    32.3881
    34.4502
    35.0808
    30.2494
    29.2245
    32.0771
    28.6970
    32.7236
    28.3729
    31.5851
    28.8250
    25.0823
    25.2317
    27.4518
    32.1488
    30.0000
    30.1030
    31.8596
    31.2200
    32.4743
    31.2191
    32.5496
    29.2639
    29.9447
    28.2098
    25.7404
    26.6973
    31.6799
    31.0924
    27.5468
    28.8600
    29.6569
    26.3029
    21.8566
    24.1245
    25.9126
    30.6853
    30.8076
    27.9476
    33.1484
    30.3509
    26.8744
    32.4907
    29.1256
    30.1667
    30.0636
    31.9722
    29.1470
    38.6192
    35.2277
    31.1208
    26.3135
    31.0890
    38.0277
    29.1312
    26.3482
    29.4169
    26.1496
    26.7208
    29.3348
    29.9382
    27.8503
    27.1521
    28.4472
    28.8009
    28.8922
    30.7559
    27.7021
    30.3895
    28.1949
    30.9029
    29.2426
    29.9925
    28.1374
    28.2219
    31.5326
    32.0133
    30.4611
    26.2661
    29.7330
    29.9704
    25.8106
    26.9850
    30.0246
    25.7538
    29.1576
    28.0402
    25.1645
    25.7789
    28.8688
    27.0455
    25.9254
    31.7892
    32.4265
    28.7738
    27.3492
    25.0781
    30.5857
    27.6701
    26.0015
    26.7417
    25.6673
    28.1864
    28.6122
    25.8809
    27.4547
    29.5183
    31.1952
    25.5344
    29.9468
    30.6303
    29.5844
    28.7330
    31.6478
    27.4930
    26.2652
    25.5599
    27.5610
    30.2507
    31.1312
    28.9736
    24.8987
    26.0048
    25.3047
    29.2748
    31.1150
    27.2287
    29.1263
    30.3134
    30.5461
    26.3914
    31.2795
    27.8101
    29.0032
    28.9210
    29.3284
    28.0193
    31.2794
    25.2800
    28.0928
    25.7808
    28.4598
    30.1799
    28.0982
    30.0694
    30.0945
    26.4703
    26.4276
    28.4637
    26.0002
    26.4813
    26.8372
    25.8529
    26.8065
    28.0848
    27.0438
    20.7108
    19.5578
    25.7576
    26.3149
    24.4128
    30.6226
    28.8034
    27.2941
    28.3332
    27.3774
    29.4726
    29.8409
    25.8472
    28.2443
    27.2545
    29.1797
    30.9831
    30.3304
    29.0974
    27.3862
    25.0119
    26.4684
    27.9326
    26.8288
    28.6760
    28.9795
    27.5756
    31.7395
    32.8300
    25.2783
    27.4652
    25.3404
    24.9014
    29.8696
    24.7891
    30.7513
    31.0948
    25.2523
    30.9424
    27.6305
    30.7058
    29.2541
    27.9780
    27.2749
    24.7545
    31.0716
    27.4181
    29.4557
    28.4886
    29.0023
    29.9541
    27.4735
    27.0551
    26.2302
    21.6905
    23.1458
    23.5182
    20.6927
    20.1731
    21.6617
    21.7974
    22.9047
    23.3044
    23.1461
    21.5454
    22.9847
    26.7110
    31.0823
    36.5358
    28.7583
    31.2776
    23.8052
    24.9812
    25.3584
    26.8885
    24.4279
    28.7778
    25.4284
    30.2464
    29.5802
    30.5186
    29.6209
    29.2071
    27.8667
    24.6524
    32.0772
    26.0346
    34.1959
    32.1380
    26.2961
    28.6088
    27.3951
    21.3323
    23.4951
    24.3508
    25.1214
    22.3571
    20.8120
    18.1004
    18.3275
    25.2063
    28.5891
    26.6301
    24.4789
    30.1519
    30.2901
    28.2126
    28.7740
    30.5407
    28.8733
    29.1884
    37.4326
    33.5899
    39.7703
    29.3109
    29.6721
    30.7472
    26.5309
    27.5648
    29.5133
    35.7135
    33.6389
    30.4012
    29.5540
    29.1316
    29.9153
    27.3756
    29.2755
    21.6320
    27.9007
    30.6293
    32.1597
    27.6973
    32.4070
    29.6529
    33.4077
    29.2519
    25.1934
    23.8328
    23.8015
    28.2583
    27.0119
    22.8569
    26.3273
    25.5333
    26.3853
    26.2145
    24.3048
    24.5536
    25.2886
    26.4227
    26.4087
    26.7136
    27.4747
    25.8961
    26.8125
    29.8938
    30.1191
    32.0106
    30.2293
    23.6870
    33.0218
    28.3479
    31.3492
    33.9227
    31.3211
    24.5247
    27.5086
    28.4274
    26.6643
    29.4226
    27.4209
    33.3333
    21.7863
    23.1233
    23.2501
    22.5074
    22.2596
    26.6149
    27.2382
    20.5065
    23.2328
    21.6089
    25.8972
    29.0586
    32.7834
    32.4658
    31.9359
    25.8369
    31.9623
    28.3368
    29.0311
    26.3428
    30.1295
    34.0457
    24.6769
    25.9717
    30.2548
    32.1908
    30.5880
    30.9824
    31.3778
    33.1821
    28.1745
    25.8278
    36.1180
    30.1826
    28.4971
    23.3025
    22.1369
    25.5121
    33.2719
    28.3126
    28.7096
    29.5754
    27.1934
    30.3911
    34.6845
    29.2834
    31.9665
    27.7975
    32.7279
    26.9090
    26.4380
    28.4237
    29.1641
    31.3693
    32.2864
    28.8731
    21.8804
    23.0436
    27.1284
    23.5439
    25.9748
    32.3956
    30.0559
    27.1988
    31.1824
    25.8038
    32.6395
    25.3487
    29.9014
    34.2851
    37.4507
    25.1777
    26.5727
    20.2413
    22.1618
    17.4975
    20.8501
    19.4663
    18.3020
    20.1820
    17.8665
    21.4425
    21.3509
    22.5066
    29.5167
    21.0958
    21.6318
    26.2251
    25.3341
    34.6749
    32.8058
    32.6877
    30.0852
    25.4461
    27.0291
    22.1343
    24.8738
    21.7985
    23.4894
    20.7250
    18.9875
    21.8147
    22.6851
    30.6244
    30.5398
    27.8885
    28.8274
    28.3278
    26.5712
    24.2046
    22.2153
    23.9645
    20.7095
    22.4251
    29.4921
    30.7505
    32.7788
    26.0023
    31.2032
    23.5178
    26.3214
    28.2001
    25.0101
    29.3855
    25.0364
    32.3702
    31.1352
    23.5377
    30.8148
    34.7858
    33.3385
    35.0324
    31.5177
    29.5469
    31.9909
    26.2182
    31.5969
    33.4048
    31.5547
    30.4055
    29.7339
    30.4547
    28.2355
    28.7410
    25.1902
    26.8330
    32.3140
    31.3312
    30.4813
    31.6185
    35.3297
    33.5591
    30.4985
    27.3967
    31.8350
    28.7679
    30.1485
    22.3113
    26.7964
    24.2901
    30.2406
    31.4801
    28.1694
    22.9746
    21.9988
    27.2616
    26.5237
    26.9982
    24.7904
    27.9071
    23.7533
    32.0335
    26.4504
    30.5893
    26.4033
    29.9782
    29.9270
    27.7476
    25.1942
    27.0132
    28.3322
    25.3830
    21.3652
    27.2810
    22.7401
    25.3390
    27.8944
    25.4525
    23.7883
    23.9334
    20.1739
    21.6493
    28.2574
    24.5225
    24.3579
    23.7457
    18.0927
    27.9983
    29.9509
    29.9669
    32.2462
    22.6411
    24.4360
    25.0795
    23.2849
    23.0702
    34.5173
    28.2107
    27.4107
    24.1108
    21.8541
    20.9204
    26.6572
    21.4009
    23.9105
    24.0999
    27.6336
    24.7451
    29.0823
    29.9750
    26.3791
    26.8694
    27.2414
    29.0347
    25.8065
    26.6816
    26.2217
    29.9543
    31.0007
    23.8935
    28.0592
    24.7097
    28.3813
    28.0737
    31.7597
    31.0804
    32.3626
    37.6722
    33.8409
    34.5360
    29.0605
    30.8942
    27.8310
    32.2042
    27.4309
    34.0789
    35.1108
    35.6687
    33.4973
    28.3256
    30.6234
    31.6316
    32.3323
    31.0277
    33.5336
    31.3178
    34.9515
    31.5967
    34.1251
    36.4301
    32.2556
    28.8685
    31.6933
    31.8039
    27.5869
    27.0164
    26.4544
    33.7072
    28.5902
    28.4640
    23.6144
    26.7180
    29.1896
    22.0902
    22.5581
    24.1010
    27.1927
    30.5080
    24.2222
    27.2513
    23.5037
    19.9136
    32.4893
    31.1426
    25.7715
    26.7428
    26.3824
    26.0050
    24.8892
    21.6392
    20.2350
    16.3427
    20.1472
    19.2827
    17.8321
    15.2909
    18.9407
    18.1245
    14.5656
    14.3295
    15.2374
    21.3541
    18.2426
    17.2696
    13.6723
    13.8436
    13.9067
    14.5600
    16.0626
    18.7008
    15.8355
    13.7965
    17.6355
    15.4150
    13.8097
    14.2656
    12.5888
    16.2104
    15.0224
    14.5822
    14.2550
    17.8707
    16.2175
    20.8218
    19.1768
    16.2142
    15.4467
    13.0565
    13.5297
    15.1292
    12.7901
    15.2668
    16.1574
    13.8575
    13.5293
    14.5046
    16.4751
    14.0307
    13.3151
    14.3949
    17.0332
    15.8322
    16.8361
    15.3162
    12.8616
    16.0802
    15.3942
    23.0627
    15.3344
    15.2501
    15.7368
    14.3749
    16.3886
    16.3642
    15.0772
    14.6616
    17.2001
    21.5315
    21.4472
    20.2409
    25.0696
    23.4112
    19.4319
    17.9395
    24.9549
    24.0676
    23.3189
    22.8730
    24.3308
    22.6363
    15.0042
    19.3519
    15.7102
    15.6383
    13.8273
    14.6709
    20.5518
    17.5344
    16.5841
    12.4697
    10.9506
    13.9252
    12.8224
    14.4482
    11.9074
    11.1500
    12.6596
    15.1578
    13.8570
    13.5973
    13.8494
    14.0101
    10.9967
    11.4443
     7.9100
    16.4682
    17.3280
    16.2773
    16.7938
    10.4957
    14.1766
    11.3266
    12.7462
    11.4429
    12.1864
    14.1593
    16.1195
    16.1578
    19.5337
    14.5249
    18.4600
    15.1762
    14.4207
    16.0401
    16.1936
    14.0378
    15.6498
    18.2765
    14.1352
    13.3609
    17.8066
    16.5628
    26.1179
    27.0374
    21.3240
    19.0588
    22.7863
    21.9399
    20.7242
    20.3290
    17.7369
    14.8896
    15.0620
    15.6166
    15.2223
    15.0844
    20.2058
    19.7859
    20.5371
    21.4327
    19.3938
    13.7673
    14.8975
    14.4004
    17.5221
    14.2349
    15.7081
    14.1225
    17.0365
    19.5031
    24.5908
    16.6167
    14.0880
    17.2576
    21.6410
    17.8991
    16.1582
    16.8840
    22.8366
    16.1856
    14.5074
    15.8400
    17.4188
    17.5378
    20.1484
    20.7946
    21.8221
    22.3232
    24.0091
    25.7367
    19.4212
    21.4892
    20.2875
    23.5533
    22.1889
    21.1486
    19.7508
    26.6872
    28.3027
    32.0229
    33.2579
    32.3369
    33.0763
    35.1460
    29.6653
    32.3187
    28.6088
    23.5849
    20.8090
    28.1860
    28.2668
    30.8541
    28.0192
    29.5222
    21.5447
    19.3648
    19.3117
    17.8358
    20.9658
    15.8027
    16.2556
    19.9718
    16.9510
    19.9986
    20.6688
    14.8879
    18.2203
    16.8947
    20.1080
    18.6421
    19.9206
    19.6684
    24.1666
    24.2503
    22.2206
    21.1065
    31.0937
    23.6876
    26.5904
    19.1822
    18.9018
    22.4235
    18.3099
    21.7181
    18.2576
    18.0380
    25.6510
    20.9392
    21.4339
    20.6636
    19.8726
    18.2982
    15.4524
    18.1943
    16.0044
    15.1785
    17.1216
    20.7066
    16.7894
    16.6088
    18.8103
    24.8876
    23.2390
    26.3884
    23.9337
    17.1605
    16.9018
    18.2684
    20.0870
    20.1345
    21.6072
    20.1454
    18.4268
    19.9842
    19.5242
    21.1924
    20.6031
    17.9528
    21.6372
    24.8302
    26.9560
    26.6277
    29.7844
    30.8110
    25.7711
    24.8472
    22.7468
    23.3410
    24.2728
    21.6121
    22.0030
    22.7129
    22.8112
    25.0946
    25.2189
    23.8202
    25.3953
    22.9605
    24.9426
    24.2152
    27.2341
    23.5709
    21.2186
    22.1939
    25.2102
    21.3227
    21.9958
    27.5941
    22.5651
    28.8812
    21.8641
    24.5227
    25.7017
    28.9560
    24.1687
    22.5856
    24.8734
    22.2559
    22.7820
    21.8310
    16.6162
    24.9645
    26.1598
    29.3222
    27.6983
    24.9770
    24.3444
    23.9693
    23.2130
    17.4976
    20.9815
    19.6491
    20.3941
    19.5045
    21.0931
    22.3149
    22.6005
    22.2490
    20.5202
    24.7115
    20.3480
    22.0255
    26.8366
    20.3430
    23.1326
    21.5901
    16.6703
    21.6980
    18.3261
    17.6350
    16.8830
    16.9665
    14.9091
    12.6811
    14.9583
    13.3311
    12.2778
    12.8843
    12.9260
    15.7613
    12.8342
    14.4740
    15.1005
    12.9000
    13.6584
    13.9654
    18.2195
    15.6853
    12.7539
    13.1903
    14.7411
    20.3722
    18.9436
    19.1508
    18.9984
    17.9832
    17.6997
    14.1248
    13.1835
    12.4704
    11.7140
    14.6275
    13.8066
    13.2400
    12.7616
    16.8645
    13.4423
    12.7993
    11.7388
    13.6110
    16.4006
    13.5565
    14.8938
    12.0356
    13.1184
    12.0094
    13.6330
    14.8153
    11.7794
    12.9356
    15.1496
    13.6760
    14.2977
    13.4803
    13.9659
    12.2772
    15.3534
    12.2401
    13.1972
    12.3845
    18.2334
    13.4447
    12.8776
    14.7248
    12.9346
    10.7922
    12.2453
    11.9368
    11.0631
    12.4749
    12.6235
    14.8447
    12.6670
    11.9659
    15.3586
    10.8363
    14.5617
    12.8386
    11.8291
    14.3026
    12.3496
    16.2784
    11.2925
    15.5614
    13.7782
    11.9645
    12.3716
    12.9139
    12.0976
    13.3294
    11.4018
    13.0636
    12.5985
    12.8292
    14.4567
    13.6808
    14.0707
    14.0492
    18.0760
    15.3004
    15.5993
    17.5981
    16.5670
    17.5873
    19.2463
    22.1219
    17.8336
    19.2664
    24.1824
    19.9848
    21.8307
    16.5511
    17.1584
    18.8614
    19.0400
    14.8022
    17.1323
    14.8261
    13.2204
    13.7157
    15.3346
    14.2552
    11.9031
    12.1928
    13.8112
    14.0986
    17.0885
    15.4591
    20.5898
    18.4261
    15.4982
    17.7616
    14.8306
    16.5303
    18.0912
    20.8690
    17.9949
    16.3128
    18.7288
    17.4936
    17.9929
    14.6403
    17.2511
    15.0933
    17.9376
    23.5130
    25.2847
    21.4658
    21.6312
    17.6056
    15.5381
    18.0071
    21.9593
    17.4125
    20.1735
    21.4531
    20.4914
    17.6495
    19.9725
    22.1056
    16.6567
    13.3325
    13.8089
    13.0779
    14.0755
    17.2244
    16.5927
    17.0325
    19.7145
    13.0294
    20.0958
    22.3089
    18.8496
    16.8528
    20.3916
    15.8677
    18.2563
    20.0694
    16.7270
    17.3231
    14.9939
    15.3128
    14.8777
    17.0754
    14.6569
     9.9812
    14.7661
    14.5573
    16.8050
    13.7044
    13.5188
    18.0391
    18.9970
    17.4400
    25.4688
    21.6539
    19.0983
    20.7303
    21.2539
    16.3058
    19.5356
    24.2993
    22.6980
    28.1369
    28.6040
    25.1511
    22.3820
    21.5625
    21.4614
    26.6556
    29.8702
    28.6778
    27.7943
    22.3335
    23.1027
    28.8291
    23.4832
    27.0944
    26.7971
    22.6918
    24.5878
    22.1820
    25.8270
    21.8609
    26.0231
    23.5824
    26.1016
    23.5169
    22.8135
    26.2290
    24.5096
    29.6959
    29.5440
    23.6485
    25.5724
    23.9824
    23.1288
    25.0623
    27.2059
    26.6646
    25.3688
    27.3480
    33.5998
    26.1236
    23.1763
    25.5890
    22.0877
    26.6749
    28.9674
    24.0293
    21.4307
    21.0155
    20.1814
    23.3763
    26.9189
    27.9508
    25.2798
    24.5800
    26.1336
    22.3606
    19.8724
    22.1716
    20.8381
    24.6911
    25.8690
    24.7726
    23.2490
    27.2602
    25.8354
    23.2502
    25.6616
    23.3063
    24.3982
    22.6216
    22.3887
    26.2708
    24.6457
    25.7839
    26.8938
    31.4566
    28.2677
    29.6744
    29.3274
    29.3451
    26.6171
    27.5040
    28.2287
    30.3070
    27.8642
    24.3091
    24.0905
    25.3699
    26.0874
    21.6926
    30.6755
    22.3672
    20.2413
    23.0297
    23.1090
    19.8009
    19.1759
    22.4334
    19.3278
    21.2083
    20.7618
    21.6955
    24.2060
    21.5334
    26.6298
    28.6985
    19.9421
    23.5216
    26.9651
    25.9247
    26.3582
    25.4248
    29.2706
    27.7725
    28.6126
    26.9309
    27.4903
    30.9477
    27.3550
    27.7013
    28.6660
    27.1706
    25.6769
    26.4703
    25.0095
    27.9311
    23.7489
    28.5728
    25.5317
    25.0299
    25.8625
    23.1733
    24.3665
    29.0214
    26.5281
    23.0415
    22.9048
    21.4868
    23.0972
    25.1857
    24.7058
    25.2697
    20.6244
    25.9764
    20.0383
    24.8557
    30.4262
    25.0075
    26.0838
    21.3577
    23.3226
    24.8635
    22.8226
    24.4006
    24.8964
    26.3755
    24.9313
    23.9361
    25.4747
    27.2185
    24.8959
    21.8852
    22.8204
    21.3270
    25.4274
    29.3503
    22.5191
    22.8136
    23.6878
    18.0925
    19.2752
    21.5859
    19.3314
    20.4958
    19.4156
    20.4121
    24.3663
    23.2548
    24.2151
    19.7290
    21.1925
    23.1056
    19.7418
    22.6062
    21.2198
    20.2052
    24.3195
    20.7128
    22.9755
    21.6366
    20.3595
    23.1693
    20.2262
    19.1271
    21.0846
    24.6448
    18.5439
    18.6101
    19.7879
    17.3065
    21.2581
    20.8588
    21.6370
    19.7876
    20.1803
    25.4886
    22.7617
    23.5402
    22.0512
    23.4012
    20.1964
    20.8202
    21.0531
    22.5223
    19.7255
    20.0993
    23.2776
    22.4617
    19.1710
    25.0014
    23.8760
    20.3598
    21.9072
    22.3202
    19.3431
    22.1084
    19.0537
    22.2531
    20.0487
    21.2759
    17.9689
    20.1393
    20.0711
    21.9149
    19.5126
    17.9689
    21.4090
    18.8792
    21.7338
    20.2121
    20.5603
    19.8635
    17.5042
    19.4454
    20.4428
    23.1951
    22.6036
    21.3172
    18.6854
    21.3136
    18.6645
    19.4294
    16.7865
    19.9267
    26.1343
    17.2645
    14.9871
    14.7289
    15.3947
    17.4099
    21.4672
    18.9231
    20.5390
    20.4430
    22.2442
    20.9452
    25.9259
    22.3552
    17.9109
    27.5610
    24.4580
    21.6141
    21.1413
    23.9999
    22.7253
    22.4457
    24.8259
    20.7909
    20.8791
    22.5460
    24.3227
    25.3048
    24.3041
    20.4616
    19.7307
    22.7205
    19.2782
    24.7719
    22.7208
    23.4138
    20.9144
    12.4647
    17.0778
    22.8613
    22.5507
    21.4201
    24.1240
    23.7656
    20.9078
    22.6745
    22.1099
    20.2321
    22.8431
    23.6155
    20.9356
    22.6950
    21.6017
    20.7025
    26.6975
    27.0295
    27.3627
    22.1512
    21.2785
    23.7758
    25.3389
    23.2691
    27.7619
    27.2946
    26.7080
    25.1035
    27.0072
    25.5436
    26.3543
    25.5251
    29.2703
    25.3933
    26.4396
    25.7178
    25.4168
    26.0695
    26.6893
    24.8804
    23.8675
    22.7930
    26.5741
    29.1946
    26.3600
    25.0587
    26.6279
    26.9672
    24.8456
    22.5960
    24.2562
    24.9882
    23.6519
    23.9268
    24.3617
    25.0307
    28.0154
    27.0005
    30.0664
    24.4348
    25.0105
    29.8046
    22.3067
    25.6243
    23.0749
    20.9575
    22.2160
    21.9126
    23.2145
    21.2340
    25.7485
    22.5582
    22.9211
    25.0574
    21.2673
    23.0640
    22.6010
    20.5112
    24.0376
    23.3578
    22.3132
    24.1742
    25.5470
    23.0085
    21.3060
    24.6906
    24.3929
    24.1703
    25.6096
    27.2768
    26.4888
    26.8194
    25.5863
    24.8684
    25.5803
    24.9690
    22.3691
    25.9022
    26.0356
    23.6619
    23.8916
    21.0004
    26.6846
    25.8133
    26.4806
    22.3914
    21.6965
    23.7951
    24.1840
    31.2701
    26.5338
    21.4748
    22.2829
    23.0587
    25.7485
    28.0186
    26.2573
    24.5352
    25.9266
    24.2413
    26.1925
    31.0274
    31.4993
    32.7217
    28.2275
    31.2802
    28.6099
    29.3443
    40.8172
    29.6230
    29.6895
    27.0133
    24.1546
    26.1249
    27.7380
    25.1558
    24.7226
    29.2434
    26.2767
    29.6945
    22.9917
    25.8113
    35.7461
    27.1861
    31.6058
    27.6813
    32.1904
    27.1939
    29.6161
    23.9263
    28.2026
    28.2111
    26.1297
    29.3257
    27.6075
    31.8589
    29.4901
    28.1945
    28.9471
    25.1775
    24.1456
    24.5414
    21.8591
    27.0982
    29.3790
    25.2721
    24.6717
    24.8527
    24.0867
    25.7631
    22.4104
    23.1773
    24.1329
    23.2719
    28.7440
    29.1006
    27.9624
    24.8831
    23.9480
    27.4197
    29.5991
    34.6830
    33.1529
    30.2521
    27.1647
    27.3854
    27.3260
    29.8056
    25.6631
    24.7899
    27.9780
    31.3677
    25.1957
    32.9306
    28.1103
    29.2373
    25.2969
    23.6065
    24.6617
    23.8444
    24.8130
    29.0792
    24.5722
    21.6526
    22.5531
    25.2028
    26.6858
    24.0007
    24.1355
    24.4960
    27.3746
    28.9545
    26.5730
    26.1370
    29.4849
    23.4801
    29.7631
    30.2762
    29.5062
    27.7204
    27.0445
    27.4014
    29.1617
    31.0248
    28.2154
    30.3203
    31.7150
    28.7870
    29.3153
    25.6213
    25.1092
    28.4723
    24.9967
    24.6456
    24.1442
    23.0496
    24.3168
    25.3009
    26.3259
    29.2608
    29.5312
    28.9462
    25.9464
    24.8138
    25.4560
    26.6821
    24.9143
    22.9924
    24.5581
    23.9850
    20.3512
    24.7180
    23.8974
    24.4298
    26.1245
    26.7200
    27.5356
    30.7969
    26.0175
    27.3694
    23.4496
    25.7600
    22.4764
    27.6982
    24.2118
    30.5984
    28.8862
    29.7632
    29.4227
    28.0516
    27.9381
    28.0141
    28.2543
    24.9735
    28.3562
    27.7624
    32.3733
    28.9269
    29.9128
    30.2635
    26.0109
    27.4993
    27.8548
    31.3950
    26.5551
    28.7672
    27.0681
    25.9481
    26.1988
    28.0818
    25.7904
    28.3335
    27.4749
    25.8303
    26.2633
    28.2891
    25.1854
    26.9653
    23.0816
    23.0523
    24.5318
    30.1687
    28.0911
    29.8513
    27.3250
    34.0359
    29.9691
    29.2446
    28.2177
    25.5361
    27.8727
    22.5496
    26.7563
    28.2342
    29.3444
    25.8964
    25.9327
    26.6154
    24.6598
    24.9790
    22.6271
    27.3137
    30.9579
    27.8380
    25.7657
    25.1305
    25.8245
    28.9768
    24.2707
    25.3670
    23.1081
    25.8575
    25.6775
    29.4636
    26.5700
    27.5750
    29.4005
    27.4115
    24.8577
    23.2482
    24.7496
    26.3797
    24.9873
    27.8328
    28.9143
    31.6523
    32.4168
    31.0949
    29.1748
    31.7981
    28.5107
    29.1722
    27.5403
    29.8029
    30.0178
    28.2315
    28.2674
    28.6008
    29.9957
    28.4313
    28.2940
    29.9815
    28.4230
    27.6053
    27.3256
    25.5210
    29.3319
    28.1962
    27.6971
    26.0266
    26.5310
    26.4995
    27.4625
    24.6029
    25.5007
    29.2904
    27.9541
    28.4875
    27.2159
    28.1290
    30.9963
    27.0327
    25.3637
    24.1435
    27.3337
    27.7342
    26.8195
    30.7381
    25.5971
    29.3659
    21.4340
    28.0347
    30.8600
    24.8049
    26.0315
    24.1942
    25.7669
    25.2573
    25.7351
    28.9253
    28.9228
    31.7578
    28.4918
    32.6056
    30.1211
    30.5149
    29.6955
    28.4293
    29.3751
    32.8105
    32.1976
    29.8792
    34.5779
    27.1384
    30.0603
    29.2235
    30.3719
    29.5970
    24.6929
    31.7814
    28.9529
    28.7308
    25.9874
    31.4586
    27.6705
    29.3482
    28.8860
    30.9486
    25.5316
    26.0106
    28.4000
    28.3549
    27.9124
    33.3525
    27.8420
    27.0397
    29.5427
    29.4949
    29.0635
    28.2051
    29.5884
    33.3594
    30.0486
    33.9716
    27.7577
    29.1917
    27.9227
    33.1577
    29.7904
    32.4918
    34.1572
    31.7516
    30.8003
    27.9335
    33.0884
    31.1688
    30.4399
    29.0710
    26.6777
    27.3093
    29.4333
    29.1266
    28.4412
    27.7113
    29.4128
    26.2984
    24.8080
    27.4852
    29.3976
    32.1875
    28.9557
    32.0691
    31.4204
    31.8350
    27.0709
    25.8733
    27.7844
    26.0968
    27.7692
    24.6398
    23.7659
    27.5223
    28.6021
    29.0616
    26.1956
    26.8358
    25.4450
    25.4495
    25.9887
    24.0931
    25.2168
    20.7519
    24.5160
    27.0009
    24.9847
    28.0671
    28.0916
    26.0955
    26.4830
    25.1620
    25.7600
    25.8623
    27.0922
    28.9988
    26.1479
    26.2863
    23.3674
    28.2336
    27.4256
    23.0124
    25.4798
    26.1125
    25.8780
    24.8092
    22.4173
    23.5642
    28.4335
    24.7479
    25.2350
    24.4945
    21.8338
    23.0742
    22.1801
    25.0802
    24.5892
    23.0864
    19.9941
    24.4488
    24.5654
    25.2680
    27.7989
    24.7660
    21.0914
    21.7723
    24.3897
    20.2971
    23.5453
    19.8393
    26.9577
    22.7077
    19.7558
    22.6626
    20.4168
    22.4518
    23.0672
    22.5112
    24.2791
    23.7696
    23.2277
    21.6447
    23.0856
    24.6178
    22.2157
    24.6631
    24.9389
    25.6577
    27.9240
    27.0742
    23.3927
    22.8561
    23.8075
    24.2179
    22.9262
    22.9190
    24.6778
    22.9145
    23.0016
    21.6194
    20.9415
    21.0743
    21.8269
    23.2518
    24.6972
    23.9810
    24.4055
    24.9208
    23.8144
    24.7580
    23.2575
    21.9809
    29.9608
    28.4136
    29.1945
    29.7867
    26.0187
    20.7523
    24.9458
    25.9662
    24.7129
    22.0852
    21.1108
    26.4387
    24.9093
    26.7482
    30.2142
    25.2601
    26.5048
    27.2273
    24.7569
    24.6917
    27.0691
    25.8337
    25.3559
    23.3928
    25.9050
    27.4804
    24.4644
    28.3887
    26.3259
    24.6719
    22.5992
    27.2539
    26.5422
    28.1304
    32.5363
    23.7426
    30.8054
    28.3995
    24.1760
    27.2410
    25.9350
    25.0040
    24.5667
    25.4598
    25.8013
    28.5495
    31.7407
    28.9101
    31.4760
    29.0650
    25.5858
    27.7147
    25.1293
    29.6666
    29.8602
    29.7200
    31.0644
    30.6606
    32.4987
    29.2039
    30.8670
    28.9779
    29.2554
    28.9570
    27.1229
    31.5582
    30.7530
    29.4569
    28.5223
    30.6093
    28.8594
    28.6657
    27.9581
    29.6743
    29.4866
    27.5772
    29.0977
    27.2471
    27.6535
    25.7635
    25.8396
    31.0806
    30.9549
    31.2015
    30.3903
    26.0239
    27.7823
    28.9781
    28.5872
    27.7903
    28.5120
    27.0675
    25.2447
    24.8365
    32.0367
    26.5436
    25.3178
    26.2648
    26.9686
    22.9772
    26.0015
    27.5986
    29.2161
    25.7206
    28.7269
    23.8521
    21.9059
    23.6070
    24.9631
    23.8479
    22.9177
    24.5078
    27.8532
    27.6090
    24.6364
    28.3807
    26.3782
    28.3235
    25.5844
    26.5660
    27.9808
    24.2468
    22.6529
    27.0526
    27.9761
    26.7968
    30.5427
    28.3519
    30.5033
    36.4422
    26.5833
    28.6896
    28.1623
    28.4682
    28.9376
    27.2709
    22.5243
    28.1620
    30.4822
    26.5662
    24.7628
    26.7751
    28.2102
    28.3795
    26.3486
    30.6117
    32.7077
    30.8274
    30.2465
    29.7903
    35.4824
    29.4229
    25.0098
    25.7377
    24.4031
    26.8831
    26.3204
    28.7833
    28.4244
    26.1509
    27.0346
    26.2217
    25.8264
    28.3720
    31.9908
    25.2927
    25.2639
    26.7735
    26.3703
    27.6249
    24.0429
    26.4354
    27.2879
    26.5877
    26.0264
    28.0077
    26.2706
    27.6375
    27.4492
    28.3118
    26.0662
    25.1480
