# Supplementary material for: Mechanistic models of asymmetric hand-over-hand translocation and nucleosome navigation by CMG helicase
Source: Nat Commun. 2025 Nov 21;16:10304. doi: 10.1038/s41467-025-65232-x (PMC12639105; doi:10.1038/s41467-025-65232-x)
Supplement: Supplementary file 18 — Source data [file 41467_2025_65232_MOESM18_ESM.zip › SourceData/SourceData/Fig4D/withRPA/mindist_lagging_and_loop_traj020.dat]

# Distance
    29.3216
    29.7384
    33.2702
    30.2908
    30.2282
    30.1162
    26.5447
    26.9971
    25.7669
    27.5702
    27.9700
    25.4396
    26.2998
    27.7056
    28.3376
    28.3106
    27.2143
    26.7388
    28.3372
    27.8472
    28.0126
    27.2451
    28.2594
    29.1240
    28.9224
    26.8367
    28.0882
    35.0523
    28.6979
    27.8011
    28.1510
    26.1162
    28.4524
    30.9924
    32.4820
    28.8632
    26.8574
    27.9156
    29.4322
    28.9341
    29.4812
    30.2759
    29.0819
    30.0394
    27.3135
    29.5769
    27.6265
    28.7362
    30.2294
    31.4989
    31.9954
    29.3186
    30.3564
    29.0867
    26.6824
    27.9494
    30.6661
    30.0856
    28.2729
    31.8831
    32.2631
    29.5491
    31.0402
    26.8210
    26.5731
    30.4715
    31.5310
    34.3688
    28.6065
    27.3522
    28.8895
    32.1836
    27.5300
    34.4494
    35.3951
    30.4311
    31.3533
    30.9277
    29.7225
    32.1445
    32.0568
    34.9024
    37.3975
    31.5260
    29.3621
    29.6055
    31.1040
    31.1952
    30.8159
    35.2813
    30.0849
    29.6908
    28.9647
    28.4860
    28.3630
    31.8881
    30.0636
    27.8170
    30.7751
    30.1423
    31.5810
    30.4063
    26.8311
    27.3376
    29.1300
    28.8355
    28.5277
    32.1187
    30.1043
    27.8886
    30.9557
    27.8702
    28.5010
    30.8069
    27.8545
    29.8459
    29.9410
    28.6352
    29.9890
    27.8685
    28.3235
    26.2935
    27.4136
    26.8523
    28.5462
    26.5025
    27.2765
    27.7924
    27.6854
    30.7639
    25.3579
    28.0971
    30.3410
    32.0566
    30.8895
    31.0063
    31.8118
    32.2916
    33.8184
    32.4135
    29.0911
    29.1521
    29.2459
    27.4231
    25.5397
    30.0839
    29.0545
    30.4869
    32.6942
    27.6791
    34.3461
    33.6322
    29.6106
    28.1015
    31.5726
    32.7418
    34.0839
    31.2868
    29.4882
    29.5280
    30.9453
    29.0967
    31.6866
    29.8787
    31.7610
    29.8834
    32.0404
    40.2920
    30.0683
    28.8713
    31.5243
    33.9233
    33.7802
    26.8130
    31.3041
    28.2484
    33.0963
    32.3593
    28.9548
    30.9159
    29.2863
    28.3435
    28.2942
    30.6569
    31.4386
    29.3377
    27.7802
    28.7363
    27.1429
    27.5917
    26.1538
    29.5817
    25.8070
    30.5305
    28.0402
    29.4522
    27.6561
    27.6723
    27.9712
    28.2509
    30.8613
    29.0521
    30.6684
    28.0562
    26.5175
    29.7256
    32.3156
    33.6785
    28.9460
    32.1496
    30.1810
    32.0761
    27.9924
    33.1578
    32.5948
    30.7733
    27.0983
    29.3673
    29.7935
    28.8030
    29.8099
    30.4388
    32.7110
    31.9050
    30.8455
    31.8672
    31.3016
    30.1376
    31.2775
    32.7103
    28.6682
    32.7376
    28.6778
    30.1347
    32.5523
    29.4804
    28.5352
    28.2468
    30.0684
    29.8032
    31.5321
    28.1722
    30.2039
    25.5643
    25.6524
    27.9081
    28.9187
    29.8521
    26.6217
    30.6312
    33.8582
    30.4140
    28.6717
    28.6327
    30.7166
    32.3878
    28.4953
    30.7354
    28.2177
    29.1856
    22.2365
    27.5827
    25.1327
    28.5196
    28.2282
    31.2590
    26.7769
    29.4527
    26.7675
    28.6370
    27.7912
    28.8412
    25.9110
    29.6631
    27.9775
    28.9359
    29.8644
    35.9726
    31.5411
    29.6232
    26.9769
    31.0014
    30.6798
    31.8782
    27.9265
    31.5985
    32.4763
    32.2619
    32.0699
    37.2474
    34.2337
    33.8763
    33.3862
    31.4855
    28.5086
    31.8680
    31.6711
    30.9126
    30.7177
    32.1527
    34.0826
    29.7843
    32.8440
    33.0158
    30.8425
    31.2058
    34.1233
    33.0221
    32.3148
    30.7000
    31.6660
    29.6116
    32.3204
    28.9460
    29.1521
    30.0730
    30.5534
    32.6260
    30.8783
    31.3082
    33.3083
    33.7344
    36.3832
    29.9028
    31.4767
    30.9031
    31.6617
    33.1623
    35.3632
    33.9319
    33.3608
    34.8413
    32.7818
    31.5613
    31.0585
    31.4264
    34.7450
    31.5854
    31.7009
    33.0083
    27.6431
    25.3499
    26.8922
    30.4200
    26.6961
    24.9712
    29.7423
    24.6088
    33.0499
    29.2567
    31.6834
    30.1034
    32.7924
    33.9495
    31.7293
    32.2322
    28.1054
    26.8698
    28.8248
    27.8564
    29.5304
    30.6254
    28.9252
    30.3627
    30.3421
    29.0839
    29.1273
    30.9937
    26.0819
    26.4035
    26.5637
    27.6610
    29.2855
    30.7173
    32.3591
    31.2798
    30.4294
    35.1907
    32.1319
    31.6059
    31.8298
    29.6981
    31.1873
    28.0073
    31.0125
    29.6695
    31.9502
    29.7717
    28.8963
    31.2457
    30.8066
    26.0819
    31.1389
    30.5185
    28.5223
    31.7726
    31.6384
    30.2923
    33.9978
    32.2817
    34.2388
    30.2370
    32.6507
    31.5020
    29.7205
    30.8285
    29.0113
    31.2940
    29.9317
    31.3529
    31.3640
    29.5715
    32.3542
    32.1437
    29.8688
    31.7410
    33.2434
    31.8814
    36.5353
    33.8374
    30.3309
    33.7789
    37.3228
    31.4804
    32.0435
    30.0609
    30.5877
    27.8915
    32.1109
    30.2181
    30.3258
    32.6204
    29.7048
    30.7689
    31.8475
    32.3880
    32.3863
    30.9847
    27.4340
    28.8035
    31.1341
    28.1158
    31.3031
    29.7466
    28.7643
    29.6687
    33.8508
    29.2291
    33.2167
    28.2412
    26.2327
    28.2762
    31.9354
    27.2239
    25.7541
    27.8780
    28.2545
    26.7371
    32.2223
    31.2574
    30.6116
    30.0458
    33.3093
    29.9772
    30.9589
    24.6992
    32.1484
    30.8986
    29.6809
    27.3445
    27.6901
    31.7344
    26.0601
    26.3641
    27.4943
    26.5353
    27.3746
    29.1952
    28.1210
    23.5115
    29.0839
    26.0933
    26.5364
    26.4742
    28.6346
    28.9631
    27.8005
    32.3316
    31.2814
    32.6743
    31.5091
    32.0127
    30.4842
    30.1791
    33.5131
    29.5571
    32.7627
    29.3506
    29.7491
    31.1979
    30.1148
    29.9225
    31.7815
    29.2120
    33.7132
    32.1655
    31.0189
    32.6089
    30.3729
    30.9657
    29.9434
    27.0599
    31.2719
    30.0818
    31.5501
    28.9195
    34.8194
    29.6400
    31.4717
    32.0538
    34.6256
    29.9764
    31.8547
    32.5374
    30.2826
    37.3019
    34.0426
    30.6631
    29.3881
    31.4435
    33.5703
    36.4223
    30.7007
    30.2318
    31.7689
    30.5250
    32.8561
    31.8434
    32.3470
    32.3630
    29.9520
    28.3256
    28.7120
    29.4203
    29.4488
    34.1373
    27.9292
    31.8885
    29.9051
    32.7301
    29.5556
    31.7095
    30.0968
    28.8268
    27.6734
    27.1622
    28.7668
    29.1637
    29.4913
    31.3016
    28.7603
    27.1316
    26.6391
    23.0252
    22.4335
    30.2798
    30.6453
    33.0320
    30.4580
    28.3363
    31.6262
    33.7583
    30.1004
    32.5199
    33.3101
    32.9138
    31.7526
    30.8600
    32.3811
    33.2374
    33.2690
    32.3921
    31.2125
    27.0705
    29.7938
    29.9894
    30.0093
    32.5181
    31.1111
    30.8357
    32.1867
    32.0432
    32.2483
    30.1633
    29.1423
    34.5262
    31.3906
    28.5382
    30.5847
    28.3510
    30.1894
    27.1191
    31.9550
    27.8773
    30.3447
    30.3333
    27.6255
    28.1745
    28.3015
    28.8543
    30.2282
    29.6622
    27.8372
    29.1949
    28.6671
    31.3859
    30.8911
    30.2745
    28.7022
    25.4728
    23.5585
    24.7045
    24.6253
    29.0244
    24.3331
    22.4472
    26.8024
    24.6524
    24.5631
    31.9806
    33.2228
    25.6732
    22.6100
    25.7175
    23.9703
    25.0614
    28.8639
    26.6598
    25.7260
    23.7826
    26.0528
    25.9299
    27.9722
    23.1039
    27.1987
    27.9760
    28.2229
    30.2605
    26.5212
    30.0178
    31.3505
    29.0728
    31.1412
    30.7099
    34.4234
    32.6182
    26.5582
    29.4324
    28.1623
    29.0020
    34.9299
    30.0804
    27.6239
    29.5441
    33.8329
    32.7078
    29.9245
    35.2219
    34.7870
    32.9500
    33.0304
    28.8525
    31.4918
    29.9272
    28.8865
    27.5461
    28.4003
    22.9829
    28.7310
    26.9470
    22.8615
    24.9320
    26.9587
    26.0783
    29.3521
    33.0856
    31.7871
    34.0942
    30.2630
    34.7148
    31.2743
    32.6771
    25.3270
    27.0229
    24.3224
    27.6801
    21.9120
    24.3427
    28.9595
    28.9513
    23.8018
    26.3468
    25.9845
    25.6650
    30.8759
    29.7482
    27.7858
    29.3853
    31.2300
    33.4105
    28.0916
    29.4579
    30.3582
    26.4362
    25.9580
    29.9469
    24.2354
    27.6776
    28.1490
    27.8335
    28.0976
    25.7515
    29.7738
    28.8220
    25.7833
    27.3551
    29.1313
    33.8024
    30.2578
    30.0786
    26.6837
    30.1895
    27.1825
    29.4416
    27.5713
    30.8500
    29.7461
    30.7082
    28.6938
    28.8922
    33.1198
    30.9113
    23.3006
    30.5135
    34.5209
    30.3763
    30.8688
    30.4270
    31.4344
    26.9612
    29.7158
    29.9416
    26.9715
    33.3812
    32.1639
    30.6643
    30.2647
    31.3501
    30.2366
    32.9625
    30.9355
    29.2341
    31.5109
    34.6442
    32.8950
    32.1902
    30.2036
    30.1205
    33.7665
    33.7642
    35.0301
    30.8084
    33.6700
    30.0691
    32.2020
    32.7867
    35.9612
    32.5790
    32.1324
    32.2548
    29.3991
    26.7443
    30.7169
    33.4450
    32.3071
    33.0548
    33.9149
    29.0620
    30.8690
    27.5926
    28.0138
    29.4141
    32.4544
    34.0112
    32.3096
    30.6431
    33.6944
    35.2700
    29.5590
    30.3875
    29.7619
    30.4217
    29.3713
    30.8377
    31.4382
    28.3254
    29.2062
    31.3022
    28.3154
    29.1751
    31.3171
    32.2597
    30.5032
    27.1514
    30.2565
    31.0065
    29.9362
    29.6725
    27.4882
    28.7737
    28.7633
    29.5930
    31.8595
    27.8208
    27.1046
    27.7939
    27.4957
    25.3052
    29.5441
    29.6113
    28.6973
    27.3168
    33.9808
    32.5277
    29.8060
    29.1522
    27.1305
    34.0704
    31.1766
    34.0836
    37.3982
    35.4129
    32.2179
    28.6731
    23.9523
    27.5487
    24.9883
    26.1635
    25.9475
    24.4131
    27.5178
    27.6931
    27.7872
    28.2836
    28.0028
    28.6719
    27.5711
    26.4082
    30.2376
    29.3304
    25.8149
    28.5732
    27.8584
    29.1071
    32.2112
    30.0915
    28.4169
    30.0305
    28.9462
    24.1798
    27.8144
    26.9366
    28.4497
    30.1404
    28.1459
    27.0903
    30.7109
    28.0255
    28.2602
    29.8292
    30.6941
    29.4934
    28.7943
    30.0516
    29.2504
    31.4417
    27.7185
    29.0076
    29.9463
    30.1968
    25.5461
    28.4142
    28.5076
    28.3660
    30.6485
    27.7483
    32.2378
    30.1115
    29.1531
    27.1937
    30.4105
    29.7500
    27.8104
    30.3024
    30.6200
    31.1110
    25.8925
    26.5730
    31.1076
    29.0517
    28.5224
    28.2572
    29.6204
    28.4133
    29.6516
    27.2445
    27.4610
    28.0809
    27.9572
    29.1824
    30.9214
    28.6730
    28.0283
    26.0938
    29.6072
    28.2837
    28.3806
    28.2499
    26.8175
    26.6426
    23.8402
    30.5642
    28.5912
    25.2998
    27.9146
    29.7615
    28.7584
    25.3268
    28.2679
    27.9965
    29.9381
    28.2093
    31.1015
    31.5069
    31.4837
    28.5873
    27.1973
    26.9576
    28.9002
    25.9293
    26.5977
    28.1968
    30.8771
    28.2228
    28.9840
    30.8567
    27.8681
    32.2590
    29.5255
    29.1167
    25.5106
    29.0954
    28.5264
    27.9236
    29.7808
    28.3591
    32.5347
    29.4304
    28.9136
    26.6937
    29.1815
    30.3491
    26.6580
    29.3239
    28.9814
    29.4278
    29.8753
    32.4601
    28.4969
    27.6106
    29.9964
    29.2449
    29.0347
    26.9874
    25.8990
    26.1091
    22.6674
    27.3162
    26.0097
    26.5300
    24.0369
    27.9443
    25.8462
    25.5451
    27.2590
    29.7673
    26.2264
    30.0114
    25.9392
    28.4668
    25.4173
    27.2616
    21.8334
    19.3563
    20.3877
    20.5751
    18.3934
    18.3003
    22.5865
    20.5064
    24.4854
    19.5405
    24.6322
    18.8595
    18.1666
    20.3644
    22.1347
    18.4391
    18.8864
    10.9956
    19.4039
    21.4254
    15.9894
    18.1261
    19.0745
    19.2260
    18.8591
    18.6132
    24.4308
    18.8163
    18.1438
    16.7666
    21.1481
    25.8962
    21.5261
    24.4088
    26.3614
    28.0041
    23.1835
    18.1641
    16.9879
    18.7960
    24.2553
    21.9459
    23.3107
    28.2217
    25.1795
    25.4073
    18.4164
    20.1159
    18.2225
    19.3555
    18.8891
    16.1620
    14.5085
    20.1391
    17.3298
    19.4450
    18.2537
    24.5860
    26.9335
    25.8919
    25.3563
    21.0384
    20.3480
    21.8555
    21.2925
    22.7254
    20.9467
    20.2328
    20.1427
    20.6450
    17.4896
    15.4810
    19.5592
    21.9590
    20.5743
    21.3428
    23.7330
    20.6306
    21.5160
    25.4467
    22.7677
    20.7119
    24.7865
    23.3254
    20.6860
    25.9281
    25.1514
    28.3929
    24.6128
    27.4724
    24.6979
    26.9155
    19.4651
    25.6289
    26.6368
    28.4577
    28.9660
    25.5536
    25.1712
    29.3075
    25.4158
    22.9917
    22.1267
    26.1016
    20.7272
    27.2127
    22.7779
    25.5050
    22.5786
    21.9374
    25.9231
    25.8940
    22.1868
    21.8229
    22.7908
    19.4450
    17.9718
    26.0381
    26.0804
    22.4201
    24.8942
    23.9221
    23.9020
    26.9504
    25.0791
    24.7295
    25.8045
    26.1932
    25.5718
    25.4401
    25.8333
    25.3206
    18.6910
    24.2334
    23.1947
    27.5303
    25.5501
    26.1747
    27.4747
    27.4532
    28.5187
    23.6389
    31.2036
    20.2431
    21.9227
    22.4809
    22.2041
    24.3639
    24.2709
    22.6571
    26.2765
    22.9239
    18.8080
    20.7453
    24.8367
    27.1611
    20.6427
    23.8699
    23.4754
    23.2536
    25.1207
    21.5185
    27.7799
    21.3346
    24.1880
    22.0310
    23.3420
    24.8775
    20.0245
    24.2155
    22.2630
    22.5208
    26.3867
    25.0304
    24.4078
    27.2721
    22.9118
    22.1131
    23.5139
    23.5784
    23.8143
    27.0278
    24.7894
    23.4691
    19.8263
    21.6912
    21.2147
    21.6357
    22.9226
    23.8369
    22.3104
    25.4121
    24.1372
    27.1457
    24.0585
    20.4961
    23.7725
    18.4313
    21.5018
    25.1535
    24.1782
    23.3801
    28.6644
    28.3692
    26.1544
    26.1305
    24.0978
    22.7090
    28.2397
    25.1428
    27.6479
    25.9200
    26.6676
    27.0841
    27.2320
    23.9505
    20.3819
    27.0188
    26.9949
    22.9553
    22.1850
    25.0809
    27.6098
    28.2533
    25.1495
    27.9136
    28.3626
    22.7856
    24.2747
    31.1391
    24.7798
    25.6398
    25.8949
    22.6966
    23.3061
    23.9360
    24.0655
    23.0766
    26.7861
    28.9834
    25.2195
    20.3826
    20.8273
    20.3700
    20.0284
    26.1057
    23.6310
    27.1447
    26.4737
    26.9443
    21.4163
    25.4178
    25.6265
    26.9170
    29.8659
    26.5379
    24.6226
    22.9058
    21.5412
    26.8027
    26.4937
    19.9595
    20.9442
    23.0397
    26.6981
    23.8990
    26.8410
    23.1978
    23.0556
    23.4937
    19.5000
    21.3854
    20.9186
    18.4074
    22.8792
    23.3473
    21.8327
    18.3971
    21.2513
    19.2416
    25.8999
    29.5545
    23.1810
    25.7881
    26.1338
    28.6404
    31.2935
    30.4109
    26.3348
    33.2193
    29.5249
    29.3634
    28.3475
    29.5752
    24.9168
    24.2275
    20.3676
    17.3830
    26.0921
    23.4009
    20.9708
    24.9569
    28.3290
    24.8562
    17.6322
    24.1552
    19.6759
    25.0501
    25.2322
    26.3246
    26.5103
    17.8367
    24.5280
    26.8682
    25.8621
    26.0509
    24.8481
    24.6685
    22.8804
    17.4905
    24.2039
    19.1404
    19.4809
    19.2875
    25.4465
    20.9653
    25.8999
    20.7671
    23.6387
    25.8588
    28.4280
    23.6867
    25.9576
    29.8602
    18.6639
    26.2789
    30.3028
    25.3593
    29.1141
    26.1087
    24.0238
    29.8271
    26.4697
    30.1301
    26.9820
    25.2144
    23.4536
    25.7316
    28.9646
    29.4949
    26.6110
    22.1332
    25.5627
    28.4896
    27.8531
    29.2028
    30.3640
    27.6675
    28.2739
    27.1996
    24.1179
    25.2331
    24.8102
    22.8057
    27.8650
    23.3779
    19.0500
    27.7215
    27.3249
    31.2066
    27.8100
    25.0574
    31.3479
    24.2227
    27.3586
    23.3274
    25.0999
    24.3561
    24.2641
    26.4176
    26.4957
    31.7905
    28.9510
    31.3463
    31.8807
    28.0033
    31.3667
    27.7015
    26.6215
    28.1936
    25.9431
    22.8706
    26.3300
    20.6122
    25.5291
    31.1680
    25.9309
    28.1209
    27.1943
    25.5269
    25.3637
    25.0265
    25.8762
    26.5046
    22.5634
    24.6393
    26.1796
    23.8080
    22.2053
    26.9025
    30.7407
    30.5014
    27.8570
    27.9035
    32.9734
    27.3298
    29.0322
    26.5273
    29.9083
    30.1174
    28.9556
    28.1391
    32.9355
    25.1276
    25.5325
    29.2188
    24.9348
    25.5686
    27.5334
    28.8979
    25.2485
    24.2760
    23.8957
    23.4087
    26.3167
    22.8783
    23.9128
    24.8811
    26.5763
    26.3875
    28.2304
    32.0522
    31.3331
    28.6066
    30.7176
    32.8842
    34.8085
    27.7016
    29.8303
    28.4513
    26.2668
    26.3897
    25.3592
    23.8402
    21.9017
    26.3597
    23.3707
    19.0166
    21.6253
    21.1598
    21.1905
    19.6072
    19.5978
    22.4671
    20.5602
    20.6959
    19.2631
    23.4312
    21.9418
    25.0749
    24.6685
    26.1552
    26.7511
    23.2347
    25.9555
    24.4713
    23.1140
    22.9937
    25.4358
    23.4489
    25.3111
    24.0020
    25.3870
    26.7397
    27.2233
    24.2155
    23.9083
    26.4494
    27.7326
    23.1818
    26.3576
    22.5933
    28.5728
    27.7595
    26.9912
    30.2454
    31.3194
    27.4735
    27.0219
    27.0384
    24.3821
    28.9158
    31.1990
    27.5013
    26.0898
    31.8198
    26.2194
    28.2793
    29.5041
    28.8003
    28.2197
    26.9472
    32.7792
    28.7207
    29.4399
    28.4453
    29.3437
    25.6021
    24.6291
    27.1980
    27.4872
    28.5553
    30.8787
    26.8693
    27.7723
    25.8762
    30.3484
    28.3383
    29.1800
    34.1603
    28.3831
    29.4310
    30.9827
    34.8805
    35.5576
    34.2571
    30.4042
    29.0413
    30.8275
    30.8999
    24.1658
    25.5414
    30.7869
    28.2838
    28.4596
    29.5732
    32.7572
    31.1422
    32.4340
    29.0790
    28.5043
    24.5515
    26.5945
    24.4621
    23.0486
    27.4552
    26.6600
    28.2052
    28.5884
    30.3739
    28.7981
    32.4810
    25.7666
    29.1204
    25.6473
    21.0336
    25.9389
    23.9058
    27.5696
    24.4110
    22.0185
    20.4382
    21.6643
    24.2042
    23.9403
    22.4259
    23.5714
    23.1879
    26.8842
    26.2154
    25.7386
    23.5524
    30.5790
    24.1951
    21.5216
    18.1169
    27.2725
    22.2651
    19.1278
    25.8364
    26.2402
    29.7147
    25.7285
    25.5170
    28.5810
    32.5872
    26.3566
    26.3834
    23.0493
    26.1827
    25.4721
    24.2552
    25.5727
    25.7101
    22.2236
    23.1841
    23.8318
    23.2878
    28.2688
    23.1412
    24.1111
    23.2100
    24.3694
    25.5131
    24.8653
    26.6046
    25.2592
    28.9904
    27.7526
    28.9886
    24.2426
    27.0904
    24.9417
    25.0744
    21.9076
    25.2858
    24.8734
    27.8786
    30.3175
    23.1704
    27.4784
    25.4114
    21.1618
    24.8956
    21.3137
    23.3259
    21.1671
    24.3316
    25.6886
    28.4212
    28.1432
    29.0696
    23.9167
    26.9416
    29.3798
    26.7959
    27.7610
    23.9846
    24.8953
    25.3818
    23.6929
    22.5715
    21.3989
    20.4772
    20.9055
    23.8646
    20.6452
    23.4303
    27.4655
    28.4408
    19.2884
    23.0153
    20.5801
    22.4337
    24.4443
    19.6958
    21.8991
    25.8051
    23.7359
    24.9908
    21.7659
    28.8527
    26.2003
    24.5078
    22.8213
    24.0039
    21.7306
    22.9604
    22.4081
    23.6528
    25.8153
    22.4161
    21.8774
    27.6257
    20.9781
    24.7971
    29.1002
    30.6665
    28.1869
    22.2005
    18.6653
    23.8606
    18.3906
    21.7117
    24.8345
    21.5249
    25.0185
    24.2439
    25.5703
    22.9802
    22.8601
    24.3392
    22.2432
    26.9061
    30.1573
    21.3851
    26.8613
    26.5588
    20.0952
    23.4531
    22.7592
    25.8302
    21.1303
    24.6458
    18.8560
    23.9392
    23.5892
    27.5606
    26.5845
    25.0758
    27.6589
    24.2355
    29.0316
    27.9580
    27.4298
    26.6153
    28.3683
    24.7265
    23.2687
    26.1704
    24.8998
    24.5367
    20.5936
    22.6104
    24.2424
    23.0445
    16.3191
    24.4329
    29.9641
    29.2181
    27.5101
    27.6758
    30.6152
    30.7254
    26.7470
    26.9139
    30.8429
    27.3331
    26.5662
    23.3636
    25.0765
    21.8362
    24.8016
    22.6609
    25.3462
    26.5781
    27.7000
    31.1518
    30.8446
    30.5570
    28.0685
    26.1094
    26.9943
    23.8886
    22.9309
    22.6175
    26.9129
    23.4152
    24.3849
    24.5434
    24.6639
    24.0492
    19.5095
    24.6693
    23.2929
    24.2574
    22.4626
    24.2956
    22.6724
    24.7104
    23.6755
    24.5029
    23.4163
    22.5634
    23.2068
    28.2793
    28.1815
    27.6043
    25.4826
    23.8131
    24.5312
    21.1823
    19.0097
    21.8192
    20.9862
    19.2669
    18.0485
    23.9138
    17.5995
    23.4704
    21.6498
    24.2418
    23.0715
    29.6490
    24.0009
    25.5445
    26.4434
    25.6502
    23.5701
    24.1032
    27.0646
    24.5345
    21.6444
    22.7068
    15.7716
    22.1816
    21.2308
    21.7404
    26.2206
    25.1578
    23.1216
    22.0643
    27.9355
    23.3789
    23.4699
    25.9846
    23.5567
    22.5038
    21.6561
    23.1292
    24.5923
    28.9293
    28.3876
    31.4270
    28.0922
    24.3460
    26.3026
    23.3153
    26.5117
    22.0446
    21.6264
    23.6159
    23.5852
    30.2673
    22.7524
    29.2901
    29.1425
    23.2391
    19.7928
    26.5145
    23.4677
    23.5283
    25.2273
    26.4789
    29.8455
    24.8604
    22.7199
    20.8743
    24.6105
    22.9562
    26.8965
    27.6684
    27.4078
    23.5473
    28.3734
    25.9395
    26.0175
    33.9239
    30.3849
    25.0718
    27.3127
    26.6108
    26.4770
    20.8543
    24.2364
    25.1809
    23.3043
    20.9306
    23.9767
    20.5170
    20.9719
    20.7164
    19.6006
    21.1126
    19.4443
    21.0427
    25.8077
    25.5300
    24.4745
    20.8935
    21.2337
    18.5701
    22.2009
    21.7057
    21.6829
    19.7532
    21.7125
    20.9718
    20.0775
    20.6897
    18.0569
    20.3525
    16.2910
    16.4929
    20.2780
    20.1437
    18.7770
    16.7645
    18.1262
    19.2979
    18.3983
    19.5746
    19.7155
    17.4463
    22.2454
    22.6067
    22.9965
    20.7453
    18.5924
    22.1248
    18.1691
    17.1315
    16.1554
    22.8447
    22.2612
    23.3456
    22.0897
    18.8058
    21.5896
    23.1824
    24.8956
    20.3449
    27.9628
    24.6631
    25.4224
    27.3065
    23.0419
    26.1483
    25.6809
    26.8378
    25.1339
    24.8830
    22.0260
    27.0657
    29.9398
    31.3649
    25.5560
    25.4074
    29.6938
    21.6023
    25.7456
    19.0324
    19.1939
    24.6912
    29.1536
    27.8123
    28.8292
    25.2608
    34.4048
    26.3307
    30.2020
    33.6860
    33.5715
    28.9085
    26.0740
    25.8750
    23.3963
    27.9926
    25.9334
    28.3240
    25.2023
    28.5812
    33.4495
    31.5958
    33.1725
    28.6238
    26.2069
    23.7895
    28.6526
    26.0171
    25.2695
    25.5382
    23.5155
    29.9370
    32.7739
    32.5348
    28.3372
    31.1663
    27.2130
    25.5970
    32.6867
    32.0633
    29.4175
    30.7498
    28.1472
    29.4914
    25.2813
    27.2902
    27.0401
    26.7486
    28.5472
    28.8434
    27.7504
    29.6489
    27.8407
    26.8788
    25.8546
    27.9609
    25.4680
    26.6116
    27.4628
    24.4756
    22.9495
    23.2289
    19.2585
    22.9769
    27.4764
    22.7683
    25.7465
    22.5467
    24.2516
    19.6694
    25.2635
    20.6113
    22.3820
    26.1182
    20.9834
    18.4305
    20.8859
    16.1869
    17.4613
    16.6802
    22.0384
    17.1615
    18.6695
    19.3969
    16.7744
    19.0571
    19.5598
    19.4768
    24.9472
    25.6107
    25.7961
    26.3613
    24.5062
    21.0907
    27.4834
    26.9356
    25.2770
    19.2671
    21.4646
    23.6599
    25.3297
    24.4725
    20.6123
    23.6937
    23.3039
    23.8370
    26.0775
    26.3128
    26.7357
    24.7057
    22.4362
    24.3246
    22.9526
    22.2343
    23.3723
    23.7013
    21.2099
    22.3906
    21.9295
    19.7727
    26.8635
    23.8111
    20.8920
    23.1413
    23.8963
    21.0962
    26.3363
    21.7957
    21.1511
    22.2483
    22.6348
    26.3161
    25.8941
    23.9199
    22.0444
    20.3814
    25.1312
    22.8128
    21.3242
    21.6294
    23.3370
    25.5087
    21.9395
    24.9407
    24.0218
    22.4827
    24.2377
    21.8376
    24.1106
    21.2942
    19.0824
    22.9757
    21.1053
    18.9141
    20.3303
    20.9148
    21.9469
    25.3673
    21.9277
    22.5559
    22.7151
    24.4521
    24.2614
    25.3012
    26.7528
    27.7625
    25.5849
    25.8223
    27.3593
    25.8957
    24.5960
    28.7114
    26.8326
    26.5116
    23.9352
    22.4555
    24.7205
    26.4167
    26.6393
    23.8678
    25.6719
    25.7034
    24.0570
    26.3214
    19.3626
    19.6898
    17.8092
    19.2507
    23.5704
    20.8396
    23.9442
    22.7390
    21.9250
    23.2686
    21.1668
    18.9393
    21.0482
    29.6681
    25.0372
    19.8460
    22.5679
    24.1214
    26.2971
    28.0086
    21.5837
    24.3901
    19.8373
    22.4614
    20.4062
    19.6919
    22.0817
    20.0192
    19.6499
    19.8156
    24.3769
    22.8982
    19.0140
    21.0593
    20.9857
    24.3329
    26.1232
    24.6096
    21.1723
    19.5202
    24.0004
    21.1091
    21.8945
    24.0977
    22.5155
    23.2320
    27.8946
    27.8857
    23.6394
    23.3287
    23.4613
    21.5977
    19.3240
    23.1304
    19.4087
    18.1576
    19.4320
    23.3766
    26.5919
    21.1689
    22.0540
    19.5323
    20.8766
    21.2453
    23.6109
    23.9906
    20.0195
    20.4478
    19.9442
    20.3280
    21.6306
    23.5752
    20.3371
    18.0410
    20.1104
    24.2821
    22.2493
    22.5077
    25.9428
    27.9031
    25.8394
    23.4156
    21.8035
    20.7534
    21.9029
    23.2341
    24.6849
    24.3890
    26.0153
    28.4386
    27.6073
    22.4825
    24.7627
    28.4911
    26.2614
    25.2009
    25.9037
    24.8777
    22.8476
    25.8029
    24.0495
    26.8740
    29.7843
    29.2097
    28.4092
    21.6992
    24.3941
    20.4123
    20.2911
    23.2883
    22.2000
    24.3166
    26.1066
    24.0987
    24.3415
    23.3267
    23.6623
    23.3998
    20.6081
    26.6078
    25.1333
    21.8781
    23.5061
    18.7159
    20.2027
    20.8624
    17.4836
    16.9551
    17.6779
    20.9766
    22.1774
    26.0607
    21.2738
    17.4948
    21.7314
    21.0601
    23.4097
    25.2531
    21.5365
    24.8292
    18.5060
    14.3628
    15.7451
    21.8839
    18.8005
    19.2982
    20.0959
    25.5336
    26.8923
    23.1667
    26.9044
    22.7261
    22.9935
    19.1174
    19.8761
    25.0004
    24.8165
    28.4389
    22.6139
    19.9421
    21.7785
    26.1854
    23.2558
    24.6015
    22.7435
    22.8976
    23.4530
    25.3856
    22.2150
    22.4128
    22.4022
    26.2569
    21.6566
    24.0035
    24.0996
    23.5097
    20.3452
    23.2674
    20.9017
    20.0449
    22.0357
    13.3154
    17.5265
    20.7471
    21.4720
    22.8471
    24.4428
    25.5122
    30.7822
    23.1447
    20.1075
    26.3633
    22.6338
    24.5194
    26.1585
    27.0884
    26.3452
    31.9092
    25.9826
    29.7784
    27.7910
    29.7772
    25.9933
    24.2417
    24.9637
    28.9787
    27.5194
    25.9597
    28.5710
    27.8030
    30.8111
    29.4134
    29.2934
    27.3412
    24.1471
    22.7646
    24.7494
    24.0575
    24.4777
    27.5093
    24.0626
    22.9082
    25.5227
    24.6669
    24.2770
    27.3555
    23.9549
    25.4045
    26.4637
    22.9313
    26.4989
    23.6369
    24.8738
    25.2151
    27.8566
    24.4911
    26.2576
    23.6775
    24.4671
    24.2178
    25.4331
    22.8232
    24.2417
    21.7260
    25.3263
    24.1639
    25.1107
    22.7052
    23.8825
    23.9509
    27.0464
    25.7553
    23.7293
    23.8054
    24.8881
    25.9361
    23.5966
    22.5670
    21.4739
    21.6676
    21.8972
    24.7425
    25.1899
    27.4534
    22.1819
    20.9967
    24.4866
    26.0159
    23.6791
    24.6390
    22.9964
    23.1863
    19.8146
    24.4200
    21.0528
    20.4839
    22.6920
    23.1567
    22.0825
    21.6418
    22.7746
    24.9655
    25.7291
    29.1012
    28.9162
    22.9977
    23.2336
    25.8832
    25.4412
    22.3209
    21.3633
    23.2832
    23.3325
    24.4427
    20.0870
    21.5408
    24.3155
    26.6328
    26.9889
    28.3664
    25.1449
    26.7090
    25.8780
    20.6201
    21.1491
    24.6090
    26.6762
    21.5708
    23.0985
    21.2160
    24.6639
    25.1790
    23.8687
    22.0352
    17.5771
    22.1072
    23.5999
    24.6781
    25.3483
    29.0538
    24.9406
    32.8415
    28.4007
    24.8299
    26.7538
    29.0455
    28.0692
    27.6599
    25.1688
    26.4411
    23.3875
    16.5781
    19.8641
    21.7044
    23.0546
    24.6718
    25.5585
    26.1108
    22.4878
    24.6627
    26.8709
    24.1109
    23.6064
    26.5806
    25.7178
    23.2353
    26.1253
    19.3979
    25.0045
    21.1365
    18.6995
    22.2964
    24.5925
    25.4649
    24.0517
    23.6390
    22.4360
    26.2097
    27.2784
    26.5556
    20.6841
    21.0316
    22.1558
    23.6511
    26.1056
    22.9295
    21.3287
    24.3899
    23.4177
    23.4983
    23.8382
    29.3513
    24.9660
    24.0716
    24.6556
    26.7262
    23.1176
    23.2273
    21.5037
    25.1333
    18.5229
    20.9242
    24.0491
    24.4046
    22.9133
    24.9751
    22.3743
    28.1460
    24.7661
    26.8158
    21.5885
    24.5226
    25.5862
    24.8227
    25.3687
    25.6127
    27.0067
    28.4577
    26.6416
    26.9855
    24.4143
    25.8698
    28.8959
    32.6194
    25.8299
    26.2457
    26.7445
    26.3015
    25.5192
    26.9473
    26.1918
    26.7878
    28.1547
    25.8429
    22.6078
    20.5342
    21.0253
    25.5967
    23.9039
    20.7105
    20.9634
    23.0817
    24.0918
    25.5875
    23.6266
    25.7783
    28.1960
    23.3424
    24.6887
    22.6404
    24.7018
    23.9008
    26.0266
    26.8671
    26.7879
    23.6614
    22.8596
    23.7810
    22.6286
    23.7799
    22.2349
    19.9106
    22.9643
    22.4307
    21.6944
    22.9182
    23.9320
    21.5055
    22.9299
    25.1989
    22.1970
    20.2864
    20.6169
    17.8135
    24.9345
    21.2864
    20.4932
    20.8898
    21.0469
    23.4266
    23.9287
    18.6635
    20.5940
    23.3392
    24.0365
    23.4005
    23.5030
    26.7580
    25.0985
    25.2886
    28.9946
    27.0074
    25.4146
    25.5303
    28.3436
    25.6135
    21.9255
    24.3267
    23.5066
    24.6654
    24.5712
    26.6246
    27.8506
    29.7364
    28.2297
    22.5558
    24.3069
    27.2297
    28.6508
    25.5778
    25.9370
    25.7937
    25.1683
    23.0388
    25.1060
    26.4837
    24.4008
    22.8691
    25.5071
    28.4691
    26.1010
    26.4912
    28.9942
    25.2914
    18.3824
    21.9754
    29.3331
    25.0268
    23.4187
    25.6318
    20.3785
    19.9378
    19.6002
    23.3229
    22.5030
    28.6323
    27.2385
    26.9989
    23.6806
    26.1026
    23.1001
    26.5465
    26.9057
    23.6124
    27.2400
    28.5094
    28.1227
    31.6924
    28.7958
    27.5645
    24.2859
    29.4456
    24.3830
    23.6208
    28.2812
    27.0152
    24.0161
    27.0829
    25.5954
    23.3821
    27.7146
    28.2690
    24.7550
    25.2676
    26.2757
    29.4003
    27.9545
    26.3583
    26.4828
    26.7673
    25.7137
    21.7229
    24.2547
    22.8243
    23.4827
    24.4565
    24.9898
    24.1133
    20.0161
    20.2556
    25.0223
    21.7720
    24.4842
    21.2122
    22.3897
    23.7888
    23.3668
    22.8020
    21.3460
    19.5330
    25.0630
    24.2969
    25.0341
    22.8323
    24.5606
    26.9203
    23.2742
    20.5144
    24.8606
    29.1242
    25.9743
    21.7183
    24.0078
    23.1648
    23.4567
    28.7945
    30.7249
    23.2905
    28.8692
    32.1068
    26.4503
    29.8387
    31.6157
    31.4004
    30.0305
    31.1964
    29.6659
    33.6471
    27.5908
    27.3696
    29.6546
    23.5707
    24.6190
    22.2841
    22.6935
    24.0978
    25.7222
    28.0136
    29.2426
    22.2960
    26.7169
    25.6189
    28.2578
    24.3327
    22.7443
    23.8020
    24.0561
    22.5093
    19.0424
    25.8307
    24.6644
    22.5474
    22.2315
    20.8437
    23.9688
    22.0398
    22.2187
    21.8744
    21.3127
    21.2283
    18.8400
    25.1217
    25.7979
    26.0377
    23.5960
    24.3211
    25.4635
    23.4350
    22.9106
    23.6121
    23.7369
    24.9123
    27.7716
    27.0443
    25.0322
    24.7195
    29.6720
    28.0985
    29.6453
    29.9500
    30.1868
    27.6533
    24.2895
    31.8093
    28.7342
    24.7471
    24.9200
    27.3410
    25.5193
    21.7440
    25.1446
    25.1498
    24.9455
    28.3749
    25.5013
    26.1904
    28.7978
    27.7238
    27.5179
    27.1250
    25.7471
    27.4861
    27.4508
    28.4293
    30.2747
    32.4046
    27.5639
    28.6537
    27.4056
    26.3857
    28.4154
    28.1489
    24.9494
    28.7206
    32.2496
    30.1455
    27.0879
    27.5211
    26.4752
    27.8298
    30.5279
    31.6941
    30.8949
    30.5154
    29.4122
    28.6217
    32.1619
    26.9630
    29.9793
    28.9280
    29.7838
    29.6699
    24.1403
    21.4315
    24.4622
    27.4982
    25.8306
    22.6768
    23.2168
    27.4043
    27.1327
    29.6064
    29.0844
    27.8971
    29.8205
    31.3963
    27.9140
    25.6292
    27.5934
    23.5324
    27.1557
    27.0593
    30.6771
    27.6652
    32.5532
    28.9935
    35.0909
    32.5543
    36.1475
    34.6640
    35.1400
    36.3766
    37.6888
    34.9801
    40.2869
    35.5106
    31.0770
    37.0453
    39.2184
    40.6514
    31.9487
    34.0345
    36.6541
    32.6327
    32.0471
    34.2814
    34.0657
    33.6190
    30.1267
    31.9422
    29.9508
    32.7575
    33.0974
    35.7550
    34.8366
    32.1430
    37.7626
    35.3578
    32.8652
    29.4900
    34.4186
    36.0325
    40.8654
    35.3780
    35.9276
    39.4705
    38.2203
    31.4975
    36.1473
    33.7312
    35.1152
    35.9437
    37.6923
    33.9347
    34.8411
    30.5855
    33.8758
    31.1103
    38.2480
    30.5487
    36.8004
    34.7020
    31.3573
    32.5464
    30.8656
    29.1748
    30.8993
    29.6418
    30.0068
    32.1662
    25.0501
    29.3852
    33.1962
    33.5101
    29.6081
    28.9968
    27.0344
    29.6360
    31.3469
    25.3156
    25.5329
    30.9675
    25.5509
    27.6406
    30.3602
    29.1331
    33.4219
    31.4273
    30.7311
    29.7486
    35.4990
    30.3778
    29.5195
    26.8805
    36.2504
    35.4240
    32.9519
    27.9396
    30.0364
    30.4142
    29.9314
    26.0098
    31.5373
    25.6806
    23.8885
    23.5079
    26.9057
    24.8058
    26.5631
    26.7610
    26.7246
    25.9901
    26.7879
    27.6366
    24.8632
    33.3874
    28.1945
    29.9592
    33.2492
    36.5148
    30.0373
    26.7021
    29.5164
    27.4541
    29.3648
    26.2817
    32.3653
    32.7470
    31.2006
    30.9647
    32.9953
    27.6877
    28.4367
    25.4323
    26.5617
    28.1164
    28.7972
    25.8132
    26.2202
    25.1413
    29.0866
    31.8201
    25.2254
    25.4128
    21.9606
    17.2021
    19.2152
    18.4348
    19.4259
    23.3973
    20.2217
    19.2622
    20.7282
    19.1103
    22.3692
    23.1141
    20.4633
    19.7830
    18.1326
    20.4180
    21.8788
    24.0286
    21.2079
    23.7650
    19.7314
    18.8005
    23.4283
    23.3928
    21.9556
    20.8902
    23.2712
    22.9810
    20.9361
    23.0930
    23.2022
    21.4703
    18.2762
    21.8854
    21.0666
    23.8027
    21.5509
    23.3135
    28.2673
    25.5903
    24.4417
    24.2794
    21.1201
    24.1092
    20.9485
    18.6533
    18.8609
    18.4920
    21.5192
    19.3239
    21.2234
    22.5115
    18.4072
    20.0423
    20.9099
    17.9126
    17.5569
    14.7849
    19.6910
    18.6930
    20.6944
    19.6459
    19.7892
    20.1289
    19.1304
    19.8711
    22.6177
    21.9543
    21.3211
    22.6078
    20.6436
    23.2221
    18.9458
    17.1183
    17.7927
    18.8611
    20.1255
    18.4747
    23.3351
    21.3936
    18.2019
    23.3556
    22.1197
    17.3446
    22.5020
    23.0310
    20.7322
    19.8761
    18.3127
    20.5867
    26.0378
    26.9225
    25.0116
    20.5585
    21.2271
    22.1747
    24.2332
    24.2130
    21.0277
    24.7654
    22.0542
    22.4420
    25.6157
    22.6782
    21.9720
    21.9074
    22.2303
    20.3649
    22.7177
    23.0792
    23.5695
    22.5766
    18.9369
    21.6045
    25.6854
    23.6910
    19.7300
    17.8448
    25.8980
    25.7786
    28.7979
    24.5501
    25.6228
    26.3437
    22.5258
    22.6242
    28.3708
    25.5428
    23.9653
    24.1276
    20.9415
    21.1147
    21.9634
    21.3626
    23.7195
    19.8542
    21.7292
    25.6253
    22.5019
    21.7715
    20.9204
    21.4067
    20.6235
    22.6285
    22.8529
    25.8652
    23.5939
    22.4275
    25.6312
    23.1348
    23.9329
    22.6552
    22.7514
    25.4748
    22.9304
    20.5330
    21.5085
    22.2201
    21.8615
    27.0935
    23.2335
    20.5020
    21.7746
    25.2546
    21.8003
    22.7008
    23.6947
    25.1101
    24.7894
    23.1585
    22.9771
    22.6115
    26.3588
    26.4192
    23.2234
    28.6883
    22.8382
    25.7294
    24.7681
    23.6311
    20.3699
    22.0697
    22.8722
    23.0541
    21.4476
    26.2354
    24.2771
    22.7322
    21.6841
    23.8657
    22.5056
    20.8835
    23.0594
    22.7229
    22.2142
    21.6289
    25.7887
    26.0845
    24.5955
    22.5495
    21.7381
    23.4916
    23.2830
    20.5096
    24.0173
    25.1385
    22.2036
    23.6147
    24.0111
    22.2134
    25.0674
    23.5108
    24.3483
    28.6394
    24.3837
    28.2748
    26.9556
    23.9198
    31.3342
    31.6856
    29.7696
    24.5114
    32.3493
    28.9928
    28.2764
    28.1180
    27.5709
    24.4857
    24.2169
    23.1819
    24.6115
    23.5412
    25.2526
    24.2824
    24.3257
    22.2265
    22.3887
    25.5176
    23.3804
    25.8686
    25.6769
    31.1033
    27.1501
    28.6287
    29.9054
    24.1984
    26.1616
    26.6743
    27.9800
    28.0536
    28.8874
    28.4154
    25.8420
    26.0116
    24.9059
    31.4851
    28.9704
    28.6444
    24.6493
    24.8577
    30.7289
    28.7973
    28.1967
    28.3738
    22.9293
    25.4347
    27.9155
    25.8099
    28.9134
    29.2019
    25.5564
    28.9891
    30.9094
    25.6096
    23.2359
    29.7898
    24.3573
    35.9411
    25.8277
    25.3582
    25.7733
    23.2951
    24.1297
    27.7559
    25.2681
    25.5375
    22.0147
    22.5840
    23.5344
    22.6660
    25.9556
    32.7035
    29.8874
    31.0855
    30.7472
    26.9796
    27.1858
    23.2103
    21.6635
    22.6762
    20.9632
    25.0011
    24.9625
    23.3076
    27.6308
    26.5839
    28.4610
    29.2901
    29.5885
    28.2456
    23.6610
    27.4771
    26.4225
    21.6611
    20.8774
    23.3888
    21.3142
    23.2269
    22.2215
    20.3760
    25.3495
    23.9733
    23.1361
    26.9054
    24.3178
    23.4731
    23.8002
    23.9753
    25.4008
    23.6457
    26.9331
    24.8055
    25.6316
    26.6969
    28.1997
    23.7769
    24.6433
    24.8886
    25.5727
    23.7532
    22.8011
    28.0023
    29.1062
    26.7687
    29.1464
    26.6991
    23.9827
    27.0505
    21.1638
    25.0250
    18.7135
    19.6763
    20.9146
    21.6217
    20.3666
    18.7777
    25.7410
    22.4163
    21.5660
    24.2382
    22.2500
    21.5061
    22.1973
    23.7667
    26.9634
    24.4557
    20.9046
    26.5569
    24.6839
    26.5332
    21.4186
    25.2343
    25.0772
    25.2493
    24.9374
    27.0512
    25.5649
    24.2619
    25.4208
    22.4914
    18.8968
    21.8348
    22.0833
    25.2082
    24.4572
    22.7290
    26.8039
    24.1242
    23.5906
    17.7154
    22.2428
    21.2681
    25.2152
    24.5050
    20.0551
    22.1180
    23.0654
    23.0947
    22.3240
    19.3041
    20.7949
    23.3160
    19.8018
    19.8710
    23.5573
    21.9255
    24.5343
    24.8983
    21.7476
    22.3806
    24.9015
    21.4549
    21.9032
    22.0315
    19.6290
    23.5978
    23.3265
    21.3989
    22.7732
    23.1967
    21.8828
    24.9184
    26.7417
    24.0465
    26.5996
    24.2669
    26.7186
    27.1563
    23.0703
    22.0347
    28.1990
    23.7363
    29.7329
    27.2441
    26.1515
    22.6250
    21.7781
    23.6609
    23.5313
    24.9382
    23.1632
    19.8620
    22.5372
    25.4689
    23.6403
    22.5182
    22.2806
    21.9101
    25.4995
    20.6317
    24.3327
    22.0269
    23.2857
    22.1808
    19.9238
    28.4177
    23.4795
    20.2363
    21.9709
    25.1411
    23.1070
    26.4933
    21.0146
    23.0211
    25.8993
    23.0177
    21.7686
    23.4746
    24.3668
    21.3765
    23.8052
    22.6477
    19.3173
    24.8763
    18.7350
    23.2654
    24.0643
    24.3475
    28.2456
    27.4890
    21.0258
    22.9521
    24.2008
    19.2659
    22.3360
    20.5279
    20.8374
    25.8568
    22.8571
    22.0520
    23.1729
    24.5182
    22.0647
    21.4710
    23.2543
    21.9853
    27.7718
    26.2629
    22.9007
    23.6724
    26.1987
    21.2803
    21.7518
    21.2420
    22.5731
    25.9318
    27.5471
    23.1465
    23.5957
    26.7452
    21.7194
    21.8450
    22.0366
    28.0477
    28.3066
    24.2250
    25.3724
    24.5184
    29.7461
    24.7789
    24.4893
    22.7945
    22.3708
    25.8618
    24.7497
    23.2869
    23.2790
    22.8858
    22.3146
    24.1958
    25.1460
    24.3929
    23.6511
    23.6921
    22.8526
    22.4598
    22.2371
    29.6739
    24.8624
    25.1095
    25.5277
    24.5998
    28.1113
    25.6618
    30.2367
    26.2164
    26.1801
    23.4214
    22.3459
    22.3544
    25.7495
    22.3403
    17.7259
    20.7455
    22.2595
    19.0312
    24.7346
    26.2677
    22.6319
    23.9105
    25.3606
    27.4937
    24.2240
    27.8054
    21.3980
    25.1884
    26.5228
    24.0009
    26.8709
    22.3889
    23.3282
    23.3498
    23.8912
    22.1069
    27.8300
    23.9859
    31.3426
    32.2120
    28.0514
    25.4985
    28.9196
    30.1753
    28.7001
    27.2817
    24.5636
    28.9004
    25.3382
    29.3586
    24.6532
    22.5195
    29.3551
    28.7463
    22.4925
    23.7571
    25.2075
    24.6955
    28.7307
    25.5176
    30.2317
    29.3026
    23.6688
    26.1892
    24.7510
    24.0118
    23.2622
    26.9011
    20.2808
    24.0733
    23.8698
    26.4283
    20.3024
    24.3789
    20.8116
    18.9475
    22.1087
    19.3329
    19.2636
    23.5895
    20.9083
    24.3590
    23.3902
    19.9322
    21.6754
    20.0316
    22.4839
    25.1072
    20.7649
    22.1922
    19.5831
    18.1022
    17.6422
    20.9763
    21.3420
    19.8565
    22.9214
    23.6748
    28.5684
    25.4754
    23.6786
    20.8494
    27.4111
    24.6337
    22.4396
    26.6982
    21.4645
    30.2335
    25.2004
    22.9921
    26.0074
    21.8392
    22.6670
    19.5112
    21.3239
    22.8897
    21.3073
    23.0609
    18.9857
    22.6303
    22.5984
    23.8465
    23.6775
    21.2580
    19.3221
    19.8352
    21.1186
    22.1944
    18.8621
    20.6713
    19.6700
    18.3625
    20.2756
    21.4542
    19.8515
    20.1670
    24.4964
    18.9647
    20.8943
    21.7277
    19.5538
    20.8099
    20.3361
    21.5708
    21.0138
    20.1639
    21.9210
    19.1229
    21.4545
    19.0746
    20.7155
    21.7702
    19.8326
    21.1752
    22.1891
    18.7376
    20.1821
    19.9778
    21.3940
    22.0173
    23.6109
    23.4995
    23.1324
    19.4114
    29.5026
    27.3636
    22.8813
    22.5027
    29.5872
    27.6919
    23.7828
    26.0524
    24.2294
    23.1113
    21.9077
    23.6517
    22.8271
    21.6284
    21.6613
    22.5267
    20.3416
    20.2250
    25.4955
    24.1579
    21.8304
    28.4866
    28.5894
    30.4186
    24.8353
    26.7653
    25.1636
    25.0070
    19.7393
    24.6742
    19.8717
    25.5368
    25.7735
    24.0059
    23.2740
    23.3035
    23.8105
    23.4419
    23.2198
    22.3028
    22.8800
    24.3311
    22.1481
    25.1531
    21.3050
    23.7121
    25.1691
    25.2503
    22.6473
    22.9256
    22.4614
    25.4102
    25.2613
    23.3455
    25.3155
    24.0378
    24.7445
    23.3217
    27.9108
    24.7696
    20.8910
    21.7699
    23.3292
    25.0596
    25.4429
    24.6697
    23.5276
    23.5492
    27.2054
    22.5085
    26.4807
    23.9589
    24.5452
    24.0326
    20.8033
    23.7505
    26.9149
    24.1937
    32.2618
    27.3174
    22.3894
    24.1227
    28.6381
    29.7964
    28.9726
    25.7157
    28.0364
    28.7396
    22.2390
    24.6730
    28.5564
    26.0935
    22.2977
    24.3485
    22.7683
    22.8177
    22.5227
    23.4291
    22.0804
    23.0585
    26.5160
    22.7463
    24.4641
    24.5150
    23.5283
    23.3498
    23.9613
    22.5041
    24.3605
    23.7095
    21.5151
    22.1890
    23.2338
    22.0970
    20.3238
    25.0368
    23.5916
    25.0145
    21.3334
    21.1346
    22.4981
    22.2668
    24.6064
    23.0545
    25.7425
    23.2654
    24.6419
    22.3072
    21.4802
    21.1931
    22.5436
    22.1315
    21.1341
    22.9468
    24.5429
    24.4837
    20.3093
    22.1334
    23.6854
    20.8901
    27.4473
    24.2079
    25.6111
    27.2358
    28.1682
    29.2330
    24.2583
    25.0942
    23.5843
    24.9651
    22.9187
    25.8590
    25.0183
    25.7943
    22.5090
    21.1480
    22.2719
    26.0097
    26.2051
    28.1015
    22.9603
    24.0961
    25.0587
    22.2969
    22.8981
    26.4226
    23.1157
    24.9872
    23.6802
    21.8309
    22.4380
    21.5788
    23.3788
    22.7879
    23.5049
    23.3454
    25.0335
    22.5377
    25.3172
    22.8708
    23.5616
    23.2054
    24.7446
    22.3277
    21.7863
    22.5912
    22.2423
    22.5951
    22.1640
    20.9378
    22.4632
    21.6087
    21.5473
    21.4324
    21.3219
    23.6211
    22.3018
    22.3654
    21.9696
    25.3505
    22.4884
    21.8961
    20.9788
    21.3144
    21.8260
    23.2883
    23.1494
    23.0513
    22.1824
    21.2237
    25.4917
    24.2789
    22.4663
    22.4689
    24.4915
    24.1190
    21.6705
    23.4258
    22.2524
    23.6805
    24.0839
    22.3972
    21.6669
    24.2978
    25.6588
    25.2395
    25.3829
    23.7415
    22.8634
    22.0651
    20.8534
    24.0917
    25.5744
    21.0994
    23.5568
    22.0912
    24.1111
    22.0297
    22.8516
    23.9429
    20.5524
    19.0924
    22.6220
    22.8137
    22.6273
    22.7151
    22.5979
    21.0324
    22.7471
    27.6318
    24.9624
    23.2399
    25.5803
    23.3522
    24.0001
    21.6354
    25.2111
    23.6392
    24.6373
    23.2636
    24.4171
    24.8038
    24.9570
    24.7389
    22.3293
    25.2478
    22.1551
    26.5648
    28.1325
    25.7383
    23.7009
    23.3666
    24.7910
    22.8888
    22.7245
    23.5934
    20.3014
    22.6600
    21.3106
    23.3910
    25.4262
    24.7271
    27.6265
    24.7675
    25.2275
    28.5614
    24.5038
    26.5792
    21.4801
    21.4878
    21.1101
    24.2470
    23.0598
    21.9773
    24.0325
    22.7206
    19.3784
